# Supplementary material for: The Language of Innovation
Source: PLoS One. 2020 Apr 30;15(4):e0230107. doi: 10.1371/journal.pone.0230107 (PMC7194493; doi:10.1371/journal.pone.0230107)
Supplement: S18 File — (GZ) [file pone.0230107.s018.tar.gz › 1996-2000/V2Run_6_VS_4500_embeddings1996-2000ED32.txt]

-3.164821267127990723e-01 2.036769241094589233e-01 3.857250213623046875e-01 -3.298876062035560608e-02 3.146902024745941162e-01 -5.349786952137947083e-04 1.929983943700790405e-01 2.572984620928764343e-02 2.741934955120086670e-01 -1.778941005468368530e-01 -2.122865989804267883e-03 -1.711826771497726440e-01 5.230354890227317810e-02 1.096758097410202026e-01 1.115747392177581787e-01 1.872770339250564575e-01 2.311740070581436157e-01 2.049155831336975098e-01 2.495608329772949219e-01 -2.333319187164306641e-01 1.048248708248138428e-01 -1.399196237325668335e-01 -6.689705699682235718e-02 8.071454614400863647e-02 1.325550228357315063e-01 -6.775402277708053589e-02 -4.306082054972648621e-02 -3.506146743893623352e-02 -1.906391829252243042e-01 -1.227425113320350647e-01 -1.873644143342971802e-01 8.745510131120681763e-02
9.204088151454925537e-02 3.479592204093933105e-01 -1.216942295432090759e-01 5.493333935737609863e-02 -2.178995311260223389e-01 4.833539202809333801e-02 2.032017856836318970e-01 9.645380824804306030e-02 2.648816406726837158e-01 -1.037284284830093384e-01 8.466669917106628418e-02 -3.319599926471710205e-01 2.363443840295076370e-03 2.130394242703914642e-02 1.535221189260482788e-01 3.357742726802825928e-01 1.876375824213027954e-01 9.056506305932998657e-02 3.436417579650878906e-01 -1.666477620601654053e-01 -1.869903504848480225e-01 8.105180412530899048e-02 -2.386234886944293976e-02 2.548564076423645020e-01 -1.111035570502281189e-01 -1.410097330808639526e-01 5.988566949963569641e-02 -6.970170885324478149e-03 -1.115298867225646973e-01 1.202051043510437012e-01 -2.024441510438919067e-01 1.307395249605178833e-01
-2.784335315227508545e-01 2.711541354656219482e-01 -3.413483500480651855e-01 1.276906579732894897e-02 8.520960062742233276e-02 -9.797455370426177979e-02 3.477905988693237305e-01 1.587017327547073364e-01 2.955060079693794250e-02 -1.021584421396255493e-01 1.421483755111694336e-01 -2.613362157717347145e-03 2.281091809272766113e-01 1.719950437545776367e-01 1.020435839891433716e-01 2.234019786119461060e-01 -1.740572154521942139e-01 2.460438460111618042e-01 1.248804256319999695e-01 -6.268826127052307129e-02 -1.011178120970726013e-01 1.719791889190673828e-01 -2.753716111183166504e-01 -8.490499854087829590e-02 -1.839440613985061646e-01 -2.291329056024551392e-01 -1.172320768237113953e-01 1.989529728889465332e-01 -1.178788691759109497e-01 4.087399691343307495e-02 -3.625618293881416321e-03 8.581192791461944580e-02
-1.592086404561996460e-01 3.239230215549468994e-01 2.616722583770751953e-01 6.866177171468734741e-02 2.060658633708953857e-01 1.151866987347602844e-01 1.828930675983428955e-01 -8.328413218259811401e-02 1.800777167081832886e-01 -7.237371802330017090e-02 -5.860099196434020996e-02 4.278893023729324341e-02 7.325290143489837646e-02 -7.177718728780746460e-02 1.809211075305938721e-01 1.428638845682144165e-01 9.789606928825378418e-02 2.559227347373962402e-01 1.274330317974090576e-01 2.139087170362472534e-01 -1.727292090654373169e-01 -9.990284219384193420e-03 -3.005141392350196838e-03 -9.043332934379577637e-02 2.162983417510986328e-01 -2.813806831836700439e-01 -4.522434622049331665e-02 2.740154266357421875e-01 -2.253651171922683716e-01 3.857948780059814453e-01 -9.895331412553787231e-02 7.825580239295959473e-02
-1.480584442615509033e-01 6.417723745107650757e-02 2.446696460247039795e-01 7.567540556192398071e-02 1.202140152454376221e-01 4.905261844396591187e-02 3.988038301467895508e-01 1.921369433403015137e-01 1.960181295871734619e-01 -1.584305018186569214e-01 3.483962267637252808e-02 -2.585196793079376221e-01 1.198831126093864441e-01 2.832755446434020996e-01 4.914375767111778259e-02 1.184398457407951355e-01 -5.331156402826309204e-02 2.133857458829879761e-01 1.242246106266975403e-01 -8.483126014471054077e-02 -1.477088779211044312e-01 2.450202703475952148e-01 -1.967236399650573730e-01 1.561706513166427612e-01 -2.251959592103958130e-01 9.767011553049087524e-02 -1.940386369824409485e-02 2.733373641967773438e-01 1.771886483766138554e-03 -1.516905426979064941e-01 -2.184053957462310791e-01 1.758382618427276611e-01
-2.481844872236251831e-01 6.887482106685638428e-02 -1.115810051560401917e-01 2.164430022239685059e-01 2.258391678333282471e-01 -1.104748621582984924e-01 2.017580717802047729e-01 1.766874641180038452e-01 2.950249910354614258e-01 2.368726395070552826e-02 1.717140227556228638e-01 -1.471036206930875778e-02 2.037053853273391724e-01 5.658154189586639404e-02 -2.201162511482834816e-03 3.381590247154235840e-01 -7.691918313503265381e-02 3.640589118003845215e-01 6.518798321485519409e-02 -1.332726180553436279e-01 -1.829790472984313965e-01 1.610005348920822144e-01 1.411676406860351562e-02 1.970380395650863647e-01 -1.250631064176559448e-01 -2.204273361712694168e-03 -6.051673740148544312e-02 3.136906400322914124e-02 -5.790947005152702332e-02 7.490010559558868408e-02 -4.175379872322082520e-01 1.968703791499137878e-02
-2.488635480403900146e-01 1.814602911472320557e-01 1.132596433162689209e-01 2.282981202006340027e-02 3.232369720935821533e-01 3.117376565933227539e-02 3.778171539306640625e-01 1.254545897245407104e-01 -1.231716498732566833e-01 -1.750435978174209595e-01 2.924827337265014648e-01 2.846988663077354431e-02 1.644095480442047119e-01 1.848625987768173218e-01 -1.058434098958969116e-01 1.251566857099533081e-01 9.782495349645614624e-02 2.574589550495147705e-01 -2.044360525906085968e-02 -3.062933497130870819e-02 -2.247480154037475586e-01 -4.997819662094116211e-03 3.987437859177589417e-02 -1.651333272457122803e-01 -4.503883048892021179e-02 -1.090190093964338303e-02 -1.021609455347061157e-01 2.475177869200706482e-02 -2.626318037509918213e-01 1.825475692749023438e-01 -3.487239181995391846e-01 -1.179021447896957397e-01
-2.844899296760559082e-01 2.800986468791961670e-01 1.850102543830871582e-01 1.691194027662277222e-01 1.621672511100769043e-01 9.184645116329193115e-02 2.752262353897094727e-01 4.446961730718612671e-02 5.585487186908721924e-02 -2.804791927337646484e-01 1.462091058492660522e-01 1.675123125314712524e-01 1.025934293866157532e-01 -6.884158123284578323e-03 -4.580583423376083374e-02 3.600275516510009766e-02 -1.667576879262924194e-01 3.163588047027587891e-01 1.066429167985916138e-01 -2.120224535465240479e-01 -1.020166426897048950e-01 1.265892535448074341e-01 2.162966132164001465e-01 1.862767934799194336e-01 -3.122592270374298096e-01 -1.136053726077079773e-01 2.081364989280700684e-01 4.632157459855079651e-02 -1.844500303268432617e-01 -6.162113696336746216e-02 -1.661292761564254761e-01 8.183442801237106323e-02
-5.401336774230003357e-02 2.851322591304779053e-01 1.593594104051589966e-01 1.022023558616638184e-01 8.211400359869003296e-03 2.577161788940429688e-02 2.406044006347656250e-01 5.511871352791786194e-02 1.801297217607498169e-01 -1.267826408147811890e-01 1.940624713897705078e-01 -2.042625695466995239e-01 1.085255369544029236e-01 1.752186268568038940e-01 5.688227713108062744e-02 1.564294844865798950e-01 -6.836502254009246826e-02 3.466838002204895020e-01 -3.769477084279060364e-02 9.322144836187362671e-02 2.577439546585083008e-01 1.920077018439769745e-02 -1.392354220151901245e-01 -3.798383846879005432e-02 -1.819308698177337646e-01 -1.497670114040374756e-01 1.016782224178314209e-01 -1.562040578573942184e-02 -3.520837426185607910e-01 8.216631412506103516e-02 -1.211884245276451111e-01 4.313645362854003906e-01
-2.114002406597137451e-01 1.192474812269210815e-01 2.257066071033477783e-01 2.446540258824825287e-02 -8.849244564771652222e-02 1.638232618570327759e-01 1.298888325691223145e-01 1.481567770242691040e-01 2.653079330921173096e-01 -1.507658958435058594e-01 6.294324249029159546e-02 1.242047059349715710e-03 2.753319144248962402e-01 -9.669674932956695557e-02 -4.726108908653259277e-02 2.273618429899215698e-01 1.926821172237396240e-01 5.275230407714843750e-01 1.291936784982681274e-01 3.369515389204025269e-02 -1.054023131728172302e-01 4.781391099095344543e-02 8.176496624946594238e-02 -5.686582624912261963e-02 1.417798399925231934e-01 -4.083682596683502197e-01 -1.476401835680007935e-01 -1.549885235726833344e-02 -3.984683752059936523e-02 2.708158642053604126e-02 6.024114042520523071e-02 9.213037788867950439e-02
-3.539399504661560059e-01 5.638891085982322693e-02 -7.098358124494552612e-02 -1.498944312334060669e-01 3.040352165699005127e-01 -1.135875582695007324e-01 1.914867311716079712e-01 3.592519760131835938e-01 -6.459639966487884521e-02 -1.152992099523544312e-01 2.183600515127182007e-01 6.466276943683624268e-02 1.118008606135845184e-02 1.451324671506881714e-01 -1.796820014715194702e-02 1.595651805400848389e-01 1.153789311647415161e-01 2.811991274356842041e-01 1.883280575275421143e-01 -2.671919465065002441e-01 -1.068833619356155396e-01 4.594249650835990906e-02 -3.764071688055992126e-02 1.091488450765609741e-01 -9.517297893762588501e-02 -2.558937966823577881e-01 -7.336172740906476974e-03 2.712732851505279541e-01 -1.522137820720672607e-01 -1.172950714826583862e-01 -1.928615272045135498e-01 9.085831791162490845e-02
-7.801441103219985962e-02 2.503972053527832031e-01 9.506824612617492676e-02 -5.762527883052825928e-02 1.322959810495376587e-01 -2.753980457782745361e-02 2.545631825923919678e-01 1.575814634561538696e-01 1.948036104440689087e-01 -2.155722528696060181e-01 2.336378097534179688e-01 2.001701742410659790e-01 9.101491421461105347e-02 3.604874014854431152e-01 -9.057635068893432617e-02 3.974546194076538086e-01 1.812282763421535492e-02 3.244796693325042725e-01 7.203350216150283813e-02 -1.426584646105766296e-02 -1.181444302201271057e-01 1.797419190406799316e-01 1.070876941084861755e-01 2.126186527311801910e-02 -2.256942987442016602e-01 -1.015873178839683533e-01 6.979130953550338745e-02 1.149941533803939819e-01 -1.644611917436122894e-02 7.820580154657363892e-02 -2.685710787773132324e-01 -2.038249373435974121e-02
-1.899106651544570923e-01 1.217777431011199951e-01 -1.421329677104949951e-01 2.232705801725387573e-01 6.066210940480232239e-02 -9.830551594495773315e-02 2.198208272457122803e-01 1.856443136930465698e-01 2.247653603553771973e-01 -1.788534373044967651e-01 -1.819049939513206482e-02 -7.177367061376571655e-02 -8.000452816486358643e-02 4.730704054236412048e-02 -5.770039185881614685e-02 1.595413237810134888e-01 2.317669689655303955e-01 6.522627919912338257e-02 6.618461012840270996e-02 -1.772305071353912354e-01 -8.616638928651809692e-02 1.756819486618041992e-01 -6.590055674314498901e-02 -1.457426249980926514e-01 -2.939680218696594238e-01 -3.049168586730957031e-01 3.961457312107086182e-02 -7.742750644683837891e-02 -4.303907454013824463e-01 8.410143852233886719e-02 -2.285750806331634521e-01 2.614690363407135010e-01
-9.190803021192550659e-02 4.180894494056701660e-01 8.521133661270141602e-02 2.189519256353378296e-01 9.455429762601852417e-02 -3.491004556417465210e-02 3.458342850208282471e-01 -1.413799356669187546e-02 4.059874266386032104e-02 -1.425675004720687866e-01 -4.724495112895965576e-02 -3.235391676425933838e-01 -3.172423541545867920e-01 8.095473796129226685e-02 1.700720638036727905e-01 -4.236674681305885315e-02 1.200777515769004822e-01 1.892381310462951660e-01 9.367958456277847290e-02 6.473150849342346191e-02 6.499510258436203003e-02 3.633463010191917419e-02 3.192238218616694212e-04 1.415138244628906250e-01 -2.763829529285430908e-01 6.126283854246139526e-02 -1.466931402683258057e-02 -1.063583046197891235e-01 -3.260480165481567383e-01 6.945164501667022705e-02 -2.694518864154815674e-01 2.497938089072704315e-02
1.589283794164657593e-01 8.918130397796630859e-02 -4.879005625844001770e-02 5.282099172472953796e-02 -6.967192050069570541e-03 -4.762211441993713379e-02 2.907506525516510010e-01 1.677224636077880859e-01 2.901387810707092285e-01 -1.981108039617538452e-01 -8.583811670541763306e-02 -1.185158193111419678e-01 2.883439660072326660e-01 1.177941784262657166e-01 -3.042832314968109131e-01 1.350848376750946045e-01 3.335269391536712646e-01 9.020695090293884277e-02 2.009883373975753784e-01 3.094777464866638184e-02 2.962577156722545624e-02 3.935275375843048096e-01 -1.032083760946989059e-02 -2.954222960397601128e-03 -4.003776982426643372e-02 1.233378127217292786e-01 -2.338263690471649170e-01 2.300821244716644287e-01 -4.646607115864753723e-02 6.932611018419265747e-02 -2.141739726066589355e-01 9.288893081247806549e-03
-2.255333811044692993e-01 3.691553771495819092e-01 1.053222641348838806e-01 -5.957536399364471436e-02 -2.825254108756780624e-03 8.567655086517333984e-02 3.780396878719329834e-01 2.618457674980163574e-01 4.941499605774879456e-02 -2.835016548633575439e-01 -3.660812228918075562e-02 2.197510600090026855e-01 8.826567977666854858e-02 4.432009533047676086e-02 5.263867974281311035e-02 1.703539639711380005e-01 -1.704028844833374023e-01 1.785877496004104614e-01 6.725217401981353760e-02 -3.275753557682037354e-01 -5.890670791268348694e-02 -7.907501608133316040e-02 8.784570544958114624e-02 -4.251033440232276917e-02 1.584274135529994965e-02 3.137296065688133240e-02 -1.322248578071594238e-01 1.189893782138824463e-01 -2.283165007829666138e-01 3.566462837625294924e-04 -3.297314047813415527e-01 -1.402307152748107910e-01
-1.446937769651412964e-01 2.454070150852203369e-01 2.567500174045562744e-01 1.148288324475288391e-01 -4.014426469802856445e-02 2.309749275445938110e-01 2.380659729242324829e-01 3.525142967700958252e-01 2.267194837331771851e-01 -1.944532990455627441e-01 -1.488434225320816040e-01 -2.729833424091339111e-01 1.137769408524036407e-02 -1.936758123338222504e-02 -1.793169379234313965e-01 1.564318537712097168e-01 1.333270072937011719e-01 1.755807101726531982e-01 1.707542389631271362e-01 -1.947680264711380005e-01 -1.200457885861396790e-01 1.843831390142440796e-01 5.019921436905860901e-02 -7.375988364219665527e-02 1.672835946083068848e-01 -3.186706900596618652e-01 -2.701038308441638947e-02 2.255508489906787872e-02 2.237759763374924660e-03 2.338005751371383667e-01 -2.945038257166743279e-03 5.742689222097396851e-02
6.046452745795249939e-02 2.335497587919235229e-01 -8.124879002571105957e-02 1.769154518842697144e-01 -1.024873107671737671e-01 4.162080585956573486e-02 3.688761889934539795e-01 -4.163623321801424026e-03 -1.473811548203229904e-02 7.466866821050643921e-02 -9.332552552223205566e-02 -2.277963757514953613e-01 -1.230597794055938721e-01 7.225027680397033691e-02 -7.951067388057708740e-02 3.283655345439910889e-01 3.269220516085624695e-02 3.915573358535766602e-01 1.347257345914840698e-01 -3.856108710169792175e-02 -2.259158715605735779e-02 2.079902738332748413e-01 -9.317618608474731445e-02 3.206394612789154053e-02 -3.505079150199890137e-01 6.820706278085708618e-02 -2.858340442180633545e-01 -1.140035539865493774e-01 -1.947770565748214722e-01 1.890269368886947632e-01 -1.765808761119842529e-01 -1.056968141347169876e-02
-3.967942669987678528e-02 3.619560003280639648e-01 -1.430451720952987671e-01 1.228839308023452759e-01 2.747673094272613525e-01 -9.472176432609558105e-03 2.554261386394500732e-01 -2.563306875526905060e-02 1.951619535684585571e-01 7.100360095500946045e-02 -8.604408800601959229e-02 -1.154796108603477478e-01 4.931003600358963013e-02 -3.926815092563629150e-02 9.471024572849273682e-02 8.853586763143539429e-02 1.961417049169540405e-01 1.171681359410285950e-01 1.967051178216934204e-01 -1.520498096942901611e-01 -1.484441906213760376e-01 4.659751430153846741e-02 -1.568784564733505249e-01 -8.630120009183883667e-02 -2.905620634555816650e-01 -2.411136031150817871e-01 1.284765005111694336e-01 -1.844255775213241577e-01 -4.886060655117034912e-01 -2.610180154442787170e-02 4.155763238668441772e-02 -3.479497134685516357e-02
5.277644377201795578e-03 2.629308700561523438e-01 2.162567526102066040e-01 1.773261576890945435e-01 -9.409753838554024696e-04 7.800727337598800659e-02 1.619315445423126221e-01 -6.217090412974357605e-03 3.107558488845825195e-01 -1.435044337995350361e-03 2.275420166552066803e-02 2.686564065515995026e-02 1.220788583159446716e-01 -5.786173045635223389e-02 5.432013794779777527e-02 3.424708843231201172e-01 2.665299475193023682e-01 3.461527228355407715e-01 1.967910677194595337e-01 1.969014294445514679e-02 -3.626439273357391357e-01 -2.981775323860347271e-04 1.050473600625991821e-01 1.629634797573089600e-01 1.068427115678787231e-01 -3.693818747997283936e-01 2.805643714964389801e-02 1.671601384878158569e-01 5.732177570462226868e-02 6.656230986118316650e-02 1.692851632833480835e-02 -1.772902905941009521e-02
-2.436242401599884033e-01 2.077179402112960815e-01 3.823097646236419678e-01 1.211201250553131104e-01 1.943878084421157837e-01 9.509530663490295410e-02 1.044590324163436890e-01 -5.127932131290435791e-02 2.586834728717803955e-01 -1.283883601427078247e-01 -2.759698778390884399e-02 1.505940705537796021e-01 9.846363961696624756e-02 -1.618577390909194946e-01 2.753059752285480499e-02 1.363107562065124512e-01 3.142295181751251221e-01 2.362141758203506470e-01 7.213967293500900269e-02 -1.902462244033813477e-01 -2.120559662580490112e-01 5.012100934982299805e-02 1.084778234362602234e-01 -5.065367370843887329e-02 -2.942169643938541412e-02 -3.409630060195922852e-01 -1.940960288047790527e-01 2.156528234481811523e-01 -7.018992304801940918e-02 1.781857311725616455e-01 1.339435428380966187e-01 2.365664765238761902e-02
-8.228651434183120728e-02 2.654401659965515137e-01 6.385588552802801132e-03 -7.272638380527496338e-02 3.027659952640533447e-01 -2.161364853382110596e-01 2.571137249469757080e-01 2.030975744128227234e-02 3.765558302402496338e-01 -5.008897930383682251e-02 -1.405694037675857544e-01 -1.459320634603500366e-01 9.587124735116958618e-02 3.207069635391235352e-01 -7.014876604080200195e-02 -5.449267476797103882e-02 2.948979963548481464e-04 1.584465950727462769e-01 1.925252974033355713e-01 -1.338064521551132202e-01 1.124177649617195129e-01 1.351094841957092285e-01 2.348862141370773315e-01 8.403432369232177734e-02 -2.982577681541442871e-01 -8.374929428100585938e-03 -8.478324860334396362e-02 2.615887224674224854e-01 -4.483509436249732971e-02 1.184669211506843567e-01 -2.286122292280197144e-01 -3.302870318293571472e-02
-1.705478131771087646e-01 1.599794179201126099e-01 2.667606770992279053e-01 -1.077210381627082825e-01 1.882343292236328125e-01 8.847399801015853882e-02 1.488127857446670532e-01 -2.384343929588794708e-02 -3.011805750429630280e-02 2.706743776798248291e-01 -3.352951630949974060e-02 -4.099017381668090820e-02 3.686527162790298462e-02 7.669991254806518555e-02 -3.211430832743644714e-02 5.679617077112197876e-02 3.804917931556701660e-01 2.414050847291946411e-01 -5.188309401273727417e-02 3.200961276888847351e-02 -3.472498059272766113e-01 -1.307486295700073242e-01 -4.602140188217163086e-02 9.552516043186187744e-02 -1.796652376651763916e-01 -1.271026730537414551e-01 -1.258358657360076904e-01 3.284786343574523926e-01 -3.586399257183074951e-01 2.077880501747131348e-01 -9.160756319761276245e-02 -7.798605598509311676e-03
-4.737390950322151184e-02 2.216129899024963379e-01 -8.264479786157608032e-02 9.533836692571640015e-02 -1.037571504712104797e-01 9.184570051729679108e-03 2.961628139019012451e-01 1.786959320306777954e-01 2.348830848932266235e-01 -1.178457960486412048e-01 -1.076792851090431213e-01 -3.015807271003723145e-01 1.113102659583091736e-01 1.195415109395980835e-01 2.657126449048519135e-02 -1.045118495821952820e-01 9.426230937242507935e-02 4.444527924060821533e-01 -9.109501540660858154e-02 -1.337328851222991943e-01 -1.040204912424087524e-01 5.804305896162986755e-02 6.106960773468017578e-02 1.625563502311706543e-01 -3.396344184875488281e-01 5.054906010627746582e-02 1.014282628893852234e-01 1.428636759519577026e-01 -2.684738934040069580e-01 1.129676401615142822e-01 1.230572313070297241e-01 2.584177553653717041e-01
-1.458704471588134766e-01 1.513099074363708496e-01 -8.484298735857009888e-02 -8.738701790571212769e-02 1.970301717519760132e-01 -7.707354426383972168e-02 2.071812152862548828e-01 2.320596575736999512e-01 1.930422633886337280e-01 -3.320915102958679199e-01 -1.029269769787788391e-02 -1.042090207338333130e-01 1.308735311031341553e-01 1.994024515151977539e-01 -2.732039391994476318e-01 1.535201072692871094e-01 -1.431571692228317261e-01 3.646799623966217041e-01 2.256249040365219116e-01 -3.028005957603454590e-01 -2.915436774492263794e-02 2.085718363523483276e-01 2.497217431664466858e-02 5.848613008856773376e-02 -1.548273116350173950e-02 -2.382013946771621704e-01 1.350180432200431824e-02 -1.556705310940742493e-02 -1.300413310527801514e-01 -1.069551110267639160e-01 -1.494744718074798584e-01 1.823951303958892822e-01
-3.844648897647857666e-01 9.243266284465789795e-02 -1.197152137756347656e-01 -3.241907432675361633e-02 8.863710612058639526e-02 -3.268916159868240356e-02 2.902714908123016357e-01 1.166028529405593872e-01 -1.751394011080265045e-02 -1.346928626298904419e-01 2.836896777153015137e-01 -1.213750466704368591e-01 2.901383303105831146e-02 3.764412552118301392e-02 -1.464598625898361206e-01 3.710922598838806152e-01 1.517804712057113647e-01 2.455373406410217285e-01 1.116340700536966324e-02 1.568575352430343628e-01 -7.984741032123565674e-02 3.653433024883270264e-01 -1.322332471609115601e-01 1.104280054569244385e-01 1.757972985506057739e-01 -8.228165656328201294e-02 -1.776956208050251007e-02 5.158537998795509338e-02 -2.101482301950454712e-01 -2.227693423628807068e-02 -2.394296526908874512e-01 1.617994010448455811e-01
-1.992355734109878540e-01 3.253189325332641602e-01 7.535578310489654541e-02 -1.155639141798019409e-01 1.799002587795257568e-01 -3.056845963001251221e-01 3.528144657611846924e-01 6.169723719358444214e-02 7.447490841150283813e-02 -2.958732470870018005e-02 1.357607841491699219e-01 1.630319952964782715e-01 1.573978662490844727e-01 3.385806083679199219e-02 -1.084442213177680969e-01 1.252379715442657471e-01 1.467515528202056885e-01 1.941728740930557251e-01 -1.843250095844268799e-01 -1.165542230010032654e-01 -1.362646520137786865e-01 3.761233091354370117e-01 -1.442796885967254639e-01 -1.413733810186386108e-01 -4.676789790391921997e-02 -1.848795711994171143e-01 -2.030342668294906616e-01 -1.081803720444440842e-02 -1.527649313211441040e-01 -1.805642805993556976e-02 -2.500523328781127930e-01 -7.080563157796859741e-02
-1.023000106215476990e-01 2.711392343044281006e-01 1.003768295049667358e-01 -4.494656249880790710e-02 1.188329234719276428e-01 -4.395567253232002258e-02 3.452478945255279541e-01 3.493636548519134521e-01 1.500279903411865234e-01 -1.444392800331115723e-01 3.206588029861450195e-01 1.073093265295028687e-01 1.392468959093093872e-01 1.430034935474395752e-01 -8.070095628499984741e-02 2.934797704219818115e-01 6.577732414007186890e-02 2.394709736108779907e-01 -3.050027415156364441e-02 -8.948473632335662842e-02 -3.268491327762603760e-01 -5.058715119957923889e-02 -4.467485268833115697e-05 -3.304130211472511292e-02 -6.427520513534545898e-02 3.008014522492885590e-02 -1.002843752503395081e-01 -1.929319277405738831e-02 -2.759720385074615479e-01 -1.235595494508743286e-01 -2.615684866905212402e-01 -4.919060505926609039e-03
-1.100103333592414856e-01 2.240211814641952515e-01 -7.824232429265975952e-02 1.492011733353137970e-02 1.963091790676116943e-01 6.118373200297355652e-02 3.629522621631622314e-01 3.118744492530822754e-01 2.393115460872650146e-01 -6.390323489904403687e-02 4.283936321735382080e-02 2.127349078655242920e-01 8.905531466007232666e-02 1.970785409212112427e-01 8.270911872386932373e-02 1.533002406358718872e-01 2.245910763740539551e-01 3.468545377254486084e-01 7.646279036998748779e-02 -4.730014503002166748e-02 -1.808767020702362061e-01 1.513542830944061279e-01 -6.247382611036300659e-02 -7.032226026058197021e-02 -1.752765476703643799e-01 7.850182056427001953e-02 2.453186511993408203e-01 -7.526181288994848728e-04 -2.493201643228530884e-01 1.604495048522949219e-01 -2.150221019983291626e-01 4.273477010428905487e-03
-2.549838423728942871e-01 1.830271035432815552e-01 1.761820465326309204e-01 -1.534071862697601318e-01 2.278344929218292236e-01 -2.642354927957057953e-02 3.012746572494506836e-01 1.766837947070598602e-02 -9.822891652584075928e-02 -1.795804053544998169e-01 2.731219828128814697e-01 -3.484189882874488831e-02 -1.268436480313539505e-02 1.018747240304946899e-01 -1.771607249975204468e-01 4.203835427761077881e-01 -6.416166573762893677e-02 1.281587779521942139e-01 -9.313678741455078125e-02 -6.283059716224670410e-02 -2.767028510570526123e-01 2.004324495792388916e-01 -1.147344112396240234e-01 2.233452945947647095e-01 6.821580231189727783e-02 -1.929190605878829956e-01 -1.526640355587005615e-01 -7.120999693870544434e-02 -2.538707554340362549e-01 -1.978190056979656219e-02 -1.356093287467956543e-01 2.101662568747997284e-02
-1.772622317075729370e-01 1.961371153593063354e-01 -2.002996020019054413e-02 -1.287015825510025024e-01 -9.470137953758239746e-02 1.382105201482772827e-01 3.489952087402343750e-01 7.372058182954788208e-02 -1.407968997955322266e-02 1.678990721702575684e-01 7.878539711236953735e-02 1.115947961807250977e-01 7.910314202308654785e-02 5.998833477497100830e-02 -2.146861404180526733e-01 -6.364671885967254639e-02 2.072389274835586548e-01 1.634787321090698242e-01 1.194941103458404541e-01 -9.860090911388397217e-02 -3.699295818805694580e-01 -2.052896618843078613e-01 2.904202342033386230e-01 -2.894744277000427246e-02 -9.961255639791488647e-02 -2.626112401485443115e-01 -3.527672886848449707e-01 -1.240384355187416077e-01 -2.056939005851745605e-01 1.415831148624420166e-01 -6.745322048664093018e-02 -8.557523787021636963e-02
-2.452391386032104492e-01 -9.093747287988662720e-02 -1.063346117734909058e-01 8.377692848443984985e-02 -1.134072467684745789e-01 1.802279055118560791e-01 1.124179661273956299e-01 -2.434293329715728760e-01 2.256228774785995483e-01 1.759813427925109863e-01 -6.836245954036712646e-02 3.050972521305084229e-02 1.644236445426940918e-01 5.018415674567222595e-02 -5.461601167917251587e-02 2.604832053184509277e-01 2.305627167224884033e-01 3.102957308292388916e-01 1.269942820072174072e-01 -1.477335393428802490e-01 2.323161512613296509e-01 4.930515307933092117e-03 8.412648737430572510e-02 1.189960017800331116e-01 -3.532002866268157959e-02 -1.287299301475286484e-02 -1.119396016001701355e-01 8.185256272554397583e-02 -3.990824222564697266e-01 1.392395794391632080e-01 -3.819365799427032471e-01 1.884275674819946289e-02
-4.295519366860389709e-02 2.415371388196945190e-01 1.533314138650894165e-01 1.111508384346961975e-01 2.118497937917709351e-01 -1.029041036963462830e-01 2.733932733535766602e-01 2.194194048643112183e-01 2.416750490665435791e-01 -3.014745414257049561e-01 1.985775232315063477e-01 1.357835531234741211e-01 2.247142344713211060e-01 1.544666588306427002e-01 6.539438664913177490e-02 1.206802874803543091e-01 4.208427295088768005e-02 3.447316586971282959e-01 8.588989824056625366e-02 -1.745555698871612549e-01 -1.657222807407379150e-01 1.388264000415802002e-01 -8.166698366403579712e-02 1.865972578525543213e-01 -7.657989859580993652e-02 -4.916368797421455383e-02 1.300542056560516357e-01 -3.649770841002464294e-02 -1.863179355859756470e-01 1.618456095457077026e-01 -3.015738427639007568e-01 1.286559924483299255e-02
4.415267705917358398e-02 2.946778535842895508e-01 -1.249534115195274353e-01 -1.389192342758178711e-01 2.530532777309417725e-01 -7.764720916748046875e-02 3.705019056797027588e-01 -9.090489707887172699e-03 3.298607841134071350e-02 -1.431604176759719849e-01 1.479454338550567627e-01 1.324777007102966309e-01 7.242940366268157959e-02 9.174335747957229614e-03 9.456580877304077148e-02 1.235065758228302002e-01 6.951036304235458374e-02 4.585140049457550049e-01 1.293519437313079834e-01 2.077807486057281494e-01 -2.710089087486267090e-02 2.513663172721862793e-01 -9.461218118667602539e-02 4.632391408085823059e-02 -6.745896488428115845e-02 -1.649911105632781982e-01 6.714782118797302246e-02 7.269075722433626652e-04 -2.337458133697509766e-01 -2.089797519147396088e-02 -3.687198162078857422e-01 3.221305832266807556e-02
-1.039593145251274109e-01 -1.135660707950592041e-01 2.057370990514755249e-01 -7.105247676372528076e-02 -1.013454049825668335e-02 8.150608092546463013e-02 1.358812451362609863e-01 -1.981196105480194092e-01 1.975317299365997314e-01 -1.938952356576919556e-01 -3.006352856755256653e-02 -3.682222217321395874e-02 -1.909698545932769775e-02 7.007060199975967407e-02 2.693631500005722046e-02 1.165693402290344238e-01 3.292864263057708740e-01 2.975465655326843262e-01 -7.118845731019973755e-02 -6.716944277286529541e-02 2.097176574170589447e-02 3.457184508442878723e-02 1.387093029916286469e-02 -4.253422841429710388e-03 -2.604477480053901672e-02 -1.624539792537689209e-01 -2.892090082168579102e-01 5.361643061041831970e-02 -4.515296220779418945e-01 2.570149302482604980e-01 -3.221975862979888916e-01 2.650923430919647217e-01
-2.946426272392272949e-01 2.050547599792480469e-01 7.878454774618148804e-02 -2.030013203620910645e-01 7.358832657337188721e-02 3.544974625110626221e-01 2.644390761852264404e-01 6.536430865526199341e-02 1.780280321836471558e-01 -1.476815640926361084e-01 1.699625551700592041e-01 1.793458461761474609e-01 1.666021198034286499e-01 2.011915296316146851e-01 7.720796018838882446e-02 1.293289512395858765e-01 -6.803109496831893921e-02 3.964492380619049072e-01 6.883782148361206055e-02 -1.965298950672149658e-01 -2.753823399543762207e-01 1.131993085145950317e-01 -7.321979850530624390e-02 -5.956258997321128845e-02 1.000828109681606293e-02 3.703365847468376160e-02 -4.496430978178977966e-02 -3.536120057106018066e-02 -2.024293988943099976e-01 2.454003505408763885e-02 -2.229650318622589111e-01 -1.191706061363220215e-01
-4.378052949905395508e-01 -4.430973157286643982e-02 -3.831800818443298340e-02 2.162463217973709106e-01 -2.679373621940612793e-01 -7.969256490468978882e-03 5.131734907627105713e-02 -5.140677839517593384e-02 3.680426394566893578e-03 -7.111709099262952805e-03 2.454884648323059082e-01 -4.615605250000953674e-02 -1.866018027067184448e-01 1.933148503303527832e-01 7.249499112367630005e-02 2.759000360965728760e-01 1.435845345258712769e-01 2.193634510040283203e-01 3.905577659606933594e-01 -9.514733403921127319e-02 -7.809624820947647095e-02 -6.325686722993850708e-02 6.395608931779861450e-02 1.724956035614013672e-01 1.396616250276565552e-01 4.534880071878433228e-02 -1.605108529329299927e-01 1.349494159221649170e-01 -2.149099260568618774e-01 -1.326766014099121094e-01 -2.356247901916503906e-01 -7.654943317174911499e-02
-1.804469972848892212e-01 3.183960318565368652e-01 6.340001523494720459e-02 7.210560888051986694e-02 1.655412651598453522e-02 3.106765151023864746e-01 2.292091846466064453e-01 2.866280376911163330e-01 1.351334601640701294e-01 -2.384807765483856201e-01 1.696755886077880859e-01 2.378122806549072266e-01 1.808472573757171631e-01 1.693691760301589966e-01 2.639879100024700165e-02 2.339174598455429077e-01 5.032408982515335083e-02 2.440984100103378296e-01 1.151104345917701721e-01 -2.575848102569580078e-01 -5.886719003319740295e-02 1.545864045619964600e-01 1.558687090873718262e-01 7.592678815126419067e-02 1.064325571060180664e-01 9.486874938011169434e-02 5.945369601249694824e-02 1.637377738952636719e-01 -2.252110838890075684e-01 -8.269351720809936523e-02 -1.972233057022094727e-01 -4.249519854784011841e-02
2.599102258682250977e-02 2.604453861713409424e-01 2.940454483032226562e-01 2.536239326000213623e-01 1.094110533595085144e-01 1.088602170348167419e-01 1.890860944986343384e-01 2.017066925764083862e-01 1.728492081165313721e-01 2.420837432146072388e-01 -1.935341358184814453e-01 6.397636234760284424e-02 2.518357038497924805e-01 -1.561033539474010468e-02 1.289443206042051315e-02 1.492576301097869873e-01 3.057447075843811035e-01 2.409877479076385498e-01 4.460703954100608826e-02 -1.032725498080253601e-01 -1.590191870927810669e-01 -3.692379593849182129e-02 -3.974668309092521667e-02 -1.041289716958999634e-01 5.819503217935562134e-02 -9.781704843044281006e-02 -2.178050279617309570e-01 1.383797079324722290e-01 -2.679349780082702637e-01 2.705990076065063477e-01 -6.827102601528167725e-02 1.783414781093597412e-01
-1.887331157922744751e-01 1.919835209846496582e-01 -1.067005991935729980e-01 8.166010677814483643e-02 1.388393193483352661e-01 -9.135050326585769653e-02 5.069217085838317871e-01 -2.838188409805297852e-01 -5.103269964456558228e-02 -5.688898265361785889e-03 4.874794185161590576e-02 -2.708313465118408203e-01 7.523519918322563171e-03 -8.546265959739685059e-02 3.047694684937596321e-03 1.627487875521183014e-02 1.192700117826461792e-01 2.366278171539306641e-01 9.925016760826110840e-02 -1.734694242477416992e-01 4.947850480675697327e-02 2.084164470434188843e-01 -2.414950169622898102e-02 2.853035330772399902e-01 -8.511502295732498169e-02 -1.084600836038589478e-01 -2.494565956294536591e-02 -1.489897668361663818e-01 -3.267948627471923828e-01 1.252116113901138306e-01 -2.203054279088973999e-01 8.639835566282272339e-02
-3.492722809314727783e-01 1.845067888498306274e-01 -6.181040406227111816e-02 5.947010591626167297e-03 1.399808377027511597e-01 -3.507718071341514587e-02 2.491785287857055664e-01 -1.260362565517425537e-01 2.547940015792846680e-01 3.430838137865066528e-02 1.508693695068359375e-01 -5.330799892544746399e-02 -1.450809240341186523e-01 2.857835888862609863e-01 2.116932421922683716e-01 2.156293690204620361e-01 -1.002863347530364990e-01 2.814671695232391357e-01 -3.110272809863090515e-02 -2.745474278926849365e-01 2.016350477933883667e-01 3.434782614931464195e-03 -3.561123833060264587e-02 1.176660433411598206e-01 -2.529160678386688232e-01 -2.613159716129302979e-01 -6.596098095178604126e-02 -1.423941832035779953e-02 -1.437464952468872070e-01 -6.723386794328689575e-02 -1.908951550722122192e-01 1.890553236007690430e-01
-2.272902280092239380e-01 9.596531093120574951e-02 -3.896626830101013184e-02 3.910847008228302002e-02 2.554396688938140869e-01 5.284623056650161743e-02 3.960575759410858154e-01 8.588659018278121948e-02 8.677530288696289062e-02 -1.555308550596237183e-01 3.843864202499389648e-01 1.116233766078948975e-01 2.494741827249526978e-01 1.503405161201953888e-03 -1.959859132766723633e-01 2.553790509700775146e-01 1.257739067077636719e-01 1.640959978103637695e-01 8.550402708351612091e-04 -8.837386965751647949e-02 -2.597957551479339600e-01 1.697493493556976318e-01 8.413836359977722168e-02 5.656982213258743286e-02 1.331969909369945526e-02 -1.187489256262779236e-01 -1.378103941679000854e-01 1.813752204179763794e-01 -2.197991758584976196e-01 -1.203949674963951111e-01 -2.133060842752456665e-01 -1.199239715933799744e-01
-4.864633455872535706e-02 1.292433142662048340e-01 3.257288932800292969e-01 1.073717325925827026e-01 -3.099036403000354767e-02 2.852750420570373535e-01 2.896263003349304199e-01 1.067684888839721680e-01 2.028288096189498901e-01 -1.341672837734222412e-01 -3.508348017930984497e-02 1.156620029360055923e-02 1.654688268899917603e-01 1.225596293807029724e-02 -8.227418363094329834e-02 7.223430275917053223e-02 1.841879785060882568e-01 3.612686693668365479e-01 2.673655152320861816e-01 -8.736825734376907349e-02 -1.133774742484092712e-01 1.557328253984451294e-01 -9.013693034648895264e-02 1.475935727357864380e-01 1.170540973544120789e-01 -4.101753830909729004e-01 1.048611775040626526e-01 1.499469727277755737e-01 -9.584970772266387939e-02 9.956742078065872192e-02 1.737872660160064697e-01 1.017489060759544373e-01
-1.920458525419235229e-01 2.208914756774902344e-01 1.760528385639190674e-01 1.372312158346176147e-01 1.838175952434539795e-01 4.046430066227912903e-02 2.974035441875457764e-01 1.397861093282699585e-01 1.981493234634399414e-01 -3.193542957305908203e-01 1.787033230066299438e-01 7.946425676345825195e-02 8.813845366239547729e-02 1.844781339168548584e-01 2.713327854871749878e-02 1.946183592081069946e-01 9.731326252222061157e-03 3.392497599124908447e-01 2.219888865947723389e-01 -1.020513195544481277e-02 -8.630880713462829590e-02 5.903855711221694946e-02 2.050675153732299805e-01 -1.387555301189422607e-01 -1.137162148952484131e-01 8.159387111663818359e-02 1.153476238250732422e-01 -1.260143667459487915e-01 -2.038195431232452393e-01 2.689349465072154999e-02 -3.524006605148315430e-01 -9.558228403329849243e-02
1.584607809782028198e-01 1.228631436824798584e-01 -6.773436069488525391e-02 -1.965995579957962036e-01 1.161646991968154907e-01 2.278736233711242676e-02 3.494809865951538086e-01 8.893002569675445557e-02 3.131815493106842041e-01 -1.588391661643981934e-01 -9.328100830316543579e-02 1.432684510946273804e-01 1.879727840423583984e-01 3.143275678157806396e-01 -2.047224789857864380e-01 1.488881930708885193e-02 4.204670712351799011e-02 1.863534450531005859e-01 2.069275230169296265e-01 4.963596537709236145e-02 -1.026855781674385071e-03 3.339271247386932373e-01 -1.565157026052474976e-01 1.926283836364746094e-01 -2.129233479499816895e-01 -1.180327311158180237e-02 -1.631533801555633545e-01 1.097535118460655212e-01 -2.051518559455871582e-01 -4.855360835790634155e-02 -2.073706984519958496e-01 1.311900317668914795e-01
-1.758988052606582642e-01 2.626898586750030518e-01 -1.731500923633575439e-01 -3.889088332653045654e-02 9.670279920101165771e-02 9.357715398073196411e-02 3.656845986843109131e-01 9.321737289428710938e-02 1.901511475443840027e-02 -2.728853821754455566e-01 2.917411178350448608e-02 2.580449357628822327e-02 9.499134495854377747e-03 2.332987934350967407e-01 1.282564401626586914e-01 1.953449100255966187e-01 1.484105139970779419e-01 2.784285545349121094e-01 5.639043077826499939e-02 2.530856430530548096e-02 2.507801912724971771e-02 2.256998866796493530e-01 -1.765643619000911713e-02 1.310332119464874268e-01 -2.636991739273071289e-01 -3.710618019104003906e-01 -3.148279152810573578e-03 -3.442285656929016113e-01 -1.238936111330986023e-01 8.592995256185531616e-02 3.559503704309463501e-02 -2.042888849973678589e-02
-2.349640130996704102e-01 -7.695467770099639893e-02 1.212081313133239746e-01 -3.845815733075141907e-02 -9.831316024065017700e-02 -3.526901453733444214e-02 2.113640308380126953e-01 -2.696248888969421387e-01 1.827744394540786743e-01 -9.538447856903076172e-02 -3.442743420600891113e-02 -1.185924857854843140e-01 -5.777919664978981018e-03 7.829364389181137085e-02 -2.993490546941757202e-03 -1.566584222018718719e-02 4.673535823822021484e-01 2.442103773355484009e-01 -7.756526768207550049e-02 -2.040659338235855103e-01 -2.350020036101341248e-02 2.212816625833511353e-01 -7.314637303352355957e-02 1.166763603687286377e-01 -1.272418349981307983e-01 -1.613585203886032104e-01 -3.476743400096893311e-01 2.964189648628234863e-02 -3.415636122226715088e-01 2.179843038320541382e-01 -8.870644867420196533e-02 -3.518865210935473442e-03
-5.884375795722007751e-02 3.321737051010131836e-01 8.976871520280838013e-02 6.544944643974304199e-02 8.616193383932113647e-02 -1.700361818075180054e-01 2.619831636548042297e-02 -1.217388063669204712e-01 1.461281031370162964e-01 4.927435144782066345e-02 3.721616566181182861e-01 -2.754787206649780273e-01 -3.968540206551551819e-02 2.049554735422134399e-01 -1.416982561349868774e-01 2.515591084957122803e-01 3.666041046380996704e-02 3.347818255424499512e-01 1.340556889772415161e-01 3.256188333034515381e-02 2.049919366836547852e-01 4.952218011021614075e-02 1.155754923820495605e-01 -1.619094982743263245e-02 -2.949551641941070557e-01 -3.152587413787841797e-01 -1.394068598747253418e-01 8.175218850374221802e-02 -2.471299096941947937e-02 1.032428070902824402e-01 -1.736112534999847412e-01 -1.115075647830963135e-01
-1.571017801761627197e-01 3.276347815990447998e-01 3.300161659717559814e-01 -7.088830322027206421e-02 -1.615181267261505127e-01 -9.636472165584564209e-02 4.304530620574951172e-01 -2.464464008808135986e-01 7.540435343980789185e-02 -5.771524086594581604e-02 5.674337595701217651e-02 1.250264048576354980e-01 -2.101023448631167412e-03 3.085120581090450287e-02 -5.611350387334823608e-02 2.920603752136230469e-01 -1.047311648726463318e-01 -6.780046969652175903e-02 -5.710078403353691101e-02 1.613507866859436035e-01 1.398327648639678955e-01 -3.108944557607173920e-02 -5.147203058004379272e-02 2.292467057704925537e-01 -8.175565302371978760e-02 -2.057250440120697021e-01 -5.560941994190216064e-03 8.137094974517822266e-02 -5.787993967533111572e-02 2.046149373054504395e-01 -3.549240529537200928e-01 8.908223360776901245e-02
-3.033466041088104248e-01 2.075121924281120300e-02 -3.590871766209602356e-02 1.362104415893554688e-01 1.439870393369346857e-04 6.740608811378479004e-02 5.105255246162414551e-01 -4.214575141668319702e-02 1.209249347448348999e-01 6.845623254776000977e-02 -1.820148825645446777e-01 2.424943149089813232e-01 2.703028172254562378e-02 2.143405675888061523e-01 -1.458530873060226440e-01 -5.497825890779495239e-02 3.688474893569946289e-01 1.027356088161468506e-01 1.428967267274856567e-01 -5.242007598280906677e-02 6.447353959083557129e-02 -2.078789919614791870e-01 3.066480159759521484e-01 -7.038278877735137939e-02 -6.968133151531219482e-02 -1.712131202220916748e-01 -9.634586051106452942e-03 8.012234233319759369e-03 -9.369374066591262817e-02 5.301437899470329285e-02 8.813913911581039429e-03 2.764420807361602783e-01
-1.300660967826843262e-01 1.983731985092163086e-01 3.621873259544372559e-01 4.109782353043556213e-02 2.639686167240142822e-01 2.260688506066799164e-02 1.682641804218292236e-01 1.937064528465270996e-01 2.977457642555236816e-01 -8.320208638906478882e-02 -1.137273907661437988e-01 1.163808181881904602e-01 1.820731759071350098e-01 -8.702619932591915131e-03 -3.097933158278465271e-02 1.489490866661071777e-01 4.170698672533035278e-02 2.422798722982406616e-01 1.048505082726478577e-01 1.829178482294082642e-01 -2.397747039794921875e-01 2.384630776941776276e-02 -9.404738433659076691e-03 7.253816723823547363e-02 3.188949823379516602e-02 -2.725442945957183838e-01 -2.053512930870056152e-01 3.117202818393707275e-01 -2.233114987611770630e-01 2.202900350093841553e-01 7.234238088130950928e-02 9.921564161777496338e-02
6.177372485399246216e-02 1.193735077977180481e-01 3.528528809547424316e-01 -7.756375521421432495e-02 -1.792150922119617462e-02 2.200054377317428589e-01 2.408856004476547241e-01 6.224371120333671570e-02 3.012852370738983154e-01 4.454508423805236816e-02 -1.625283248722553253e-02 -2.973083220422267914e-02 -1.981157436966896057e-02 2.635037004947662354e-01 1.372398883104324341e-01 1.532715857028961182e-01 3.777057528495788574e-01 6.487988680601119995e-02 1.432507485151290894e-01 -2.215885557234287262e-02 -6.448855251073837280e-02 -8.203283697366714478e-02 -3.248053789138793945e-01 -1.246217265725135803e-01 1.359865069389343262e-01 -1.814574450254440308e-01 -2.055434733629226685e-01 3.315118551254272461e-01 -1.079862564802169800e-01 -1.089396104216575623e-01 -6.941227614879608154e-02 5.491549894213676453e-02
-2.400673329830169678e-01 3.134244680404663086e-01 8.421450108289718628e-02 -7.233292330056428909e-03 6.410644203424453735e-02 -2.209683135151863098e-02 2.834292054176330566e-01 3.922748938202857971e-02 1.344539411365985870e-02 -1.579245477914810181e-01 2.384057044982910156e-01 -6.833764910697937012e-02 1.497260928153991699e-01 1.303176432847976685e-01 -1.618418693542480469e-01 2.349345833063125610e-01 2.661264836788177490e-01 2.412898093461990356e-01 -2.551115751266479492e-01 -7.450005412101745605e-02 -3.600546121597290039e-01 9.136991947889328003e-02 1.748050376772880554e-02 6.682486832141876221e-02 -2.300366312265396118e-01 4.271988570690155029e-02 6.838001310825347900e-02 1.588138937950134277e-01 -1.758734285831451416e-01 -9.341933578252792358e-02 -1.956483423709869385e-01 -1.951722204685211182e-01
-3.030658364295959473e-01 2.865798957645893097e-02 8.258830755949020386e-02 3.188637271523475647e-02 1.137537211179733276e-01 2.526862621307373047e-01 3.193857371807098389e-01 6.946432590484619141e-02 1.656423211097717285e-01 -6.995553523302078247e-02 -1.577576273120939732e-03 -3.489752411842346191e-01 6.749404966831207275e-02 -5.761248990893363953e-03 -2.118735760450363159e-01 -7.943369448184967041e-02 -1.210539564490318298e-01 1.938312649726867676e-01 2.382417172193527222e-01 -9.997531771659851074e-02 -1.999828964471817017e-02 2.179402671754360199e-02 9.725136309862136841e-02 2.976785004138946533e-01 -2.025117129087448120e-01 -4.165824055671691895e-01 5.386184900999069214e-02 1.409160494804382324e-01 -1.367818862199783325e-01 7.009939849376678467e-02 -1.463510692119598389e-01 -7.541275024414062500e-02
-2.700140699744224548e-02 -3.571417555212974548e-02 1.353612840175628662e-01 6.153314560651779175e-02 -1.784707158803939819e-01 7.998535037040710449e-02 3.770155906677246094e-01 -1.055042669177055359e-01 2.493842840194702148e-01 3.895471617579460144e-02 7.991833239793777466e-02 -5.937419086694717407e-02 -1.689411401748657227e-01 1.224960461258888245e-01 -6.486338376998901367e-02 1.149622052907943726e-01 3.506726026535034180e-01 3.684368133544921875e-01 2.838227152824401855e-02 -9.736526012420654297e-02 1.946948766708374023e-01 1.011747345328330994e-01 4.773242399096488953e-02 1.645707786083221436e-01 -7.998233661055564880e-03 -6.759583204984664917e-02 -2.032988518476486206e-01 1.843711286783218384e-01 -4.248349368572235107e-01 8.456008881330490112e-02 -1.648592054843902588e-01 9.217366576194763184e-02
-1.970004588365554810e-01 1.323226988315582275e-01 5.090666562318801880e-02 -1.094226390123367310e-01 4.086624458432197571e-02 -8.081791549921035767e-02 2.590053677558898926e-01 -8.447013050317764282e-02 3.667443990707397461e-01 -5.293550714850425720e-02 3.092735111713409424e-01 -3.697945773601531982e-01 1.151940003037452698e-01 1.006078347563743591e-02 7.139129191637039185e-02 4.024951718747615814e-03 -1.498308926820755005e-01 3.328368663787841797e-01 1.442438215017318726e-01 -1.627919822931289673e-01 8.988540619611740112e-02 -1.795772276818752289e-02 -1.306430548429489136e-01 5.723992362618446350e-02 -9.748227149248123169e-02 -2.030885219573974609e-01 -8.407114446163177490e-02 3.684655576944351196e-02 -4.150729775428771973e-01 1.398070715367794037e-02 -9.489955008029937744e-02 9.255936741828918457e-02
-2.365346252918243408e-01 -6.907362490892410278e-02 7.160612195730209351e-02 -2.681655436754226685e-02 2.140301167964935303e-01 -3.413663804531097412e-02 4.178760051727294922e-01 6.765843182802200317e-02 2.631328999996185303e-01 -2.476848959922790527e-01 2.363916039466857910e-01 1.981759667396545410e-01 -7.409283518791198730e-02 1.350298970937728882e-01 -2.085207588970661163e-02 2.701893448829650879e-01 -1.231147535145282745e-02 2.486950010061264038e-01 1.713534891605377197e-01 -3.653267631307244301e-04 -7.018455117940902710e-02 5.826887488365173340e-02 -1.914772391319274902e-01 -8.296483755111694336e-02 -7.901057600975036621e-02 -3.016229532659053802e-02 2.457988113164901733e-01 2.226739972829818726e-01 -3.359028697013854980e-01 9.434383362531661987e-02 4.248414188623428345e-02 2.096972987055778503e-02
-5.322543531656265259e-02 1.620736122131347656e-01 4.702216386795043945e-02 6.947231292724609375e-02 5.976852402091026306e-02 -1.995619684457778931e-01 3.387023806571960449e-01 1.273905783891677856e-01 3.341367542743682861e-01 -8.132554590702056885e-02 8.323191851377487183e-02 -1.779271811246871948e-01 1.164378598332405090e-01 -1.406953036785125732e-01 1.465248167514801025e-01 2.078703790903091431e-01 1.204728111624717712e-01 3.394414484500885010e-01 2.221566736698150635e-01 3.577404841780662537e-02 1.210875138640403748e-01 -1.324819121509790421e-02 7.806193828582763672e-02 -1.376373916864395142e-01 -1.721205264329910278e-01 1.878720819950103760e-01 1.281465440988540649e-01 2.673037052154541016e-01 -3.489708602428436279e-01 1.642997264862060547e-01 -2.477798797190189362e-02 -1.105042248964309692e-01
-4.609898850321769714e-02 3.562066853046417236e-01 4.056166112422943115e-01 1.509829461574554443e-01 1.043887138366699219e-01 1.954283863306045532e-01 1.727461963891983032e-01 2.981566637754440308e-02 6.310106068849563599e-02 3.295442555099725723e-03 1.017103791236877441e-01 -1.845322102308273315e-01 2.053308039903640747e-01 9.271203540265560150e-03 -1.136297062039375305e-01 -7.741435617208480835e-02 2.898966670036315918e-01 3.577433228492736816e-01 1.530533730983734131e-01 1.699122786521911621e-02 -2.312570065259933472e-01 9.189102053642272949e-02 1.183627173304557800e-01 3.495819494128227234e-02 9.752625972032546997e-02 -3.335496187210083008e-01 -1.583888977766036987e-01 7.092040032148361206e-02 -8.303873240947723389e-02 -4.368026927113533020e-02 3.009160794317722321e-02 1.443188935518264771e-01
-8.823722600936889648e-02 8.211089670658111572e-02 -9.563133865594863892e-02 -5.964746326208114624e-02 -3.870856389403343201e-02 -1.739547699689865112e-01 4.027884304523468018e-01 1.456945985555648804e-01 1.723529994487762451e-01 -2.537607848644256592e-01 8.151828497648239136e-02 -1.403981298208236694e-01 -1.467635780572891235e-01 -8.064010739326477051e-02 1.031980514526367188e-01 2.056452333927154541e-01 1.094473376870155334e-01 3.164113163948059082e-01 3.804765343666076660e-01 6.809361279010772705e-02 2.682673633098602295e-01 1.580981723964214325e-02 9.581845253705978394e-02 -1.350365132093429565e-01 8.385825902223587036e-02 1.710621565580368042e-01 9.097542613744735718e-02 1.633387804031372070e-01 -2.959776222705841064e-01 1.649751514196395874e-01 -3.560929000377655029e-02 8.740818500518798828e-02
3.690882818773388863e-03 1.832612901926040649e-01 1.273682415485382080e-01 -4.572258144617080688e-02 4.073016345500946045e-01 1.110656857490539551e-01 2.827943563461303711e-01 3.908874839544296265e-02 3.474055230617523193e-01 -1.921965479850769043e-01 2.764371968805789948e-02 5.607232823967933655e-02 3.114629089832305908e-01 1.370858699083328247e-01 2.847461588680744171e-02 -1.881804503500461578e-02 1.992061883211135864e-01 2.313724011182785034e-01 1.708060055971145630e-01 -1.000914573669433594e-01 7.248214632272720337e-02 3.736216425895690918e-01 -2.183340303599834442e-02 4.245846718549728394e-02 -6.772406399250030518e-02 9.064906090497970581e-02 -1.875219680368900299e-02 1.624777466058731079e-01 -8.810199797153472900e-02 -8.962123095989227295e-02 -2.389347255229949951e-01 1.337119936943054199e-01
-1.656855195760726929e-01 7.349147647619247437e-02 1.117664054036140442e-01 -3.916722163558006287e-02 1.368128508329391479e-01 1.856191158294677734e-01 1.191585585474967957e-01 1.188412755727767944e-01 1.305405348539352417e-01 -3.411249816417694092e-01 6.866298150271177292e-03 -1.088319644331932068e-01 -7.280396670103073120e-02 1.267530471086502075e-01 -2.668703794479370117e-01 1.523407101631164551e-01 5.123718455433845520e-02 1.329113245010375977e-01 1.539631187915802002e-01 -4.184514284133911133e-01 6.932109594345092773e-02 1.408687680959701538e-01 -3.483736515045166016e-01 4.924062639474868774e-02 -3.652296960353851318e-01 -2.323226183652877808e-01 -1.130841001868247986e-01 8.195459097623825073e-02 -1.091189458966255188e-01 1.495957672595977783e-01 -4.739685449749231339e-03 -4.265845939517021179e-02
-1.538972463458776474e-02 2.339848428964614868e-01 1.823129877448081970e-02 3.847956955432891846e-01 2.867328375577926636e-02 -1.681709140539169312e-01 5.648737549781799316e-01 -9.837350249290466309e-02 1.068437919020652771e-01 -2.712159454822540283e-01 1.270271688699722290e-01 3.008028119802474976e-02 -2.272839285433292389e-02 1.064693089574575424e-02 -1.625623740255832672e-02 5.227784067392349243e-02 5.335439369082450867e-02 3.201380074024200439e-01 -1.723759472370147705e-01 -5.610411241650581360e-02 4.818571731448173523e-02 2.505919635295867920e-01 -1.252940595149993896e-01 1.958652734756469727e-01 8.774762973189353943e-03 -1.224288269877433777e-01 -2.303820401430130005e-01 -7.384331524372100830e-02 -9.402778930962085724e-03 -1.681121881119906902e-03 -2.187343314290046692e-02 3.960690274834632874e-02
-1.242032973095774651e-03 2.146099954843521118e-01 9.961180388927459717e-02 2.021742053329944611e-02 1.748703867197036743e-01 4.464161396026611328e-02 4.641172885894775391e-01 1.386385858058929443e-01 -4.364684224128723145e-02 -1.119656637310981750e-01 1.558391600847244263e-01 2.658541202545166016e-01 3.904591500759124756e-02 1.560030281543731689e-01 -9.802687913179397583e-02 2.603609263896942139e-01 8.659033477306365967e-02 1.445595026016235352e-01 2.114403843879699707e-01 -5.762344598770141602e-02 -2.347382903099060059e-01 4.385744035243988037e-02 -2.283916249871253967e-02 1.542584151029586792e-01 -3.325699865818023682e-01 1.472662836313247681e-01 1.225458830595016479e-01 -6.651376187801361084e-02 -2.669345736503601074e-01 1.375744491815567017e-01 -2.527044117450714111e-01 1.448644697666168213e-02
-4.459238946437835693e-01 3.332023620605468750e-01 -1.980561465024948120e-01 8.377717435359954834e-02 9.502078592777252197e-02 1.057275161147117615e-01 1.540278643369674683e-01 1.721451133489608765e-01 -6.704509258270263672e-02 -1.593947261571884155e-01 -1.218333169817924500e-01 5.805438384413719177e-02 1.779537200927734375e-01 4.366742074489593506e-01 -1.735735684633255005e-01 2.029232829809188843e-01 4.278432577848434448e-02 1.519701033830642700e-01 -1.386230587959289551e-01 -7.994262874126434326e-02 4.246567934751510620e-02 2.991475164890289307e-01 -1.461237221956253052e-01 9.823305904865264893e-02 -3.806527704000473022e-02 -6.044190749526023865e-02 5.245881527662277222e-02 7.194575667381286621e-02 -1.547645032405853271e-01 2.120476774871349335e-02 -7.737330347299575806e-02 -1.109005361795425415e-01
-2.182534337043762207e-01 2.046521157026290894e-01 8.834856003522872925e-02 2.194447070360183716e-01 1.725731045007705688e-01 1.675637997686862946e-02 6.061488762497901917e-02 3.643883764743804932e-01 1.724658310413360596e-01 -3.704930469393730164e-02 9.000095538794994354e-03 2.774845659732818604e-01 -5.485081672668457031e-02 1.066802069544792175e-01 -1.442620307207107544e-01 1.080094948410987854e-01 -8.505699224770069122e-03 3.049545884132385254e-01 1.093393191695213318e-01 -2.781558930873870850e-01 1.032905727624893188e-01 1.651237159967422485e-01 -1.633661836385726929e-01 5.614397302269935608e-02 1.129217259585857391e-02 -4.209071099758148193e-01 7.611115276813507080e-02 1.347054690122604370e-01 2.043927647173404694e-02 2.463377267122268677e-01 -1.355756968259811401e-01 4.542182385921478271e-02
-1.453700810670852661e-01 2.409880310297012329e-01 3.402904570102691650e-01 -1.595014147460460663e-02 1.894154399633407593e-01 1.975444555282592773e-01 1.991993933916091919e-01 2.298247441649436951e-02 2.182288914918899536e-01 -1.244421675801277161e-01 -2.427778393030166626e-01 5.762707442045211792e-02 2.213109582662582397e-01 -1.289700418710708618e-01 6.251959502696990967e-02 2.516213953495025635e-01 1.683469712734222412e-01 2.692736983299255371e-01 5.606614798307418823e-02 2.800648473203182220e-02 -2.337439358234405518e-01 -4.692188277840614319e-02 -3.273478010669350624e-03 1.490974128246307373e-01 3.875797986984252930e-02 -2.680154442787170410e-01 -7.569120824337005615e-02 2.674234807491302490e-01 -1.927191019058227539e-01 1.350285112857818604e-01 6.343793123960494995e-02 1.938870400190353394e-01
-1.282301694154739380e-01 3.656253516674041748e-01 4.494967460632324219e-01 1.189420744776725769e-01 -2.928218804299831390e-02 9.455116838216781616e-02 1.400157809257507324e-03 6.860563158988952637e-02 3.006203472614288330e-01 -5.941225588321685791e-02 1.587550491094589233e-01 2.763968333601951599e-02 1.388109922409057617e-01 -2.090626396238803864e-03 3.913349285721778870e-02 1.654404252767562866e-01 1.702573448419570923e-01 4.080210924148559570e-01 1.492086201906204224e-01 -8.378077298402786255e-02 -1.744864284992218018e-01 -1.023701801896095276e-01 -4.764211177825927734e-02 1.613314449787139893e-01 5.283481255173683167e-02 -3.460290133953094482e-01 -1.862024329602718353e-02 5.685111507773399353e-02 -8.977375924587249756e-02 8.336652070283889771e-02 1.235056146979331970e-01 2.804997190833091736e-02
-1.296833306550979614e-01 7.803733646869659424e-02 2.068759948015213013e-01 -4.984797537326812744e-02 -4.189392179250717163e-02 9.818536788225173950e-02 1.277985721826553345e-01 -2.112514376640319824e-01 1.925510317087173462e-01 -3.603651002049446106e-02 6.897673755884170532e-02 -1.314009726047515869e-01 1.764407567679882050e-02 3.641575574874877930e-03 9.859389625489711761e-03 3.122950345277786255e-02 4.105233252048492432e-01 3.112938404083251953e-01 4.628222063183784485e-02 -9.980553388595581055e-02 1.360830366611480713e-01 -7.866811938583850861e-03 5.543962866067886353e-02 1.260269731283187866e-01 -1.027706116437911987e-01 -1.580927073955535889e-01 -2.244701087474822998e-01 5.631382390856742859e-02 -3.774042129516601562e-01 3.281294405460357666e-01 -3.481872379779815674e-01 1.487810462713241577e-01
-6.588928401470184326e-02 3.965414464473724365e-01 3.941099345684051514e-01 -3.788077831268310547e-02 -3.746857121586799622e-02 -8.967107860371470451e-04 2.037602365016937256e-01 1.417952477931976318e-01 1.847589910030364990e-01 7.019469887018203735e-02 -3.841002285480499268e-02 -1.251302361488342285e-01 2.703722119331359863e-01 -6.998879369348287582e-03 -7.432494778186082840e-03 1.726415306329727173e-01 2.616899907588958740e-01 3.477432131767272949e-01 1.508668214082717896e-01 2.437091805040836334e-02 -1.989866197109222412e-01 6.272271275520324707e-02 1.464890688657760620e-01 9.631268680095672607e-02 -2.166001498699188232e-02 -3.169594705104827881e-01 4.857885837554931641e-02 2.239853292703628540e-01 -8.213507384061813354e-02 -8.631266653537750244e-02 6.851223856210708618e-02 -6.485426798462867737e-03
6.538575142621994019e-02 6.172753125429153442e-02 3.157164668664336205e-03 6.585692614316940308e-02 1.197234466671943665e-01 6.218310911208391190e-03 1.969862729310989380e-01 -4.035891890525817871e-01 2.942252457141876221e-01 -1.954356729984283447e-01 3.583177179098129272e-02 2.221189290285110474e-01 -3.323958069086074829e-02 1.603076756000518799e-01 -1.421059966087341309e-01 -9.491191245615482330e-03 1.882535070180892944e-01 2.769812047481536865e-01 1.342325806617736816e-01 -3.013098239898681641e-01 1.806152164936065674e-01 -8.588644117116928101e-02 -2.123129963874816895e-01 -2.071945928037166595e-02 -2.783380150794982910e-01 7.020102441310882568e-02 -1.858605146408081055e-01 -3.439218923449516296e-02 -2.135008424520492554e-01 2.572247385978698730e-01 -1.126367002725601196e-01 -2.328339032828807831e-03
-3.309534788131713867e-01 1.317934840917587280e-01 2.830273807048797607e-01 2.602578401565551758e-01 1.383337825536727905e-01 1.534182131290435791e-01 1.472326666116714478e-01 1.001214236021041870e-01 2.455474436283111572e-01 3.643685206770896912e-02 -1.802343758754432201e-03 1.624272577464580536e-02 2.313687205314636230e-01 -4.795036092400550842e-02 -9.258122742176055908e-02 5.289804562926292419e-02 2.754816412925720215e-01 3.775911629199981689e-01 9.807894378900527954e-02 3.791848570108413696e-02 -2.623119652271270752e-01 2.772130817174911499e-02 1.141050606966018677e-01 1.031742617487907410e-01 1.221764483489096165e-03 -3.623367846012115479e-01 7.611361145973205566e-02 2.082794308662414551e-01 -1.463904231786727905e-02 9.559086710214614868e-02 8.505483157932758331e-03 9.564086794853210449e-02
-1.844660490751266479e-01 2.469816654920578003e-01 4.538327082991600037e-02 4.348324611783027649e-02 1.309618055820465088e-01 2.097492665052413940e-01 2.847838401794433594e-01 2.204924672842025757e-01 2.182052284479141235e-01 -2.363720685243606567e-01 4.479361325502395630e-02 1.312769651412963867e-01 8.182362467050552368e-02 1.055067256093025208e-01 1.066118329763412476e-01 1.547859460115432739e-01 -1.281858980655670166e-01 4.730200469493865967e-01 5.094439908862113953e-02 -3.504657745361328125e-01 -6.733869016170501709e-02 6.334205716848373413e-02 2.153358757495880127e-01 9.356576949357986450e-02 1.541047007776796818e-03 -2.036917358636856079e-01 -2.390605211257934570e-02 -2.747080102562904358e-02 -1.190316677093505859e-01 -5.390113219618797302e-03 -1.749327778816223145e-01 -1.318738460540771484e-01
-1.991337835788726807e-01 1.858210265636444092e-01 9.531799703836441040e-03 -3.124023042619228363e-02 3.775190711021423340e-01 1.309150010347366333e-01 2.613752782344818115e-01 1.181761696934700012e-01 2.505850791931152344e-01 -8.778771758079528809e-02 5.018679797649383545e-02 -3.976843319833278656e-03 1.182903721928596497e-01 2.863512933254241943e-01 6.619455758482217789e-03 4.371986091136932373e-01 -2.455438300967216492e-02 2.726106345653533936e-01 6.613862514495849609e-02 -2.644668519496917725e-01 -7.698609679937362671e-02 1.814599707722663879e-02 -1.510044634342193604e-01 -1.657550632953643799e-01 -1.427072286605834961e-01 -3.495676442980766296e-02 1.292248517274856567e-01 7.883719354867935181e-02 -9.817398339509963989e-02 -1.415430307388305664e-01 -1.679264158010482788e-01 1.202245131134986877e-01
-1.884888410568237305e-01 2.506080865859985352e-01 2.011134624481201172e-01 -1.295517086982727051e-01 4.057668522000312805e-02 2.762659266591072083e-02 2.174389511346817017e-01 -6.720207631587982178e-02 3.900553286075592041e-01 4.522928595542907715e-02 3.196739777922630310e-02 -9.829388558864593506e-02 2.066779285669326782e-01 1.757834665477275848e-02 -1.350956857204437256e-01 -2.459473349153995514e-02 -1.321010142564773560e-01 2.961344830691814423e-02 1.929203420877456665e-01 -6.688106805086135864e-02 7.912198454141616821e-02 2.703789174556732178e-01 -7.128220796585083008e-02 1.012361794710159302e-01 -2.769610844552516937e-02 1.503509879112243652e-01 4.592421464622020721e-03 2.610847353935241699e-01 -3.442505896091461182e-01 3.373599350452423096e-01 -1.156915575265884399e-01 2.673970162868499756e-01
-1.345419883728027344e-01 2.529705464839935303e-01 3.047751188278198242e-01 2.770981751382350922e-02 1.527770161628723145e-01 2.362519204616546631e-01 8.414706587791442871e-02 5.405448749661445618e-02 3.142816722393035889e-01 -1.516521871089935303e-01 -1.303464919328689575e-01 -4.543004557490348816e-03 1.660514473915100098e-01 -3.355538100004196167e-02 -7.221020758152008057e-02 2.289699465036392212e-01 2.368912547826766968e-01 1.494240611791610718e-01 -5.633928626775741577e-02 1.142781749367713928e-01 -2.441109865903854370e-01 1.091389358043670654e-02 -1.892744004726409912e-02 1.613920331001281738e-01 1.010923683643341064e-01 -3.564584255218505859e-01 -1.739796251058578491e-01 2.381018102169036865e-01 -2.129046022891998291e-01 1.848441362380981445e-01 6.485395878553390503e-02 1.456996500492095947e-01
-1.061821654438972473e-01 2.283571213483810425e-01 3.614950180053710938e-01 1.859457492828369141e-01 2.091680280864238739e-02 1.773544698953628540e-01 8.004096150398254395e-02 9.252531826496124268e-02 1.846528351306915283e-01 8.622266352176666260e-03 3.890610486268997192e-02 -1.240369603037834167e-01 -2.026080712676048279e-02 1.490400079637765884e-02 -1.805013418197631836e-02 3.097680807113647461e-01 1.874167621135711670e-01 2.512263953685760498e-01 -5.706302821636199951e-02 -4.593787342309951782e-02 -1.872103363275527954e-01 -1.283185482025146484e-01 3.135795518755912781e-02 4.980245977640151978e-02 9.322512894868850708e-02 -2.350456118583679199e-01 -2.380088716745376587e-01 4.254831969738006592e-01 -2.990495562553405762e-01 1.296217143535614014e-01 3.944614529609680176e-02 9.212236851453781128e-02
-3.516119718551635742e-01 1.723160594701766968e-01 -1.710782498121261597e-01 1.330713331699371338e-01 1.116125434637069702e-01 8.750317245721817017e-02 3.548789918422698975e-01 7.304772268980741501e-03 2.277317047119140625e-01 -1.472034603357315063e-01 -1.714013963937759399e-01 4.958567395806312561e-02 1.428838968276977539e-01 -6.678183376789093018e-02 -1.593997627496719360e-01 -1.082390174269676208e-01 3.122152984142303467e-01 4.932163283228874207e-02 3.937928006052970886e-02 1.364101022481918335e-01 -2.721727490425109863e-01 8.181943558156490326e-03 -1.765454113483428955e-01 2.157907634973526001e-01 3.900376707315444946e-02 -2.794699184596538544e-02 2.609199881553649902e-01 -1.007731258869171143e-01 -2.301864027976989746e-01 1.958227157592773438e-01 -4.752401262521743774e-03 -2.058797329664230347e-01
-4.595061019062995911e-02 1.837802678346633911e-01 1.364868432283401489e-01 1.470376700162887573e-01 -3.343838453292846680e-02 -3.319022431969642639e-02 1.669109612703323364e-01 -3.163228332996368408e-01 3.030813336372375488e-01 -1.007608324289321899e-01 2.508824877440929413e-02 -1.626203209161758423e-01 3.258221969008445740e-02 1.391870379447937012e-01 6.886588037014007568e-02 -1.112308073788881302e-02 3.122739195823669434e-01 2.654469907283782959e-01 -8.236356079578399658e-02 3.451674804091453552e-02 5.161129683256149292e-02 -7.571631669998168945e-02 -1.277408152818679810e-01 2.230544388294219971e-01 2.224728912115097046e-01 5.253612995147705078e-02 -1.732716560363769531e-01 7.263591140508651733e-02 -2.731080353260040283e-01 2.750962078571319580e-01 -3.268109261989593506e-01 2.104623168706893921e-01
-3.242733776569366455e-01 1.343531161546707153e-01 1.432059239596128464e-02 -7.107707858085632324e-02 7.196945138275623322e-03 -2.154273390769958496e-01 6.134901568293571472e-02 -7.842840277589857578e-04 1.106145158410072327e-01 4.396995902061462402e-02 4.997783154249191284e-02 -1.939577795565128326e-02 2.483704239130020142e-01 2.595211863517761230e-01 -5.672647152096033096e-03 7.559096068143844604e-02 7.290767133235931396e-02 1.229733079671859741e-01 6.737803667783737183e-02 -8.478701859712600708e-02 -3.437038883566856384e-02 -2.511480078101158142e-02 8.631739765405654907e-02 3.050973713397979736e-01 -1.267139315605163574e-01 -4.303197562694549561e-02 -2.392000705003738403e-01 -1.525222510099411011e-02 -5.603823065757751465e-01 3.382686972618103027e-01 -8.731316775083541870e-02 1.534175574779510498e-01
-3.503090441226959229e-01 2.338886111974716187e-01 -1.753497272729873657e-01 -1.534644365310668945e-01 3.908773884177207947e-02 5.227579968050122261e-04 3.395912051200866699e-01 -5.363824963569641113e-02 2.314494103193283081e-01 -1.428560819476842880e-03 1.191327199339866638e-01 -1.081309542059898376e-01 2.739977650344371796e-02 3.189295232295989990e-01 1.457840949296951294e-01 1.579976826906204224e-01 9.243701398372650146e-02 2.490288466215133667e-01 2.457837201654911041e-02 -1.825267672538757324e-01 -3.231359645724296570e-02 3.725418820977210999e-02 5.660472903400659561e-03 -1.017243489623069763e-01 -2.664343714714050293e-01 -1.958699971437454224e-01 8.656937628984451294e-02 -1.492317765951156616e-01 -9.721229970455169678e-02 -2.669023275375366211e-01 -2.129980623722076416e-01 1.948094218969345093e-01
-2.387382388114929199e-01 9.033013135194778442e-02 2.415308803319931030e-01 -2.615210227668285370e-02 2.138052601367235184e-03 1.524445861577987671e-01 4.896413087844848633e-01 -1.236693188548088074e-02 1.032089591026306152e-01 -5.568320397287607193e-03 -2.554239928722381592e-01 1.008960753679275513e-01 -5.643581971526145935e-02 -1.186245121061801910e-02 3.401194885373115540e-02 1.290414631366729736e-01 1.356561034917831421e-01 2.960856556892395020e-01 1.308840215206146240e-01 1.682102233171463013e-01 -2.019914835691452026e-01 1.030237004160881042e-01 2.035103142261505127e-01 1.306829005479812622e-01 -5.237642675638198853e-03 -4.037116467952728271e-02 5.750645697116851807e-02 1.253140419721603394e-01 -3.513503074645996094e-01 5.271563678979873657e-02 3.999394178390502930e-02 3.090990483760833740e-01
-2.327702641487121582e-01 1.462518721818923950e-01 3.001830279827117920e-01 -4.943553730845451355e-02 1.438790559768676758e-01 1.477893888950347900e-01 2.140265852212905884e-01 -9.848412591964006424e-04 1.567073166370391846e-01 -1.370591819286346436e-01 -2.607775628566741943e-01 9.421349316835403442e-02 2.347271740436553955e-01 -2.237383276224136353e-02 6.683060526847839355e-02 2.887362837791442871e-01 4.659895971417427063e-02 2.053804844617843628e-01 4.134056344628334045e-02 2.005591616034507751e-02 -2.667525112628936768e-01 3.111842088401317596e-02 -5.541596934199333191e-02 1.609892845153808594e-01 1.389678865671157837e-01 -2.947791218757629395e-01 -2.088719159364700317e-01 3.379695117473602295e-01 -1.699795573949813843e-01 1.567479223012924194e-01 -7.250816561281681061e-04 1.215263456106185913e-01
-1.707664430141448975e-01 3.891649842262268066e-01 3.691160976886749268e-01 -1.561426967382431030e-01 -3.300186991691589355e-02 8.712454885244369507e-02 1.981918662786483765e-01 -1.002737879753112793e-02 1.308497190475463867e-01 4.642428830265998840e-02 1.092082485556602478e-01 3.012489993125200272e-03 2.314590811729431152e-01 9.252663701772689819e-02 -7.233051955699920654e-02 3.479540348052978516e-02 2.600287497043609619e-01 4.403772354125976562e-01 9.068810939788818359e-02 3.957273438572883606e-02 -2.560591995716094971e-01 1.466622352600097656e-01 9.566535800695419312e-02 1.854000240564346313e-02 1.093118190765380859e-01 -2.785606682300567627e-01 -3.994949907064437866e-02 1.120559498667716980e-01 6.067221984267234802e-02 9.970667213201522827e-02 1.582438200712203979e-01 2.534306980669498444e-02
-7.668907195329666138e-02 2.329382002353668213e-01 1.261907964944839478e-01 -1.226570382714271545e-01 1.532337963581085205e-01 -5.268813669681549072e-02 2.256059087812900543e-03 -1.647863909602165222e-02 1.270589083433151245e-01 1.778428405523300171e-01 -2.691815197467803955e-01 -1.352345049381256104e-01 1.380734741687774658e-01 -4.640067368745803833e-02 -3.923438489437103271e-03 1.484749913215637207e-01 3.655754029750823975e-01 2.589574456214904785e-01 8.670113980770111084e-02 1.623289138078689575e-01 -2.578594684600830078e-01 1.065147854387760162e-02 -5.390317365527153015e-02 -5.051994230598211288e-03 8.421297371387481689e-02 -1.640586704015731812e-01 -2.390601038932800293e-01 3.021942079067230225e-01 -4.463590979576110840e-01 3.903524205088615417e-02 -1.024998128414154053e-01 -5.203085020184516907e-02
-3.310081958770751953e-01 1.446024421602487564e-02 1.382445245981216431e-01 1.420892626047134399e-01 1.048032119870185852e-01 2.534539438784122467e-02 1.725687533617019653e-01 -1.087576225399971008e-01 1.414427161216735840e-01 -1.890177279710769653e-01 1.430159956216812134e-01 -2.612547874450683594e-01 1.130288541316986084e-01 4.702361300587654114e-03 8.924413472414016724e-02 8.885655552148818970e-02 2.246426045894622803e-02 -4.011794552206993103e-02 3.427673280239105225e-01 -3.863316774368286133e-02 1.187604367733001709e-01 1.224571540951728821e-01 -1.000841483473777771e-01 -7.084542512893676758e-02 -3.001263141632080078e-01 -3.584400415420532227e-01 -5.704950168728828430e-02 -5.991055443882942200e-02 -3.834228217601776123e-01 -3.013717755675315857e-02 -2.707446813583374023e-01 1.128510832786560059e-01
-1.053461804986000061e-01 4.204346239566802979e-01 6.371722370386123657e-02 -1.754869371652603149e-01 -2.281617075204849243e-01 -8.337916433811187744e-02 2.688624262809753418e-01 -1.644802093505859375e-01 6.789021939039230347e-02 1.259395666420459747e-02 -1.009186133742332458e-01 2.275322675704956055e-01 1.706957966089248657e-01 1.897125691175460815e-01 -1.236607208847999573e-01 3.213182091712951660e-01 2.927066385746002197e-01 1.358164548873901367e-01 -3.065575286746025085e-02 9.427251666784286499e-02 2.781665921211242676e-01 5.019981786608695984e-02 1.165336370468139648e-01 -4.905297979712486267e-02 -1.390870362520217896e-01 -1.779260933399200439e-01 4.785721376538276672e-02 -8.433713018894195557e-02 -1.621056199073791504e-01 1.677729338407516479e-01 5.126579105854034424e-02 2.030978947877883911e-01
-1.602894365787506104e-01 2.211295068264007568e-01 -4.149265959858894348e-02 9.654668718576431274e-02 1.605238020420074463e-01 -5.876174196600914001e-02 4.160659015178680420e-01 3.923767432570457458e-02 1.494225561618804932e-01 -3.768581151962280273e-02 2.414244860410690308e-01 1.784542649984359741e-01 -1.231141090393066406e-01 2.420731633901596069e-01 -4.122849181294441223e-02 9.155041724443435669e-02 -2.488145790994167328e-02 3.449714481830596924e-01 1.327183842658996582e-01 -2.346227616071701050e-01 -2.855552136898040771e-01 2.346799224615097046e-01 1.696785092353820801e-01 1.052893921732902527e-01 -7.770334184169769287e-02 5.907957255840301514e-02 1.488852053880691528e-01 1.118106469511985779e-01 -1.551026701927185059e-01 1.729586571455001831e-01 -2.139671742916107178e-01 -6.967287510633468628e-03
-2.914586365222930908e-01 3.207113444805145264e-01 2.474614679813385010e-01 1.919559538364410400e-01 -5.006475001573562622e-02 9.889442473649978638e-02 1.297625750303268433e-01 5.398233607411384583e-02 1.237631589174270630e-01 -1.096016764640808105e-01 -1.404995173215866089e-01 1.171306008473038673e-03 1.676423549652099609e-01 -1.511342078447341919e-01 9.359166026115417480e-02 1.656820923089981079e-01 2.152241468429565430e-01 2.968147397041320801e-01 1.671755909919738770e-01 -1.039995439350605011e-02 -2.488014400005340576e-01 -1.936435997486114502e-01 -2.983159385621547699e-02 -8.267712779343128204e-03 3.794942796230316162e-02 -4.397952258586883545e-01 2.064161188900470734e-02 2.282409071922302246e-01 -1.242150738835334778e-01 8.468510210514068604e-02 9.749902784824371338e-02 7.432740181684494019e-02
1.566538959741592407e-01 1.200020685791969299e-01 2.097336947917938232e-01 1.944517791271209717e-01 2.886634171009063721e-01 -1.346483677625656128e-01 9.313521534204483032e-02 -9.164552204310894012e-03 -6.866520736366510391e-03 -1.523416340351104736e-01 -4.573426023125648499e-02 -5.986665189266204834e-02 1.129378899931907654e-01 2.767336927354335785e-02 -2.784762382507324219e-01 2.598239183425903320e-01 4.046665504574775696e-02 3.422566950321197510e-01 6.424733251333236694e-02 -2.720552980899810791e-01 -3.673106431961059570e-02 -3.320514559745788574e-01 -5.252505093812942505e-02 -3.845959901809692383e-02 1.027291119098663330e-01 -2.888238728046417236e-01 -1.642624139785766602e-01 1.777948141098022461e-01 -1.271236538887023926e-01 1.393905431032180786e-01 -2.712993919849395752e-01 8.373697847127914429e-02
-1.667987853288650513e-01 2.419769018888473511e-01 3.843462765216827393e-01 -3.053799830377101898e-02 1.875486671924591064e-01 1.853568106889724731e-01 2.011455744504928589e-01 -1.450859662145376205e-02 2.070101499557495117e-01 -8.285608887672424316e-02 -1.368784159421920776e-01 1.339778304100036621e-01 1.597876250743865967e-01 -6.397800054401159286e-03 4.466355964541435242e-02 2.763437628746032715e-01 3.200617060065269470e-02 2.457669824361801147e-01 4.277634143363684416e-04 8.448134362697601318e-02 -3.214035332202911377e-01 -3.876078501343727112e-02 -1.319352090358734131e-01 3.819585219025611877e-02 6.612676382064819336e-02 -2.489940524101257324e-01 -1.840390563011169434e-01 2.573032379150390625e-01 -1.208879724144935608e-01 2.189719378948211670e-01 5.966970324516296387e-02 1.990741491317749023e-01
-1.054956912994384766e-01 3.009676933288574219e-01 -1.284382939338684082e-01 2.574945688247680664e-01 -1.899761557579040527e-01 1.176292076706886292e-01 2.454822212457656860e-01 -1.471666991710662842e-01 3.149415850639343262e-01 -2.415830083191394806e-02 -1.209561675786972046e-01 -6.573998928070068359e-02 -8.049883693456649780e-02 6.161582097411155701e-02 -1.050192490220069885e-01 1.566592752933502197e-01 -1.045744214206933975e-02 -3.798607271164655685e-03 1.359824985265731812e-01 -5.901887780055403709e-04 -5.066420510411262512e-02 -7.205317914485931396e-02 -9.946282953023910522e-02 1.450015902519226074e-01 -3.546599447727203369e-01 -1.433558762073516846e-01 -8.807417750358581543e-02 7.906738668680191040e-02 -4.004734754562377930e-01 5.332919955253601074e-02 2.718164026737213135e-01 2.536288201808929443e-01
-2.558513879776000977e-01 3.101080656051635742e-01 2.075431048870086670e-01 -6.716872751712799072e-02 -7.088460773229598999e-02 1.014202237129211426e-01 2.986591160297393799e-01 -1.939138174057006836e-01 2.109494656324386597e-01 -1.121277213096618652e-01 1.707673966884613037e-01 1.574389636516571045e-01 -3.277236223220825195e-02 2.839919626712799072e-01 -6.864789407700300217e-03 -1.528399586677551270e-01 3.341618776321411133e-01 -1.893737167119979858e-02 2.850609719753265381e-01 -2.857414186000823975e-01 -3.279797360301017761e-02 4.149090126156806946e-02 2.190374732017517090e-01 1.261547654867172241e-01 -5.726436898112297058e-02 -3.331060707569122314e-02 -1.080434620380401611e-01 6.772226095199584961e-02 -2.044733613729476929e-02 9.868030995130538940e-02 2.451228350400924683e-01 -3.623398020863533020e-03
-1.425164192914962769e-01 8.599214255809783936e-02 -1.361158937215805054e-01 4.104319587349891663e-02 1.827126368880271912e-02 1.369993835687637329e-01 2.273079007863998413e-01 3.110628426074981689e-01 1.396803259849548340e-01 -3.718627691268920898e-01 -6.215418875217437744e-02 -8.765794336795806885e-02 2.711520902812480927e-02 8.229193091392517090e-02 -2.754013240337371826e-01 1.015800684690475464e-01 4.222019761800765991e-02 3.716909885406494141e-01 1.192739754915237427e-01 -2.441573441028594971e-01 1.972270011901855469e-02 2.545795142650604248e-01 -1.210087537765502930e-01 -5.406405776739120483e-02 -8.275991678237915039e-02 -2.003037780523300171e-01 3.961578011512756348e-02 1.905480176210403442e-01 -2.154343873262405396e-01 -1.685621589422225952e-01 -2.439011037349700928e-01 7.639522105455398560e-02
-6.348957121372222900e-02 2.739420235157012939e-01 -2.855108119547367096e-02 2.108621448278427124e-01 -4.961650446057319641e-02 -2.041450142860412598e-01 2.920423150062561035e-01 -1.630199998617172241e-01 -8.083601295948028564e-02 -4.317473247647285461e-02 1.427263021469116211e-01 3.297185525298118591e-02 -4.968437924981117249e-02 7.853617519140243530e-02 -2.105502784252166748e-01 1.418364048004150391e-01 2.852545380592346191e-01 1.073808595538139343e-01 2.181417644023895264e-01 -2.051555929938331246e-04 8.427602052688598633e-02 -1.256300602108240128e-02 -1.029006391763687134e-01 3.129501268267631531e-02 -1.934745013713836670e-01 7.057724148035049438e-02 -6.769393384456634521e-02 2.939560264348983765e-02 -1.915231943130493164e-01 4.544147551059722900e-01 2.154402732849121094e-01 3.463240861892700195e-01
-8.853940665721893311e-02 1.561284661293029785e-01 -2.011886686086654663e-01 1.303412169218063354e-01 -1.014396324753761292e-01 1.928184181451797485e-02 3.608165383338928223e-01 -1.173554062843322754e-01 2.256410717964172363e-01 3.757530078291893005e-02 -1.119297295808792114e-01 -2.191346324980258942e-02 1.033527590334415436e-02 2.950332593172788620e-03 -1.546307653188705444e-01 2.976439595222473145e-01 1.191355735063552856e-01 6.947815418243408203e-02 8.271618932485580444e-02 -1.161834150552749634e-01 2.059949338436126709e-01 -9.192967414855957031e-02 -2.099724300205707550e-02 1.744890660047531128e-01 -2.925933003425598145e-01 -1.808736771345138550e-01 2.727330289781093597e-02 8.448178321123123169e-02 -5.111082196235656738e-01 -1.998013816773891449e-02 1.730688810348510742e-01 1.970272064208984375e-01
-2.722336351871490479e-01 1.992701292037963867e-01 -8.907412737607955933e-02 1.588265746831893921e-01 1.032784655690193176e-01 3.297148346900939941e-01 1.108163967728614807e-01 -1.424413025379180908e-01 1.964074373245239258e-01 2.974911965429782867e-02 7.709839940071105957e-02 6.914965063333511353e-02 -1.263261586427688599e-01 -2.326414436101913452e-01 -8.301372639834880829e-03 -1.372749209403991699e-01 2.643372416496276855e-01 2.999482750892639160e-01 5.424763262271881104e-02 2.421120740473270416e-02 1.220657601952552795e-01 1.228838413953781128e-02 -4.251475259661674500e-02 -8.124391734600067139e-02 -2.655966579914093018e-01 -1.064101904630661011e-01 -2.978653907775878906e-01 3.383892774581909180e-01 -1.208922415971755981e-01 5.379194021224975586e-02 -2.690999805927276611e-01 -6.418147590011358261e-03
-6.379250437021255493e-02 2.049951702356338501e-01 1.818827539682388306e-01 9.420307725667953491e-02 1.312608420848846436e-01 4.733484238386154175e-02 2.318963855504989624e-01 1.669909507036209106e-01 -1.405112165957689285e-02 -2.261346280574798584e-01 3.790385723114013672e-01 4.451397398952394724e-04 1.385257840156555176e-01 2.231696695089340210e-01 1.183774601668119431e-02 1.552133858203887939e-01 2.749046385288238525e-01 2.502823770046234131e-01 -1.164391934871673584e-01 -1.276884227991104126e-01 -3.272507190704345703e-01 1.918220520019531250e-01 6.937000155448913574e-02 7.912705838680267334e-02 -2.058278322219848633e-01 -1.087928637862205505e-01 -1.745118498802185059e-01 1.200541406869888306e-01 -2.561134994029998779e-01 -1.498888134956359863e-01 -2.662801183760166168e-02 1.082289889454841614e-01
-3.229256570339202881e-01 2.126839905977249146e-01 -2.418301105499267578e-01 -3.348059207201004028e-02 2.549518942832946777e-01 -8.848921954631805420e-02 1.780060082674026489e-01 8.163241297006607056e-02 1.254352182149887085e-01 6.569514423608779907e-02 1.517456769943237305e-01 -1.891364306211471558e-01 2.907812222838401794e-02 2.350616157054901123e-01 -4.886599630117416382e-02 2.601753771305084229e-01 -4.875084757804870605e-02 2.930140793323516846e-01 2.091140449047088623e-01 -8.709879219532012939e-02 -1.185902655124664307e-01 6.684945896267890930e-03 -2.399138361215591431e-01 -1.315282583236694336e-01 -3.627484142780303955e-01 -1.698997616767883301e-02 6.871050596237182617e-02 1.994426548480987549e-01 -1.590910702943801880e-01 -2.122583100572228432e-03 -1.071121245622634888e-01 1.816501170396804810e-01
-1.380648650228977203e-02 -9.569859504699707031e-02 -3.800445422530174255e-02 1.107061654329299927e-01 4.124493524432182312e-02 8.453614264726638794e-02 2.667383253574371338e-01 -7.596550136804580688e-02 9.842588752508163452e-02 -2.050072550773620605e-01 3.937747329473495483e-02 8.195823431015014648e-02 3.206700086593627930e-01 1.403337419033050537e-01 -4.015285670757293701e-01 1.699709147214889526e-01 1.981382519006729126e-01 8.037155121564865112e-02 1.853766888380050659e-01 -1.384707540273666382e-01 1.508431416004896164e-02 2.387770414352416992e-01 -3.810474574565887451e-01 2.285189479589462280e-01 2.140749692916870117e-01 -9.072165191173553467e-02 1.506371647119522095e-01 4.591719247400760651e-03 -2.653988599777221680e-01 -1.293743103742599487e-01 -2.267066948115825653e-02 -1.361891627311706543e-02
-8.211867511272430420e-02 3.639807105064392090e-01 -6.624049693346023560e-02 -1.227718964219093323e-01 1.481726467609405518e-01 5.881355702877044678e-02 2.732191979885101318e-01 -2.781698852777481079e-02 8.477978408336639404e-02 -2.431298196315765381e-01 2.493182569742202759e-01 1.694515198469161987e-01 -1.210724934935569763e-01 -9.964213520288467407e-02 4.188620671629905701e-02 3.958295658230781555e-02 -8.846418559551239014e-02 3.419562876224517822e-01 8.056128770112991333e-02 -1.533965617418289185e-01 8.055248856544494629e-02 3.931880891323089600e-01 -1.348267346620559692e-01 1.347544193267822266e-01 -7.290554698556661606e-03 -3.479857742786407471e-02 -9.096132218837738037e-02 6.630908697843551636e-02 -3.191780745983123779e-01 2.151514589786529541e-01 -1.998773664236068726e-01 3.379075229167938232e-02
-1.176045164465904236e-01 2.757046520709991455e-01 3.317942619323730469e-01 1.557366102933883667e-01 1.146499887108802795e-01 4.953767359256744385e-02 2.670384049415588379e-01 -4.718767106533050537e-02 3.298513591289520264e-01 -5.937104672193527222e-02 -1.022842600941658020e-01 -7.233513519167900085e-03 1.518923342227935791e-01 -9.940461814403533936e-02 4.480291530489921570e-02 1.622265875339508057e-01 2.941717505455017090e-01 3.955372273921966553e-01 5.031680688261985779e-02 7.558555155992507935e-02 -1.428057998418807983e-01 -2.353533543646335602e-02 3.283024951815605164e-02 1.377289742231369019e-02 3.409674018621444702e-02 -4.199745655059814453e-01 1.807120256125926971e-02 1.300773322582244873e-01 -4.683506116271018982e-02 -6.928247958421707153e-02 1.640916466712951660e-01 -2.018318325281143188e-02
-1.846515238285064697e-01 2.509178221225738525e-01 -1.425898522138595581e-01 2.198002934455871582e-01 2.912900038063526154e-02 -2.092625498771667480e-01 3.876109123229980469e-01 -1.243505775928497314e-01 1.955142468214035034e-01 -7.636278122663497925e-02 2.316681295633316040e-01 1.082427129149436951e-01 -9.791783243417739868e-02 -4.838939011096954346e-02 -3.059051185846328735e-02 6.681267172098159790e-02 2.368912100791931152e-01 2.342046052217483521e-01 1.500158105045557022e-02 -1.847295016050338745e-01 4.262556135654449463e-02 2.137391716241836548e-01 -5.577242001891136169e-02 4.972325637936592102e-02 -1.503896266222000122e-01 -3.737413510680198669e-02 -2.642737329006195068e-01 -2.255487591028213501e-01 8.885562419891357422e-02 -9.263376891613006592e-02 -2.441129982471466064e-01 2.792575359344482422e-01
-4.208120331168174744e-02 1.058843508362770081e-01 1.328031569719314575e-01 -7.762827724218368530e-02 -2.962294779717922211e-02 -7.833291590213775635e-02 2.426213473081588745e-01 -6.393720954656600952e-02 4.040300846099853516e-01 1.621272787451744080e-02 -5.232092365622520447e-02 -2.871833741664886475e-01 4.300299286842346191e-02 2.069834172725677490e-01 -5.342176184058189392e-02 1.708741635084152222e-01 2.275913506746292114e-01 2.169867157936096191e-01 -9.328617155551910400e-02 -3.809909820556640625e-01 -1.787858754396438599e-01 1.173421293497085571e-01 1.825025379657745361e-01 1.164861992001533508e-01 7.826562225818634033e-02 -9.760920703411102295e-02 -1.057524383068084717e-01 1.036229580640792847e-01 -2.335181087255477905e-01 2.322931587696075439e-01 -9.297467768192291260e-02 2.605251967906951904e-01
-2.999111711978912354e-01 2.826839983463287354e-01 -2.524299174547195435e-02 6.248752027750015259e-02 2.396102398633956909e-01 -1.106873676180839539e-01 3.670775294303894043e-01 1.358934193849563599e-01 1.690885722637176514e-01 -1.267918944358825684e-01 3.877413272857666016e-01 -2.803320586681365967e-01 2.974072843790054321e-02 2.821725904941558838e-01 2.514394931495189667e-03 2.262807935476303101e-01 9.183593094348907471e-02 3.338842839002609253e-02 5.722756311297416687e-02 -2.697553485631942749e-02 1.449801325798034668e-01 8.311536163091659546e-02 1.079884991049766541e-01 1.275189686566591263e-02 -1.606240868568420410e-02 -1.289985179901123047e-01 -9.806846082210540771e-02 -1.321294438093900681e-02 -2.357534021139144897e-01 -7.968537509441375732e-02 1.280349791049957275e-01 -1.977266520261764526e-01
-1.435655355453491211e-01 1.420815587043762207e-01 2.017049640417098999e-01 1.133249700069427490e-01 1.270260661840438843e-02 1.440335065126419067e-01 3.132533729076385498e-01 1.123889461159706116e-01 2.673120796680450439e-01 -8.748989552259445190e-03 -1.680050492286682129e-01 3.933567181229591370e-02 -2.745214104652404785e-01 4.868308454751968384e-02 -2.593289315700531006e-01 1.708206832408905029e-01 1.809990108013153076e-01 5.375894904136657715e-02 1.544008255004882812e-01 -1.472131609916687012e-01 8.906327933073043823e-02 1.575765609741210938e-01 2.400753051042556763e-01 1.269448697566986084e-01 -2.132547348737716675e-01 -4.663682281970977783e-01 1.975391805171966553e-02 1.111333165317773819e-02 1.600803062319755554e-02 6.651323288679122925e-02 -2.063693255186080933e-01 1.024247054010629654e-02
-2.265758961439132690e-01 9.040350466966629028e-02 -9.968376159667968750e-02 -7.645956426858901978e-02 1.823403984308242798e-01 2.814367115497589111e-01 3.048166334629058838e-01 7.174867391586303711e-02 5.282348394393920898e-02 -3.216120302677154541e-01 9.595118463039398193e-02 1.330301463603973389e-01 2.414570003747940063e-01 1.482107490301132202e-01 1.703331805765628815e-02 2.648681998252868652e-01 1.702499389648437500e-01 2.636321187019348145e-01 1.058964058756828308e-01 -1.548895090818405151e-01 -1.217216178774833679e-01 -2.203307449817657471e-01 1.299200356006622314e-01 2.844168841838836670e-01 -3.103381395339965820e-01 -4.036329686641693115e-02 1.157454177737236023e-01 -2.757493779063224792e-02 3.052434651181101799e-03 2.830917946994304657e-02 -1.367101669311523438e-01 -6.267333775758743286e-02
-1.489461809396743774e-01 -1.143335774540901184e-01 3.625638782978057861e-02 4.987614229321479797e-02 -1.026859432458877563e-01 3.709861263632774353e-02 5.529914051294326782e-02 -2.153460830450057983e-01 1.993501335382461548e-01 -1.352815032005310059e-01 -1.121957004070281982e-01 -2.186540812253952026e-01 -1.285770982503890991e-01 2.186869084835052490e-01 -6.574673205614089966e-02 -3.784148767590522766e-02 3.468289375305175781e-01 2.697816491127014160e-01 2.197228223085403442e-01 -6.822246313095092773e-02 -3.972436860203742981e-02 6.071907654404640198e-02 5.848221480846405029e-02 -8.504129946231842041e-02 -9.779357910156250000e-02 -2.298847138881683350e-01 -2.537724971771240234e-01 2.179293781518936157e-01 -4.698838889598846436e-01 2.261596918106079102e-01 2.773792296648025513e-02 4.586709663271903992e-02
-1.942345649003982544e-01 2.864038646221160889e-01 2.759363949298858643e-01 9.295609593391418457e-02 1.619037538766860962e-01 2.353419065475463867e-01 2.105917334556579590e-01 3.076014667749404907e-02 2.152044624090194702e-01 -2.847483009099960327e-02 -1.004715338349342346e-01 1.508806198835372925e-01 1.582696288824081421e-01 -3.996444493532180786e-02 2.141806297004222870e-02 2.256938219070434570e-01 2.109020352363586426e-01 2.367302924394607544e-01 -4.643732681870460510e-02 1.042769849300384521e-01 -2.406934052705764771e-01 1.209398210048675537e-01 -2.633766829967498779e-02 3.808608651161193848e-02 1.606261283159255981e-01 -3.945625722408294678e-01 -1.437921822071075439e-01 2.298623919486999512e-01 -1.711127907037734985e-01 1.479601114988327026e-01 6.796311587095260620e-02 1.072624847292900085e-01
-2.457746863365173340e-01 3.127503395080566406e-01 7.011274993419647217e-02 -5.735999718308448792e-02 2.378008514642715454e-01 -5.483710765838623047e-02 2.653622031211853027e-01 9.536980092525482178e-02 -1.710412353277206421e-01 -1.632489114999771118e-01 2.297375053167343140e-01 2.699668146669864655e-02 3.557147458195686340e-02 1.687825173139572144e-01 2.010877011343836784e-03 3.413686752319335938e-01 1.459678262472152710e-01 2.765841186046600342e-01 -9.290914982557296753e-02 -1.910497620701789856e-02 -5.863857641816139221e-02 2.342682480812072754e-01 -1.643401831388473511e-01 2.379392273724079132e-02 6.365322321653366089e-02 -9.226121008396148682e-02 -1.370054334402084351e-01 1.716448515653610229e-01 -3.107358515262603760e-01 -1.891329884529113770e-01 -2.078810781240463257e-01 -9.883736073970794678e-02
-1.430614888668060303e-01 1.237295866012573242e-01 -1.416613608598709106e-01 -3.660384565591812134e-02 -2.120555341243743896e-01 2.059539966285228729e-02 1.515448391437530518e-01 2.521868050098419189e-02 9.995259344577789307e-02 2.974473312497138977e-02 -7.044419646263122559e-02 -1.265134513378143311e-01 2.391081303358078003e-01 2.077346742153167725e-01 -1.245498582720756531e-01 1.585093438625335693e-01 -4.969873651862144470e-02 2.373688668012619019e-01 1.661319285631179810e-01 -7.167547941207885742e-02 2.807359211146831512e-02 -7.966127991676330566e-02 3.336975350975990295e-02 1.357820183038711548e-01 -1.335958242416381836e-01 5.774862691760063171e-02 -4.025993049144744873e-01 2.002880536019802094e-02 -5.815164446830749512e-01 8.090611547231674194e-02 -9.503448009490966797e-02 2.130047976970672607e-01
-1.764765381813049316e-01 2.514387071132659912e-01 3.294827938079833984e-01 9.929719567298889160e-02 2.679041028022766113e-01 -7.888206094503402710e-02 6.056761369109153748e-02 -4.947168380022048950e-02 2.053979784250259399e-01 8.748330175876617432e-02 -1.998925507068634033e-01 3.283867612481117249e-02 3.652376309037208557e-02 8.965927362442016602e-02 5.856710951775312424e-03 1.500176340341567993e-01 2.637217640876770020e-01 2.349051833152770996e-01 9.245809912681579590e-02 1.321668922901153564e-01 -2.148310095071792603e-01 -1.268346309661865234e-01 -7.374852895736694336e-02 1.158491149544715881e-02 6.669307500123977661e-02 -2.553275823593139648e-01 -1.716237813234329224e-01 4.136680662631988525e-01 -1.595871448516845703e-01 2.190209031105041504e-01 7.082123309373855591e-03 1.343592852354049683e-01
-1.015060767531394958e-01 2.382614910602569580e-01 2.737537259235978127e-03 2.440740168094635010e-01 1.934681087732315063e-01 -1.733656413853168488e-02 2.477162480354309082e-01 -5.806754156947135925e-02 1.434769183397293091e-01 -2.908863127231597900e-01 3.111440502107143402e-02 1.398305594921112061e-01 -1.610767841339111328e-02 1.144897937774658203e-01 3.835646435618400574e-02 8.315950632095336914e-02 -1.056621670722961426e-01 9.412231296300888062e-02 3.270480036735534668e-01 7.000422477722167969e-02 -1.428915709257125854e-01 2.365064471960067749e-01 -1.259392686188220978e-02 2.498021349310874939e-02 -7.092322409152984619e-02 -9.041538089513778687e-02 2.166026085615158081e-01 -1.241565942764282227e-01 -4.192447066307067871e-01 2.161725312471389771e-01 -1.633550524711608887e-01 2.994476556777954102e-01
-6.704764813184738159e-02 2.468193769454956055e-01 -9.025053679943084717e-02 8.401172608137130737e-02 -4.459784179925918579e-02 2.181397378444671631e-01 2.292734831571578979e-01 -7.729693315923213959e-03 3.480792343616485596e-01 2.561513483524322510e-01 -6.720262765884399414e-02 7.696777582168579102e-02 5.468517914414405823e-02 -8.089407533407211304e-02 7.538982480764389038e-02 -1.175338402390480042e-01 2.379581779241561890e-01 2.340341359376907349e-01 1.577614247798919678e-01 -1.234995871782302856e-01 3.638402745127677917e-02 -4.341807961463928223e-02 -2.903074026107788086e-01 5.213010311126708984e-02 4.693951457738876343e-02 -1.003373935818672180e-01 -4.057077765464782715e-01 1.436755657196044922e-01 -2.516764998435974121e-01 -4.928805865347385406e-03 -2.533876299858093262e-01 1.552802771329879761e-01
-1.553368419408798218e-01 2.467440813779830933e-01 2.443213164806365967e-01 7.141478359699249268e-02 1.328684985637664795e-01 1.286446303129196167e-01 1.424958109855651855e-01 -2.670760266482830048e-03 1.853616088628768921e-01 2.935245074331760406e-02 -2.133988440036773682e-01 1.981797255575656891e-02 1.824663132429122925e-01 1.134173665195703506e-02 -1.213850639760494232e-02 2.879931628704071045e-01 1.677124202251434326e-01 2.605585455894470215e-01 3.709390759468078613e-02 -9.098692238330841064e-02 -2.953011095523834229e-01 3.021718189120292664e-02 6.211598962545394897e-02 5.882175266742706299e-02 1.224382966756820679e-01 -4.003889560699462891e-01 -2.459050267934799194e-01 2.459432035684585571e-01 -1.601588129997253418e-01 2.736256420612335205e-01 -4.581791348755359650e-03 1.035749539732933044e-02
-9.502470493316650391e-02 3.404499590396881104e-01 2.495171874761581421e-01 1.588010787963867188e-01 2.147946506738662720e-01 1.506698224693536758e-02 2.060892879962921143e-01 -3.907265514135360718e-02 2.077805548906326294e-01 8.972920477390289307e-02 1.112139318138360977e-02 -5.068041011691093445e-02 1.951093524694442749e-01 3.736600652337074280e-02 3.359830752015113831e-02 1.349789798259735107e-01 1.543433070182800293e-01 3.472254276275634766e-01 -5.902535840868949890e-02 -4.924643039703369141e-02 -1.837636977434158325e-01 -2.518131732940673828e-01 6.161784753203392029e-02 -9.136058390140533447e-02 1.686591058969497681e-01 -2.964874505996704102e-01 -2.662854492664337158e-01 3.086597621440887451e-01 -1.163427159190177917e-01 7.658904045820236206e-02 1.170205026865005493e-01 -9.618762135505676270e-02
-1.189395785331726074e-01 1.571628302335739136e-01 -7.076703757047653198e-02 -3.844673931598663330e-02 5.906775221228599548e-02 1.206559780985116959e-02 1.021578628569841385e-02 -1.786795631051063538e-02 2.465935349464416504e-01 7.541438937187194824e-02 -2.775312028825283051e-02 -9.700360149145126343e-02 -1.274348646402359009e-01 1.017221063375473022e-01 5.938322748988866806e-03 -1.827252805233001709e-01 4.293185472488403320e-01 3.150691092014312744e-01 1.434032917022705078e-01 -9.416265785694122314e-02 -3.624618053436279297e-01 1.315992921590805054e-01 1.741414330899715424e-02 6.577513366937637329e-02 -1.258375048637390137e-01 -2.959835529327392578e-01 -1.319519132375717163e-01 3.239260613918304443e-01 -2.677404582500457764e-01 1.130676642060279846e-01 1.893638074398040771e-01 3.838382661342620850e-02
-3.213646411895751953e-01 1.812631338834762573e-01 -2.431174367666244507e-01 -7.518123835325241089e-02 1.984030604362487793e-01 1.222155764698982239e-01 3.574999570846557617e-01 -8.456969261169433594e-02 1.422827392816543579e-01 7.321003824472427368e-02 -4.771415516734123230e-02 -4.824226349592208862e-02 -2.784219756722450256e-02 1.059164665639400482e-02 -1.752713578753173351e-03 2.694798866286873817e-03 -5.014520511031150818e-02 4.257878661155700684e-01 1.422115322202444077e-02 -1.941487640142440796e-01 7.212211191654205322e-02 3.460650146007537842e-01 1.015079170465469360e-01 8.335272222757339478e-02 1.113253086805343628e-02 1.500108838081359863e-01 -8.186765946447849274e-03 1.340594440698623657e-01 -2.961396872997283936e-01 2.207013815641403198e-01 -1.710257083177566528e-01 -9.220598638057708740e-02
-3.561323583126068115e-01 1.506445556879043579e-01 6.004070863127708435e-02 1.446354575455188751e-02 5.262216553092002869e-02 -1.256251186132431030e-01 -7.543047517538070679e-02 1.595106273889541626e-01 8.450616151094436646e-02 -2.691985964775085449e-01 -3.401231253519654274e-03 2.672258913516998291e-01 1.118901818990707397e-01 3.293800652027130127e-01 -8.873590826988220215e-02 3.000369668006896973e-01 6.454762071371078491e-03 2.101803869009017944e-01 -2.686974406242370605e-02 -1.691438108682632446e-01 8.725927770137786865e-02 2.480039596557617188e-01 -2.207387983798980713e-01 8.020608127117156982e-02 -1.062830090522766113e-01 -1.801725029945373535e-01 6.770385801792144775e-02 7.663242518901824951e-02 -3.373366892337799072e-01 -2.881713025271892548e-02 -2.360142618417739868e-01 -6.832788884639739990e-02
-3.854057490825653076e-01 1.910982131958007812e-01 -1.071535199880599976e-01 -4.022286832332611084e-02 -1.120313256978988647e-01 -2.928966283798217773e-01 1.304855942726135254e-01 1.508728265762329102e-01 -2.399236895143985748e-02 -4.173891618847846985e-02 -2.285408079624176025e-01 2.008647620677947998e-01 4.532024636864662170e-02 -2.286781221628189087e-01 -1.278278827667236328e-01 2.129489183425903320e-01 3.157028853893280029e-01 3.025386929512023926e-01 1.794819086790084839e-01 -1.111596897244453430e-01 1.564215868711471558e-01 -9.362943470478057861e-02 -1.017329618334770203e-01 1.648489832878112793e-01 -1.650897711515426636e-01 3.973010182380676270e-02 -1.735680997371673584e-01 2.618287317454814911e-02 -8.576159924268722534e-02 7.475703209638595581e-02 1.155900210142135620e-01 2.455792427062988281e-01
-1.952980905771255493e-01 9.349421411752700806e-02 8.955642580986022949e-02 6.491297483444213867e-02 -2.346067875623703003e-02 -5.846155807375907898e-03 5.631250143051147461e-02 -4.029902219772338867e-01 3.948084264993667603e-02 1.517615616321563721e-01 -1.490031601861119270e-03 2.198792994022369385e-01 -3.658230230212211609e-02 6.456816196441650391e-02 -1.898598819971084595e-01 3.348219767212867737e-02 1.253638416528701782e-01 3.184525668621063232e-01 2.045523077249526978e-01 -3.750915527343750000e-01 1.206973940134048462e-01 -1.528560463339090347e-02 -2.879026345908641815e-02 2.976248413324356079e-02 3.232127055525779724e-02 -2.162226848304271698e-02 -1.664236485958099365e-01 9.651314467191696167e-03 -3.742084205150604248e-01 7.489656656980514526e-02 -3.026133775711059570e-01 2.764309048652648926e-01
-4.194113984704017639e-02 3.411455750465393066e-01 4.190077632665634155e-02 -1.221177801489830017e-01 -2.490204572677612305e-01 9.341438859701156616e-02 5.093922615051269531e-01 -2.569470107555389404e-01 -6.271841377019882202e-02 -1.218111515045166016e-01 1.396423429250717163e-01 -8.308170363306999207e-03 5.012571066617965698e-02 3.976373001933097839e-02 -2.627514600753784180e-01 1.785097271203994751e-01 2.954733967781066895e-01 2.173629589378833771e-03 -9.886527806520462036e-02 7.436340209096670151e-03 1.737154424190521240e-01 1.546931117773056030e-01 -2.305209040641784668e-01 3.365959599614143372e-02 -2.680618874728679657e-02 -8.802109956741333008e-02 -1.034852042794227600e-01 3.172573447227478027e-02 -8.102941513061523438e-02 -1.086676307022571564e-02 -2.996578514575958252e-01 5.860579386353492737e-02
-1.753433793783187866e-01 2.279972583055496216e-01 4.022007286548614502e-01 -5.796546489000320435e-02 2.164217233657836914e-01 1.770320981740951538e-01 2.371904999017715454e-01 6.156378239393234253e-02 1.824329346418380737e-01 -4.298331588506698608e-02 -1.487583518028259277e-01 5.675531178712844849e-02 1.615877449512481689e-01 3.181541711091995239e-02 2.088535577058792114e-01 2.620245814323425293e-01 7.861551642417907715e-02 2.792793214321136475e-01 7.547651976346969604e-02 9.700661897659301758e-02 -1.453427523374557495e-01 -7.383920252323150635e-02 -6.897601485252380371e-02 1.687978506088256836e-01 1.503244042396545410e-01 -2.082942575216293335e-01 -2.459526807069778442e-01 2.063929587602615356e-01 -9.582848101854324341e-02 1.524481475353240967e-01 3.402116522192955017e-02 2.286317944526672363e-01
-2.858617305755615234e-01 3.642843663692474365e-01 1.722539663314819336e-01 5.817434936761856079e-02 -1.520579606294631958e-01 -8.199138939380645752e-02 3.621809780597686768e-01 1.164617538452148438e-01 -9.524862281978130341e-03 7.526923716068267822e-02 -1.645105928182601929e-01 3.165915608406066895e-02 -1.536947786808013916e-01 3.037416636943817139e-01 -5.659342184662818909e-02 5.123062059283256531e-02 8.036768436431884766e-02 6.418640911579132080e-02 1.449796855449676514e-01 1.973579227924346924e-01 -1.236465573310852051e-01 6.275985389947891235e-02 1.307259947061538696e-01 5.879101529717445374e-02 1.269932836294174194e-01 -1.507419496774673462e-01 1.075871288776397705e-01 -7.212185766547918320e-03 -3.678076565265655518e-01 1.278735846281051636e-01 6.600920110940933228e-02 3.249941468238830566e-01
-1.608898937702178955e-01 2.181403934955596924e-01 3.826173841953277588e-01 -1.775035262107849121e-02 2.464579492807388306e-01 1.595777124166488647e-01 1.407945305109024048e-01 6.579986214637756348e-02 2.298958748579025269e-01 -1.479397714138031006e-01 -2.082223296165466309e-01 1.109425500035285950e-01 7.116897404193878174e-02 -2.186683751642704010e-02 1.542547196149826050e-01 2.598617374897003174e-01 1.488543301820755005e-01 2.626057565212249756e-01 3.414661437273025513e-02 1.064391210675239563e-01 -3.091136813163757324e-01 -7.826315611600875854e-02 -6.747989356517791748e-02 -4.555620998144149780e-02 6.633006781339645386e-02 -2.629738450050354004e-01 -1.391374617815017700e-01 1.924128383398056030e-01 -2.445595413446426392e-01 1.907158792018890381e-01 3.668671101331710815e-02 5.296601355075836182e-02
-9.858235716819763184e-02 4.297197461128234863e-01 -3.774523362517356873e-02 1.015983894467353821e-01 -5.608009174466133118e-02 4.377629235386848450e-02 3.405632972717285156e-01 -1.018791422247886658e-01 2.855288796126842499e-02 -2.170506566762924194e-01 1.685269027948379517e-01 3.275861144065856934e-01 -1.961372233927249908e-02 1.045863181352615356e-01 -1.399943325668573380e-02 2.768077552318572998e-01 3.163356184959411621e-01 -6.648606061935424805e-02 -2.202969789505004883e-01 8.380742371082305908e-02 9.696626663208007812e-02 2.455283515155315399e-02 -2.451672703027725220e-01 -8.755683898925781250e-02 -1.694426089525222778e-01 -1.347639560699462891e-01 5.590421706438064575e-02 9.406375139951705933e-02 -9.532610327005386353e-02 3.281535580754280090e-02 -2.693643569946289062e-01 1.062155589461326599e-01
-1.533542871475219727e-01 2.980564534664154053e-02 -2.010881304740905762e-01 -2.375612556934356689e-01 2.737805247306823730e-01 -5.061886832118034363e-02 1.668993085622787476e-01 -6.796720623970031738e-02 8.528850227594375610e-02 -1.770006567239761353e-01 9.643144905567169189e-02 -1.229063048958778381e-01 1.300447881221771240e-01 1.918042451143264771e-01 -1.205330789089202881e-01 2.500841915607452393e-01 3.317617252469062805e-02 2.152750194072723389e-01 9.302331507205963135e-02 7.434269785881042480e-02 3.415038064122200012e-02 -5.218154937028884888e-02 -3.703380227088928223e-01 1.550230011343955994e-02 -6.331744790077209473e-02 -2.173641175031661987e-01 -6.296704709529876709e-02 3.572242259979248047e-01 1.708373893052339554e-03 2.259069085121154785e-01 -3.409291207790374756e-01 1.481433659791946411e-01
-2.270808964967727661e-01 2.650122642517089844e-01 -5.230412632226943970e-02 -9.312701970338821411e-02 -1.455245912075042725e-01 1.441888418048620224e-02 4.315803349018096924e-01 -5.492579191923141479e-02 -1.383489742875099182e-02 1.312477588653564453e-01 -7.130222767591476440e-02 -3.417292833328247070e-01 3.749639913439750671e-02 1.412168741226196289e-01 -9.456190466880798340e-02 2.396895885467529297e-01 -3.083805367350578308e-02 2.841213345527648926e-01 1.341843008995056152e-01 -1.694834083318710327e-01 3.292399225756525993e-03 -2.342761456966400146e-01 -2.073156237602233887e-01 -5.125116184353828430e-02 -1.879136413335800171e-01 -4.068963974714279175e-02 8.320093899965286255e-02 -5.307878181338310242e-02 -1.577834337949752808e-01 1.794716268777847290e-01 -2.178382575511932373e-01 2.212114334106445312e-01
-2.399630397558212280e-01 3.580866456031799316e-01 2.406034022569656372e-01 -2.539596520364284515e-02 1.511082053184509277e-01 1.277946233749389648e-01 1.335860937833786011e-01 5.368949845433235168e-02 1.742980182170867920e-01 4.429743811488151550e-02 -1.434800624847412109e-01 1.103442087769508362e-01 1.981434375047683716e-01 -4.776045307517051697e-02 9.936621785163879395e-02 1.934116929769515991e-01 8.564061671495437622e-02 1.610309630632400513e-01 9.721780568361282349e-02 5.308154225349426270e-02 -2.727879881858825684e-01 3.624554350972175598e-02 -1.991021037101745605e-01 9.652564674615859985e-02 1.488101184368133545e-01 -2.788612544536590576e-01 -2.844241857528686523e-01 2.178769260644912720e-01 -1.967057883739471436e-01 2.863197028636932373e-01 8.570772409439086914e-02 1.237829998135566711e-01
-2.486866414546966553e-01 2.523618936538696289e-01 1.531740184873342514e-02 2.365940511226654053e-01 1.938244849443435669e-01 7.765575498342514038e-02 2.204066142439842224e-02 2.263050712645053864e-02 3.530450761318206787e-01 -1.836841255426406860e-01 2.783526480197906494e-01 -3.539136052131652832e-01 -9.806700982153415680e-03 1.095498129725456238e-01 -1.991821639239788055e-02 1.690168827772140503e-01 6.511022895574569702e-02 4.063278809189796448e-02 1.131022199988365173e-01 -3.547964617609977722e-02 -6.596577912569046021e-02 1.990942955017089844e-01 -2.019306272268295288e-01 -2.071544528007507324e-02 -2.889813184738159180e-01 -1.117215901613235474e-01 -2.113138288259506226e-01 -4.206015914678573608e-02 -2.903558015823364258e-01 1.090959757566452026e-01 1.493185758590698242e-01 7.368057966232299805e-02
-3.061921894550323486e-01 3.990172594785690308e-02 -8.648373931646347046e-02 -2.502267658710479736e-01 6.090562045574188232e-02 -7.541956007480621338e-02 4.503245651721954346e-01 1.474688015878200531e-02 2.931167185306549072e-01 -7.154067605733871460e-02 1.289317607879638672e-01 4.632090404629707336e-02 1.328615993261337280e-01 1.205812115222215652e-02 -1.098359562456607819e-02 3.265307545661926270e-01 1.420690566301345825e-01 2.505951225757598877e-01 2.457651793956756592e-01 -6.821157783269882202e-02 -1.488532423973083496e-01 1.366457343101501465e-01 -8.755091577768325806e-02 -2.903953380882740021e-02 -9.342212229967117310e-03 4.449401423335075378e-02 3.118017613887786865e-01 2.214736193418502808e-01 -1.109169423580169678e-01 1.479151546955108643e-01 -7.916468381881713867e-02 4.061892256140708923e-02
-5.097705870866775513e-02 2.252330780029296875e-01 -9.929586946964263916e-02 1.356441974639892578e-01 1.032052785158157349e-01 -3.152494430541992188e-01 1.487447321414947510e-01 3.327958285808563232e-01 2.692874073982238770e-01 -2.243782579898834229e-01 -1.863242536783218384e-01 2.054649740457534790e-01 3.078949451446533203e-02 9.408157318830490112e-02 -2.029553055763244629e-01 -1.271833777427673340e-01 2.114624232053756714e-01 1.604459285736083984e-01 2.198570668697357178e-01 7.681882008910179138e-03 -2.192415148019790649e-01 -1.539322286844253540e-01 -1.278959065675735474e-01 3.013813495635986328e-01 -6.846704334020614624e-02 7.098556496202945709e-03 -4.736367240548133850e-02 7.673497498035430908e-02 -2.187194488942623138e-02 2.586107254028320312e-01 -1.655605435371398926e-01 5.565985664725303650e-02
-1.777004301548004150e-01 9.371976554393768311e-02 -1.430381983518600464e-01 1.089373752474784851e-01 4.092740267515182495e-02 -1.214486807584762573e-01 2.212964445352554321e-01 -1.055616512894630432e-01 1.070232391357421875e-01 -3.262924551963806152e-01 8.119160681962966919e-02 1.970250159502029419e-01 -2.384928986430168152e-03 4.189369082450866699e-01 -1.360380053520202637e-01 2.029609382152557373e-01 1.604877859354019165e-01 2.174690961837768555e-01 -8.455871045589447021e-02 4.399565607309341431e-02 7.989104092121124268e-02 1.960658282041549683e-01 -2.283108234405517578e-01 3.580736815929412842e-01 -1.094049587845802307e-01 -2.040743678808212280e-01 -7.133688777685165405e-02 -1.184213012456893921e-01 1.130342949181795120e-02 2.661608345806598663e-02 -2.531208693981170654e-01 -8.538245409727096558e-02
-3.073728084564208984e-01 3.139425814151763916e-01 -9.549481421709060669e-02 -1.130294948816299438e-01 1.529914289712905884e-01 -7.799725234508514404e-02 1.225861459970474243e-01 1.073687672615051270e-01 4.126872420310974121e-01 -2.603928931057453156e-02 2.754131257534027100e-01 -1.691067814826965332e-01 1.630556881427764893e-01 -2.010635565966367722e-03 -1.296269893646240234e-01 1.867514997720718384e-01 7.020163536071777344e-02 3.153816759586334229e-01 5.384218320250511169e-02 -2.241250276565551758e-01 2.241559475660324097e-01 8.673542179167270660e-04 -1.985101103782653809e-01 -2.119464054703712463e-02 -1.997808963060379028e-01 -1.883052289485931396e-01 -4.659396037459373474e-02 4.951819404959678650e-02 -5.689393728971481323e-02 -9.663850069046020508e-02 5.331467092037200928e-02 1.796474605798721313e-01
8.453276939690113068e-03 8.304467052221298218e-02 2.151679992675781250e-01 -3.500065580010414124e-02 2.579530775547027588e-01 -3.068111650645732880e-02 3.618592396378517151e-02 1.072425544261932373e-01 6.008147075772285461e-02 8.062172681093215942e-02 -1.130068749189376831e-01 -3.227871283888816833e-02 -4.142778366804122925e-02 1.278457492589950562e-01 6.540024187415838242e-03 1.563879698514938354e-01 4.739967882633209229e-01 3.257758021354675293e-01 7.526535540819168091e-02 1.273690611124038696e-01 -1.204908639192581177e-01 1.830156147480010986e-01 -1.113409250974655151e-01 -1.154153794050216675e-01 -5.127584189176559448e-02 -1.367232650518417358e-01 -1.522427201271057129e-01 3.693644106388092041e-01 -4.048300683498382568e-01 1.548369228839874268e-01 -2.978991344571113586e-02 5.133131891489028931e-02
-2.976496815681457520e-01 3.143322467803955078e-01 5.230275541543960571e-02 2.436146140098571777e-01 2.064263224601745605e-01 -1.306961011141538620e-02 2.462129741907119751e-01 -5.085286870598793030e-02 -7.764234393835067749e-02 -4.513395205140113831e-02 1.612620353698730469e-01 -5.498777329921722412e-02 -2.556420564651489258e-01 -3.172288089990615845e-02 -2.399520277976989746e-01 4.067017436027526855e-01 -2.759152278304100037e-02 1.210650429129600525e-01 -5.138763040304183960e-02 -1.178534179925918579e-01 9.563091397285461426e-02 1.683928072452545166e-01 1.074766833335161209e-02 1.911151339299976826e-03 1.501410156488418579e-01 1.007385849952697754e-01 -3.541717529296875000e-01 -5.169994384050369263e-02 -1.538364738225936890e-01 -1.239649858325719833e-02 -2.436774820089340210e-01 6.724515557289123535e-02
-2.183008342981338501e-01 2.048716098070144653e-01 -6.402489542961120605e-02 -1.444615572690963745e-01 2.157141119241714478e-01 -1.334539949893951416e-01 2.956866025924682617e-01 -8.375224471092224121e-02 2.916193902492523193e-01 -3.167978525161743164e-01 2.226509004831314087e-01 1.911664605140686035e-01 -6.447895616292953491e-02 -8.755303919315338135e-02 -5.959346517920494080e-02 1.960551440715789795e-01 1.300125867128372192e-01 2.940034568309783936e-01 2.614295184612274170e-01 7.382536679506301880e-02 2.192964404821395874e-02 1.473919153213500977e-01 -1.695874705910682678e-02 9.691878408193588257e-02 -1.267394870519638062e-01 2.005902975797653198e-01 2.179032117128372192e-01 2.351431101560592651e-01 -3.007923252880573273e-02 7.141453772783279419e-02 1.305125802755355835e-01 1.007414981722831726e-01
-2.185778915882110596e-01 2.455453127622604370e-01 2.508545815944671631e-01 9.523773938417434692e-02 1.014608815312385559e-01 -2.034489661455154419e-01 3.809502124786376953e-01 2.558289468288421631e-01 6.293425709009170532e-02 -5.875441804528236389e-02 3.881576955318450928e-01 4.757136106491088867e-03 1.922451555728912354e-01 1.198736801743507385e-01 -2.346585541963577271e-01 2.163814753293991089e-01 2.409951761364936829e-02 2.015348821878433228e-01 6.807127594947814941e-02 1.833978742361068726e-01 -2.351791411638259888e-01 8.225960284471511841e-02 -2.123371139168739319e-02 -2.140700444579124451e-02 -2.102486789226531982e-03 -8.726879954338073730e-02 4.846024140715599060e-02 5.781917646527290344e-02 -2.741990089416503906e-01 -3.695974498987197876e-02 -8.100959658622741699e-02 8.651182055473327637e-02
-1.241692975163459778e-01 2.872915267944335938e-01 -4.871392250061035156e-02 -1.531546115875244141e-01 3.136786222457885742e-01 1.316878199577331543e-01 3.103549480438232422e-01 -5.561021342873573303e-02 3.563400357961654663e-02 -1.039280593395233154e-01 9.787504374980926514e-02 1.770025789737701416e-01 -1.958035975694656372e-01 -5.542590841650962830e-02 -4.712725430727005005e-02 1.947511732578277588e-01 2.915813820436596870e-03 3.407082259654998779e-01 1.143859922885894775e-01 -1.730041503906250000e-01 -5.453088134527206421e-02 3.243716061115264893e-01 -1.820271015167236328e-01 1.301639080047607422e-01 -6.663215905427932739e-02 6.838026642799377441e-02 -4.638582840561866760e-02 1.483345627784729004e-01 -1.338641643524169922e-01 2.528183758258819580e-01 -2.785913348197937012e-01 -1.281971931457519531e-01
-1.513141840696334839e-01 1.565741896629333496e-01 -9.265872836112976074e-02 -5.449822917580604553e-02 2.353236526250839233e-01 -1.857427656650543213e-01 1.419583261013031006e-01 -1.044229343533515930e-01 2.478341460227966309e-01 -2.169033288955688477e-01 2.724890708923339844e-01 -1.740559786558151245e-01 2.456096559762954712e-01 -3.021129406988620758e-03 -2.720997333526611328e-01 2.176048792898654938e-02 7.900702953338623047e-02 2.182614356279373169e-01 2.890434265136718750e-01 -2.571495771408081055e-01 1.156408563256263733e-01 -3.446224704384803772e-02 -3.391210436820983887e-01 5.779837071895599365e-02 -1.983865350484848022e-01 -1.944060325622558594e-01 1.924800686538219452e-02 8.791526407003402710e-02 -1.518460065126419067e-01 9.153992682695388794e-02 4.176366329193115234e-02 1.317262351512908936e-01
-2.450025230646133423e-01 3.487751781940460205e-01 3.116323947906494141e-01 1.469470709562301636e-01 1.160282418131828308e-01 6.065332517027854919e-02 4.928437620401382446e-02 4.967306181788444519e-02 3.496268987655639648e-01 4.308601841330528259e-03 -9.652435779571533203e-02 -2.888062270358204842e-03 1.300746202468872070e-01 -1.129425317049026489e-01 -3.453149273991584778e-02 1.252147555351257324e-01 1.747844368219375610e-01 3.491178452968597412e-01 1.049753371626138687e-02 -5.228746682405471802e-02 -2.523029148578643799e-01 -2.585176937282085419e-02 -6.418537348508834839e-02 1.162230297923088074e-01 2.314459532499313354e-01 -3.601095974445343018e-01 1.408313307911157608e-02 1.063462346792221069e-01 -1.548618227243423462e-01 1.287085711956024170e-01 1.208302751183509827e-01 1.110068932175636292e-01
-1.005169302225112915e-01 -5.534066259860992432e-02 1.485835108906030655e-02 1.549746096134185791e-01 -2.032181434333324432e-02 -2.973687052726745605e-01 1.158619672060012817e-01 -1.211836934089660645e-01 2.838098406791687012e-01 -4.501496851444244385e-01 5.757824331521987915e-02 1.822982132434844971e-01 -1.811781339347362518e-02 -1.706820428371429443e-01 -2.279054075479507446e-01 1.323261708021163940e-01 1.822122186422348022e-01 1.644915938377380371e-01 5.437908694148063660e-02 -3.503843396902084351e-02 -1.218277588486671448e-01 -8.431194722652435303e-02 3.127008676528930664e-02 -2.689370326697826385e-02 2.545305900275707245e-02 1.239625737071037292e-01 -7.365691661834716797e-02 4.217817634344100952e-02 -4.569743275642395020e-01 -1.238774284720420837e-01 -3.024649620056152344e-01 5.712879821658134460e-03
-3.044775128364562988e-01 1.999166905879974365e-01 2.115852087736129761e-01 -7.868205755949020386e-02 2.184875607490539551e-01 2.938872203230857849e-02 2.754775881767272949e-01 2.283667586743831635e-02 -7.171205431222915649e-02 -1.300281882286071777e-01 2.306153178215026855e-01 1.094758063554763794e-01 5.291010811924934387e-02 9.982357919216156006e-02 -2.696847729384899139e-02 3.581325709819793701e-01 6.959896534681320190e-03 3.851884603500366211e-01 -2.200828641653060913e-01 1.075267326086759567e-02 -1.636427342891693115e-01 1.283967047929763794e-01 -1.227654963731765747e-01 6.669954210519790649e-02 -6.785923987627029419e-02 -1.154333725571632385e-02 -1.517407596111297607e-01 1.249084100127220154e-01 -2.730078101158142090e-01 -1.414491385221481323e-01 -2.512229681015014648e-01 -4.017146304249763489e-02
-2.091243565082550049e-01 2.364668846130371094e-01 1.695404201745986938e-01 -8.181582391262054443e-02 2.440568432211875916e-02 3.261951357126235962e-02 2.306661754846572876e-01 1.697239875793457031e-01 2.269619554281234741e-01 -1.305867284536361694e-01 3.190052211284637451e-01 9.392488747835159302e-02 -1.094079688191413879e-01 1.028600111603736877e-01 -9.591901302337646484e-02 1.281462609767913818e-01 -3.577997535467147827e-02 2.785488069057464600e-01 1.085264459252357483e-01 -3.280704095959663391e-02 -3.498493432998657227e-01 3.369591534137725830e-01 6.498466432094573975e-02 1.096856407821178436e-02 7.134815678000450134e-03 -9.018012788146734238e-04 9.935721755027770996e-02 1.535650491714477539e-01 -2.664270699024200439e-01 5.397198349237442017e-02 -3.342949450016021729e-01 5.251852050423622131e-02
5.927018076181411743e-02 1.940868943929672241e-01 2.089027762413024902e-01 2.731252610683441162e-01 -3.521633893251419067e-02 -2.761380188167095184e-02 1.036337986588478088e-01 -1.995658874511718750e-02 1.856387406587600708e-01 -2.738420963287353516e-01 5.096332356333732605e-02 3.605335205793380737e-02 1.559661328792572021e-02 -4.113834351301193237e-02 -2.538172900676727295e-01 1.335646063089370728e-01 8.940400928258895874e-02 3.226044774055480957e-01 2.860644273459911346e-02 -3.660964369773864746e-01 -1.163030136376619339e-02 -1.980031728744506836e-01 -7.906409353017807007e-02 -1.625962257385253906e-01 1.007893159985542297e-01 -1.375823467969894409e-01 3.774091973900794983e-02 3.174122869968414307e-01 -3.207482695579528809e-01 2.549250423908233643e-01 9.761586785316467285e-02 4.789301007986068726e-02
-1.846674829721450806e-01 2.148475348949432373e-01 3.372554481029510498e-01 6.851959973573684692e-02 2.241035848855972290e-01 1.904331520199775696e-02 8.219754695892333984e-02 -8.977308869361877441e-02 2.710108757019042969e-01 2.279767096042633057e-01 -1.259949710220098495e-02 6.649609655141830444e-02 7.910777628421783447e-02 9.936264902353286743e-02 7.839011400938034058e-02 2.000319808721542358e-01 2.133223116397857666e-01 2.967123985290527344e-01 1.114898324012756348e-01 1.840294450521469116e-01 -1.303195357322692871e-01 -1.956968307495117188e-01 -1.151442378759384155e-01 -7.102372497320175171e-02 1.741905510425567627e-01 -1.610237658023834229e-01 -2.725338041782379150e-01 1.154637858271598816e-01 -2.460242360830307007e-01 2.058314234018325806e-01 1.267752349376678467e-01 -1.653588414192199707e-01
5.247018858790397644e-02 1.641245633363723755e-01 2.395843118429183960e-01 -7.342368364334106445e-02 -1.285907924175262451e-01 1.313906908035278320e-02 -1.025766413658857346e-02 -3.714777529239654541e-01 1.332011669874191284e-01 -9.747775644063949585e-02 5.561480298638343811e-02 -1.896608620882034302e-01 5.156056582927703857e-02 3.261156082153320312e-01 -2.071408331394195557e-01 1.713211685419082642e-01 2.556353621184825897e-02 2.845254242420196533e-01 -3.842817246913909912e-02 -3.603817149996757507e-02 -1.900743842124938965e-01 9.793539345264434814e-02 -1.908370852470397949e-02 3.058254718780517578e-02 1.694893464446067810e-02 6.471518427133560181e-03 -2.008755207061767578e-01 6.300885230302810669e-02 -5.540963411331176758e-01 1.396816223859786987e-01 -2.083268389105796814e-02 4.595049470663070679e-02
-1.786152869462966919e-01 2.256512343883514404e-01 2.358097881078720093e-01 -5.966321378946304321e-02 7.909549772739410400e-02 -1.275599896907806396e-01 2.402315288782119751e-01 9.256710857152938843e-02 2.782456390559673309e-02 -2.308016121387481689e-01 4.523584544658660889e-01 -3.850148990750312805e-02 2.259843349456787109e-01 3.342968821525573730e-01 3.598766867071390152e-03 1.316339224576950073e-01 2.221998125314712524e-01 1.539897620677947998e-01 7.074307650327682495e-03 -7.346944510936737061e-02 -1.264431327581405640e-01 6.123984232544898987e-03 -1.180704683065414429e-01 1.637651175260543823e-01 -2.284559458494186401e-01 -9.458992630243301392e-02 -4.980922490358352661e-02 6.514307111501693726e-02 -3.292214870452880859e-01 -7.646158337593078613e-02 4.942106083035469055e-02 -9.501965343952178955e-02
1.593312062323093414e-02 -2.987691760063171387e-02 2.548777163028717041e-01 9.724710881710052490e-02 -1.905373036861419678e-01 8.807440847158432007e-02 3.313184082508087158e-01 -2.968583106994628906e-01 3.181017339229583740e-01 -1.248445957899093628e-01 1.049748659133911133e-01 -1.743460819125175476e-02 1.720602512359619141e-01 9.659844636917114258e-02 -1.454837024211883545e-01 7.274398952722549438e-02 1.787970960140228271e-01 2.485149204730987549e-01 2.123318910598754883e-01 -1.875579655170440674e-01 1.719880998134613037e-01 -8.025702089071273804e-02 -1.631605178117752075e-01 2.543871402740478516e-01 7.269658893346786499e-02 3.358517214655876160e-02 -2.479155808687210083e-01 5.070529133081436157e-02 -2.075519710779190063e-01 1.763559430837631226e-01 -1.929351389408111572e-01 7.608142495155334473e-02
-2.332348227500915527e-01 1.052340120077133179e-02 -9.391146153211593628e-02 1.471686810255050659e-01 -7.518710196018218994e-02 -2.315239235758781433e-02 1.693134605884552002e-01 -2.191268950700759888e-01 1.121769398450851440e-01 2.285715788602828979e-01 7.418822497129440308e-02 -8.169563859701156616e-02 4.783831909298896790e-02 1.062305271625518799e-02 -1.962212473154067993e-02 1.543551385402679443e-01 1.469454169273376465e-01 3.347624540328979492e-01 1.525629758834838867e-01 -2.877870500087738037e-01 2.051103115081787109e-01 3.150182962417602539e-02 -5.294846743345260620e-02 2.044340968132019043e-02 -1.058738678693771362e-01 -2.781878411769866943e-02 -1.565882563591003418e-01 2.471689730882644653e-01 -4.476808607578277588e-01 2.068946510553359985e-02 -3.102255165576934814e-01 2.186323255300521851e-01
4.732906073331832886e-02 1.952112913131713867e-01 3.262776732444763184e-01 5.793811380863189697e-02 -3.823952376842498779e-02 7.390325516462326050e-02 2.771465480327606201e-01 -3.067684173583984375e-01 1.946977227926254272e-01 -9.507835656404495239e-02 1.659993678331375122e-01 1.633673310279846191e-01 1.196864545345306396e-01 1.347720324993133545e-01 -2.121336907148361206e-01 -2.385825663805007935e-02 2.557853758335113525e-01 2.366004586219787598e-01 1.373818963766098022e-01 -2.170030325651168823e-01 2.902664840221405029e-01 -1.965653337538242340e-02 -3.816402703523635864e-02 2.078536897897720337e-01 -6.178632751107215881e-02 1.717221438884735107e-01 -9.270918369293212891e-02 -9.873643517494201660e-02 -3.312918543815612793e-01 6.762685626745223999e-02 -9.892429411411285400e-02 -1.769269071519374847e-02
-9.910735487937927246e-02 7.328855246305465698e-02 2.720453739166259766e-01 -9.039017558097839355e-02 -1.570417135953903198e-01 9.544552117586135864e-02 2.893599569797515869e-01 -2.129563540220260620e-01 2.024704515933990479e-01 -4.137676209211349487e-02 5.095560476183891296e-02 -6.442930549383163452e-02 5.625893175601959229e-02 4.651921615004539490e-02 8.661139011383056641e-02 2.085535228252410889e-02 2.273475378751754761e-01 2.419883310794830322e-01 -3.562961891293525696e-02 -6.213109567761421204e-02 2.604116313159465790e-02 -8.090616017580032349e-02 -1.730236858129501343e-01 3.215169906616210938e-01 1.435738801956176758e-02 1.069581974297761917e-02 -1.523395925760269165e-01 1.605299562215805054e-01 -5.032488703727722168e-01 2.014646977186203003e-01 -2.758741080760955811e-01 4.353663697838783264e-02
-1.890938878059387207e-01 2.200630605220794678e-01 2.029562592506408691e-01 2.044824212789535522e-01 -7.622907310724258423e-02 1.882073730230331421e-01 3.581948876380920410e-01 1.592947989702224731e-01 2.874073386192321777e-01 -9.529922157526016235e-03 4.382671788334846497e-02 -1.276721805334091187e-01 -1.232126876711845398e-01 4.329296946525573730e-02 -2.840344309806823730e-01 7.808645069599151611e-02 1.517428010702133179e-01 2.633576281368732452e-02 1.762759387493133545e-01 2.697212062776088715e-02 9.235464036464691162e-03 -6.935638189315795898e-02 2.787624597549438477e-01 1.420559287071228027e-01 -8.960532397031784058e-02 -1.444602012634277344e-01 -8.336973190307617188e-02 -1.687400601804256439e-02 -2.064575552940368652e-01 1.227967143058776855e-01 1.447063982486724854e-01 4.000949561595916748e-01
-1.636674702167510986e-01 8.798518031835556030e-02 -1.625052466988563538e-02 3.241198509931564331e-02 3.415287435054779053e-01 -1.200962364673614502e-01 1.811682432889938354e-01 1.459849029779434204e-01 4.575137197971343994e-01 -1.172026991844177246e-01 6.167294457554817200e-02 -3.361635208129882812e-01 2.723123431205749512e-01 -1.265492886304855347e-01 -2.025889456272125244e-01 2.084981203079223633e-01 6.879122555255889893e-02 2.109220474958419800e-01 2.755420841276645660e-02 4.329547751694917679e-03 1.212469190359115601e-01 7.294946163892745972e-02 -1.853357404470443726e-01 -6.263823062181472778e-02 -1.819444000720977783e-01 -1.153227761387825012e-01 -1.905037462711334229e-01 -2.220096066594123840e-02 -2.219642251729965210e-01 -9.895499050617218018e-02 -1.272508961847051978e-04 1.177696883678436279e-01
-9.891843795776367188e-02 1.155198961496353149e-01 3.832034766674041748e-02 8.971472084522247314e-02 -6.661950051784515381e-02 3.921127915382385254e-01 4.475849270820617676e-01 1.092909052968025208e-01 1.728887259960174561e-01 -4.164506122469902039e-02 -6.336585432291030884e-02 -9.245034307241439819e-02 -1.173079237341880798e-01 -2.663910202682018280e-02 -3.964938819408416748e-01 8.493323624134063721e-02 4.965950921177864075e-02 3.048670887947082520e-01 2.171383500099182129e-01 -4.530828446149826050e-02 -3.178870677947998047e-02 -7.035648822784423828e-02 9.717781096696853638e-02 -8.943355642259120941e-03 -1.641108095645904541e-01 -3.852102160453796387e-01 2.026342228055000305e-02 1.178188025951385498e-01 -8.961769193410873413e-02 3.810258582234382629e-02 1.005214750766754150e-01 -6.717269867658615112e-02
1.036680191755294800e-01 9.995415061712265015e-02 9.660667181015014648e-02 -7.023863960057497025e-03 1.586558818817138672e-01 1.342941168695688248e-02 1.108950749039649963e-01 -2.117162346839904785e-01 2.150159031152725220e-01 -7.023873180150985718e-02 1.507061868906021118e-01 4.525576904416084290e-02 1.810200363397598267e-01 -6.419359147548675537e-02 -7.669845968484878540e-02 1.407027840614318848e-01 2.860219180583953857e-01 3.202378749847412109e-01 2.305137664079666138e-01 -2.254337072372436523e-01 1.555744260549545288e-01 -1.484616100788116455e-01 -2.013007998466491699e-01 1.016279682517051697e-01 -1.855571120977401733e-01 9.843221306800842285e-02 -2.728131711483001709e-01 -1.544991731643676758e-01 -3.962649405002593994e-01 1.179903522133827209e-01 7.690998911857604980e-02 -2.102840542793273926e-01
8.642807602882385254e-03 1.691047400236129761e-01 1.031462941318750381e-02 1.693430542945861816e-01 1.385174095630645752e-01 -1.990444958209991455e-02 5.237140059471130371e-01 -6.126275751739740372e-03 2.304090410470962524e-01 -2.511735856533050537e-01 -4.345083609223365784e-02 1.948631107807159424e-01 -1.778998225927352905e-01 1.454655826091766357e-01 7.985736243426799774e-03 3.127507865428924561e-01 6.683284789323806763e-02 -1.053384318947792053e-01 -1.288711745291948318e-02 1.013116687536239624e-01 -2.775255776941776276e-02 7.820898294448852539e-02 -1.313878782093524933e-02 -8.171925321221351624e-03 -1.439762562513351440e-01 -2.612001299858093262e-01 -2.469040155410766602e-01 -6.215425208210945129e-03 -1.697933375835418701e-01 -2.232791185379028320e-01 -1.652057021856307983e-01 2.299485057592391968e-01
-2.598195970058441162e-01 3.141786754131317139e-01 3.877536952495574951e-02 1.370176821947097778e-01 2.543581128120422363e-01 -2.231479287147521973e-01 1.614034920930862427e-01 1.969094723463058472e-01 1.286333650350570679e-01 6.200202554464340210e-02 3.873639106750488281e-01 1.515070162713527679e-02 3.217985108494758606e-02 3.079084157943725586e-01 -1.026817783713340759e-01 1.325819045305252075e-01 6.230370327830314636e-02 1.218026280403137207e-01 1.144812181591987610e-01 1.025202497839927673e-01 -2.909734845161437988e-01 1.682018935680389404e-01 -1.797381043434143066e-01 -6.423235405236482620e-03 -3.168954700231552124e-02 4.226823896169662476e-02 4.576204344630241394e-02 -2.988492138683795929e-02 -3.526920080184936523e-01 8.872327953577041626e-02 -1.035984680056571960e-01 5.605491250753402710e-02
-6.117084994912147522e-02 3.830663859844207764e-01 1.161823794245719910e-01 2.609554827213287354e-01 1.471149474382400513e-01 4.387871548533439636e-02 2.614362835884094238e-01 -1.086965426802635193e-01 2.321797907352447510e-01 -1.664932519197463989e-01 1.413472592830657959e-01 -1.762979924678802490e-01 2.168782800436019897e-01 -8.754490315914154053e-02 -1.093083918094635010e-01 4.285131394863128662e-02 -1.170090958476066589e-02 -6.513736397027969360e-02 -3.379371389746665955e-02 -2.034117728471755981e-01 9.978408366441726685e-02 1.822265535593032837e-01 -3.690576553344726562e-02 -1.480261087417602539e-01 -2.102536559104919434e-01 -2.188176363706588745e-01 -1.602196693420410156e-01 -4.382920637726783752e-02 -3.903875648975372314e-01 -1.357740759849548340e-01 -7.452184706926345825e-02 2.315443754196166992e-01
-3.305249214172363281e-01 2.246891856193542480e-01 1.134065762162208557e-01 9.116334468126296997e-02 1.819737255573272705e-01 -1.528248190879821777e-01 2.741795480251312256e-01 9.948277473449707031e-02 -1.286812685430049896e-02 -8.322592824697494507e-02 3.274495899677276611e-01 1.413174271583557129e-01 1.342917382717132568e-01 8.695228397846221924e-02 -1.545898020267486572e-01 1.361025720834732056e-01 4.217618703842163086e-02 3.265738785266876221e-01 -2.262484282255172729e-03 1.941919922828674316e-01 -3.067387938499450684e-01 1.208250597119331360e-01 -7.272572815418243408e-02 6.387575715780258179e-02 -2.340940833091735840e-01 -1.674624718725681305e-02 8.430550247430801392e-02 -8.204942941665649414e-02 -3.719201385974884033e-01 2.704930864274501801e-02 5.500113964080810547e-02 -7.027791347354650497e-03
-3.184995055198669434e-01 2.327149808406829834e-01 -7.029842119663953781e-03 2.113579213619232178e-01 -4.104499220848083496e-01 -1.079916134476661682e-01 9.858417510986328125e-02 -2.298927307128906250e-01 6.609285622835159302e-02 -1.783347576856613159e-01 1.096404790878295898e-01 1.665398776531219482e-01 3.686771914362907410e-02 1.142866611480712891e-01 2.187389880418777466e-02 1.088795661926269531e-01 6.877471506595611572e-02 2.413698881864547729e-01 4.438632428646087646e-01 -1.404379010200500488e-01 -1.283372938632965088e-02 5.916074290871620178e-02 -2.201448567211627960e-02 -2.114358544349670410e-01 5.465677380561828613e-02 -1.474239514209330082e-03 -9.248435497283935547e-02 2.413521558046340942e-01 -1.071784198284149170e-01 -6.577571481466293335e-02 -1.950092315673828125e-01 -4.560805112123489380e-02
-2.816756963729858398e-01 2.300984561443328857e-01 -9.924945235252380371e-02 6.894060969352722168e-02 -2.332490682601928711e-01 -1.080529540777206421e-01 1.528365910053253174e-01 -1.379296630620956421e-01 1.675485372543334961e-01 5.083172768354415894e-02 -2.199287265539169312e-01 -5.421412643045186996e-03 -5.043291673064231873e-02 1.149364635348320007e-01 -2.563426457345485687e-02 1.093417629599571228e-01 1.680952012538909912e-01 1.875879317522048950e-01 1.864926218986511230e-01 -1.115028485655784607e-01 3.724565505981445312e-01 -8.501592092216014862e-03 -7.580212503671646118e-02 2.316550612449645996e-01 -1.512135267257690430e-01 9.228183329105377197e-02 -1.458983421325683594e-01 -8.547756075859069824e-02 -4.018780589103698730e-01 5.955765023827552795e-02 -2.824550867080688477e-01 1.534696370363235474e-01
-1.730327159166336060e-01 1.552160829305648804e-01 6.318236701190471649e-03 -5.737540870904922485e-02 2.631870508193969727e-01 7.448333315551280975e-03 3.001541495323181152e-01 2.339108288288116455e-01 1.149171292781829834e-01 -2.905848324298858643e-01 -4.963907226920127869e-02 -2.953481115400791168e-02 -3.908951766788959503e-03 1.340461075305938721e-01 -1.636479645967483521e-01 1.401747316122055054e-01 -7.354153692722320557e-02 3.571121394634246826e-01 1.923759430646896362e-01 -4.423696100711822510e-01 -7.278765738010406494e-02 3.011898696422576904e-01 -1.160389706492424011e-01 -9.652289748191833496e-02 -2.768965065479278564e-02 -1.153732314705848694e-01 -3.058418817818164825e-02 7.892639935016632080e-02 -7.357531040906906128e-02 6.560261547565460205e-02 -2.133210301399230957e-01 -4.705062508583068848e-02
-1.232639253139495850e-01 4.095889031887054443e-01 4.493475854396820068e-01 7.968457043170928955e-02 -3.323672339320182800e-03 4.901982471346855164e-02 1.692955046892166138e-01 8.418399840593338013e-02 1.745359599590301514e-01 -1.421458870172500610e-01 -9.239548444747924805e-02 -2.347543649375438690e-02 6.488018482923507690e-02 -1.152486801147460938e-01 -1.923111453652381897e-02 2.107553631067276001e-01 2.045997530221939087e-01 3.513305783271789551e-01 1.833184808492660522e-01 2.729353867471218109e-02 2.893543802201747894e-02 1.238032728433609009e-01 1.137568578124046326e-01 8.077865093946456909e-02 5.477540940046310425e-02 -2.700656950473785400e-01 -5.007945373654365540e-02 1.130977645516395569e-01 -4.524762928485870361e-02 5.336507037281990051e-02 2.498493641614913940e-01 2.339928746223449707e-01
-4.317900836467742920e-01 9.205137193202972412e-02 -9.636418521404266357e-02 1.073531955480575562e-01 -1.595845371484756470e-01 1.235208958387374878e-01 3.412904441356658936e-01 -7.430847734212875366e-02 1.965060681104660034e-01 -5.050527304410934448e-02 -3.279377818107604980e-01 5.182863399386405945e-02 -6.646557897329330444e-02 1.290972232818603516e-01 -2.996830344200134277e-01 1.961469948291778564e-01 1.900935620069503784e-01 -1.228986009955406189e-01 2.247681468725204468e-01 1.504223495721817017e-01 -1.757271587848663330e-01 -2.691497327759861946e-03 2.006892412900924683e-01 1.423562914133071899e-01 1.294848918914794922e-01 1.424386501312255859e-01 7.222161442041397095e-02 -5.124074593186378479e-02 -1.533853262662887573e-01 7.179361581802368164e-02 -1.557928919792175293e-01 8.437973260879516602e-02
-1.608188003301620483e-01 2.760385572910308838e-01 6.085200235247612000e-03 1.832800805568695068e-01 1.575493067502975464e-02 5.125198513269424438e-02 -3.151257336139678955e-02 -3.296617045998573303e-02 7.147721946239471436e-02 1.669365316629409790e-01 -7.509106397628784180e-02 -1.471353694796562195e-02 -8.914719521999359131e-02 -2.155363410711288452e-01 -1.497568041086196899e-01 1.411102712154388428e-01 9.269259870052337646e-02 4.628021121025085449e-01 1.494030952453613281e-01 -2.597739696502685547e-01 2.957525290548801422e-02 -8.648315072059631348e-02 1.417614668607711792e-01 9.721363335847854614e-02 3.733135461807250977e-01 -1.011088863015174866e-02 -8.683566004037857056e-02 2.570432424545288086e-01 -2.851231992244720459e-01 1.869943141937255859e-01 -1.163135021924972534e-01 1.744482368230819702e-01
-8.503464981913566589e-03 -5.162057932466268539e-03 2.143324017524719238e-01 -4.785605520009994507e-02 -1.036477312445640564e-01 1.848596893250942230e-02 2.770489156246185303e-01 -1.721400022506713867e-01 2.713403999805450439e-01 -5.343807861208915710e-02 3.578523173928260803e-02 -1.903833746910095215e-01 4.621094837784767151e-02 1.644914448261260986e-01 -1.068667918443679810e-01 8.434379845857620239e-02 4.286129474639892578e-01 3.552248477935791016e-01 5.620916187763214111e-02 -1.542118489742279053e-01 2.849501557648181915e-02 7.064559962600469589e-03 6.867757439613342285e-02 8.294651657342910767e-02 8.842325955629348755e-02 -5.552454665303230286e-02 -2.790651917457580566e-01 1.320551037788391113e-01 -2.715993821620941162e-01 3.365204036235809326e-01 -1.353459954261779785e-01 1.078103557229042053e-01
-4.173910915851593018e-01 2.332214415073394775e-01 1.062828749418258667e-01 1.400329321622848511e-01 3.067373931407928467e-01 1.525284163653850555e-02 3.870416283607482910e-01 1.304337978363037109e-01 1.228898614645004272e-01 -7.742895185947418213e-02 3.023717701435089111e-01 2.012583166360855103e-01 1.598641462624073029e-02 1.231173202395439148e-01 -1.706829816102981567e-01 5.620492994785308838e-02 3.740100190043449402e-02 6.143335998058319092e-02 1.522155012935400009e-02 -9.516181796789169312e-02 -1.000955179333686829e-01 -4.702443256974220276e-02 -1.031768172979354858e-01 1.667703688144683838e-01 -1.787780523300170898e-01 -8.724369108676910400e-02 2.090406417846679688e-02 3.453868627548217773e-02 -1.527168415486812592e-02 -1.867000758647918701e-01 -3.700264394283294678e-01 1.598112843930721283e-02
-1.604642868041992188e-01 7.009648531675338745e-02 3.880107775330543518e-02 2.075133770704269409e-01 -4.639219492673873901e-02 1.194943413138389587e-01 1.442992538213729858e-01 2.053984403610229492e-01 2.611800730228424072e-01 5.448408052325248718e-02 -1.713011860847473145e-01 -5.274999141693115234e-02 -1.267395019531250000e-01 -1.328863948583602905e-01 -9.373927116394042969e-02 3.168809413909912109e-01 4.672126099467277527e-02 2.192783057689666748e-01 4.188774228096008301e-01 -6.863604485988616943e-02 -2.209583856165409088e-02 -1.512105017900466919e-01 -9.596594423055648804e-02 -4.194521158933639526e-02 -4.542185962200164795e-01 -1.701860874891281128e-01 -2.498544380068778992e-02 6.894655991345643997e-03 -1.600614935159683228e-01 1.349138170480728149e-01 -1.147016324102878571e-02 2.333161830902099609e-01
-2.281549125909805298e-01 3.042706549167633057e-01 5.742327496409416199e-02 5.878762342035770416e-03 2.419952154159545898e-01 -1.195480152964591980e-01 3.076912164688110352e-01 2.657741606235504150e-01 -4.577821120619773865e-02 -6.221076101064682007e-02 2.475944459438323975e-01 3.047041036188602448e-02 -1.805264949798583984e-01 1.238117292523384094e-01 -2.260711789131164551e-01 3.606141507625579834e-01 2.454342097043991089e-01 1.717197000980377197e-01 2.279946580529212952e-02 1.119859367609024048e-01 -2.030526697635650635e-01 1.814171522855758667e-01 -1.173160001635551453e-01 -9.172925353050231934e-02 1.247395016252994537e-02 -6.916048377752304077e-02 1.347651630640029907e-01 8.602134883403778076e-02 -2.493242323398590088e-01 -6.989146769046783447e-02 7.333043217658996582e-02 1.207125633955001831e-01
-1.211571842432022095e-01 7.318970561027526855e-02 -1.205093786120414734e-01 4.155952483415603638e-02 1.242325827479362488e-01 -1.433419436216354370e-01 2.013252675533294678e-01 1.297231465578079224e-01 1.029608845710754395e-01 -9.457653760910034180e-02 1.477710306644439697e-01 -3.397843614220619202e-02 1.279756426811218262e-01 1.879805028438568115e-01 -2.314981073141098022e-01 2.162994891405105591e-01 8.148605376482009888e-02 2.693736255168914795e-01 1.843588948249816895e-01 -1.086775064468383789e-01 -4.893975853919982910e-01 2.543967068195343018e-01 -2.227498888969421387e-01 -1.446161568164825439e-01 -1.256088167428970337e-01 -1.184783410280942917e-02 1.497160047292709351e-01 1.147454306483268738e-01 -3.296522200107574463e-01 -1.113687902688980103e-01 -1.246651262044906616e-02 5.707583203911781311e-02
-1.424896717071533203e-01 2.641545049846172333e-02 -5.508926883339881897e-02 4.070381522178649902e-01 1.018349975347518921e-01 -2.039985358715057373e-01 3.387015461921691895e-01 -1.782393157482147217e-01 -1.035247966647148132e-01 -1.685292422771453857e-01 7.159540057182312012e-02 -8.826108276844024658e-02 1.997301727533340454e-01 2.334429621696472168e-01 -3.737519495189189911e-03 3.899241099134087563e-03 2.541630864143371582e-01 3.255184590816497803e-01 8.093093335628509521e-02 5.869011580944061279e-02 8.409375697374343872e-02 -5.253588780760765076e-02 -2.063711434602737427e-01 -6.436271127313375473e-03 1.016473844647407532e-01 -1.317293494939804077e-01 -1.645642369985580444e-01 -1.494472026824951172e-01 -3.636605292558670044e-02 6.997036188840866089e-02 -3.806161582469940186e-01 6.443937867879867554e-02
-2.543596923351287842e-02 -6.885074824094772339e-02 2.126392722129821777e-01 1.026721298694610596e-01 1.708070486783981323e-01 -1.492139697074890137e-01 3.168809041380882263e-02 -1.940449625253677368e-01 2.854437828063964844e-01 1.038992628455162048e-01 -6.014428660273551941e-02 -1.835007071495056152e-01 -1.134715005755424500e-01 1.805331856012344360e-01 -1.380476402118802071e-03 1.344095468521118164e-01 3.217402994632720947e-01 2.706637084484100342e-01 2.097472846508026123e-01 4.958798736333847046e-02 -2.596409432590007782e-02 3.994547575712203979e-02 -4.643132165074348450e-02 1.135542541742324829e-01 -1.556934863328933716e-01 -1.406818181276321411e-01 -2.894789278507232666e-01 8.326204121112823486e-02 -3.744342029094696045e-01 3.095395267009735107e-01 -1.994217485189437866e-01 -6.755223125219345093e-02
-2.930853068828582764e-01 9.472174197435379028e-02 -9.833208471536636353e-02 -4.088363423943519592e-02 1.373906061053276062e-02 1.299438476562500000e-01 3.459878861904144287e-01 1.286382079124450684e-01 2.412674874067306519e-01 -2.210458517074584961e-01 -8.720827102661132812e-02 1.454926729202270508e-01 -3.952796384692192078e-02 8.585064113140106201e-02 -1.226832866668701172e-01 1.061789989471435547e-01 4.195626080036163330e-01 7.174659986048936844e-03 9.708773344755172729e-02 -6.604544818401336670e-02 -1.934922486543655396e-01 -7.375018298625946045e-02 -2.420837134122848511e-01 7.402247935533523560e-02 1.437441706657409668e-01 -5.892692506313323975e-02 3.010622560977935791e-01 -1.503493785858154297e-01 -2.363339811563491821e-01 1.043397188186645508e-01 -1.826721727848052979e-01 -1.871728748083114624e-01
-1.911540776491165161e-01 1.874971389770507812e-01 -1.143516004085540771e-01 -7.781467586755752563e-02 2.789696455001831055e-01 -1.315446496009826660e-01 3.175173699855804443e-01 -3.226596117019653320e-01 4.146630167961120605e-01 -2.631011605262756348e-01 -3.780451789498329163e-02 2.876475919038057327e-03 -1.556335389614105225e-01 -5.365316197276115417e-02 2.996352734044194221e-03 4.017553925514221191e-01 -5.618663853965699673e-04 1.439921706914901733e-01 6.373937427997589111e-02 6.965588033199310303e-02 -1.218088567256927490e-01 -1.527084708213806152e-01 -2.074874788522720337e-01 1.013334318995475769e-01 1.159568689763545990e-02 8.902759850025177002e-02 -1.719200015068054199e-01 8.471792936325073242e-02 2.456901408731937408e-02 -1.008322015404701233e-01 9.931094944477081299e-03 3.475633263587951660e-02
-1.482888907194137573e-01 4.461311697959899902e-01 -1.910526305437088013e-02 -1.620728373527526855e-01 1.924298852682113647e-01 1.239879801869392395e-01 2.479917556047439575e-01 8.944793045520782471e-02 2.596378028392791748e-01 -1.574303656816482544e-01 1.490000635385513306e-01 1.969934254884719849e-01 -2.278295606374740601e-01 1.630202680826187134e-01 1.251863390207290649e-01 3.395313397049903870e-02 -1.452799327671527863e-02 1.850508302450180054e-01 2.967794425785541534e-02 -2.985595464706420898e-01 -2.077504694461822510e-01 3.209948539733886719e-01 -2.761531248688697815e-02 1.156698763370513916e-01 -1.202729903161525726e-02 1.341295838356018066e-01 -6.356886029243469238e-02 1.336775124073028564e-01 -1.778308004140853882e-01 4.573108255863189697e-02 -1.056160554289817810e-01 -1.104637980461120605e-01
-1.226913928985595703e-02 1.332194954156875610e-01 -1.261381059885025024e-01 -2.712456583976745605e-01 -3.319271653890609741e-02 -2.692406177520751953e-01 3.717851042747497559e-01 -1.724904179573059082e-01 1.727460771799087524e-01 -1.424697786569595337e-01 -1.453503370285034180e-01 -2.698198556900024414e-01 -1.756983250379562378e-01 -9.469157084822654724e-03 -1.186430528759956360e-01 2.592930197715759277e-01 2.023551017045974731e-01 2.188896834850311279e-01 1.634069681167602539e-01 7.430431991815567017e-02 -1.076926738023757935e-01 -1.511981189250946045e-01 -2.432491481304168701e-01 1.084512379020452499e-02 3.646635264158248901e-02 1.415529698133468628e-01 -8.411688357591629028e-02 1.465736031532287598e-01 -2.981022596359252930e-01 -1.688183397054672241e-01 -2.405957318842411041e-02 -1.095951721072196960e-01
-4.202704876661300659e-02 2.510730922222137451e-01 -3.768000379204750061e-02 -5.498582869768142700e-02 7.359096314758062363e-03 -1.421141177415847778e-01 1.862595826387405396e-01 -2.094888091087341309e-01 3.407934606075286865e-01 -9.655337780714035034e-02 -1.056848913431167603e-01 3.512812405824661255e-02 -8.786518126726150513e-02 1.009099856019020081e-01 9.915467351675033569e-02 2.316681146621704102e-01 2.786893248558044434e-01 2.758190035820007324e-01 -1.714452505111694336e-01 -1.450326889753341675e-01 1.282292231917381287e-02 9.147349745035171509e-02 3.432163894176483154e-01 2.165060788393020630e-01 1.787505298852920532e-01 -1.598795317113399506e-02 5.800270661711692810e-02 1.325683146715164185e-01 -2.774569690227508545e-01 6.018150970339775085e-02 6.961291283369064331e-02 3.109357655048370361e-01
-2.312122881412506104e-01 2.035816460847854614e-01 -5.574618652462959290e-02 1.845047473907470703e-01 1.107687801122665405e-01 -7.473221421241760254e-02 1.738388985395431519e-01 -6.815237551927566528e-02 1.792093366384506226e-01 -2.568958103656768799e-01 -6.262546032667160034e-02 -3.680998384952545166e-01 7.618027180433273315e-02 1.038323938846588135e-01 -9.032063931226730347e-02 2.266775071620941162e-01 2.368871867656707764e-02 3.010309636592864990e-01 2.826226353645324707e-01 -2.283923923969268799e-01 2.525749802589416504e-01 -2.159422729164361954e-04 -1.566639989614486694e-01 3.061275184154510498e-02 -2.424383908510208130e-01 1.296142041683197021e-01 -1.645244956016540527e-01 -1.505608707666397095e-01 -6.775441765785217285e-02 1.403685063123703003e-01 1.176546663045883179e-01 1.600822657346725464e-01
-1.282104104757308960e-01 4.348011314868927002e-01 1.513534039258956909e-01 4.003430716693401337e-03 -5.370575934648513794e-03 1.972570270299911499e-01 2.474257946014404297e-01 7.392054051160812378e-02 9.025121480226516724e-02 -1.718086302280426025e-01 1.631024330854415894e-01 1.098604574799537659e-01 -5.597272887825965881e-02 6.056459620594978333e-02 4.229634534567594528e-03 3.225832805037498474e-02 -6.546282023191452026e-02 4.924902319908142090e-01 -4.446921404451131821e-03 -1.231369152665138245e-01 -2.353960126638412476e-01 1.985952258110046387e-01 1.090469732880592346e-01 1.498711556196212769e-01 1.078615337610244751e-02 1.547475159168243408e-01 1.400278136134147644e-02 2.627869844436645508e-01 -1.624389141798019409e-01 -2.625258825719356537e-02 -1.698054820299148560e-01 -2.032839655876159668e-01
-4.074129089713096619e-02 2.562629878520965576e-01 -2.179004997014999390e-01 1.372324302792549133e-02 -6.132760271430015564e-02 1.522324383258819580e-01 -6.035333126783370972e-02 1.072332262992858887e-02 1.945323795080184937e-01 4.415390640497207642e-02 -1.300540119409561157e-01 -1.560599952936172485e-01 2.051820009946823120e-01 1.993127614259719849e-01 -2.670594155788421631e-01 1.658872514963150024e-01 2.592898905277252197e-02 2.811104059219360352e-01 2.162522226572036743e-01 -5.068916082382202148e-02 5.623563751578330994e-02 -4.764579609036445618e-02 1.530998386442661285e-03 1.039141938090324402e-01 -1.456755250692367554e-01 6.825481355190277100e-02 -2.027833908796310425e-01 -9.911511093378067017e-02 -4.462013244628906250e-01 2.374574393033981323e-01 -6.868136674165725708e-02 3.321065902709960938e-01
-3.720434606075286865e-01 2.473675012588500977e-01 1.844643205404281616e-01 -1.261661387979984283e-02 -1.752585768699645996e-01 1.121624633669853210e-01 1.756475865840911865e-01 -1.752684861421585083e-01 2.955197989940643311e-01 1.356039047241210938e-01 -4.477182030677795410e-02 -6.065274029970169067e-02 -1.617023497819900513e-01 1.630959957838058472e-01 -1.263705939054489136e-01 8.594563603401184082e-02 2.380846142768859863e-01 6.720546633005142212e-02 9.022707492113113403e-02 -4.294401407241821289e-02 -2.419280633330345154e-02 -2.421261668205261230e-01 2.640272676944732666e-01 -1.425774693489074707e-01 1.373450607061386108e-01 -3.208293914794921875e-01 4.343046806752681732e-03 1.813172549009323120e-01 -1.665014475584030151e-01 1.018959730863571167e-01 -1.286000758409500122e-01 2.099129259586334229e-01
-3.220790922641754150e-01 2.065473347902297974e-01 -1.437414884567260742e-01 -3.618940711021423340e-02 9.752388298511505127e-02 1.174426600337028503e-01 1.127067804336547852e-01 -6.167515181005001068e-03 3.886737823486328125e-01 -3.572024106979370117e-01 -1.220548152923583984e-01 2.445621974766254425e-02 1.623893231153488159e-01 7.603450864553451538e-02 -3.250945210456848145e-01 1.664653718471527100e-01 1.867357045412063599e-01 2.535531818866729736e-01 -2.329484969377517700e-01 1.531165987253189087e-01 1.447557378560304642e-02 -2.723022699356079102e-01 1.235579699277877808e-02 7.364463806152343750e-02 8.872240781784057617e-02 -1.077656522393226624e-01 -4.721511527895927429e-02 -7.909628748893737793e-02 -4.281121119856834412e-02 -6.538179516792297363e-02 -1.791542768478393555e-01 -1.135975196957588196e-01
-1.593028157949447632e-01 8.952977508306503296e-02 2.706271111965179443e-01 4.295958951115608215e-02 1.473279595375061035e-01 2.416895180940628052e-01 1.799030154943466187e-01 -6.004255637526512146e-02 1.826585531234741211e-01 -6.003143638372421265e-02 -1.442022621631622314e-01 2.124203294515609741e-01 2.085265219211578369e-01 3.258910179138183594e-01 8.393238484859466553e-02 3.489508330821990967e-01 1.035271305590867996e-02 2.257319837808609009e-01 1.056091859936714172e-01 5.788654088973999023e-02 -2.139970213174819946e-01 -9.153318405151367188e-02 5.506494641304016113e-02 3.230394423007965088e-02 -1.576607525348663330e-01 -1.814745664596557617e-01 -9.380671381950378418e-02 1.058868318796157837e-01 -2.030486762523651123e-01 3.552448153495788574e-01 6.700804829597473145e-02 1.432281881570816040e-01
-8.399362117052078247e-02 1.574277132749557495e-01 2.205050587654113770e-01 4.086254164576530457e-03 -3.205896615982055664e-01 5.108778551220893860e-02 3.482112586498260498e-01 -3.555304557085037231e-02 2.390703707933425903e-01 -9.657307714223861694e-02 4.704292118549346924e-02 -4.820275306701660156e-02 2.604821026325225830e-01 2.717128992080688477e-01 -2.735478878021240234e-01 -1.260109692811965942e-01 1.195562034845352173e-01 1.965030431747436523e-01 2.668357491493225098e-01 3.050400502979755402e-02 -2.768897116184234619e-01 -2.373751103878021240e-01 1.068577766418457031e-01 -6.586977094411849976e-02 5.403003469109535217e-02 -1.944599151611328125e-01 -1.365277320146560669e-01 1.414586752653121948e-01 -1.058748587965965271e-01 -8.439995348453521729e-02 1.176314726471900940e-01 -5.339044705033302307e-02
-2.869794964790344238e-01 1.635922938585281372e-01 -5.789303779602050781e-02 2.875229716300964355e-01 -6.299033761024475098e-02 3.301999345421791077e-02 1.051202043890953064e-02 -2.794177830219268799e-01 1.282816082239151001e-01 -1.355407480150461197e-02 -8.565163612365722656e-02 -1.225600242614746094e-01 -8.422780036926269531e-02 9.802243858575820923e-02 -3.867116197943687439e-02 1.968140155076980591e-02 -5.235096812248229980e-02 4.302352070808410645e-01 5.454529449343681335e-02 -1.794192939996719360e-01 6.230967491865158081e-02 2.586271464824676514e-01 -1.427033916115760803e-02 1.864369064569473267e-01 -9.756903350353240967e-02 -4.390843212604522705e-02 -1.002794876694679260e-01 2.899483442306518555e-01 -2.823345661163330078e-01 3.099684119224548340e-01 -1.743351817131042480e-01 1.534012854099273682e-01
-3.953791558742523193e-01 -1.238276157528162003e-02 -3.513295352458953857e-01 7.476723939180374146e-02 6.540812551975250244e-02 -1.662893444299697876e-01 1.839402019977569580e-01 -2.152627259492874146e-01 1.827940344810485840e-01 -2.111231908202171326e-02 3.994358703494071960e-02 2.118527293205261230e-01 1.175153851509094238e-01 2.091985642910003662e-01 -3.221560269594192505e-02 4.947829619050025940e-02 1.109987646341323853e-01 1.247434839606285095e-01 3.684421479701995850e-01 8.774847537279129028e-02 -1.727913171052932739e-01 -1.694396734237670898e-01 -9.265180677175521851e-02 -1.959571801126003265e-02 2.727146260440349579e-02 -1.623275279998779297e-01 -1.618282049894332886e-01 -1.162077486515045166e-01 -1.286876648664474487e-01 1.246116608381271362e-01 -2.871046066284179688e-01 2.020652592182159424e-01
-3.052743077278137207e-01 5.654976144433021545e-02 1.505642086267471313e-01 1.571105569601058960e-01 -3.312535583972930908e-01 2.066977135837078094e-02 1.740480512380599976e-01 6.111304461956024170e-02 -2.264914065599441528e-01 -3.458271920680999756e-02 9.932767599821090698e-02 4.113534465432167053e-02 2.320449948310852051e-01 3.265843987464904785e-01 -1.754599958658218384e-01 6.445412337779998779e-02 4.108608961105346680e-01 1.403494775295257568e-01 1.095392033457756042e-01 -1.157504096627235413e-01 -1.467287540435791016e-01 -1.213398482650518417e-02 3.522397577762603760e-02 -6.958380341529846191e-03 -1.561381071805953979e-01 3.951182588934898376e-02 -2.835850790143013000e-02 2.709976136684417725e-01 -2.271924167871475220e-01 2.384230196475982666e-01 -7.035017013549804688e-02 4.598812013864517212e-02
-1.022541522979736328e-01 1.797177940607070923e-01 4.500605911016464233e-02 2.186951637268066406e-01 1.628454774618148804e-01 -2.773580253124237061e-01 5.104361772537231445e-01 -2.319307476282119751e-01 -1.765773147344589233e-01 -1.588649004697799683e-01 5.922174081206321716e-02 -1.005178987979888916e-01 4.060572944581508636e-03 1.090144589543342590e-01 -1.142988428473472595e-01 9.055150300264358521e-02 1.567233651876449585e-01 3.541963994503021240e-01 -3.350183367729187012e-02 -1.175808757543563843e-01 2.758541889488697052e-02 4.956533014774322510e-02 4.336293041706085205e-02 1.404783427715301514e-01 -1.988585144281387329e-01 -2.136204391717910767e-01 -2.282407879829406738e-01 -6.274867802858352661e-02 3.746245056390762329e-02 9.736270457506179810e-02 -2.105754762887954712e-01 -1.359168998897075653e-02
6.145460903644561768e-02 1.648823320865631104e-01 -2.790534682571887970e-02 1.305347979068756104e-01 1.957402676343917847e-01 -6.040615588426589966e-02 2.551805973052978516e-01 -3.211135789752006531e-02 2.157737314701080322e-02 1.303808018565177917e-02 -1.167457252740859985e-01 1.864695399999618530e-01 1.490696072578430176e-01 1.455919295549392700e-01 -1.972028464078903198e-01 2.810710072517395020e-01 2.784994542598724365e-01 3.605035319924354553e-02 1.902303248643875122e-01 -2.938846647739410400e-01 -6.700668949633836746e-03 4.221018776297569275e-02 -2.566353380680084229e-01 8.463779836893081665e-02 4.264644384384155273e-01 -1.695290766656398773e-02 -4.685134068131446838e-02 -1.765427738428115845e-01 -2.331592291593551636e-01 -2.548030614852905273e-01 -1.385840475559234619e-01 4.978602379560470581e-02
-3.853191137313842773e-01 1.287936270236968994e-01 1.554102450609207153e-01 -2.268922398798167706e-04 1.066874191164970398e-01 -3.561396151781082153e-03 2.655995786190032959e-01 1.356283873319625854e-01 -2.079216996207833290e-03 -6.326339393854141235e-02 1.285499483346939087e-01 1.407379563897848129e-02 1.827754676342010498e-01 1.987652182579040527e-01 2.392469206824898720e-03 2.589562833309173584e-01 4.683607444167137146e-02 1.951651275157928467e-01 -2.636641561985015869e-01 -1.470811218023300171e-01 -1.949787586927413940e-01 1.454163193702697754e-01 -5.975274741649627686e-02 2.180789560079574585e-01 1.401277631521224976e-01 -1.526390612125396729e-01 -6.204441189765930176e-02 2.364130020141601562e-01 -3.401489555835723877e-01 -9.467484056949615479e-02 -2.310009747743606567e-01 -1.652883291244506836e-01
-3.922821581363677979e-01 3.701908588409423828e-01 7.714095711708068848e-02 1.113469973206520081e-01 2.695690691471099854e-01 -2.049493342638015747e-01 5.592127889394760132e-02 1.039673462510108948e-01 2.702327072620391846e-02 -3.210507035255432129e-01 5.227923765778541565e-02 -2.215072065591812134e-01 -2.554531581699848175e-02 9.983408451080322266e-02 -3.305585682392120361e-01 7.358752936124801636e-02 6.099992617964744568e-02 9.790597110986709595e-02 1.712978631258010864e-01 -2.520690858364105225e-01 1.228742972016334534e-01 2.731785476207733154e-01 -9.129118174314498901e-02 7.172314822673797607e-02 1.352363824844360352e-01 -1.243517398834228516e-01 5.710313096642494202e-02 1.985070994123816490e-03 -1.552641689777374268e-01 -1.023975610733032227e-01 9.696233086287975311e-03 -1.078378967940807343e-02
-2.453979998826980591e-01 1.614557355642318726e-01 -5.685399472713470459e-02 -6.201462820172309875e-03 2.221926599740982056e-01 3.837448731064796448e-02 1.721332371234893799e-01 2.038619369268417358e-01 2.455606907606124878e-01 -1.672386080026626587e-01 -7.376740872859954834e-02 -3.538746386766433716e-02 1.864800304174423218e-01 -3.767500817775726318e-02 -2.634623348712921143e-01 1.386412680149078369e-01 -1.458179503679275513e-01 3.091301023960113525e-01 3.578787744045257568e-01 -2.050956934690475464e-01 -1.110048964619636536e-01 2.111377269029617310e-01 -1.114047244191169739e-01 -1.506214379332959652e-03 -1.244323030114173889e-01 -1.435176581144332886e-01 2.606056444346904755e-02 3.003278747200965881e-02 -1.114256754517555237e-01 -1.995053887367248535e-01 -1.823868751525878906e-01 2.986524701118469238e-01
4.028741642832756042e-02 3.236719071865081787e-01 -2.696717679500579834e-01 -1.158370599150657654e-01 2.003993988037109375e-01 9.318925440311431885e-02 1.573174446821212769e-01 2.771067991852760315e-02 5.907186493277549744e-02 2.289089001715183258e-02 -5.099428445100784302e-02 -1.017431914806365967e-01 -6.838346272706985474e-02 1.036793142557144165e-01 -1.630275845527648926e-01 -8.821034431457519531e-02 2.039447277784347534e-01 3.348624706268310547e-01 3.821882307529449463e-01 -1.637387424707412720e-01 -2.108677178621292114e-01 -1.677507013082504272e-01 1.796253621578216553e-01 -1.118542924523353577e-01 -2.457704991102218628e-01 -2.024522572755813599e-01 -1.271784156560897827e-01 -2.948074974119663239e-02 -3.098655939102172852e-01 8.297140896320343018e-02 1.963340304791927338e-02 2.558730170130729675e-02
-1.256050318479537964e-01 3.848313093185424805e-01 1.054380983114242554e-01 -1.211214438080787659e-01 -5.877332761883735657e-02 1.203077509999275208e-01 -7.493575662374496460e-02 1.098777502775192261e-01 2.036381512880325317e-01 -2.542079985141754150e-01 -1.032572984695434570e-01 1.148195285350084305e-02 1.622619330883026123e-01 2.903569042682647705e-01 1.235699653625488281e-01 1.390333287417888641e-02 1.525933146476745605e-01 1.649049371480941772e-01 2.211231179535388947e-02 1.425522416830062866e-01 -2.484960295259952545e-02 2.132528228685259819e-03 -1.470736600458621979e-02 3.114196062088012695e-01 1.491835137130692601e-04 -3.098909258842468262e-01 -1.716760545969009399e-01 3.086627423763275146e-01 -2.248820513486862183e-01 1.902924627065658569e-01 7.314418256282806396e-02 2.229817956686019897e-01
-9.468080848455429077e-02 -2.988364174962043762e-02 1.628022044897079468e-01 2.090777754783630371e-01 3.134183883666992188e-01 3.202685341238975525e-02 2.144090533256530762e-01 7.275512814521789551e-02 3.749789670109748840e-02 1.319838315248489380e-01 8.357083797454833984e-02 1.153947561979293823e-01 -7.000844925642013550e-02 1.682624816894531250e-01 -2.298254370689392090e-01 3.414184600114822388e-02 5.060710385441780090e-02 -6.005556881427764893e-02 3.623268306255340576e-01 -2.082887589931488037e-01 1.650983095169067383e-01 -1.060244068503379822e-01 -2.067098468542098999e-01 1.611095815896987915e-01 -2.297922521829605103e-01 -4.619127511978149414e-02 -3.443957269191741943e-01 -9.405747801065444946e-02 -3.783759474754333496e-01 -4.557458311319351196e-02 -1.167718619108200073e-01 1.174200028181076050e-01
-1.208164095878601074e-01 3.090847432613372803e-01 2.972395531833171844e-02 1.203722693026065826e-02 4.695301875472068787e-02 -8.997718244791030884e-02 8.528997004032135010e-02 -2.579270303249359131e-01 2.389450967311859131e-01 -1.016255691647529602e-01 7.626176625490188599e-02 1.388822048902511597e-01 -8.758585900068283081e-02 3.957052230834960938e-01 -1.612618379294872284e-02 8.153457939624786377e-02 -6.960293278098106384e-03 6.966499239206314087e-02 1.129730418324470520e-02 -5.914203450083732605e-02 -2.679913043975830078e-01 1.369120478630065918e-01 -2.487793862819671631e-01 3.169574439525604248e-01 1.452155411243438721e-01 -5.576416477560997009e-02 -2.687844634056091309e-02 1.905137300491333008e-01 -3.764878958463668823e-02 -2.024212926626205444e-01 -4.195126593112945557e-01 -3.131728153675794601e-03
-2.340933829545974731e-01 1.562946885824203491e-01 -4.157288745045661926e-02 -3.420202434062957764e-02 2.067943662405014038e-01 -6.023490801453590393e-02 7.470230013132095337e-02 2.102564126253128052e-01 2.043652236461639404e-01 -2.300071865320205688e-01 -1.690165102481842041e-01 1.461503654718399048e-01 2.934031188488006592e-01 2.161059230566024780e-01 -8.621431142091751099e-02 2.767356634140014648e-01 -1.058451458811759949e-01 3.840257525444030762e-01 2.389468699693679810e-01 -2.300280630588531494e-01 1.357121113687753677e-02 1.844571977853775024e-01 -9.423682838678359985e-02 -1.904207281768321991e-02 -1.095192357897758484e-01 -1.369977593421936035e-01 1.090466603636741638e-01 9.878409653902053833e-02 -9.338943660259246826e-02 -3.871256113052368164e-02 -2.848408520221710205e-01 6.625711172819137573e-02
-4.344798997044563293e-02 -1.156724840402603149e-01 3.429201431572437286e-03 2.393509447574615479e-01 6.466820836067199707e-02 2.013327926397323608e-01 1.992565095424652100e-01 -3.079603910446166992e-01 2.123107165098190308e-01 -1.402639690786600113e-02 2.359042689204216003e-02 7.654219865798950195e-02 1.060406863689422607e-01 1.545895487070083618e-01 -1.783980131149291992e-01 1.203368231654167175e-01 7.245104014873504639e-02 3.794030845165252686e-01 3.589806854724884033e-01 -1.888182908296585083e-01 1.792743504047393799e-01 -4.470992833375930786e-02 -2.193688452243804932e-01 2.335357815027236938e-01 -1.245435029268264771e-01 6.652169674634933472e-02 -1.538491696119308472e-01 6.827432662248611450e-03 -1.454555839300155640e-01 2.334532588720321655e-01 -1.870005875825881958e-01 1.011935845017433167e-01
-4.963004589080810547e-02 9.659731388092041016e-02 1.244455799460411072e-01 -1.582112759351730347e-01 -5.967796593904495239e-02 1.258706152439117432e-01 2.820908725261688232e-01 -8.778665214776992798e-02 2.058728337287902832e-01 3.361022844910621643e-02 -1.818873919546604156e-03 2.121648192405700684e-02 -4.234978929162025452e-02 1.940319836139678955e-01 2.996817231178283691e-01 1.852242797613143921e-01 1.318840682506561279e-01 3.433734774589538574e-01 6.046622619032859802e-02 1.154253259301185608e-02 -2.004232853651046753e-01 1.032709330320358276e-01 -9.024240076541900635e-03 -9.608502686023712158e-02 6.724091619253158569e-02 -2.128000408411026001e-01 -1.940656155347824097e-01 3.317729011178016663e-02 -4.679034054279327393e-01 4.896854609251022339e-02 2.207027375698089600e-01 2.750112414360046387e-01
-2.575065195560455322e-01 3.325058221817016602e-01 -2.630438804626464844e-01 -6.384915113449096680e-02 -8.074463903903961182e-02 -1.307397931814193726e-01 1.616156548261642456e-01 -2.010970860719680786e-01 3.414274156093597412e-01 -8.426957577466964722e-02 -6.184569792822003365e-04 2.311519831418991089e-01 -2.767221033573150635e-01 4.901185631752014160e-02 8.704369515180587769e-02 -4.881000146269798279e-02 1.716522276401519775e-01 2.296718806028366089e-01 1.801953166723251343e-01 1.039769053459167480e-01 -2.291282564401626587e-01 -5.729426443576812744e-02 -8.095585554838180542e-02 3.246352821588516235e-02 -1.517058461904525757e-01 1.619890779256820679e-01 -2.997459173202514648e-01 -1.150062978267669678e-01 -1.099915206432342529e-01 -1.106713935732841492e-01 1.392265856266021729e-01 9.328727424144744873e-02
5.489672347903251648e-02 5.889695137739181519e-02 7.677560299634933472e-02 6.826394051313400269e-02 -2.396866679191589355e-01 9.557087719440460205e-02 2.113338708877563477e-01 -2.198819220066070557e-01 2.447949051856994629e-01 5.675983801484107971e-02 1.055261269211769104e-01 1.870446354150772095e-01 -1.117918454110622406e-02 1.309189647436141968e-01 -2.182723581790924072e-01 2.496179789304733276e-01 2.794457077980041504e-01 2.723958194255828857e-01 8.820665627717971802e-02 -4.844388738274574280e-02 1.006283611059188843e-01 1.580412685871124268e-01 1.628438085317611694e-01 -4.774625971913337708e-02 1.400482058525085449e-01 -1.023145988583564758e-01 -2.242107838392257690e-01 -3.655241336673498154e-03 -3.855385780334472656e-01 3.307534456253051758e-01 -1.480565071105957031e-01 1.559832412749528885e-02
-1.031376887112855911e-02 7.387753576040267944e-02 2.183486521244049072e-02 1.002049893140792847e-01 -1.216211840510368347e-01 -4.380409047007560730e-02 1.940995007753372192e-01 -1.114595085382461548e-01 3.518764078617095947e-01 1.063252910971641541e-01 -2.890583686530590057e-02 -9.927830100059509277e-02 9.922630339860916138e-02 1.186398044228553772e-01 -3.119331970810890198e-02 1.092258244752883911e-01 9.039945900440216064e-02 3.126438558101654053e-01 1.552090048789978027e-01 -1.537180095911026001e-01 2.372847348451614380e-01 -1.484072357416152954e-01 3.857374936342239380e-02 2.352101802825927734e-01 -1.205139458179473877e-01 -1.142330020666122437e-01 -1.426203399896621704e-01 1.846517175436019897e-01 -4.929253458976745605e-01 1.118356063961982727e-01 -1.726087480783462524e-01 2.800133526325225830e-01
-1.870488971471786499e-01 1.938464045524597168e-01 2.105248123407363892e-01 6.177187431603670120e-03 -1.514341086149215698e-01 2.660668455064296722e-02 5.576272308826446533e-02 -8.132442086935043335e-02 1.239513829350471497e-01 -6.333078444004058838e-02 1.022423524409532547e-02 -2.272543013095855713e-01 -1.157733649015426636e-01 -6.530374754220247269e-03 1.520604789257049561e-01 2.399371713399887085e-01 1.784325093030929565e-01 2.683476209640502930e-01 4.212321713566780090e-02 -6.036322563886642456e-02 -9.869780391454696655e-02 2.163114249706268311e-01 2.477586083114147186e-02 2.695228159427642822e-01 -5.770080536603927612e-02 4.298589378595352173e-02 -2.639960050582885742e-01 -1.897601932287216187e-01 -4.430352151393890381e-01 2.439324259757995605e-01 -1.921777725219726562e-01 2.044542729854583740e-01
-3.816260993480682373e-01 8.707282692193984985e-02 -6.091444939374923706e-02 1.443856209516525269e-01 -1.535630971193313599e-01 -5.209529399871826172e-02 2.704353928565979004e-01 -8.327415585517883301e-02 1.459170877933502197e-01 1.205355972051620483e-01 -1.949124336242675781e-01 -1.044916659593582153e-01 -4.078103974461555481e-02 2.697505652904510498e-01 -2.064976245164871216e-01 -5.141542851924896240e-02 2.553991973400115967e-01 1.438490599393844604e-01 2.031015753746032715e-01 1.544523686170578003e-01 1.100734621286392212e-01 -1.040916293859481812e-01 1.426581591367721558e-01 -4.989819601178169250e-02 8.309133350849151611e-02 -2.078222632408142090e-01 -7.595541886985301971e-03 1.486505568027496338e-02 -4.373850524425506592e-01 -6.332887709140777588e-02 1.315367519855499268e-01 2.271627634763717651e-01
-6.520359218120574951e-02 3.155017793178558350e-01 -7.622891571372747421e-03 2.296862900257110596e-01 3.519787266850471497e-02 9.897048771381378174e-02 2.660965621471405029e-01 -2.411460131406784058e-01 1.284473985433578491e-01 -1.284187138080596924e-01 2.190859317779541016e-01 -1.165410876274108887e-01 -3.890172392129898071e-02 3.514547049999237061e-01 -6.386034190654754639e-02 6.442877929657697678e-03 -7.746592909097671509e-02 2.183637768030166626e-01 -1.694014221429824829e-01 -4.919045045971870422e-02 -3.994165919721126556e-03 -8.223843574523925781e-02 -2.714442014694213867e-01 -1.419643405824899673e-02 -4.850445687770843506e-02 -1.819297522306442261e-01 -2.841941118240356445e-01 -5.247848853468894958e-02 -3.083509504795074463e-01 -2.964425384998321533e-01 1.050141230225563049e-01 3.543615713715553284e-02
-1.432503908872604370e-01 1.983278691768646240e-01 -1.673423498868942261e-01 1.445603519678115845e-01 1.926297247409820557e-01 -1.393422335386276245e-01 2.558272182941436768e-01 2.143260836601257324e-01 4.155204594135284424e-01 -2.431055307388305664e-01 -1.035380065441131592e-01 -7.076310366392135620e-02 -5.979926139116287231e-02 7.241317629814147949e-02 -3.803581744432449341e-02 1.206960752606391907e-01 2.260862588882446289e-01 2.492145448923110962e-01 2.459742426872253418e-01 1.993810571730136871e-02 1.576667129993438721e-01 1.314643919467926025e-01 -1.694951951503753662e-01 1.411619931459426880e-01 -1.211454346776008606e-01 -1.110376715660095215e-01 6.107806786894798279e-02 -5.498393625020980835e-02 -1.072597429156303406e-01 -2.000716477632522583e-01 9.140389412641525269e-02 -3.040584921836853027e-01
-2.496554404497146606e-01 2.498170882463455200e-01 1.883602589368820190e-01 -7.670791447162628174e-02 2.428494952619075775e-02 1.648104786872863770e-01 1.851901561021804810e-01 3.341949880123138428e-01 1.938247233629226685e-01 -1.243588477373123169e-01 1.657527983188629150e-01 2.616792321205139160e-01 -1.250685006380081177e-01 2.118841111660003662e-01 -4.767071455717086792e-02 1.099852249026298523e-01 6.927445065230131149e-03 4.419142603874206543e-01 4.250616580247879028e-02 -3.310888409614562988e-01 -8.473427593708038330e-02 9.616886824369430542e-02 2.168670482933521271e-02 9.369774162769317627e-02 -3.376307338476181030e-02 1.223651468753814697e-01 -1.285095810890197754e-01 1.401281803846359253e-01 -1.115283742547035217e-02 7.577574998140335083e-02 -2.134912163019180298e-01 1.128306053578853607e-02
-6.834220886230468750e-02 2.003816515207290649e-01 1.470095217227935791e-01 -7.829522341489791870e-02 3.052489459514617920e-01 -3.393483906984329224e-02 3.435052037239074707e-01 1.081822067499160767e-01 2.195938825607299805e-01 -4.992225393652915955e-02 -4.041755944490432739e-02 1.477389931678771973e-01 3.404152989387512207e-01 1.431882232427597046e-01 -7.716032862663269043e-02 1.827205419540405273e-01 -1.293406635522842407e-01 3.138222396373748779e-01 3.274048268795013428e-01 -1.778047978878021240e-01 2.264609932899475098e-02 2.081374824047088623e-01 -9.756094962358474731e-02 2.468930371105670929e-02 -9.673087298870086670e-02 1.384702026844024658e-01 -8.948498964309692383e-02 1.359702050685882568e-01 -8.612915128469467163e-02 -3.500574454665184021e-02 -2.800787985324859619e-01 5.838603526353836060e-02
-1.554707437753677368e-01 3.426966965198516846e-01 -1.988177299499511719e-01 -1.515931636095046997e-02 1.070977225899696350e-01 4.467212557792663574e-01 5.853997170925140381e-02 7.686960697174072266e-02 2.121326513588428497e-02 -3.351762592792510986e-01 4.872587975114583969e-03 -1.028996258974075317e-01 -4.712197463959455490e-03 -7.564056664705276489e-02 1.006403192877769470e-01 1.238259524106979370e-01 2.433675378561019897e-01 1.206329092383384705e-01 1.595432907342910767e-01 -2.475236505270004272e-01 -8.455181866884231567e-02 1.176579445600509644e-01 -1.071911826729774475e-01 3.018357753753662109e-01 -7.743066549301147461e-02 -5.686000362038612366e-02 -3.492183089256286621e-01 1.142958253622055054e-01 -9.122529625892639160e-02 6.529614329338073730e-02 -1.063960231840610504e-02 5.118595436215400696e-02
-1.182183772325515747e-01 1.231022551655769348e-01 -6.582114845514297485e-02 -8.574987947940826416e-02 2.867684364318847656e-01 1.665122807025909424e-01 2.796415090560913086e-01 3.652938455343246460e-02 2.278882861137390137e-01 -7.500617951154708862e-02 1.530706323683261871e-02 -1.648883968591690063e-01 2.109017074108123779e-01 -5.998415127396583557e-02 -1.386832296848297119e-01 -4.643745720386505127e-02 8.132357150316238403e-02 3.653887510299682617e-01 1.482517719268798828e-01 -1.552200466394424438e-01 -1.155810207128524780e-01 1.256137341260910034e-01 -1.829055696725845337e-01 5.102677736431360245e-03 -4.190071523189544678e-01 -6.818086653947830200e-02 -9.576081484556198120e-02 2.810404598712921143e-01 -4.778796806931495667e-02 -1.042286455631256104e-01 -2.013588696718215942e-01 2.106304168701171875e-01
-7.545391470193862915e-02 6.436933763325214386e-03 3.829245641827583313e-02 -1.815267652273178101e-01 3.466684371232986450e-02 7.454817742109298706e-02 -6.751539558172225952e-02 8.656558394432067871e-02 9.722783416509628296e-02 6.017716228961944580e-02 -1.545379608869552612e-01 8.628044277429580688e-02 -2.207827717065811157e-01 1.767440736293792725e-01 3.285022825002670288e-02 1.425211578607559204e-01 3.637160956859588623e-01 4.444529712200164795e-01 2.323796600103378296e-01 -1.899803802371025085e-02 -3.894262909889221191e-01 3.494984656572341919e-02 1.244749128818511963e-01 -1.216935925185680389e-02 -2.186177670955657959e-01 -2.223665267229080200e-01 -2.318297326564788818e-01 7.700237631797790527e-02 -2.636550366878509521e-01 1.071648970246315002e-01 -6.811172515153884888e-02 -1.432224642485380173e-03
-2.676441371440887451e-01 1.429875195026397705e-01 -7.166257500648498535e-02 2.684044837951660156e-01 -1.562135219573974609e-01 -4.676802083849906921e-02 -2.952520735561847687e-02 -3.861002326011657715e-01 5.436325073242187500e-02 3.176366444677114487e-04 5.813051015138626099e-02 -2.014025673270225525e-02 2.041404545307159424e-01 3.731613755226135254e-01 4.594320803880691528e-02 7.612187415361404419e-02 9.009941667318344116e-02 1.816173791885375977e-01 2.999476492404937744e-01 -5.428194254636764526e-02 -1.461164951324462891e-01 -8.022079616785049438e-02 -8.429002761840820312e-02 -2.719170413911342621e-02 -1.078618392348289490e-01 1.741382777690887451e-01 -1.050926744937896729e-01 1.074284985661506653e-01 -4.208717942237854004e-01 4.122636094689369202e-02 -2.078935652971267700e-01 4.896844923496246338e-02
-1.282507330179214478e-01 3.451753556728363037e-01 1.292778551578521729e-01 -4.984264820814132690e-02 -1.185113787651062012e-01 5.672833323478698730e-02 -5.347611382603645325e-02 1.355107128620147705e-01 1.230848729610443115e-01 1.173432543873786926e-01 -6.817971915006637573e-02 1.761504858732223511e-01 6.597694754600524902e-02 3.547492027282714844e-01 1.310308277606964111e-01 6.038745865225791931e-02 3.752185106277465820e-01 2.373612970113754272e-01 9.071070700883865356e-02 9.466694295406341553e-02 1.253803521394729614e-01 -5.826300010085105896e-02 1.241915002465248108e-01 2.602435350418090820e-01 4.587929323315620422e-02 -1.587694734334945679e-01 -4.427862167358398438e-02 2.800241112709045410e-01 -3.459802269935607910e-01 2.019172310829162598e-01 -3.663457557559013367e-02 7.088072597980499268e-02
-4.100923538208007812e-01 1.971911787986755371e-01 -7.324018515646457672e-03 -4.093154147267341614e-02 -5.043659731745719910e-02 -1.433550864458084106e-01 2.129217535257339478e-01 7.663817703723907471e-02 -2.674644067883491516e-02 -2.456215769052505493e-01 -3.349995315074920654e-01 6.669698655605316162e-02 -1.404372602701187134e-01 5.136748775839805603e-02 -1.331221312284469604e-01 1.316024065017700195e-01 5.369297042489051819e-02 2.332899570465087891e-01 7.769531011581420898e-02 -7.920381426811218262e-02 3.461973667144775391e-01 -2.191994637250900269e-01 -2.485243231058120728e-02 1.529666036367416382e-01 -5.899573490023612976e-02 -5.973071604967117310e-02 -3.551034331321716309e-01 1.687548458576202393e-01 -1.340498775243759155e-01 -9.540760517120361328e-02 1.080502867698669434e-01 1.409992128610610962e-01
-1.091746762394905090e-01 1.053059026598930359e-01 2.767700701951980591e-02 2.939619421958923340e-01 6.991061568260192871e-02 -2.771745994687080383e-02 1.547717750072479248e-01 2.518250420689582825e-02 -2.316456660628318787e-02 1.435372680425643921e-01 -2.512269616127014160e-01 8.965645730495452881e-02 1.778706312179565430e-01 1.279554218053817749e-01 -2.336185872554779053e-01 -4.299631714820861816e-02 1.358014792203903198e-01 3.872654438018798828e-01 8.280797302722930908e-02 -4.063400328159332275e-01 -5.683659017086029053e-02 6.349719315767288208e-02 -1.857328973710536957e-02 -1.967376656830310822e-02 3.536592125892639160e-01 -6.961813569068908691e-02 6.826449185609817505e-02 1.466730833053588867e-01 -3.172459304332733154e-01 1.306106150150299072e-01 -9.765838086605072021e-02 1.764144301414489746e-01
-3.156698644161224365e-01 1.797815114259719849e-01 1.776773482561111450e-01 2.140707708895206451e-02 2.492002099752426147e-01 -7.803668081760406494e-02 1.092077121138572693e-01 5.560056772083044052e-03 1.366329342126846313e-01 4.403355531394481659e-03 2.337484955787658691e-01 -3.543082475662231445e-01 7.195745408535003662e-02 -5.219298973679542542e-02 -1.591240614652633667e-01 3.175278902053833008e-01 1.311345100402832031e-01 9.977341443300247192e-02 1.805139482021331787e-01 -1.608247607946395874e-01 9.941399097442626953e-02 -3.838824108242988586e-02 -6.118407100439071655e-02 -5.234481394290924072e-02 -4.364787936210632324e-01 -2.317610532045364380e-01 -2.322605401277542114e-01 -1.982208108529448509e-03 -1.243778839707374573e-01 6.560685485601425171e-02 -2.826782502233982086e-02 -2.754344604909420013e-02
-1.128014326095581055e-01 1.928988397121429443e-01 -1.989628970623016357e-01 3.028000518679618835e-02 1.901245862245559692e-02 -1.483641564846038818e-01 4.334349334239959717e-01 -1.970721483230590820e-01 1.311101168394088745e-01 6.069344654679298401e-02 2.071587443351745605e-01 1.381773501634597778e-01 -1.163981333374977112e-01 -2.354764193296432495e-02 -7.172647863626480103e-02 1.877953410148620605e-01 1.438860893249511719e-01 3.434071242809295654e-01 6.025809049606323242e-02 -8.411928266286849976e-02 7.185852527618408203e-02 1.999667137861251831e-01 -7.474255561828613281e-02 8.978027105331420898e-02 -7.404170185327529907e-02 -1.883225329220294952e-02 -2.413554340600967407e-01 -1.778768934309482574e-02 4.002452269196510315e-02 -1.459187716245651245e-01 -4.709086418151855469e-01 7.680644840002059937e-02
-2.901236712932586670e-01 2.061839848756790161e-01 1.356079131364822388e-01 -2.032224684953689575e-01 1.304501742124557495e-01 -5.571543239057064056e-03 9.972433000802993774e-02 8.388389647006988525e-02 2.665328681468963623e-01 -4.758622380904853344e-04 -1.095695346593856812e-01 -1.885784566402435303e-01 2.892543375492095947e-01 6.278680264949798584e-02 6.342737376689910889e-02 7.659672945737838745e-02 1.561627388000488281e-01 2.670200467109680176e-01 1.348866615444421768e-02 -1.853222697973251343e-01 1.167016327381134033e-01 3.258304893970489502e-01 1.416492089629173279e-02 -3.646868513897061348e-03 -3.443638980388641357e-02 1.550505012273788452e-01 -2.051079273223876953e-01 5.085499212145805359e-02 -2.490135282278060913e-01 3.069979846477508545e-01 -1.249798946082592010e-02 2.949321269989013672e-01
-3.322042822837829590e-01 1.115512549877166748e-01 -8.581203874200582504e-04 3.148251473903656006e-01 -2.527360320091247559e-01 -3.476314619183540344e-02 7.588347792625427246e-02 -3.824612200260162354e-01 1.062653139233589172e-01 -1.934157125651836395e-02 1.182167306542396545e-01 8.413700014352798462e-02 1.100960597395896912e-01 1.868173032999038696e-01 1.114715859293937683e-01 3.898898512125015259e-02 1.463987976312637329e-01 1.779712587594985962e-01 4.571630656719207764e-01 -8.167091757059097290e-02 -6.659974902868270874e-02 -4.984646569937467575e-03 -8.669359982013702393e-02 8.729953318834304810e-02 -3.714510425925254822e-02 1.359728723764419556e-01 -1.329191923141479492e-01 5.664886534214019775e-02 -3.672569394111633301e-01 2.519223280251026154e-02 4.103330150246620178e-02 3.099513985216617584e-02
-2.251529544591903687e-01 7.796161621809005737e-02 -8.546818047761917114e-02 1.470936089754104614e-01 1.347070485353469849e-01 -1.004408448934555054e-01 3.901224434375762939e-01 4.286134615540504456e-02 6.418962776660919189e-02 -2.043106555938720703e-01 -2.236766517162322998e-01 1.113331764936447144e-01 -8.974984288215637207e-03 -2.338377088308334351e-01 -4.200503975152969360e-02 2.357200831174850464e-01 -1.372064650058746338e-01 3.669867292046546936e-02 2.421628832817077637e-01 -1.484008282423019409e-01 2.579317078925669193e-04 1.645681411027908325e-01 5.523569509387016296e-02 2.121144533157348633e-01 3.374204784631729126e-02 -4.118711352348327637e-01 1.621488109230995178e-02 2.171904444694519043e-01 -2.508333325386047363e-01 1.512541025876998901e-01 -7.433426380157470703e-02 -1.616950929164886475e-01
-6.373691558837890625e-02 8.666094392538070679e-02 -3.168366849422454834e-02 -8.218109607696533203e-02 2.907573282718658447e-01 1.563324928283691406e-01 1.239070296287536621e-01 -7.498802244663238525e-02 3.929087817668914795e-01 -2.645389735698699951e-01 -9.615116566419601440e-02 -8.630254864692687988e-02 1.788202486932277679e-02 8.348011411726474762e-03 -2.482038289308547974e-01 9.355116635560989380e-02 1.985667273402214050e-02 3.096407949924468994e-01 2.140681296586990356e-01 -1.028198152780532837e-01 -1.064100787043571472e-01 2.491188198328018188e-01 9.802013635635375977e-02 2.652110457420349121e-01 -1.207688972353935242e-01 8.228363096714019775e-02 -3.445539474487304688e-01 1.816400587558746338e-01 -6.545893102884292603e-02 -8.069433271884918213e-03 -2.323078662157058716e-01 3.919374942779541016e-02
-4.270555824041366577e-02 1.297093629837036133e-01 2.122194319963455200e-02 -1.709451079368591309e-01 -3.098667075391858816e-04 -4.108091071248054504e-02 2.753304243087768555e-01 -1.743058711290359497e-01 2.858365774154663086e-01 -2.725117094814777374e-02 -6.134850531816482544e-02 -2.163333632051944733e-02 3.222562670707702637e-01 1.835802831919863820e-04 9.503075852990150452e-03 -2.350748181343078613e-01 -1.939805597066879272e-01 4.252881407737731934e-01 1.950525790452957153e-01 3.299892693758010864e-02 -7.474165409803390503e-02 -9.538576751947402954e-02 -1.082946062088012695e-01 4.904134944081306458e-02 -1.545672416687011719e-01 -4.260781034827232361e-02 -9.644793719053268433e-02 1.543888300657272339e-01 -3.383371233940124512e-01 2.275049090385437012e-01 -1.753822527825832367e-02 2.934154570102691650e-01
-1.686288416385650635e-01 9.960285574197769165e-02 -1.251290924847126007e-02 -1.796700656414031982e-01 1.120563670992851257e-01 -2.106222957372665405e-01 3.496734201908111572e-01 -2.933058738708496094e-01 3.133690953254699707e-01 -3.280200958251953125e-01 -7.864487916231155396e-02 9.601961821317672729e-02 -3.230466246604919434e-01 3.893928974866867065e-02 -6.700849533081054688e-02 1.604138463735580444e-01 1.371208876371383667e-01 2.431216537952423096e-01 7.744814455509185791e-02 -4.569830372929573059e-02 -1.130204796791076660e-01 -1.153854560106992722e-02 -2.021603286266326904e-01 -5.589446425437927246e-02 -1.749862581491470337e-01 -6.626300513744354248e-02 -2.188413739204406738e-01 2.303448319435119629e-01 1.262463182210922241e-01 -6.253045052289962769e-02 -4.384192079305648804e-02 -7.783902436494827271e-02
-3.241220712661743164e-01 5.872575938701629639e-02 -1.286038905382156372e-01 1.739036850631237030e-02 2.726598270237445831e-02 -7.888416945934295654e-02 5.093213319778442383e-01 1.090736240148544312e-01 5.963971465826034546e-02 6.292545050382614136e-02 -1.615265011787414551e-01 -2.456051260232925415e-01 1.396152824163436890e-01 -2.006824873387813568e-02 2.748754806816577911e-02 3.090119063854217529e-01 7.486668974161148071e-02 7.759989053010940552e-02 -1.873541250824928284e-02 -3.360176980495452881e-01 3.926204517483711243e-02 -1.388277113437652588e-01 -9.643499553203582764e-02 -1.559735983610153198e-01 8.302134275436401367e-02 -2.880155667662620544e-02 -6.715702265501022339e-02 1.693999022245407104e-02 -3.099996149539947510e-01 -7.802575360983610153e-03 -1.321351528167724609e-01 2.843376696109771729e-01
-1.686175912618637085e-01 2.238036990165710449e-01 4.217067733407020569e-02 1.351316124200820923e-01 2.381529361009597778e-01 4.682797566056251526e-02 2.852363586425781250e-01 -2.774565219879150391e-01 1.456072926521301270e-01 3.679546713829040527e-02 -7.581334561109542847e-02 -2.719007134437561035e-01 2.829751670360565186e-01 1.621713340282440186e-01 1.539330184459686279e-01 2.308246344327926636e-01 -1.849290132522583008e-01 4.010172560811042786e-02 1.006062142550945282e-02 7.406162470579147339e-02 -2.439003996551036835e-02 -4.874030500650405884e-02 3.946441411972045898e-02 -2.932381816208362579e-02 -1.043693572282791138e-01 -1.413699537515640259e-01 2.826495096087455750e-02 -4.534823819994926453e-02 -4.465243518352508545e-01 4.405887797474861145e-03 -2.773713171482086182e-01 2.043365389108657837e-01
7.981950044631958008e-02 2.222653776407241821e-01 6.411133706569671631e-02 6.704512983560562134e-02 2.824664115905761719e-02 1.258459538221359253e-01 4.361360147595405579e-02 1.652379930019378662e-01 1.785292774438858032e-01 1.303865760564804077e-01 -7.506241649389266968e-02 8.608538657426834106e-02 -1.785095408558845520e-02 2.187174409627914429e-01 -6.202093139290809631e-02 -4.326521605253219604e-02 3.374500572681427002e-01 1.490453779697418213e-01 2.604694068431854248e-01 -1.253421306610107422e-01 6.783464550971984863e-02 -2.487243264913558960e-01 -1.531828456791117787e-04 -1.250589638948440552e-01 -1.463990565389394760e-02 -5.074467062950134277e-01 -1.496549695730209351e-01 1.815587580204010010e-01 -3.782027959823608398e-01 -1.225396897643804550e-02 -5.334909260272979736e-02 1.145888045430183411e-01
-3.790315613150596619e-02 1.530823856592178345e-01 1.176801174879074097e-01 8.480031043291091919e-02 -8.069735765457153320e-02 -1.778333485126495361e-01 2.315919250249862671e-01 1.445963885635137558e-02 3.426248431205749512e-01 6.144323945045471191e-02 2.280343919992446899e-01 -1.928558200597763062e-01 6.278246641159057617e-02 1.681072860956192017e-01 1.248209327459335327e-01 1.642601490020751953e-01 5.720025673508644104e-02 2.854096293449401855e-01 6.037450209259986877e-02 -1.644070148468017578e-01 1.896228045225143433e-01 -1.415463835000991821e-01 -1.041304171085357666e-01 -2.486073598265647888e-02 -9.721504896879196167e-02 -1.271623671054840088e-01 8.677272126078605652e-03 2.135383486747741699e-01 -5.050599575042724609e-01 9.942381083965301514e-02 -9.566245600581169128e-03 2.403528690338134766e-01
-1.012956053018569946e-01 1.944100856781005859e-01 -2.253217063844203949e-02 3.717027977108955383e-02 4.509842991828918457e-01 -1.506318300962448120e-01 3.533234298229217529e-01 -4.080883413553237915e-02 1.881227344274520874e-01 -1.639695912599563599e-01 -1.065813899040222168e-01 6.367247551679611206e-02 7.517444342374801636e-02 1.495697945356369019e-01 9.519627690315246582e-02 2.504370808601379395e-01 1.609149426221847534e-01 -1.305554360151290894e-01 1.266265660524368286e-01 3.676185384392738342e-02 -8.214793168008327484e-03 5.389214307069778442e-02 -6.306374073028564453e-02 -9.513698518276214600e-02 -2.111968100070953369e-01 -1.745909005403518677e-01 -5.728345364332199097e-02 -1.678594499826431274e-01 -2.689460515975952148e-01 3.114685788750648499e-02 -3.815532624721527100e-01 1.350134015083312988e-01
-3.350990712642669678e-01 1.704132556915283203e-01 -3.391980007290840149e-02 -3.563344478607177734e-02 1.113779544830322266e-01 1.571009904146194458e-01 1.523991674184799194e-01 3.196407482028007507e-02 3.564230203628540039e-01 -4.268824756145477295e-01 -9.087464213371276855e-02 1.379259675741195679e-01 1.067070141434669495e-01 1.752238273620605469e-01 -2.168229222297668457e-01 1.365354955196380615e-01 2.215563058853149414e-01 1.168605983257293701e-01 -5.519938096404075623e-02 5.604158341884613037e-02 -7.308851927518844604e-02 1.592072285711765289e-02 -2.683155536651611328e-01 2.095315009355545044e-01 6.848599761724472046e-02 -5.450331140309572220e-03 9.250259399414062500e-02 -2.386731356382369995e-01 -2.613607943058013916e-01 -6.604031473398208618e-02 -1.288402527570724487e-01 2.621969953179359436e-02
-1.125561222434043884e-01 7.099168002605438232e-02 -2.820602059364318848e-01 -4.429975524544715881e-02 4.817558825016021729e-02 -1.479314565658569336e-01 3.075269460678100586e-01 -8.970563299953937531e-03 3.096075057983398438e-01 6.115492433309555054e-02 1.926656216382980347e-01 3.443855941295623779e-01 -1.924319267272949219e-01 7.860621809959411621e-02 -2.841469272971153259e-02 2.880546152591705322e-01 2.240721881389617920e-01 2.914020419120788574e-01 1.621162146329879761e-01 -1.028567031025886536e-01 1.022386997938156128e-01 1.661454886198043823e-01 -2.394502907991409302e-01 6.732403486967086792e-02 -1.173826009035110474e-01 4.178556054830551147e-02 1.876071467995643616e-02 2.504969835281372070e-01 -5.012026056647300720e-02 1.110798344016075134e-01 -1.773670166730880737e-01 5.250760167837142944e-02
4.140483960509300232e-02 4.032280445098876953e-01 -5.037967488169670105e-02 1.238585785031318665e-01 2.373366206884384155e-01 1.820474714040756226e-01 4.360061883926391602e-02 5.812011286616325378e-02 2.922549545764923096e-01 1.882747262716293335e-01 -1.528142392635345459e-01 1.133046597242355347e-01 -8.188522607088088989e-02 9.288978576660156250e-02 -8.551015704870223999e-02 -1.274217367172241211e-01 -7.299121003597974777e-03 2.440428286790847778e-01 5.623338371515274048e-02 1.096711903810501099e-01 -4.481162875890731812e-02 -2.241457253694534302e-01 -6.313063204288482666e-02 1.662202924489974976e-01 -1.158864572644233704e-01 9.827384352684020996e-02 -3.373779058456420898e-01 2.764532268047332764e-01 -2.759149372577667236e-01 3.656717762351036072e-02 -2.630484402179718018e-01 9.203194826841354370e-02
-2.224819213151931763e-01 1.005918756127357483e-01 7.316750288009643555e-02 8.449527621269226074e-02 4.552125558257102966e-02 1.250457018613815308e-01 4.393462464213371277e-02 1.096340194344520569e-01 2.992196977138519287e-01 -3.839010000228881836e-01 -1.603169739246368408e-01 -3.752756491303443909e-02 -5.614665895700454712e-02 5.360695999115705490e-03 -1.935184597969055176e-01 2.483305782079696655e-01 5.833156779408454895e-02 3.259949386119842529e-01 2.200526744127273560e-01 -1.833937615156173706e-01 1.058830395340919495e-01 9.558384865522384644e-02 -2.307457923889160156e-01 2.575773894786834717e-01 -2.742651700973510742e-01 -1.679757088422775269e-01 3.520200401544570923e-02 3.375220671296119690e-02 -1.464408338069915771e-01 6.590250879526138306e-02 4.608541727066040039e-02 -2.539965510368347168e-01
-1.654907763004302979e-01 4.375761374831199646e-02 -1.168183907866477966e-01 7.397707551717758179e-02 -2.214356064796447754e-01 -6.672116369009017944e-02 2.290175408124923706e-01 -3.719596266746520996e-01 1.817672550678253174e-01 7.548312097787857056e-02 -7.884059101343154907e-02 -6.860150396823883057e-02 2.592901289463043213e-01 2.212534397840499878e-01 1.447176486253738403e-01 3.343042731285095215e-01 -3.519283235073089600e-02 1.937312185764312744e-01 4.171757400035858154e-01 -1.197459083050489426e-02 -1.325327008962631226e-01 -5.222797393798828125e-02 -1.211317032575607300e-01 -6.961914710700511932e-03 1.604245901107788086e-01 1.218711375258862972e-03 -1.258092373609542847e-01 5.460794270038604736e-02 -1.052058413624763489e-01 -1.538239419460296631e-01 -2.843459546566009521e-01 -2.551173046231269836e-02
-1.021333113312721252e-01 2.338556647300720215e-01 1.736126989126205444e-01 7.044231891632080078e-02 -4.063801094889640808e-02 -1.683799363672733307e-02 3.989288210868835449e-01 -4.811158776283264160e-02 1.334329247474670410e-01 1.663260348141193390e-02 -1.771231442689895630e-01 9.086355566978454590e-03 -2.370509952306747437e-01 2.301550507545471191e-01 2.185146883130073547e-02 2.400640249252319336e-01 4.990836232900619507e-02 1.643505692481994629e-01 6.901776790618896484e-02 1.542518585920333862e-01 -1.575434058904647827e-01 1.912944763898849487e-01 2.067028135061264038e-01 8.533779531717300415e-02 2.635580301284790039e-01 -4.015874862670898438e-02 -7.024012506008148193e-02 1.126425713300704956e-01 -3.753699064254760742e-01 1.905387639999389648e-01 1.119565293192863464e-01 2.676818370819091797e-01
-2.139992415904998779e-01 2.086138129234313965e-01 3.149909079074859619e-01 4.647651221603155136e-03 1.081947907805442810e-01 1.500420272350311279e-01 1.342767775058746338e-01 6.378817558288574219e-02 1.358437240123748779e-01 -1.183848083019256592e-01 -1.599002480506896973e-01 1.179858595132827759e-01 2.363511919975280762e-01 -5.198017135262489319e-02 -7.106199115514755249e-02 3.431458175182342529e-01 1.542208045721054077e-01 1.996319741010665894e-01 9.418372064828872681e-02 1.306802034378051758e-01 -2.882428169250488281e-01 -1.023316085338592529e-01 -5.237478017807006836e-02 -1.140612177550792694e-02 2.309845238924026489e-01 -1.887921839952468872e-01 -7.000631093978881836e-02 3.193781077861785889e-01 -2.086298018693923950e-01 2.319064140319824219e-01 9.265355020761489868e-02 1.183254942297935486e-01
-2.112368494272232056e-02 2.483680844306945801e-01 3.447426855564117432e-02 2.012881785631179810e-01 -1.913886889815330505e-02 -1.387686431407928467e-01 2.544167339801788330e-01 2.246603369712829590e-01 4.768978059291839600e-02 -2.479612827301025391e-01 7.547058165073394775e-02 -4.079765081405639648e-02 8.578912168741226196e-02 1.082777976989746094e-01 -2.952948212623596191e-01 -9.695313125848770142e-02 -3.234262391924858093e-02 3.171363770961761475e-01 -5.594549328088760376e-02 -6.326896697282791138e-02 1.433589309453964233e-01 -2.215900570154190063e-01 -1.275553852319717407e-01 -5.067186802625656128e-02 -1.143956370651721954e-02 -4.127503931522369385e-01 1.262730658054351807e-01 2.697535157203674316e-01 -2.289816588163375854e-01 -1.632132753729820251e-02 -2.122117280960083008e-01 1.426592469215393066e-01
-1.587978303432464600e-01 6.675089895725250244e-02 1.636503189802169800e-01 1.824972964823246002e-02 -1.872154772281646729e-01 -3.175467252731323242e-02 6.385566294193267822e-02 -8.472148329019546509e-02 3.109540343284606934e-01 -7.022188603878021240e-02 -6.050887331366539001e-02 -1.504501849412918091e-01 -2.410733141005039215e-02 2.102957516908645630e-01 -8.310627937316894531e-02 6.851626932621002197e-02 3.464016616344451904e-01 3.000338077545166016e-01 -4.969956353306770325e-02 -2.152156233787536621e-01 3.442469239234924316e-02 4.577121883630752563e-02 9.651730209589004517e-02 2.123504132032394409e-02 -1.999416798353195190e-01 -1.565030217170715332e-01 -1.291417628526687622e-01 1.134930998086929321e-01 -3.295710086822509766e-01 3.022302091121673584e-01 -3.576456308364868164e-01 1.335129141807556152e-01
2.874242328107357025e-02 1.131076514720916748e-01 -1.438439190387725830e-01 1.492121219635009766e-01 -6.503772735595703125e-02 6.833571940660476685e-03 1.696565151214599609e-01 -1.976491063833236694e-01 8.725315332412719727e-02 -2.708556950092315674e-01 -8.563626557588577271e-02 1.781146377325057983e-01 3.529486421030014753e-04 1.939840912818908691e-01 -3.043845891952514648e-01 2.296690493822097778e-01 3.384948372840881348e-01 1.448308676481246948e-01 3.681821003556251526e-02 -2.052701413631439209e-01 -6.279374659061431885e-02 4.712719097733497620e-02 -1.695944666862487793e-01 2.242514193058013916e-01 2.678481340408325195e-01 -9.827863425016403198e-02 -1.064509227871894836e-01 -1.298783421516418457e-01 -1.267471015453338623e-01 -2.190096229314804077e-01 -2.575606107711791992e-01 2.529980540275573730e-01
-1.639521718025207520e-01 3.064396977424621582e-01 2.782458961009979248e-01 -8.397609740495681763e-02 9.520221501588821411e-02 7.576596736907958984e-02 1.262963861227035522e-01 5.789619684219360352e-02 1.134743690490722656e-01 2.442553266882896423e-02 -2.283401787281036377e-02 1.941823214292526245e-01 2.563070654869079590e-01 -3.436021879315376282e-02 5.212296172976493835e-02 3.222539424896240234e-01 1.439671069383621216e-01 2.653601765632629395e-01 1.118842363357543945e-01 -2.699144184589385986e-02 -2.556233406066894531e-01 6.851496873423457146e-04 -1.349097639322280884e-01 5.959863774478435516e-03 1.342423409223556519e-01 -2.799189090728759766e-01 -9.302328526973724365e-02 2.970172762870788574e-01 -1.803397238254547119e-01 2.780448794364929199e-01 1.554327905178070068e-01 1.424338072538375854e-01
-8.950290828943252563e-02 2.013794630765914917e-01 1.636439561843872070e-01 8.868872537277638912e-04 -8.911637216806411743e-02 -3.770843520760536194e-02 1.573634445667266846e-01 -1.489829868078231812e-01 7.222366333007812500e-02 -3.131422400474548340e-02 -1.546691805124282837e-01 -1.321364939212799072e-01 -3.254887461662292480e-02 7.862852513790130615e-02 4.757579416036605835e-02 1.602908968925476074e-01 3.212198317050933838e-01 3.234560787677764893e-01 -8.026122115552425385e-03 -2.121754288673400879e-01 -3.476497530937194824e-02 2.351589351892471313e-01 -4.939228668808937073e-02 7.288107275962829590e-02 -1.129795163869857788e-01 9.541293233633041382e-02 -1.779738068580627441e-01 -2.600799798965454102e-01 -4.214897453784942627e-01 3.619264066219329834e-01 -1.779424697160720825e-01 8.315061777830123901e-02
4.217785596847534180e-02 2.750423848628997803e-01 -6.904084980487823486e-02 3.466674089431762695e-01 1.170951724052429199e-01 8.186254650354385376e-03 1.441092640161514282e-01 1.575842797756195068e-01 -7.172864675521850586e-02 -9.461328387260437012e-02 1.932960934937000275e-02 -7.601452618837356567e-02 1.952585577964782715e-01 1.234981566667556763e-01 -2.125042825937271118e-01 5.961934849619865417e-02 2.392499893903732300e-02 3.451965153217315674e-01 1.623975485563278198e-01 -2.855776250362396240e-01 8.760020136833190918e-02 -1.458871811628341675e-01 -4.593062773346900940e-02 -3.560548648238182068e-02 1.849711537361145020e-01 -2.846861779689788818e-01 2.202259749174118042e-02 4.006537497043609619e-01 -1.739229708909988403e-01 1.952885687351226807e-01 -7.671386003494262695e-02 7.331438362598419189e-02
-3.056492656469345093e-02 2.872637808322906494e-01 1.641524881124496460e-01 7.484667003154754639e-02 -7.061269879341125488e-02 1.152866184711456299e-01 3.150103986263275146e-01 -2.248972207307815552e-01 2.367193400859832764e-01 -8.060147613286972046e-02 -1.745315045118331909e-01 -7.189940661191940308e-02 2.109066694974899292e-01 1.384474933147430420e-01 2.352781444787979126e-01 1.720533668994903564e-01 -1.559225618839263916e-01 3.424964472651481628e-02 1.541243307292461395e-02 -7.349985092878341675e-02 4.729369282722473145e-02 3.431955724954605103e-02 -3.952869027853012085e-02 -7.460016757249832153e-02 -2.056402117013931274e-01 -3.076808452606201172e-01 8.385920897126197815e-03 6.115654110908508301e-02 -4.303304851055145264e-01 -2.940295636653900146e-02 -2.222100496292114258e-01 2.264511287212371826e-01
-6.773994117975234985e-02 1.357239782810211182e-01 1.206938773393630981e-01 2.786190211772918701e-01 2.045370824635028839e-02 -6.334774196147918701e-02 1.631591618061065674e-01 -4.177832975983619690e-02 1.348749548196792603e-01 2.653363905847072601e-02 1.085330098867416382e-01 7.227672636508941650e-02 6.340347975492477417e-02 3.876672983169555664e-01 -8.737240731716156006e-02 -1.958961039781570435e-01 6.839136779308319092e-02 3.150716125965118408e-01 4.789554774761199951e-01 -1.672747358679771423e-02 -8.247241377830505371e-02 -3.305261135101318359e-01 -1.559979915618896484e-01 -1.372571885585784912e-01 -1.538936793804168701e-01 -1.329243648797273636e-02 -1.036753728985786438e-01 -3.195837885141372681e-02 -8.858067542314529419e-02 1.893974095582962036e-01 -5.752353742718696594e-02 -2.006904780864715576e-01
-1.210854053497314453e-01 3.074254095554351807e-01 -2.057856172323226929e-01 3.163713216781616211e-01 4.433703124523162842e-01 -3.638239204883575439e-02 2.643736898899078369e-01 3.436365723609924316e-02 1.749405413866043091e-01 -1.738584637641906738e-01 1.236272081732749939e-01 7.110332697629928589e-02 8.273079991340637207e-03 1.656270772218704224e-01 4.147072136402130127e-02 1.824340075254440308e-01 2.143840938806533813e-01 -3.964522108435630798e-02 1.519867777824401855e-01 -4.001927375793457031e-02 -9.858429431915283203e-02 1.903383433818817139e-01 -3.843049705028533936e-02 1.612606197595596313e-01 -2.217149138450622559e-01 -2.498390078544616699e-01 1.986015215516090393e-02 -6.192407757043838501e-02 -2.079026699066162109e-01 -1.309319883584976196e-01 -8.977096527814865112e-02 7.646113634109497070e-02
-3.030129075050354004e-01 1.194949150085449219e-01 1.846218556165695190e-01 -9.896786510944366455e-02 3.737956658005714417e-02 -1.975196413695812225e-02 2.168041169643402100e-01 -1.655792146921157837e-01 3.021059036254882812e-01 5.577800422906875610e-02 -1.806655675172805786e-01 2.402170598506927490e-01 -2.751107215881347656e-01 -9.146868437528610229e-02 -1.778384000062942505e-01 2.543301880359649658e-01 3.630359470844268799e-01 1.269320249557495117e-01 -1.049803197383880615e-01 -9.317198395729064941e-02 -3.382572233676910400e-01 -2.270835936069488525e-01 -6.125530228018760681e-02 1.054882109165191650e-01 -3.131489828228950500e-02 -2.187762595713138580e-02 1.094812601804733276e-01 -8.560062944889068604e-02 -9.812652319669723511e-02 -5.378378927707672119e-02 -1.590462774038314819e-01 -4.082472994923591614e-02
-2.039657682180404663e-01 2.045038044452667236e-01 -1.166007220745086670e-01 9.160074591636657715e-02 3.910121694207191467e-02 3.418454825878143311e-01 1.424450427293777466e-01 -1.573686003684997559e-01 3.612485229969024658e-01 1.824216395616531372e-01 -4.490689560770988464e-02 1.887044608592987061e-01 1.384999416768550873e-02 8.230781555175781250e-02 3.271886380389332771e-03 -8.745407313108444214e-02 2.987983226776123047e-01 2.439442276954650879e-01 3.866432234644889832e-02 -2.180312126874923706e-01 1.196578610688447952e-02 3.597205132246017456e-02 -2.699831724166870117e-01 2.787898294627666473e-02 -1.862860321998596191e-01 1.147839352488517761e-01 -1.846947222948074341e-01 3.555043041706085205e-01 -8.276067674160003662e-02 -2.702310914173722267e-03 -1.126195043325424194e-01 1.194882839918136597e-01
-2.926101386547088623e-01 1.541067808866500854e-01 -2.155199460685253143e-02 4.253410547971725464e-02 1.295303106307983398e-01 2.363283932209014893e-01 2.697653472423553467e-01 1.456555910408496857e-02 3.866087198257446289e-01 -4.677824676036834717e-01 -1.415174547582864761e-02 1.435908228158950806e-01 3.072764026001095772e-03 1.284414529800415039e-01 -2.213689088821411133e-01 1.515397280454635620e-01 2.703813314437866211e-01 -2.094222418963909149e-02 -1.418776363134384155e-01 1.542890667915344238e-01 1.439009513705968857e-02 1.731615513563156128e-02 -2.152319848537445068e-01 7.663915306329727173e-02 1.522752791643142700e-01 -3.359404858201742172e-03 -7.707861065864562988e-02 -1.173846125602722168e-01 -2.260210961103439331e-01 -4.042342305183410645e-03 -3.091938234865665436e-02 3.691310412250459194e-04
-1.342241466045379639e-01 2.358261346817016602e-01 -1.214429587125778198e-01 7.605335861444473267e-02 -6.807788461446762085e-02 2.433361262083053589e-01 3.185871839523315430e-01 -2.858384251594543457e-01 3.624388277530670166e-01 2.318326085805892944e-01 -2.124994099140167236e-01 4.900781065225601196e-02 -6.903211772441864014e-02 9.237319231033325195e-02 8.795438334345817566e-03 -7.420301437377929688e-02 1.511759608983993530e-01 1.994414627552032471e-01 7.104678079485893250e-03 -1.818315386772155762e-01 4.378274828195571899e-02 -9.182652086019515991e-02 -3.314372897148132324e-02 2.274745553731918335e-01 9.772622724995017052e-04 -1.707428367808461189e-03 -3.473132550716400146e-01 1.455193459987640381e-01 -2.208908200263977051e-01 9.752245992422103882e-02 -8.007922768592834473e-02 -2.044079750776290894e-01
-1.926222592592239380e-01 2.996203005313873291e-01 1.688338257372379303e-02 1.118137985467910767e-01 2.378428876399993896e-01 -8.269563317298889160e-02 3.492480218410491943e-01 2.180153727531433105e-01 -1.086800843477249146e-01 -2.080672979354858398e-01 3.782121837139129639e-01 5.776894837617874146e-02 5.083793029189109802e-02 3.042840957641601562e-02 -1.008297577500343323e-01 1.246712282299995422e-01 2.200500071048736572e-01 9.974105656147003174e-02 2.140265256166458130e-01 3.740254789590835571e-02 -1.764641851186752319e-01 1.473033726215362549e-01 -1.048958376049995422e-01 -4.854921624064445496e-02 -1.462920010089874268e-01 -1.890559680759906769e-02 1.130388583987951279e-03 -7.997587323188781738e-02 -4.159935116767883301e-01 -8.522649854421615601e-02 3.555676201358437538e-03 1.283027976751327515e-01
-5.195678472518920898e-01 9.575267136096954346e-02 9.663064777851104736e-02 4.255457967519760132e-02 1.394373178482055664e-01 1.106356009840965271e-01 6.750451028347015381e-02 1.389280855655670166e-01 1.086882725358009338e-01 -3.299945965409278870e-02 -8.406537026166915894e-02 7.100781798362731934e-02 2.191879898309707642e-01 2.062370032072067261e-01 -1.292577087879180908e-01 3.606004416942596436e-01 -9.568262100219726562e-02 1.929250806570053101e-01 4.251562058925628662e-02 -2.032212018966674805e-01 5.222051963210105896e-02 8.878805488348007202e-02 -1.233122423291206360e-01 3.552743047475814819e-02 -1.019963100552558899e-01 2.364315651357173920e-02 -2.834201231598854065e-02 2.345124445855617523e-02 -2.428258508443832397e-01 -1.396927982568740845e-01 -3.790157735347747803e-01 -2.021278887987136841e-01
-1.185292378067970276e-01 9.072763472795486450e-02 -1.994069293141365051e-02 6.456486880779266357e-02 -5.309983342885971069e-02 -2.743251621723175049e-01 1.941566467285156250e-01 -1.603683233261108398e-01 2.319928854703903198e-01 -1.227130591869354248e-01 1.955512315034866333e-01 -7.189503312110900879e-02 -2.005929052829742432e-01 1.759591996669769287e-01 -2.915677428245544434e-01 1.590190269052982330e-02 2.790180146694183350e-01 2.960475981235504150e-01 1.371529251337051392e-01 1.135545894503593445e-01 -9.578270465135574341e-02 -2.864395678043365479e-01 -2.462646216154098511e-01 1.308722645044326782e-01 -2.202109694480895996e-01 1.650690734386444092e-01 -2.019074112176895142e-01 8.392353355884552002e-02 -1.494036167860031128e-01 1.583301723003387451e-01 -1.283530890941619873e-01 -9.644145518541336060e-02
-3.407465517520904541e-01 3.304331302642822266e-01 -1.304214000701904297e-01 6.322591006755828857e-02 2.727689146995544434e-01 -2.735435776412487030e-02 4.691044613718986511e-02 4.168332740664482117e-02 8.263701945543289185e-02 -1.955275088548660278e-01 2.373935282230377197e-01 5.922163277864456177e-02 -9.498798102140426636e-02 -4.032606258988380432e-02 6.815548241138458252e-02 3.198263645172119141e-01 2.518377006053924561e-01 4.394286125898361206e-02 1.022476777434349060e-01 -2.622578479349613190e-02 -2.808409370481967926e-02 2.871817052364349365e-01 -1.210384517908096313e-01 5.000889301300048828e-02 -2.087762355804443359e-01 -1.938014626502990723e-01 7.353528589010238647e-02 3.915867581963539124e-02 -2.531109452247619629e-01 -1.622805744409561157e-01 8.182987570762634277e-02 3.000183999538421631e-01
-2.539534568786621094e-01 7.613816112279891968e-02 -2.653121352195739746e-01 2.336082905530929565e-01 1.447647064924240112e-01 -6.713329814374446869e-03 3.154115676879882812e-01 7.231580466032028198e-02 1.354322433471679688e-01 -2.937481999397277832e-01 -1.783017814159393311e-01 1.313658952713012695e-01 1.247541233897209167e-01 8.088084310293197632e-02 -1.005345433950424194e-01 6.828238721936941147e-03 1.586830019950866699e-01 2.929390668869018555e-01 -1.557295322418212891e-01 4.407866671681404114e-02 -1.688581109046936035e-01 -7.627339661121368408e-02 -3.241268992424011230e-01 3.293654918670654297e-01 -2.734191715717315674e-02 -1.558790355920791626e-01 5.189308524131774902e-02 -1.815469004213809967e-02 -1.903217136859893799e-01 -5.711055174469947815e-02 1.853760480880737305e-01 -7.822071015834808350e-02
-2.968677878379821777e-01 2.210484296083450317e-01 -1.303338408470153809e-01 1.807828247547149658e-01 2.913746833801269531e-01 1.312013715505599976e-01 9.769801050424575806e-02 1.204587146639823914e-01 -7.514233887195587158e-02 -2.444092631340026855e-01 1.348038949072360992e-02 -6.531264632940292358e-02 -4.265740886330604553e-02 1.955896615982055664e-01 -4.484520852565765381e-01 2.079950273036956787e-01 -9.546607732772827148e-02 1.025138869881629944e-01 1.047497168183326721e-01 -5.547664314508438110e-02 2.501318231225013733e-02 2.219756245613098145e-01 -1.565417796373367310e-01 6.746131181716918945e-02 1.169207394123077393e-01 -7.649393286556005478e-03 -1.353045105934143066e-01 -5.453049018979072571e-02 -3.630588054656982422e-01 8.167802542448043823e-02 -1.943073868751525879e-01 -9.495859593152999878e-02
-3.120103180408477783e-01 1.236977279186248779e-01 -2.621147930622100830e-01 1.153825074434280396e-01 3.508847206830978394e-02 1.377871781587600708e-01 1.424433141946792603e-01 -4.637195914983749390e-02 1.881711781024932861e-01 3.243607878684997559e-01 -1.286950055509805679e-02 8.732980489730834961e-02 -8.665889501571655273e-02 2.694254219532012939e-01 4.193650931119918823e-02 2.536698617041110992e-02 2.753791213035583496e-01 1.308914273977279663e-01 2.912200987339019775e-01 4.680876620113849640e-03 -1.091111153364181519e-01 -1.996712684631347656e-01 7.194180041551589966e-02 4.109832458198070526e-03 2.618332803249359131e-01 -2.503007948398590088e-01 -6.738766282796859741e-02 6.751626729965209961e-02 -3.521389067173004150e-01 1.767524629831314087e-01 2.049796655774116516e-02 3.206405416131019592e-02
-1.438597589731216431e-01 2.629126012325286865e-01 -1.892620474100112915e-01 2.181408107280731201e-01 -2.376032620668411255e-02 -2.841849029064178467e-01 3.604222238063812256e-01 -1.310717165470123291e-01 -1.719675809144973755e-01 -2.295367419719696045e-03 2.200575470924377441e-01 -3.401111438870429993e-02 -2.200910635292530060e-02 -1.651135385036468506e-01 1.231848727911710739e-02 1.461249142885208130e-01 1.601914763450622559e-01 2.693616747856140137e-01 1.581647545099258423e-01 -1.236414015293121338e-01 1.693049818277359009e-01 8.427701145410537720e-02 -9.049072861671447754e-02 -7.385800033807754517e-02 2.986816689372062683e-02 -7.223424315452575684e-02 -1.185798943042755127e-01 -8.235169574618339539e-03 -3.025443553924560547e-01 9.784250706434249878e-02 -3.261668682098388672e-01 2.330112904310226440e-01
-1.942998170852661133e-01 2.761716246604919434e-01 1.210971623659133911e-01 -1.010716054588556290e-02 -2.787484228610992432e-01 1.733346725814044476e-03 5.120664238929748535e-01 -1.906150281429290771e-01 1.481257975101470947e-01 -1.068236976861953735e-01 -7.729087024927139282e-02 9.800755232572555542e-02 7.021552324295043945e-02 3.652553074061870575e-03 -1.445062831044197083e-02 1.752483993768692017e-01 9.627300500869750977e-02 -1.701341122388839722e-01 -3.234234079718589783e-02 3.298015147447586060e-02 -1.783118466846644878e-03 -1.902499943971633911e-01 -1.106869429349899292e-01 1.305198669433593750e-01 1.612436324357986450e-01 -2.304982095956802368e-01 -2.262343913316726685e-01 -2.633849382400512695e-01 -2.315489202737808228e-01 1.059039905667304993e-01 -1.365713477134704590e-01 1.454858034849166870e-01
-2.787973284721374512e-01 6.611572206020355225e-02 -1.112030223011970520e-01 4.855917394161224365e-02 1.054162457585334778e-01 -1.995515674352645874e-01 3.617807626724243164e-01 -5.545506253838539124e-02 3.956816196441650391e-01 -1.984612047672271729e-01 6.140068173408508301e-02 5.397461727261543274e-02 1.475390493869781494e-01 -2.017840147018432617e-01 2.103352174162864685e-02 1.996723264455795288e-01 1.047586575150489807e-01 1.321288794279098511e-01 2.345467209815979004e-01 9.598611295223236084e-02 -1.873824745416641235e-02 1.014539301395416260e-01 -2.794469892978668213e-02 2.348261624574661255e-01 -2.201100885868072510e-01 1.027011722326278687e-01 1.081576570868492126e-01 2.527118325233459473e-01 -2.255072742700576782e-01 1.979322433471679688e-01 8.727920800447463989e-02 -1.463582068681716919e-01
-2.234438806772232056e-01 2.306713610887527466e-01 -1.269211322069168091e-01 1.900227665901184082e-01 1.618585288524627686e-01 1.952736824750900269e-01 2.293925881385803223e-01 -2.065904140472412109e-01 2.063353210687637329e-01 8.510374277830123901e-02 -5.286536365747451782e-02 5.788990762084722519e-03 6.597613543272018433e-02 1.061737760901451111e-01 5.178354308009147644e-02 4.278495162725448608e-02 -6.261616945266723633e-02 4.094212949275970459e-01 -2.168361656367778778e-02 -1.709402948617935181e-01 2.295866906642913818e-01 3.413307070732116699e-01 5.387089028954505920e-02 -8.713048696517944336e-02 -1.388501282781362534e-02 1.001303121447563171e-01 -1.471151411533355713e-01 2.875357866287231445e-01 -2.817686498165130615e-01 5.121794994920492172e-03 -1.892497688531875610e-01 -3.887139633297920227e-02
-3.022387027740478516e-01 1.955182105302810669e-01 -1.849028468132019043e-01 2.670094072818756104e-01 1.539843827486038208e-01 -6.196522712707519531e-02 2.968014180660247803e-01 -2.261954396963119507e-01 8.250834792852401733e-02 -6.334512680768966675e-02 2.024018168449401855e-01 1.897819042205810547e-01 -2.449711859226226807e-01 -1.499345898628234863e-02 -7.716694474220275879e-02 -4.792967066168785095e-02 1.304350197315216064e-01 -4.917706176638603210e-02 3.861201107501983643e-01 1.394214332103729248e-01 -2.175223827362060547e-01 -1.335599869489669800e-01 1.166752204298973083e-01 2.214251607656478882e-01 8.279808610677719116e-02 -1.091539412736892700e-01 -2.338774204254150391e-01 1.333243548870086670e-01 -1.615874618291854858e-01 6.456967676058411598e-04 4.428206942975521088e-03 9.334660321474075317e-02
-2.012929171323776245e-01 1.169359236955642700e-01 2.716019749641418457e-02 2.179586291313171387e-01 1.611119806766510010e-01 -6.675774697214365005e-03 2.704482674598693848e-01 9.549465775489807129e-02 3.710721433162689209e-01 -3.514461517333984375e-01 -1.550118476152420044e-01 3.454934433102607727e-02 -1.536803394556045532e-01 -9.868290275335311890e-02 -9.491445124149322510e-02 2.115611433982849121e-01 9.531939774751663208e-02 1.764750182628631592e-01 2.258040457963943481e-01 -2.402562499046325684e-01 9.359645098447799683e-02 1.034931316971778870e-01 -2.658210992813110352e-01 1.684633344411849976e-01 -1.411452889442443848e-01 -1.761001795530319214e-01 1.178449392318725586e-02 5.775029212236404419e-02 -1.148182749748229980e-01 3.463438525795936584e-02 5.914578214287757874e-02 -2.756924033164978027e-01
-4.939551651477813721e-01 3.153054416179656982e-01 6.198557093739509583e-02 -1.138867586851119995e-01 8.879862725734710693e-02 -1.292235404253005981e-01 2.732695341110229492e-01 9.566298127174377441e-02 6.750484555959701538e-02 -1.499255299568176270e-01 2.376049458980560303e-01 9.035219997167587280e-02 -1.054738909006118774e-01 2.032660394906997681e-01 -7.468501478433609009e-02 2.288190275430679321e-01 -1.247042566537857056e-01 1.986876577138900757e-01 -1.431456673890352249e-02 -1.146176904439926147e-01 -2.329977154731750488e-01 4.548792541027069092e-02 -7.471622526645660400e-02 -5.209481343626976013e-02 -5.588003993034362793e-02 -2.652818523347377777e-02 1.919474005699157715e-01 1.859649717807769775e-01 -2.773832380771636963e-01 -1.775935143232345581e-01 -8.665847033262252808e-02 7.118652760982513428e-02
-1.417945511639118195e-02 3.809454664587974548e-02 -3.628389164805412292e-02 2.655887603759765625e-01 1.441372185945510864e-01 7.293674349784851074e-02 1.849784702062606812e-01 -3.543727099895477295e-01 2.771646976470947266e-01 -6.914398819208145142e-02 1.161601617932319641e-01 1.711834818124771118e-01 -7.415775209665298462e-02 2.027358300983905792e-02 -1.846933215856552124e-01 1.288371831178665161e-01 2.858472764492034912e-01 3.216872513294219971e-01 1.090364381670951843e-01 -2.458414137363433838e-01 1.709643006324768066e-01 -4.236514214426279068e-03 2.005411498248577118e-02 8.288922160863876343e-02 -1.409205645322799683e-01 1.276438236236572266e-01 -2.591359019279479980e-01 -2.276375442743301392e-01 -3.239056169986724854e-01 -4.412186518311500549e-02 -4.517942667007446289e-02 -3.898423537611961365e-02
-2.154828310012817383e-01 9.183869510889053345e-02 -2.300775647163391113e-01 7.194916158914566040e-02 1.143117696046829224e-01 -1.243455708026885986e-01 1.264617294073104858e-01 -4.466126263141632080e-01 1.817598342895507812e-01 -6.198576092720031738e-02 -1.147559843957424164e-03 5.432337149977684021e-02 3.241870179772377014e-02 2.609024643898010254e-01 -3.079759776592254639e-01 5.398733541369438171e-02 1.565813869237899780e-01 2.697048187255859375e-01 3.398348018527030945e-02 -3.712895810604095459e-01 3.494478017091751099e-02 8.678326010704040527e-02 -4.943193495273590088e-02 1.492381244897842407e-01 1.603233963251113892e-01 1.782908886671066284e-01 -1.350673586130142212e-01 -7.208064198493957520e-02 -2.477211952209472656e-01 -2.643577195703983307e-02 -1.513506323099136353e-01 -2.609466947615146637e-02
7.537543028593063354e-02 1.010130345821380615e-01 -1.750978827476501465e-02 3.066534996032714844e-01 2.132021039724349976e-01 4.812575876712799072e-02 3.156313598155975342e-01 -7.717678695917129517e-02 2.887502908706665039e-01 -1.679127067327499390e-01 -2.361556887626647949e-01 -1.756793856620788574e-01 -5.332661420106887817e-02 -5.892200395464897156e-03 -2.759796082973480225e-01 2.999336719512939453e-01 1.910589039325714111e-01 -1.977235823869705200e-01 6.189905852079391479e-02 -2.387565374374389648e-01 -3.233858570456504822e-02 1.781907230615615845e-01 -2.767170071601867676e-01 -1.094328314065933228e-01 -5.413376912474632263e-02 -2.176578156650066376e-02 2.406356297433376312e-02 1.300514340400695801e-01 -1.478063315153121948e-01 1.302670240402221680e-01 -2.266657724976539612e-02 2.262899577617645264e-01
-3.245542347431182861e-01 1.748260259628295898e-01 -1.326153874397277832e-01 2.222518436610698700e-03 1.907725483179092407e-01 -3.815532848238945007e-02 2.323065847158432007e-01 1.144209206104278564e-01 3.099956512451171875e-01 -1.900585293769836426e-01 -1.289001703262329102e-01 -8.986500091850757599e-03 1.867010146379470825e-01 1.185940280556678772e-01 -1.489198058843612671e-01 1.209871247410774231e-01 -3.976887464523315430e-02 3.002621531486511230e-01 1.707319021224975586e-01 -2.858301103115081787e-01 -1.623760014772415161e-01 1.948143541812896729e-01 -1.052836775779724121e-01 2.194537967443466187e-02 -2.075355052947998047e-01 -1.287641376256942749e-01 8.521578460931777954e-02 1.243701055645942688e-01 -5.287398025393486023e-02 -2.594663202762603760e-01 -2.360036969184875488e-01 1.424030661582946777e-01
-1.437833532691001892e-02 1.813186556100845337e-01 -1.142328754067420959e-01 1.389388442039489746e-01 3.241493701934814453e-01 -7.911477237939834595e-02 9.818268567323684692e-02 1.023059412837028503e-01 5.055394396185874939e-02 -3.097957372665405273e-01 1.963022500276565552e-01 1.117575541138648987e-01 -3.488562628626823425e-02 2.896098792552947998e-01 2.078284621238708496e-01 1.586614549160003662e-01 1.050943136215209961e-01 2.466501742601394653e-01 3.105031847953796387e-01 -6.689713895320892334e-02 -1.072561368346214294e-01 1.527605503797531128e-01 -7.342803478240966797e-02 -5.792753770947456360e-02 -1.269505023956298828e-01 -1.018894538283348083e-01 4.273953661322593689e-02 1.084182318300008774e-02 -3.981220424175262451e-01 2.095012664794921875e-01 -1.385554522275924683e-01 1.836516857147216797e-01
-7.704608142375946045e-02 3.628894686698913574e-01 -3.847051411867141724e-02 1.475803554058074951e-01 1.578138619661331177e-01 3.253637999296188354e-02 2.456815391778945923e-01 -4.228392988443374634e-02 1.327097862958908081e-01 -6.615605950355529785e-02 1.030077636241912842e-01 -3.603087365627288818e-01 -9.328240156173706055e-02 2.059436216950416565e-02 -4.275186359882354736e-02 2.217427045106887817e-01 2.197599858045578003e-01 -6.869153585284948349e-03 4.819661751389503479e-02 1.053168699145317078e-01 -1.010012477636337280e-01 -1.648225486278533936e-01 -1.402330696582794189e-01 1.698467507958412170e-02 -2.847242355346679688e-01 -2.384294569492340088e-01 -2.163041383028030396e-02 1.168451160192489624e-01 -3.880490660667419434e-01 1.522869467735290527e-01 1.789101064205169678e-01 2.270737886428833008e-01
-4.493047893047332764e-01 1.774262785911560059e-01 -9.648401290178298950e-03 1.275683753192424774e-02 6.617923825979232788e-02 -1.273097544908523560e-01 2.414082884788513184e-01 3.742019087076187134e-02 2.541012465953826904e-01 -1.427118182182312012e-01 2.836278080940246582e-01 1.344724148511886597e-01 8.373066782951354980e-02 1.548332720994949341e-01 5.603214725852012634e-02 2.599183022975921631e-01 1.629012823104858398e-01 1.501061171293258667e-01 6.993886828422546387e-02 -3.242603540420532227e-01 -2.418064326047897339e-01 1.455471515655517578e-01 -4.937373101711273193e-02 -1.058732271194458008e-01 -1.412333920598030090e-02 3.632541373372077942e-02 1.842853277921676636e-01 2.357645332813262939e-01 -7.180727273225784302e-02 4.469484463334083557e-02 -1.889167428016662598e-01 -1.211036890745162964e-01
-4.181191027164459229e-01 2.546882629394531250e-01 5.578422546386718750e-02 1.579627841711044312e-01 5.628523230552673340e-02 1.808800995349884033e-01 2.227786332368850708e-01 1.597325652837753296e-01 2.739406563341617584e-02 -2.669454514980316162e-01 1.732639670372009277e-01 -2.110087312757968903e-03 -1.432142704725265503e-01 2.838779985904693604e-01 -1.506056040525436401e-01 1.225404143333435059e-01 -2.944451197981834412e-02 8.617398142814636230e-02 -7.641099393367767334e-02 -9.278402477502822876e-02 -1.805145442485809326e-01 1.137120574712753296e-01 -1.341700851917266846e-01 -5.756790284067392349e-03 -2.171979472041130066e-02 -2.442891746759414673e-01 -1.575137376785278320e-01 1.367134004831314087e-01 -5.112387612462043762e-02 -1.893202215433120728e-01 -3.738469779491424561e-01 -1.105753108859062195e-01
-1.811533719301223755e-01 3.314223885536193848e-01 -1.793945878744125366e-01 -7.555075734853744507e-02 2.840692102909088135e-01 1.201965808868408203e-01 4.052530825138092041e-01 -3.929299768060445786e-03 9.248462319374084473e-02 -1.017907336354255676e-01 1.541308909654617310e-01 -7.057253271341323853e-02 -9.915716201066970825e-02 1.436534337699413300e-02 -1.034780964255332947e-01 1.252509951591491699e-01 -3.951343242079019547e-03 3.019898533821105957e-01 1.171222552657127380e-01 -1.850540190935134888e-01 4.144677892327308655e-02 4.107229709625244141e-01 -8.691330254077911377e-02 9.292379021644592285e-02 -8.843260258436203003e-02 1.337993610650300980e-02 -8.288441598415374756e-02 1.775231957435607910e-01 -7.472208142280578613e-02 2.371729910373687744e-01 -1.240155100822448730e-01 -1.631096303462982178e-01
-2.156384587287902832e-01 7.672545313835144043e-02 -1.338835507631301880e-01 2.767560184001922607e-01 1.190250962972640991e-01 -1.200193837285041809e-01 3.631818890571594238e-01 -1.850762814283370972e-01 2.978858053684234619e-01 -1.900825053453445435e-01 1.386446952819824219e-01 2.270056307315826416e-01 -3.154016286134719849e-02 4.982896894216537476e-02 -3.403084576129913330e-01 2.294925600290298462e-02 6.918535381555557251e-02 -7.207518815994262695e-02 1.314338743686676025e-01 3.842478245496749878e-02 -5.033962056040763855e-02 -1.001279335469007492e-02 -2.800054848194122314e-01 2.877557575702667236e-01 1.786690801382064819e-01 -1.410407572984695435e-01 -1.746640801429748535e-01 -9.691303223371505737e-02 -8.596087247133255005e-02 4.539788886904716492e-02 4.660380072891712189e-04 2.217978686094284058e-01
3.661308437585830688e-03 2.227350920438766479e-01 1.002142671495676041e-02 -7.923049479722976685e-02 2.581370808184146881e-02 1.755419373512268066e-02 -1.117599289864301682e-02 6.566856056451797485e-02 4.202517867088317871e-02 2.027107775211334229e-01 -8.538532257080078125e-02 1.833952218294143677e-02 -1.020985916256904602e-01 -9.583010687492787838e-04 -1.221381500363349915e-01 -8.520679548382759094e-03 4.490671753883361816e-01 5.100616216659545898e-01 3.127488493919372559e-01 -3.683924674987792969e-02 -2.220468670129776001e-01 5.532559007406234741e-03 1.088981926441192627e-01 -3.016617707908153534e-02 -2.255283445119857788e-01 -1.058270111680030823e-01 -1.796374171972274780e-01 1.928315311670303345e-01 -2.371357083320617676e-01 1.772360354661941528e-01 8.864396810531616211e-02 -1.121107041835784912e-01
-3.966159373521804810e-02 9.297391027212142944e-02 -1.566073000431060791e-01 2.280000001192092896e-01 1.481554955244064331e-01 -1.368878334760665894e-01 5.330089330673217773e-01 6.890437752008438110e-02 -5.910199880599975586e-02 -1.964204013347625732e-01 -1.932338327169418335e-01 -6.483720242977142334e-02 5.322107300162315369e-02 -1.181103661656379700e-01 1.294865608215332031e-01 2.760140299797058105e-01 3.159408569335937500e-01 5.118312686681747437e-02 1.309266090393066406e-01 5.005783587694168091e-02 4.481951147317886353e-02 7.796553522348403931e-02 5.975833628326654434e-03 4.531929269433021545e-02 7.398775964975357056e-02 -1.043259128928184509e-01 -3.092027604579925537e-01 1.116592343896627426e-02 -2.370120286941528320e-01 1.024434342980384827e-01 -2.451383322477340698e-01 1.388309895992279053e-01
-9.762340225279331207e-03 1.808206588029861450e-01 -1.270503401756286621e-01 -6.470365822315216064e-02 -1.546897646039724350e-02 1.308458596467971802e-01 1.926218718290328979e-01 -1.098466962575912476e-01 -1.082982495427131653e-02 -4.086782038211822510e-01 1.817207969725131989e-02 -2.597579061985015869e-01 9.575987933203577995e-04 -1.199796050786972046e-02 -1.656635552644729614e-01 3.345320001244544983e-02 1.987713575363159180e-01 2.175350338220596313e-01 6.004399433732032776e-02 1.162826418876647949e-01 -1.311890482902526855e-01 -1.470467001199722290e-01 1.228603199124336243e-01 1.460188180208206177e-01 -1.885930150747299194e-01 -1.826157569885253906e-01 1.200309470295906067e-01 2.219766676425933838e-01 -5.369900465011596680e-01 1.031161323189735413e-01 2.426009159535169601e-03 -7.681812345981597900e-02
-1.320416629314422607e-01 2.000305652618408203e-01 3.149638473987579346e-01 1.228387653827667236e-02 1.253286004066467285e-01 1.073377951979637146e-01 2.354187816381454468e-01 6.819871068000793457e-02 1.874499171972274780e-01 -1.626813113689422607e-01 -2.053432762622833252e-01 1.086654886603355408e-01 2.326236814260482788e-01 5.373318493366241455e-02 1.039498001337051392e-01 1.401376426219940186e-01 8.396860212087631226e-02 2.201702445745468140e-01 5.492891371250152588e-02 -3.849190892651677132e-03 -3.157900571823120117e-01 -3.078801557421684265e-02 -7.678031176328659058e-02 1.084613054990768433e-01 1.186519414186477661e-01 -3.816719353199005127e-01 -2.065608799457550049e-01 2.550066113471984863e-01 -7.627264410257339478e-02 2.919085025787353516e-01 -2.355238609015941620e-02 1.302219033241271973e-01
-1.413806080818176270e-01 2.223262935876846313e-01 8.774244785308837891e-02 7.567398250102996826e-02 1.860059797763824463e-01 -2.664447426795959473e-01 3.290863931179046631e-01 -3.097472786903381348e-01 2.925582826137542725e-01 -2.733798027038574219e-01 -2.384829670190811157e-01 6.179922074079513550e-02 -1.810767054557800293e-01 -1.615449413657188416e-02 1.858605891466140747e-01 2.766468524932861328e-01 1.266118884086608887e-01 1.650109142065048218e-01 1.077046245336532593e-01 -7.960493117570877075e-02 -1.175803393125534058e-01 -3.753717616200447083e-02 -1.123516708612442017e-01 -5.012572184205055237e-02 -1.219207271933555603e-01 1.469982117414474487e-01 -1.628133952617645264e-01 1.900454163551330566e-01 1.162566989660263062e-01 -6.690179556608200073e-02 5.085288733243942261e-02 1.758847087621688843e-01
-1.320332139730453491e-01 2.221334427595138550e-01 2.938188314437866211e-01 -1.191082876175642014e-02 9.064611792564392090e-02 2.905543148517608643e-01 3.300235257484018803e-04 -1.938098669052124023e-02 1.979449242353439331e-01 -1.401261538267135620e-01 -2.347130328416824341e-01 2.167078405618667603e-01 1.921839416027069092e-01 2.301715761423110962e-01 1.528798043727874756e-01 2.049253284931182861e-01 5.526984855532646179e-02 2.581015825271606445e-01 1.192733831703662872e-02 7.199074327945709229e-02 -9.703749418258666992e-02 1.675917804241180420e-01 -1.249830722808837891e-01 -1.162543296813964844e-01 -1.386630237102508545e-01 -1.710083633661270142e-01 -1.460050046443939209e-01 9.966734051704406738e-02 -2.509206235408782959e-01 2.770939767360687256e-01 8.099433034658432007e-02 2.644392251968383789e-01
-7.684884965419769287e-02 1.738638132810592651e-01 7.439498603343963623e-02 2.761903405189514160e-01 3.830966651439666748e-01 1.486422568559646606e-01 1.466533839702606201e-01 5.086008831858634949e-02 5.776948481798171997e-02 -2.062317728996276855e-01 1.178268343210220337e-01 5.018265545368194580e-02 -1.247619539499282837e-01 2.526998519897460938e-01 1.711913645267486572e-01 3.384749293327331543e-01 9.779484570026397705e-02 1.501697599887847900e-01 2.380828559398651123e-01 5.115426704287528992e-02 -6.312202662229537964e-02 1.446473151445388794e-01 -1.076273918151855469e-01 1.342163537628948689e-03 -2.336462438106536865e-01 -3.393450379371643066e-02 1.333079785108566284e-01 -1.543575525283813477e-01 -4.056443870067596436e-01 -5.372399091720581055e-02 -7.247552275657653809e-02 7.483424991369247437e-02
-1.172581836581230164e-01 1.621300727128982544e-01 -1.344580948352813721e-01 -1.205126866698265076e-01 -1.584067344665527344e-01 -8.566486090421676636e-02 9.413956850767135620e-02 -3.241689503192901611e-02 1.659582555294036865e-01 1.042250841856002808e-01 -1.885481327772140503e-01 -7.770619355142116547e-03 2.595158815383911133e-01 2.739745378494262695e-01 -6.433486193418502808e-02 1.163938045501708984e-01 1.699016802012920380e-02 2.150939404964447021e-01 2.409612387418746948e-01 -1.639818698167800903e-01 1.372042000293731689e-01 -2.914781868457794189e-02 6.052158400416374207e-02 8.749850094318389893e-02 -1.546562761068344116e-01 7.481729239225387573e-02 -2.977617681026458740e-01 8.752232044935226440e-02 -5.302608013153076172e-01 3.616164252161979675e-02 -1.121935993432998657e-01 2.597979605197906494e-01
8.069423958659172058e-03 2.243723422288894653e-01 -8.701464533805847168e-02 2.152829617261886597e-02 2.046242952346801758e-01 -1.648076772689819336e-01 7.922890037298202515e-02 -9.526472538709640503e-02 -3.777328412979841232e-03 2.014826536178588867e-01 2.419376187026500702e-02 2.796538174152374268e-01 1.212487518787384033e-01 1.861106157302856445e-01 -2.039420455694198608e-01 3.041533529758453369e-01 8.483529835939407349e-02 1.788444519042968750e-01 3.665935993194580078e-01 -1.822037547826766968e-01 -5.830758064985275269e-02 8.314478397369384766e-02 -1.644540429115295410e-01 1.332475841045379639e-01 3.982580602169036865e-01 -9.403207898139953613e-02 -1.516474485397338867e-01 -1.367415636777877808e-01 -1.607830375432968140e-01 1.854635924100875854e-01 -8.070775866508483887e-02 -1.285992711782455444e-01
-2.307270765304565430e-01 3.856406211853027344e-01 -3.484061062335968018e-01 -8.220613934099674225e-03 -8.076708763837814331e-02 3.243414163589477539e-01 5.015242379158735275e-03 6.147440895438194275e-02 3.009267896413803101e-02 -1.678774654865264893e-01 3.821950405836105347e-02 4.052903354167938232e-01 -2.504182793200016022e-02 -1.409240718930959702e-02 -8.305998146533966064e-02 1.712066829204559326e-01 -4.284824430942535400e-02 2.284939587116241455e-01 8.095648884773254395e-02 -1.470419913530349731e-01 -1.383369136601686478e-02 1.002138331532478333e-01 4.726937413215637207e-02 1.754115521907806396e-01 -2.628611326217651367e-01 -7.602383196353912354e-02 -1.832616031169891357e-01 7.490827143192291260e-02 -1.787177622318267822e-01 -9.361116588115692139e-02 -2.211881577968597412e-01 -7.984187453985214233e-03
-3.349857926368713379e-01 9.639408439397811890e-02 -5.540213733911514282e-02 2.217411547899246216e-01 -2.615488469600677490e-01 2.653254866600036621e-01 -6.587156653404235840e-02 -6.106100231409072876e-02 -1.620644032955169678e-01 -2.548500895500183105e-01 8.573884516954421997e-02 1.891611516475677490e-01 3.079603016376495361e-01 -1.784381084144115448e-02 -8.095401525497436523e-02 1.957549750804901123e-01 6.794753670692443848e-02 3.706737756729125977e-01 2.956612706184387207e-01 -1.053661927580833435e-01 -1.112190708518028259e-01 -4.323279857635498047e-02 -1.584979146718978882e-01 -2.286039851605892181e-02 -8.746451884508132935e-02 -7.272568345069885254e-02 -1.554180085659027100e-01 1.768718361854553223e-01 -1.661970615386962891e-01 8.586249500513076782e-02 -1.434682607650756836e-01 -2.515133842825889587e-02
-2.514010071754455566e-01 7.801813632249832153e-02 -2.089114673435688019e-02 -6.267350167036056519e-02 8.077870309352874756e-02 -1.006305739283561707e-01 3.694767355918884277e-01 -4.134855791926383972e-02 3.682890236377716064e-01 4.935423657298088074e-02 2.230321019887924194e-01 -2.086190283298492432e-01 1.487504392862319946e-01 1.442272663116455078e-01 3.537793084979057312e-02 5.192443355917930603e-02 3.499782085418701172e-02 4.472854435443878174e-01 1.438124105334281921e-02 -1.329567283391952515e-01 9.245280921459197998e-02 -2.089921683073043823e-01 -1.746258288621902466e-01 -1.561745107173919678e-01 -1.990532130002975464e-01 -1.915916949510574341e-01 -4.023735597729682922e-02 1.019331067800521851e-01 -7.057603448629379272e-02 -1.572184860706329346e-01 -1.798977255821228027e-01 1.287396848201751709e-01
-3.714630901813507080e-01 2.345182597637176514e-01 -3.417456150054931641e-02 8.829835802316665649e-02 1.027946546673774719e-01 1.654983609914779663e-01 1.215839013457298279e-01 1.908898651599884033e-01 -6.672576535493135452e-03 -3.578746914863586426e-01 -9.725708514451980591e-02 -1.487171556800603867e-02 -4.895265400409698486e-02 2.924883961677551270e-01 -3.103063404560089111e-01 8.498239517211914062e-02 1.286915689706802368e-01 1.047778800129890442e-01 -6.982202082872390747e-02 -8.402697741985321045e-02 1.010047271847724915e-01 -9.085847437381744385e-02 -3.648068308830261230e-01 1.834470778703689575e-01 2.023281902074813843e-02 3.734781220555305481e-02 2.011658400297164917e-01 8.519563078880310059e-02 -2.441793084144592285e-01 -5.344906449317932129e-02 -1.980642080307006836e-01 -6.088814884424209595e-02
-1.700996011495590210e-01 6.517137587070465088e-02 4.752929136157035828e-02 -1.440004557371139526e-01 1.925528943538665771e-01 -8.080497384071350098e-02 1.448400765657424927e-01 -5.463946983218193054e-02 -4.794712585862725973e-04 1.377288103103637695e-01 -1.467372626066207886e-01 -1.336140185594558716e-01 4.841178655624389648e-02 1.483287513256072998e-01 -6.671699136495590210e-02 8.038642257452011108e-02 3.311280310153961182e-01 3.996994197368621826e-01 -4.734653979539871216e-02 1.679657995700836182e-01 -1.740316748619079590e-01 -6.600147485733032227e-02 -1.646312922239303589e-01 -1.150225698947906494e-01 -7.206529844552278519e-03 -1.744281053543090820e-01 -3.161361515522003174e-01 2.621214687824249268e-01 -3.470817208290100098e-01 2.923166751861572266e-01 7.721400470472872257e-04 5.255994945764541626e-02
-1.196362674236297607e-01 3.476452231407165527e-01 1.096079498529434204e-01 -7.492012530565261841e-02 2.903552055358886719e-01 -1.970163434743881226e-01 1.220239028334617615e-01 1.941634565591812134e-01 1.138434782624244690e-01 -8.271318674087524414e-02 3.507436215877532959e-01 1.764893084764480591e-01 -4.109541699290275574e-02 1.352273970842361450e-01 -1.159887984395027161e-01 3.402096927165985107e-01 1.258594244718551636e-01 4.330372437834739685e-02 3.159963786602020264e-01 -6.437289714813232422e-02 2.800066722556948662e-03 1.417262405157089233e-01 -2.301728352904319763e-02 -6.931607425212860107e-02 -6.865077465772628784e-02 2.437030151486396790e-02 5.335050448775291443e-02 -9.927953034639358521e-02 -2.100201249122619629e-01 5.936331301927566528e-02 -8.081460744142532349e-02 3.592136800289154053e-01
-2.353996634483337402e-01 7.900143414735794067e-02 -1.483320295810699463e-01 3.367100954055786133e-01 -1.258001774549484253e-01 -6.945217400789260864e-02 -5.856550298631191254e-03 -1.556641161441802979e-01 1.327416449785232544e-01 -1.688662171363830566e-02 2.350388765335083008e-01 8.164822310209274292e-02 1.130249053239822388e-01 1.635649353265762329e-01 9.509966522455215454e-02 4.053796082735061646e-02 1.673824340105056763e-01 1.519635170698165894e-01 4.285009503364562988e-01 -2.462186217308044434e-01 -1.847785711288452148e-01 8.634536713361740112e-02 -2.952448464930057526e-02 1.959613859653472900e-01 1.148529797792434692e-01 8.463300764560699463e-02 -2.554939985275268555e-01 8.975456655025482178e-02 -3.668737709522247314e-01 1.512173414230346680e-01 2.482559345662593842e-02 6.337414495646953583e-03
-2.780485153198242188e-01 2.662067711353302002e-01 -1.654794365167617798e-01 -8.344422280788421631e-02 8.211182802915573120e-02 1.328565925359725952e-02 3.324422538280487061e-01 -1.992423385381698608e-01 2.000911980867385864e-01 6.630849093198776245e-02 -2.508637681603431702e-02 2.522462606430053711e-01 -3.209584057331085205e-01 1.753307878971099854e-01 -1.524984538555145264e-01 -1.338210701942443848e-01 2.401708960533142090e-01 1.761161237955093384e-01 2.740906178951263428e-01 -8.033356070518493652e-02 8.820489794015884399e-02 -2.988297045230865479e-01 1.268744766712188721e-01 5.467399582266807556e-02 1.163796037435531616e-01 -8.116514980792999268e-02 -4.712243005633354187e-02 -1.802754700183868408e-01 -1.040842756628990173e-01 1.127225682139396667e-01 -1.698483340442180634e-02 1.077435612678527832e-01
1.537953019142150879e-01 2.456882745027542114e-01 2.223786562681198120e-01 3.435719013214111328e-01 2.013815194368362427e-01 -1.197708919644355774e-01 1.393770426511764526e-01 1.226935535669326782e-01 1.795790344476699829e-01 -2.345285266637802124e-01 -2.308282703161239624e-01 -4.014272615313529968e-02 -4.434705525636672974e-02 7.600434124469757080e-02 -1.537857204675674438e-01 -2.770293271169066429e-03 -7.068745791912078857e-02 1.587751507759094238e-01 6.816205382347106934e-02 -3.469977676868438721e-01 4.878337681293487549e-02 -2.301239967346191406e-01 -4.590336233377456665e-03 1.146232932806015015e-01 1.434718966484069824e-01 -1.652269065380096436e-01 -1.625512242317199707e-01 2.614425420761108398e-01 -2.526704370975494385e-01 8.920282125473022461e-02 -2.033441215753555298e-01 7.746490836143493652e-02
-3.404777050018310547e-01 2.343423366546630859e-01 2.723239064216613770e-01 4.880800843238830566e-02 9.654507040977478027e-02 -1.440622508525848389e-01 9.169367700815200806e-02 1.307616978883743286e-01 -3.382573276758193970e-02 -1.843613833189010620e-01 1.435741968452930450e-02 8.904462307691574097e-02 1.750330179929733276e-01 2.462745904922485352e-01 -2.405230849981307983e-01 3.807046413421630859e-01 -1.606603860855102539e-01 1.388205438852310181e-01 2.901611477136611938e-02 -1.459948346018791199e-02 4.372722283005714417e-02 1.991002559661865234e-01 -2.037307322025299072e-01 1.499795615673065186e-01 7.057864964008331299e-02 -8.720694482326507568e-02 1.808462291955947876e-02 1.170603036880493164e-01 -2.588647305965423584e-01 -5.571784451603889465e-02 -3.195996582508087158e-01 -9.552153944969177246e-02
-1.561737209558486938e-01 1.962678581476211548e-01 -1.211912333965301514e-01 1.751007586717605591e-01 1.469503901898860931e-02 2.642876505851745605e-01 2.145229578018188477e-01 1.481862179934978485e-02 3.708218932151794434e-01 2.426409870386123657e-01 -7.175370305776596069e-02 9.740445017814636230e-02 -1.301887631416320801e-01 6.249122694134712219e-02 8.327424526214599609e-02 -9.667905420064926147e-02 1.606366783380508423e-01 3.419622182846069336e-01 1.132933720946311951e-01 -1.112302020192146301e-01 1.031165793538093567e-01 -1.549660712480545044e-01 -1.531593650579452515e-01 3.127610310912132263e-03 -1.664965599775314331e-02 4.167747870087623596e-02 -3.996117711067199707e-01 3.200891613960266113e-01 -1.479176729917526245e-01 -2.211877144873142242e-02 -1.068500652909278870e-01 5.718741193413734436e-02
-1.071660220623016357e-02 2.163658589124679565e-01 1.921411603689193726e-01 1.309697628021240234e-01 -1.340538710355758667e-01 1.079619210213422775e-02 3.732378482818603516e-01 9.146118164062500000e-02 5.227252840995788574e-02 -2.335229143500328064e-02 -9.243468195199966431e-02 4.129849374294281006e-02 -8.587204664945602417e-02 -3.223360329866409302e-02 -2.288162112236022949e-01 5.976254120469093323e-02 -9.739113599061965942e-02 2.766991257667541504e-01 -7.851881673559546471e-04 -2.581760585308074951e-01 -2.228441983461380005e-01 -4.192543625831604004e-01 -1.335988789796829224e-01 7.767908740788698196e-03 2.572281658649444580e-01 -2.899437844753265381e-01 -8.131057024002075195e-02 2.260619103908538818e-01 -1.484252810478210449e-01 1.065659523010253906e-01 -1.042411401867866516e-01 8.440791815519332886e-02
-1.467466503381729126e-01 2.839089632034301758e-01 1.847934871912002563e-01 -1.198059916496276855e-01 -1.465935911983251572e-02 -3.655410930514335632e-02 3.048484921455383301e-01 -6.867959350347518921e-02 5.635063350200653076e-02 -2.221585363149642944e-01 8.913668990135192871e-02 -3.575706388801336288e-03 1.514825373888015747e-01 1.525433212518692017e-01 -2.208926677703857422e-01 -2.947586178779602051e-01 3.359251320362091064e-01 7.044216245412826538e-02 2.899416089057922363e-01 -2.082179933786392212e-01 -1.115143746137619019e-01 -1.926003396511077881e-01 2.453735917806625366e-01 -1.023546978831291199e-01 6.342380493879318237e-02 -1.653306931257247925e-01 -1.216946616768836975e-01 2.283713817596435547e-01 -8.253239095211029053e-03 -8.112745732069015503e-02 -4.114442691206932068e-02 1.888696700334548950e-01
-1.502268016338348389e-01 3.671032935380935669e-02 2.056848406791687012e-01 -1.613576710224151611e-01 -1.760439276695251465e-01 -1.996506750583648682e-01 1.936806291341781616e-01 -7.579071819782257080e-02 3.273313641548156738e-01 -9.484302252531051636e-03 -9.128572791814804077e-02 -7.982097566127777100e-02 1.866432279348373413e-02 1.556545495986938477e-01 -5.439797788858413696e-02 2.179214805364608765e-01 2.767076492309570312e-01 2.924227118492126465e-01 -6.570733338594436646e-02 -2.227547764778137207e-01 -1.175487115979194641e-01 5.369940400123596191e-02 2.381643652915954590e-01 9.988199919462203979e-02 1.151335090398788452e-01 -1.741557270288467407e-01 -2.403282932937145233e-02 1.659342646598815918e-02 -2.943294346332550049e-01 2.478721290826797485e-01 -1.332541555166244507e-01 2.949343323707580566e-01
-1.814757287502288818e-01 7.802051305770874023e-02 -1.026411131024360657e-01 -1.375872194766998291e-01 4.785496741533279419e-02 -2.220481485128402710e-01 3.584415912628173828e-01 1.635634899139404297e-01 -7.303696870803833008e-02 -1.451182961463928223e-01 -1.887868493795394897e-01 3.056266717612743378e-02 -8.354506641626358032e-02 -9.279073029756546021e-02 1.439237594604492188e-02 4.272635579109191895e-01 2.431690245866775513e-01 2.852154336869716644e-02 1.437619924545288086e-01 -4.850276559591293335e-02 2.465965747833251953e-01 -2.720619179308414459e-02 1.112409904599189758e-01 9.307102113962173462e-02 2.608015015721321106e-02 -1.607291214168071747e-02 -2.360018640756607056e-01 2.791307270526885986e-01 -3.366780579090118408e-01 1.507426947355270386e-01 -1.452757269144058228e-01 7.800276577472686768e-02
-7.724901288747787476e-02 3.405494093894958496e-01 -5.161589011549949646e-02 2.018608897924423218e-01 2.327543050050735474e-01 -1.051506102085113525e-01 4.322725534439086914e-01 2.826453000307083130e-02 -3.364817053079605103e-02 -1.674236655235290527e-01 2.615456283092498779e-02 -4.119836539030075073e-02 -9.764420241117477417e-02 1.315887202508747578e-03 9.419750422239303589e-03 -2.409284561872482300e-02 3.448395431041717529e-01 3.877052068710327148e-01 -1.243322864174842834e-01 -9.126981347799301147e-02 1.664465367794036865e-01 2.638540565967559814e-01 -1.869576722383499146e-01 1.552548706531524658e-01 -6.991739571094512939e-02 -2.376877702772617340e-02 -1.056029349565505981e-01 2.321744523942470551e-02 1.156909111887216568e-02 1.967070996761322021e-01 -1.759850829839706421e-01 6.054600700736045837e-02
-1.444124281406402588e-01 3.006072342395782471e-01 1.350781917572021484e-01 5.137831717729568481e-02 1.224189922213554382e-01 -2.645319327712059021e-02 3.733409196138381958e-02 -8.673880994319915771e-02 3.040626943111419678e-01 -4.418829977512359619e-01 5.948605760931968689e-02 2.476255595684051514e-01 5.101044196635484695e-03 5.488459020853042603e-02 -3.541572093963623047e-01 2.444282323122024536e-01 1.428989320993423462e-01 9.346099942922592163e-02 -7.462663203477859497e-02 2.960597574710845947e-01 -3.265396505594253540e-02 -1.717168092727661133e-01 -4.849675297737121582e-02 2.862799167633056641e-01 1.161553859710693359e-01 5.002839490771293640e-02 -7.371163368225097656e-02 8.470837771892547607e-02 -1.901746094226837158e-01 4.552176687866449356e-03 -1.841519027948379517e-03 -2.184730209410190582e-02
-5.497715249657630920e-02 2.829115390777587891e-01 -6.241948530077934265e-02 1.914404779672622681e-01 1.751547455787658691e-01 1.626705527305603027e-01 9.830220043659210205e-02 6.360307335853576660e-02 1.418897956609725952e-01 -3.596338629722595215e-01 7.675900310277938843e-02 1.136004626750946045e-01 -7.437364757061004639e-02 2.355441898107528687e-01 1.227372586727142334e-01 2.518343627452850342e-01 -4.215485975146293640e-02 1.236585155129432678e-01 2.119764983654022217e-01 1.452923268079757690e-01 -7.284900546073913574e-02 2.257085591554641724e-01 6.031669303774833679e-02 2.870748937129974365e-02 -1.906069517135620117e-01 -8.509535342454910278e-02 9.500439465045928955e-02 4.098114743828773499e-02 -3.439334332942962646e-01 2.038873285055160522e-01 -2.803723812103271484e-01 2.474009543657302856e-01
8.495340496301651001e-02 4.569193348288536072e-02 2.318319231271743774e-01 -1.736207604408264160e-01 -1.828138381242752075e-01 1.658332198858261108e-01 3.719678223133087158e-01 -1.506249457597732544e-01 2.091998457908630371e-01 4.210334736853837967e-03 -1.624906063079833984e-02 -6.342853605747222900e-02 6.133904680609703064e-02 5.805948749184608459e-02 1.610375754535198212e-02 -2.389871515333652496e-02 8.388730883598327637e-02 3.655805289745330811e-01 -1.782420091331005096e-02 -1.808342486619949341e-01 -1.087313741445541382e-01 -1.152481767348945141e-03 -1.375003457069396973e-01 2.518285810947418213e-01 4.861870035529136658e-02 -6.194288283586502075e-02 -2.328647077083587646e-01 9.522981941699981689e-02 -4.978840947151184082e-01 1.776397824287414551e-01 7.929680496454238892e-02 7.564065605401992798e-02
-1.518098413944244385e-01 1.540370732545852661e-01 2.501079440116882324e-01 -5.714880675077438354e-02 1.729650795459747314e-01 1.745397448539733887e-01 1.585984379053115845e-01 -1.117747798562049866e-01 9.747865051031112671e-02 -8.580841869115829468e-02 -2.112559676170349121e-01 9.893993288278579712e-02 2.236552685499191284e-01 2.253960818052291870e-01 1.978949457406997681e-02 2.819667756557464600e-01 7.047074381262063980e-03 2.619304060935974121e-01 4.952669888734817505e-02 1.574217826128005981e-01 -1.556298434734344482e-01 6.547896564006805420e-02 1.901569962501525879e-01 -2.275922335684299469e-02 -4.727598279714584351e-02 -2.440295368432998657e-01 -2.066795229911804199e-01 8.720280975103378296e-02 -3.789265453815460205e-01 2.123279720544815063e-01 2.524635381996631622e-02 2.736479640007019043e-01
-3.286201357841491699e-01 2.854865789413452148e-01 3.578904271125793457e-02 -1.911459118127822876e-02 1.161895245313644409e-01 -1.166663244366645813e-01 -6.616050004959106445e-02 -5.250334739685058594e-03 1.821634173393249512e-02 -3.860255777835845947e-01 -9.273729473352432251e-02 2.536611557006835938e-01 9.390229731798171997e-02 2.769955098628997803e-01 -3.997746109962463379e-01 2.369572520256042480e-01 6.487298756837844849e-02 1.722426861524581909e-01 9.619536250829696655e-02 1.623405329883098602e-02 -1.061963737010955811e-01 -1.025642305612564087e-01 -1.305026113986968994e-01 1.009955927729606628e-01 -2.094535529613494873e-02 4.239905998110771179e-02 -1.758712083101272583e-01 -2.730787917971611023e-02 2.362525016069412231e-01 -2.175628207623958588e-02 -2.446145117282867432e-01 1.052655130624771118e-01
-8.376712352037429810e-02 3.571706414222717285e-01 1.729665398597717285e-01 -2.232142910361289978e-02 -4.484654217958450317e-02 1.389407664537429810e-01 3.059161603450775146e-01 1.315550655126571655e-01 3.499802649021148682e-01 1.172538772225379944e-01 -2.116755768656730652e-02 1.320684794336557388e-02 2.908096313476562500e-01 3.645795956254005432e-02 -2.414790391921997070e-01 2.433447726070880890e-02 1.403970867395401001e-01 2.884317040443420410e-01 2.973325550556182861e-01 -2.042459100484848022e-01 4.271754622459411621e-02 6.240106746554374695e-02 2.280054092407226562e-01 4.115333780646324158e-02 1.167599111795425415e-01 -2.431227564811706543e-01 1.052898261696100235e-02 -3.621630370616912842e-02 6.171259284019470215e-02 1.757827252149581909e-01 1.383828669786453247e-01 -2.608641795814037323e-02
-2.009698003530502319e-01 -3.492996469140052795e-02 1.805078685283660889e-01 -2.828590013086795807e-02 1.125149577856063843e-01 -1.429383009672164917e-01 3.975643813610076904e-01 3.406979516148567200e-02 2.713757194578647614e-02 -1.909337788820266724e-01 8.081698417663574219e-02 1.337360888719558716e-01 2.752965390682220459e-01 9.217197075486183167e-03 -1.016876026988029480e-01 3.685378730297088623e-01 1.386149078607559204e-01 2.774495482444763184e-01 1.135596111416816711e-01 -4.158159494400024414e-01 -1.323855519294738770e-01 1.366313397884368896e-01 -1.668099164962768555e-01 -3.500194847583770752e-02 3.770056366920471191e-02 -3.449520468711853027e-02 7.907108403742313385e-03 7.404863834381103516e-02 -6.271733343601226807e-02 -1.027711108326911926e-01 -1.899264454841613770e-01 -2.075958698987960815e-01
-3.973081111907958984e-01 4.620284736156463623e-01 1.973360776901245117e-01 4.412415437400341034e-03 5.181521177291870117e-02 -2.736760489642620087e-02 3.567282855510711670e-01 5.724231526255607605e-02 5.553502123802900314e-03 -8.557336404919624329e-03 5.788696557283401489e-02 -6.688192486763000488e-02 1.177318245172500610e-01 3.579610288143157959e-01 3.484863415360450745e-02 -2.350103482604026794e-02 2.302711308002471924e-01 -5.266714375466108322e-03 3.633727431297302246e-01 -3.713069856166839600e-02 4.576173797249794006e-02 -1.220559403300285339e-01 -1.227811444550752640e-02 1.104022189974784851e-01 1.375282406806945801e-01 1.594518125057220459e-01 7.399503886699676514e-02 -7.958896458148956299e-02 6.518504023551940918e-02 1.025401870720088482e-03 7.907752692699432373e-02 1.469809859991073608e-01
-1.408274769783020020e-01 2.973825335502624512e-01 1.544684469699859619e-01 1.011677905917167664e-01 1.754461526870727539e-01 -2.760339900851249695e-02 1.017367392778396606e-01 1.141588911414146423e-01 2.466932125389575958e-02 -9.202375262975692749e-02 -9.515850245952606201e-02 3.577884659171104431e-02 -8.818347007036209106e-02 8.748596161603927612e-02 -1.866801381111145020e-01 2.139299213886260986e-01 -1.937280446290969849e-01 3.500036001205444336e-01 2.559798359870910645e-01 -2.233030498027801514e-01 -7.620689272880554199e-02 -1.239232867956161499e-01 -5.777875706553459167e-02 -2.055965960025787354e-01 -2.427991181612014771e-01 -2.550933957099914551e-01 2.552968561649322510e-01 2.881592214107513428e-01 -1.252628713846206665e-01 -1.119675040245056152e-01 -1.707362085580825806e-01 1.242645978927612305e-01
-4.824963863939046860e-03 2.567954659461975098e-01 -5.961759015917778015e-02 9.225330501794815063e-02 2.195750363171100616e-02 -3.725288063287734985e-02 4.530313611030578613e-02 -1.940158754587173462e-02 3.039976768195629120e-02 -2.785279154777526855e-01 1.100604012608528137e-01 2.124600559473037720e-01 -5.556001514196395874e-02 1.258851885795593262e-01 6.222184747457504272e-02 2.161814272403717041e-01 1.344805955886840820e-01 3.003429174423217773e-01 2.651248276233673096e-01 1.352216899394989014e-01 -2.150834500789642334e-01 5.160828679800033569e-02 -1.048006787896156311e-01 7.000946253538131714e-02 -4.069094657897949219e-01 -1.316427737474441528e-01 1.831463873386383057e-01 -6.753531098365783691e-02 -3.437967300415039062e-01 7.738440483808517456e-02 -3.154325485229492188e-01 7.751168310642242432e-02
-3.422642946243286133e-01 2.343119084835052490e-01 -3.836903274059295654e-01 1.927426606416702271e-01 1.712444424629211426e-01 1.684956811368465424e-02 2.778927981853485107e-01 -2.373566031455993652e-01 -5.036637932062149048e-02 -1.118668615818023682e-01 8.264162391424179077e-02 6.501036137342453003e-02 -1.009230539202690125e-01 7.070834189653396606e-02 -3.966204077005386353e-02 -9.977408498525619507e-02 1.932108588516712189e-02 -3.390135616064071655e-02 3.128961324691772461e-01 1.175956502556800842e-01 -1.165480837225914001e-01 -2.240876257419586182e-01 1.775362491607666016e-01 -8.166044950485229492e-02 8.465917408466339111e-02 -1.225765421986579895e-01 -1.733257025480270386e-01 2.095394022762775421e-02 -3.285139799118041992e-01 -8.969342336058616638e-03 -2.177873253822326660e-01 6.516202539205551147e-02
-3.304758667945861816e-01 1.414340734481811523e-01 9.309016168117523193e-02 -2.660660147666931152e-01 -2.176433242857456207e-02 -1.112452372908592224e-01 7.627363502979278564e-02 2.601025067269802094e-02 1.670012623071670532e-01 -2.869245409965515137e-02 -7.455206662416458130e-02 -2.629818320274353027e-01 1.683902591466903687e-01 3.060466647148132324e-01 -2.440883219242095947e-02 4.358294606208801270e-02 1.282398104667663574e-01 1.567996889352798462e-01 1.637532711029052734e-01 -7.753343880176544189e-02 1.174174696207046509e-01 1.106857135891914368e-02 2.648467570543289185e-02 1.050770282745361328e-01 -5.038266628980636597e-02 -5.692470818758010864e-02 -2.552199959754943848e-01 1.185093373060226440e-01 -5.016369819641113281e-01 2.848013341426849365e-01 -6.514347344636917114e-02 1.502359062433242798e-01
-2.302703261375427246e-01 3.335692882537841797e-01 -2.702054977416992188e-01 4.296577349305152893e-02 -7.130818814039230347e-02 3.509677350521087646e-01 2.606543600559234619e-01 -7.113680988550186157e-02 2.755231559276580811e-01 1.905684173107147217e-01 -3.114289604127407074e-02 4.390643164515495300e-02 -1.192105486989021301e-01 3.788696229457855225e-02 -1.792233288288116455e-01 -1.229274086654186249e-02 1.400800347328186035e-01 1.780670881271362305e-01 1.990928873419761658e-02 -1.351459920406341553e-01 1.106653455644845963e-02 -4.511284083127975464e-02 -1.514141261577606201e-01 2.574408985674381256e-02 4.737562313675880432e-02 1.386899780482053757e-02 -3.269745409488677979e-01 2.752159535884857178e-01 -1.647900193929672241e-01 1.056506112217903137e-01 -2.607465982437133789e-01 -9.696810692548751831e-02
-2.287145704030990601e-01 2.605590820312500000e-01 -8.895166963338851929e-02 1.156272292137145996e-01 -1.404953300952911377e-01 -6.812889873981475830e-02 2.482917904853820801e-02 -1.076069474220275879e-01 -6.307435035705566406e-02 6.771387904882431030e-02 -5.017598345875740051e-02 2.056000381708145142e-02 6.973854452371597290e-02 2.423104941844940186e-01 -8.760838210582733154e-02 2.956476509571075439e-01 3.703442513942718506e-01 3.594672679901123047e-02 2.916891574859619141e-01 -1.910292953252792358e-01 1.066338121891021729e-01 -7.760253548622131348e-02 1.003175750374794006e-01 1.017680317163467407e-01 -2.768819034099578857e-01 1.494518667459487915e-02 -9.182055294513702393e-02 7.216674275696277618e-03 -3.875873982906341553e-01 3.017852008342742920e-01 6.066719442605972290e-02 1.535967886447906494e-01
-1.073485314846038818e-01 1.231050193309783936e-01 1.368743479251861572e-01 1.046188175678253174e-01 -3.821789100766181946e-02 2.547930777072906494e-01 2.315836399793624878e-01 1.996597349643707275e-01 2.347085475921630859e-01 2.628824710845947266e-01 1.535969823598861694e-01 -1.161959208548069000e-02 9.845529682934284210e-03 1.745015978813171387e-01 7.548724859952926636e-02 1.089052557945251465e-01 2.878428697586059570e-01 6.781660486012697220e-03 3.018467426300048828e-01 1.383948624134063721e-01 -2.323914505541324615e-02 -9.279919415712356567e-02 -3.690281882882118225e-02 2.196745872497558594e-01 3.903678059577941895e-02 -2.805294990539550781e-01 -2.730726897716522217e-01 2.926310896873474121e-01 -1.330050528049468994e-01 1.531459540128707886e-01 -1.800961345434188843e-01 1.476564258337020874e-01
-7.076676189899444580e-02 1.366997957229614258e-01 4.293792694807052612e-02 3.298453614115715027e-02 2.372285574674606323e-01 -2.159363478422164917e-01 3.027942776679992676e-01 -3.426708979532122612e-03 -2.999066375195980072e-02 -1.577507406473159790e-01 -1.993717402219772339e-01 5.065266042947769165e-02 -6.717278808355331421e-02 -2.600196599960327148e-01 1.347604095935821533e-01 3.612758219242095947e-01 1.269282698631286621e-01 4.986368864774703979e-02 3.301165401935577393e-01 -1.303915679454803467e-01 1.893214285373687744e-01 -1.622772961854934692e-02 2.368161641061306000e-02 2.454965412616729736e-01 -1.340589672327041626e-01 -8.189015090465545654e-03 -2.491673827171325684e-01 1.680104881525039673e-01 -2.316286712884902954e-01 2.277984321117401123e-01 -1.573028117418289185e-01 9.858311712741851807e-02
-2.293090522289276123e-01 1.217034831643104553e-01 -8.417404443025588989e-02 9.040693938732147217e-02 2.265091985464096069e-01 8.877250552177429199e-02 3.784946799278259277e-01 -8.952818810939788818e-02 3.282418847084045410e-01 1.594673395156860352e-01 2.578969597816467285e-01 -2.075439393520355225e-01 2.029591351747512817e-01 2.325787246227264404e-01 -7.445138413459062576e-03 -1.142575219273567200e-02 1.314012557268142700e-01 2.591675221920013428e-01 -4.669069498777389526e-02 -1.598577797412872314e-01 1.370722502470016479e-01 -1.597813516855239868e-02 -1.201073154807090759e-01 -5.539910867810249329e-02 -2.802964113652706146e-02 -3.294621706008911133e-01 -1.408400684595108032e-01 -6.999080628156661987e-02 -2.702130675315856934e-01 -9.632918238639831543e-02 -1.614095061086118221e-03 -5.989249423146247864e-02
-4.197337627410888672e-01 3.103838562965393066e-01 -1.393879204988479614e-01 3.049159944057464600e-01 -2.656920552253723145e-01 -1.368808746337890625e-01 4.651316627860069275e-02 -1.475997082889080048e-02 2.796338796615600586e-01 -2.149779498577117920e-01 2.920213900506496429e-02 -3.495256975293159485e-02 9.573907405138015747e-02 1.705244481563568115e-01 2.373047173023223877e-01 -9.401749819517135620e-02 1.751751638948917389e-02 8.753196895122528076e-02 1.921009421348571777e-01 6.577859073877334595e-02 3.343329206109046936e-02 -1.879864186048507690e-01 -7.341749966144561768e-02 -3.643300011754035950e-02 -5.077570304274559021e-02 -1.151357367634773254e-01 -1.085843518376350403e-01 8.727139234542846680e-02 -3.055470287799835205e-01 -3.388687595725059509e-02 -1.647365391254425049e-01 -2.103118598461151123e-01
-3.948792815208435059e-02 1.335173249244689941e-01 -7.468496263027191162e-02 -5.789408925920724869e-03 3.854800015687942505e-02 -1.043980382382869720e-02 3.161614239215850830e-01 -4.486289620399475098e-01 -1.283276942558586597e-03 -2.315955311059951782e-01 -1.998398154973983765e-01 7.173027843236923218e-02 1.175832301378250122e-01 2.649796307086944580e-01 -1.902832090854644775e-01 2.515989542007446289e-01 1.149817481637001038e-01 2.233572304248809814e-01 1.180059611797332764e-01 -2.191876918077468872e-01 7.095251232385635376e-02 3.559068590402603149e-02 -1.370339933782815933e-02 1.813233792781829834e-01 2.928650677204132080e-01 -7.242850214242935181e-02 -2.910089306533336639e-02 9.573132265359163284e-04 7.376603316515684128e-03 -1.671881228685379028e-01 -3.248459696769714355e-01 8.534404449164867401e-03
-1.769800335168838501e-01 3.564112782478332520e-01 -2.120181620121002197e-01 3.083334267139434814e-01 2.054306864738464355e-01 -4.555399529635906219e-03 1.862142682075500488e-01 -2.316513657569885254e-01 1.822100132703781128e-01 -9.472898393869400024e-02 -7.583772297948598862e-03 -7.123744487762451172e-02 -1.842029020190238953e-02 1.432696543633937836e-02 1.088099405169487000e-01 1.707665026187896729e-01 1.915601193904876709e-01 1.668987870216369629e-01 3.420025110244750977e-02 -8.084964752197265625e-02 1.054473221302032471e-01 4.104796350002288818e-01 -8.226221799850463867e-02 3.110537864267826080e-02 -2.776280045509338379e-01 -1.086066514253616333e-01 -1.195390000939369202e-01 -1.166411489248275757e-01 -2.663104832172393799e-01 -3.446266427636146545e-02 -1.393624991178512573e-01 1.196374893188476562e-01
-9.731960296630859375e-02 3.505815565586090088e-01 1.364490836858749390e-01 -1.085352674126625061e-01 -2.478392869234085083e-01 1.980956345796585083e-01 3.821003437042236328e-01 -1.829742938280105591e-01 -6.631208956241607666e-02 1.040951088070869446e-01 -1.028348058462142944e-01 -4.697782546281814575e-02 -5.037637054920196533e-02 9.311592578887939453e-02 -1.023885980248451233e-01 1.902992278337478638e-01 3.431610763072967529e-01 -7.471144199371337891e-02 2.065604180097579956e-01 -1.409213393926620483e-01 1.425448898226022720e-02 6.396331638097763062e-02 -1.521240174770355225e-01 -1.995767056941986084e-01 -5.642224848270416260e-02 -1.617428660392761230e-01 -9.975494444370269775e-02 -7.942693680524826050e-02 -3.304111063480377197e-01 1.662668436765670776e-01 4.662923142313957214e-02 1.828313469886779785e-01
-1.452282816171646118e-01 1.375791877508163452e-01 -1.990557312965393066e-01 1.083420142531394958e-01 1.542916893959045410e-01 1.150327473878860474e-01 2.186104059219360352e-01 -2.351575046777725220e-01 8.877737820148468018e-02 -1.653620004653930664e-01 6.654354929924011230e-02 -6.116012483835220337e-02 2.309489101171493530e-01 3.163017630577087402e-01 -2.602200806140899658e-01 7.130652666091918945e-02 1.935772001743316650e-01 1.603687405586242676e-01 -1.883545219898223877e-01 -2.185441553592681885e-01 1.460202597081661224e-02 1.589757055044174194e-01 -2.827511727809906006e-01 1.375105082988739014e-01 1.188342366367578506e-02 -2.830742299556732178e-01 -9.226728230714797974e-02 -1.664990186691284180e-02 -2.646056115627288818e-01 -2.572842538356781006e-01 4.983087629079818726e-02 -1.957824453711509705e-02
-1.161863934248685837e-02 6.945103406906127930e-02 -1.552955061197280884e-02 -1.622427813708782196e-02 -6.971165537834167480e-02 -8.302094787359237671e-02 2.421479225158691406e-01 -2.519121170043945312e-01 3.824813961982727051e-01 -1.475295275449752808e-01 1.995220780372619629e-02 -1.071930490434169769e-02 4.691368341445922852e-02 1.089836880564689636e-01 -5.139142274856567383e-02 3.125714138150215149e-02 3.809189796447753906e-01 3.247130215167999268e-01 -1.014045774936676025e-01 -1.170282736420631409e-01 -7.026784867048263550e-02 1.509233657270669937e-02 8.944416791200637817e-02 -4.627290740609169006e-02 2.287863940000534058e-02 -1.346662491559982300e-01 -1.200187206268310547e-01 6.323337554931640625e-02 -3.720596134662628174e-01 3.086182475090026855e-01 -3.334698379039764404e-01 5.160341411828994751e-02
-6.423519551753997803e-02 2.777866721153259277e-01 -3.604384958744049072e-01 1.513444036245346069e-01 3.133714199066162109e-04 2.775873839855194092e-01 1.423764228820800781e-01 -6.535702850669622421e-03 -6.536825746297836304e-02 -1.958713978528976440e-01 -1.100419461727142334e-01 -1.429620385169982910e-01 -3.668073099106550217e-03 -9.798263199627399445e-03 2.570628887042403221e-03 1.943932324647903442e-01 7.366873323917388916e-02 4.338627457618713379e-01 1.307288706302642822e-01 -3.895048797130584717e-02 1.218940597027540207e-02 9.015274047851562500e-02 -1.525098383426666260e-01 3.367457687854766846e-01 -2.206370532512664795e-01 -1.806631535291671753e-01 -1.279191821813583374e-01 2.160639502108097076e-02 -1.007086597383022308e-02 1.568967252969741821e-01 -2.703298628330230713e-01 4.772182926535606384e-02
-3.272842466831207275e-01 6.853470951318740845e-02 -2.679448015987873077e-02 -2.248772233724594116e-02 2.497888207435607910e-01 -3.193207830190658569e-02 2.622775435447692871e-01 2.006237804889678955e-01 1.383096575736999512e-01 -2.439394146203994751e-01 -1.907620579004287720e-02 -5.977265164256095886e-02 3.775340318679809570e-02 1.283030360937118530e-01 -2.798577547073364258e-01 1.580037027597427368e-01 -1.438287943601608276e-01 4.558372199535369873e-01 2.465610802173614502e-01 -3.873019665479660034e-02 -2.244825363159179688e-01 1.720390766859054565e-01 -2.805896103382110596e-01 -1.346552819013595581e-01 -1.177610978484153748e-01 -4.947087168693542480e-02 -1.468410715460777283e-02 -1.228981837630271912e-02 -9.667480736970901489e-02 -7.781418412923812866e-02 -1.561050210148096085e-02 1.040206104516983032e-01
-1.638920307159423828e-01 2.044382691383361816e-01 1.979067325592041016e-01 -2.221884019672870636e-02 2.583434283733367920e-01 2.272601984441280365e-02 2.250611633062362671e-01 1.387800276279449463e-01 1.075350642204284668e-01 1.171481087803840637e-01 6.155699491500854492e-02 9.449101984500885010e-02 -1.491338610649108887e-01 7.322810590267181396e-02 3.075519809499382973e-03 1.008423492312431335e-01 1.734310239553451538e-01 -3.864727914333343506e-02 3.626344501972198486e-01 -8.868058025836944580e-02 3.306051492691040039e-01 -2.003221958875656128e-01 -2.197052240371704102e-01 2.098986208438873291e-01 -1.941834688186645508e-01 6.365399062633514404e-02 -3.295490741729736328e-01 -6.847296655178070068e-02 -1.128255501389503479e-01 -1.322647929191589355e-01 -1.086068153381347656e-01 2.626032829284667969e-01
-7.712602615356445312e-02 8.737996220588684082e-02 -3.421432971954345703e-01 -5.774870514869689941e-02 -4.518162086606025696e-02 1.422782987356185913e-01 3.897465467453002930e-01 2.188646234571933746e-03 2.644358873367309570e-01 -2.486783824861049652e-02 1.895746290683746338e-01 1.796342134475708008e-01 9.826860390603542328e-03 -3.388179838657379150e-02 1.293802112340927124e-01 1.667128801345825195e-01 2.635523676872253418e-01 2.435968965291976929e-01 2.582333683967590332e-01 -1.591145396232604980e-01 1.617729105055332184e-02 1.629188805818557739e-01 -8.750733733177185059e-02 1.390986423939466476e-02 -1.311859637498855591e-01 1.644151508808135986e-01 5.239629000425338745e-02 3.933217525482177734e-01 -1.852723360061645508e-01 1.094852238893508911e-01 -5.567958578467369080e-02 2.720281481742858887e-02
-4.203886389732360840e-01 1.090727522969245911e-01 8.817078173160552979e-02 1.854743659496307373e-01 -1.158760115504264832e-01 7.595323026180267334e-02 2.091398388147354126e-01 -3.662669658660888672e-02 3.896454870700836182e-01 -4.766147956252098083e-02 -3.376327753067016602e-01 3.120682388544082642e-02 3.105424903333187103e-02 2.348577529191970825e-01 -1.795521080493927002e-01 3.542447462677955627e-03 3.200535476207733154e-01 2.424163743853569031e-02 1.209473535418510437e-01 3.761736676096916199e-02 -2.808767855167388916e-01 -2.227957546710968018e-02 -1.540811657905578613e-01 1.338715255260467529e-01 1.766785793006420135e-02 -6.894215196371078491e-02 1.062290929257869720e-02 -2.452400177717208862e-01 5.095268413424491882e-02 9.696256369352340698e-02 -1.704388111829757690e-01 3.165100514888763428e-02
-2.595470845699310303e-01 4.788404405117034912e-01 2.849734760820865631e-02 7.514972984790802002e-02 2.821420133113861084e-01 -9.859922528266906738e-02 9.452074766159057617e-02 5.793552100658416748e-02 1.794195175170898438e-01 -4.256125539541244507e-02 8.212302625179290771e-02 4.051567241549491882e-02 1.598854809999465942e-01 1.973734647035598755e-01 7.438112050294876099e-02 2.316748350858688354e-01 1.051507443189620972e-01 4.270958304405212402e-01 1.101837400346994400e-02 -2.125550955533981323e-01 -1.156587973237037659e-01 -2.914369979407638311e-04 -1.281083822250366211e-01 -2.052749320864677429e-02 -1.462300121784210205e-01 1.211410909891128540e-01 2.475999295711517334e-01 6.242771446704864502e-02 8.191058039665222168e-02 -1.200039610266685486e-01 -1.840210855007171631e-01 -6.279283761978149414e-02
3.865170106291770935e-02 5.878677964210510254e-02 4.920619353652000427e-02 -2.477387934923171997e-01 -6.368173658847808838e-02 -1.167368888854980469e-01 3.222844004631042480e-01 -5.938762333244085312e-04 2.318590879440307617e-01 -7.626696676015853882e-02 -7.285779714584350586e-02 1.469301283359527588e-01 -1.201375722885131836e-01 2.521120011806488037e-01 -3.392638564109802246e-01 -1.032739356160163879e-01 1.983325481414794922e-01 1.943649202585220337e-01 3.056065142154693604e-01 -2.075826525688171387e-01 -2.579473555088043213e-01 -2.141787707805633545e-01 -7.398434728384017944e-02 4.375623166561126709e-02 1.192775443196296692e-01 -2.383918166160583496e-01 -2.825211882591247559e-01 -1.062297672033309937e-01 -1.065424755215644836e-01 -7.017371058464050293e-02 -7.451104372739791870e-02 -4.569041356444358826e-02
-1.969328224658966064e-01 1.373508870601654053e-01 1.924522593617439270e-02 1.085506826639175415e-01 -2.733804658055305481e-02 1.544611603021621704e-01 2.146519124507904053e-01 -1.659699976444244385e-01 2.961252033710479736e-01 1.776302158832550049e-01 -3.797285631299018860e-02 -4.076198115944862366e-02 3.679592162370681763e-02 9.085132740437984467e-03 2.355430871248245239e-01 -8.334232121706008911e-02 1.827413439750671387e-01 3.187338113784790039e-01 1.408686786890029907e-01 -1.205400601029396057e-01 2.005062550306320190e-01 -1.788877248764038086e-01 -1.560198515653610229e-01 2.056287527084350586e-01 5.989409983158111572e-02 -5.636007525026798248e-03 -2.906860411167144775e-01 2.931722402572631836e-01 -2.976658046245574951e-01 -4.843129310756921768e-03 -2.168980389833450317e-01 1.668337881565093994e-01
-1.968201398849487305e-01 9.488711506128311157e-02 6.485247611999511719e-02 2.525373399257659912e-01 5.026153754442930222e-03 -1.603245139122009277e-01 2.879449129104614258e-01 -3.079342246055603027e-01 4.810686409473419189e-01 1.241332292556762695e-01 -1.874765902757644653e-01 3.812123090028762817e-02 -2.559173107147216797e-02 6.810386478900909424e-02 -5.375369638204574585e-02 1.034475937485694885e-01 1.899313330650329590e-01 1.848767697811126709e-01 -4.859467037022113800e-03 -7.597882300615310669e-02 -1.201985776424407959e-01 1.112455725669860840e-01 2.450090050697326660e-01 1.765668243169784546e-01 1.131783276796340942e-01 8.330229669809341431e-02 -1.714441478252410889e-01 9.450499713420867920e-02 -1.250570267438888550e-01 1.003448441624641418e-01 1.110445037484169006e-01 2.971554696559906006e-01
-2.703644633293151855e-01 3.829458355903625488e-01 1.429418921470642090e-01 1.897334456443786621e-01 -5.484956502914428711e-02 -8.001801557838916779e-03 -6.014987826347351074e-03 -2.118479758501052856e-01 2.352300882339477539e-01 5.014633759856224060e-02 7.228363770991563797e-03 9.595574438571929932e-02 -4.366499558091163635e-02 1.411522030830383301e-01 2.890848517417907715e-01 -1.817472577095031738e-01 1.092303842306137085e-01 2.063430696725845337e-01 1.488982290029525757e-01 -1.467012614011764526e-01 3.164813667535781860e-02 -1.208092421293258667e-01 2.416975051164627075e-01 3.227635920047760010e-01 -5.700118839740753174e-02 -1.148670092225074768e-01 -1.924928575754165649e-01 1.025484129786491394e-01 -1.528935730457305908e-01 -8.906009048223495483e-02 -2.952564954757690430e-01 -1.068018600344657898e-01
-1.280898898839950562e-01 2.105177640914916992e-01 8.783306181430816650e-02 1.800512224435806274e-01 2.275402247905731201e-01 2.035762416198849678e-03 3.595866560935974121e-01 5.458672717213630676e-02 1.779803931713104248e-01 -2.804390490055084229e-01 7.309672422707080841e-03 8.445768803358078003e-02 5.578111484646797180e-02 1.817177981138229370e-01 1.380234956741333008e-01 2.314827740192413330e-01 2.273660451173782349e-01 -1.603838801383972168e-01 1.566556990146636963e-01 3.060866519808769226e-02 -5.737931653857231140e-02 1.375249326229095459e-01 -5.433081462979316711e-02 -2.389799244701862335e-02 -2.611863911151885986e-01 -1.491064280271530151e-01 -1.080555915832519531e-01 -1.656096726655960083e-01 -2.424494922161102295e-01 -1.566168814897537231e-01 -3.230308890342712402e-01 2.072829455137252808e-01
-3.448493778705596924e-01 2.658236920833587646e-01 -1.722122579813003540e-01 1.690069735050201416e-01 -9.350004047155380249e-02 -1.311941742897033691e-01 1.843359172344207764e-01 7.211546599864959717e-02 4.196738079190254211e-02 -1.862875223159790039e-01 -2.372604310512542725e-01 -2.085096836090087891e-01 1.543100625276565552e-01 2.899186685681343079e-02 5.923316814005374908e-03 4.798127114772796631e-01 1.991311013698577881e-01 2.243602275848388672e-01 2.844254076480865479e-01 6.204519304446876049e-04 1.160677149891853333e-01 -1.595501005649566650e-01 7.790356129407882690e-02 -5.175314727239310741e-04 -1.035277470946311951e-01 -1.803323277272284031e-03 -1.385459303855895996e-01 -1.685115098953247070e-01 7.418581098318099976e-02 1.980709657073020935e-02 -9.894620627164840698e-02 -7.769539207220077515e-02
-7.212682813405990601e-02 -3.321819007396697998e-02 2.109184265136718750e-01 -3.578506782650947571e-02 -1.438024789094924927e-01 1.669474877417087555e-02 2.307799011468887329e-01 -1.951396763324737549e-01 1.312656402587890625e-01 -1.994326114654541016e-01 8.370623737573623657e-02 -7.778415828943252563e-02 -4.003678634762763977e-02 4.016191512346267700e-02 -7.570284418761730194e-03 1.041040048003196716e-01 4.165791869163513184e-01 3.389923274517059326e-01 -8.465540595352649689e-03 -7.258646190166473389e-02 4.784639179706573486e-02 3.596889227628707886e-02 -1.636791974306106567e-01 1.634373813867568970e-01 -4.261008277535438538e-02 -3.438794612884521484e-02 -1.702414155006408691e-01 -2.525207959115505219e-02 -4.880124032497406006e-01 2.754498124122619629e-01 -2.109994739294052124e-01 9.700872004032135010e-02
-6.107388809323310852e-02 2.066262215375900269e-01 3.180386126041412354e-01 -3.547513857483863831e-02 3.159010112285614014e-01 1.434833556413650513e-01 1.977265477180480957e-01 -1.268450170755386353e-02 2.408131808042526245e-01 -7.502458989620208740e-02 -6.296482682228088379e-02 1.854517012834548950e-01 2.173730432987213135e-01 7.289887219667434692e-02 8.662898093461990356e-02 3.639668524265289307e-01 7.325915992259979248e-02 2.368237525224685669e-01 1.033450737595558167e-01 4.576277360320091248e-02 -2.871553003787994385e-01 -6.288477778434753418e-02 -5.112839862704277039e-02 7.378673553466796875e-02 1.572037339210510254e-01 -1.883905827999114990e-01 -1.534867584705352783e-01 1.173584237694740295e-01 -1.239377185702323914e-01 2.968514561653137207e-01 1.580723226070404053e-01 4.807495698332786560e-02
2.429906278848648071e-02 2.384343296289443970e-01 2.365822158753871918e-02 6.428502500057220459e-02 4.992455989122390747e-02 6.717137247323989868e-02 1.872878223657608032e-01 2.060226202011108398e-01 2.127723395824432373e-01 2.900572121143341064e-02 -1.377022266387939453e-01 -2.464468032121658325e-01 4.101262986660003662e-02 4.735735058784484863e-02 -9.345510601997375488e-02 1.430366337299346924e-01 5.514559894800186157e-02 4.149007797241210938e-01 2.493368834257125854e-01 -3.556654751300811768e-01 -1.399202942848205566e-01 2.675725892186164856e-02 -5.304403603076934814e-02 -2.954167500138282776e-02 -4.063158929347991943e-01 4.568238928914070129e-02 6.307803839445114136e-02 -2.966739423573017120e-02 -2.642355263233184814e-01 2.471576333045959473e-01 -1.111878827214241028e-02 5.924892053008079529e-02
-2.742994129657745361e-01 2.803165018558502197e-01 1.049444731324911118e-02 1.720182597637176514e-01 -1.117810490541160107e-03 1.785210818052291870e-01 3.815967440605163574e-01 2.739490941166877747e-02 1.086945086717605591e-01 -1.847721040248870850e-01 1.288525909185409546e-01 -8.027686178684234619e-02 -1.105032041668891907e-01 8.099020272493362427e-02 -2.045597583055496216e-01 -1.797810755670070648e-02 -7.490456104278564453e-03 -4.959375038743019104e-02 4.923132434487342834e-02 -2.006155103445053101e-01 -8.945153653621673584e-02 2.682830691337585449e-01 -3.839377760887145996e-01 -4.676733165979385376e-02 1.055187508463859558e-01 -1.165072023868560791e-01 -4.318710044026374817e-02 1.833773851394653320e-01 -1.507266014814376831e-01 -1.793862730264663696e-01 -3.412449657917022705e-01 -4.470182210206985474e-02
-1.806275844573974609e-01 3.506807982921600342e-02 1.150268241763114929e-01 -8.317003399133682251e-02 -1.376070529222488403e-01 7.698931545019149780e-02 -1.015126928687095642e-01 -1.747206598520278931e-02 6.535709649324417114e-02 1.919862478971481323e-01 -6.837184540927410126e-03 -3.525944054126739502e-02 -8.607144653797149658e-02 1.712647825479507446e-01 -1.768612265586853027e-01 2.638858854770660400e-01 4.475356340408325195e-01 3.988432586193084717e-01 1.724705994129180908e-01 -1.650451719760894775e-01 1.892253942787647247e-02 7.914057374000549316e-02 -2.011526376008987427e-02 2.471225708723068237e-01 9.150809049606323242e-02 -1.144646927714347839e-01 -4.208333324640989304e-03 1.610172986984252930e-01 -3.773005008697509766e-01 1.355957090854644775e-01 -8.501541614532470703e-02 1.749604344367980957e-01
3.258151561021804810e-02 9.475264698266983032e-02 1.019218415021896362e-01 2.288231253623962402e-01 6.385814398527145386e-02 -1.521802693605422974e-01 4.597463309764862061e-01 -1.960677951574325562e-01 -1.776152402162551880e-01 -2.579771876335144043e-01 -4.515966400504112244e-02 -1.379453837871551514e-01 -5.693351477384567261e-02 1.169283986091613770e-01 -1.597823351621627808e-01 2.022117525339126587e-01 2.463279664516448975e-01 4.628612101078033447e-01 -1.521251513622701168e-03 -9.735746681690216064e-02 1.061399504542350769e-01 -7.991829887032508850e-03 -6.563662737607955933e-02 1.612453758716583252e-01 -2.790373563766479492e-01 -2.979860268533229828e-02 -1.109303534030914307e-01 2.348775416612625122e-02 1.100000962615013123e-01 6.558702886104583740e-02 -1.024411544203758240e-01 5.590541660785675049e-02
6.465788930654525757e-02 2.127436995506286621e-01 4.604182019829750061e-02 7.915768772363662720e-02 2.618047893047332764e-01 1.162466332316398621e-01 1.532001048326492310e-01 1.111999675631523132e-01 2.689106464385986328e-01 -2.869523465633392334e-01 -7.579861581325531006e-02 1.122576277703046799e-02 -9.416774846613407135e-03 -6.092072278261184692e-02 -8.427295833826065063e-02 -6.864286959171295166e-02 -2.272300608456134796e-02 2.909221053123474121e-01 1.810692846775054932e-01 -4.918646812438964844e-02 -2.012490183115005493e-01 2.164961844682693481e-01 2.671556547284126282e-02 2.450941503047943115e-01 -1.501999348402023315e-01 1.523220241069793701e-01 -4.701132476329803467e-01 2.263476997613906860e-01 -1.824597716331481934e-01 -5.759573355317115784e-02 -1.529673337936401367e-01 4.024384915828704834e-02
-1.835604012012481689e-01 1.368570476770401001e-01 6.137599050998687744e-02 8.616101928055286407e-03 -3.364703804254531860e-02 9.908535331487655640e-02 -1.063740346580743790e-02 -3.340718448162078857e-01 2.221806906163692474e-02 3.062974214553833008e-01 7.414100226014852524e-03 2.549713850021362305e-01 -2.121155411005020142e-01 5.344105884432792664e-02 -3.043295145034790039e-01 1.943739205598831177e-01 2.262852489948272705e-01 3.307411074638366699e-01 1.992027461528778076e-01 -1.313715428113937378e-01 5.930404737591743469e-02 2.093000337481498718e-02 2.501260489225387573e-03 1.663390919566154480e-02 7.332829385995864868e-02 -4.524943232536315918e-02 -5.257632583379745483e-03 9.612741321325302124e-02 -3.322804272174835205e-01 1.958520263433456421e-01 -1.865945011377334595e-01 2.477750629186630249e-01
-2.616508007049560547e-01 1.759345233440399170e-01 -9.105209261178970337e-03 1.082488596439361572e-01 1.898915469646453857e-01 2.610962688922882080e-01 3.674340546131134033e-01 2.240929901599884033e-01 1.471556723117828369e-01 -3.306903839111328125e-01 2.169911414384841919e-01 2.665379941463470459e-01 1.994316279888153076e-01 1.444476395845413208e-01 -1.443093568086624146e-01 1.305403411388397217e-01 1.240970864892005920e-01 1.988050490617752075e-01 1.069414466619491577e-01 -1.142086908221244812e-01 -1.953892596065998077e-02 -1.289936602115631104e-01 -1.487392745912075043e-02 1.532449014484882355e-02 -2.386796325445175171e-01 -7.869423180818557739e-02 -8.385431021451950073e-03 -2.584095597267150879e-01 -8.202106691896915436e-03 -6.803255528211593628e-02 -1.299337446689605713e-01 -5.675720050930976868e-02
-9.234125167131423950e-02 2.794382274150848389e-01 3.040844202041625977e-02 1.146693527698516846e-01 1.523432042449712753e-02 -5.847939755767583847e-03 4.143891036510467529e-01 -2.596896607428789139e-03 1.004389394074678421e-02 -8.733230084180831909e-02 -1.526591461151838303e-02 4.256083443760871887e-02 -1.990871280431747437e-01 -4.379317909479141235e-02 -9.566657245159149170e-02 2.889445982873439789e-02 2.243806123733520508e-01 3.796369731426239014e-01 -4.420370236039161682e-02 -4.371014423668384552e-03 -1.943144015967845917e-03 1.151645481586456299e-01 -9.637746214866638184e-02 2.475041300058364868e-01 -4.115682244300842285e-01 -3.542701303958892822e-01 1.342404037714004517e-01 -1.816445440053939819e-01 -1.237277016043663025e-01 -6.556855887174606323e-02 -1.402924358844757080e-01 -2.347813919186592102e-02
-2.976312041282653809e-01 1.442319154739379883e-01 -2.743473090231418610e-02 2.880449593067169189e-01 2.890452146530151367e-01 1.158920824527740479e-01 2.946577668190002441e-01 2.335722595453262329e-01 2.987249791622161865e-01 4.578835144639015198e-02 -3.656402602791786194e-02 -6.755203753709793091e-02 -7.307479530572891235e-02 -1.748561300337314606e-02 -3.045897185802459717e-01 1.625989675521850586e-01 2.859221305698156357e-03 1.599788665771484375e-01 2.209051847457885742e-01 2.933043241500854492e-02 -8.348518610000610352e-02 -1.493599116802215576e-01 9.444082528352737427e-02 9.803835302591323853e-02 8.696541935205459595e-02 -1.890147179365158081e-01 -3.737124428153038025e-02 -2.214938700199127197e-01 -7.882938534021377563e-02 1.587528586387634277e-01 -2.595531642436981201e-01 -1.756158918142318726e-01
-1.397376060485839844e-01 2.486424595117568970e-01 2.666144669055938721e-01 1.276945620775222778e-01 1.344479024410247803e-01 1.585551798343658447e-01 9.927988797426223755e-02 1.694956868886947632e-01 5.584865808486938477e-02 1.088239327073097229e-01 -5.487539991736412048e-02 9.448347985744476318e-02 6.831853091716766357e-02 1.265526562929153442e-01 1.241180207580327988e-02 2.920852899551391602e-01 2.214398533105850220e-01 2.109032720327377319e-01 8.767551183700561523e-02 -1.065820083022117615e-02 -1.343211531639099121e-01 -2.169120609760284424e-01 -1.257731318473815918e-01 -8.474019914865493774e-02 1.924016475677490234e-01 -2.549596428871154785e-01 -2.857299447059631348e-01 2.013228237628936768e-01 -3.196958899497985840e-01 3.002001941204071045e-01 1.023196727037429810e-01 3.077106317505240440e-03
-2.026390433311462402e-01 3.268051743507385254e-01 3.288623690605163574e-01 -5.517416819930076599e-02 2.394226193428039551e-01 6.019309908151626587e-02 1.111744195222854614e-01 5.591716244816780090e-02 2.004682123661041260e-01 -7.551993243396282196e-03 -1.635337471961975098e-01 1.642602831125259399e-01 2.623644471168518066e-01 -7.812468707561492920e-02 1.283519566059112549e-01 2.373733818531036377e-01 -4.566369950771331787e-02 2.664783895015716553e-01 1.550359465181827545e-02 4.298862442374229431e-02 -1.638541966676712036e-01 -1.139774546027183533e-01 -3.023918904364109039e-02 1.343502998352050781e-01 1.881000846624374390e-01 -2.113332152366638184e-01 -1.149343401193618774e-01 2.832211554050445557e-01 -2.348826378583908081e-01 1.245052888989448547e-01 -2.162214182317256927e-02 2.102042287588119507e-01
-1.762144565582275391e-01 4.580610692501068115e-01 -8.262107521295547485e-02 5.612766742706298828e-02 1.067532002925872803e-01 2.006761580705642700e-01 1.904530674219131470e-01 1.892650872468948364e-01 3.598416745662689209e-01 -2.565151639282703400e-02 1.294272243976593018e-01 2.711783647537231445e-01 2.824976108968257904e-02 1.540567576885223389e-01 -5.650212522596120834e-03 1.622494608163833618e-01 -3.735766187310218811e-02 3.845063447952270508e-01 -6.011913344264030457e-02 -1.512621492147445679e-01 6.980880862101912498e-04 1.619873046875000000e-01 6.859948486089706421e-02 1.971571296453475952e-01 -7.631532847881317139e-02 6.559335440397262573e-02 -7.445213198661804199e-02 2.057033479213714600e-01 -5.479513481259346008e-02 1.473452243953943253e-02 -1.594549566507339478e-01 -1.479465514421463013e-01
-1.839826554059982300e-01 3.341086506843566895e-01 -5.643011257052421570e-02 8.359885960817337036e-02 1.841598302125930786e-01 -3.879442438483238220e-02 2.185463756322860718e-01 2.295437455177307129e-01 7.838836312294006348e-02 -1.916609406471252441e-01 1.657484918832778931e-01 -2.480375617742538452e-01 5.287058278918266296e-02 3.038316592574119568e-02 -1.855117678642272949e-01 1.045546680688858032e-01 -9.258335828781127930e-02 2.762246429920196533e-01 1.206193026155233383e-02 -9.189891070127487183e-02 6.570617109537124634e-02 -1.754038631916046143e-01 -3.938364088535308838e-01 -4.972033575177192688e-02 8.288457989692687988e-02 -3.040628433227539062e-01 -1.531647890806198120e-01 1.788361519575119019e-01 -7.102669775485992432e-02 1.814168244600296021e-01 -1.144947111606597900e-01 1.886266469955444336e-01
-8.489013463258743286e-02 8.520157076418399811e-03 1.745416373014450073e-01 -6.694117188453674316e-02 1.458008140325546265e-01 1.220921427011489868e-01 2.385619580745697021e-01 -6.394518166780471802e-02 3.956513106822967529e-01 -1.319105625152587891e-01 -2.445939183235168457e-01 7.581029832363128662e-02 6.137647107243537903e-02 1.695955693721771240e-01 -9.046100825071334839e-02 1.163047030568122864e-01 -4.340655729174613953e-02 3.849132955074310303e-01 1.414093524217605591e-01 -9.359514713287353516e-02 -4.177702218294143677e-02 3.958387076854705811e-01 1.211329596117138863e-03 4.665263369679450989e-02 -8.483999967575073242e-02 1.086490005254745483e-01 -3.867080211639404297e-01 1.559596508741378784e-01 5.780042335391044617e-02 -5.920393392443656921e-02 -1.658365428447723389e-01 -1.513996254652738571e-02
-4.338916391134262085e-02 1.429370790719985962e-01 1.177344936877489090e-02 -2.830419838428497314e-01 7.639461755752563477e-02 7.114577572792768478e-03 2.908690869808197021e-01 -9.933582693338394165e-02 2.254715859889984131e-01 -2.521591261029243469e-02 -7.287074625492095947e-02 1.938752979040145874e-01 2.151626534759998322e-02 2.983850240707397461e-01 -2.968474328517913818e-01 -7.705864310264587402e-02 1.739812344312667847e-01 3.511783480644226074e-01 2.101996839046478271e-01 -1.511474102735519409e-01 -1.206672117114067078e-01 -3.880044519901275635e-01 1.926313936710357666e-01 9.361001849174499512e-02 4.598187282681465149e-02 -1.035125628113746643e-01 -2.509833574295043945e-01 -6.986388564109802246e-02 -4.606351256370544434e-03 -5.902584642171859741e-02 -2.037440985441207886e-02 5.408898368477821350e-02
-1.605368554592132568e-01 2.474924772977828979e-01 1.847417280077934265e-02 -6.948432326316833496e-02 2.070728503167629242e-02 6.546058505773544312e-02 2.255701571702957153e-01 -1.104712188243865967e-01 1.924744397401809692e-01 -4.506121575832366943e-01 -8.043643832206726074e-02 1.774638295173645020e-01 1.230757916346192360e-03 7.720550149679183960e-02 -1.377376168966293335e-01 2.610567510128021240e-01 2.881006896495819092e-01 3.821068629622459412e-02 3.314057365059852600e-02 3.515157997608184814e-01 6.582634150981903076e-02 4.409019649028778076e-02 -3.007737398147583008e-01 -4.780226573348045349e-02 5.683059990406036377e-02 -2.450000643730163574e-01 3.777602687478065491e-02 -9.074898809194564819e-02 -5.776578560471534729e-02 1.556637734174728394e-01 -2.330230176448822021e-01 7.697472721338272095e-02
-3.098808228969573975e-01 1.713178157806396484e-01 3.716688603162765503e-02 3.364606201648712158e-01 1.217424347996711731e-01 -2.995929494500160217e-02 2.847954034805297852e-01 1.897252500057220459e-01 -1.046550124883651733e-01 -3.042892813682556152e-01 4.051782786846160889e-01 -2.287795580923557281e-02 5.138915404677391052e-02 4.726058244705200195e-02 -3.725867718458175659e-02 2.269099354743957520e-01 3.277800679206848145e-01 7.786509394645690918e-02 6.541848927736282349e-02 -1.800518855452537537e-02 -2.347590029239654541e-01 1.985680311918258667e-01 -2.000359445810317993e-01 6.431152671575546265e-02 -8.529802411794662476e-02 -1.296128183603286743e-01 -5.521450936794281006e-02 1.016902551054954529e-01 -7.637892663478851318e-02 3.181495144963264465e-02 4.958694800734519958e-03 -9.618527255952358246e-03
-1.946230828762054443e-01 1.965349316596984863e-01 2.646603882312774658e-01 -1.690081320703029633e-02 6.126428022980690002e-02 1.058706790208816528e-01 -1.517148572020232677e-03 -2.049906849861145020e-01 1.578508764505386353e-01 -1.948613524436950684e-01 -1.583649963140487671e-01 2.296255230903625488e-01 3.108423650264739990e-01 1.858672946691513062e-01 -1.043233368545770645e-02 1.760130822658538818e-01 -8.452535420656204224e-02 2.731207013130187988e-01 -1.404612418264150620e-02 1.569882929325103760e-01 -1.757775396108627319e-01 -4.882280714809894562e-03 -1.068434957414865494e-02 1.644998602569103241e-02 -2.238304018974304199e-01 -2.116609215736389160e-01 -1.534471511840820312e-01 1.399243175983428955e-01 -2.958488762378692627e-01 3.224988877773284912e-01 1.326275616884231567e-01 9.049709886312484741e-02
-5.324710905551910400e-02 1.980561763048171997e-01 1.326711028814315796e-01 -8.736123144626617432e-02 -1.498448699712753296e-01 -1.285734027624130249e-01 4.175456166267395020e-01 -7.920671999454498291e-02 -3.436086326837539673e-02 -1.100171636790037155e-02 -1.502840369939804077e-01 -2.056036591529846191e-01 -7.861594110727310181e-02 3.087132275104522705e-01 -7.948539406061172485e-02 2.190705686807632446e-01 2.362493425607681274e-01 1.658194214105606079e-01 2.639107871800661087e-03 -7.836320996284484863e-02 2.496194243431091309e-01 1.661744266748428345e-01 -1.664631813764572144e-02 8.289037644863128662e-02 -2.228380292654037476e-01 -1.624345332384109497e-01 -1.089476272463798523e-01 -3.031826950609683990e-02 -2.367456555366516113e-01 2.441177219152450562e-01 -2.326603829860687256e-01 2.145125120878219604e-01
-1.425524353981018066e-01 4.754082113504409790e-02 -4.273917153477668762e-02 2.438579052686691284e-01 1.044083982706069946e-01 6.201345473527908325e-02 2.900063097476959229e-01 1.765273809432983398e-01 1.136288717389106750e-01 1.191401928663253784e-01 -1.312603056430816650e-01 -1.964084059000015259e-01 -3.064563311636447906e-02 1.349314153194427490e-01 -1.817535609006881714e-01 2.221944481134414673e-01 2.049136012792587280e-01 2.070891410112380981e-01 3.714834451675415039e-01 5.453549325466156006e-03 1.855432614684104919e-02 -1.142392382025718689e-01 -6.265524309128522873e-03 5.769509822130203247e-03 -2.464729845523834229e-01 1.022060029208660126e-02 1.963090300559997559e-01 -1.245399266481399536e-01 -3.675351440906524658e-01 6.768584996461868286e-02 2.125566750764846802e-01 2.559955418109893799e-01
4.214812442660331726e-02 1.900426447391510010e-01 1.350062154233455658e-02 -5.443607643246650696e-02 2.874181270599365234e-01 1.618768423795700073e-01 1.728123724460601807e-01 1.833839416503906250e-01 2.315923273563385010e-01 -1.284323930740356445e-01 -1.817578822374343872e-02 4.285305738449096680e-02 4.220768064260482788e-02 -3.175411745905876160e-02 -9.627971053123474121e-02 3.590195253491401672e-02 1.646783761680126190e-02 4.034400284290313721e-01 2.878446280956268311e-01 -4.851837828755378723e-02 -2.336891554296016693e-02 2.540781199932098389e-01 6.999836117029190063e-02 2.790752351284027100e-01 -2.151553332805633545e-02 1.502318233251571655e-01 -3.736773133277893066e-01 1.652171909809112549e-01 -8.887604624032974243e-02 -2.620140016078948975e-01 -4.045266658067703247e-02 1.916526108980178833e-01
-3.408370912075042725e-02 2.373127341270446777e-01 -2.067273855209350586e-01 -7.009479403495788574e-02 -2.103699594736099243e-01 1.220132857561111450e-01 1.165781170129776001e-01 1.123262271285057068e-01 1.931629776954650879e-01 3.263000398874282837e-02 -6.951784342527389526e-02 -1.164785996079444885e-01 2.632905244827270508e-01 2.219234704971313477e-01 -2.346675992012023926e-01 1.073320806026458740e-01 -1.027350313961505890e-02 2.350923418998718262e-01 2.617681324481964111e-01 -8.849808573722839355e-02 9.763444215059280396e-02 -6.192087382078170776e-02 9.072564542293548584e-02 1.995831131935119629e-01 -2.184264063835144043e-01 1.573880389332771301e-02 -1.180064752697944641e-01 3.575510904192924500e-02 -4.678526222705841064e-01 5.387712270021438599e-02 -6.660743057727813721e-02 2.916106283664703369e-01
-4.690999165177345276e-02 1.427838057279586792e-01 -4.450897872447967529e-02 1.542888814583420753e-03 2.978940010070800781e-01 1.399669609963893890e-02 3.821165263652801514e-01 2.252974957227706909e-01 1.493376195430755615e-01 -1.083897873759269714e-01 8.816149830818176270e-02 7.264354825019836426e-02 -6.601572781801223755e-02 1.986088752746582031e-01 -4.071746394038200378e-02 3.317791819572448730e-01 -3.713064827024936676e-03 3.422177731990814209e-01 2.152881920337677002e-01 -2.315281480550765991e-01 -3.054296374320983887e-01 1.063714921474456787e-01 2.873943746089935303e-02 8.010534942150115967e-02 2.095052972435951233e-02 -5.443281680345535278e-02 1.910930126905441284e-01 -1.466313749551773071e-01 -2.553574442863464355e-01 8.587617427110671997e-02 -1.546063423156738281e-01 -1.584789343178272247e-02
-7.580965757369995117e-02 2.600295469164848328e-02 2.074357420206069946e-01 -2.555964589118957520e-01 1.396841704845428467e-01 1.458475738763809204e-01 3.756158947944641113e-01 7.807113230228424072e-02 2.395182400941848755e-01 -1.977852173149585724e-02 7.427221862599253654e-04 -1.670359671115875244e-01 2.151950001716613770e-01 1.220223680138587952e-01 -2.111007273197174072e-01 -1.194723136723041534e-02 3.137537837028503418e-01 9.476424008607864380e-02 9.194598346948623657e-02 1.703026145696640015e-01 1.101618930697441101e-01 7.170911878347396851e-02 1.597647517919540405e-01 2.348652631044387817e-01 -2.134475708007812500e-01 8.157514780759811401e-02 -1.006200835108757019e-01 1.512528657913208008e-01 -2.837048172950744629e-01 4.865005612373352051e-02 -1.716109365224838257e-01 2.555797994136810303e-01
-3.616845011711120605e-01 2.288459986448287964e-01 1.303916871547698975e-01 -1.207748651504516602e-01 -3.248587995767593384e-02 2.108257114887237549e-01 1.700428575277328491e-01 -1.634996533393859863e-01 1.604605019092559814e-01 5.043133348226547241e-02 -1.421085745096206665e-01 -2.023654282093048096e-01 1.359004825353622437e-01 3.087101578712463379e-01 1.068848595023155212e-01 6.672888249158859253e-02 -1.357107162475585938e-01 1.706813089549541473e-02 -1.626128517091274261e-02 -2.166796922683715820e-01 -6.871849298477172852e-02 -4.585491120815277100e-02 1.262391917407512665e-02 -2.264697977807372808e-04 -2.099646627902984619e-01 -3.989312052726745605e-01 1.087491363286972046e-01 9.743013232946395874e-02 -2.365344911813735962e-01 1.436741948127746582e-01 -2.211674749851226807e-01 2.050035595893859863e-01
-9.149360656738281250e-02 2.480530887842178345e-01 1.790186315774917603e-01 1.380351632833480835e-01 -2.071149945259094238e-01 8.070523850619792938e-03 1.170826032757759094e-01 -3.172964155673980713e-01 1.356286108493804932e-01 7.066634297370910645e-02 7.168210297822952271e-02 2.191327363252639771e-01 3.982351720333099365e-02 -5.632565170526504517e-02 -2.552352845668792725e-01 1.403016895055770874e-01 2.615060508251190186e-01 3.368009924888610840e-01 9.775856137275695801e-02 -3.421692848205566406e-01 1.514529287815093994e-01 6.524188444018363953e-03 -8.062422275543212891e-03 2.342857718467712402e-01 -3.137825801968574524e-02 1.399710029363632202e-01 -8.189991861581802368e-02 -1.249940544366836548e-01 -3.236730396747589111e-01 -2.722306363284587860e-02 -1.098481491208076477e-01 9.297361969947814941e-02
-5.006102323532104492e-01 1.797518879175186157e-01 8.941014111042022705e-02 -1.013898625969886780e-01 4.957900941371917725e-02 -1.132571175694465637e-01 4.311371445655822754e-01 1.427990347146987915e-01 -3.399163484573364258e-02 -6.905728578567504883e-02 2.300748378038406372e-01 2.067380547523498535e-01 -6.274065934121608734e-03 1.931308060884475708e-01 -1.713541001081466675e-01 2.758462131023406982e-01 -7.225855439901351929e-02 1.855331063270568848e-01 7.795209437608718872e-02 -2.107079625129699707e-01 -1.596384346485137939e-01 3.401408717036247253e-02 -8.112989366054534912e-02 8.292422443628311157e-02 1.413251156918704510e-03 -8.591416291892528534e-03 1.958211958408355713e-01 1.541248112916946411e-01 -1.488233506679534912e-01 6.805784069001674652e-03 -4.909529536962509155e-02 1.259261518716812134e-01
-1.158486157655715942e-01 4.688006937503814697e-01 -2.565476298332214355e-01 -1.731793433427810669e-01 2.797584608197212219e-02 9.290494024753570557e-03 2.099090069532394409e-01 -1.635137759149074554e-02 1.341974586248397827e-01 -7.371007651090621948e-02 2.551020979881286621e-01 -1.207376495003700256e-01 -1.266716718673706055e-01 1.596903204917907715e-01 1.328764557838439941e-01 1.099345758557319641e-01 2.063128948211669922e-01 4.347394108772277832e-01 1.594472974538803101e-01 -5.456069856882095337e-02 6.346923857927322388e-02 8.133513480424880981e-02 1.403644233942031860e-01 1.672165840864181519e-01 7.611403614282608032e-02 7.962071336805820465e-03 1.821572780609130859e-01 4.858521744608879089e-02 -1.477983780205249786e-02 -8.936157077550888062e-02 -2.232758551836013794e-01 -1.835436969995498657e-01
1.130919605493545532e-01 2.259400337934494019e-01 2.012800574302673340e-01 1.760963648557662964e-01 -3.589173033833503723e-02 -2.023026049137115479e-01 1.905170083045959473e-01 4.738852381706237793e-02 1.537678539752960205e-01 1.283712387084960938e-01 -5.325578153133392334e-02 -2.140945009887218475e-02 -5.546302720904350281e-02 2.485104799270629883e-01 -1.742162853479385376e-01 -2.732772938907146454e-02 -1.786755174398422241e-01 1.533336639404296875e-01 4.850223958492279053e-01 -6.589894741773605347e-02 -1.264457851648330688e-01 -2.176724374294281006e-01 -4.834414646029472351e-02 -5.555671453475952148e-02 1.799818873405456543e-01 -5.107752606272697449e-02 -1.848606765270233154e-01 -2.635454200208187103e-02 -3.378970623016357422e-01 -2.105589397251605988e-02 -2.805175483226776123e-01 -1.324131637811660767e-01
-3.771228194236755371e-01 9.006045758724212646e-02 -1.882918775081634521e-01 1.372081041336059570e-01 1.367600914090871811e-02 -7.606298476457595825e-02 3.906816542148590088e-01 1.378886252641677856e-01 2.965934872627258301e-01 -1.383097767829895020e-01 1.436110585927963257e-01 4.236549735069274902e-01 -1.121069584041833878e-02 1.544679403305053711e-01 5.930368974804878235e-02 3.214176371693611145e-02 1.579756103456020355e-02 -6.224149465560913086e-02 2.268916517496109009e-01 -7.217640522867441177e-03 -1.104388982057571411e-01 -4.952348768711090088e-02 3.365431725978851318e-02 2.259127199649810791e-01 2.476713061332702637e-02 -3.574830591678619385e-01 -1.029104441404342651e-01 3.941705822944641113e-02 -8.695570379495620728e-02 -8.501134812831878662e-03 -4.740257561206817627e-02 9.550970047712326050e-02
-3.007571697235107422e-01 1.108045130968093872e-01 -1.450912803411483765e-01 -2.861370332539081573e-03 1.330399066209793091e-01 -1.265308111906051636e-01 1.849576681852340698e-01 1.289301961660385132e-01 1.114420220255851746e-01 -3.191214501857757568e-01 1.991536170244216919e-01 -2.648809552192687988e-01 1.835385113954544067e-01 8.600429445505142212e-02 -1.063834801316261292e-01 6.788548827171325684e-02 2.023366093635559082e-01 1.414269506931304932e-01 2.498213499784469604e-01 -3.196306526660919189e-02 9.292767196893692017e-02 -1.306208670139312744e-01 -2.879732549190521240e-01 1.945088654756546021e-01 -1.310209333896636963e-01 -1.385823637247085571e-01 1.103875134140253067e-02 4.027107357978820801e-01 -1.783434650860726833e-03 1.237685531377792358e-01 -5.603575333952903748e-02 1.503664255142211914e-01
-1.208297908306121826e-01 2.778852581977844238e-01 -9.890247136354446411e-02 2.348905950784683228e-01 2.639481127262115479e-01 -1.403752118349075317e-01 3.451650440692901611e-01 -1.702520847320556641e-01 3.155097737908363342e-02 1.971198618412017822e-01 1.363126784563064575e-01 1.710105389356613159e-01 2.303213030099868774e-01 2.675860524177551270e-01 -5.737616866827011108e-02 2.832456827163696289e-01 2.111636698246002197e-01 2.155273258686065674e-01 6.001647561788558960e-02 5.395876243710517883e-02 -4.553240258246660233e-03 -4.812889546155929565e-02 -1.064475849270820618e-01 2.868691384792327881e-01 -2.313901335000991821e-01 -5.357021093368530273e-02 -4.039155319333076477e-02 -5.558382254093885422e-03 8.256061375141143799e-02 -9.640517085790634155e-02 -1.964261829853057861e-01 -5.994759500026702881e-02
-1.127351820468902588e-01 6.791634857654571533e-02 5.295733362436294556e-02 3.496218100190162659e-02 -1.017690077424049377e-01 -1.885148435831069946e-01 2.022030502557754517e-01 -1.097863167524337769e-01 4.502713978290557861e-01 -6.362631916999816895e-02 3.005065768957138062e-02 -4.097900167107582092e-02 3.782334551215171814e-02 1.688819825649261475e-01 4.692869633436203003e-02 3.866166621446609497e-02 3.953926861286163330e-01 2.151910662651062012e-01 -1.189345195889472961e-01 -4.420904442667961121e-02 -5.537702515721321106e-02 2.561367489397525787e-02 6.845849007368087769e-02 2.356314510107040405e-01 2.346716448664665222e-02 -6.730740517377853394e-02 -4.633213952183723450e-02 1.811965107917785645e-01 -3.798597753047943115e-01 1.833589971065521240e-01 -3.673253357410430908e-01 3.490247204899787903e-02
-1.348888874053955078e-01 1.538353115320205688e-01 -3.845436498522758484e-02 1.858317852020263672e-01 1.458483636379241943e-01 -2.168846130371093750e-02 3.819413781166076660e-01 -1.161541640758514404e-01 1.748796924948692322e-02 -1.496015191078186035e-01 3.061678633093833923e-02 3.233334720134735107e-01 1.135446205735206604e-01 1.813906282186508179e-01 3.357319161295890808e-02 2.849955558776855469e-01 2.828179597854614258e-01 5.264926329255104065e-02 9.804316610097885132e-02 7.921065390110015869e-02 -1.917556077241897583e-01 8.501063287258148193e-02 4.801942035555839539e-02 1.929109692573547363e-01 -3.218285739421844482e-01 -3.147604167461395264e-01 1.312670409679412842e-01 -1.001427769660949707e-01 -1.214979737997055054e-01 -1.050018668174743652e-01 -2.111776471138000488e-01 -4.741911590099334717e-02
-7.606232166290283203e-02 4.180658757686614990e-01 1.665284186601638794e-01 -1.902250200510025024e-01 -1.842877268791198730e-01 1.359523157589137554e-04 3.602024912834167480e-01 -2.166897505521774292e-01 -3.709179535508155823e-02 -1.440063863992691040e-01 -7.233261317014694214e-02 1.139926463365554810e-01 -2.218216471374034882e-02 1.945322901010513306e-01 -4.801508411765098572e-02 1.995764076709747314e-01 5.227117240428924561e-02 1.425798237323760986e-01 -1.214482039213180542e-01 5.893414840102195740e-02 1.933865696191787720e-01 1.353752315044403076e-01 -1.642320901155471802e-01 -5.340288951992988586e-02 -3.438100218772888184e-02 -3.361302018165588379e-01 -1.797773838043212891e-01 -1.016456931829452515e-01 -2.055133283138275146e-01 2.380025982856750488e-01 -1.612781882286071777e-01 1.245107427239418030e-01
-1.543026715517044067e-01 2.697271704673767090e-01 3.248306512832641602e-01 8.029530942440032959e-02 1.048590093851089478e-01 1.742535531520843506e-01 1.051935330033302307e-01 -2.181082265451550484e-03 2.152731567621231079e-01 -1.292227357625961304e-01 -1.039487868547439575e-01 8.660627156496047974e-02 1.657796502113342285e-01 -2.546504698693752289e-02 5.422378703951835632e-02 1.868150979280471802e-01 4.980970174074172974e-02 1.820867061614990234e-01 -6.414964795112609863e-02 1.692235469818115234e-02 -3.533796072006225586e-01 8.375156903639435768e-04 -1.370853185653686523e-01 5.600104108452796936e-02 8.173231780529022217e-02 -3.247008025646209717e-01 -2.544193565845489502e-01 3.329781591892242432e-01 -2.382323145866394043e-01 2.150015085935592651e-01 -5.141282826662063599e-02 1.074458286166191101e-01
-2.760053426027297974e-02 8.499966561794281006e-02 1.109164208173751831e-01 5.645414814352989197e-02 2.962156757712364197e-02 6.801196932792663574e-02 1.593968272209167480e-01 -3.748012185096740723e-01 1.932694613933563232e-01 1.478228624910116196e-02 5.831488594412803650e-02 1.244383007287979126e-01 1.078560203313827515e-01 3.476523328572511673e-03 -1.764331758022308350e-01 9.003089368343353271e-02 3.959546387195587158e-01 3.042686581611633301e-01 2.057807445526123047e-01 -4.080514609813690186e-01 2.359080612659454346e-01 -1.836895570158958435e-02 3.116016276180744171e-02 9.539898484945297241e-02 -1.864460408687591553e-01 6.246295571327209473e-02 -1.769362688064575195e-01 -6.998477131128311157e-02 -2.786231935024261475e-01 8.074633032083511353e-02 -1.182878464460372925e-01 -2.273241616785526276e-02
-2.167932242155075073e-01 1.811371445655822754e-01 -3.009118326008319855e-02 2.215442806482315063e-01 -3.457899689674377441e-01 -1.485612541437149048e-01 -6.699993461370468140e-02 -2.226479947566986084e-01 1.291230618953704834e-01 -1.670854389667510986e-01 1.165514364838600159e-01 1.246894299983978271e-01 -9.551195800304412842e-02 -9.895115345716476440e-02 -8.518558740615844727e-02 4.429070651531219482e-01 8.081555366516113281e-02 3.066392838954925537e-01 2.067421525716781616e-01 9.193784743547439575e-02 -1.860293447971343994e-01 -8.539565652608871460e-02 9.841554611921310425e-02 1.625956781208515167e-02 1.302189826965332031e-01 -8.682333678007125854e-02 -1.216408163309097290e-01 9.259007126092910767e-02 -2.181857228279113770e-01 -9.014836698770523071e-02 -1.847851872444152832e-01 -1.926039606332778931e-01
3.374020569026470184e-03 1.735768467187881470e-01 1.680401563644409180e-01 -9.104418009519577026e-02 -2.095192223787307739e-01 -1.764623522758483887e-01 2.800558805465698242e-01 -2.403564602136611938e-01 2.175180315971374512e-01 -1.319204419851303101e-01 6.175165623426437378e-02 -6.295377016067504883e-02 8.040685206651687622e-02 1.814115643501281738e-01 -5.220603197813034058e-02 2.271883748471736908e-02 3.299703896045684814e-01 3.404633402824401855e-01 -5.873002111911773682e-02 1.073285490274429321e-01 1.341689527034759521e-01 4.998892545700073242e-03 6.893862038850784302e-02 1.435117870569229126e-01 -5.418276414275169373e-02 -3.201814740896224976e-02 -2.101478129625320435e-01 9.313815087080001831e-02 -3.439459800720214844e-01 1.783694624900817871e-01 -3.245470523834228516e-01 1.077081561088562012e-01
-3.814534246921539307e-01 3.573778867721557617e-01 -1.834721304476261139e-02 4.443946853280067444e-02 -4.773330688476562500e-02 -2.169019132852554321e-01 9.461251646280288696e-02 1.335867941379547119e-01 -4.226299002766609192e-02 -3.076597154140472412e-01 -3.112296462059020996e-01 -1.497596353292465210e-01 -4.989520460367202759e-02 -1.705808043479919434e-01 -9.388247877359390259e-02 1.049220934510231018e-01 1.518181264400482178e-01 1.595922857522964478e-01 1.544987410306930542e-01 -8.298918604850769043e-02 1.280137449502944946e-01 -1.621183604001998901e-01 -1.678026020526885986e-01 -8.305815048515796661e-03 2.831600606441497803e-02 -2.125799842178821564e-02 -3.457933962345123291e-01 1.813613474369049072e-01 -1.822408288717269897e-01 7.751706987619400024e-02 -5.659686774015426636e-02 1.867725104093551636e-01
2.791222557425498962e-02 2.253758460283279419e-01 2.044018208980560303e-01 1.487347483634948730e-01 -1.066408529877662659e-01 -1.247359886765480042e-01 1.844795495271682739e-01 4.143821075558662415e-02 1.293188184499740601e-01 1.265551242977380753e-02 5.850192625075578690e-03 -1.326790750026702881e-01 2.670674026012420654e-01 -4.147725179791450500e-02 -1.951257884502410889e-01 1.736806482076644897e-01 2.403313219547271729e-01 1.574435383081436157e-01 -1.591481864452362061e-01 -3.411684632301330566e-01 -3.384429961442947388e-02 -2.370748072862625122e-01 -8.265190757811069489e-03 2.332207709550857544e-01 1.252152472734451294e-01 -1.840310543775558472e-01 -3.274052217602729797e-02 3.350438177585601807e-01 -2.995658814907073975e-01 2.138963639736175537e-01 9.128229320049285889e-02 5.709103122353553772e-02
-1.328336149454116821e-01 -4.724242910742759705e-02 1.652177572250366211e-01 1.596524030901491642e-03 -5.806836858391761780e-02 9.221339225769042969e-02 1.531797498464584351e-01 -3.086991049349308014e-02 5.058144405484199524e-02 1.204863637685775757e-01 9.372216463088989258e-02 2.445745468139648438e-02 -1.300676017999649048e-01 1.087224185466766357e-01 -2.581468224525451660e-01 3.715539351105690002e-02 3.180130422115325928e-01 4.213106036186218262e-01 2.234346233308315277e-02 5.603764951229095459e-02 6.992787122726440430e-02 7.847322151064872742e-03 -6.984607130289077759e-02 4.069557487964630127e-01 2.135703265666961670e-01 -9.854234755039215088e-02 1.522317975759506226e-01 2.002241909503936768e-01 -3.894677162170410156e-01 1.593084484338760376e-01 -1.780242541826737579e-06 1.998682171106338501e-01
3.656173124909400940e-02 3.840970695018768311e-01 -1.104684174060821533e-01 2.951458096504211426e-01 1.062313392758369446e-01 2.635842859745025635e-01 1.208534687757492065e-01 -8.504378795623779297e-02 4.136431515216827393e-01 1.735256016254425049e-01 -1.831098645925521851e-01 2.223349362611770630e-02 -2.547039687633514404e-01 6.147205084562301636e-02 -1.382022202014923096e-01 2.565559744834899902e-02 5.115813389420509338e-02 2.368506789207458496e-01 1.124245896935462952e-01 4.182396829128265381e-02 -7.710762321949005127e-02 -1.381428241729736328e-01 -9.305588901042938232e-02 -4.712413996458053589e-02 5.728406831622123718e-03 8.006268739700317383e-02 -2.914685606956481934e-01 2.076472938060760498e-01 -1.478369832038879395e-01 1.038116067647933960e-01 -1.981498897075653076e-01 -1.007433682680130005e-01
-2.446032613515853882e-01 2.444992512464523315e-01 1.549131125211715698e-01 9.786010533571243286e-02 -2.084393799304962158e-02 -2.960727214813232422e-01 3.044208586215972900e-01 1.982845813035964966e-01 2.409711927175521851e-01 -2.664690278470516205e-02 1.341015100479125977e-01 9.617255628108978271e-02 6.053399294614791870e-02 2.559046745300292969e-01 -1.881603747606277466e-01 4.827493801712989807e-02 4.454563930630683899e-02 -9.729052335023880005e-02 2.736411988735198975e-01 -1.297304183244705200e-01 -1.887311190366744995e-01 1.720599457621574402e-02 -2.106618694961071014e-02 -1.287418603897094727e-01 3.328077122569084167e-02 -1.718742847442626953e-01 -4.502163827419281006e-01 -7.896982878446578979e-02 -1.680092141032218933e-02 1.445400118827819824e-01 -1.117275729775428772e-01 -6.713373959064483643e-02
-3.041104972362518311e-01 7.889971882104873657e-02 4.309239611029624939e-02 -5.711630731821060181e-02 -1.546403169631958008e-01 2.979312278330326080e-02 -8.209750056266784668e-02 4.007096961140632629e-02 2.506618201732635498e-01 -5.833297595381736755e-02 1.375651080161333084e-02 -1.362237483263015747e-01 -8.102059364318847656e-03 3.550454378128051758e-01 -1.889150142669677734e-01 2.068846970796585083e-01 -3.279687836766242981e-02 1.699699610471725464e-01 2.104018442332744598e-02 -8.768929541110992432e-02 -2.261278033256530762e-02 1.570816785097122192e-01 5.642674863338470459e-02 2.598667740821838379e-01 -3.271078923717141151e-03 -4.029245674610137939e-02 -2.058671116828918457e-01 5.953629687428474426e-02 -5.421537756919860840e-01 3.112871944904327393e-01 -3.200376778841018677e-02 -4.381501115858554840e-03
-1.856301538646221161e-02 2.289606332778930664e-01 2.031739950180053711e-01 -3.349324688315391541e-02 3.387058898806571960e-02 7.668957859277725220e-02 3.236336410045623779e-01 9.324342012405395508e-02 2.254009395837783813e-01 2.235621213912963867e-01 -1.328697078861296177e-03 -1.798561215400695801e-02 1.827505081892013550e-01 1.905887275934219360e-01 1.485243439674377441e-01 1.954964399337768555e-01 1.878264695405960083e-01 1.335994005203247070e-01 2.777529656887054443e-01 1.360513269901275635e-01 -2.228737175464630127e-01 -2.692782282829284668e-01 -9.826922416687011719e-02 4.464650154113769531e-02 1.518099904060363770e-01 -1.564075499773025513e-01 -3.940315842628479004e-01 2.214217931032180786e-01 2.540323138236999512e-02 9.644681960344314575e-02 -4.771474748849868774e-02 8.135443180799484253e-02
1.182705387473106384e-01 2.736474275588989258e-01 -5.844398587942123413e-02 1.318208724260330200e-01 3.336676657199859619e-01 -8.638244122266769409e-02 2.907044291496276855e-01 -1.006465256214141846e-01 2.067601531744003296e-01 1.097824126482009888e-01 1.320199668407440186e-01 3.343984484672546387e-02 2.205353677272796631e-01 2.724683880805969238e-01 -5.090484023094177246e-02 3.441316187381744385e-01 2.527454197406768799e-01 2.300345152616500854e-01 5.177936702966690063e-02 -1.374422609806060791e-01 1.039758026599884033e-01 2.400961145758628845e-02 -1.029131487011909485e-01 1.600862890481948853e-01 -1.117796078324317932e-01 -5.301896855235099792e-02 -2.620369940996170044e-02 8.745600283145904541e-02 -1.630786620080471039e-02 -2.720705270767211914e-01 -2.151459008455276489e-01 -1.716653108596801758e-01
-2.048205733299255371e-01 1.316993832588195801e-01 2.238234281539916992e-01 5.482793319970369339e-03 -1.315771937370300293e-01 -1.202737912535667419e-01 4.573842044919729233e-03 4.297396913170814514e-02 3.934502899646759033e-01 8.372947573661804199e-02 3.927174210548400879e-02 -1.402001231908798218e-01 -1.016281247138977051e-01 1.826305687427520752e-01 -4.311337321996688843e-02 1.403036117553710938e-01 2.674783766269683838e-01 2.811837196350097656e-01 -1.052596494555473328e-01 -2.841885387897491455e-01 -1.269453912973403931e-01 -2.539541572332382202e-02 2.545320093631744385e-01 5.351863428950309753e-02 -2.215100228786468506e-01 -8.935001492500305176e-02 -1.683150082826614380e-01 1.813243329524993896e-01 -2.588694989681243896e-01 1.627846509218215942e-01 -1.309288293123245239e-01 2.300364822149276733e-01
-1.650322526693344116e-01 1.629879623651504517e-01 2.519118413329124451e-02 -1.649437658488750458e-02 -6.063528358936309814e-02 -4.226179793477058411e-02 2.920435965061187744e-01 -2.545396983623504639e-01 6.924701482057571411e-02 2.009381800889968872e-01 -8.321925997734069824e-02 1.008459106087684631e-01 -2.201966941356658936e-01 1.713437736034393311e-01 -3.514732718467712402e-01 -7.729382067918777466e-02 2.471152096986770630e-01 2.102711498737335205e-01 3.185865581035614014e-01 -7.367049902677536011e-02 1.031026989221572876e-02 -3.578363060951232910e-01 7.089602202177047729e-02 2.026362568140029907e-01 1.157335117459297180e-01 -1.938526630401611328e-01 -2.987645380198955536e-02 8.708082139492034912e-02 -2.362862825393676758e-01 7.034021615982055664e-02 -4.689622297883033752e-02 1.061032116413116455e-01
-2.083701780065894127e-03 1.440144181251525879e-01 9.957432746887207031e-02 4.933650046586990356e-02 2.218711972236633301e-01 1.410672068595886230e-01 2.840052843093872070e-01 4.888340458273887634e-02 4.135621488094329834e-01 -1.170173585414886475e-01 -1.423004567623138428e-01 -1.019742849166505039e-04 2.125677466392517090e-01 1.730794310569763184e-01 -2.068235911428928375e-02 1.436054557561874390e-01 -1.162419840693473816e-01 3.765374720096588135e-01 2.993340492248535156e-01 4.161336645483970642e-02 1.194712594151496887e-01 1.827716529369354248e-01 -1.477256882935762405e-03 7.406260818243026733e-02 -1.545766144990921021e-01 2.404290735721588135e-01 -2.338649183511734009e-01 2.720557749271392822e-01 -1.737421751022338867e-02 -2.089622989296913147e-02 3.176096454262733459e-02 -4.021230712532997131e-02
-9.354384988546371460e-02 9.530737251043319702e-02 6.855289638042449951e-02 1.861697286367416382e-01 2.110511437058448792e-02 1.444873809814453125e-01 3.519423604011535645e-01 -3.309714794158935547e-01 2.513007521629333496e-01 9.107464551925659180e-02 1.108377948403358459e-01 3.512193262577056885e-02 1.620846539735794067e-01 5.500279739499092102e-02 -1.394661515951156616e-01 1.223453320562839508e-02 1.233710423111915588e-01 3.223691582679748535e-01 2.173399925231933594e-01 -1.441927701234817505e-01 2.048810124397277832e-01 -8.602124452590942383e-02 3.417583182454109192e-02 1.951325684785842896e-01 -1.299848034977912903e-02 2.095322012901306152e-01 -1.627480685710906982e-01 -7.067352533340454102e-02 -3.873094320297241211e-01 7.601147145032882690e-02 -2.159792631864547729e-01 -2.094614505767822266e-02
-4.021025300025939941e-01 6.527123600244522095e-02 1.386018842458724976e-01 -4.830425977706909180e-02 2.045684009790420532e-01 -1.064850762486457825e-01 3.567211925983428955e-01 1.607613265514373779e-02 7.270114123821258545e-02 -1.483912616968154907e-01 2.222667485475540161e-01 5.981787294149398804e-02 1.389889419078826904e-02 -1.943596079945564270e-02 1.948645897209644318e-02 2.049322575330734253e-01 3.293981775641441345e-02 3.080255389213562012e-01 1.705807298421859741e-01 -1.574709713459014893e-01 -3.685933053493499756e-01 3.066619932651519775e-01 -1.652043610811233521e-01 -5.159443989396095276e-02 -1.827401816844940186e-01 6.240750476717948914e-02 2.720385603606700897e-02 5.690010264515876770e-02 -2.208812832832336426e-01 -8.821380883455276489e-02 -1.474414765834808350e-02 -2.844341658055782318e-02
-1.974029988050460815e-01 2.179476916790008545e-01 -5.909720435738563538e-02 3.006876260042190552e-02 1.570347845554351807e-01 4.387962818145751953e-02 1.311405301094055176e-01 1.317808032035827637e-01 3.613494038581848145e-01 -3.371205925941467285e-01 -8.741226047277450562e-02 -1.933431625366210938e-01 3.261979296803474426e-02 2.191971242427825928e-01 -7.412115484476089478e-02 1.630026549100875854e-01 1.421622484922409058e-01 1.177993640303611755e-01 -1.121768206357955933e-01 1.762760281562805176e-01 -5.321109667420387268e-02 -1.239385828375816345e-01 -2.653778493404388428e-01 3.313408792018890381e-01 3.201625347137451172e-01 -1.243894323706626892e-01 -8.299367874860763550e-02 -8.751767873764038086e-02 -1.019979715347290039e-01 -1.098785456269979477e-02 -2.299297600984573364e-01 -7.415708899497985840e-02
-2.594149708747863770e-01 1.162172108888626099e-01 -1.661558635532855988e-02 1.377944648265838623e-01 1.959232538938522339e-01 -1.957563608884811401e-01 2.232962399721145630e-01 -2.819298803806304932e-01 1.116283982992172241e-01 -1.483184993267059326e-01 3.948958814144134521e-01 1.169697865843772888e-01 -7.081365585327148438e-02 -1.812408864498138428e-02 -2.394582182168960571e-01 2.678248584270477295e-01 1.688358485698699951e-01 2.917320430278778076e-01 5.330781918019056320e-03 -1.893242448568344116e-01 7.866657525300979614e-02 1.618985533714294434e-01 1.050015315413475037e-01 -7.527194917201995850e-02 1.026388555765151978e-01 -2.131730020046234131e-01 1.486650407314300537e-01 2.569145858287811279e-01 -5.375641956925392151e-02 -5.874324962496757507e-02 -5.684199184179306030e-02 -5.615272372961044312e-02
-9.140770137310028076e-02 8.239888586103916168e-03 2.282999157905578613e-01 1.134922578930854797e-01 -6.483535468578338623e-02 3.013258334249258041e-03 2.643861472606658936e-01 -1.123179718852043152e-01 2.651092112064361572e-01 -9.114423394203186035e-02 -2.407101839780807495e-01 -7.469858974218368530e-02 -6.188372895121574402e-02 2.400243580341339111e-01 1.961404234170913696e-01 2.722948491573333740e-01 8.966983109712600708e-02 3.742499649524688721e-01 1.183599680662155151e-01 -3.342001885175704956e-02 -6.751514971256256104e-02 2.269774489104747772e-02 1.786465197801589966e-01 1.076027154922485352e-01 5.876604467630386353e-02 -2.346604466438293457e-01 -3.639173135161399841e-02 1.313909143209457397e-01 -2.705669403076171875e-01 3.237572312355041504e-01 2.045306563377380371e-01 1.221396699547767639e-01
-3.314005956053733826e-02 2.442638874053955078e-01 2.404559850692749023e-01 -9.749539196491241455e-02 1.941037774085998535e-01 1.324435472488403320e-01 -4.497935622930526733e-02 -1.220755949616432190e-01 2.465713024139404297e-01 -1.252291351556777954e-01 -2.800762951374053955e-01 1.384227424860000610e-01 2.884747385978698730e-01 2.961366176605224609e-01 -9.281190484762191772e-02 3.369427621364593506e-01 -4.514223709702491760e-02 1.803936064243316650e-01 5.078642070293426514e-02 1.800391525030136108e-01 -9.857514500617980957e-02 1.132985018193721771e-02 4.925368726253509521e-02 -3.267170488834381104e-02 -8.499488979578018188e-02 -3.323427438735961914e-01 -4.332863539457321167e-02 8.879514038562774658e-02 -2.800436913967132568e-01 1.676465719938278198e-01 -2.221854589879512787e-02 1.235067546367645264e-01
-2.515178024768829346e-01 2.448228597640991211e-01 2.004823386669158936e-01 1.087657990865409374e-03 -1.741372346878051758e-01 -3.385427221655845642e-02 -4.552454873919487000e-02 -1.104818508028984070e-01 -3.240415453910827637e-02 -2.589861452579498291e-01 1.981907784938812256e-01 2.128414213657379150e-01 2.258691489696502686e-01 2.218900173902511597e-01 1.068401709198951721e-02 -3.132175654172897339e-02 7.305409759283065796e-02 3.915441930294036865e-01 4.463532269001007080e-01 8.134397864341735840e-02 4.753235355019569397e-02 -2.474608831107616425e-02 -7.787217944860458374e-02 1.104700639843940735e-01 1.388077437877655029e-02 6.650686264038085938e-03 -2.828916311264038086e-01 2.295312285423278809e-02 -1.370484977960586548e-01 -8.070855587720870972e-02 9.827535832300782204e-04 -2.123339921236038208e-01
-1.055802628397941589e-01 7.655518595129251480e-03 9.925513714551925659e-02 1.102752462029457092e-01 1.000240817666053772e-01 -1.460504084825515747e-01 2.235172688961029053e-01 -1.327912807464599609e-01 -6.125728413462638855e-02 -1.144398674368858337e-01 -6.065046414732933044e-02 -1.310987025499343872e-01 -2.832859456539154053e-01 2.929280698299407959e-01 2.272502779960632324e-01 3.103796243667602539e-01 2.829456925392150879e-01 1.259361207485198975e-01 4.663838446140289307e-02 -1.317348927259445190e-01 1.397491991519927979e-01 -3.100687637925148010e-02 4.244203865528106689e-02 2.379424422979354858e-01 -1.151214540004730225e-02 -2.051819264888763428e-01 -1.057135462760925293e-01 6.768283247947692871e-02 -3.494770526885986328e-01 2.292320728302001953e-01 -2.643770873546600342e-01 1.384954899549484253e-01
-1.628322303295135498e-01 2.962568104267120361e-01 3.083066046237945557e-01 -2.309788018465042114e-01 7.554151117801666260e-02 -9.508975595235824585e-02 3.122457563877105713e-01 -1.966794431209564209e-01 1.055619642138481140e-01 6.476595252752304077e-02 -1.373682022094726562e-01 9.626123309135437012e-02 -5.924439430236816406e-02 1.260922998189926147e-01 2.199561707675457001e-02 3.178298473358154297e-02 6.604351848363876343e-02 3.777359127998352051e-01 -2.323918603360652924e-02 1.078933402895927429e-01 -1.742943823337554932e-01 1.200139746069908142e-01 1.913411468267440796e-01 -9.272924065589904785e-02 9.071642905473709106e-02 -6.879940629005432129e-02 -2.482644617557525635e-01 2.562556974589824677e-02 -3.999631106853485107e-01 -1.095563359558582306e-02 1.595535427331924438e-01 1.094786748290061951e-01
1.927807740867137909e-02 2.216519266366958618e-01 1.451717615127563477e-01 -1.111477166414260864e-01 -1.662070006132125854e-01 -1.366716902703046799e-02 4.403967261314392090e-01 1.065701246261596680e-01 2.625940442085266113e-01 -5.734311416745185852e-02 6.164189055562019348e-02 -7.395590073429048061e-04 -1.907295435667037964e-01 2.080301344394683838e-01 -1.723958551883697510e-01 3.859559819102287292e-02 1.019275858998298645e-01 3.148342669010162354e-01 1.264497339725494385e-01 1.994365453720092773e-02 -1.253730356693267822e-01 -3.117574751377105713e-01 1.708463430404663086e-01 -4.795806854963302612e-02 1.289503723382949829e-01 -3.382667303085327148e-01 -1.721165478229522705e-01 1.250138133764266968e-02 -9.537207335233688354e-02 1.349914073944091797e-01 5.445924028754234314e-02 1.887584626674652100e-01
-2.736058235168457031e-01 3.440996408462524414e-01 1.654255390167236328e-01 5.945465713739395142e-02 6.105234473943710327e-02 -2.876055538654327393e-01 2.163426131010055542e-01 1.536414027214050293e-01 -5.545644089579582214e-02 -1.669662147760391235e-01 3.040885627269744873e-01 1.068482100963592529e-01 -1.884525269269943237e-02 1.009098365902900696e-01 -2.179879248142242432e-01 3.126954138278961182e-01 3.881910070776939392e-02 2.453296929597854614e-01 -7.456205040216445923e-02 -1.700910553336143494e-02 -1.733658909797668457e-01 1.160109788179397583e-01 -7.331795245409011841e-02 -9.119860827922821045e-03 3.251637145876884460e-02 -6.839056313037872314e-02 -6.371697410941123962e-03 -1.529795974493026733e-01 -4.203644990921020508e-01 2.003774978220462799e-02 4.590941965579986572e-02 5.828636884689331055e-02
-9.872695803642272949e-02 2.246109843254089355e-01 -5.467049777507781982e-03 1.449505537748336792e-01 3.239745795726776123e-01 4.599823802709579468e-02 2.714624404907226562e-01 1.158776655793190002e-01 1.608048230409622192e-01 -4.295242950320243835e-02 3.229435682296752930e-01 1.636701077222824097e-01 -7.706332206726074219e-02 1.594739109277725220e-01 -2.221479080617427826e-02 4.091144502162933350e-01 1.343682259321212769e-01 6.969368457794189453e-02 3.552990853786468506e-01 6.222470104694366455e-02 -6.225402280688285828e-02 1.144740954041481018e-01 -9.644573181867599487e-02 1.626614294946193695e-02 -5.435654148459434509e-02 -8.478592336177825928e-02 1.263583004474639893e-01 -2.318415194749832153e-01 -2.380329370498657227e-01 4.382179304957389832e-02 -2.573468163609504700e-02 2.188034653663635254e-01
-1.154913082718849182e-01 2.894349694252014160e-01 -9.824056923389434814e-02 2.336810529232025146e-01 1.167852431535720825e-01 -1.267440803349018097e-02 3.827823698520660400e-01 -9.374801814556121826e-02 -1.449765413999557495e-01 2.199029736220836639e-02 -1.057782247662544250e-01 -1.949503645300865173e-02 1.655915379524230957e-02 4.460965748876333237e-03 1.775958538055419922e-01 2.426791340112686157e-01 1.761146038770675659e-01 -3.039414621889591217e-02 9.851527959108352661e-02 -5.581098049879074097e-02 1.075394898653030396e-01 4.005660861730575562e-02 -3.443785384297370911e-02 2.855660617351531982e-01 -9.963898360729217529e-02 -9.249911457300186157e-02 -1.318339854478836060e-01 -2.876778598874807358e-03 -3.472784757614135742e-01 4.121591746807098389e-01 -2.002643048763275146e-01 1.964767426252365112e-01
-2.320841997861862183e-01 9.984543174505233765e-02 2.071774601936340332e-01 3.588501214981079102e-01 6.951624900102615356e-02 6.910119950771331787e-02 7.005862891674041748e-02 -1.192425638437271118e-01 -9.019248187541961670e-03 -2.582446932792663574e-01 1.262788623571395874e-01 -1.713975518941879272e-01 2.125251889228820801e-01 1.320822238922119141e-01 -6.950208544731140137e-02 1.864975094795227051e-01 2.229135483503341675e-01 3.563648462295532227e-01 1.105342507362365723e-01 1.316585987806320190e-01 2.896625697612762451e-01 4.501475393772125244e-02 -1.293744593858718872e-01 1.337996125221252441e-01 -8.699648827314376831e-02 -2.127060294151306152e-01 -2.656558752059936523e-01 -7.640642672777175903e-02 1.362351775169372559e-01 1.017550826072692871e-01 -1.656958162784576416e-01 -9.495490789413452148e-02
-3.516968712210655212e-02 2.037155330181121826e-01 2.186504900455474854e-01 3.717570602893829346e-01 9.669807553291320801e-02 -9.883792698383331299e-02 8.437521010637283325e-02 2.706930339336395264e-01 3.184392675757408142e-02 7.681076228618621826e-02 4.505232907831668854e-03 9.679405950009822845e-03 1.405173167586326599e-02 1.710849553346633911e-01 -1.177876740694046021e-01 1.622408926486968994e-01 5.727795418351888657e-03 1.674794107675552368e-01 1.368944197893142700e-01 -3.518027961254119873e-01 -3.648590296506881714e-02 -1.690024435520172119e-01 -2.214522063732147217e-01 -1.297498047351837158e-01 -1.808530837297439575e-02 -3.279287815093994141e-01 -4.980035126209259033e-02 1.981543898582458496e-01 -3.608148694038391113e-01 4.092677310109138489e-02 2.363737858831882477e-02 2.160083502531051636e-01
-3.017143011093139648e-01 8.544304221868515015e-02 6.100733205676078796e-02 -1.533588469028472900e-01 -4.351410642266273499e-02 -1.389276534318923950e-01 7.267342507839202881e-02 5.026826635003089905e-02 9.999023377895355225e-02 -1.112271938472986221e-02 -7.883577048778533936e-02 -2.000160217285156250e-01 1.584214121103286743e-01 3.011383712291717529e-01 -7.852056622505187988e-02 7.705470919609069824e-02 1.144895851612091064e-01 2.812290489673614502e-01 1.086881384253501892e-01 -4.648118466138839722e-02 8.379140496253967285e-02 -1.561977528035640717e-02 1.703666150569915771e-02 1.527779698371887207e-01 -7.823140174150466919e-02 -5.218610540032386780e-02 -2.265838533639907837e-01 1.301452517509460449e-01 -5.678622722625732422e-01 3.321446478366851807e-01 -3.640384972095489502e-02 1.135548874735832214e-01
-3.213013112545013428e-01 2.373456358909606934e-01 -1.707116663455963135e-01 7.997754961252212524e-02 -6.449379771947860718e-02 -2.452047541737556458e-02 2.243466675281524658e-01 1.487872377038002014e-02 -5.493507534265518188e-02 6.472323089838027954e-02 -7.290390133857727051e-02 -7.415448874235153198e-02 1.335213780403137207e-01 1.353138089179992676e-01 4.886275622993707657e-03 4.007321894168853760e-01 3.152158111333847046e-02 1.431707739830017090e-01 8.003185689449310303e-02 -3.101829588413238525e-01 -1.920544914901256561e-02 -1.960414201021194458e-01 -2.636259496212005615e-01 -1.910343170166015625e-01 -1.631554812192916870e-01 -1.231924667954444885e-01 5.194921791553497314e-02 1.023873910307884216e-01 -2.686867713928222656e-01 -2.467298135161399841e-02 -6.526249647140502930e-02 3.658809065818786621e-01
-3.857504725456237793e-01 1.803215891122817993e-01 7.510381937026977539e-02 9.080893546342849731e-02 -1.026358976960182190e-01 2.388946339488029480e-02 3.652063608169555664e-01 6.406608037650585175e-03 4.149663075804710388e-02 1.284707188606262207e-01 -1.463956832885742188e-01 -1.227158308029174805e-02 -2.019468396902084351e-01 1.275793313980102539e-01 -5.325789377093315125e-02 9.339036047458648682e-02 2.053202092647552490e-01 1.492491513490676880e-01 1.596555560827255249e-01 1.908198148012161255e-01 -5.939202755689620972e-02 -1.899364590644836426e-02 1.701150536537170410e-01 -4.920123890042304993e-02 1.134841442108154297e-01 -4.748706892132759094e-02 -4.788260534405708313e-02 -1.220864709466695786e-02 -4.190361797809600830e-01 6.943768262863159180e-02 1.508007012307643890e-02 4.382338821887969971e-01
-3.011062741279602051e-01 4.439410865306854248e-01 -2.719666622579097748e-02 -2.890850901603698730e-01 1.604726314544677734e-01 8.496206253767013550e-03 1.269994080066680908e-01 2.001276053488254547e-02 2.221077382564544678e-01 -9.301667660474777222e-02 2.243224382400512695e-01 1.573141515254974365e-01 -8.090860396623611450e-02 1.817804574966430664e-01 1.164055913686752319e-01 1.411414593458175659e-01 3.833727969322353601e-04 3.560899198055267334e-01 1.896982192993164062e-01 -1.721473932266235352e-01 -2.563253603875637054e-02 1.006431877613067627e-01 8.752763271331787109e-02 7.812782377004623413e-02 7.242409139871597290e-02 7.406666874885559082e-02 5.768018588423728943e-02 2.160390019416809082e-01 4.423084482550621033e-02 -1.367494836449623108e-02 -2.285240143537521362e-01 -2.177282124757766724e-01
2.914202632382512093e-04 2.155661731958389282e-01 -4.864657297730445862e-02 -2.102776058018207550e-02 -8.778717368841171265e-02 1.318679600954055786e-01 1.763101667165756226e-01 -2.517372667789459229e-01 3.913258314132690430e-01 -5.929785594344139099e-02 4.052149057388305664e-01 2.324800044298171997e-01 1.216534376144409180e-01 2.770721167325973511e-02 -1.053125187754631042e-01 2.580147981643676758e-02 9.489861875772476196e-02 2.360848896205425262e-02 3.407225906848907471e-01 1.566422283649444580e-01 -6.172721460461616516e-02 -1.511484105139970779e-02 -7.892405986785888672e-02 5.530142411589622498e-02 1.727182865142822266e-01 -1.921938061714172363e-01 -1.339293420314788818e-01 1.050224006175994873e-01 -1.751991063356399536e-01 3.091514669358730316e-02 -3.605186343193054199e-01 8.982880413532257080e-02
-2.854001522064208984e-01 1.188393980264663696e-01 1.220329999923706055e-01 -6.603544205427169800e-02 -2.079747915267944336e-01 -4.324067756533622742e-02 1.697435788810253143e-02 1.473498493432998657e-01 2.355729490518569946e-01 -3.927174955606460571e-02 -7.143253087997436523e-02 -2.737038433551788330e-01 1.710869818925857544e-01 3.759510517120361328e-01 -7.613348215818405151e-02 7.692156732082366943e-02 5.658239498734474182e-02 1.809463053941726685e-01 -2.404702361673116684e-03 -1.699012666940689087e-01 -1.060227975249290466e-01 2.072255685925483704e-02 7.743302732706069946e-02 9.910070896148681641e-02 -4.195240885019302368e-02 -6.036658771336078644e-03 -2.123182713985443115e-01 1.212772950530052185e-01 -5.136583447456359863e-01 1.640771031379699707e-01 -1.841216534376144409e-01 1.418396085500717163e-01
-1.074941530823707581e-01 2.292006462812423706e-01 6.728913635015487671e-02 -9.678426198661327362e-03 7.760456949472427368e-02 -1.470631919801235199e-02 3.361670076847076416e-01 1.577455252408981323e-01 1.511714756488800049e-01 -1.333486586809158325e-01 2.324359118938446045e-01 2.563424110412597656e-01 -1.563294082880020142e-01 8.577018976211547852e-02 -1.282224506139755249e-01 4.861474037170410156e-02 -8.781891316175460815e-02 4.820531308650970459e-01 1.212442517280578613e-01 -1.903405785560607910e-01 -2.385623455047607422e-01 1.375107467174530029e-01 -1.146363932639360428e-02 5.944015458226203918e-02 -1.273764111101627350e-02 1.723431423306465149e-02 8.358623087406158447e-02 5.626089498400688171e-02 -4.014457762241363525e-01 1.170849660411477089e-03 -1.571191400289535522e-01 -9.605703502893447876e-02
-1.637787669897079468e-01 5.322762951254844666e-02 -1.901453286409378052e-01 -3.301015868782997131e-02 1.705455929040908813e-01 7.957720756530761719e-02 3.007411956787109375e-01 -8.876158297061920166e-02 2.501883730292320251e-02 -2.392050474882125854e-01 1.294900029897689819e-01 -2.103541195392608643e-01 2.898454070091247559e-01 1.573043763637542725e-01 -2.120147645473480225e-01 -1.091949734836816788e-02 7.272352278232574463e-02 2.373648732900619507e-01 8.075781166553497314e-02 -6.099696829915046692e-02 -3.588476777076721191e-02 5.499173421412706375e-03 -3.457302153110504150e-01 9.443395584821701050e-02 -1.392268985509872437e-01 -3.546270728111267090e-01 3.405896574258804321e-02 2.483934611082077026e-01 -5.838778614997863770e-02 -1.267088800668716431e-01 -1.896370053291320801e-01 2.481966912746429443e-01
-3.558479845523834229e-01 7.248597592115402222e-02 -1.628318727016448975e-01 -1.068276390433311462e-01 1.424888223409652710e-01 -2.330307215452194214e-01 3.290202617645263672e-01 1.486592441797256470e-01 2.692489326000213623e-01 -1.671860814094543457e-01 1.602008193731307983e-01 2.870381772518157959e-01 4.113905876874923706e-02 -7.523229718208312988e-02 -8.702618628740310669e-02 1.904779374599456787e-01 1.379028409719467163e-01 1.428608149290084839e-01 1.533741354942321777e-01 7.227083295583724976e-02 9.568707644939422607e-02 5.425160750746726990e-02 -7.702218741178512573e-02 1.713016331195831299e-01 -1.747954934835433960e-01 -2.346605807542800903e-02 1.395653039216995239e-01 3.905963003635406494e-01 -1.318376958370208740e-01 9.826557338237762451e-02 -1.279122680425643921e-01 5.853462964296340942e-02
-1.780183166265487671e-01 1.605849415063858032e-01 -1.019215360283851624e-01 2.153145521879196167e-01 1.304737478494644165e-01 3.597677350044250488e-01 1.601615995168685913e-01 -1.412214040756225586e-01 1.223329156637191772e-01 9.650753438472747803e-02 -1.350540220737457275e-01 -1.391407568007707596e-02 1.347106248140335083e-01 8.755203336477279663e-02 -2.247213199734687805e-02 -1.679755002260208130e-01 3.288386166095733643e-01 2.814572751522064209e-01 8.510079234838485718e-02 -1.143884286284446716e-01 1.778331026434898376e-02 -1.003485023975372314e-01 -1.590710878372192383e-01 1.757916808128356934e-02 1.132388338446617126e-01 -5.918699875473976135e-02 -4.843122512102127075e-02 3.461553156375885010e-01 -9.292341768741607666e-02 -8.448501676321029663e-02 -3.438939750194549561e-01 2.833152413368225098e-01
-2.822318673133850098e-01 -1.446441467851400375e-02 3.336451351642608643e-01 1.103013008832931519e-01 -9.703780710697174072e-02 1.088957637548446655e-01 3.667117953300476074e-01 5.589043721556663513e-02 1.195103302597999573e-01 -4.676621034741401672e-02 -5.652623716741800308e-03 -5.640823394060134888e-02 5.942076444625854492e-02 -7.613042742013931274e-02 2.046555466949939728e-02 1.890030950307846069e-01 2.312602549791336060e-01 3.201838135719299316e-01 3.980522602796554565e-02 -1.257754415273666382e-01 -3.200006484985351562e-01 -4.349014163017272949e-02 6.866789609193801880e-02 1.147222816944122314e-01 3.387235477566719055e-02 -4.635236859321594238e-01 -1.081992685794830322e-01 1.290339697152376175e-02 -2.039494691416621208e-03 1.964849382638931274e-01 5.738304462283849716e-03 1.026327684521675110e-01
-3.685795068740844727e-01 2.300329208374023438e-01 7.141504436731338501e-02 1.342724412679672241e-01 -1.328887641429901123e-01 -1.461600326001644135e-02 3.335479795932769775e-01 -3.920342773199081421e-02 4.611562564969062805e-02 5.598130449652671814e-02 -8.054084330797195435e-02 -6.532617658376693726e-02 -1.423939466476440430e-01 2.580770254135131836e-01 -1.070043165236711502e-02 3.102175833191722631e-04 2.060368955135345459e-01 1.096441447734832764e-01 1.451493352651596069e-01 9.405966848134994507e-02 2.375996112823486328e-02 -9.247872978448867798e-02 2.974368333816528320e-01 -1.047768816351890564e-01 1.120355352759361267e-01 -1.062710285186767578e-01 -4.769681021571159363e-02 6.529725342988967896e-02 -4.499254524707794189e-01 -2.722701057791709900e-02 4.675060883164405823e-02 3.545916080474853516e-01
-2.928707003593444824e-01 3.247631192207336426e-01 1.884131133556365967e-02 1.154573559761047363e-01 2.663851082324981689e-01 -1.380135864019393921e-01 1.585044860839843750e-01 1.536705642938613892e-01 -4.665101319551467896e-02 -2.076685279607772827e-01 2.211390286684036255e-01 2.237583324313163757e-02 -8.228044956922531128e-02 -6.748367100954055786e-02 -3.108704090118408203e-01 2.147430926561355591e-01 -2.189491875469684601e-02 2.459333539009094238e-01 -6.536751240491867065e-02 1.182473674416542053e-01 1.347721964120864868e-01 1.377144604921340942e-01 -6.018398329615592957e-02 9.675002098083496094e-02 1.461834311485290527e-01 -2.022042572498321533e-01 -2.092637568712234497e-01 -6.678853929042816162e-02 -4.021898210048675537e-01 -4.923730343580245972e-02 -5.785391852259635925e-02 1.314337272197008133e-02
-1.573287546634674072e-01 7.779679447412490845e-02 1.856244057416915894e-01 -1.117793396115303040e-01 2.951730489730834961e-01 -6.564804166555404663e-02 7.167209871113300323e-03 -1.718793809413909912e-02 1.205089539289474487e-01 1.097797825932502747e-01 -9.033786505460739136e-02 -2.809120155870914459e-02 -1.045933458954095840e-03 4.326748102903366089e-02 -3.069010563194751740e-02 9.544031322002410889e-02 4.220958054065704346e-01 2.797031998634338379e-01 1.134100854396820068e-01 1.713018268346786499e-01 -1.434514224529266357e-01 -1.023643836379051208e-01 -1.219639368355274200e-02 8.641038835048675537e-02 1.555491331964731216e-02 -1.543960571289062500e-01 -3.350900411605834961e-01 2.348947227001190186e-01 -3.859746754169464111e-01 3.035260438919067383e-01 4.239255189895629883e-02 1.062693968415260315e-01
-3.774425089359283447e-01 3.455478250980377197e-01 -6.121364608407020569e-02 -2.321233972907066345e-02 6.357811857014894485e-03 -1.993389725685119629e-01 1.984224915504455566e-01 2.011914849281311035e-01 4.600029438734054565e-02 -1.318665742874145508e-01 -1.730900108814239502e-01 -2.256078273057937622e-02 -1.405700445175170898e-01 6.185702513903379440e-03 -1.756992042064666748e-01 1.954214572906494141e-01 1.955544948577880859e-01 1.114569604396820068e-01 1.798367053270339966e-01 -2.461335361003875732e-01 2.378431260585784912e-01 -1.152956560254096985e-01 4.865070339292287827e-03 1.508876979351043701e-01 -5.432519689202308655e-02 1.653729081153869629e-01 -3.124907910823822021e-01 1.092441603541374207e-01 -1.229261159896850586e-01 -9.111661463975906372e-02 2.471299618482589722e-01 1.215689480304718018e-01
7.289426028728485107e-02 8.023115992546081543e-02 1.394280493259429932e-01 -1.092207357287406921e-01 1.230616867542266846e-01 2.270907163619995117e-01 2.630429565906524658e-01 1.240713223814964294e-01 2.685831487178802490e-01 -8.083248138427734375e-02 -1.810296028852462769e-01 -2.100376337766647339e-01 2.232120931148529053e-01 9.144852310419082642e-02 -6.355908513069152832e-02 1.802936494350433350e-01 1.705898791551589966e-01 -1.571334339678287506e-02 1.305000185966491699e-01 1.044978052377700806e-01 -1.887126266956329346e-02 -3.739255946129560471e-03 2.299014180898666382e-01 1.973674148321151733e-01 -2.255300581455230713e-01 7.148919999599456787e-02 1.225847844034433365e-02 9.693772345781326294e-02 -4.880240261554718018e-01 3.724274411797523499e-02 -2.743344604969024658e-01 1.596177667379379272e-01
-3.784728348255157471e-01 2.104371041059494019e-01 -4.589616507291793823e-02 -1.841512471437454224e-01 1.256528645753860474e-01 -1.608831286430358887e-01 2.405835092067718506e-01 -2.903645336627960205e-01 3.026046454906463623e-01 -3.192613720893859863e-01 -1.302652508020401001e-01 5.551311746239662170e-02 -8.484051376581192017e-02 -9.491145610809326172e-02 1.015494391322135925e-01 3.286206722259521484e-01 1.569342166185379028e-01 1.998922079801559448e-01 1.014400646090507507e-01 6.993485987186431885e-02 -2.104527354240417480e-01 5.913057923316955566e-02 -1.834616065025329590e-01 -7.467670738697052002e-02 -1.432899832725524902e-01 3.682285547256469727e-02 -7.045853137969970703e-02 1.937620192766189575e-01 8.663778007030487061e-02 -2.172514796257019043e-02 5.484029278159141541e-02 4.863148555159568787e-02
-3.237732648849487305e-01 2.937986254692077637e-01 -1.340713649988174438e-01 2.465567439794540405e-01 2.400365769863128662e-01 -1.591684669256210327e-01 2.892191112041473389e-01 4.393397644162178040e-02 -1.190954446792602539e-02 -1.928098648786544800e-01 7.647349685430526733e-02 6.400565803050994873e-02 -2.408152632415294647e-02 2.803771384060382843e-02 1.603591144084930420e-01 2.028674185276031494e-01 1.413475573062896729e-01 1.126152649521827698e-02 1.405704487115144730e-02 -2.160834521055221558e-02 -1.032293587923049927e-01 2.515343129634857178e-01 -9.284831583499908447e-02 8.178049325942993164e-02 -4.152702912688255310e-02 -1.709900349378585815e-01 8.796732872724533081e-02 4.609543457627296448e-02 -4.187788665294647217e-01 -1.661743074655532837e-01 1.236436218023300171e-01 2.774016559123992920e-01
-1.871472224593162537e-02 9.838774055242538452e-02 1.248934864997863770e-01 -1.999024897813796997e-01 8.689766377210617065e-02 -1.298250705003738403e-01 2.018679082393646240e-01 -4.433163255453109741e-02 1.612703651189804077e-01 -2.437597215175628662e-01 -9.956014901399612427e-02 -1.004043817520141602e-01 -8.311190456151962280e-02 1.726483553647994995e-02 -3.188853859901428223e-01 -6.865768134593963623e-02 2.074125856161117554e-01 1.599197536706924438e-01 1.806438863277435303e-01 8.730202913284301758e-02 2.009107023477554321e-01 7.895731180906295776e-02 -6.453596800565719604e-02 2.643201351165771484e-01 -1.527367234230041504e-01 2.002703100442886353e-01 -3.229982852935791016e-01 2.551962733268737793e-01 -3.454188704490661621e-01 -1.082005873322486877e-01 -2.335024625062942505e-01 -1.867205090820789337e-02
-7.906448841094970703e-02 3.094514310359954834e-01 1.545646935701370239e-01 -5.188529193401336670e-02 6.792793050408363342e-03 2.100447416305541992e-01 2.012619972229003906e-01 8.399200439453125000e-02 3.361922204494476318e-01 -1.703043580055236816e-01 -1.965805329382419586e-02 1.167238503694534302e-01 -1.349270939826965332e-01 1.025323197245597839e-01 1.770498603582382202e-01 9.101659804582595825e-02 -2.756056375801563263e-02 2.676659524440765381e-01 2.101448029279708862e-01 -3.214953839778900146e-01 -2.633920609951019287e-01 2.839735150337219238e-01 -1.568617075681686401e-01 1.063120812177658081e-01 8.345884829759597778e-02 1.878823190927505493e-01 -1.717866957187652588e-01 2.351085394620895386e-01 9.003198146820068359e-02 -1.091610174626111984e-02 -4.939170926809310913e-02 -1.082887351512908936e-01
-2.275019735097885132e-01 2.820553779602050781e-01 1.742675602436065674e-01 6.281700730323791504e-02 3.163116052746772766e-03 2.295111715793609619e-01 -7.670662365853786469e-03 -1.707918643951416016e-01 2.855822145938873291e-01 -7.332979887723922729e-02 -1.923890411853790283e-01 1.415902823209762573e-01 2.094654142856597900e-01 2.437892109155654907e-01 9.824077039957046509e-02 3.193640112876892090e-01 -5.241554230451583862e-02 2.118934094905853271e-01 -4.365387931466102600e-02 1.499371230602264404e-01 -2.369609326124191284e-01 9.387457370758056641e-02 5.023653060197830200e-02 -3.590599074959754944e-02 -1.922584474086761475e-01 -1.369490474462509155e-01 -1.265249550342559814e-01 2.147286534309387207e-01 -2.250884771347045898e-01 2.434437572956085205e-01 -3.638536855578422546e-02 1.536600589752197266e-01
-1.166456192731857300e-01 2.422622293233871460e-01 8.394170552492141724e-02 4.283127784729003906e-01 3.081804811954498291e-01 -1.254544854164123535e-01 1.724362522363662720e-01 3.940617665648460388e-03 -1.490879338234663010e-02 -1.657662540674209595e-01 6.594459060579538345e-03 -1.129407435655593872e-01 1.028492152690887451e-01 -3.326435014605522156e-02 -2.960439920425415039e-01 6.187689304351806641e-02 -5.550338327884674072e-02 1.769893020391464233e-01 1.346972882747650146e-01 -1.547641754150390625e-01 1.100177839398384094e-01 -1.925225257873535156e-01 -1.018143445253372192e-01 -1.718005836009979248e-01 3.808191791176795959e-02 -2.740078568458557129e-01 -3.322838991880416870e-02 2.822492718696594238e-01 -2.387923598289489746e-01 2.460961937904357910e-01 1.942435465753078461e-02 1.107814460992813110e-01
-1.848076283931732178e-01 1.111728101968765259e-01 3.068320453166961670e-01 -2.394232153892517090e-02 -1.501315981149673462e-01 -1.356886625289916992e-01 3.194782510399818420e-02 -1.802724786102771759e-02 3.746952712535858154e-01 1.340781990438699722e-02 1.028444170951843262e-01 -1.620550602674484253e-01 -1.101022958755493164e-01 2.714206874370574951e-01 -7.327277958393096924e-02 2.101925760507583618e-01 1.313748359680175781e-01 2.247479557991027832e-01 -1.345402300357818604e-01 -2.793818116188049316e-01 -4.096588119864463806e-02 1.004604324698448181e-01 6.505554169416427612e-02 1.533332914113998413e-01 -2.679067254066467285e-01 -5.564825236797332764e-02 -1.464074552059173584e-01 1.328010112047195435e-01 -3.235236406326293945e-01 2.337553203105926514e-01 -6.945247948169708252e-02 1.489954292774200439e-01
-2.691728770732879639e-01 3.001248538494110107e-01 3.036000393331050873e-02 7.354527711868286133e-02 -6.520912796258926392e-02 1.567410677671432495e-01 1.489671021699905396e-01 1.054084971547126770e-01 1.198789328336715698e-01 -5.710405856370925903e-02 -1.994700282812118530e-01 -1.360523793846368790e-02 -8.909083902835845947e-02 5.869395658373832703e-02 -1.796281933784484863e-01 1.536417007446289062e-01 -8.561882376670837402e-02 2.289638221263885498e-01 4.058300554752349854e-01 -3.122607469558715820e-01 -5.817415937781333923e-02 -2.896547876298427582e-02 -8.745650202035903931e-02 2.558217849582433701e-03 -3.051496744155883789e-01 -3.267473280429840088e-01 2.613188922405242920e-01 2.579477056860923767e-02 -1.055187433958053589e-01 -8.659349405206739902e-04 3.427746240049600601e-03 1.741860508918762207e-01
-1.900860369205474854e-01 1.711037307977676392e-01 3.992809951305389404e-01 -1.051620915532112122e-01 9.357208013534545898e-02 1.377730518579483032e-01 2.521931529045104980e-01 -1.404884010553359985e-01 1.533436179161071777e-01 -3.085975907742977142e-02 -2.099791616201400757e-01 6.879111379384994507e-02 8.503362536430358887e-02 2.777959704399108887e-01 7.339877635240554810e-02 1.682493388652801514e-01 2.900606207549571991e-02 2.870539426803588867e-01 7.455285638570785522e-02 2.431530356407165527e-01 -1.493777036666870117e-01 3.950190916657447815e-02 3.520658612251281738e-02 1.410549413412809372e-02 6.711953878402709961e-02 -1.791620552539825439e-01 -2.513652741909027100e-01 1.137664839625358582e-01 -3.108572959899902344e-01 1.969809979200363159e-01 1.353227794170379639e-01 1.480925679206848145e-01
-3.688614368438720703e-01 2.156565338373184204e-01 -5.438524484634399414e-02 6.703180819749832153e-02 1.878664046525955200e-01 1.923222988843917847e-01 3.534243106842041016e-01 -9.011170826852321625e-03 1.338254958391189575e-01 -2.939318679273128510e-02 9.477145969867706299e-03 3.212189972400665283e-01 1.867752373218536377e-01 -2.195043256506323814e-03 1.814446151256561279e-01 2.353817373514175415e-01 2.781089842319488525e-01 -3.193541988730430603e-02 6.742191314697265625e-02 1.259993463754653931e-01 -6.102330237627029419e-02 9.402014315128326416e-02 9.594753384590148926e-02 8.520294725894927979e-02 -2.868309617042541504e-01 -2.360153943300247192e-01 1.134692318737506866e-02 -7.108547538518905640e-02 -7.985305786132812500e-02 -3.175288438796997070e-02 -2.979607582092285156e-01 1.766258105635643005e-02
-4.811874032020568848e-02 1.780297458171844482e-01 1.519078612327575684e-01 2.114294916391372681e-01 1.238525211811065674e-01 -1.118256077170372009e-01 3.264462351799011230e-01 1.270135492086410522e-01 -1.782563924789428711e-01 -3.656302392482757568e-02 -5.049190670251846313e-02 8.900628238916397095e-02 1.052268408238887787e-02 -9.688403457403182983e-02 -5.226435884833335876e-02 1.965854912996292114e-01 -3.163123130798339844e-02 1.501497626304626465e-01 -3.086692467331886292e-02 -2.940621972084045410e-01 -9.870425797998905182e-03 1.158333104103803635e-02 -1.044289544224739075e-01 -7.884564995765686035e-02 1.413054168224334717e-01 -4.531343877315521240e-01 -1.825585067272186279e-01 1.515604704618453979e-01 -3.866211771965026855e-01 1.834287196397781372e-01 -2.393718510866165161e-01 -5.354913324117660522e-02
1.925084367394447327e-02 3.099438846111297607e-01 -3.948619216680526733e-02 6.721870601177215576e-02 -1.758576370775699615e-03 -1.590059250593185425e-01 2.507897019386291504e-01 -1.808260232210159302e-01 -1.578049175441265106e-02 -1.506631635129451752e-02 -2.147614508867263794e-01 1.594864018261432648e-02 1.558114029467105865e-02 -1.552622765302658081e-01 -2.308180183172225952e-01 2.286578863859176636e-01 5.114015340805053711e-01 1.200883761048316956e-01 3.022907674312591553e-01 4.951778426766395569e-02 2.178624570369720459e-01 -3.168719261884689331e-02 -4.875617846846580505e-02 1.458641886711120605e-02 -1.090893149375915527e-01 4.996693879365921021e-02 -1.400899738073348999e-01 1.121727600693702698e-01 -2.581408023834228516e-01 9.190272539854049683e-02 2.379131913185119629e-01 2.665791660547256470e-02
-3.240049779415130615e-01 2.288175672292709351e-01 1.738493144512176514e-02 1.062951833009719849e-01 1.094466149806976318e-01 2.147485017776489258e-01 3.768358752131462097e-02 -2.525870501995086670e-01 2.197155356407165527e-01 8.662287145853042603e-02 1.408741921186447144e-01 -3.319947794079780579e-02 1.260913461446762085e-01 3.585613667964935303e-01 1.347598582506179810e-01 1.157687306404113770e-01 -7.809392362833023071e-02 2.474860996007919312e-01 -1.138256341218948364e-01 -1.349811404943466187e-01 1.596311181783676147e-01 4.284886643290519714e-02 -2.060833275318145752e-01 -9.781946986913681030e-02 -1.603014916181564331e-01 -7.739990949630737305e-02 -1.351206302642822266e-01 -1.290981322526931763e-01 -3.507732450962066650e-01 -1.794796437025070190e-01 -2.332414239645004272e-01 -2.904821746051311493e-02
-1.303326636552810669e-01 2.698744833469390869e-01 2.180747687816619873e-01 -1.031836494803428650e-01 1.512113511562347412e-01 1.380746513605117798e-01 -4.036928527057170868e-03 -1.220614761114120483e-01 1.996123194694519043e-01 -7.356346398591995239e-02 -2.170567810535430908e-01 1.326434761285781860e-01 3.432002365589141846e-01 2.739016115665435791e-01 -6.892585661262273788e-03 1.691749840974807739e-01 -2.645243518054485321e-02 1.636055856943130493e-01 7.455933839082717896e-02 2.124777436256408691e-02 -2.633858621120452881e-01 1.429235842078924179e-02 3.710239753127098083e-02 4.238169640302658081e-02 -1.239343658089637756e-01 -2.520771324634552002e-01 -1.217942833900451660e-01 1.629202961921691895e-01 -2.078396081924438477e-01 3.512162566184997559e-01 -6.942434608936309814e-02 2.565476000308990479e-01
-2.526468336582183838e-01 1.371953636407852173e-01 -1.217010337859392166e-02 3.221820890903472900e-01 3.330121934413909912e-01 1.018087640404701233e-01 5.793738365173339844e-02 2.886399999260902405e-02 -5.773242935538291931e-02 -2.572380006313323975e-01 2.018000185489654541e-02 -1.083238646388053894e-01 4.716847091913223267e-03 9.251839667558670044e-02 -2.411284297704696655e-01 2.690358757972717285e-01 -2.859643101692199707e-02 1.500291377305984497e-01 2.837187945842742920e-01 -2.166658639907836914e-01 -1.018177252262830734e-03 -9.673914872109889984e-03 3.636633604764938354e-02 -2.208907604217529297e-01 1.236291155219078064e-01 -2.572903931140899658e-01 1.275350600481033325e-01 2.857644855976104736e-01 -3.580597043037414551e-02 2.463220059871673584e-01 -1.546773463487625122e-01 3.045004419982433319e-02
-9.382464736700057983e-02 2.919316291809082031e-01 -1.938909441232681274e-01 8.670319616794586182e-02 -2.607447840273380280e-02 -1.414755582809448242e-01 1.345942318439483643e-01 -1.747555583715438843e-01 3.251136839389801025e-01 -2.851449251174926758e-01 -7.873826473951339722e-02 8.727898448705673218e-02 9.977299720048904419e-02 3.476053178310394287e-01 -5.191773921251296997e-02 3.958303630352020264e-01 -4.342711064964532852e-03 1.490099937655031681e-03 1.919524371623992920e-01 -4.986379668116569519e-02 -3.214179724454879761e-02 4.663774371147155762e-02 -3.681838512420654297e-02 1.150586158037185669e-01 2.403886429965496063e-02 -1.878402084112167358e-01 -1.587721556425094604e-01 1.459209769964218140e-01 1.174493506550788879e-01 -2.902996540069580078e-01 -2.327094674110412598e-01 -9.373142570257186890e-02
-1.451482772827148438e-01 1.005360782146453857e-01 8.855806291103363037e-02 2.235735207796096802e-01 2.495210766792297363e-01 -1.300018429756164551e-01 1.120227351784706116e-01 1.434445828199386597e-01 1.808278113603591919e-01 -3.787685930728912354e-01 -3.326224982738494873e-01 2.023156136274337769e-01 1.548585146665573120e-01 1.102984547615051270e-01 -1.969822198152542114e-01 1.859077364206314087e-01 1.828811615705490112e-01 3.226170539855957031e-01 -4.510821029543876648e-02 1.429914981126785278e-01 1.756610535085201263e-02 -7.613928616046905518e-02 -3.103987276554107666e-01 8.524740487337112427e-02 -1.637829095125198364e-01 5.758996680378913879e-02 -3.837380930781364441e-02 1.829248219728469849e-01 -9.834570437669754028e-02 -1.191473677754402161e-01 -1.552458107471466064e-02 -5.052201822400093079e-02
-1.567517071962356567e-01 3.418917655944824219e-01 -1.648215353488922119e-01 5.918353050947189331e-02 1.309048533439636230e-01 1.135878115892410278e-01 3.132918477058410645e-02 -2.327836453914642334e-01 8.455841988325119019e-02 -2.197262495756149292e-01 8.115535974502563477e-02 5.231367349624633789e-01 1.983340382575988770e-01 1.739035248756408691e-01 -2.834138572216033936e-01 9.702932089567184448e-02 2.254358232021331787e-01 1.566661894321441650e-02 1.503289639949798584e-01 -1.969803422689437866e-01 -1.418957114219665527e-01 5.461415648460388184e-02 1.286944653838872910e-02 3.443689644336700439e-02 1.088231429457664490e-01 -4.197001084685325623e-02 -2.911112010478973389e-01 9.636189788579940796e-02 1.008844701573252678e-03 -2.785538695752620697e-02 -4.805419221520423889e-02 -4.807466466445475817e-04
-2.649968564510345459e-01 2.922276556491851807e-01 2.825580835342407227e-01 -1.027250476181507111e-02 9.105438739061355591e-02 3.666733950376510620e-02 2.657197713851928711e-01 1.960164755582809448e-01 1.251705288887023926e-01 9.204882383346557617e-02 4.801859557628631592e-01 -2.590518891811370850e-01 5.460437759757041931e-02 2.105995863676071167e-01 -8.898942172527313232e-02 2.010594904422760010e-01 6.012086197733879089e-02 7.037620246410369873e-02 1.220004484057426453e-01 -5.176612362265586853e-02 -5.276556685566902161e-02 4.280624166131019592e-02 -2.200439870357513428e-01 -2.767119184136390686e-02 -2.143081873655319214e-01 -6.777738779783248901e-02 -1.840133965015411377e-01 -1.326071191579103470e-02 -1.972809731960296631e-01 1.072409227490425110e-01 9.426037222146987915e-02 -6.684619188308715820e-02
-1.699275970458984375e-01 9.062203764915466309e-02 -1.133693754673004150e-02 -3.863480687141418457e-02 1.690017133951187134e-01 -2.374682426452636719e-01 1.559467464685440063e-01 1.504929177463054657e-02 2.150290012359619141e-01 -1.859922111034393311e-01 -5.458298698067665100e-02 4.520141705870628357e-02 -1.060007885098457336e-01 3.436290621757507324e-01 -1.273353844881057739e-01 2.449247539043426514e-01 2.861754894256591797e-01 2.327350229024887085e-01 -1.096957921981811523e-01 -1.302259117364883423e-01 3.987191710621118546e-03 -1.889601200819015503e-01 -1.124605257064104080e-02 3.999336063861846924e-01 -4.285418987274169922e-02 8.726465702056884766e-02 -1.601666212081909180e-01 1.433823537081480026e-02 -1.217502653598785400e-01 -1.564203500747680664e-01 3.534840047359466553e-01 -4.340455867350101471e-03
-7.219465821981430054e-02 1.360720992088317871e-01 1.191746145486831665e-01 8.661984652280807495e-02 6.083280220627784729e-02 1.123803332448005676e-01 2.526491880416870117e-01 -1.905829310417175293e-01 3.101253509521484375e-01 3.124662674963474274e-02 -7.809589058160781860e-02 -1.953200101852416992e-01 -9.460460394620895386e-02 2.790596783161163330e-01 1.155813336372375488e-01 3.496038615703582764e-01 1.396797150373458862e-01 1.277904510498046875e-01 -3.646435216069221497e-02 1.099448576569557190e-01 -1.408900618553161621e-01 4.809767007827758789e-02 1.730057150125503540e-01 1.256097108125686646e-01 -1.968790590763092041e-02 -1.369804888963699341e-01 -1.772364526987075806e-01 1.007399037480354309e-01 -4.121285080909729004e-01 3.103984594345092773e-01 1.066252738237380981e-01 1.373496800661087036e-01
-2.324199825525283813e-01 1.853915303945541382e-01 -2.506869733333587646e-01 8.086365461349487305e-02 -2.889125235378742218e-02 -9.736919403076171875e-02 2.269352674484252930e-01 -2.909047007560729980e-01 2.262135446071624756e-01 -2.106942087411880493e-01 1.551343947649002075e-01 -1.925491839647293091e-01 1.624637842178344727e-01 1.843847632408142090e-01 1.182089671492576599e-01 2.443869262933731079e-01 1.707903668284416199e-02 7.969161868095397949e-02 2.073796242475509644e-01 -6.171693280339241028e-02 8.068752288818359375e-02 -1.310410946607589722e-01 2.811029367148876190e-02 4.795862361788749695e-02 3.020717203617095947e-01 -1.752678751945495605e-01 -7.458686083555221558e-02 2.092261314392089844e-01 -1.551934480667114258e-01 -2.291967868804931641e-01 -2.653992176055908203e-01 -8.001279830932617188e-02
-6.259734928607940674e-02 -3.336130827665328979e-02 5.482228472828865051e-02 -6.617929041385650635e-02 -6.654895842075347900e-02 8.728420734405517578e-02 4.066081047058105469e-01 -2.391380816698074341e-01 2.586038410663604736e-01 6.051957607269287109e-02 -5.055098235607147217e-02 1.337534636259078979e-01 1.249799728393554688e-01 7.123094052076339722e-02 -1.598584204912185669e-01 -3.142168745398521423e-02 6.952404230833053589e-02 4.465271234512329102e-01 2.762435749173164368e-02 -9.698990732431411743e-02 3.673567175865173340e-01 -1.413603872060775757e-01 -9.852825105190277100e-02 2.158249765634536743e-01 -4.823719337582588196e-02 6.335343699902296066e-03 -5.140625312924385071e-02 1.259749680757522583e-01 -3.355801701545715332e-01 1.935423016548156738e-01 -1.015750411897897720e-02 1.346542835235595703e-01
-2.386358529329299927e-01 1.420805454254150391e-01 -8.234954439103603363e-03 2.652474679052829742e-02 -2.862432040274143219e-02 2.872785739600658417e-02 1.882648444734513760e-03 -1.181747466325759888e-01 2.248623371124267578e-01 1.451092511415481567e-01 -3.232994303107261658e-02 -2.607002258300781250e-01 1.281326822936534882e-02 3.377678394317626953e-01 -1.330326199531555176e-01 1.001721024513244629e-01 2.116968631744384766e-01 1.167035177350044250e-01 -7.329857442528009415e-03 7.687485218048095703e-02 1.139137241989374161e-02 3.080336563289165497e-02 -2.793206274509429932e-02 1.535191386938095093e-01 -2.283378392457962036e-01 -8.602895773947238922e-03 -1.885930299758911133e-01 4.969927668571472168e-02 -6.367431282997131348e-01 1.527881920337677002e-01 -1.188334971666336060e-01 2.975712530314922333e-02
-3.958998620510101318e-02 2.306565344333648682e-01 1.484769731760025024e-01 2.288381010293960571e-01 -4.983912035822868347e-02 2.284622639417648315e-01 3.644941151142120361e-01 1.570815145969390869e-01 1.266615837812423706e-01 -1.130978241562843323e-01 -4.520589113235473633e-02 1.687671393156051636e-01 -1.018057242035865784e-01 -7.429130375385284424e-02 -2.619448900222778320e-01 -4.403026774525642395e-02 -1.304103881120681763e-01 2.266902178525924683e-01 -9.031162410974502563e-02 -3.059128820896148682e-01 -6.435283273458480835e-02 -2.402932047843933105e-01 -1.691047400236129761e-01 -8.247198164463043213e-02 9.522362053394317627e-02 -1.710372567176818848e-01 -2.622183859348297119e-01 2.472947984933853149e-01 -1.773638427257537842e-01 1.290633678436279297e-01 -1.574063599109649658e-01 6.534510105848312378e-02
-6.340309232473373413e-02 2.348657995462417603e-01 -2.863304316997528076e-01 -6.132959946990013123e-02 -1.077415514737367630e-02 2.356507778167724609e-01 6.176364794373512268e-02 1.965849846601486206e-02 1.575580835342407227e-01 1.007513925433158875e-01 -2.305024489760398865e-02 -7.747539877891540527e-02 5.454829707741737366e-02 1.124501228332519531e-01 -3.951396942138671875e-01 8.831421285867691040e-02 -9.982574731111526489e-02 3.244863450527191162e-01 1.913681328296661377e-01 -4.710047692060470581e-02 -1.012354120612144470e-01 -8.971381187438964844e-02 -9.504684247076511383e-03 2.403224110603332520e-01 -2.675600945949554443e-01 -1.124016381800174713e-02 -1.650577187538146973e-01 -8.495668321847915649e-02 -2.539145052433013916e-01 2.376993596553802490e-01 -1.154171004891395569e-01 3.216340243816375732e-01
-2.873547673225402832e-01 6.546267867088317871e-02 -1.062995269894599915e-01 4.246475547552108765e-02 -7.090833038091659546e-03 -9.538520872592926025e-02 4.683008491992950439e-01 -2.826166711747646332e-02 4.105347096920013428e-01 -1.973901987075805664e-01 8.418110013008117676e-02 2.383004426956176758e-01 -1.624066978693008423e-01 -1.126417890191078186e-01 -2.495430037379264832e-02 1.702731251716613770e-01 1.522863954305648804e-01 2.154588997364044189e-01 1.176721826195716858e-01 -1.969141326844692230e-02 3.242997452616691589e-02 1.965983361005783081e-01 4.453787580132484436e-03 -7.467529177665710449e-02 -2.228728532791137695e-01 1.586961746215820312e-01 -2.539409138262271881e-02 3.294526040554046631e-01 -7.298205792903900146e-02 8.881419897079467773e-02 -6.075921654701232910e-02 -2.524642646312713623e-02
-3.877489566802978516e-01 7.739648222923278809e-02 7.359734922647476196e-02 2.361786067485809326e-01 1.978998929262161255e-01 -1.395398676395416260e-01 2.987139821052551270e-01 -9.564061462879180908e-02 1.244473606348037720e-01 9.508623927831649780e-02 2.634580247104167938e-03 1.068667024374008179e-01 1.599361747503280640e-01 1.317126303911209106e-01 1.605194509029388428e-01 2.411864846944808960e-01 1.321519613265991211e-01 2.856102585792541504e-01 -4.457590356469154358e-02 -2.564924955368041992e-01 -3.775216042995452881e-01 1.673783361911773682e-01 8.306831121444702148e-03 -7.759858667850494385e-02 -1.577611118555068970e-01 3.436275571584701538e-02 2.105642557144165039e-01 1.761547774076461792e-01 -7.891834713518619537e-03 2.072069980204105377e-02 -1.252190768718719482e-01 3.974577412009239197e-02
-1.435964554548263550e-01 1.521885842084884644e-01 -6.957279890775680542e-02 2.226212620735168457e-01 1.099454388022422791e-01 2.568149194121360779e-02 4.589551389217376709e-01 -2.211881875991821289e-01 6.270096451044082642e-02 -2.536509335041046143e-01 -2.577424608170986176e-02 3.445851206779479980e-01 1.146544069051742554e-01 1.968300491571426392e-01 -1.897558011114597321e-02 3.442052602767944336e-01 1.270478218793869019e-01 -4.204100929200649261e-03 1.598678231239318848e-01 9.702283143997192383e-02 -3.513481095433235168e-02 1.050079762935638428e-01 -1.301844138652086258e-02 4.263824597001075745e-02 -3.480888605117797852e-01 -2.002165168523788452e-01 -4.500795528292655945e-02 -1.244942173361778259e-01 -1.032828688621520996e-01 -1.054292321205139160e-01 -6.445114314556121826e-02 3.187260031700134277e-02
-2.467486113309860229e-01 -6.352094560861587524e-02 -3.548563420772552490e-01 2.385625392198562622e-01 2.130869217216968536e-02 -1.467469036579132080e-01 2.281451076269149780e-01 -2.925735116004943848e-01 -2.384993433952331543e-02 -1.033897176384925842e-01 -4.554556682705879211e-02 3.601383417844772339e-02 9.967677295207977295e-02 2.258171290159225464e-01 -1.804088205099105835e-01 1.099322587251663208e-01 2.411034703254699707e-01 3.562510907649993896e-01 2.734750211238861084e-01 -2.153805457055568695e-02 1.039329916238784790e-03 8.506976813077926636e-02 -1.173729076981544495e-01 1.451209783554077148e-01 5.631854757666587830e-02 -2.488171309232711792e-02 -1.840466260910034180e-01 9.794182330369949341e-02 -1.627006679773330688e-01 -1.613706499338150024e-01 -2.644921541213989258e-01 1.785163581371307373e-02
-1.114236414432525635e-01 9.824896603822708130e-02 1.052638292312622070e-01 -1.791064739227294922e-01 1.510523259639739990e-02 5.062550306320190430e-02 -1.480958312749862671e-01 -1.744420975446701050e-01 6.723124533891677856e-03 2.745631635189056396e-01 3.445577621459960938e-02 7.345480844378471375e-03 -7.706118375062942505e-02 2.742675542831420898e-01 -1.335924416780471802e-01 1.846055835485458374e-01 3.591479957103729248e-01 3.683776855468750000e-01 2.025023400783538818e-01 -8.538338541984558105e-02 -1.278587579727172852e-01 1.507583409547805786e-01 -2.073150500655174255e-02 3.050605952739715576e-01 8.106263726949691772e-02 -2.169679850339889526e-01 -7.197118829935789108e-03 1.637837290763854980e-01 -2.451764792203903198e-01 1.852662116289138794e-01 -7.760033756494522095e-02 2.081481218338012695e-01
-3.032922446727752686e-01 2.890222892165184021e-02 -2.507542669773101807e-01 -2.906969375908374786e-02 9.649907052516937256e-02 -3.274138644337654114e-02 3.666083514690399170e-01 -1.658481508493423462e-01 5.272967368364334106e-02 -1.779534853994846344e-02 1.774036884307861328e-01 2.481388747692108154e-01 8.650615066289901733e-02 5.542594566941261292e-02 -2.860003411769866943e-01 3.756686747074127197e-01 1.465303301811218262e-01 2.192409336566925049e-01 -4.034040495753288269e-02 -1.555330753326416016e-01 4.182698205113410950e-02 2.112821936607360840e-01 -2.847017049789428711e-01 -1.871031150221824646e-02 1.432467699050903320e-01 -6.659486144781112671e-02 -6.949125975370407104e-02 6.685654632747173309e-03 -8.143339306116104126e-02 -1.289004236459732056e-01 -2.489128559827804565e-01 5.797258019447326660e-02
-2.413759976625442505e-01 1.013863310217857361e-01 -1.879374384880065918e-01 7.673758268356323242e-02 -8.210987597703933716e-02 -4.274926707148551941e-02 2.969638407230377197e-01 -1.463335603475570679e-01 1.812970489263534546e-01 1.630094349384307861e-01 1.447918415069580078e-01 -2.145910412073135376e-01 4.764766618609428406e-02 2.859410941600799561e-01 -3.556625545024871826e-02 3.404524326324462891e-01 9.095837920904159546e-02 1.256761103868484497e-01 1.622641682624816895e-01 -1.106154546141624451e-01 2.127717733383178711e-01 -1.678813546895980835e-01 6.831474602222442627e-02 -5.364609882235527039e-02 -1.272566467523574829e-01 -1.172158643603324890e-01 -1.574301123619079590e-01 1.421653628349304199e-01 -4.092498123645782471e-01 1.154687926173210144e-01 -6.720925867557525635e-02 2.012957483530044556e-01
-2.575401067733764648e-01 3.048304021358489990e-01 -3.137414110824465752e-03 -4.810094460844993591e-02 5.686477944254875183e-02 9.775479324162006378e-03 -6.732462206855416298e-04 -3.020544946193695068e-01 1.120276749134063721e-01 8.453357219696044922e-02 2.521452121436595917e-02 -5.904439091682434082e-02 2.922989428043365479e-01 2.987809665501117706e-02 1.903999596834182739e-02 2.096453607082366943e-01 -4.308551549911499023e-02 2.289223223924636841e-01 3.167651891708374023e-01 -2.194647789001464844e-01 2.500432133674621582e-01 6.587921082973480225e-02 3.691030293703079224e-02 5.955086648464202881e-02 -2.126151770353317261e-01 1.867536604404449463e-01 -1.338483691215515137e-01 2.491693943738937378e-01 -3.081905245780944824e-01 4.189954325556755066e-02 -1.846870183944702148e-01 1.547001153230667114e-01
-2.245430052280426025e-01 2.793006002902984619e-01 -3.683608397841453552e-02 2.503411099314689636e-02 1.550294607877731323e-01 6.992817670106887817e-02 2.028466314077377319e-01 1.201405376195907593e-01 1.989919245243072510e-01 -7.545172423124313354e-02 2.066048681735992432e-01 -1.495581418275833130e-01 -6.566514074802398682e-02 1.705159842967987061e-01 -2.292527258396148682e-01 -1.189633738249540329e-03 -9.510410018265247345e-03 -1.086784377694129944e-01 3.107950091361999512e-01 -1.598356366157531738e-01 7.479202002286911011e-02 1.746404469013214111e-01 -2.464048117399215698e-01 5.329903215169906616e-02 -1.750293374061584473e-01 -4.346911609172821045e-01 -3.715091943740844727e-02 1.347281038761138916e-01 -2.924068570137023926e-01 -7.235141843557357788e-02 -1.584792286157608032e-01 1.123967953026294708e-02
6.431791931390762329e-02 1.869417577981948853e-01 7.654459774494171143e-02 1.172689497470855713e-01 9.095054119825363159e-02 1.120059117674827576e-01 2.183612734079360962e-01 5.558705329895019531e-02 2.234550267457962036e-01 3.935302048921585083e-02 1.166929826140403748e-01 -8.887729793787002563e-02 8.477970957756042480e-02 4.267698153853416443e-02 -3.432761132717132568e-01 3.775895386934280396e-02 3.605308532714843750e-01 1.188720762729644775e-01 2.940584123134613037e-01 7.795436773449182510e-03 -3.037541806697845459e-01 -1.317761987447738647e-01 1.191880851984024048e-01 -1.412571817636489868e-01 4.212948679924011230e-02 6.880449503660202026e-02 -3.305608332157135010e-01 6.665942259132862091e-03 -1.330288648605346680e-01 3.314187824726104736e-01 9.624588489532470703e-02 2.034413516521453857e-01
-2.785582542419433594e-01 2.811559140682220459e-01 2.975187450647354126e-02 9.545923769474029541e-02 1.863737553358078003e-01 8.223454654216766357e-02 2.271499782800674438e-01 -7.390616089105606079e-02 1.858044266700744629e-01 -2.174529135227203369e-01 1.077140718698501587e-01 1.484180688858032227e-01 -1.915785372257232666e-01 2.286904454231262207e-01 -2.267365157604217529e-01 1.155170351266860962e-01 5.917962267994880676e-02 8.277340233325958252e-02 -8.510704338550567627e-02 2.076592296361923218e-02 -8.228060603141784668e-02 2.489688843488693237e-01 -2.407965213060379028e-01 2.542803287506103516e-01 2.635851204395294189e-01 -1.079773530364036560e-01 -8.164895698428153992e-03 7.008862495422363281e-02 -6.381864100694656372e-02 -2.612458467483520508e-01 -3.114962577819824219e-01 -2.673483267426490784e-02
-2.495050132274627686e-01 2.773789465427398682e-01 1.245875805616378784e-01 -2.883901000022888184e-01 -5.499902367591857910e-02 3.252036869525909424e-01 2.880209684371948242e-01 -9.721995331346988678e-03 -1.066232025623321533e-01 -1.094861850142478943e-01 2.422037571668624878e-01 6.439125537872314453e-02 5.178154632449150085e-02 2.608163952827453613e-01 -3.817032277584075928e-02 -7.763410359621047974e-02 1.950567811727523804e-01 1.320571899414062500e-01 2.820767760276794434e-01 -4.229445457458496094e-01 -7.569493353366851807e-02 2.678259508684277534e-03 1.817904412746429443e-01 8.875641971826553345e-02 -2.033749129623174667e-03 3.929883614182472229e-02 -6.819966435432434082e-02 -5.464095994830131531e-02 -5.472415685653686523e-02 1.420636028051376343e-01 -2.653056755661964417e-02 1.107476651668548584e-01
-3.644339367747306824e-02 3.468915522098541260e-01 1.319394707679748535e-01 4.439098387956619263e-02 1.094699427485466003e-01 5.648601334542036057e-03 3.083763420581817627e-01 1.038983464241027832e-02 2.645642757415771484e-01 2.329288125038146973e-01 6.131980940699577332e-02 -1.753563759848475456e-03 -9.397517144680023193e-02 2.236958891153335571e-01 -5.815559998154640198e-02 2.301239818334579468e-01 1.022729724645614624e-01 -5.775010678917169571e-03 3.454091548919677734e-01 4.444095864892005920e-02 1.796988248825073242e-01 -1.373621672391891479e-01 -1.131517589092254639e-01 -4.617999494075775146e-02 4.153596982359886169e-02 3.011345304548740387e-02 -5.406674742698669434e-01 1.697432808578014374e-02 2.216911502182483673e-02 -7.675588876008987427e-02 -5.456938222050666809e-02 -7.773409783840179443e-02
-1.640619039535522461e-01 4.157599210739135742e-01 -1.906567066907882690e-01 1.079098656773567200e-01 2.171298414468765259e-01 3.175138309597969055e-02 -6.755114346742630005e-02 -1.049027368426322937e-01 5.265210568904876709e-02 -3.998740315437316895e-01 -1.451314985752105713e-01 3.894992768764495850e-01 1.201287955045700073e-01 1.526742428541183472e-01 1.064035017043352127e-02 9.583964943885803223e-02 -3.211167082190513611e-02 2.693545818328857422e-01 1.317677199840545654e-01 1.950484514236450195e-02 5.153036862611770630e-02 -1.013239473104476929e-01 -2.162155359983444214e-01 3.463660776615142822e-01 -5.577266681939363480e-03 -4.124911874532699585e-02 -1.274894028902053833e-01 1.204054988920688629e-02 -7.819245010614395142e-02 -1.777854561805725098e-02 -9.968577325344085693e-02 -2.373260073363780975e-02
-2.791361510753631592e-01 -3.984824195504188538e-02 1.890147328376770020e-01 -9.194537997245788574e-02 6.230979412794113159e-02 -4.917895793914794922e-02 2.355166673660278320e-01 -2.099659442901611328e-01 5.750615522265434265e-02 -8.160200715065002441e-02 1.022784132510423660e-02 -1.505706161260604858e-01 -4.149083793163299561e-02 1.184820681810379028e-01 -1.000358164310455322e-01 -5.650935694575309753e-03 4.208499491214752197e-01 2.033599913120269775e-01 -2.686172910034656525e-02 -1.109383627772331238e-01 8.331494778394699097e-02 -1.249621342867612839e-02 -1.512930821627378464e-02 1.019185259938240051e-01 -9.135416895151138306e-02 -1.189439967274665833e-01 -2.997295558452606201e-01 5.792278051376342773e-02 -3.700708448886871338e-01 4.185910522937774658e-01 -1.551381051540374756e-01 1.038354188203811646e-01
-1.745423972606658936e-01 8.220251649618148804e-03 1.229481697082519531e-01 -5.031298846006393433e-02 3.018851578235626221e-01 2.613702714443206787e-01 1.176659092307090759e-01 -1.731874793767929077e-01 2.642925977706909180e-01 -1.698763226158916950e-03 -1.697678416967391968e-01 -6.832284480333328247e-02 3.229480981826782227e-01 2.072443664073944092e-01 -9.109147638082504272e-02 2.716800272464752197e-01 9.358835220336914062e-02 2.176500856876373291e-01 1.121275424957275391e-01 7.393056526780128479e-03 -2.390449941158294678e-01 6.583849899470806122e-03 1.565490216016769409e-01 -1.016431227326393127e-01 -3.601602837443351746e-02 -2.404136210680007935e-01 -1.207849308848381042e-01 5.407333746552467346e-02 -3.003130555152893066e-01 2.635575830936431885e-01 2.519343420863151550e-02 1.347557604312896729e-01
-1.791452020406723022e-01 1.072559133172035217e-01 -2.138917520642280579e-02 2.971001267433166504e-01 -5.912894383072853088e-02 2.197688072919845581e-02 1.317071318626403809e-01 3.925564885139465332e-02 1.981718838214874268e-01 -1.876709312200546265e-01 2.608011849224567413e-02 6.872978806495666504e-02 -9.979087859392166138e-02 2.173799872398376465e-01 -3.524118959903717041e-01 1.463863905519247055e-02 7.133506983518600464e-02 4.527708888053894043e-01 3.357847034931182861e-01 3.423375636339187622e-02 9.736523032188415527e-02 -3.210749328136444092e-01 -3.033905476331710815e-02 1.796236447989940643e-02 -4.153049364686012268e-02 1.648531854152679443e-02 -6.807220727205276489e-02 -2.540895044803619385e-01 -6.816976517438888550e-02 1.316382139921188354e-01 -2.263699024915695190e-01 3.250704705715179443e-02
-1.436876505613327026e-01 3.022773563861846924e-01 1.942536421120166779e-02 2.245273888111114502e-01 3.286588490009307861e-01 -5.427156761288642883e-02 2.412620782852172852e-01 -2.744635194540023804e-02 -1.531589627265930176e-01 5.138245597481727600e-02 6.117332354187965393e-02 -7.591466605663299561e-02 -2.199206352233886719e-01 5.657777190208435059e-02 -8.221042156219482422e-02 4.619038701057434082e-01 5.177857354283332825e-02 1.284804046154022217e-01 1.473256945610046387e-01 1.039291769266128540e-01 8.585003018379211426e-02 2.566557526588439941e-01 -1.626979112625122070e-01 2.668209373950958252e-01 -9.280925244092941284e-02 -3.209359198808670044e-02 -1.037623211741447449e-01 -1.418756507337093353e-02 -2.205096781253814697e-01 9.152065217494964600e-02 1.190208420157432556e-01 2.135603427886962891e-01
1.429031416773796082e-02 -5.447753518819808960e-02 2.045224457979202271e-01 -7.046604156494140625e-02 -2.699473798274993896e-01 4.114255681633949280e-02 2.218760401010513306e-01 -9.319169074296951294e-02 2.062221169471740723e-01 -9.513737261295318604e-02 -1.354278475046157837e-01 -5.330263823270797729e-02 -1.103185340762138367e-01 1.571925282478332520e-01 -8.317434228956699371e-03 1.227515116333961487e-01 3.820413351058959961e-01 3.378821611404418945e-01 1.824263669550418854e-02 -2.978945523500442505e-02 -7.564167678356170654e-02 1.231938749551773071e-01 -6.209536641836166382e-02 1.143710240721702576e-01 -1.513271778821945190e-01 -1.723745167255401611e-01 -1.924813687801361084e-01 8.896987885236740112e-02 -3.667738437652587891e-01 2.557478547096252441e-01 -2.934590280055999756e-01 9.988608956336975098e-02
-1.975187808275222778e-01 1.156011074781417847e-01 2.717397809028625488e-01 -6.822251714766025543e-03 1.671301126480102539e-01 2.149140387773513794e-01 1.883170157670974731e-01 -1.426908671855926514e-01 3.119959533214569092e-01 -4.208908602595329285e-02 -2.014813423156738281e-01 1.120084598660469055e-01 2.928194105625152588e-01 2.179056107997894287e-01 4.734069108963012695e-02 3.246613740921020508e-01 -7.933849096298217773e-02 2.076978534460067749e-01 1.458225697278976440e-01 8.527318388223648071e-02 -9.091356396675109863e-02 -1.033871918916702271e-01 1.683046668767929077e-02 -5.250850319862365723e-02 -1.774762012064456940e-02 -1.287825405597686768e-01 -8.156354725360870361e-02 9.550087153911590576e-02 -2.985728681087493896e-01 3.022885620594024658e-01 1.537792682647705078e-01 1.177064478397369385e-01
-2.696608006954193115e-01 2.349032610654830933e-01 8.880700916051864624e-02 2.708431333303451538e-02 9.635024517774581909e-02 4.919698834419250488e-02 2.178665548563003540e-01 -2.331046015024185181e-01 2.681049108505249023e-01 -4.965041875839233398e-01 -2.745391428470611572e-02 1.429906487464904785e-01 -1.294390112161636353e-01 -9.581553167663514614e-04 -2.228655517101287842e-01 1.646893918514251709e-01 2.401416599750518799e-01 9.164456278085708618e-03 -1.058764532208442688e-01 2.478647679090499878e-01 5.360463401302695274e-04 -7.585637271404266357e-02 -2.877367734909057617e-01 1.479785591363906860e-01 6.191247701644897461e-02 -1.174871847033500671e-01 5.489597842097282410e-02 4.324793815612792969e-02 -1.084848493337631226e-01 1.516712009906768799e-01 -1.065607070922851562e-01 8.567549288272857666e-02
-3.315023481845855713e-01 2.740509063005447388e-02 -5.852923169732093811e-02 2.523748874664306641e-01 -6.528172641992568970e-02 5.917095765471458435e-02 1.900165379047393799e-01 -3.291440904140472412e-01 7.701916992664337158e-02 1.975419819355010986e-01 -3.381519764661788940e-02 3.533309698104858398e-02 6.186341121792793274e-02 -5.806818976998329163e-02 -1.846009194850921631e-01 3.724773600697517395e-02 2.077960520982742310e-01 2.218575030565261841e-01 3.081793189048767090e-01 -2.660693526268005371e-01 1.788848489522933960e-01 3.558095172047615051e-02 1.744495145976543427e-02 -3.318222006782889366e-03 -2.615847066044807434e-02 8.136165887117385864e-02 -1.548763364553451538e-01 6.001875549554824829e-02 -3.870200812816619873e-01 -9.698016569018363953e-03 -2.522917687892913818e-01 1.996236890554428101e-01
-2.904857695102691650e-01 1.441913992166519165e-01 -1.081883460283279419e-01 -1.183627396821975708e-01 2.262150794267654419e-01 -1.829015314579010010e-01 2.365859150886535645e-01 -3.152919411659240723e-01 8.118349313735961914e-02 -3.503578603267669678e-01 -2.143454402685165405e-01 -1.444781105965375900e-02 -1.301189810037612915e-01 -2.575174272060394287e-01 4.358728602528572083e-02 2.882006168365478516e-01 1.580861061811447144e-01 2.709186077117919922e-01 1.998731046915054321e-01 -5.550842359662055969e-02 -1.013904735445976257e-01 1.657021115534007549e-03 -4.188176244497299194e-02 9.453047811985015869e-02 -1.639805585145950317e-01 -2.883382700383663177e-02 -2.209700047969818115e-01 1.081093028187751770e-01 6.744804233312606812e-02 1.282083392143249512e-01 -6.007237359881401062e-02 1.009032875299453735e-01
-3.423709273338317871e-01 3.387434482574462891e-01 1.818507462739944458e-01 -2.812328189611434937e-02 1.418152153491973877e-01 -1.384086459875106812e-01 -5.581893026828765869e-02 1.587505787611007690e-01 -1.516602002084255219e-02 -1.734304130077362061e-01 5.170770734548568726e-02 -3.831424284726381302e-03 5.606307089328765869e-02 2.961277067661285400e-01 -3.015701174736022949e-01 3.676460981369018555e-01 -6.552227586507797241e-02 1.474546194076538086e-01 -1.826969161629676819e-02 -1.380736380815505981e-01 3.852192312479019165e-02 2.051094919443130493e-01 -1.844100952148437500e-01 5.702274292707443237e-02 -1.016014814376831055e-02 -1.697397679090499878e-01 -1.711847074329853058e-02 1.349137127399444580e-01 -2.124450206756591797e-01 3.002929873764514923e-02 -2.471382766962051392e-01 -1.894229948520660400e-01
-2.723504006862640381e-01 1.832451373338699341e-01 -2.923160977661609650e-02 -2.645436860620975494e-02 -1.138955075293779373e-02 -1.605484634637832642e-01 2.341358810663223267e-01 2.091453969478607178e-01 4.605093598365783691e-02 -2.609717249870300293e-01 3.367668390274047852e-01 -8.479097485542297363e-02 -1.589069217443466187e-01 5.490916967391967773e-02 -5.098659545183181763e-02 1.999564766883850098e-01 6.196039170026779175e-02 4.152587950229644775e-01 2.144546359777450562e-01 2.147391289472579956e-01 -2.963496148586273193e-01 1.231885030865669250e-01 -4.045426845550537109e-02 -4.140265285968780518e-02 -1.470841914415359497e-01 -1.611581258475780487e-02 -1.049874257296323776e-02 -3.352116420865058899e-02 -2.873561382293701172e-01 1.035297885537147522e-01 -5.223454535007476807e-02 -1.032886207103729248e-01
-8.035405725240707397e-02 1.114523410797119141e-02 1.513777971267700195e-01 -3.380215540528297424e-02 -2.108917236328125000e-01 1.286509931087493896e-01 4.504195153713226318e-01 -2.820291519165039062e-01 2.645221948623657227e-01 2.522809803485870361e-02 7.126294076442718506e-02 1.084954887628555298e-01 1.976748853921890259e-01 9.477999806404113770e-02 -5.279070138931274414e-02 1.568997800350189209e-01 9.458694607019424438e-02 4.415232241153717041e-01 1.537044765427708626e-03 -6.883649528026580811e-02 3.071358799934387207e-01 -1.302754133939743042e-01 2.564872615039348602e-02 1.662495434284210205e-01 -6.958445534110069275e-03 1.280513554811477661e-01 -1.641761809587478638e-01 1.171752884984016418e-01 -2.126175910234451294e-01 3.442258015275001526e-02 -6.149568408727645874e-02 8.638262748718261719e-02
-2.863633334636688232e-01 5.759634077548980713e-02 -2.564466325566172600e-03 -1.252990365028381348e-01 1.843644678592681885e-01 -2.635178267955780029e-01 2.301253974437713623e-01 -1.305178254842758179e-01 2.318177968263626099e-01 -1.122519820928573608e-01 1.090069934725761414e-01 2.053471207618713379e-01 1.530905365943908691e-01 -1.746953278779983521e-01 -1.201080083847045898e-01 -6.615804135799407959e-02 1.800423115491867065e-01 -4.793213214725255966e-03 3.611938059329986572e-01 6.857599318027496338e-02 -2.862620949745178223e-01 -1.184874698519706726e-01 -5.829721316695213318e-02 8.551067113876342773e-02 -6.543458998203277588e-02 -3.726933896541595459e-01 -4.880959168076515198e-02 -3.965158388018608093e-02 -2.616233527660369873e-01 -1.049939617514610291e-01 -2.547963708639144897e-02 1.756296902894973755e-01
-2.098001539707183838e-01 -6.372462213039398193e-02 1.183921992778778076e-01 2.515580058097839355e-01 1.214154213666915894e-01 -3.026079833507537842e-01 2.259730547666549683e-01 -5.644205212593078613e-02 4.461765661835670471e-02 -2.009468525648117065e-01 -2.267930284142494202e-02 -3.782338649034500122e-02 2.834838069975376129e-02 2.428177595138549805e-01 1.309782862663269043e-01 1.512256115674972534e-01 2.844828963279724121e-01 2.383491992950439453e-01 1.277212984859943390e-02 -1.528689712285995483e-01 3.234424591064453125e-01 5.932141840457916260e-02 -1.464741080999374390e-01 1.371765583753585815e-01 1.393109932541847229e-02 -1.051695719361305237e-01 -2.440318018198013306e-01 -3.230871632695198059e-02 -1.404805034399032593e-01 2.936159968376159668e-01 -2.751812934875488281e-01 8.221521973609924316e-02
-2.774777710437774658e-01 3.312759399414062500e-01 1.643251478672027588e-01 5.235930532217025757e-02 -6.699340790510177612e-02 2.233566902577877045e-02 3.106411695480346680e-01 1.333538815379142761e-02 5.482156574726104736e-02 -7.981932163238525391e-02 -1.655989289283752441e-01 4.602203890681266785e-02 -1.470901668071746826e-01 1.300541311502456665e-01 1.332964561879634857e-02 1.855181157588958740e-02 1.387214362621307373e-01 1.007243320345878601e-01 6.929685175418853760e-02 1.215524077415466309e-01 -1.641172468662261963e-01 1.628487408161163330e-01 2.407830506563186646e-01 5.893438123166561127e-03 2.109913676977157593e-01 -1.127708405256271362e-01 -1.463933102786540985e-02 3.778002411127090454e-02 -4.926013946533203125e-01 7.977004349231719971e-02 1.211385130882263184e-01 3.476559519767761230e-01
-3.913537412881851196e-02 2.548452615737915039e-01 2.558208405971527100e-01 -4.979252070188522339e-02 -9.294249862432479858e-02 -4.475156217813491821e-02 3.727097809314727783e-01 -1.166072636842727661e-01 -2.056911587715148926e-02 3.914327546954154968e-02 -1.962382644414901733e-01 1.713873632252216339e-02 -7.894614338874816895e-02 7.357788830995559692e-02 2.590029314160346985e-02 2.173369377851486206e-02 1.003367267549037933e-02 3.754580318927764893e-01 1.120541095733642578e-01 6.325870752334594727e-02 -2.554608583450317383e-01 7.100649923086166382e-02 1.704427227377891541e-02 -2.085886895656585693e-01 1.056751385331153870e-01 -1.645740419626235962e-01 -2.777548730373382568e-01 -2.297588437795639038e-02 -3.280027508735656738e-01 -9.166701138019561768e-02 1.297260522842407227e-01 3.583654761314392090e-01
-1.796531826257705688e-01 1.429410278797149658e-01 1.061722636222839355e-01 -3.601653575897216797e-01 -2.001013457775115967e-01 -3.198766112327575684e-01 1.955054402351379395e-01 -1.661730706691741943e-01 8.092510700225830078e-02 -2.529999911785125732e-01 -2.768760733306407928e-02 1.450772583484649658e-01 -1.753179281949996948e-01 2.972120977938175201e-02 2.442090399563312531e-02 6.479327380657196045e-02 1.705682724714279175e-01 3.119254708290100098e-01 2.122082561254501343e-01 5.741002783179283142e-02 -9.931774437427520752e-02 1.161001808941364288e-02 -3.702082857489585876e-02 1.021696329116821289e-01 -3.525167331099510193e-02 -1.517321616411209106e-01 1.572188585996627808e-01 2.742706537246704102e-01 -3.481404185295104980e-01 5.133428424596786499e-02 5.980781465768814087e-02 1.454945653676986694e-01
-5.583727732300758362e-02 3.132423162460327148e-01 1.467520147562026978e-01 8.578853309154510498e-02 1.858641207218170166e-02 -1.657156795263290405e-01 3.993235826492309570e-01 -2.395400404930114746e-01 2.401363402605056763e-01 -9.067033976316452026e-02 -2.978033721446990967e-01 2.685947716236114502e-01 2.219383791089057922e-02 1.255380958318710327e-01 -2.736287117004394531e-01 -9.378803521394729614e-02 3.426931425929069519e-02 2.495940960943698883e-02 7.453760597854852676e-03 -9.595977142453193665e-03 -2.924242317676544189e-01 -2.358730584383010864e-01 1.805122755467891693e-02 1.409363597631454468e-01 -7.347122766077518463e-03 1.619242429733276367e-01 -5.414748564362525940e-02 -8.528300374746322632e-02 -4.914284497499465942e-02 8.086015284061431885e-02 -2.839283645153045654e-01 9.619129449129104614e-02
-5.821917206048965454e-02 -3.202768415212631226e-02 2.208406925201416016e-01 -1.251744013279676437e-02 -1.280255615711212158e-01 -1.402521412819623947e-02 2.440378665924072266e-01 -1.010828614234924316e-01 2.257925271987915039e-01 -1.074602231383323669e-01 -4.313293099403381348e-02 6.302780658006668091e-02 -9.085902571678161621e-02 -4.386204481124877930e-02 3.651526197791099548e-02 1.447843387722969055e-03 3.260482847690582275e-01 3.956102132797241211e-01 -4.778445884585380554e-02 6.313823163509368896e-03 9.792263619601726532e-03 -8.578813076019287109e-02 -1.294749975204467773e-01 2.985620796680450439e-01 -7.193293422460556030e-02 -6.715796142816543579e-02 -2.196525037288665771e-01 1.111545488238334656e-01 -4.117238819599151611e-01 3.138563632965087891e-01 -2.401814460754394531e-01 7.698745280504226685e-02
-1.913275867700576782e-01 8.315694332122802734e-02 3.072551488876342773e-01 -8.597555756568908691e-02 2.218002676963806152e-01 5.748295411467552185e-02 7.124071568250656128e-02 -1.173833459615707397e-01 1.981669068336486816e-01 -9.175177663564682007e-02 -1.412355899810791016e-01 -6.581302266567945480e-03 2.613788247108459473e-01 8.745728433132171631e-02 4.908555652946233749e-03 3.239352405071258545e-01 -2.454056404531002045e-03 2.643326818943023682e-01 1.585947722196578979e-01 1.498010158538818359e-01 -2.010412514209747314e-01 3.802220523357391357e-02 1.209657639265060425e-01 -1.896099187433719635e-02 -4.950642958283424377e-02 -1.920877993106842041e-01 -1.406439542770385742e-01 9.763476252555847168e-02 -4.111974537372589111e-01 2.149918377399444580e-01 9.062366187572479248e-02 2.611838281154632568e-01
2.588373422622680664e-02 2.172549627721309662e-02 -6.239007785916328430e-02 1.799489259719848633e-01 -1.087246909737586975e-01 -1.503859013319015503e-01 -2.282354608178138733e-02 -6.808824092149734497e-02 2.621487081050872803e-01 -1.307265162467956543e-01 8.414498530328273773e-03 2.422266155481338501e-01 -1.579536348581314087e-01 3.089895658195018768e-02 -1.292514055967330933e-01 4.024397730827331543e-01 1.709474623203277588e-01 3.359444141387939453e-01 1.374446749687194824e-01 -1.770768165588378906e-01 -1.665672212839126587e-01 -1.191744282841682434e-01 -4.765462875366210938e-01 3.328682482242584229e-02 2.321827039122581482e-02 2.650693990290164948e-02 -1.302404850721359253e-01 5.121197551488876343e-02 -2.340371459722518921e-01 -1.164033859968185425e-01 -1.384645849466323853e-01 5.534917488694190979e-02
-6.914323568344116211e-02 1.477937549352645874e-01 -2.744022570550441742e-02 -3.737626830115914345e-03 5.298488214612007141e-02 -9.340179711580276489e-02 8.745099604129791260e-02 -1.452840771526098251e-02 4.166654944419860840e-01 -1.776935607194900513e-01 3.976623713970184326e-01 -2.071622908115386963e-01 1.858208924531936646e-01 2.285991236567497253e-02 -5.247592926025390625e-03 1.810225695371627808e-01 7.475953549146652222e-02 3.296638727188110352e-01 1.272970288991928101e-01 -2.560704946517944336e-01 2.386745512485504150e-01 -1.700387746095657349e-01 -9.485778212547302246e-02 -6.264477968215942383e-02 -2.037064135074615479e-01 -1.373834162950515747e-01 -1.507281810045242310e-01 1.147828102111816406e-01 -2.328069210052490234e-01 -3.306962177157402039e-02 -1.725723408162593842e-02 1.800933033227920532e-01
-2.875563204288482666e-01 1.018040850758552551e-01 -5.061937868595123291e-02 2.932571172714233398e-01 -1.002009883522987366e-01 -1.298253238201141357e-01 1.936825364828109741e-01 -2.461802363395690918e-01 2.142016142606735229e-01 -2.404559552669525146e-01 2.249311059713363647e-01 1.140034869313240051e-01 -1.435722559690475464e-01 -1.033155024051666260e-01 -4.433691203594207764e-01 1.339063644409179688e-01 1.204977631568908691e-01 8.842448890209197998e-02 1.733510047197341919e-01 -1.931502223014831543e-01 5.910905823111534119e-02 1.323406845331192017e-01 6.554366648197174072e-02 -2.486472427845001221e-01 1.086037158966064453e-01 -4.548403740045614541e-05 8.064772933721542358e-02 6.085674464702606201e-02 -2.369638383388519287e-01 9.675687551498413086e-02 -9.547217935323715210e-02 8.264162391424179077e-02
-3.747441768646240234e-01 1.147438213229179382e-01 3.425401076674461365e-02 2.041496485471725464e-01 9.313400834798812866e-02 2.105450332164764404e-01 3.526601791381835938e-01 1.640411466360092163e-01 -1.153756771236658096e-02 -2.184593528509140015e-01 5.229442566633224487e-02 1.031506136059761047e-01 -5.757736042141914368e-02 1.794708669185638428e-01 -2.050981223583221436e-01 6.524739414453506470e-02 6.084055081009864807e-02 9.368368238210678101e-02 -5.702919885516166687e-02 -1.758323162794113159e-01 -3.649995476007461548e-02 7.568135857582092285e-02 -2.288239598274230957e-01 -2.002901583909988403e-02 1.297338753938674927e-01 -4.162979722023010254e-01 -5.972810089588165283e-02 5.358120426535606384e-02 -1.267554014921188354e-01 -1.129895299673080444e-01 -3.026327192783355713e-01 -1.809042096138000488e-01
-2.711810469627380371e-01 1.039324924349784851e-01 4.165158048272132874e-02 -2.745959721505641937e-02 1.188918650150299072e-01 -8.081662654876708984e-02 8.693538606166839600e-02 -1.272455155849456787e-01 2.332753390073776245e-01 -1.025488302111625671e-01 -3.938415050506591797e-01 -8.634457737207412720e-02 -2.069998681545257568e-01 -1.873252214863896370e-03 -1.780215203762054443e-01 1.605183780193328857e-01 2.365041375160217285e-01 1.013586744666099548e-01 1.393394172191619873e-01 -1.763378828763961792e-01 -2.375627905130386353e-01 -2.485287487506866455e-01 -2.449436038732528687e-01 3.886255919933319092e-01 -5.421887710690498352e-02 4.895196482539176941e-02 1.241293549537658691e-01 1.238912940025329590e-01 -7.280530035495758057e-02 -6.243224069476127625e-02 -2.212219536304473877e-01 2.765726298093795776e-02
-2.357025593519210815e-01 7.086819410324096680e-02 -1.368251293897628784e-01 2.932511642575263977e-02 1.162653192877769470e-01 -1.378849148750305176e-01 2.305886149406433105e-01 7.477759569883346558e-02 4.270338118076324463e-01 -7.857313752174377441e-02 1.644041240215301514e-01 -9.022051841020584106e-02 4.476298764348030090e-02 -1.032592952251434326e-01 1.191270351409912109e-01 2.407601177692413330e-01 1.698535531759262085e-01 2.731464803218841553e-01 3.169763684272766113e-01 2.176209911704063416e-02 5.238199140876531601e-03 7.117666304111480713e-02 -9.734050929546356201e-02 -4.920701682567596436e-02 -1.425904780626296997e-01 9.082681685686111450e-02 1.424486786127090454e-01 2.009030580520629883e-01 -2.968709170818328857e-01 3.045302033424377441e-01 1.490667015314102173e-01 7.937993109226226807e-02
-1.170281246304512024e-01 1.508993506431579590e-01 -5.838678777217864990e-02 2.678432166576385498e-01 -1.449072659015655518e-01 -4.779013991355895996e-02 1.035303100943565369e-01 4.351841285824775696e-03 7.500123232603073120e-02 -1.498252451419830322e-01 2.522028386592864990e-01 2.511125206947326660e-01 1.892456263303756714e-01 3.104551434516906738e-01 -3.366984799504280090e-02 1.135483309626579285e-01 -2.241926640272140503e-02 1.064253076910972595e-01 3.383147418498992920e-01 -1.021377965807914734e-01 -2.387842535972595215e-01 -9.297146648168563843e-02 -5.118168145418167114e-02 -2.150433808565139771e-01 1.227248087525367737e-01 -2.020488120615482330e-02 -1.167523190379142761e-01 2.103208899497985840e-01 -3.323984742164611816e-01 3.211046010255813599e-02 -2.782155871391296387e-01 -1.997585147619247437e-01
-1.062515079975128174e-01 1.432845443487167358e-01 1.801684312522411346e-02 1.316364407539367676e-01 -5.488277878612279892e-03 -1.403764039278030396e-01 2.528848350048065186e-01 -2.537803649902343750e-01 -3.791891038417816162e-02 -1.578875631093978882e-01 7.855084538459777832e-02 -1.953907310962677002e-01 -2.265186794102191925e-02 1.435851305723190308e-01 2.104445695877075195e-01 3.126620054244995117e-01 2.596436738967895508e-01 2.568697929382324219e-01 9.978204965591430664e-02 -1.721317321062088013e-01 3.109069168567657471e-01 -1.946187019348144531e-01 -9.204746782779693604e-02 2.743292748928070068e-01 -7.844585180282592773e-02 -3.101883530616760254e-01 -2.098130136728286743e-01 1.691181957721710205e-02 -1.378994584083557129e-01 1.057150885462760925e-01 -1.970051787793636322e-02 -6.216926965862512589e-03
-3.068150281906127930e-01 1.219047680497169495e-01 -1.126164756715297699e-02 -6.186652556061744690e-02 2.440090030431747437e-01 -1.605868786573410034e-01 3.003726601600646973e-01 -3.291162848472595215e-01 1.897413581609725952e-01 -2.461864203214645386e-01 -1.355156153440475464e-01 6.702814251184463501e-02 -2.238819897174835205e-01 -1.259991526603698730e-01 1.943319141864776611e-01 2.884389460086822510e-01 9.354215860366821289e-02 2.429320365190505981e-01 -9.128213673830032349e-02 -1.361158043146133423e-01 -1.311650425195693970e-01 -2.359808888286352158e-03 4.643572960048913956e-03 2.424851991236209869e-02 -9.014033526182174683e-02 7.854305952787399292e-02 -3.584139943122863770e-01 -3.528461232781410217e-02 4.916490986943244934e-02 1.605148911476135254e-01 5.372999981045722961e-02 9.611142426729202271e-02
-4.040486216545104980e-01 1.523215770721435547e-01 -6.273197382688522339e-02 1.449209824204444885e-02 6.101807951927185059e-02 -2.647415995597839355e-01 2.951734960079193115e-01 -1.175103113055229187e-01 -7.500455528497695923e-02 -9.934758394956588745e-02 -2.505185306072235107e-01 -2.130166292190551758e-01 2.083894908428192139e-01 1.655147061683237553e-03 -1.348121166229248047e-01 1.266934126615524292e-01 1.726715713739395142e-01 2.084267735481262207e-01 1.783119142055511475e-01 -1.013955324888229370e-01 9.865935146808624268e-02 -6.779890507459640503e-02 1.480914559215307236e-02 2.137628197669982910e-01 -2.348162084817886353e-01 -6.302212178707122803e-02 -1.661808490753173828e-01 -3.287307620048522949e-01 -1.571251004934310913e-01 1.755039542913436890e-01 7.647755742073059082e-02 4.071454331278800964e-02
1.016726568341255188e-01 7.522413134574890137e-02 2.849594354629516602e-01 1.147001534700393677e-01 -4.357756115496158600e-03 1.778255552053451538e-01 2.033498436212539673e-01 -2.591304779052734375e-01 2.554458379745483398e-01 -4.371643811464309692e-02 1.538475453853607178e-01 1.336031109094619751e-01 1.949991099536418915e-02 8.750463277101516724e-02 -3.174376785755157471e-01 1.021051630377769470e-01 1.641498357057571411e-01 3.763728439807891846e-01 6.380887329578399658e-02 -2.862693071365356445e-01 1.492954492568969727e-01 -3.087951056659221649e-02 -6.118101999163627625e-02 1.640582680702209473e-01 -2.825841009616851807e-01 1.341435909271240234e-01 -2.334121167659759521e-01 4.318146407604217529e-02 -2.066421061754226685e-01 9.520909935235977173e-02 6.432446837425231934e-02 -5.451035127043724060e-02
-3.181454837322235107e-01 3.078964054584503174e-01 -8.527062833309173584e-02 2.000211030244827271e-01 4.136189073324203491e-02 -1.562197208404541016e-01 1.292725056409835815e-01 8.392469957470893860e-03 1.114485636353492737e-01 -3.214769065380096436e-02 -1.938643455505371094e-01 -1.997823119163513184e-01 -4.689753428101539612e-02 9.454850107431411743e-02 -1.454972326755523682e-01 6.249142438173294067e-02 2.556622028350830078e-01 1.922144293785095215e-01 2.697927057743072510e-01 -1.268297731876373291e-01 1.114183664321899414e-01 2.744925022125244141e-02 5.935813859105110168e-02 4.020781517028808594e-01 -2.631323933601379395e-01 -6.325122714042663574e-02 -1.771119385957717896e-01 -2.852696180343627930e-01 7.371217757463455200e-02 1.030215248465538025e-01 -8.447227068245410919e-03 1.224595010280609131e-01
-3.010773062705993652e-01 1.418629735708236694e-01 2.315689474344253540e-01 2.842211350798606873e-02 1.119749397039413452e-01 -3.818287327885627747e-02 3.615442514419555664e-01 2.038473784923553467e-01 2.229178510606288910e-02 -1.269913315773010254e-01 2.979866862297058105e-01 7.685241103172302246e-02 1.149236038327217102e-01 8.626206964254379272e-02 -1.706967651844024658e-01 3.375017046928405762e-01 -2.410367829725146294e-03 2.134685814380645752e-01 -2.321987897157669067e-01 -1.002386584877967834e-02 -1.183356046676635742e-01 6.411020457744598389e-02 4.616490751504898071e-02 1.391810476779937744e-01 9.470053017139434814e-02 -3.029198199510574341e-02 -2.269365191459655762e-01 1.553158760070800781e-01 -2.695384323596954346e-01 -1.298683229833841324e-02 -2.605725228786468506e-01 -8.987618982791900635e-02
-6.553461402654647827e-02 5.998124554753303528e-02 1.593382507562637329e-01 -8.390893042087554932e-02 -1.524657011032104492e-01 4.923456162214279175e-02 -5.329294502735137939e-02 -1.921279281377792358e-01 2.252077758312225342e-01 -1.561618745326995850e-01 9.231450408697128296e-02 1.903819479048252106e-02 -7.898360490798950195e-02 2.768412530422210693e-01 -1.582377254962921143e-01 1.001833304762840271e-01 1.574733555316925049e-01 2.645627558231353760e-01 1.948912255465984344e-02 -1.846071928739547729e-01 -1.024098992347717285e-01 1.126152649521827698e-01 2.032909356057643890e-02 2.678372561931610107e-01 -2.451722277328372002e-03 -3.790657594799995422e-02 -3.552528023719787598e-01 6.916838884353637695e-02 -4.471491873264312744e-01 3.102838397026062012e-01 -1.813126504421234131e-01 -7.883427292108535767e-02
-1.852212846279144287e-01 3.109403848648071289e-01 -9.653146564960479736e-02 5.493909865617752075e-02 2.435746230185031891e-02 3.553391695022583008e-01 2.302572280168533325e-01 1.447419226169586182e-01 -2.366476692259311676e-02 -2.896591722965240479e-01 1.183957159519195557e-01 2.416177988052368164e-01 1.868128925561904907e-01 4.228037595748901367e-02 -4.426922276616096497e-02 2.510532736778259277e-01 -1.016175374388694763e-01 2.810420393943786621e-01 4.495110362768173218e-02 -2.629696130752563477e-01 -1.758040674030780792e-02 1.248117652721703053e-03 -4.387823399156332016e-03 2.794789373874664307e-01 -1.043639034032821655e-01 1.149453371763229370e-01 -1.714632064104080200e-01 1.300690043717622757e-02 -2.556956112384796143e-01 7.078386843204498291e-02 -1.032106727361679077e-01 -1.538590341806411743e-01
[truncated: 3,265,852 more chars]
