# Supplementary material for: The Language of Innovation
Source: PLoS One. 2020 Apr 30;15(4):e0230107. doi: 10.1371/journal.pone.0230107 (PMC7194493; doi:10.1371/journal.pone.0230107)
Supplement: S18 File — (GZ) [file pone.0230107.s018.tar.gz › 1996-2000/V2Run_7_VS_4500_embeddings1996-2000ED32.txt]

2.160304039716720581e-01 -1.093675941228866577e-02 -2.786483466625213623e-01 3.523870408535003662e-01 -3.738503530621528625e-02 1.413591504096984863e-01 4.227755963802337646e-02 9.006796404719352722e-03 -1.713144779205322266e-01 -1.741212606430053711e-01 -1.949569880962371826e-01 7.170049101114273071e-02 -2.020454853773117065e-01 4.720963910222053528e-02 -6.143624708056449890e-02 -7.917021960020065308e-02 1.605084389448165894e-01 1.109276339411735535e-01 1.030502095818519592e-01 -1.407558470964431763e-01 -5.749287456274032593e-02 5.387762561440467834e-02 4.492318928241729736e-01 -3.634634613990783691e-02 -1.344832181930541992e-01 -2.772358953952789307e-01 2.056363224983215332e-02 1.926471292972564697e-02 4.475897550582885742e-02 3.990457206964492798e-02 3.931618928909301758e-01 -2.012017965316772461e-01
2.179550081491470337e-01 8.966373279690742493e-03 -3.330187797546386719e-01 9.143192321062088013e-02 6.427261978387832642e-02 3.058111965656280518e-01 -1.133650019764900208e-01 -4.809925705194473267e-02 -6.128598749637603760e-02 1.840839534997940063e-01 -6.518049538135528564e-02 7.751020789146423340e-02 -6.327875703573226929e-02 -1.140275821089744568e-01 1.132284253835678101e-01 -2.231699042022228241e-02 -1.954993903636932373e-01 -6.980174779891967773e-02 4.596379399299621582e-02 1.652767956256866455e-01 -2.387144416570663452e-01 5.850102379918098450e-02 1.912472695112228394e-01 -1.386695653200149536e-01 1.258355826139450073e-01 -4.683819115161895752e-01 1.276501454412937164e-02 -5.164135247468948364e-02 3.067308664321899414e-01 1.786083355545997620e-02 1.973518580198287964e-01 -2.863270044326782227e-01
-4.896480590105056763e-02 -9.988144785165786743e-02 -1.459195464849472046e-01 -1.148375589400529861e-02 8.801976218819618225e-04 2.073296606540679932e-01 -3.172777295112609863e-01 -1.470501422882080078e-01 -1.428633928298950195e-01 -3.811032697558403015e-02 8.479983359575271606e-02 -5.439514294266700745e-02 -1.893587857484817505e-01 -2.934314906597137451e-01 7.331350445747375488e-02 2.122896164655685425e-01 -1.388235390186309814e-02 1.003809552639722824e-02 3.628468811511993408e-01 -3.712069392204284668e-01 -6.150427088141441345e-02 -1.431745141744613647e-01 2.387566864490509033e-02 1.272394210100173950e-01 3.615276888012886047e-02 -1.932898759841918945e-01 9.923676401376724243e-02 1.488782018423080444e-01 1.711954623460769653e-01 2.398869991302490234e-01 3.442609012126922607e-01 -9.836826473474502563e-02
1.482454985380172729e-01 -1.550043970346450806e-01 -1.121501177549362183e-01 1.459327489137649536e-01 -1.192325949668884277e-01 1.573158204555511475e-01 2.463553287088871002e-02 -1.015389636158943176e-01 -3.015477061271667480e-01 -8.316227048635482788e-02 -3.118654489517211914e-01 -2.283428907394409180e-01 -2.899274230003356934e-01 -1.610451787710189819e-01 -2.756265401840209961e-01 9.994837641716003418e-02 -3.265411034226417542e-02 2.570460438728332520e-01 2.069646865129470825e-01 6.910501420497894287e-02 -1.750057339668273926e-01 2.176112234592437744e-01 1.903895884752273560e-01 1.431338191032409668e-01 7.312490791082382202e-02 -3.833959996700286865e-02 5.836940184235572815e-02 2.555226385593414307e-01 9.333207458257675171e-02 -9.008228778839111328e-02 -1.366621907800436020e-02 -2.916267812252044678e-01
5.540565773844718933e-02 1.360591053962707520e-01 -1.326440870761871338e-01 1.355356574058532715e-01 -2.274223566055297852e-01 2.955115865916013718e-03 -1.620928049087524414e-01 -1.851358860731124878e-01 -1.716410368680953979e-01 -3.248671814799308777e-02 1.600114703178405762e-01 6.790943443775177002e-02 -1.615795791149139404e-01 -1.172562967985868454e-02 1.903236657381057739e-02 1.825795769691467285e-01 1.229694858193397522e-02 1.257508993148803711e-01 2.375551164150238037e-01 -1.920595467090606689e-01 -2.155472189188003540e-01 -1.510291844606399536e-01 1.044835969805717468e-01 -1.694682091474533081e-01 -6.241762638092041016e-02 -2.304254919290542603e-01 5.750465393066406250e-02 -2.435451894998550415e-01 1.293906569480895996e-01 4.032930359244346619e-02 5.301796793937683105e-01 -2.687712609767913818e-01
-5.245461314916610718e-02 1.782345920801162720e-01 -3.719796538352966309e-01 1.653501689434051514e-01 3.863191977143287659e-02 9.385549277067184448e-02 -2.625513374805450439e-01 -1.283867657184600830e-01 -2.642006874084472656e-01 -6.843175739049911499e-02 9.914816170930862427e-02 -8.921736478805541992e-02 -2.079283595085144043e-01 -9.708907455205917358e-02 -1.374230086803436279e-01 2.240074984729290009e-02 5.756468325853347778e-02 -2.605690155178308487e-03 2.833029925823211670e-01 -9.537183493375778198e-02 1.860079616308212280e-01 1.821277290582656860e-01 -1.750259846448898315e-02 -7.046408951282501221e-02 -1.052515767514705658e-02 -9.824024885892868042e-02 -1.284967642277479172e-02 1.983948238193988800e-02 2.567739188671112061e-01 1.616701781749725342e-01 4.122097194194793701e-01 -3.189137578010559082e-01
-9.619104862213134766e-02 5.012353137135505676e-02 -2.217846512794494629e-01 1.088272184133529663e-01 6.731338053941726685e-02 1.757906079292297363e-01 -1.485361605882644653e-01 -2.264366596937179565e-01 -2.499157935380935669e-01 1.070661991834640503e-01 6.349370628595352173e-02 -1.512682735919952393e-01 -7.246427237987518311e-02 -1.405035555362701416e-01 -1.658861637115478516e-01 2.250530570745468140e-01 4.864992573857307434e-02 3.085936605930328369e-01 2.321954518556594849e-01 9.715254418551921844e-03 -2.464354038238525391e-02 7.990273647010326385e-03 3.194205760955810547e-01 -3.560006618499755859e-01 9.591291099786758423e-02 -3.072739206254482269e-02 4.403576254844665527e-02 1.100956127047538757e-01 -1.558688282966613770e-01 2.189152985811233521e-01 3.025393784046173096e-01 -2.131739556789398193e-01
1.289718449115753174e-01 7.058930397033691406e-02 -3.620571494102478027e-01 1.310836672782897949e-01 -3.177377954125404358e-02 9.812990576028823853e-02 3.471538797020912170e-02 -1.040768101811408997e-01 -1.273588370531797409e-02 -2.979254126548767090e-01 8.467201888561248779e-02 -9.609118103981018066e-02 -2.587579786777496338e-01 -1.995412409305572510e-01 -7.832356542348861694e-02 5.696108937263488770e-02 2.285898029804229736e-01 3.466339781880378723e-02 1.938341110944747925e-01 -1.773856813088059425e-03 -6.705218553543090820e-02 -1.105048358440399170e-01 3.046464920043945312e-01 -1.630853712558746338e-01 2.091227844357490540e-02 -2.086060941219329834e-01 -1.039041802287101746e-01 2.078902870416641235e-01 2.628649119287729263e-03 2.328889071941375732e-01 3.594133555889129639e-01 -2.782607674598693848e-01
2.500285804271697998e-01 -3.521882370114326477e-02 -2.324807345867156982e-01 1.496970206499099731e-01 3.268500417470932007e-02 3.128991127014160156e-01 -2.849756479263305664e-01 -1.592510938644409180e-01 -5.350832827389240265e-03 1.952470988035202026e-01 -7.211440242826938629e-03 -4.697893187403678894e-02 -1.187270730733871460e-01 9.281275793910026550e-03 -1.894296146929264069e-02 -5.589672923088073730e-02 -8.979259431362152100e-02 2.628803551197052002e-01 -8.339459449052810669e-02 -8.440274000167846680e-02 -1.829449683427810669e-01 -6.055631488561630249e-02 -3.143884986639022827e-02 2.592250704765319824e-02 1.239244937896728516e-01 9.857681393623352051e-02 -9.634800255298614502e-02 2.774992287158966064e-01 1.236390769481658936e-01 -1.765127927064895630e-01 4.234592914581298828e-01 -3.591654002666473389e-01
1.199847012758255005e-01 -8.585218340158462524e-02 -2.576621770858764648e-01 1.378139257431030273e-01 -2.775095589458942413e-02 3.653760254383087158e-01 1.500737816095352173e-01 2.351897060871124268e-01 -2.384296655654907227e-01 1.779727041721343994e-01 -7.486081123352050781e-02 -3.676924705505371094e-01 -2.833469212055206299e-01 -7.931070774793624878e-02 -2.025232911109924316e-01 1.115784272551536560e-01 6.761700659990310669e-02 -1.161707099527120590e-02 2.702798843383789062e-01 -1.281720399856567383e-01 -2.165367454290390015e-01 4.421965405344963074e-02 7.158204168081283569e-02 -2.402208745479583740e-01 -1.972891576588153839e-02 -8.752359077334403992e-03 1.663374900817871094e-01 1.098881587386131287e-01 -8.734178543090820312e-02 -9.355553984642028809e-02 -9.527329355478286743e-03 -2.209912687540054321e-01
-7.679851353168487549e-02 -6.594049185514450073e-02 -1.629391163587570190e-01 -7.641365379095077515e-02 -8.305267989635467529e-02 5.702099762856960297e-03 -6.829021126031875610e-02 3.935110289603471756e-03 -2.746072709560394287e-01 -8.639946579933166504e-02 2.579042688012123108e-02 -1.868540495634078979e-01 3.170809650328010321e-04 3.297812864184379578e-02 -2.725004255771636963e-01 6.812679022550582886e-02 -1.018593832850456238e-01 2.720015943050384521e-01 3.116251826286315918e-01 -2.523983120918273926e-01 -9.898562729358673096e-02 -1.044829934835433960e-01 1.873688399791717529e-01 -6.454163044691085815e-02 1.175774633884429932e-01 -3.683200106024742126e-02 2.256690897047519684e-02 2.617438733577728271e-01 2.274838089942932129e-01 2.102272361516952515e-01 4.581724405288696289e-01 -2.282277494668960571e-01
1.725125312805175781e-02 8.644220978021621704e-02 -1.889940798282623291e-01 4.279340803623199463e-02 -1.609515398740768433e-01 2.304549217224121094e-01 -1.056009605526924133e-01 -1.474550962448120117e-01 -4.327849447727203369e-01 3.273662179708480835e-02 1.803458631038665771e-01 -1.642942801117897034e-02 -2.159001976251602173e-01 -3.561372756958007812e-01 -1.678410470485687256e-01 3.277344629168510437e-02 -1.209850311279296875e-01 1.597704142332077026e-01 1.158568188548088074e-01 3.407273441553115845e-02 -1.729022152721881866e-02 1.053816303610801697e-01 2.271242588758468628e-01 -1.173752024769783020e-01 -2.158446004614233971e-03 -1.929669678211212158e-01 -1.326068192720413208e-01 7.596947252750396729e-02 1.696112602949142456e-01 2.309052199125289917e-01 3.244534432888031006e-01 -1.986044347286224365e-01
1.818810701370239258e-01 -1.811927855014801025e-01 -4.506384432315826416e-01 -2.088347263634204865e-02 1.769422441720962524e-01 2.692089080810546875e-01 -5.961919948458671570e-02 -8.934155106544494629e-02 -2.493692375719547272e-02 8.224149793386459351e-02 -4.912552610039710999e-02 -1.718378625810146332e-02 -9.859246015548706055e-02 -1.743756383657455444e-01 -2.453648895025253296e-01 1.747569292783737183e-01 -3.794836103916168213e-01 2.014200240373611450e-01 3.244036138057708740e-01 -2.631084993481636047e-02 -6.303119659423828125e-02 -1.056702882051467896e-01 5.864237993955612183e-02 -2.015832960605621338e-01 -7.169130258262157440e-04 -4.282186180353164673e-02 -1.483301981352269650e-03 2.371820211410522461e-01 -5.968645215034484863e-03 1.574636436998844147e-02 2.398713976144790649e-01 -9.304904192686080933e-02
2.515519261360168457e-01 7.914348691701889038e-02 -5.723288059234619141e-01 -1.110946163535118103e-01 9.219774603843688965e-02 -2.685965783894062042e-02 -1.550604104995727539e-01 -2.215274050831794739e-02 -1.914717629551887512e-02 2.365482971072196960e-02 -1.441907882690429688e-01 -8.549781143665313721e-02 -1.092317774891853333e-01 7.803993672132492065e-02 -1.549487560987472534e-01 -1.250884830951690674e-01 -1.770463138818740845e-01 1.500480771064758301e-01 5.012049525976181030e-02 -1.228007860481739044e-02 -3.557118475437164307e-01 -1.153095215559005737e-01 -1.032003611326217651e-01 -1.213253289461135864e-01 -1.728764362633228302e-02 -2.942578196525573730e-01 1.924740672111511230e-01 1.458193361759185791e-01 9.603822231292724609e-02 5.398493632674217224e-02 2.717537283897399902e-01 -1.311119049787521362e-01
-9.839816018939018250e-03 2.102751135826110840e-01 1.137229204177856445e-01 -1.496978998184204102e-01 7.896858453750610352e-02 1.424681097269058228e-01 -2.938617467880249023e-01 -1.383202075958251953e-01 -2.612423896789550781e-01 9.986184537410736084e-02 -1.308987438678741455e-01 4.321150854229927063e-02 -1.036765724420547485e-01 -4.671845585107803345e-02 -1.755451709032058716e-01 2.202345281839370728e-01 -1.549103409051895142e-01 4.282480105757713318e-03 -5.485047772526741028e-02 -7.793856412172317505e-02 -1.010597571730613708e-01 1.406009495258331299e-02 -2.441076338291168213e-01 -4.009813666343688965e-01 1.175982430577278137e-01 -2.197699695825576782e-01 8.113638311624526978e-02 2.577252918854355812e-03 1.394065171480178833e-01 -1.669384166598320007e-02 2.975651025772094727e-01 -3.974828422069549561e-01
1.438714861869812012e-01 1.747491210699081421e-01 -1.854512542486190796e-01 -8.810909837484359741e-02 -1.202944070100784302e-01 1.912276446819305420e-01 -6.501160562038421631e-02 1.502395723946392536e-03 7.824118435382843018e-02 1.354597136378288269e-02 7.763112336397171021e-02 3.925792872905731201e-02 -2.378639280796051025e-01 -2.120586633682250977e-01 -4.721300303936004639e-02 1.942870169878005981e-01 1.607771664857864380e-01 1.882442086935043335e-01 1.922746449708938599e-01 -3.061520867049694061e-02 6.790507584810256958e-02 2.905431985855102539e-01 4.334814846515655518e-01 -1.831873506307601929e-01 2.422154396772384644e-01 -1.314210593700408936e-01 -4.239206202328205109e-03 1.366121917963027954e-01 3.669890388846397400e-02 7.650632411241531372e-02 4.142526090145111084e-01 -1.132935807108879089e-01
2.341673150658607483e-02 2.084383368492126465e-02 -7.624212652444839478e-02 3.916395362466573715e-03 -1.260598450899124146e-01 4.243555963039398193e-01 2.066219598054885864e-02 8.626601099967956543e-02 2.007884345948696136e-02 4.189692065119743347e-02 -2.606230676174163818e-01 -1.964204609394073486e-01 -2.520378828048706055e-01 -5.821995064616203308e-02 -5.159249529242515564e-02 1.437711864709854126e-01 -7.051389664411544800e-02 1.834746599197387695e-01 2.105767875909805298e-01 -1.201722472906112671e-01 -6.187861785292625427e-03 3.799726814031600952e-02 3.174366354942321777e-01 -4.778909683227539062e-01 1.954157501459121704e-01 -1.041943803429603577e-01 5.614226311445236206e-02 3.628303855657577515e-02 2.529050456359982491e-03 -2.321400195360183716e-01 1.553609385155141354e-03 -2.344909906387329102e-01
1.682791709899902344e-01 -9.857406467199325562e-02 -4.366899728775024414e-01 -1.658761650323867798e-01 -1.312778294086456299e-01 2.816070914268493652e-01 -2.418655008077621460e-01 3.515347093343734741e-02 6.685471534729003906e-02 7.057559490203857422e-02 -2.764566838741302490e-01 1.318342387676239014e-01 -9.488517045974731445e-02 -2.492177113890647888e-02 6.967288255691528320e-02 -2.982709929347038269e-02 -2.617469429969787598e-01 2.703680694103240967e-01 6.896527856588363647e-02 -1.219355687499046326e-02 -1.903511881828308105e-01 -3.408382833003997803e-02 -1.750179976224899292e-01 -1.780274957418441772e-01 4.012040048837661743e-02 -1.970286667346954346e-01 1.311258971691131592e-01 -1.176124438643455505e-01 1.448500305414199829e-01 2.227415144443511963e-01 2.811987996101379395e-01 3.864613920450210571e-02
3.228066861629486084e-02 -2.421704083681106567e-01 -3.339203894138336182e-01 -7.995915412902832031e-02 -2.338236197829246521e-02 4.065265953540802002e-01 -2.853445410728454590e-01 -8.141208440065383911e-02 2.085397541522979736e-01 4.386257007718086243e-02 8.351141214370727539e-02 -1.684274077415466309e-01 -1.533133834600448608e-01 -1.654278934001922607e-01 -2.134335339069366455e-01 9.231396950781345367e-03 -2.019028067588806152e-01 1.839293353259563446e-02 3.664630651473999023e-01 -7.940370589494705200e-02 -2.896626293659210205e-01 7.202364504337310791e-02 2.891310676932334900e-02 3.091079369187355042e-02 2.658907882869243622e-02 -2.303774505853652954e-01 1.147183626890182495e-01 6.889201700687408447e-02 -1.198754161596298218e-01 7.756979018449783325e-02 1.168307214975357056e-01 -1.139290034770965576e-01
1.016693636775016785e-01 1.488976627588272095e-01 -1.158396899700164795e-01 3.012453019618988037e-01 -1.918051987886428833e-01 2.837305366992950439e-01 5.168984457850456238e-02 2.778087742626667023e-02 -2.557131946086883545e-01 4.701408743858337402e-02 -3.582952916622161865e-02 -2.451671808958053589e-01 -4.036619961261749268e-01 -1.512689441442489624e-01 -5.697826668620109558e-02 1.374804228544235229e-01 3.963690623641014099e-02 3.054345212876796722e-02 3.189320862293243408e-01 -8.869045972824096680e-02 -1.836084723472595215e-01 1.624940037727355957e-01 2.513457238674163818e-01 4.923493042588233948e-02 1.166252344846725464e-01 -1.952727288007736206e-01 1.046045050024986267e-01 5.645475536584854126e-02 -1.705668270587921143e-01 -1.513253599405288696e-01 -3.720902279019355774e-02 -2.204193323850631714e-01
1.929653286933898926e-01 -5.793159082531929016e-02 4.670073837041854858e-02 2.206671684980392456e-01 -6.588726490736007690e-02 2.737808823585510254e-01 6.646562367677688599e-02 2.192747294902801514e-01 -2.417377233505249023e-01 1.836032047867774963e-02 -1.901771277189254761e-01 -6.019996851682662964e-02 -2.860619723796844482e-01 8.195727318525314331e-02 -1.383612304925918579e-01 4.476651176810264587e-02 4.672000929713249207e-02 1.399153172969818115e-01 1.697858422994613647e-01 -4.987166449427604675e-02 -3.543426692485809326e-01 5.293989554047584534e-02 3.921460509300231934e-01 2.843094523996114731e-03 2.194426655769348145e-01 -8.812879770994186401e-02 8.292783051729202271e-02 2.443577200174331665e-01 2.870681695640087128e-03 -1.418887525796890259e-01 5.788515508174896240e-02 -2.953862845897674561e-01
4.558557271957397461e-02 -1.995441615581512451e-01 -1.358298212289810181e-02 2.079305499792098999e-01 -3.648243546485900879e-01 6.537337601184844971e-02 -2.942920029163360596e-01 -3.090288341045379639e-01 -7.523911446332931519e-02 7.033313065767288208e-02 2.048765122890472412e-02 6.471520662307739258e-02 -1.389465332031250000e-01 -3.143347203731536865e-01 -1.605686545372009277e-01 2.191478312015533447e-01 -2.581163775175809860e-03 4.193560406565666199e-02 2.123031765222549438e-02 -4.586276598274707794e-03 -1.851935684680938721e-01 -1.942774280905723572e-02 -1.934547573328018188e-01 -3.081764578819274902e-01 3.472521156072616577e-02 -2.196490019559860229e-01 -5.546477064490318298e-02 7.248131930828094482e-02 6.941695511341094971e-02 2.885733544826507568e-02 2.483184039592742920e-01 -3.060520589351654053e-01
6.561240553855895996e-02 -1.749739237129688263e-02 -3.201113641262054443e-02 1.357493400573730469e-01 8.806213736534118652e-02 2.980801761150360107e-01 -6.946121156215667725e-02 2.030929625034332275e-01 -8.578709512948989868e-02 4.083239659667015076e-02 -3.149933516979217529e-01 -7.938523590564727783e-02 -1.974133029580116272e-02 -9.351345151662826538e-02 -5.559075251221656799e-02 3.250629901885986328e-01 2.370388805866241455e-01 3.029786050319671631e-01 2.205340862274169922e-01 1.572137176990509033e-01 -1.558035612106323242e-01 2.385163456201553345e-01 -2.076885290443897247e-02 4.403315111994743347e-02 1.623773127794265747e-01 -2.708635032176971436e-01 -2.017350122332572937e-02 -1.706492342054843903e-02 -4.552026838064193726e-02 -2.430317848920822144e-01 2.204075604677200317e-01 -2.929165661334991455e-01
4.534147381782531738e-01 2.716745808720588684e-02 -1.836056262254714966e-01 -2.716930024325847626e-02 -3.531453609466552734e-01 5.275346338748931885e-02 -2.775247395038604736e-01 -1.348266154527664185e-01 5.839540436863899231e-02 -1.536906231194734573e-02 -9.371114522218704224e-02 8.905400335788726807e-02 -5.906729400157928467e-02 9.422022849321365356e-03 -2.122534625232219696e-02 -1.450806576758623123e-02 -8.754996210336685181e-02 1.039897724986076355e-01 1.146236956119537354e-01 -1.865514963865280151e-01 -3.025456964969635010e-01 -5.801819637417793274e-02 6.893802434206008911e-02 -1.422859132289886475e-01 2.230759710073471069e-01 -1.025723814964294434e-01 -8.115469664335250854e-02 1.586399376392364502e-01 -4.036653786897659302e-02 -4.741030931472778320e-02 1.952299624681472778e-01 -4.377127885818481445e-01
1.985013931989669800e-01 -8.101367391645908356e-03 -1.225500628352165222e-01 -1.082894280552864075e-01 -1.192702800035476685e-01 1.394356042146682739e-01 -3.144291341304779053e-01 5.691665038466453552e-02 -1.907387226819992065e-01 -1.533089876174926758e-01 -4.439537227153778076e-02 -1.446103155612945557e-01 -2.511211633682250977e-01 -2.427696995437145233e-02 -8.969087153673171997e-02 -3.796469420194625854e-03 4.620241001248359680e-02 -1.106995120644569397e-01 2.562796473503112793e-01 -2.578920125961303711e-01 -4.449290782213211060e-02 -3.957917448133230209e-03 1.686773747205734253e-01 -2.993301451206207275e-01 3.259963169693946838e-02 2.580470964312553406e-02 -1.079299300909042358e-01 1.669079959392547607e-01 1.985067129135131836e-01 1.521309018135070801e-01 4.714402854442596436e-01 -2.255497574806213379e-01
-2.114826291799545288e-01 -2.779233083128929138e-02 -3.908453285694122314e-01 1.586703062057495117e-01 7.004910148680210114e-03 9.125994145870208740e-02 -1.635911762714385986e-01 1.420432329177856445e-01 -2.015502303838729858e-01 1.020758524537086487e-01 7.569202780723571777e-02 -3.032536804676055908e-01 -1.164938136935234070e-01 -1.481438726186752319e-01 -2.016643881797790527e-01 1.621563136577606201e-01 -4.948178678750991821e-02 2.427069693803787231e-01 -1.097196787595748901e-01 -8.859051018953323364e-02 -1.369467079639434814e-01 -5.546053871512413025e-02 2.316920086741447449e-02 -7.259677350521087646e-02 -3.988377377390861511e-02 -2.005135267972946167e-01 -9.236380457878112793e-02 3.382249176502227783e-02 -9.776752442121505737e-02 3.713845014572143555e-01 4.026493430137634277e-01 -8.596456609666347504e-03
-2.581364512443542480e-01 -7.230380177497863770e-02 -1.947149485349655151e-01 3.028265535831451416e-01 -2.135160863399505615e-01 1.552144289016723633e-01 -1.966336816549301147e-01 -1.033302322030067444e-01 -1.484003365039825439e-01 4.106694459915161133e-02 1.784240901470184326e-01 1.117157638072967529e-01 -2.284257560968399048e-01 -1.458438485860824585e-01 1.158464401960372925e-01 1.395664513111114502e-01 -1.835746914148330688e-01 3.333869576454162598e-01 9.595487266778945923e-02 3.553485497832298279e-02 1.522863954305648804e-01 -6.802768446505069733e-03 9.203916043043136597e-02 -9.858082234859466553e-02 1.214388236403465271e-01 -1.348495949059724808e-02 4.750971123576164246e-02 2.703710198402404785e-01 -4.592225328087806702e-02 2.908954620361328125e-01 3.596993088722229004e-01 -4.451736807823181152e-02
-1.435158308595418930e-02 2.288301587104797363e-01 -2.453286498785018921e-01 5.216367915272712708e-02 -2.223864197731018066e-01 1.475805342197418213e-01 -2.731704711914062500e-01 -1.236770674586296082e-01 -1.698592901229858398e-01 -3.168338909745216370e-02 -1.117919385433197021e-02 -1.339881420135498047e-01 -1.284333318471908569e-01 -2.028349041938781738e-01 -2.181102782487869263e-01 2.762857079505920410e-01 -8.009473979473114014e-02 3.059586882591247559e-01 2.499014139175415039e-01 -5.038363486528396606e-02 -1.571728661656379700e-02 1.158741191029548645e-01 3.258575201034545898e-01 -1.227042600512504578e-01 2.747991494834423065e-02 8.700732141733169556e-03 -1.399625390768051147e-01 4.553617909550666809e-02 -3.004757314920425415e-02 2.354665100574493408e-01 3.391612470149993896e-01 9.647002443671226501e-03
-1.333858165889978409e-02 1.476253122091293335e-01 -4.105446338653564453e-01 -7.710123807191848755e-02 -8.633047342300415039e-02 7.486059516668319702e-02 -9.918724745512008667e-02 -2.307959645986557007e-01 -2.616207897663116455e-01 -4.960351437330245972e-02 2.316734008491039276e-02 -2.555286698043346405e-02 -2.629574835300445557e-01 -1.869999766349792480e-01 -1.770277768373489380e-01 1.603529751300811768e-01 -3.573064506053924561e-02 1.435805410146713257e-01 3.588852286338806152e-01 8.973307907581329346e-02 -2.578723728656768799e-01 1.185150519013404846e-01 4.292134195566177368e-02 -1.976139545440673828e-01 1.947501003742218018e-01 -2.174517810344696045e-01 -3.207562025636434555e-03 9.329929202795028687e-02 8.084641396999359131e-02 2.565008997917175293e-01 2.099511921405792236e-01 -5.996372550725936890e-02
-1.319079101085662842e-01 1.212434023618698120e-01 -3.100635856389999390e-02 1.005857288837432861e-01 -1.348085403442382812e-01 2.212429195642471313e-01 -2.579525709152221680e-01 -4.008059948682785034e-02 3.990240860730409622e-03 2.183379046618938446e-02 8.985373377799987793e-02 -2.128386646509170532e-01 -1.936737895011901855e-01 -6.334224343299865723e-02 -6.744759529829025269e-02 2.244269698858261108e-01 4.521394893527030945e-02 3.130843341350555420e-01 -9.443999081850051880e-02 -1.109492033720016479e-01 -1.208924576640129089e-01 -6.768419872969388962e-03 3.585777282714843750e-01 -8.937709778547286987e-02 9.908551722764968872e-02 -2.268715500831604004e-01 -4.741212353110313416e-02 1.360238194465637207e-01 -1.135691031813621521e-01 3.600321412086486816e-01 4.117296636104583740e-01 -6.815686821937561035e-02
-1.244701519608497620e-01 -4.385296255350112915e-02 -3.756956160068511963e-01 1.065902560949325562e-01 -2.538081109523773193e-01 3.518294692039489746e-01 2.215169966220855713e-01 6.650697439908981323e-02 -1.386605948209762573e-01 6.781744956970214844e-02 -7.634571194648742676e-02 5.996132269501686096e-02 1.192761510610580444e-01 -2.659717760980129242e-02 -9.178476035594940186e-02 3.263494670391082764e-01 -2.490591853857040405e-01 -1.725630275905132294e-02 3.458629548549652100e-01 2.653360180556774139e-02 -1.211331319063901901e-02 1.479431614279747009e-02 -9.126493334770202637e-02 -1.764332689344882965e-02 -2.314033210277557373e-01 -3.005823679268360138e-02 1.342293024063110352e-01 7.539216428995132446e-02 -1.235032156109809875e-01 -1.769250035285949707e-01 9.841974079608917236e-02 -3.149812519550323486e-01
3.431418836116790771e-01 1.268288791179656982e-01 -2.550653517246246338e-01 1.674583256244659424e-01 4.749680403620004654e-03 6.670563668012619019e-02 -1.316521614789962769e-01 1.868305206298828125e-01 2.018568105995655060e-02 2.442370206117630005e-01 -3.044362664222717285e-01 2.090929895639419556e-01 -2.036059647798538208e-01 -1.189723759889602661e-01 5.502268671989440918e-02 1.614212244749069214e-02 4.201756045222282410e-02 1.237091347575187683e-01 -5.518962163478136063e-03 -2.214259505271911621e-01 1.165760867297649384e-02 4.145147502422332764e-01 -3.403184562921524048e-02 -1.012375131249427795e-01 -8.994325250387191772e-02 -1.052648648619651794e-01 -6.632838398218154907e-02 2.096451669931411743e-01 -1.438819319009780884e-01 1.200489550828933716e-01 2.539896070957183838e-01 -2.106148153543472290e-01
7.813592255115509033e-02 3.715675473213195801e-01 -2.716220617294311523e-01 -7.489680498838424683e-02 -1.082945466041564941e-01 1.828512400388717651e-01 -1.322833895683288574e-01 -1.741914749145507812e-01 -1.782238930463790894e-01 -1.175536289811134338e-01 1.180391311645507812e-01 -6.229861080646514893e-02 -3.122631013393402100e-01 -9.100525826215744019e-02 -1.766451075673103333e-02 1.131017208099365234e-01 -5.301961209625005722e-03 2.174119055271148682e-01 2.741294801235198975e-01 4.760476574301719666e-02 -6.723919510841369629e-02 8.191901445388793945e-02 2.154454141855239868e-01 -1.605929881334304810e-01 -3.037647902965545654e-02 -1.575276702642440796e-01 -4.513131454586982727e-02 6.098007410764694214e-02 1.373160034418106079e-01 2.286787778139114380e-01 3.509134948253631592e-01 -2.592648863792419434e-01
-6.629323214292526245e-02 1.682468131184577942e-02 -2.573933005332946777e-01 6.332068890333175659e-02 -1.381294801831245422e-02 1.390816457569599152e-02 -3.373222947120666504e-01 -2.302176356315612793e-01 -1.309627294540405273e-01 -1.102839261293411255e-01 1.783833652734756470e-01 7.335595786571502686e-02 -2.920101881027221680e-01 -1.565827727317810059e-01 -9.933608770370483398e-02 1.943868547677993774e-01 -4.005194827914237976e-02 1.175118163228034973e-01 1.078239753842353821e-01 2.183859944343566895e-01 -1.347903013229370117e-01 4.571552202105522156e-02 -1.712889969348907471e-02 1.057657077908515930e-01 3.093913756310939789e-02 -2.367556691169738770e-01 -5.303927138447761536e-02 3.205343186855316162e-01 7.346446812152862549e-02 3.236049413681030273e-01 3.802120387554168701e-01 -1.010897085070610046e-01
1.775457710027694702e-01 -3.969160467386245728e-02 -4.160059094429016113e-01 1.625868082046508789e-01 3.385625407099723816e-02 2.568239346146583557e-02 -2.854229211807250977e-01 1.979078352451324463e-01 -3.121808171272277832e-01 1.146653201431035995e-02 -2.524183392524719238e-01 2.684413492679595947e-01 -8.432464301586151123e-02 -3.502522408962249756e-02 -1.737158447504043579e-01 1.122892051935195923e-01 3.910897672176361084e-02 3.103209435939788818e-01 1.222166493535041809e-01 -3.219519555568695068e-02 -6.740590184926986694e-02 7.688310742378234863e-02 -9.021996706724166870e-02 1.023662649095058441e-02 4.413164407014846802e-02 -4.562783241271972656e-02 3.775188699364662170e-02 9.604953229427337646e-02 -1.600761115550994873e-01 -1.581608317792415619e-02 3.312698379158973694e-02 -4.316555261611938477e-01
7.919827848672866821e-02 7.563982903957366943e-02 -1.203873753547668457e-01 3.283189237117767334e-02 -2.063256651163101196e-01 2.172055542469024658e-01 1.295546349138021469e-02 -3.392376005649566650e-02 -2.080392688512802124e-01 1.007652953267097473e-01 1.421830803155899048e-01 -2.533237449824810028e-02 -8.534142374992370605e-02 -8.808152377605438232e-02 -7.992562651634216309e-02 1.495225280523300171e-01 2.795467078685760498e-01 1.227845475077629089e-01 4.451906383037567139e-01 -2.858359599485993385e-03 1.165875513106584549e-02 2.723751068115234375e-01 1.003069207072257996e-01 -2.255489379167556763e-01 5.577562004327774048e-02 -1.970358043909072876e-01 -1.789732575416564941e-01 2.114237993955612183e-01 4.453273862600326538e-02 3.260420262813568115e-01 3.145574629306793213e-01 -1.034798547625541687e-01
1.091056689620018005e-01 8.474880456924438477e-02 -3.236722052097320557e-01 2.560932040214538574e-01 -6.512557156383991241e-04 -1.638877540826797485e-01 -1.536786109209060669e-01 8.899580687284469604e-02 -1.760430783033370972e-01 7.113558240234851837e-03 -2.217432111501693726e-01 4.554852098226547241e-02 7.092458009719848633e-02 -1.881204098463058472e-01 9.375026822090148926e-02 3.224898278713226318e-01 -5.903513729572296143e-02 -1.663271524012088776e-02 1.753272563219070435e-01 8.068034052848815918e-02 -1.206896379590034485e-01 1.891251951456069946e-01 8.448091149330139160e-02 -3.666401142254471779e-03 1.358999609947204590e-01 -2.782910764217376709e-01 1.082219481468200684e-01 3.569669425487518311e-01 -2.488454431295394897e-01 1.957403123378753662e-01 2.215063422918319702e-01 1.839113831520080566e-01
-2.022350905463099480e-03 1.263551115989685059e-01 -2.581075727939605713e-01 -1.525048017501831055e-01 -1.110612228512763977e-01 2.806714475154876709e-01 1.345706172287464142e-02 9.455769509077072144e-02 -2.327181845903396606e-01 -1.414251923561096191e-01 2.937674336135387421e-02 9.528391063213348389e-02 -1.546643972396850586e-01 -2.662249505519866943e-01 -1.781393960118293762e-02 8.881369233131408691e-02 2.183379381895065308e-01 2.497722506523132324e-01 3.917246460914611816e-01 -2.111430279910564423e-02 1.838333606719970703e-01 1.050580069422721863e-01 2.239322662353515625e-01 -1.915722340345382690e-01 -1.277471333742141724e-02 -1.622686833143234253e-01 5.501979589462280273e-02 6.672757863998413086e-02 2.441761828958988190e-02 2.129019498825073242e-01 3.622166514396667480e-01 -9.444790892302989960e-03
-5.681136995553970337e-02 5.938568711280822754e-02 -9.470423683524131775e-03 -3.671948611736297607e-02 -2.105207443237304688e-01 2.874812781810760498e-01 -5.397527664899826050e-02 9.754307568073272705e-02 -1.172100305557250977e-01 4.761519283056259155e-02 -4.516097009181976318e-01 -7.544804830104112625e-03 -3.259278237819671631e-01 -2.568058967590332031e-01 -2.322524087503552437e-03 2.631352543830871582e-01 8.298967033624649048e-02 2.308834046125411987e-01 1.946160048246383667e-01 8.419882506132125854e-02 -3.801138103008270264e-01 7.499842345714569092e-02 2.099555283784866333e-01 2.812979929149150848e-02 5.188556388020515442e-02 3.623830154538154602e-03 3.786174207925796509e-02 1.863723099231719971e-01 -1.286036074161529541e-01 -6.432148069143295288e-02 8.712642639875411987e-02 -1.539291739463806152e-01
-8.537697046995162964e-02 -1.109345331788063049e-01 -4.817582666873931885e-01 8.916096389293670654e-02 1.500259041786193848e-01 1.244320869445800781e-01 -2.934750914573669434e-01 -4.572470113635063171e-02 -9.026660025119781494e-02 -8.248321712017059326e-02 -1.685036867856979370e-01 1.802215874195098877e-01 -7.001341879367828369e-02 -8.209083229303359985e-02 -1.762462705373764038e-01 -1.709263920783996582e-01 -1.192793622612953186e-01 5.103856697678565979e-02 2.348607406020164490e-02 -9.252637624740600586e-03 -1.931297928094863892e-01 4.561678692698478699e-02 -1.544301509857177734e-01 -2.412915080785751343e-01 -2.135149091482162476e-01 -2.671669721603393555e-01 4.852772876620292664e-02 1.915725916624069214e-01 -5.284890905022621155e-02 2.145293205976486206e-01 3.370753228664398193e-01 -9.503863006830215454e-02
3.483672738075256348e-01 -1.377160698175430298e-01 -3.458145558834075928e-01 1.341815292835235596e-01 3.287491947412490845e-02 1.009514853358268738e-01 -4.811853915452957153e-02 1.455525681376457214e-02 -1.162718385457992554e-01 1.342214643955230713e-01 1.781324446201324463e-01 2.247975906357169151e-03 -1.430145949125289917e-01 -1.207009926438331604e-01 1.273439079523086548e-01 -1.971398293972015381e-01 -7.155205309391021729e-02 2.006129175424575806e-01 1.971643865108489990e-01 -2.987931370735168457e-01 -1.248542368412017822e-01 -7.222028821706771851e-02 4.380741342902183533e-02 -4.319618269801139832e-02 -2.612004280090332031e-01 -7.036154717206954956e-02 1.132640168070793152e-01 1.362439841032028198e-01 2.006366290152072906e-02 9.573730826377868652e-02 4.481211006641387939e-01 -2.045866698026657104e-01
-2.597509026527404785e-01 -9.716068953275680542e-02 -1.003238484263420105e-01 -1.451223716139793396e-02 -3.692806139588356018e-02 1.130301505327224731e-01 -1.395314484834671021e-01 -1.442538201808929443e-01 -2.129717022180557251e-01 -9.800469130277633667e-02 -5.300810560584068298e-02 -2.100842595100402832e-01 -1.833419501781463623e-01 -1.489497274160385132e-01 -1.610326021909713745e-01 1.591348201036453247e-01 7.475078850984573364e-02 1.186583414673805237e-01 1.987974345684051514e-01 -8.671656996011734009e-02 7.900294661521911621e-02 2.211206704378128052e-01 3.134229481220245361e-01 -2.498988360166549683e-01 -1.054679825901985168e-01 -3.265903145074844360e-02 -2.169758267700672150e-02 2.295311242341995239e-01 -2.778290957212448120e-02 3.698762357234954834e-01 4.007921218872070312e-01 -5.784802883863449097e-02
-1.686175912618637085e-02 2.014211192727088928e-02 -1.674756556749343872e-01 1.678074002265930176e-01 -1.639375984668731689e-01 4.120947718620300293e-01 3.926451504230499268e-02 1.152884513139724731e-01 2.142254961654543877e-03 6.255611032247543335e-02 -1.117965579032897949e-01 -2.934311926364898682e-01 -3.929077088832855225e-01 5.900534987449645996e-02 -1.685435920953750610e-01 -6.168233603239059448e-02 1.411839127540588379e-01 -4.350557178258895874e-02 2.915273010730743408e-01 -6.165586039423942566e-02 -4.325848445296287537e-02 -9.236562252044677734e-02 2.260231673717498779e-01 -1.177734807133674622e-01 -7.570685353130102158e-03 -1.748382151126861572e-01 6.140937283635139465e-02 1.614037305116653442e-01 -8.984701335430145264e-02 -2.947207074612379074e-03 1.213569752871990204e-02 -4.293394088745117188e-01
7.949806749820709229e-02 1.735146939754486084e-01 -2.764011621475219727e-01 1.542846411466598511e-01 -6.612477451562881470e-02 3.190052509307861328e-01 -2.097800672054290771e-01 -9.755382686853408813e-02 -2.249604314565658569e-01 -1.948190778493881226e-01 1.786722689867019653e-01 4.555069282650947571e-02 -2.754751443862915039e-01 -2.017979323863983154e-01 -1.651121824979782104e-01 6.598477810621261597e-02 9.726149588823318481e-02 2.309291809797286987e-01 3.546319603919982910e-01 1.893554255366325378e-02 -1.000176593661308289e-01 2.165418267250061035e-01 1.522416025400161743e-01 -1.650179475545883179e-01 7.321528345346450806e-02 -1.077603432349860668e-03 -1.303357630968093872e-01 4.125216230750083923e-02 -7.277839630842208862e-02 1.873324066400527954e-01 2.223232388496398926e-01 -1.511403322219848633e-01
8.011626452207565308e-02 1.169104203581809998e-01 -1.313544064760208130e-01 -6.124232430011034012e-03 -1.118739247322082520e-01 2.338739037513732910e-01 -9.256928414106369019e-02 -1.503850221633911133e-01 -4.000142514705657959e-01 4.892451688647270203e-02 -3.294204920530319214e-02 1.006737574934959412e-01 -3.220066726207733154e-01 -2.734896242618560791e-01 -2.680999785661697388e-02 3.304243385791778564e-01 -1.120265647768974304e-01 -8.574311621487140656e-03 -5.572488158941268921e-02 -1.329987794160842896e-01 -1.252787373960018158e-02 2.876968495547771454e-02 -2.208504378795623779e-01 -3.088854551315307617e-01 -1.024695932865142822e-01 -1.982443630695343018e-01 -1.252095550298690796e-01 -1.233112439513206482e-01 1.485163718461990356e-01 7.058111578226089478e-02 2.426448464393615723e-01 -2.388062775135040283e-01
-2.491134777665138245e-02 8.021472394466400146e-02 -4.455475807189941406e-01 1.195614635944366455e-01 -2.150334566831588745e-01 2.921036183834075928e-01 -3.673606216907501221e-01 -6.897486001253128052e-02 1.082663536071777344e-01 -2.108028233051300049e-01 2.489786744117736816e-01 -1.257163733243942261e-01 -1.322268992662429810e-01 7.075062394142150879e-02 -6.859230995178222656e-02 -1.883668825030326843e-02 -2.134372293949127197e-01 8.883357793092727661e-02 2.983813583850860596e-01 -1.056759804487228394e-02 -8.859592676162719727e-02 1.113797724246978760e-01 1.841925270855426788e-02 -9.851800650358200073e-02 -6.017217412590980530e-02 -2.967023253440856934e-01 -9.010313451290130615e-02 1.053264886140823364e-01 3.258429467678070068e-02 1.705710142850875854e-01 4.581943899393081665e-02 -1.770535111427307129e-01
8.894466608762741089e-02 1.330683380365371704e-01 -2.564736306667327881e-01 3.211297690868377686e-01 -4.414177685976028442e-02 1.828977614641189575e-01 -3.458588719367980957e-01 3.417605757713317871e-01 -8.076822012662887573e-02 1.098900474607944489e-02 -1.505402177572250366e-01 2.799995541572570801e-01 -1.337613761425018311e-01 -1.238698959350585938e-01 6.932847201824188232e-03 1.294880211353302002e-01 4.833558201789855957e-02 1.872816830873489380e-01 2.394821681082248688e-02 -5.263283103704452515e-02 -1.668991595506668091e-01 4.688625037670135498e-02 -7.793706655502319336e-02 1.039599776268005371e-01 -1.580873727798461914e-01 -2.704840302467346191e-01 6.276560574769973755e-02 1.186784431338310242e-01 -1.871431469917297363e-01 1.178030855953693390e-02 9.008700400590896606e-02 -3.588287830352783203e-01
5.181853473186492920e-02 -1.386933624744415283e-01 -2.581974565982818604e-01 -4.615138750523328781e-03 -2.629977650940418243e-02 3.008086048066616058e-02 -2.178974449634552002e-01 -2.116671651601791382e-01 1.629816554486751556e-02 1.589563041925430298e-01 -2.496542930603027344e-01 -2.044730335474014282e-01 -1.149617284536361694e-01 -2.440384477376937866e-01 9.217108786106109619e-02 -1.854177415370941162e-01 -2.139166295528411865e-01 3.204410076141357422e-01 1.388923227787017822e-01 -2.767079472541809082e-01 2.010962218046188354e-01 2.521871402859687805e-02 7.458564639091491699e-02 -2.195278555154800415e-01 1.956854015588760376e-01 -2.667077183723449707e-01 1.941727995872497559e-01 -8.616073057055473328e-03 4.023399576544761658e-02 -8.029261231422424316e-02 2.393297255039215088e-01 -1.432407945394515991e-01
2.883958071470260620e-02 8.498433977365493774e-02 -2.238985002040863037e-01 2.371467798948287964e-01 6.147176027297973633e-02 1.817464232444763184e-01 -2.011459022760391235e-01 -2.567961066961288452e-02 -1.269954442977905273e-01 1.335216462612152100e-01 -6.567725539207458496e-02 2.047726511955261230e-02 -3.593027591705322266e-01 2.334053963422775269e-01 1.088624149560928345e-01 9.694664925336837769e-02 -1.297497898340225220e-01 3.948913887143135071e-02 1.770434975624084473e-01 7.210873812437057495e-02 -1.769064515829086304e-01 1.514710932970046997e-01 -8.597780764102935791e-02 -3.519554138183593750e-01 -1.365937739610671997e-01 -1.451463848352432251e-01 2.136514633893966675e-01 -1.524359732866287231e-01 7.671856787055730820e-03 4.277248382568359375e-01 -3.918622434139251709e-02 -1.747497469186782837e-01
9.265183657407760620e-02 9.118892252445220947e-02 -1.650807857513427734e-01 1.579204350709915161e-01 -1.208795085549354553e-01 3.883593976497650146e-01 -1.351401656866073608e-01 6.371986865997314453e-02 9.940654970705509186e-03 7.666576653718948364e-02 -2.478647530078887939e-01 -3.555489331483840942e-02 2.602726817131042480e-01 1.353843212127685547e-01 -1.320390254259109497e-01 3.368725180625915527e-01 -1.823868751525878906e-01 1.733375787734985352e-01 2.591436915099620819e-02 -4.793567582964897156e-03 2.320838570594787598e-01 2.844904661178588867e-01 3.412755131721496582e-01 -1.756050884723663330e-01 -1.558162420988082886e-01 -1.785535737872123718e-02 1.005479693412780762e-01 2.008908390998840332e-01 -3.660479933023452759e-02 2.022704295814037323e-02 5.459411442279815674e-02 -1.777147054672241211e-01
1.580305546522140503e-01 1.527315843850374222e-02 -5.912864208221435547e-02 1.564407348632812500e-01 -3.594052419066429138e-02 3.342081308364868164e-01 -1.212328150868415833e-01 1.756966672837734222e-02 -1.957984715700149536e-01 4.721796605736017227e-03 -2.626185715198516846e-01 -2.917040586471557617e-01 -3.157766461372375488e-01 -6.841339636594057083e-03 -1.533737033605575562e-01 1.922290474176406860e-01 2.008918374776840210e-01 2.103991508483886719e-01 2.338691502809524536e-01 -4.329684376716613770e-02 -2.713071107864379883e-01 1.313087344169616699e-01 2.869385778903961182e-01 1.805562376976013184e-01 1.176423160359263420e-03 -6.856992840766906738e-02 2.086570858955383301e-01 1.227188631892204285e-01 1.450887471437454224e-01 -8.430821448564529419e-02 8.390278369188308716e-02 -1.438620090484619141e-01
1.131960749626159668e-02 -5.019715800881385803e-02 1.567384600639343262e-01 1.581192463636398315e-01 8.081376552581787109e-03 2.650837600231170654e-01 2.746517360210418701e-01 7.231600582599639893e-02 -3.230046033859252930e-01 2.089489698410034180e-01 -1.171654686331748962e-01 -2.768685296177864075e-02 -3.087176978588104248e-01 -1.442660093307495117e-01 -2.150870673358440399e-02 3.852632045745849609e-01 4.366940259933471680e-02 1.704104244709014893e-01 1.349894553422927856e-01 2.445834875106811523e-01 -2.500948309898376465e-01 8.345092833042144775e-02 -5.038151517510414124e-02 -1.836808025836944580e-01 -2.405186928808689117e-02 -2.511433660984039307e-01 1.258343905210494995e-01 1.476560980081558228e-01 8.421171456575393677e-02 4.401130229234695435e-02 6.483907997608184814e-02 -1.999765485525131226e-01
-1.920538768172264099e-02 1.523275524377822876e-01 -2.260586917400360107e-01 2.257926762104034424e-01 -2.717969715595245361e-01 -3.664400056004524231e-02 -1.167452856898307800e-01 -1.690490990877151489e-01 -1.927597671747207642e-01 4.805539175868034363e-02 4.310559947043657303e-03 -2.777081727981567383e-01 -1.954198181629180908e-01 -1.388683468103408813e-01 1.837244629859924316e-02 8.607873320579528809e-02 -3.147983923554420471e-02 1.985108703374862671e-01 1.119569465517997742e-01 6.862864643335342407e-02 -3.588552772998809814e-02 2.295263297855854034e-02 3.105621933937072754e-01 -2.431717962026596069e-01 -8.317002654075622559e-02 -1.026440635323524475e-01 1.512883305549621582e-01 1.846481347456574440e-03 -2.570478618144989014e-02 4.348918497562408447e-01 3.521772921085357666e-01 -7.674468308687210083e-02
3.394526541233062744e-01 -2.237685173749923706e-01 -7.499638944864273071e-02 1.314373910427093506e-01 -1.795618087053298950e-01 1.694222539663314819e-01 6.732419133186340332e-02 -2.256805822253227234e-02 2.359949350357055664e-01 -5.147075280547142029e-02 -9.734724462032318115e-02 -1.652351021766662598e-01 -3.203482925891876221e-01 -1.638980209827423096e-02 -5.272876471281051636e-02 3.834112361073493958e-02 6.668522953987121582e-02 -8.523324131965637207e-02 1.055031269788742065e-01 -2.218927741050720215e-01 -1.000523641705513000e-01 1.225662697106599808e-02 2.886715233325958252e-01 -3.196674287319183350e-01 -1.975353807210922241e-02 -1.832027882337570190e-01 -1.225002929568290710e-01 3.792796283960342407e-02 5.973952263593673706e-02 -7.772964984178543091e-02 3.952364027500152588e-01 -2.440657913684844971e-01
3.102635741233825684e-01 3.371171653270721436e-02 -2.738601863384246826e-01 3.325047791004180908e-01 -1.815556287765502930e-01 9.671715646982192993e-02 -1.589396893978118896e-01 2.518094182014465332e-01 -1.267991811037063599e-01 1.683217436075210571e-01 -1.501803249120712280e-01 1.819334626197814941e-01 -6.663098186254501343e-02 -1.150182560086250305e-01 8.020467311143875122e-02 -2.803529798984527588e-02 -4.808460921049118042e-02 3.104450702667236328e-01 2.708830125629901886e-02 -1.414677649736404419e-01 -1.335012316703796387e-01 4.300974681973457336e-02 -1.722722351551055908e-01 -1.250291019678115845e-01 1.512169390916824341e-01 -1.968156099319458008e-01 1.660171747207641602e-01 1.837621927261352539e-01 -2.264632731676101685e-01 8.632999658584594727e-02 4.397239908576011658e-02 -3.050902783870697021e-01
1.876865327358245850e-01 -1.784440726041793823e-01 -1.945731192827224731e-01 1.374786794185638428e-01 -1.070478279143571854e-02 1.383807808160781860e-01 -1.677113175392150879e-01 -8.211886137723922729e-02 -7.935862988233566284e-02 2.983035147190093994e-01 -1.911702305078506470e-01 -5.624564830213785172e-03 -3.333730995655059814e-01 -2.348401248455047607e-01 -1.290447711944580078e-01 -1.688572168350219727e-01 -2.673348784446716309e-01 -3.433555364608764648e-02 1.425992697477340698e-01 -1.400489360094070435e-01 -1.259602010250091553e-01 1.850527152419090271e-02 -1.080841198563575745e-01 8.989311009645462036e-02 6.270778976613655686e-05 -1.110576000064611435e-02 3.989763185381889343e-02 -8.764009177684783936e-02 7.875767350196838379e-02 -1.929168775677680969e-02 3.921836018562316895e-01 -4.004738330841064453e-01
8.061750978231430054e-02 1.068109571933746338e-01 -9.396887570619583130e-02 6.906796246767044067e-02 2.085392177104949951e-02 2.902239263057708740e-01 1.052553802728652954e-01 -1.414170563220977783e-01 -1.709574460983276367e-01 -8.556764572858810425e-03 5.292392149567604065e-02 7.014899700880050659e-02 -9.759542346000671387e-02 -2.697614729404449463e-01 -3.343152105808258057e-01 1.931702345609664917e-02 -1.195001453161239624e-01 9.664001315832138062e-02 1.866420656442642212e-01 -2.622803114354610443e-02 -2.854578197002410889e-01 -1.596380025148391724e-02 -2.755050733685493469e-02 6.362701207399368286e-02 1.004568561911582947e-01 1.793191768229007721e-02 1.020486578345298767e-01 1.436381973326206207e-02 -4.812477156519889832e-02 4.288276731967926025e-01 5.140300393104553223e-01 -6.427656114101409912e-02
-8.169220387935638428e-02 1.952265799045562744e-01 -2.302734702825546265e-01 3.326558172702789307e-01 -1.325844675302505493e-01 4.517713189125061035e-02 -6.449480541050434113e-03 -1.742700636386871338e-01 4.589073732495307922e-02 2.043864130973815918e-01 -6.959944963455200195e-02 5.731342360377311707e-02 -1.359620094299316406e-01 -1.599344760179519653e-01 -2.901839613914489746e-01 -1.072465255856513977e-01 -5.897331982851028442e-02 2.162144705653190613e-02 2.687464058399200439e-01 -3.612342774868011475e-01 -2.152680307626724243e-01 7.778385281562805176e-02 -2.612645551562309265e-02 4.671841114759445190e-02 1.210839077830314636e-01 -2.189556658267974854e-01 6.224067509174346924e-02 6.142394617199897766e-02 2.246163636445999146e-01 5.801749229431152344e-02 1.293211132287979126e-01 -3.834136128425598145e-01
1.225899830460548401e-01 -2.121676355600357056e-01 -1.129410862922668457e-01 1.631237417459487915e-01 -2.162625193595886230e-01 4.386814534664154053e-01 1.426633000373840332e-01 2.005080878734588623e-01 -4.087330698966979980e-01 2.108065336942672729e-01 -1.246271952986717224e-01 -2.371056973934173584e-01 -2.895327210426330566e-01 7.085766643285751343e-02 8.230733126401901245e-02 1.319459527730941772e-01 3.376018255949020386e-02 8.601891994476318359e-02 5.651170387864112854e-02 -3.753169625997543335e-02 9.214828163385391235e-02 4.254497587680816650e-02 1.803229004144668579e-01 9.772317484021186829e-03 -4.301985353231430054e-02 -1.461311280727386475e-01 1.179335564374923706e-01 -5.264993384480476379e-02 4.896464291960000992e-03 -9.687426686286926270e-02 -4.070186521857976913e-03 -3.149158656597137451e-01
4.137915745377540588e-02 1.673490405082702637e-01 -1.835432350635528564e-01 2.399520128965377808e-01 5.420612171292304993e-02 6.830689311027526855e-02 9.305885434150695801e-02 -2.207083255052566528e-02 2.994395419955253601e-02 1.059498414397239685e-01 -3.595454394817352295e-01 2.761036157608032227e-02 -1.171189546585083008e-01 -1.608476936817169189e-01 -4.082032442092895508e-01 -1.106001734733581543e-01 -1.424745172262191772e-01 -2.442168770357966423e-03 2.224138528108596802e-01 -2.635546922683715820e-01 -2.425709068775177002e-01 8.657750487327575684e-02 -3.589653968811035156e-02 -1.145002916455268860e-01 -3.577847778797149658e-02 -3.019438683986663818e-01 -8.499581366777420044e-02 -5.469593033194541931e-02 1.399650424718856812e-01 3.386820256710052490e-01 1.663555055856704712e-01 -1.305846422910690308e-01
8.630296587944030762e-02 8.554312586784362793e-02 -2.266141027212142944e-01 -9.126256406307220459e-02 -1.408610939979553223e-01 -2.167851291596889496e-02 -7.216955721378326416e-02 -3.136592507362365723e-01 -2.455975711345672607e-01 -9.075287729501724243e-02 5.529364570975303650e-02 2.299540936946868896e-01 -3.311453759670257568e-01 -5.832332745194435120e-02 -4.223856329917907715e-02 2.661219537258148193e-01 4.301819577813148499e-02 2.895174622535705566e-01 1.699435561895370483e-01 -1.533786207437515259e-01 -5.414002761244773865e-02 8.333972096443176270e-02 -4.235924407839775085e-02 -4.027625322341918945e-01 5.937809497117996216e-02 -4.028085991740226746e-02 1.204848214983940125e-01 -4.379921033978462219e-02 -3.164266701787710190e-03 3.338080644607543945e-02 3.480668663978576660e-01 -1.888678967952728271e-01
1.126689929515123367e-02 -2.743835151195526123e-01 -3.498606681823730469e-01 1.215904802083969116e-01 -3.112632595002651215e-02 2.543476819992065430e-01 1.773356646299362183e-02 4.444405063986778259e-02 8.723606355488300323e-03 -2.147477865219116211e-01 -1.923971623182296753e-02 -2.529598027467727661e-02 -1.766769438982009888e-01 3.855018690228462219e-02 -1.082396805286407471e-01 3.338981792330741882e-02 9.747640788555145264e-02 -5.511090904474258423e-02 2.061428427696228027e-01 -3.872252404689788818e-01 -3.433880396187305450e-03 -1.682462990283966064e-01 1.806017756462097168e-01 -2.670700550079345703e-01 3.264963626861572266e-01 -1.435455530881881714e-01 4.369791597127914429e-02 3.675705194473266602e-02 1.070660650730133057e-01 -6.140926107764244080e-02 2.977850735187530518e-01 -2.347324788570404053e-01
-8.051604777574539185e-02 9.559372812509536743e-02 -2.993343770503997803e-01 5.473499651998281479e-03 5.364773422479629517e-02 1.438786089420318604e-01 -1.018004044890403748e-01 -1.762088090181350708e-01 5.992202088236808777e-02 -1.500977873802185059e-01 6.666415929794311523e-02 5.393217504024505615e-02 -4.544919729232788086e-01 -9.864800609648227692e-03 8.021664619445800781e-02 -1.444631069898605347e-01 -1.437072455883026123e-01 1.484316736459732056e-01 -3.302012383937835693e-02 1.261258870363235474e-02 2.687807753682136536e-02 6.277295760810375214e-03 -1.706687174737453461e-02 -1.146123260259628296e-01 -1.424268782138824463e-01 -4.203483760356903076e-01 9.948490560054779053e-02 1.088695898652076721e-01 -2.485268115997314453e-01 2.248590290546417236e-01 4.100570678710937500e-01 -7.067099958658218384e-02
1.539817750453948975e-01 1.731466352939605713e-01 -3.598409593105316162e-01 -9.691767394542694092e-02 1.812360831536352634e-03 3.459654748439788818e-01 -1.411324590444564819e-01 -2.823534905910491943e-01 -2.057502269744873047e-01 -1.474033296108245850e-01 -1.848820783197879791e-02 -4.096062481403350830e-02 -1.527858972549438477e-01 -9.197407215833663940e-02 -2.651503980159759521e-01 1.492345035076141357e-01 1.625924110412597656e-01 1.109125837683677673e-01 1.593591868877410889e-01 -1.323658972978591919e-01 -1.563974022865295410e-01 3.912511095404624939e-02 2.959547638893127441e-01 -2.215506285429000854e-01 -3.481420688331127167e-03 -1.350628733634948730e-01 -3.283828496932983398e-02 1.209375932812690735e-01 1.073659583926200867e-01 3.119838237762451172e-01 9.491716325283050537e-02 3.856684640049934387e-02
-1.437888890504837036e-01 -1.970550417900085449e-01 -1.281704306602478027e-01 8.247961848974227905e-02 -5.102341994643211365e-02 1.314400285482406616e-01 -1.409021466970443726e-01 8.686219900846481323e-02 -2.951553761959075928e-01 -1.233377903699874878e-01 1.441109329462051392e-01 -2.905704081058502197e-01 1.632099598646163940e-01 -1.817895472049713135e-01 -3.185275942087173462e-02 -1.299964189529418945e-01 5.519487708806991577e-02 5.692922696471214294e-02 1.889631599187850952e-01 1.213229149580001831e-01 1.694350852631032467e-03 1.771262735128402710e-01 1.843029074370861053e-02 -1.581874936819076538e-01 2.434798181056976318e-01 -2.575628757476806641e-01 1.521270275115966797e-01 1.795591413974761963e-02 7.649484276771545410e-02 1.608030647039413452e-01 5.190046429634094238e-01 -1.457542777061462402e-01
-1.376862972974777222e-01 2.439396223053336143e-03 -2.429313808679580688e-01 -6.283506006002426147e-02 -2.800827324390411377e-01 1.572231948375701904e-01 9.358520805835723877e-02 2.958297133445739746e-01 -7.742556184530258179e-02 -1.356819272041320801e-01 -1.704949326813220978e-02 -4.346688091754913330e-02 -2.244477272033691406e-01 -1.741090416908264160e-01 3.660811809822916985e-03 -2.054472416639328003e-01 -2.082056254148483276e-01 1.377125084400177002e-01 3.832142949104309082e-01 -1.593912839889526367e-01 -2.411791086196899414e-01 1.312821172177791595e-03 2.367857545614242554e-01 -2.037672549486160278e-01 -1.328444629907608032e-01 -2.095464766025543213e-01 1.029680743813514709e-01 9.495782107114791870e-02 1.894177198410034180e-01 -1.715440116822719574e-02 2.404599040746688843e-01 -6.028954312205314636e-02
1.687341034412384033e-01 8.893040567636489868e-02 1.290259789675474167e-02 1.031333729624748230e-01 -1.617064625024795532e-01 3.093320727348327637e-01 -2.544531971216201782e-02 1.151023060083389282e-01 -2.924659252166748047e-01 -8.389680087566375732e-02 -2.228329479694366455e-01 -2.682272493839263916e-01 -3.043209016323089600e-01 -7.691051810979843140e-02 -1.881917715072631836e-01 1.541586816310882568e-01 1.387296617031097412e-01 3.198478221893310547e-01 2.511899173259735107e-01 -1.519782543182373047e-01 -2.443853467702865601e-01 9.585524350404739380e-02 1.062977537512779236e-01 4.641335457563400269e-02 4.908877611160278320e-02 -6.819882988929748535e-02 1.949973553419113159e-01 1.665824055671691895e-01 1.299175918102264404e-01 -1.133337914943695068e-01 -1.623165421187877655e-02 -2.286347895860671997e-01
7.608869671821594238e-02 -2.357933856546878815e-02 -2.297529131174087524e-01 6.179419159889221191e-02 -1.990297734737396240e-01 2.965984940528869629e-01 -6.336418446153402328e-04 2.532485723495483398e-01 -3.179665505886077881e-01 -1.269679050892591476e-02 -1.088856235146522522e-01 -2.091380357742309570e-01 -3.660109639167785645e-01 1.077380478382110596e-01 -1.528125703334808350e-01 2.471208423376083374e-01 -1.845511049032211304e-02 -6.351917237043380737e-02 1.696236729621887207e-01 -9.073848277330398560e-02 -2.033612877130508423e-01 1.293695867061614990e-01 2.797322571277618408e-01 7.335944566875696182e-03 3.055372089147567749e-02 -1.724935024976730347e-01 -3.642391785979270935e-02 1.617534011602401733e-01 -9.839572012424468994e-02 -2.537288665771484375e-01 -1.350702047348022461e-01 -1.738406866788864136e-01
3.291441202163696289e-01 1.557953841984272003e-02 -3.660804927349090576e-01 2.758430540561676025e-01 -5.274835973978042603e-02 3.607363998889923096e-02 -1.871325373649597168e-01 2.360751330852508545e-01 -1.439185291528701782e-01 1.579245477914810181e-01 -2.544067502021789551e-01 2.470474988222122192e-01 -2.912518978118896484e-01 -5.619663372635841370e-02 -1.037826016545295715e-01 6.555993109941482544e-02 5.777426064014434814e-02 1.803304255008697510e-01 1.167585626244544983e-01 4.818853363394737244e-02 -8.372032642364501953e-02 4.759265482425689697e-02 2.259428799152374268e-02 -6.931990385055541992e-02 -8.748876303434371948e-02 -2.186893969774246216e-01 -2.751290239393711090e-02 1.156718134880065918e-01 -8.567292243242263794e-02 8.369732648134231567e-03 3.575485944747924805e-02 -4.090409278869628906e-01
3.186293244361877441e-01 5.822565034031867981e-02 -1.982317566871643066e-01 1.632284820079803467e-01 -1.694699972867965698e-01 2.686032056808471680e-01 7.696647942066192627e-02 1.182366013526916504e-01 -2.011445909738540649e-01 9.220949560403823853e-02 -2.172608822584152222e-01 -3.942074477672576904e-01 -4.426912367343902588e-01 3.820890188217163086e-02 -1.131560653448104858e-01 1.518078595399856567e-01 1.309805065393447876e-01 1.248194277286529541e-01 3.016449324786663055e-02 -7.256469689309597015e-03 -8.726264536380767822e-02 9.462530910968780518e-02 2.190559357404708862e-01 -1.555101014673709869e-02 -7.761531323194503784e-02 -2.289104759693145752e-01 9.873376041650772095e-02 -1.400503665208816528e-01 -2.316381782293319702e-02 -1.627729386091232300e-01 5.436960235238075256e-02 -8.518744260072708130e-02
5.521586909890174866e-02 2.679590694606304169e-02 -3.231076002120971680e-01 -1.124346703290939331e-01 7.632631808519363403e-03 1.432806104421615601e-01 -2.043483406305313110e-02 1.367631554603576660e-01 -8.116823434829711914e-02 -8.831309527158737183e-02 -3.079235181212425232e-02 2.258976995944976807e-01 -3.405232727527618408e-01 -1.750083267688751221e-01 -2.022823393344879150e-01 -1.631462872028350830e-01 -1.354000121355056763e-01 -1.142917796969413757e-01 -1.304487138986587524e-01 -2.294987738132476807e-01 -1.722259372472763062e-01 8.577120304107666016e-02 -1.316794902086257935e-01 1.729540973901748657e-01 6.591144204139709473e-02 -1.372546702623367310e-01 1.209501773118972778e-01 2.440893352031707764e-01 -2.518447041511535645e-01 1.343826651573181152e-01 2.750847637653350830e-01 -3.451060652732849121e-01
2.214163988828659058e-01 -9.837599843740463257e-02 -1.815079152584075928e-02 1.801952123641967773e-01 -3.463807106018066406e-01 3.628170192241668701e-01 8.552643470466136932e-03 1.878043115139007568e-01 -1.312380731105804443e-01 1.012479513883590698e-02 -3.162644803524017334e-02 -3.886917233467102051e-01 -2.395007163286209106e-01 -4.364586621522903442e-02 -1.995873451232910156e-01 1.054276973009109497e-01 4.561399295926094055e-02 1.302272230386734009e-01 2.190516144037246704e-01 -1.089060902595520020e-01 -1.339382231235504150e-01 7.966137677431106567e-02 2.349466532468795776e-01 -1.188273075968027115e-02 8.419974893331527710e-02 -1.790091991424560547e-01 1.472349315881729126e-01 2.234827131032943726e-01 -1.358788311481475830e-01 -1.387981176376342773e-01 -1.355185825377702713e-02 -1.863768100738525391e-01
2.403741925954818726e-01 1.762442588806152344e-01 -3.098615705966949463e-01 -1.211516335606575012e-01 -2.371217161417007446e-01 1.866372674703598022e-01 1.068433225154876709e-01 9.795720875263214111e-02 -9.566296637058258057e-02 -8.997745066881179810e-02 1.191119402647018433e-01 -1.743276268243789673e-01 -2.679430842399597168e-01 -2.129487395286560059e-01 -7.448308169841766357e-02 1.663316637277603149e-01 1.494144499301910400e-01 1.331001818180084229e-01 2.376060038805007935e-01 -5.916328355669975281e-02 2.021855115890502930e-02 2.322131544351577759e-01 2.461192756891250610e-01 -2.852620780467987061e-01 -6.139693781733512878e-02 -1.511627137660980225e-01 -1.865079551935195923e-01 1.529419571161270142e-01 1.167442798614501953e-01 1.158500388264656067e-01 2.284294515848159790e-01 -1.261369585990905762e-01
1.073879972100257874e-01 5.465278401970863342e-02 -2.410919517278671265e-01 -1.275158375501632690e-01 -4.699780046939849854e-02 1.712685227394104004e-01 -4.326408728957176208e-03 -1.452561020851135254e-01 -3.143616318702697754e-01 -9.707356989383697510e-02 1.734434813261032104e-01 -1.149943023920059204e-01 -2.186785936355590820e-01 -2.018413692712783813e-01 1.058900952339172363e-01 -3.460218384861946106e-02 -1.261699944734573364e-01 1.042384207248687744e-01 3.695538043975830078e-01 -1.667727082967758179e-01 -4.848599806427955627e-02 6.532390415668487549e-02 -6.163388118147850037e-02 -1.250671744346618652e-01 -3.182973712682723999e-02 2.323236316442489624e-02 -3.987466171383857727e-02 9.589634090662002563e-02 -4.810161888599395752e-03 1.343825906515121460e-01 4.848493039608001709e-01 -3.509792387485504150e-01
2.547845542430877686e-01 -5.722539499402046204e-02 -8.404625207185745239e-02 7.627359777688980103e-02 -7.940942794084548950e-02 4.139525408390909433e-04 -9.981624037027359009e-02 -3.217531144618988037e-01 -1.742266714572906494e-01 2.764849364757537842e-01 -4.009512066841125488e-01 1.733856052160263062e-01 -2.069658041000366211e-01 -3.350578621029853821e-02 -9.977550804615020752e-02 -3.277520835399627686e-02 4.471806436777114868e-02 2.035159319639205933e-01 3.045884072780609131e-01 1.756986044347286224e-02 -1.026097908616065979e-01 1.129079684615135193e-01 -1.830538064241409302e-01 -1.868193000555038452e-01 1.237286776304244995e-01 -5.182322859764099121e-02 1.105376556515693665e-01 -1.662984937429428101e-01 -5.012950301170349121e-02 3.291344270110130310e-02 3.721276521682739258e-01 -1.356183290481567383e-01
1.463895440101623535e-01 8.417043834924697876e-02 8.282685279846191406e-02 7.838293910026550293e-02 -1.188426092267036438e-01 3.625685274600982666e-01 -6.723304744809865952e-03 8.696531504392623901e-02 -3.166104555130004883e-01 -4.903941601514816284e-02 -2.134415507316589355e-01 -3.179243505001068115e-01 -2.687606215476989746e-01 1.304552704095840454e-01 -2.791973650455474854e-01 7.399579882621765137e-02 5.827662348747253418e-02 2.867185771465301514e-01 3.813484311103820801e-01 -2.816041000187397003e-02 -1.894060522317886353e-01 -1.822177320718765259e-02 1.577690541744232178e-01 9.522464126348495483e-02 -6.272033601999282837e-02 -5.836778879165649414e-02 2.702771872282028198e-02 9.206769615411758423e-02 -6.236338242888450623e-02 -1.038647815585136414e-01 6.001678854227066040e-02 -2.156859487295150757e-01
-6.096669286489486694e-02 8.497089147567749023e-02 1.460546255111694336e-01 9.283125400543212891e-02 -1.217620521783828735e-01 1.785637885332107544e-01 -2.076364867389202118e-02 1.228059753775596619e-01 -2.114443928003311157e-01 1.380424350500106812e-01 -3.454894423484802246e-01 -1.455712914466857910e-01 -2.801730632781982422e-01 -8.763086795806884766e-02 -2.154486179351806641e-01 1.006906665861606598e-02 6.236398126929998398e-03 1.889467984437942505e-01 2.608613073825836182e-01 -5.062791518867015839e-03 -1.627622991800308228e-01 1.351787745952606201e-01 1.348494589328765869e-01 -2.519227098673582077e-03 2.542524971067905426e-02 -2.966398596763610840e-01 1.838812977075576782e-01 2.386441677808761597e-01 -5.317186005413532257e-03 -3.034357726573944092e-01 1.046699658036231995e-01 -3.326316177845001221e-01
-2.255622483789920807e-02 -6.600943207740783691e-02 -2.069028317928314209e-01 1.455426365137100220e-01 -2.823525369167327881e-01 5.225412845611572266e-01 -9.394996613264083862e-02 -9.065338969230651855e-02 -1.563076823949813843e-01 -2.307639718055725098e-01 1.692056059837341309e-01 -1.817005500197410583e-02 1.022524666041135788e-02 2.437733113765716553e-01 -2.341892570257186890e-01 3.422787785530090332e-02 -1.893271207809448242e-01 9.836363606154918671e-03 -1.290836930274963379e-01 -1.389068365097045898e-01 -1.664187312126159668e-01 9.665225446224212646e-02 2.448333948850631714e-01 -4.941922426223754883e-02 2.197529561817646027e-02 9.832579642534255981e-02 2.096705734729766846e-01 -1.053246259689331055e-01 -1.553004682064056396e-01 9.217473119497299194e-02 1.901773512363433838e-01 -1.839163005352020264e-01
1.084693446755409241e-01 1.671274304389953613e-01 -1.073841750621795654e-01 -1.558585558086633682e-02 -2.117770314216613770e-01 5.076121911406517029e-02 -2.863579392433166504e-01 2.432617694139480591e-01 -1.082393899559974670e-01 1.413716077804565430e-01 -1.950605064630508423e-01 2.086180150508880615e-01 -3.406599462032318115e-01 -9.787160903215408325e-02 -1.051571890711784363e-01 1.224074512720108032e-01 -1.988631784915924072e-01 2.856532931327819824e-01 1.023699864745140076e-01 -1.661983691155910492e-02 9.545908123254776001e-02 1.129505485296249390e-01 -1.637561917304992676e-01 -7.441499084234237671e-02 1.801440306007862091e-02 -2.108038067817687988e-01 1.643862426280975342e-01 1.696761250495910645e-01 -2.884070575237274170e-01 -1.303392369300127029e-02 1.170671079307794571e-02 -3.532682061195373535e-01
2.745160758495330811e-01 2.630406804382801056e-02 -9.904623031616210938e-02 1.010580807924270630e-01 -5.637250468134880066e-02 4.204707741737365723e-01 -4.239918589591979980e-01 1.539484709501266479e-01 -1.296168267726898193e-01 1.590253263711929321e-01 -3.148294389247894287e-01 2.177748829126358032e-01 5.563582107424736023e-02 -1.885675452649593353e-02 -7.536008954048156738e-02 3.085550293326377869e-02 -1.414217054843902588e-02 4.590081796050071716e-02 3.185701966285705566e-01 -5.461959540843963623e-02 -1.032952517271041870e-01 2.610265091061592102e-02 -1.798436939716339111e-01 1.057749018073081970e-01 -1.348456740379333496e-01 -1.452012956142425537e-01 -2.435628883540630341e-02 5.141806975007057190e-02 -1.322929561138153076e-01 -1.110093146562576294e-01 2.874678373336791992e-01 -7.170639187097549438e-02
1.822689324617385864e-01 -2.793833315372467041e-01 -2.065386325120925903e-01 1.926788985729217529e-01 1.188258826732635498e-02 2.544278204441070557e-01 -9.804777055978775024e-02 -4.907855391502380371e-02 -1.760613024234771729e-01 8.990088105201721191e-02 1.989152431488037109e-01 -1.695054620504379272e-01 -5.617109686136245728e-02 -2.886722087860107422e-01 -8.660040795803070068e-02 -9.048203937709331512e-03 -1.792606264352798462e-01 4.142343252897262573e-02 1.528322100639343262e-01 -7.560013979673385620e-02 -2.514869570732116699e-01 7.360965013504028320e-02 -1.735860481858253479e-02 -5.386157333850860596e-02 -3.195384442806243896e-01 4.825974348932504654e-03 -3.187361732125282288e-02 6.788973510265350342e-02 9.118414670228958130e-02 2.106609791517257690e-01 4.290276169776916504e-01 -2.264845371246337891e-01
3.291490077972412109e-01 4.057188332080841064e-02 -1.009371429681777954e-01 1.485267430543899536e-01 -9.969945996999740601e-02 2.191093862056732178e-01 -3.285726904869079590e-01 4.993645846843719482e-02 -1.176103875041007996e-01 1.193604990839958191e-02 -8.321863412857055664e-02 -2.212516367435455322e-01 4.476439207792282104e-02 -3.690186887979507446e-02 6.569913122802972794e-03 2.130289822816848755e-01 1.697243750095367432e-01 6.944844871759414673e-02 2.067299783229827881e-01 2.484462782740592957e-02 -1.172768101096153259e-01 3.371311724185943604e-01 1.510633677244186401e-01 4.633170738816261292e-02 -2.239361591637134552e-02 2.145401984453201294e-01 3.486662209033966064e-01 1.086599156260490417e-01 4.994753003120422363e-02 8.196716755628585815e-02 1.459466367959976196e-01 -3.618582785129547119e-01
1.574609726667404175e-01 4.607438668608665466e-02 4.192956537008285522e-02 1.338074356317520142e-01 -1.375339180231094360e-01 3.157522976398468018e-01 -2.543254289776086807e-03 5.330377444624900818e-02 -2.377020120620727539e-01 -9.511230140924453735e-02 -2.595931291580200195e-01 -2.235624790191650391e-01 -3.646987676620483398e-01 -3.700149431824684143e-02 -1.683537960052490234e-01 1.205083951354026794e-01 1.202015355229377747e-01 3.596944212913513184e-01 2.560511827468872070e-01 -1.474998444318771362e-01 -1.832606047391891479e-01 4.362184926867485046e-02 1.067380383610725403e-01 1.466652471572160721e-02 6.604909896850585938e-03 -4.971722513437271118e-02 2.204397916793823242e-01 2.623605132102966309e-01 1.732984483242034912e-01 -6.861875206232070923e-02 1.525397226214408875e-02 -1.965771764516830444e-01
1.701436787843704224e-01 2.838162472471594810e-03 -6.020725518465042114e-02 6.468401849269866943e-02 -2.766770124435424805e-01 2.920358180999755859e-01 1.423499137163162231e-01 1.387647837400436401e-01 -3.329150080680847168e-01 2.492214292287826538e-01 -1.435175538063049316e-01 -2.966802716255187988e-01 -3.256786465644836426e-01 -2.670801617205142975e-02 -1.743315905332565308e-01 3.705437481403350830e-02 6.393671035766601562e-02 7.907122373580932617e-02 6.431517750024795532e-02 1.598884165287017822e-02 -1.240527406334877014e-01 1.053899899125099182e-01 3.734129071235656738e-01 -6.624906510114669800e-02 -1.520811617374420166e-01 -5.873835086822509766e-02 1.974355876445770264e-01 -3.389845788478851318e-02 -1.689566373825073242e-01 -2.671280503273010254e-02 5.338731408119201660e-02 -2.406276017427444458e-01
1.059243232011795044e-01 -3.544840589165687561e-02 -1.513003259897232056e-01 1.088494658470153809e-01 2.747200615704059601e-02 9.490956366062164307e-02 5.016268789768218994e-02 1.334591805934906006e-01 -1.756319403648376465e-01 9.173882752656936646e-02 -3.477501571178436279e-01 -1.136787757277488708e-01 -1.752037256956100464e-01 -4.554392024874687195e-02 -2.068110741674900055e-03 1.498632133007049561e-01 8.296709507703781128e-02 3.158022165298461914e-01 3.160731792449951172e-01 2.664828896522521973e-01 -4.194744825363159180e-01 8.753184974193572998e-02 -3.224009275436401367e-02 8.650535717606544495e-03 2.312275953590869904e-02 -3.689717948436737061e-01 1.423313915729522705e-01 -8.981441706418991089e-02 -5.832471325993537903e-02 1.661014370620250702e-02 1.444471776485443115e-01 -2.062441110610961914e-01
3.076871335506439209e-01 -6.126192212104797363e-02 -3.290080726146697998e-01 2.312533110380172729e-01 1.843516230583190918e-01 2.018751762807369232e-02 -3.417869210243225098e-01 -6.305624544620513916e-02 1.981389224529266357e-01 7.000178098678588867e-02 6.716088391840457916e-03 -4.763023555278778076e-02 -3.014080524444580078e-01 -1.259564142674207687e-02 -6.288188160397112370e-04 1.841624081134796143e-01 -1.914813965559005737e-01 -5.034463107585906982e-02 1.442369967699050903e-01 -2.042164951562881470e-01 -1.348750889301300049e-01 -2.338916063308715820e-02 3.108427822589874268e-01 -1.773058623075485229e-01 -3.126884577795863152e-03 -4.155226342845708132e-04 1.665161848068237305e-01 1.765794306993484497e-02 -9.985241293907165527e-02 1.252565979957580566e-01 3.094230592250823975e-01 -1.237341091036796570e-01
-5.393673200160264969e-03 -1.184706017374992371e-01 -2.251773625612258911e-01 2.623971104621887207e-01 -6.130159366875886917e-03 3.461652994155883789e-01 -2.161941230297088623e-01 -5.685455724596977234e-02 -1.010323986411094666e-01 -5.410032346844673157e-02 -2.003428637981414795e-01 -9.454496204853057861e-02 -1.377566158771514893e-01 1.226210743188858032e-01 9.203373920172452927e-04 1.923305988311767578e-01 -1.891414225101470947e-01 8.140766993165016174e-03 1.528188735246658325e-01 1.335424091666936874e-02 1.227349117398262024e-01 9.005704522132873535e-02 -2.373295724391937256e-01 1.169777363538742065e-01 6.644175387918949127e-03 -2.970749437808990479e-01 7.737475633621215820e-02 -5.039733368903398514e-03 -1.964488327503204346e-01 2.865263819694519043e-01 -1.924263089895248413e-01 -3.984216749668121338e-01
-1.282010227441787720e-01 2.830668687820434570e-01 -2.273526936769485474e-01 4.706396907567977905e-02 -3.818969056010246277e-02 1.270982772111892700e-01 -7.628933340311050415e-02 -5.526548624038696289e-02 -2.847841680049896240e-01 9.987400472164154053e-02 1.292710453271865845e-01 3.084386885166168213e-02 -3.023119270801544189e-01 -2.284164875745773315e-01 -3.236001729965209961e-01 4.629281349480152130e-03 7.807806879281997681e-02 5.366276577115058899e-02 3.122316300868988037e-01 -1.762355417013168335e-01 -1.434727609157562256e-01 4.970459267497062683e-02 2.394893616437911987e-01 -2.030953764915466309e-01 -7.191920280456542969e-02 -1.962605863809585571e-01 6.568691134452819824e-02 1.981506496667861938e-01 6.378941982984542847e-02 1.284857839345932007e-01 2.710482776165008545e-01 -1.597103774547576904e-01
4.337430000305175781e-02 2.327807620167732239e-02 -3.273078799247741699e-02 1.775464862585067749e-01 -2.474976778030395508e-01 2.714385986328125000e-01 1.489099562168121338e-01 2.265179753303527832e-01 -2.166668027639389038e-01 -3.697466850280761719e-02 -2.490147203207015991e-01 -1.753146350383758545e-01 -3.593434393405914307e-01 -4.008888266980648041e-03 -2.326857745647430420e-01 2.519370615482330322e-01 -1.523026823997497559e-02 2.498734369874000549e-02 1.916949003934860229e-01 -1.992306262254714966e-01 -2.397873103618621826e-01 1.081427633762359619e-01 1.797300875186920166e-01 8.404263108968734741e-02 9.133604913949966431e-02 -2.826502732932567596e-02 2.116593271493911743e-01 7.430785149335861206e-02 -6.490917503833770752e-02 2.761057205498218536e-02 -8.477138727903366089e-02 -3.335733115673065186e-01
1.102077141404151917e-01 4.969990625977516174e-02 -8.688119798898696899e-02 -1.520226616412401199e-02 -1.719080209732055664e-01 1.646160334348678589e-01 -1.498685032129287720e-01 2.646128535270690918e-01 -8.493869751691818237e-02 -6.506372988224029541e-02 -1.325225681066513062e-01 -1.619415730237960815e-01 -2.018713653087615967e-01 -4.604594036936759949e-02 5.576731264591217041e-02 1.247592121362686157e-01 -2.449303418397903442e-01 1.353986412286758423e-01 6.789840757846832275e-02 -2.082372158765792847e-01 -2.720402181148529053e-01 2.295507788658142090e-01 1.785098761320114136e-01 2.420808821916580200e-01 2.116860896348953247e-01 -5.164715275168418884e-02 -1.449254453182220459e-01 4.415813684463500977e-01 1.104623600840568542e-01 -1.091579198837280273e-01 2.334708124399185181e-01 -1.616304218769073486e-01
1.295170038938522339e-01 -3.895732387900352478e-02 -1.178976427763700485e-02 6.835371255874633789e-02 -1.763864010572433472e-01 2.855104506015777588e-01 -7.554354518651962280e-02 -3.913878649473190308e-02 -2.769017517566680908e-01 -3.055884689092636108e-02 -2.048206627368927002e-01 -2.428489178419113159e-01 -3.307489752769470215e-01 3.192466497421264648e-02 -9.795691072940826416e-02 2.289770841598510742e-01 9.335137158632278442e-02 3.549583256244659424e-01 1.618495583534240723e-01 -3.809851035475730896e-02 -2.753185927867889404e-01 1.132773309946060181e-01 1.222636848688125610e-01 1.226993575692176819e-01 5.912592634558677673e-02 -7.008439302444458008e-02 2.257599979639053345e-01 3.037877380847930908e-01 1.327810734510421753e-01 -1.687213182449340820e-01 8.991957455873489380e-02 -1.386219859123229980e-01
3.416754007339477539e-01 -7.071344554424285889e-02 -8.164922893047332764e-02 -7.529710233211517334e-02 4.281571134924888611e-03 3.142716288566589355e-01 -2.956869304180145264e-01 -1.829289197921752930e-01 1.181467622518539429e-01 3.578387945890426636e-02 -1.599811315536499023e-01 3.721520304679870605e-02 -1.480544358491897583e-01 -9.195139259099960327e-02 -1.289903372526168823e-01 2.551357746124267578e-01 -3.065104186534881592e-01 -1.392763555049896240e-01 1.019556298851966858e-01 -1.331812236458063126e-02 -5.499196425080299377e-02 -9.804268181324005127e-02 -6.397850811481475830e-02 9.402551501989364624e-02 3.661454096436500549e-02 -1.975128799676895142e-01 1.249577030539512634e-01 3.362719416618347168e-01 1.524204760789871216e-02 -2.190549299120903015e-02 9.923469275236129761e-02 -4.035126864910125732e-01
1.724016666412353516e-01 -1.831721514463424683e-02 -1.671255826950073242e-01 1.900108009576797485e-01 -2.859758734703063965e-01 1.506361663341522217e-01 7.962900400161743164e-02 1.804565191268920898e-01 -1.196977645158767700e-01 -1.917289942502975464e-02 -1.544667631387710571e-01 1.354718804359436035e-01 -2.092977315187454224e-01 3.112029656767845154e-02 -2.504750154912471771e-02 3.710595965385437012e-01 -1.478026658296585083e-01 2.788460440933704376e-02 -1.359835565090179443e-01 2.960252463817596436e-01 7.833899557590484619e-02 -1.640199422836303711e-01 1.736719310283660889e-01 -8.474253118038177490e-02 -1.751912385225296021e-01 1.782077737152576447e-02 2.563669681549072266e-01 2.539253234863281250e-01 2.511406317353248596e-02 1.630840003490447998e-01 2.072965800762176514e-01 -3.033066987991333008e-01
-1.064277440309524536e-02 -6.046710535883903503e-02 -2.354617118835449219e-01 -7.879137992858886719e-02 -3.094740211963653564e-01 1.738171875476837158e-01 -1.826408803462982178e-01 1.467057615518569946e-01 -1.067486926913261414e-01 -7.578413188457489014e-02 1.364284753799438477e-01 -1.164812296628952026e-01 -2.827770113945007324e-01 -2.635101415216922760e-02 -1.195232942700386047e-01 1.122931540012359619e-01 -1.535734534263610840e-01 -1.082713827490806580e-01 2.538952231407165527e-01 -9.534761309623718262e-02 -1.399733009748160839e-03 -1.214719712734222412e-01 5.595748871564865112e-02 -3.053724467754364014e-01 1.984715163707733154e-01 -1.101977378129959106e-01 -1.471568942070007324e-01 8.835166692733764648e-02 2.134284749627113342e-02 3.951971232891082764e-02 4.687412977218627930e-01 -2.722269892692565918e-01
2.860101172700524330e-03 2.470455691218376160e-02 -2.740995287895202637e-01 3.026895523071289062e-01 -7.358916103839874268e-02 2.195252180099487305e-01 -2.510603368282318115e-01 7.802696526050567627e-02 -6.592930853366851807e-02 -2.210883609950542450e-02 -3.429837822914123535e-01 -4.940684139728546143e-02 9.902736544609069824e-02 -1.611973196268081665e-01 -2.763265669345855713e-01 2.031139880418777466e-01 -3.347595930099487305e-01 -6.697196513414382935e-02 9.438329935073852539e-02 9.922485798597335815e-02 1.068907603621482849e-01 -1.781855523586273193e-01 1.008749529719352722e-01 1.048698090016841888e-02 -1.982125639915466309e-01 -2.967835366725921631e-01 -1.148352995514869690e-01 2.067904174327850342e-01 -9.455975890159606934e-02 1.630906015634536743e-01 3.149481490254402161e-02 -1.515656858682632446e-01
3.408241868019104004e-01 -8.589088916778564453e-02 -5.094545334577560425e-02 2.422744780778884888e-02 1.121216490864753723e-01 2.651375532150268555e-01 -2.512587606906890869e-01 -1.349694579839706421e-01 9.634332358837127686e-02 -4.889180883765220642e-02 -2.680828273296356201e-01 4.276578500866889954e-02 1.033009216189384460e-02 -2.343643009662628174e-01 -6.884277611970901489e-02 4.039143025875091553e-02 -2.244548201560974121e-01 -1.003657802939414978e-01 8.815278112888336182e-02 -7.959743589162826538e-02 -1.452397853136062622e-01 -2.733550034463405609e-02 3.162807226181030273e-02 -7.839143276214599609e-02 8.637075312435626984e-03 -8.507756888866424561e-02 1.053079217672348022e-01 4.678526818752288818e-01 -6.781084090471267700e-02 2.723627388477325439e-01 1.785792559385299683e-01 -3.328396081924438477e-01
6.873151659965515137e-02 -1.523327529430389404e-01 -3.168562650680541992e-01 -9.575363993644714355e-02 3.517436236143112183e-02 -1.314031798392534256e-02 4.755077511072158813e-02 6.662210077047348022e-02 8.958863466978073120e-02 2.794591486454010010e-01 -9.585211426019668579e-02 2.254865318536758423e-01 -9.815058112144470215e-02 -3.223377838730812073e-02 -3.383623659610748291e-01 2.104340791702270508e-01 1.632259339094161987e-01 2.910861372947692871e-01 5.621157586574554443e-02 -1.562971919775009155e-01 -3.386992588639259338e-02 1.581116020679473877e-01 1.944067925214767456e-01 1.062054261565208435e-01 -1.011809408664703369e-01 -5.873976275324821472e-02 1.444244384765625000e-01 1.660298109054565430e-01 -4.825514182448387146e-02 3.449903726577758789e-01 2.021486014127731323e-01 -3.166851103305816650e-01
-1.594864726066589355e-01 -4.207991529256105423e-03 -1.783546805381774902e-01 2.723637819290161133e-01 -3.345445096492767334e-01 3.861515782773494720e-03 -2.405027151107788086e-01 -2.194135189056396484e-01 -1.978169083595275879e-01 -7.197083532810211182e-02 -1.156785190105438232e-01 3.826308529824018478e-04 -5.571861937642097473e-02 -6.994847953319549561e-02 -1.659365147352218628e-01 -4.069623723626136780e-02 -4.233982786536216736e-02 2.804421782493591309e-01 1.249656602740287781e-01 5.819496884942054749e-02 -1.081186011433601379e-01 -5.325710028409957886e-02 4.828133285045623779e-01 -6.083891913294792175e-02 -1.635326538234949112e-03 -1.416263878345489502e-01 -3.583368659019470215e-02 1.690846681594848633e-01 -2.981505915522575378e-02 1.459517925977706909e-01 3.389122784137725830e-01 -1.341170370578765869e-01
-1.966461911797523499e-02 -9.092500060796737671e-02 -1.711757630109786987e-01 2.049978822469711304e-01 1.167892143130302429e-01 -2.239349484443664551e-02 -1.262409687042236328e-01 -4.954128712415695190e-02 -2.736558020114898682e-01 -9.648738801479339600e-02 -3.086452372372150421e-02 -1.996788829565048218e-01 -2.315260916948318481e-01 -1.847595721483230591e-01 -3.797464072704315186e-02 1.188325136899948120e-01 -1.031929701566696167e-01 2.664878778159618378e-02 3.493858277797698975e-01 -2.583427131175994873e-01 -2.098938822746276855e-01 -1.105907782912254333e-01 -2.246130257844924927e-01 1.201892197132110596e-01 3.657976165413856506e-02 -6.011753156781196594e-02 1.324545219540596008e-02 6.254235655069351196e-02 7.648093998432159424e-02 2.318852394819259644e-01 4.119722545146942139e-01 -3.153252601623535156e-01
-1.817436702549457550e-02 -4.228802770376205444e-02 -3.946292400360107422e-02 2.735741436481475830e-01 -1.411991938948631287e-02 1.331938654184341431e-01 -1.927321851253509521e-01 2.552396953105926514e-01 -3.754426836967468262e-01 1.555000394582748413e-01 3.393243998289108276e-02 -1.614875346422195435e-01 -8.317710459232330322e-02 2.271454930305480957e-01 5.397451668977737427e-02 -2.990095019340515137e-01 -1.205603852868080139e-01 -1.363101154565811157e-01 9.551350772380828857e-02 -1.341963112354278564e-01 -2.008756250143051147e-02 9.321119636297225952e-02 7.439829409122467041e-02 -3.778117597103118896e-01 2.483291178941726685e-01 -9.513746201992034912e-02 1.101069897413253784e-01 1.537725925445556641e-01 7.758369669318199158e-03 2.012847214937210083e-01 2.926680445671081543e-01 -8.782847970724105835e-02
2.342399582266807556e-02 7.211094349622726440e-02 -3.011276721954345703e-01 2.115183025598526001e-01 -9.490583091974258423e-02 2.135224342346191406e-01 -2.959739416837692261e-02 5.715687945485115051e-02 1.035356149077415466e-01 1.114925518631935120e-01 4.275043681263923645e-02 2.558119893074035645e-01 -2.534085810184478760e-01 -2.018246054649353027e-01 -2.157504111528396606e-01 -3.789787366986274719e-02 5.672194063663482666e-02 2.402892410755157471e-01 1.199554949998855591e-01 -8.569720387458801270e-02 1.024465169757604599e-02 -1.206953078508377075e-01 6.830719858407974243e-02 -2.966850697994232178e-01 5.919637158513069153e-02 -2.774791121482849121e-01 -7.954260334372520447e-03 1.700891405344009399e-01 3.115122579038143158e-02 2.667181491851806641e-01 4.291523098945617676e-01 -3.029193729162216187e-02
1.617901027202606201e-01 1.870894432067871094e-02 -1.217371672391891479e-01 3.730271458625793457e-01 -2.022044211626052856e-01 3.308623731136322021e-01 1.399792730808258057e-01 1.234736517071723938e-01 -2.604277729988098145e-01 1.146537438035011292e-01 -1.613365560770034790e-01 -2.862675189971923828e-01 -4.218989610671997070e-01 2.641325443983078003e-02 -1.490598320960998535e-01 1.330345273017883301e-01 1.138545721769332886e-01 7.943288236856460571e-02 1.289597749710083008e-01 -1.347977519035339355e-01 -1.047461181879043579e-01 -1.058224439620971680e-01 1.355479955673217773e-01 3.772698342800140381e-02 1.268659383058547974e-01 -6.932555139064788818e-02 1.344069838523864746e-01 1.404087245464324951e-01 -1.006137356162071228e-01 -1.489897072315216064e-01 7.184580713510513306e-02 -1.858607083559036255e-01
-7.821222394704818726e-02 4.382464662194252014e-02 -5.166338086128234863e-01 1.502379775047302246e-01 -2.411756291985511780e-02 1.632804274559020996e-01 -1.139065325260162354e-01 -1.882254779338836670e-01 -7.964774221181869507e-02 5.550034344196319580e-02 5.198300629854202271e-02 3.620945215225219727e-01 -1.915967315435409546e-01 9.362826496362686157e-02 8.911214768886566162e-03 -9.673597663640975952e-02 -2.278676182031631470e-01 1.272587627172470093e-01 8.634600043296813965e-02 -2.421318739652633667e-01 -2.576650120317935944e-02 7.596749067306518555e-02 9.718269109725952148e-02 -3.011672757565975189e-02 -2.046921998262405396e-01 -3.029192388057708740e-01 1.562947928905487061e-01 1.832982897758483887e-01 -8.989100344479084015e-03 8.882848918437957764e-02 2.634882032871246338e-01 9.280168265104293823e-02
2.541872262954711914e-01 1.108404807746410370e-02 -1.588478535413742065e-01 1.775826364755630493e-01 -1.655504256486892700e-01 3.112630546092987061e-01 -1.929321587085723877e-01 2.170135676860809326e-01 -6.015935912728309631e-02 -6.353943794965744019e-02 -2.804152667522430420e-01 1.590028256177902222e-01 9.144961833953857422e-02 -1.389907002449035645e-01 1.297991871833801270e-01 -1.209988072514533997e-01 -9.043438732624053955e-02 2.973819375038146973e-01 2.074507772922515869e-01 -8.357931673526763916e-02 4.179318249225616455e-02 5.740845948457717896e-02 4.288133978843688965e-02 -5.793489515781402588e-02 7.053101900964975357e-03 -1.497338563203811646e-01 1.588987112045288086e-01 -1.607775241136550903e-01 -1.166182979941368103e-01 -1.048333570361137390e-01 2.497986257076263428e-01 -4.262824952602386475e-01
-1.869724243879318237e-01 -1.656055599451065063e-01 -2.897373139858245850e-01 1.913713216781616211e-01 -1.380713433027267456e-01 1.122161969542503357e-01 -8.767110854387283325e-02 -2.311882823705673218e-01 6.420393288135528564e-02 6.338655482977628708e-03 1.754129976034164429e-01 -2.286782413721084595e-01 -1.465325057506561279e-01 -2.811082899570465088e-01 -8.432698994874954224e-02 1.011503711342811584e-01 -1.218990087509155273e-01 2.691928148269653320e-01 3.546826541423797607e-02 -2.916595339775085449e-01 5.614664033055305481e-02 -1.527904421091079712e-01 2.141577303409576416e-01 9.824079461395740509e-03 -7.997315376996994019e-02 -2.583510279655456543e-01 2.672222629189491272e-02 9.731129556894302368e-02 -2.056377083063125610e-01 5.036365240812301636e-02 2.657161653041839600e-01 -2.726450860500335693e-01
1.661780774593353271e-01 5.609469860792160034e-02 -2.458396404981613159e-01 2.878745198249816895e-01 -2.418453693389892578e-01 4.434092044830322266e-01 3.416382893919944763e-02 6.283999234437942505e-02 1.164476349949836731e-01 -1.274349391460418701e-01 3.068233653903007507e-02 -4.809128865599632263e-02 -1.579315662384033203e-01 1.505260169506072998e-01 5.234931036829948425e-02 7.616562396287918091e-02 -7.149223983287811279e-02 -3.332238644361495972e-03 9.873442351818084717e-02 -2.559216320514678955e-01 -4.360105097293853760e-02 1.961556077003479004e-01 8.804101496934890747e-02 -4.067079126834869385e-01 -2.010328918695449829e-01 -1.742636710405349731e-01 -2.766284905374050140e-02 1.850183755159378052e-01 1.828143149614334106e-01 -1.287110894918441772e-01 6.672375649213790894e-02 -1.496345847845077515e-01
1.824694573879241943e-01 -7.887347787618637085e-02 -4.136897921562194824e-01 -4.484292119741439819e-02 -2.634439058601856232e-02 2.943792939186096191e-02 7.275326550006866455e-02 -2.023960500955581665e-01 -2.151599526405334473e-01 -2.043529897928237915e-01 8.934715390205383301e-02 4.368044808506965637e-02 3.755289316177368164e-02 -3.472812101244926453e-02 -2.609861493110656738e-01 2.947526425123214722e-02 -4.351668804883956909e-02 5.615559220314025879e-02 2.596554160118103027e-01 -2.601185813546180725e-02 7.311685383319854736e-02 2.301894724369049072e-01 3.251737952232360840e-01 -2.135486900806427002e-01 1.098815649747848511e-01 -3.669032454490661621e-01 -3.531052544713020325e-02 1.062349230051040649e-01 2.343958467245101929e-01 1.541078239679336548e-01 1.636074334383010864e-01 -1.499021947383880615e-01
3.949593901634216309e-01 8.511757850646972656e-02 -2.102635502815246582e-01 2.468048185110092163e-01 -1.381304562091827393e-01 4.427951946854591370e-02 -9.058716893196105957e-02 9.543734788894653320e-02 3.366059809923171997e-02 7.062325719743967056e-03 -3.696919679641723633e-01 1.495899707078933716e-01 1.100889407098293304e-03 -9.787866473197937012e-02 -1.380290389060974121e-01 2.167782559990882874e-02 5.288610607385635376e-02 9.984247386455535889e-02 1.699970215559005737e-01 5.242712050676345825e-02 -8.262510597705841064e-02 1.048923749476671219e-02 -7.119031995534896851e-02 -1.427301317453384399e-01 -3.162416815757751465e-02 -3.466315269470214844e-01 1.939616650342941284e-01 3.274579346179962158e-01 -2.074979096651077271e-01 -2.263466715812683105e-01 1.681868433952331543e-01 -1.964174062013626099e-01
1.365546137094497681e-01 4.597340244799852371e-03 -2.920248918235301971e-02 7.580927759408950806e-02 -1.088821142911911011e-01 4.504238963127136230e-01 -5.490393191576004028e-02 -2.894120290875434875e-02 -3.322417736053466797e-01 1.096087228506803513e-02 -2.663500905036926270e-01 -1.266932189464569092e-01 -2.211341857910156250e-01 -8.898665010929107666e-02 -2.151305526494979858e-01 1.442516893148422241e-01 9.987181425094604492e-02 2.018888741731643677e-01 2.775055170059204102e-01 -6.618264317512512207e-02 -2.173051089048385620e-01 7.204351574182510376e-02 2.148808538913726807e-01 -3.384846728295087814e-03 5.424051359295845032e-02 -1.399397552013397217e-01 2.315601557493209839e-01 1.471200287342071533e-01 5.600401386618614197e-02 -2.228328883647918701e-01 -8.269112557172775269e-02 -2.158648669719696045e-01
-4.760299995541572571e-02 3.511114045977592468e-02 -2.209648936986923218e-01 1.710689365863800049e-01 -1.244049668312072754e-01 6.654126197099685669e-02 -2.165212333202362061e-01 3.523049503564834595e-02 -1.811390966176986694e-01 -6.836947053670883179e-02 9.885179996490478516e-02 -2.260354012250900269e-01 -5.578285828232765198e-02 -1.225403919816017151e-01 7.899811118841171265e-02 9.199485182762145996e-02 1.337811052799224854e-01 4.811141788959503174e-01 9.879853576421737671e-02 -2.544608414173126221e-01 -8.326052874326705933e-02 4.470088705420494080e-02 1.633363813161849976e-01 -1.497710198163986206e-01 -1.553140860050916672e-02 -1.488475054502487183e-01 3.246842324733734131e-02 2.974921464920043945e-01 -1.296656765043735504e-02 3.139766454696655273e-01 3.556693494319915771e-01 -8.950533345341682434e-03
2.262656241655349731e-01 -3.442018106579780579e-02 -1.762881278991699219e-01 -3.516284748911857605e-02 -1.503716856241226196e-01 2.698235809803009033e-01 -2.468997836112976074e-01 -1.872665993869304657e-02 -1.632071137428283691e-01 2.217920124530792236e-01 -4.340149462223052979e-01 1.668567508459091187e-01 1.034578382968902588e-01 -1.939557492733001709e-01 -1.599742323160171509e-01 8.629173040390014648e-02 -6.154096871614456177e-02 -1.957305371761322021e-01 1.409690231084823608e-01 -2.910936176776885986e-01 -1.605653166770935059e-01 1.844812035560607910e-01 -3.694048896431922913e-02 -7.491302210837602615e-03 -1.213584914803504944e-01 -1.623274087905883789e-01 -8.799806982278823853e-02 1.171906441450119019e-01 -2.380147576332092285e-01 1.285402178764343262e-01 1.682721823453903198e-01 -1.148681566119194031e-01
1.008911728858947754e-01 1.134568173438310623e-02 -9.619272500276565552e-02 1.345605701208114624e-01 -1.009150072932243347e-01 2.473950982093811035e-01 2.970936708152294159e-02 -6.798525340855121613e-03 -1.895341277122497559e-01 -7.280912995338439941e-02 -4.269898831844329834e-01 -1.504784673452377319e-01 -1.820651441812515259e-01 -9.757569059729576111e-03 -2.154222279787063599e-01 2.183710634708404541e-01 1.908244490623474121e-01 3.117878139019012451e-01 8.010599762201309204e-02 3.111203201115131378e-02 -3.731345832347869873e-01 2.042572349309921265e-01 9.386693686246871948e-02 1.273472309112548828e-01 4.043005779385566711e-02 -2.564029395580291748e-01 1.369484663009643555e-01 1.887529045343399048e-01 2.340132137760519981e-03 -1.191079318523406982e-01 -3.533828258514404297e-02 -1.797264665365219116e-01
2.497302293777465820e-01 1.740531474351882935e-01 -2.562229931354522705e-01 -5.950532481074333191e-02 2.278800755739212036e-01 3.241510689258575439e-01 4.445115849375724792e-02 -1.952242255210876465e-01 -7.090745121240615845e-02 -1.377624124288558960e-01 2.876762486994266510e-02 -3.129968419671058655e-02 -2.772491872310638428e-01 -1.951939612627029419e-01 -2.877487540245056152e-01 1.430067420005798340e-01 -9.493881464004516602e-02 2.037870585918426514e-01 3.046877980232238770e-01 -9.186869114637374878e-02 -3.095693588256835938e-01 -1.257372349500656128e-01 6.542745232582092285e-02 1.407277956604957581e-02 -1.477709710597991943e-01 -2.373464852571487427e-01 5.714923888444900513e-02 1.538789272308349609e-01 -3.028093650937080383e-02 1.124173477292060852e-01 8.322704583406448364e-02 -5.908691883087158203e-02
1.364247649908065796e-01 -1.351138651371002197e-01 -2.077033184468746185e-02 -1.407341361045837402e-01 2.114324457943439484e-02 5.932721868157386780e-02 8.225958049297332764e-02 2.818150520324707031e-01 -9.758271276950836182e-03 2.215390652418136597e-01 -2.271170914173126221e-01 2.283445000648498535e-01 -2.796653211116790771e-01 -2.322236821055412292e-02 5.190523713827133179e-02 2.193626910448074341e-01 -1.355106681585311890e-01 1.355924606323242188e-01 1.648660749197006226e-01 2.051512477919459343e-03 -1.666758656501770020e-01 2.706620395183563232e-01 -2.290942892432212830e-02 3.743419423699378967e-02 -7.535768300294876099e-02 -2.770506739616394043e-01 1.018883660435676575e-01 2.812456190586090088e-01 -6.784381717443466187e-02 2.651747465133666992e-01 2.528115510940551758e-01 -3.043500185012817383e-01
1.298320852220058441e-02 4.288614913821220398e-02 -1.170523539185523987e-01 1.890565305948257446e-01 -1.597025096416473389e-01 3.242711126804351807e-01 9.365148097276687622e-02 4.737224953714758158e-04 -2.402644604444503784e-01 -9.129540622234344482e-02 -2.390902787446975708e-01 -1.711087226867675781e-01 -2.386135160923004150e-01 -9.105183184146881104e-02 -1.702175289392471313e-01 9.586142003536224365e-02 6.784567981958389282e-02 2.723460793495178223e-01 2.797949016094207764e-01 -7.403800636529922485e-02 -3.853496611118316650e-01 1.098561435937881470e-01 2.086804062128067017e-01 4.339334368705749512e-02 -6.669427454471588135e-02 -6.529041379690170288e-02 1.712686866521835327e-01 1.567999422550201416e-01 2.917246706783771515e-02 -2.589847445487976074e-01 1.202925294637680054e-01 -1.991646438837051392e-01
-2.691038884222507477e-02 -1.750514609739184380e-03 -1.546450853347778320e-01 1.235199049115180969e-01 -1.237275600433349609e-01 1.897202134132385254e-01 1.509938538074493408e-01 1.926771849393844604e-01 -2.491221129894256592e-01 6.467843800783157349e-02 -2.652426958084106445e-01 -2.368726134300231934e-01 -1.620487123727798462e-01 -4.426397755742073059e-02 -4.082291945815086365e-02 2.075851708650588989e-01 -3.521549329161643982e-02 2.124539911746978760e-01 2.709741294384002686e-01 -1.194310933351516724e-01 -1.624860167503356934e-01 6.696859002113342285e-02 3.325826823711395264e-01 2.005964517593383789e-01 1.158081293106079102e-01 -1.122117787599563599e-01 2.572460770606994629e-01 1.504232138395309448e-01 -8.357357978820800781e-02 -2.166222631931304932e-01 7.315602153539657593e-02 -3.054808378219604492e-01
1.481877118349075317e-01 -9.801659733057022095e-02 -2.729347050189971924e-01 2.594552636146545410e-01 -1.398947983980178833e-01 -5.648023262619972229e-02 -1.273344010114669800e-01 7.598188519477844238e-02 -1.084297224879264832e-01 9.532989561557769775e-02 -1.918994039297103882e-01 -1.200294345617294312e-01 7.146081328392028809e-02 3.092668391764163971e-02 7.711789011955261230e-02 2.881608009338378906e-01 2.202277630567550659e-01 5.681778863072395325e-02 1.638130247592926025e-01 8.556145429611206055e-02 -3.775203824043273926e-01 3.855640441179275513e-02 2.735861539840698242e-01 -1.642550528049468994e-01 -3.873999044299125671e-02 -3.183247148990631104e-01 -7.408900558948516846e-02 1.233720704913139343e-01 -1.448057442903518677e-01 -2.077503353357315063e-01 1.325280666351318359e-01 -2.789185345172882080e-01
-3.726037964224815369e-02 1.057348027825355530e-02 -1.713835895061492920e-01 1.125006973743438721e-01 -1.113246604800224304e-01 1.720770448446273804e-01 -1.387427300214767456e-01 1.185520142316818237e-01 9.361507743597030640e-02 1.814823746681213379e-01 -1.952509395778179169e-02 2.255097031593322754e-01 -1.144182607531547546e-01 -3.619635105133056641e-01 -1.114699393510818481e-01 -3.311427682638168335e-02 1.985235214233398438e-01 1.604636758565902710e-01 2.844890654087066650e-01 -1.014880985021591187e-01 -1.705804765224456787e-01 1.116124019026756287e-01 -1.474140882492065430e-01 -3.389964103698730469e-01 -3.706789761781692505e-02 -2.193268388509750366e-01 2.394550293684005737e-01 1.492153555154800415e-01 9.325436502695083618e-02 1.588502973318099976e-01 3.641806244850158691e-01 -1.893260143697261810e-02
1.136800739914178848e-02 -1.867271512746810913e-01 -1.031574532389640808e-01 1.221479102969169617e-01 -1.460732966661453247e-01 1.810653805732727051e-01 -1.612856388092041016e-01 1.722744554281234741e-01 -1.848108321428298950e-01 -7.673038542270660400e-02 3.558243513107299805e-01 -2.285933494567871094e-01 -1.068703830242156982e-01 -7.194347679615020752e-02 3.003971464931964874e-02 -1.406331779435276985e-03 -8.276998251676559448e-02 1.846107989549636841e-01 1.208488419651985168e-01 -2.001146413385868073e-02 7.674261182546615601e-02 1.243946552276611328e-01 2.047442644834518433e-01 -1.167995482683181763e-01 2.367657870054244995e-01 -5.421714112162590027e-02 2.964625954627990723e-01 1.727261692285537720e-01 1.284597963094711304e-01 2.779273092746734619e-01 3.189669549465179443e-01 -2.968982160091400146e-01
5.735642835497856140e-02 -2.173063009977340698e-01 1.998966038227081299e-01 2.429534345865249634e-01 -2.200603485107421875e-01 2.780055701732635498e-01 -3.018157482147216797e-01 6.749713420867919922e-02 -8.950400352478027344e-02 -1.731368899345397949e-01 -2.165713310241699219e-01 3.921338170766830444e-02 -1.376556009054183960e-01 4.997267574071884155e-02 5.945042148232460022e-02 1.994778960943222046e-01 -2.119780331850051880e-01 -1.148661449551582336e-01 -5.092929676175117493e-02 -2.419501394033432007e-01 -9.501478821039199829e-02 -9.816507250070571899e-02 -1.627527773380279541e-01 -3.573811054229736328e-02 -2.705001644790172577e-02 -3.232741355895996094e-01 1.885011196136474609e-01 3.455807268619537354e-01 1.497486513108015060e-02 1.964774429798126221e-01 8.586265146732330322e-02 -7.649571448564529419e-02
-1.631810516119003296e-02 1.137531083077192307e-02 -2.993191778659820557e-01 2.661202251911163330e-01 -1.628802865743637085e-01 -4.436284303665161133e-02 -1.668003499507904053e-01 1.986673772335052490e-01 -1.257147789001464844e-01 2.742419838905334473e-01 -2.987700104713439941e-01 1.916879713535308838e-01 -2.070907652378082275e-01 -7.422515004873275757e-02 7.893335819244384766e-02 6.719835847616195679e-02 -1.147854551672935486e-01 -1.380620747804641724e-01 1.475537717342376709e-01 -1.835733205080032349e-01 -3.828342538326978683e-03 3.264579176902770996e-01 -6.164142489433288574e-02 -1.742022782564163208e-01 4.428685642778873444e-03 -6.716481596231460571e-02 -1.525469496846199036e-02 3.245872855186462402e-01 -1.948665678501129150e-01 1.507737040519714355e-01 2.129009068012237549e-01 -1.504803597927093506e-01
-2.940746210515499115e-02 5.747233983129262924e-03 -2.539036870002746582e-01 2.008245587348937988e-01 3.466269746422767639e-02 1.942551434040069580e-01 -2.491575330495834351e-01 -9.219242632389068604e-02 -2.898656725883483887e-01 1.259294748306274414e-01 -1.018948107957839966e-01 8.110804855823516846e-02 -1.146487370133399963e-01 2.565475106239318848e-01 1.394541412591934204e-01 -6.896817684173583984e-02 -6.954915076494216919e-02 9.464060515165328979e-02 -6.358121754601597786e-04 -4.548089206218719482e-02 -3.796202689409255981e-02 3.382771909236907959e-01 1.293028146028518677e-02 -2.204774916172027588e-01 -9.878300130367279053e-02 -3.021742105484008789e-01 -1.450488716363906860e-01 1.638521701097488403e-01 3.729658201336860657e-02 4.659244418144226074e-01 -4.686729609966278076e-02 -1.210066750645637512e-01
2.263868898153305054e-01 3.826291114091873169e-02 -5.600236728787422180e-02 -1.782731898128986359e-02 -8.020056784152984619e-02 3.015436232089996338e-01 3.660540655255317688e-02 -6.707086414098739624e-02 -3.179329931735992432e-01 5.885957926511764526e-02 -2.929078638553619385e-01 -1.614992767572402954e-01 -3.422173261642456055e-01 2.343200333416461945e-02 -7.038805633783340454e-02 1.776925176382064819e-01 2.260306626558303833e-01 2.809623181819915771e-01 2.406135350465774536e-01 -4.790479317307472229e-03 -1.757314801216125488e-01 1.028963029384613037e-01 7.556564360857009888e-02 9.632486104965209961e-02 1.659202389419078827e-02 -9.079286456108093262e-02 2.285966724157333374e-01 2.599794566631317139e-01 1.210013553500175476e-01 -1.521987468004226685e-01 3.007580898702144623e-02 -2.419459819793701172e-01
4.088900983333587646e-01 -1.152982655912637711e-02 7.755620032548904419e-02 2.546690106391906738e-01 -1.003407537937164307e-01 2.568890750408172607e-01 -1.814919114112854004e-01 8.165058679878711700e-03 -1.084875538945198059e-01 1.731661893427371979e-02 -1.995694190263748169e-01 -2.389781773090362549e-01 9.369855374097824097e-02 3.467848896980285645e-01 -3.956549800932407379e-03 4.550075158476829529e-02 -1.445572525262832642e-01 1.663017570972442627e-01 5.170487239956855774e-02 1.431076824665069580e-01 -5.584297329187393188e-02 1.894881874322891235e-01 -4.463899508118629456e-02 -3.270164877176284790e-02 -1.043171882629394531e-01 -1.772470958530902863e-02 2.613951563835144043e-01 1.735457330942153931e-01 1.876970380544662476e-02 9.072710573673248291e-02 2.817647755146026611e-01 -3.181129693984985352e-01
5.851341411471366882e-02 -1.732776872813701630e-02 -2.061016485095024109e-02 1.423192322254180908e-01 -1.619697660207748413e-01 3.227650821208953857e-01 -3.552664071321487427e-02 -2.821646817028522491e-02 -2.392840236425399780e-01 -9.976930171251296997e-02 -3.109753429889678955e-01 -2.889837026596069336e-01 -2.660084664821624756e-01 4.031863808631896973e-02 -1.502393186092376709e-01 1.215047985315322876e-01 1.327436417341232300e-01 3.201739490032196045e-01 2.236566841602325439e-01 -3.164197318255901337e-03 -2.389873266220092773e-01 7.092343270778656006e-02 1.102165952324867249e-01 1.512547582387924194e-01 1.170196905732154846e-01 1.906539686024188995e-02 1.895750463008880615e-01 2.438412755727767944e-01 -1.256261393427848816e-02 -2.841033227741718292e-02 6.555976718664169312e-02 -3.223734200000762939e-01
-1.956954151391983032e-01 -1.183808147907257080e-01 -2.233233302831649780e-01 2.833383381366729736e-01 1.165849268436431885e-01 2.266741842031478882e-01 -1.864659488201141357e-01 -2.418107986450195312e-01 -2.732346951961517334e-01 1.331064254045486450e-01 1.412154138088226318e-01 -1.423409432172775269e-01 -1.533731967210769653e-01 2.321494072675704956e-01 5.831218510866165161e-02 1.280644983053207397e-01 -4.448020830750465393e-02 2.001559436321258545e-01 -7.248007506132125854e-02 -8.668927848339080811e-02 -1.194001585245132446e-01 3.144347071647644043e-01 5.761500447988510132e-02 -1.546648144721984863e-01 5.202348530292510986e-02 -3.608814477920532227e-01 -1.676390767097473145e-01 9.939821809530258179e-02 1.819022931158542633e-02 1.684726923704147339e-01 -2.721500024199485779e-02 -1.843112409114837646e-01
3.853992745280265808e-02 -2.369449436664581299e-01 -1.173280999064445496e-01 5.041347816586494446e-02 -9.592618793249130249e-02 -8.156045526266098022e-02 -2.805101275444030762e-01 1.693649566732347012e-03 -1.134218946099281311e-01 7.916935533285140991e-02 9.881843626499176025e-02 1.225910931825637817e-01 -4.407058358192443848e-01 1.082601174712181091e-01 -7.538606971502304077e-02 1.696857362985610962e-01 -2.788066267967224121e-01 8.834391832351684570e-02 2.882058024406433105e-01 -1.972596943378448486e-01 -9.004904329776763916e-02 -4.656619951128959656e-02 6.081186607480049133e-02 1.721798181533813477e-01 1.514156609773635864e-01 1.356576452963054180e-03 1.169062331318855286e-01 -1.089661791920661926e-01 4.143787175416946411e-02 2.581007778644561768e-01 3.814135789871215820e-01 -1.837545931339263916e-01
2.505162954330444336e-01 -1.355421543121337891e-01 -2.217099517583847046e-01 2.035750597715377808e-01 1.445042043924331665e-01 4.828932285308837891e-01 -6.136792525649070740e-02 1.690732389688491821e-01 -3.526394814252853394e-02 1.479890197515487671e-01 -9.138815104961395264e-02 -9.946119971573352814e-03 1.217038631439208984e-01 3.982282802462577820e-02 3.151833266019821167e-02 2.075067311525344849e-01 -1.824634224176406860e-01 2.870045974850654602e-02 1.196460202336311340e-01 -3.115974962711334229e-01 -4.921472445130348206e-02 3.953597974032163620e-03 -2.291885763406753540e-01 -6.941346824169158936e-02 -3.090719133615493774e-02 -1.408759504556655884e-01 -1.215331107378005981e-01 -1.053738296031951904e-01 7.716144621372222900e-02 1.001473069190979004e-01 3.046385645866394043e-01 -2.983890771865844727e-01
1.873263269662857056e-01 -8.748119696974754333e-03 -5.256618186831474304e-02 1.860885322093963623e-01 -1.027248352766036987e-01 3.856735229492187500e-01 3.425236046314239502e-02 -2.418280811980366707e-03 -3.033033013343811035e-01 2.459461102262139320e-03 -2.793500721454620361e-01 -1.362824589014053345e-01 -3.104483187198638916e-01 -4.956837743520736694e-02 -9.107752144336700439e-02 1.267528235912322998e-01 5.997772887349128723e-02 2.503922283649444580e-01 1.698280274868011475e-01 -1.288778334856033325e-02 -2.960123717784881592e-01 7.349752634763717651e-02 1.746769100427627563e-01 1.860736906528472900e-01 8.002963848412036896e-03 -9.586858749389648438e-02 2.840015292167663574e-01 2.131965011358261108e-01 1.765505820512771606e-01 -1.769474744796752930e-01 2.293989621102809906e-02 -5.767853930592536926e-02
1.344137638807296753e-01 -1.709133833646774292e-01 -2.403699457645416260e-01 1.304393857717514038e-01 1.448034644126892090e-01 9.303966164588928223e-02 -2.152959853410720825e-01 -3.480746746063232422e-01 1.494095623493194580e-01 -1.563860327005386353e-01 -2.048609405755996704e-01 -8.678990602493286133e-02 -1.744826138019561768e-01 -3.652382791042327881e-01 -1.112108230590820312e-01 1.463474780321121216e-01 -1.902719140052795410e-01 1.652589440345764160e-01 -1.903152838349342346e-02 -1.526592224836349487e-01 6.484002806246280670e-03 -6.297949701547622681e-02 2.109199464321136475e-01 4.979803040623664856e-02 6.263782083988189697e-02 -1.431583315134048462e-01 2.006605863571166992e-01 2.020480856299400330e-02 -5.934946611523628235e-02 -1.697730831801891327e-02 3.715577125549316406e-01 -2.043891996145248413e-01
1.039035767316818237e-01 7.481241971254348755e-02 -1.451314426958560944e-02 1.812950670719146729e-01 6.195820122957229614e-02 1.945615559816360474e-01 4.511180799454450607e-03 -2.660986781120300293e-02 -2.985537648200988770e-01 4.396032169461250305e-02 1.581567712128162384e-02 1.098986789584159851e-01 -1.702444106340408325e-01 -1.932454258203506470e-01 -2.265918999910354614e-01 6.270420551300048828e-02 -1.350918114185333252e-01 9.753260016441345215e-02 3.301285207271575928e-01 -1.745252758264541626e-01 -2.749114632606506348e-01 1.781650334596633911e-01 1.282843649387359619e-01 3.359665349125862122e-02 1.973325312137603760e-01 7.427185773849487305e-02 8.164747804403305054e-02 8.835565298795700073e-02 2.042186260223388672e-01 3.903726935386657715e-01 3.696391880512237549e-01 -3.660551086068153381e-02
-6.500712037086486816e-02 2.606023661792278290e-02 -1.626387611031532288e-02 -2.737482190132141113e-01 -9.538380056619644165e-02 3.008925914764404297e-01 1.136150583624839783e-02 4.061351343989372253e-02 -1.768269240856170654e-01 -2.280411310493946075e-02 1.703690923750400543e-02 -2.384225875139236450e-01 -6.346990168094635010e-02 -1.208412740379571915e-02 -2.639178633689880371e-01 1.976688206195831299e-01 -4.363721609115600586e-01 -7.704635709524154663e-02 6.101005151867866516e-02 -2.249638736248016357e-01 1.019167378544807434e-01 2.509712278842926025e-01 4.108496755361557007e-02 1.028692424297332764e-01 -5.109138786792755127e-02 -2.435712814331054688e-01 7.241325080394744873e-02 -2.261485606431961060e-01 -2.458931654691696167e-01 1.563950330018997192e-01 2.038188278675079346e-01 -1.885085254907608032e-01
7.791458815336227417e-02 9.924402832984924316e-02 -2.387118786573410034e-01 -8.946087956428527832e-02 1.945772394537925720e-02 2.923160195350646973e-01 -4.056266844272613525e-01 -5.214799940586090088e-02 -2.036478817462921143e-01 -1.118062138557434082e-01 2.106701284646987915e-01 -8.002816885709762573e-02 -1.287646126002073288e-02 7.283101975917816162e-02 5.755958706140518188e-02 -2.631440758705139160e-02 -1.861073821783065796e-01 1.604260355234146118e-01 -7.644750177860260010e-02 -1.334362775087356567e-01 1.179470419883728027e-01 2.513581216335296631e-01 5.780680477619171143e-02 -2.054722905158996582e-01 5.901180580258369446e-02 -2.298097461462020874e-01 -2.037975005805492401e-02 5.713785812258720398e-02 -2.467593252658843994e-01 3.029770851135253906e-01 3.639002144336700439e-01 -4.473244305700063705e-03
1.361804604530334473e-01 -3.654816746711730957e-01 -3.664576113224029541e-01 1.395818144083023071e-01 -5.691156536340713501e-02 1.174836978316307068e-01 -9.406190365552902222e-02 -2.021398097276687622e-01 -1.874958127737045288e-01 1.622044593095779419e-01 -3.966325148940086365e-02 -1.020314767956733704e-01 -5.896170064806938171e-02 -5.872719362378120422e-02 -1.109342724084854126e-01 -2.518486231565475464e-02 -5.551475659012794495e-02 -1.373659819364547729e-02 8.257705718278884888e-02 -4.199826717376708984e-01 -1.452073156833648682e-01 -6.185226142406463623e-02 1.167476475238800049e-01 -8.662079460918903351e-03 9.602345526218414307e-02 1.620393842458724976e-01 7.090944796800613403e-02 1.666507720947265625e-01 8.307946473360061646e-02 -3.342732042074203491e-02 4.263600111007690430e-01 -2.255401909351348877e-01
-6.495493650436401367e-02 -1.821784861385822296e-02 -2.214169204235076904e-01 8.237597346305847168e-02 -8.120036683976650238e-03 2.270679920911788940e-01 -1.826266408897936344e-03 -7.151580601930618286e-02 -2.052078545093536377e-01 -6.532340496778488159e-02 -4.047324955463409424e-01 -8.721508830785751343e-02 -1.261186599731445312e-01 -4.806629195809364319e-02 -1.159040853381156921e-01 7.680314034223556519e-02 2.172171771526336670e-01 2.817544639110565186e-01 1.488902717828750610e-01 2.401249706745147705e-01 -3.887642323970794678e-01 1.458367109298706055e-01 -1.932343654334545135e-02 -9.627879410982131958e-02 -5.974839255213737488e-02 -3.180933594703674316e-01 -5.178028717637062073e-02 -6.654177606105804443e-02 -6.537953019142150879e-02 -9.789311327040195465e-03 5.353475362062454224e-02 -3.464223742485046387e-01
-2.045536786317825317e-01 3.113353066146373749e-02 -1.137901246547698975e-01 3.067089021205902100e-01 1.831783801317214966e-01 1.352875828742980957e-01 -2.620567679405212402e-01 2.495931088924407959e-01 -7.163875550031661987e-02 5.434603895992040634e-03 -9.304596483707427979e-02 -5.807526037096977234e-02 -7.859020680189132690e-02 -1.485531311482191086e-02 1.851576566696166992e-02 1.784982830286026001e-01 1.026456058025360107e-01 2.770494222640991211e-01 -1.242633387446403503e-01 -1.966183930635452271e-01 7.405718415975570679e-02 1.166809573769569397e-01 4.941264912486076355e-02 -2.038670480251312256e-01 9.621392190456390381e-02 -3.355780541896820068e-01 -6.854321062564849854e-02 1.449383646249771118e-01 1.026145443320274353e-01 1.172580718994140625e-01 4.842350482940673828e-01 -2.676534280180931091e-02
2.703303396701812744e-01 2.611366510391235352e-01 4.734355956315994263e-02 1.808738410472869873e-01 1.431635171175003052e-01 7.620161771774291992e-02 1.648744791746139526e-01 -1.918823570013046265e-01 -6.565713882446289062e-02 -3.278683498501777649e-02 2.715497976168990135e-03 8.224281668663024902e-02 -3.296127617359161377e-01 -1.004237607121467590e-01 -4.429955035448074341e-02 1.757103833369910717e-03 -1.354366838932037354e-01 1.420573592185974121e-01 1.535275131464004517e-01 -2.636051774024963379e-01 -2.414417415857315063e-01 1.942010521888732910e-01 3.783013299107551575e-02 -5.176792666316032410e-02 1.725127249956130981e-01 -1.508724689483642578e-01 9.170062839984893799e-02 -2.829470485448837280e-02 -3.193947300314903259e-02 4.578757286071777344e-01 2.889089882373809814e-01 -1.142064779996871948e-01
-2.300208956003189087e-01 3.162443637847900391e-02 -1.817269921302795410e-01 1.126840114593505859e-01 -1.490441113710403442e-01 2.265308946371078491e-01 -1.588935256004333496e-01 -2.551674246788024902e-01 -2.728781402111053467e-01 1.548484265804290771e-01 -1.161144450306892395e-01 -2.059465050697326660e-01 -4.340418800711631775e-02 -2.770929634571075439e-01 -1.091192439198493958e-01 6.972417980432510376e-02 -1.837209314107894897e-01 3.007986247539520264e-01 2.205448746681213379e-01 -2.519485540688037872e-02 -1.804458200931549072e-01 -3.942672535777091980e-02 1.608259677886962891e-01 -7.486955821514129639e-02 8.526405692100524902e-02 -2.013602405786514282e-01 -1.511989682912826538e-01 -3.726034983992576599e-02 -1.355933845043182373e-01 2.262635082006454468e-01 3.238369822502136230e-01 -3.316391259431838989e-02
5.356977880001068115e-02 1.463198959827423096e-01 -1.488643139600753784e-01 9.695979207754135132e-02 -5.668242648243904114e-02 1.321534961462020874e-01 -5.055418238043785095e-02 -6.146470084786415100e-03 -1.025948226451873779e-01 -5.822345241904258728e-02 -1.705089397728443146e-02 1.445927321910858154e-01 -2.493824362754821777e-01 -1.116958931088447571e-01 -2.699563801288604736e-01 -7.431977242231369019e-02 2.217686772346496582e-01 3.661332130432128906e-01 1.107267886400222778e-01 -3.865493461489677429e-02 1.554204430431127548e-02 1.751780626364052296e-03 -1.085137482732534409e-02 -2.412461340427398682e-01 1.145504489541053772e-01 -3.180305659770965576e-01 2.441442012786865234e-02 2.553426325321197510e-01 2.648085355758666992e-01 2.011149227619171143e-01 4.282281696796417236e-01 5.607436597347259521e-02
-6.822759751230478287e-03 -3.166284859180450439e-01 -1.664069592952728271e-01 3.434772789478302002e-02 9.633815288543701172e-02 1.178851872682571411e-01 -2.147547304630279541e-01 -6.291466951370239258e-02 -1.405354887247085571e-01 -4.355287924408912659e-02 -2.170202136039733887e-01 -9.282785467803478241e-03 -3.331224024295806885e-01 3.890345618128776550e-02 -2.246538400650024414e-01 2.097839117050170898e-02 -1.815689653158187866e-01 -1.761130802333354950e-02 -9.588351473212242126e-03 -3.267587721347808838e-01 -1.696901470422744751e-01 -1.469127088785171509e-01 4.748823866248130798e-02 1.128901168704032898e-01 2.573186457157135010e-01 1.920765498653054237e-03 -1.564982905983924866e-02 1.067151431925594807e-03 7.211968302726745605e-02 -4.936247598379850388e-03 4.486670494079589844e-01 -2.946867644786834717e-01
3.254755213856697083e-02 5.976328626275062561e-02 -1.092031523585319519e-01 1.599355190992355347e-01 -3.100504875183105469e-01 3.955892026424407959e-01 5.914255231618881226e-02 2.008372694253921509e-01 -2.219795435667037964e-01 1.205020099878311157e-01 -1.336156874895095825e-01 -2.559428811073303223e-01 -3.954472839832305908e-01 2.411758713424205780e-02 -1.548985391855239868e-01 6.163767725229263306e-02 4.363273829221725464e-02 1.916608959436416626e-01 1.299975514411926270e-01 -9.642471373081207275e-02 -2.138378173112869263e-01 1.233445256948471069e-01 1.955325305461883545e-01 8.811618387699127197e-02 3.811138123273849487e-02 -9.321794658899307251e-02 1.503727883100509644e-01 2.296920716762542725e-01 -1.162550691515207291e-02 -1.289512962102890015e-01 -3.384369611740112305e-02 -2.330367863178253174e-01
-1.274369060993194580e-01 1.477185487747192383e-01 -8.477327227592468262e-02 3.298587203025817871e-01 -7.517815381288528442e-02 -5.645553767681121826e-02 -3.746829628944396973e-01 -1.202269345521926880e-01 -1.707879900932312012e-01 -2.191973328590393066e-01 -4.897498339414596558e-02 2.107028663158416748e-01 -7.250356674194335938e-02 -1.564781218767166138e-01 -1.657202988862991333e-01 1.401482373476028442e-01 -1.630916446447372437e-01 -1.239054277539253235e-01 5.433345586061477661e-02 -9.721051901578903198e-02 9.717635810375213623e-02 3.480679392814636230e-01 3.411737084388732910e-02 7.014790177345275879e-02 1.887915730476379395e-01 -3.780642449855804443e-01 1.244164854288101196e-01 2.534756250679492950e-02 -1.775484085083007812e-01 6.899575144052505493e-02 1.829238831996917725e-01 -1.610382646322250366e-01
-2.811294980347156525e-02 1.186414808034896851e-02 -9.375008195638656616e-02 2.289775013923645020e-01 -7.703284174203872681e-02 6.669698655605316162e-02 -2.258783876895904541e-01 1.418166905641555786e-01 -1.571366637945175171e-01 3.685147687792778015e-02 -3.194465488195419312e-02 -6.829588115215301514e-02 -9.018906950950622559e-02 -1.575123071670532227e-01 2.767862752079963684e-02 9.796966612339019775e-02 9.070955961942672729e-02 4.092768728733062744e-01 1.595145463943481445e-01 -7.729823142290115356e-02 -1.413954049348831177e-01 1.516738235950469971e-01 3.712869584560394287e-01 -2.222803384065628052e-01 -5.899836122989654541e-02 -1.103767752647399902e-01 6.235990300774574280e-02 1.136628761887550354e-01 5.641247332096099854e-02 4.079530537128448486e-01 3.764396011829376221e-01 -9.384905919432640076e-03
-1.057531014084815979e-01 2.895357012748718262e-01 -1.021144539117813110e-01 4.678367078304290771e-02 -1.398012042045593262e-01 1.695669442415237427e-01 -2.566502392292022705e-01 6.553050130605697632e-02 -2.948279380798339844e-01 4.794478788971900940e-02 5.452289059758186340e-02 -6.536145508289337158e-02 -3.650747537612915039e-01 -6.927368044853210449e-02 -2.711625695228576660e-01 1.886498369276523590e-02 1.223394498229026794e-01 1.752968579530715942e-01 2.680270671844482422e-01 -4.538491368293762207e-02 -7.414273917675018311e-02 2.686819992959499359e-02 1.867358684539794922e-01 -1.016919165849685669e-01 1.407805830240249634e-01 -2.251307815313339233e-01 -1.417326033115386963e-01 7.791052758693695068e-02 1.129904203116893768e-02 2.615797519683837891e-01 3.249884545803070068e-01 -1.536964476108551025e-01
6.033222749829292297e-02 1.214388757944107056e-01 -2.612550258636474609e-01 -1.352589279413223267e-01 -8.568847179412841797e-02 1.978266090154647827e-01 6.044003739953041077e-02 1.865346133708953857e-01 -3.171240389347076416e-01 4.050578922033309937e-02 -4.359773695468902588e-01 -2.241747379302978516e-01 -1.344618201255798340e-01 -1.027478724718093872e-01 2.104141563177108765e-01 -8.096722513437271118e-02 -1.167263761162757874e-01 9.045208990573883057e-02 7.303069531917572021e-02 -3.076427876949310303e-01 -2.987866103649139404e-01 1.057842373847961426e-01 1.153124123811721802e-01 5.219861492514610291e-02 1.475372463464736938e-01 -2.736925482749938965e-01 -1.200375407934188843e-01 1.591627299785614014e-01 -8.342722430825233459e-03 -7.367727160453796387e-02 6.555077433586120605e-02 -6.041965261101722717e-02
-8.875968307256698608e-02 -1.657079011201858521e-01 -8.978690207004547119e-02 1.267652213573455811e-01 4.294791817665100098e-02 1.505389660596847534e-01 1.031661853194236755e-01 -2.731528133153915405e-03 -3.551747500896453857e-01 -1.849088259041309357e-02 -2.261391282081604004e-01 -1.486020833253860474e-01 -2.529809474945068359e-01 -9.020877629518508911e-02 4.087031260132789612e-02 2.487325519323348999e-01 9.143200516700744629e-02 1.741112917661666870e-01 1.455319672822952271e-01 8.582752197980880737e-02 -2.188544869422912598e-01 2.297163009643554688e-01 1.045977547764778137e-01 2.646739482879638672e-01 -6.433936208486557007e-02 -3.449898064136505127e-01 1.652233600616455078e-01 2.470536679029464722e-01 -1.385247111320495605e-01 -1.419605761766433716e-01 -3.868877887725830078e-02 -2.622510194778442383e-01
1.566592603921890259e-01 1.911713331937789917e-01 -3.103387355804443359e-01 3.628338873386383057e-02 -3.664146065711975098e-01 3.565853228792548180e-03 -3.158890306949615479e-01 1.079124435782432556e-01 -2.413642406463623047e-01 1.680327355861663818e-01 -3.691042363643646240e-01 -2.957380493171513081e-04 -8.454691618680953979e-03 -1.208182647824287415e-01 -1.964990943670272827e-01 -1.185123026371002197e-01 3.781165182590484619e-02 7.733608596026897430e-03 1.205291226506233215e-01 -7.143066823482513428e-02 8.309324271976947784e-03 8.586450666189193726e-02 -1.135012730956077576e-01 -4.016777500510215759e-02 3.198584914207458496e-02 -1.930933445692062378e-01 2.423845678567886353e-01 1.691165715456008911e-01 6.085686013102531433e-02 -2.583765387535095215e-01 1.337691545486450195e-01 -2.201235741376876831e-01
-4.305614158511161804e-02 7.051718235015869141e-02 -1.724773645401000977e-01 1.548998057842254639e-01 -2.256157994270324707e-01 2.584969103336334229e-01 -2.139157056808471680e-01 -2.875658273696899414e-01 -1.873093396425247192e-01 1.160809174180030823e-01 -2.777112089097499847e-02 -1.689185649156570435e-01 -6.252718716859817505e-02 -1.211908981204032898e-01 -4.910069704055786133e-02 -3.127635270357131958e-02 -2.001420967280864716e-02 2.879444062709808350e-01 1.472650915384292603e-01 -1.182020381093025208e-01 7.862240821123123169e-02 -1.225313991308212280e-01 4.095444977283477783e-01 1.377640068531036377e-01 -4.568739235401153564e-02 -1.167826205492019653e-01 -6.338343769311904907e-02 3.642311319708824158e-02 -1.459333896636962891e-01 3.132128417491912842e-01 2.757614552974700928e-01 -2.236483395099639893e-01
1.228551194071769714e-01 1.321588903665542603e-01 -1.438666433095932007e-01 1.814868599176406860e-01 -7.971841841936111450e-02 1.085090786218643188e-01 1.255021430552005768e-02 1.498703062534332275e-01 -1.964588612318038940e-01 2.346470654010772705e-01 -1.933540254831314087e-01 2.091130316257476807e-01 -2.020652741193771362e-01 -1.984302848577499390e-01 1.668834313750267029e-02 8.757308125495910645e-02 -1.529856473207473755e-01 -5.111549515277147293e-03 -1.409707516431808472e-01 -1.648324877023696899e-01 8.764705061912536621e-02 -2.761272946372628212e-03 -3.965696692466735840e-02 -1.410083919763565063e-01 2.591976225376129150e-01 -2.734194397926330566e-01 3.328383341431617737e-02 1.663114428520202637e-01 -2.692989408969879150e-01 1.304954588413238525e-01 1.203802600502967834e-01 -4.855569601058959961e-01
2.014224827289581299e-01 -4.826382175087928772e-02 -1.768786013126373291e-01 2.499045431613922119e-01 -8.029519021511077881e-02 -4.100904613733291626e-02 -2.411227077245712280e-01 1.235940977931022644e-01 -4.280460998415946960e-02 2.970467507839202881e-01 -2.984353899955749512e-01 1.316879540681838989e-01 -6.196366995573043823e-02 -2.341656535863876343e-01 1.056391820311546326e-01 -8.006466180086135864e-02 -8.189876377582550049e-02 1.180282309651374817e-01 1.917123794555664062e-01 -2.098811119794845581e-01 -1.827666535973548889e-02 2.796257436275482178e-01 -6.974307447671890259e-02 -1.647386848926544189e-01 -1.280540879815816879e-02 -2.131491601467132568e-01 1.424686610698699951e-02 3.220407068729400635e-01 -4.174213390797376633e-04 1.180591210722923279e-01 3.158738911151885986e-01 -1.841346174478530884e-01
-7.504414021968841553e-02 2.509562671184539795e-01 -3.973914384841918945e-01 1.826529651880264282e-01 -4.309416562318801880e-02 2.287001758813858032e-01 5.880251526832580566e-03 1.186038404703140259e-01 -2.933129966259002686e-01 1.506569683551788330e-01 -3.013753890991210938e-01 1.015047952532768250e-01 -1.665378361940383911e-01 -1.844250410795211792e-01 5.260695889592170715e-02 -3.875333815813064575e-02 4.975144937634468079e-02 -6.262512033572420478e-05 -1.278719604015350342e-01 -1.936952173709869385e-01 9.425231069326400757e-02 1.931296847760677338e-02 -1.778081655502319336e-01 -1.403645053505897522e-02 1.554874777793884277e-01 -1.935504227876663208e-01 9.084422141313552856e-02 1.106395795941352844e-01 -2.520082294940948486e-01 1.553023755550384521e-01 1.581630110740661621e-01 -3.221488296985626221e-01
2.749512493610382080e-01 1.408458501100540161e-01 -1.733668297529220581e-01 1.606174111366271973e-01 -6.945984065532684326e-02 1.041150651872158051e-02 -1.971501260995864868e-01 2.918398082256317139e-01 -7.677215337753295898e-02 1.873347014188766479e-01 -2.744591236114501953e-01 2.108462601900100708e-01 -3.242135047912597656e-01 -4.894604161381721497e-02 -1.707177609205245972e-01 4.089709743857383728e-02 -1.460382789373397827e-01 2.564759254455566406e-01 3.797838091850280762e-02 -1.335328966379165649e-01 -1.420276463031768799e-01 5.481233238242566586e-04 -1.014705151319503784e-01 5.476288497447967529e-02 2.626482024788856506e-02 -1.854929625988006592e-01 2.008940875530242920e-01 1.942803733982145786e-03 -1.221831217408180237e-01 1.027664020657539368e-01 1.884476244449615479e-01 -3.799069523811340332e-01
3.301460146903991699e-01 -2.978840470314025879e-02 -1.239253506064414978e-01 1.181996539235115051e-01 -1.817974448204040527e-02 3.715317249298095703e-01 -7.161501795053482056e-02 6.844090670347213745e-02 8.927103132009506226e-02 4.793221130967140198e-02 -2.103575915098190308e-01 7.419855892658233643e-02 -1.119968444108963013e-01 1.283227056264877319e-01 1.042280048131942749e-01 1.666469722986221313e-01 -1.489045768976211548e-01 -1.206296160817146301e-01 5.891831219196319580e-02 -5.544223636388778687e-02 -1.880534691736102104e-03 1.311080604791641235e-01 1.456451267004013062e-01 -1.440851241350173950e-01 -1.092162355780601501e-01 1.273884158581495285e-02 3.010944426059722900e-01 2.121837586164474487e-01 -2.002143301069736481e-02 -1.459525376558303833e-01 1.741025000810623169e-01 -5.317151546478271484e-01
2.436850033700466156e-02 -8.301231265068054199e-02 -1.931266784667968750e-01 1.510325670242309570e-01 -7.524544000625610352e-02 3.316091373562812805e-02 -1.556858271360397339e-01 -3.629700839519500732e-01 -7.349827140569686890e-02 -4.835499823093414307e-02 -6.442612409591674805e-02 -1.820657961070537567e-02 -1.607198864221572876e-01 -1.582410037517547607e-01 -7.261552661657333374e-02 2.837982773780822754e-02 -3.296255171298980713e-01 6.591580808162689209e-02 2.186634391546249390e-02 -4.988290667533874512e-01 1.017498001456260681e-01 1.947681307792663574e-01 -1.062518730759620667e-02 -1.376811414957046509e-01 9.933077543973922729e-02 2.915241383016109467e-02 2.306310832500457764e-02 -1.935870945453643799e-02 -2.312420494854450226e-02 -5.887939780950546265e-02 3.809914290904998779e-01 -3.317311406135559082e-01
5.015643313527107239e-02 1.539509743452072144e-02 -1.221056580543518066e-01 -3.117769211530685425e-02 -2.585275173187255859e-01 5.524761080741882324e-01 2.344788610935211182e-01 7.667376101016998291e-02 2.243353277444839478e-01 -9.423393011093139648e-02 -1.698852777481079102e-01 -6.279858946800231934e-02 -3.133150935173034668e-01 7.746994029730558395e-03 5.766480788588523865e-02 1.877966821193695068e-01 -1.033710315823554993e-01 -1.315886080265045166e-01 2.429611533880233765e-01 -1.985971629619598389e-01 1.017910428345203400e-03 -5.851047579199075699e-03 2.267621457576751709e-02 -1.411897987127304077e-01 -1.289392728358507156e-02 8.937826380133628845e-03 6.905875168740749359e-03 1.366557478904724121e-01 -5.070159584283828735e-02 6.143227964639663696e-02 2.398765683174133301e-01 -2.996656000614166260e-01
1.031620353460311890e-01 5.250963196158409119e-02 -4.183496236801147461e-01 5.988611280918121338e-02 1.234456524252891541e-01 1.696038246154785156e-01 5.566851049661636353e-02 1.335259079933166504e-01 -9.790042042732238770e-02 5.198013782501220703e-02 -1.913533061742782593e-01 1.209889426827430725e-01 -2.713532149791717529e-01 -1.343389302492141724e-01 4.247738514095544815e-03 -1.935947388410568237e-01 1.470675319433212280e-01 -1.644992977380752563e-01 -2.622711006551980972e-03 -2.890579700469970703e-01 -1.319839805364608765e-01 4.013081267476081848e-02 -4.540035501122474670e-02 -2.026048423431348056e-05 2.495093196630477905e-01 -3.371229767799377441e-01 2.424607276916503906e-01 5.388382449746131897e-02 -2.214364558458328247e-01 6.460773147409781814e-05 1.324948370456695557e-01 -3.046633005142211914e-01
2.985554747283458710e-02 -1.334584802389144897e-01 -4.964249208569526672e-02 1.958968341350555420e-01 1.577939093112945557e-01 1.839426606893539429e-01 -1.638316959142684937e-01 4.101373255252838135e-03 -1.440730541944503784e-01 -7.112593203783035278e-02 2.121764421463012695e-01 6.492850184440612793e-02 -2.355660051107406616e-01 1.988630294799804688e-01 -4.676052927970886230e-02 2.222919464111328125e-01 -4.010293483734130859e-01 1.159682273864746094e-01 6.638509035110473633e-02 5.663119256496429443e-02 -3.063043355941772461e-01 2.038592696189880371e-01 5.040805414319038391e-02 4.001323878765106201e-02 -1.441168636083602905e-01 -4.271789789199829102e-01 -1.211257353425025940e-01 9.669186919927597046e-02 6.660142540931701660e-02 1.541238278150558472e-01 1.934371143579483032e-01 -1.374301761388778687e-01
-4.315614327788352966e-02 2.766376137733459473e-01 -1.034976616501808167e-01 1.703091263771057129e-01 2.449846826493740082e-02 3.211263716220855713e-01 -1.614585965871810913e-01 -9.516636282205581665e-02 -2.568456232547760010e-01 4.744005575776100159e-02 -8.062928169965744019e-02 -2.914381623268127441e-01 -1.581584662199020386e-01 -2.083171308040618896e-01 -6.269984692335128784e-02 7.535208761692047119e-02 -1.682514250278472900e-01 4.572347700595855713e-01 2.457434982061386108e-01 -1.722187846899032593e-01 -3.533511236310005188e-02 -8.176887035369873047e-02 4.779741168022155762e-02 6.708367727696895599e-03 1.997995655983686447e-03 -9.435156732797622681e-02 -1.219383031129837036e-01 1.304460018873214722e-01 -7.524978369474411011e-02 2.185383588075637817e-01 2.618048489093780518e-01 -7.019274681806564331e-02
7.126756012439727783e-02 -1.535875946283340454e-01 -2.674017548561096191e-01 -1.517248749732971191e-01 2.574437856674194336e-01 1.617087870836257935e-01 -3.205128014087677002e-01 -2.078025937080383301e-01 1.679056137800216675e-01 2.208343297243118286e-01 -7.229597121477127075e-02 -2.221882157027721405e-02 -1.978606283664703369e-01 -1.045559197664260864e-01 -8.784165978431701660e-02 1.175421774387359619e-01 -5.348718538880348206e-02 1.651192605495452881e-01 6.953968852758407593e-02 -1.160791739821434021e-01 -2.843059971928596497e-02 -6.507675349712371826e-02 1.424451023340225220e-01 -1.958482563495635986e-01 -1.553217787295579910e-02 -1.226322203874588013e-01 1.964476257562637329e-01 1.392789781093597412e-01 -1.128030493855476379e-01 -1.797137707471847534e-01 3.951157033443450928e-01 -3.124781250953674316e-01
-2.420148402452468872e-01 1.398480385541915894e-01 2.250996790826320648e-02 1.686773151159286499e-01 3.667316166684031487e-03 3.182082176208496094e-01 -1.014427393674850464e-01 -1.727471053600311279e-01 -2.394240349531173706e-01 -6.591526418924331665e-02 -1.561235487461090088e-01 -2.188989073038101196e-01 -3.482879325747489929e-02 -1.913179308176040649e-01 -2.141732424497604370e-01 1.224253326654434204e-01 -1.415194422006607056e-01 2.721333205699920654e-01 2.160027027130126953e-01 5.859715491533279419e-02 -1.829597055912017822e-01 1.589517667889595032e-02 1.930289268493652344e-01 -1.649371683597564697e-01 -2.214209176599979401e-02 -1.706040948629379272e-01 1.109256781637668610e-02 -8.225531131029129028e-02 3.146927431225776672e-02 3.339361250400543213e-01 3.446805179119110107e-01 -9.336505085229873657e-02
2.429586648941040039e-01 1.213941499590873718e-01 -2.199766784906387329e-01 2.272158116102218628e-01 -8.240290731191635132e-02 8.507032692432403564e-02 -8.896410465240478516e-02 -1.528608947992324829e-01 -1.327394396066665649e-01 1.533517539501190186e-01 -1.743707209825515747e-01 1.184614524245262146e-01 -3.604124486446380615e-01 -1.516610831022262573e-01 3.392678452655673027e-03 3.104151785373687744e-01 -1.213779151439666748e-01 -3.891710191965103149e-03 7.690259069204330444e-02 1.285792440176010132e-01 2.220921963453292847e-01 1.739389002323150635e-01 5.597491189837455750e-02 1.934214830398559570e-01 2.403656244277954102e-01 -1.046328842639923096e-01 7.265704125165939331e-02 1.767575591802597046e-01 -2.256998419761657715e-01 9.476403892040252686e-02 3.067916929721832275e-01 1.716410219669342041e-01
2.565822899341583252e-01 2.931306697428226471e-02 -2.317100316286087036e-01 1.596503108739852905e-01 -1.038857772946357727e-01 3.322619944810867310e-03 -2.534953951835632324e-01 3.507593646645545959e-02 -9.712740033864974976e-02 2.865323424339294434e-01 -3.006319701671600342e-01 1.998688280582427979e-01 -3.760359436273574829e-02 -1.237348094582557678e-02 1.292950958013534546e-01 -5.403927527368068695e-03 -2.157380431890487671e-01 6.415802985429763794e-02 -3.330826386809349060e-02 -2.417480200529098511e-01 -1.476050168275833130e-01 1.560622006654739380e-01 -1.195511892437934875e-01 8.044568449258804321e-02 -4.183508921414613724e-03 -3.932598233222961426e-01 1.031940653920173645e-01 2.840123176574707031e-01 -5.065449327230453491e-02 2.132094800472259521e-01 2.014368921518325806e-01 -1.611172258853912354e-01
1.567729562520980835e-01 1.499939411878585815e-01 -9.788067638874053955e-02 4.373347014188766479e-02 -1.935842931270599365e-01 1.775785386562347412e-01 -1.568711698055267334e-01 1.221486274152994156e-02 -1.831189095973968506e-01 -6.608151644468307495e-02 5.027801170945167542e-02 -1.106594577431678772e-01 -2.627480924129486084e-01 -1.070549711585044861e-02 2.480712253600358963e-03 5.496049672365188599e-02 9.736616164445877075e-02 -8.393141441047191620e-03 1.710220873355865479e-01 -1.050516366958618164e-01 -1.514000147581100464e-01 -2.712858282029628754e-02 6.550364196300506592e-02 -3.928971290588378906e-01 3.226124644279479980e-01 -7.016121596097946167e-02 -7.728200405836105347e-02 2.833223938941955566e-01 2.507264316082000732e-01 3.871402516961097717e-02 4.674466252326965332e-01 -1.120149120688438416e-01
1.347297728061676025e-01 9.824896603822708130e-02 1.050953473895788193e-02 2.201919555664062500e-01 -1.201219856739044189e-01 3.443840444087982178e-01 -1.116679385304450989e-01 9.270164370536804199e-02 -2.545352578163146973e-01 1.508438587188720703e-01 -2.554038763046264648e-01 -3.370726406574249268e-01 -3.488500416278839111e-01 1.006092652678489685e-01 -1.573327630758285522e-01 5.244966968894004822e-02 1.116020083427429199e-01 -4.898969829082489014e-02 5.311564728617668152e-02 -2.065297961235046387e-01 -9.249092638492584229e-02 1.448384374380111694e-01 2.567685544490814209e-01 -1.902676075696945190e-01 -1.146698966622352600e-01 -2.454550005495548248e-02 5.350671708583831787e-02 2.032529003918170929e-02 1.104254126548767090e-01 -2.246910519897937775e-02 -2.162036113440990448e-02 -3.487169444561004639e-01
-1.387793291360139847e-02 -1.032219268381595612e-02 -1.764666885137557983e-01 3.977598845958709717e-01 -1.030420884490013123e-02 3.046240508556365967e-01 3.381292568519711494e-03 -1.111068427562713623e-01 -1.937956064939498901e-01 -1.254420131444931030e-01 -8.950644731521606445e-02 -1.900605298578739166e-02 2.362089306116104126e-01 9.451323002576828003e-02 -2.376920878887176514e-01 2.336864620447158813e-01 -2.652887813746929169e-02 -1.219202876091003418e-01 -2.555437386035919189e-01 1.960602588951587677e-02 -1.098630949854850769e-01 2.731756865978240967e-01 6.836130470037460327e-02 -2.603916227817535400e-01 -7.365386933088302612e-02 -3.018038347363471985e-02 3.462286293506622314e-01 1.751080900430679321e-01 1.115950420498847961e-01 1.833944767713546753e-02 1.884534507989883423e-01 -1.482750624418258667e-01
-7.904065400362014771e-02 -3.299282863736152649e-02 -1.821115165948867798e-01 7.954452931880950928e-02 -7.230418920516967773e-02 9.084606170654296875e-02 1.882601678371429443e-01 2.296919524669647217e-01 -2.440390288829803467e-01 5.369300022721290588e-02 -4.991655647754669189e-01 1.323939114809036255e-01 -9.123859554529190063e-02 1.082716323435306549e-02 -5.809327214956283569e-02 -1.045394018292427063e-01 -1.115227192640304565e-01 3.761266767978668213e-01 1.765843033790588379e-01 -6.362514197826385498e-02 -1.588244885206222534e-01 3.064978420734405518e-01 1.026887744665145874e-01 -1.575421839952468872e-01 4.568225890398025513e-02 -6.689683534204959869e-03 -1.581222862005233765e-01 1.526935398578643799e-01 -1.673182249069213867e-01 6.642998754978179932e-02 2.069763839244842529e-01 -1.739161759614944458e-01
1.834952235221862793e-01 1.608306020498275757e-01 -1.131655499339103699e-01 1.464457809925079346e-01 -1.280802488327026367e-01 1.992198079824447632e-01 -2.223363369703292847e-01 1.806985735893249512e-01 -1.657156795263290405e-01 1.950993947684764862e-02 -3.885809779167175293e-01 1.266622096300125122e-01 -1.645514070987701416e-01 -1.373146921396255493e-01 -5.456430464982986450e-02 4.829235002398490906e-02 2.930679358541965485e-02 2.053854465484619141e-01 -6.696936488151550293e-02 9.221185930073261261e-03 -7.420948147773742676e-02 -1.737268082797527313e-02 1.503945514559745789e-02 -2.740257419645786285e-02 8.919939864426851273e-04 -1.679401248693466187e-01 -2.338103950023651123e-02 9.854333102703094482e-02 -2.916543185710906982e-01 -6.294970959424972534e-02 1.111112385988235474e-01 -5.724318027496337891e-01
-1.149634122848510742e-01 -3.529473021626472473e-02 -2.341321557760238647e-01 2.523922361433506012e-02 7.257051765918731689e-02 9.902608394622802734e-02 2.448983304202556610e-02 -1.886946260929107666e-01 -2.326718568801879883e-01 -4.839840903878211975e-02 1.474088877439498901e-01 -4.697536304593086243e-02 -7.072498649358749390e-02 5.390940234065055847e-02 -1.621566712856292725e-01 1.095820516347885132e-01 -2.192770838737487793e-01 2.214385420083999634e-01 2.150071561336517334e-01 -6.209728866815567017e-02 9.939421713352203369e-02 2.547761499881744385e-01 3.436343073844909668e-01 -1.466196626424789429e-01 4.388947784900665283e-02 -2.207572162151336670e-01 -1.434627734124660492e-02 -3.010969609022140503e-02 7.141786627471446991e-03 1.827043294906616211e-01 5.519026517868041992e-01 2.836534194648265839e-02
1.980037391185760498e-01 -8.975107967853546143e-02 -1.954068094491958618e-01 -1.906762830913066864e-03 8.711684495210647583e-03 3.563517630100250244e-01 5.797983612865209579e-03 -2.178230732679367065e-01 1.556467115879058838e-01 -1.171212717890739441e-01 -3.153337836265563965e-01 -3.406602889299392700e-02 -1.790863089263439178e-02 5.186300352215766907e-02 -2.346441000699996948e-01 1.410800814628601074e-01 -2.765273749828338623e-01 7.892159372568130493e-02 3.868098556995391846e-01 -1.011319085955619812e-01 -9.982080198824405670e-03 6.031637266278266907e-02 6.875877082347869873e-02 -1.323109418153762817e-01 9.531576186418533325e-02 -1.775743216276168823e-01 4.623490199446678162e-02 -5.704604554921388626e-03 3.119806945323944092e-01 4.948270320892333984e-02 1.390579640865325928e-01 -3.050816059112548828e-01
-2.214315384626388550e-01 1.224826648831367493e-01 -2.165625691413879395e-01 1.356968581676483154e-01 6.866940297186374664e-03 4.168699085712432861e-01 2.565038762986660004e-02 -1.257161945104598999e-01 -1.601908355951309204e-01 1.576543450355529785e-01 -2.531302534043788910e-02 -2.363299131393432617e-01 1.502407342195510864e-01 -5.544474348425865173e-02 -1.463344693183898926e-01 2.164719551801681519e-01 -2.783666364848613739e-03 3.184025883674621582e-01 6.353138387203216553e-02 -9.996146708726882935e-02 -1.923857778310775757e-01 -6.562217324972152710e-02 2.788173966109752655e-02 -6.988878548145294189e-02 1.425704360008239746e-01 -2.523355484008789062e-01 -1.787954419851303101e-01 1.153308078646659851e-01 -8.851610124111175537e-02 1.681048721075057983e-01 3.887105286121368408e-01 -2.404803037643432617e-02
-1.067140698432922363e-01 9.867178648710250854e-02 -1.682255566120147705e-01 1.286870390176773071e-01 7.291863113641738892e-02 3.285115957260131836e-01 -1.074413955211639404e-01 -1.562690734863281250e-01 -3.333586752414703369e-01 8.417176082730293274e-03 -1.530060917139053345e-01 -1.448725461959838867e-01 -1.318311542272567749e-01 -1.073985695838928223e-01 -1.903718411922454834e-01 2.562952935695648193e-01 -7.659988105297088623e-02 -6.641564518213272095e-02 2.148067206144332886e-01 2.541215158998966217e-02 -6.744677573442459106e-02 -2.576790452003479004e-01 3.405997529625892639e-02 -1.150218322873115540e-01 3.061545789241790771e-01 2.296075597405433655e-02 -2.521986514329910278e-02 1.497649401426315308e-01 5.040001124143600464e-02 2.673846185207366943e-01 3.929754197597503662e-01 -1.009113490581512451e-01
9.787894040346145630e-02 -2.213699184358119965e-02 -3.842932283878326416e-01 1.012337654829025269e-01 4.904405772686004639e-02 -1.162972450256347656e-01 -1.361227631568908691e-01 -1.511575281620025635e-01 -2.855608463287353516e-01 -5.920566990971565247e-02 -1.290054321289062500e-01 -2.199833095073699951e-02 -2.014748901128768921e-01 2.127718031406402588e-01 8.673384040594100952e-02 3.258986398577690125e-02 4.306596517562866211e-02 6.084880605340003967e-02 -2.839653752744197845e-02 -7.129494100809097290e-02 3.095312416553497314e-01 -9.323379024863243103e-03 -4.883885756134986877e-02 -8.396545797586441040e-02 -2.023719064891338348e-02 -2.967232465744018555e-01 8.837726712226867676e-02 4.019339680671691895e-01 -1.707676798105239868e-01 1.793378144502639771e-01 3.717876672744750977e-01 6.263070553541183472e-02
2.192052602767944336e-01 -9.784471988677978516e-02 -2.209305614233016968e-01 -5.741232074797153473e-03 1.211552470922470093e-01 -2.210502047091722488e-03 -2.332185059785842896e-01 1.016453430056571960e-01 -1.274319142103195190e-01 -3.869353607296943665e-02 -3.813130855560302734e-01 1.585937440395355225e-01 -1.469200551509857178e-01 -1.479509472846984863e-01 -2.273322492837905884e-01 5.763178691267967224e-02 2.250382117927074432e-02 2.573854029178619385e-01 2.354460954666137695e-02 5.662318691611289978e-02 -1.990386992692947388e-01 1.230148673057556152e-01 3.088692761957645416e-02 -3.493113070726394653e-02 -9.030720591545104980e-02 -4.622521996498107910e-01 1.305288970470428467e-01 -4.555505514144897461e-02 -1.677597463130950928e-01 -1.310898363590240479e-01 5.135173350572586060e-02 -3.331879377365112305e-01
-2.647340297698974609e-02 1.188909336924552917e-01 -6.489009410142898560e-02 1.204674318432807922e-01 -1.086696088314056396e-01 4.859512150287628174e-01 -8.801201730966567993e-02 -1.641048640012741089e-01 -5.096103250980377197e-02 -2.689973413944244385e-01 1.736181229352951050e-01 -8.204752206802368164e-02 -9.839594364166259766e-02 9.729139506816864014e-02 -2.904897928237915039e-01 -6.784066557884216309e-02 -1.983795613050460815e-01 1.188682764768600464e-01 4.547552391886711121e-02 9.719376452267169952e-03 -5.054591968655586243e-02 2.112890034914016724e-01 3.002891838550567627e-01 -2.139846235513687134e-01 4.510768130421638489e-02 -1.285247653722763062e-01 2.978745102882385254e-01 -1.526005417108535767e-01 -8.364339917898178101e-02 4.048799350857734680e-02 2.596869766712188721e-01 -1.356147378683090210e-01
8.437836915254592896e-02 7.769831269979476929e-02 -3.027405589818954468e-02 2.315561324357986450e-01 -2.331655770540237427e-01 -9.110141545534133911e-02 -6.769840419292449951e-02 -2.371253669261932373e-01 -2.436354756355285645e-01 -5.334382504224777222e-02 1.649677306413650513e-01 -1.535286307334899902e-01 -3.209189474582672119e-01 -3.606027364730834961e-02 -3.370909094810485840e-01 7.838121615350246429e-03 -2.965610921382904053e-01 1.257404088973999023e-01 -7.038293872028589249e-03 -1.865828782320022583e-01 -7.907178997993469238e-02 2.329510152339935303e-01 -3.636330366134643555e-02 7.638350129127502441e-02 4.361423105001449585e-02 -3.859287500381469727e-01 1.578288227319717407e-01 -4.266135394573211670e-02 -1.205025315284729004e-01 2.027064263820648193e-01 1.511060893535614014e-01 -1.246878728270530701e-01
-1.061195731163024902e-01 3.258695304393768311e-01 -1.947716996073722839e-02 -7.127030193805694580e-02 -2.531114220619201660e-01 2.394240796566009521e-01 -1.003481913357973099e-02 -7.255727797746658325e-02 -5.437282100319862366e-02 1.844472289085388184e-01 4.382192343473434448e-02 2.229932881891727448e-02 -2.719157636165618896e-01 -1.830724775791168213e-01 -2.225954979658126831e-01 -4.941869527101516724e-02 1.524712145328521729e-01 1.999997794628143311e-01 2.147326618432998657e-01 1.157489605247974396e-02 1.339764986187219620e-02 1.730475574731826782e-01 1.677649095654487610e-02 -2.386334240436553955e-01 3.558421880006790161e-02 -3.060463964939117432e-01 6.278461962938308716e-02 1.681037396192550659e-01 1.169989407062530518e-01 1.641511917114257812e-01 4.313274919986724854e-01 -2.901354618370532990e-02
1.637904196977615356e-01 6.067332252860069275e-02 -1.089135631918907166e-01 2.380663752555847168e-01 -4.598081856966018677e-02 1.469489336013793945e-01 -4.803958814591169357e-03 -2.701638042926788330e-01 -3.423895537853240967e-01 -3.693822920322418213e-01 -2.864645421504974365e-01 6.348682940006256104e-02 -1.307461559772491455e-01 -1.957452595233917236e-01 -3.096457421779632568e-01 -1.570787397213280201e-03 -1.732310801744461060e-01 -6.395627558231353760e-02 -4.722420498728752136e-02 -2.897374331951141357e-01 -1.108372807502746582e-01 4.591691866517066956e-02 -2.613559961318969727e-01 -1.359613426029682159e-02 -7.656632363796234131e-02 -1.865607500076293945e-01 9.275245666503906250e-02 8.853192627429962158e-02 -9.851235896348953247e-02 1.457213908433914185e-01 1.456033736467361450e-01 -2.763122133910655975e-02
3.411418497562408447e-01 1.963582932949066162e-01 -5.433857440948486328e-02 2.102127224206924438e-01 -2.175179123878479004e-01 1.789922565221786499e-01 -2.102907896041870117e-01 -2.731620892882347107e-02 -3.965179622173309326e-01 -1.860904544591903687e-01 -1.747744381427764893e-01 2.912859059870243073e-02 -9.399589151144027710e-02 -2.122247964143753052e-01 1.613862663507461548e-01 -7.229284197092056274e-02 -2.017306387424468994e-01 2.700579464435577393e-01 1.340140402317047119e-01 1.802128553390502930e-02 8.255141973495483398e-02 2.226316481828689575e-01 -7.314814627170562744e-02 -9.199291467666625977e-02 -5.372938141226768494e-02 -1.862327940762042999e-02 7.121386379003524780e-02 -3.383217379450798035e-02 -9.591948240995407104e-02 5.063753947615623474e-02 8.470126241445541382e-02 -3.670329749584197998e-01
2.503603138029575348e-02 -1.791302412748336792e-01 -2.557198703289031982e-01 1.602897346019744873e-01 -2.026282846927642822e-01 5.911959335207939148e-02 -1.760945767164230347e-01 -5.781612917780876160e-02 9.830900281667709351e-02 -2.030762284994125366e-01 -2.252054512500762939e-01 1.743169128894805908e-01 2.564033679664134979e-02 -8.920799195766448975e-02 -2.328565903007984161e-02 3.810507804155349731e-02 -2.183079570531845093e-01 9.847390651702880859e-02 -5.225687474012374878e-02 -3.285457491874694824e-01 8.399666845798492432e-02 -3.527276590466499329e-02 -2.116278372704982758e-02 6.512463092803955078e-02 1.763095557689666748e-01 -3.101180493831634521e-01 2.026222795248031616e-01 1.496714055538177490e-01 2.706268727779388428e-01 -1.141670625656843185e-03 3.314687013626098633e-01 -3.159621655941009521e-01
-8.500716090202331543e-02 1.790995597839355469e-01 -9.368993341922760010e-02 5.540870130062103271e-02 -2.916200459003448486e-01 1.612034142017364502e-01 -7.915579527616500854e-02 3.292493149638175964e-02 -1.396118849515914917e-01 3.990501537919044495e-02 7.290292531251907349e-02 4.450514912605285645e-02 -3.504586219787597656e-01 -1.891705989837646484e-01 -2.344869971275329590e-01 1.662818491458892822e-01 3.396182954311370850e-01 1.557945162057876587e-01 2.282907366752624512e-01 -7.937624468468129635e-04 8.146099746227264404e-02 3.147399425506591797e-02 2.021448910236358643e-01 -1.831880956888198853e-01 2.477652020752429962e-02 -3.416177034378051758e-01 7.589673250913619995e-02 1.258122324943542480e-01 3.328710421919822693e-02 1.401085555553436279e-01 3.539710640907287598e-01 -4.620015993714332581e-02
3.797131180763244629e-01 -4.254072532057762146e-02 -1.925352513790130615e-01 2.085105329751968384e-02 -3.148763477802276611e-01 3.062772750854492188e-01 -1.306594759225845337e-01 1.375955715775489807e-02 7.202883809804916382e-02 1.908593028783798218e-01 -3.020106256008148193e-01 2.160291820764541626e-01 8.812848478555679321e-02 -1.126300394535064697e-01 -1.109897121787071228e-01 1.052026823163032532e-01 9.412273764610290527e-03 -1.126094907522201538e-01 1.422163695096969604e-01 -3.183135688304901123e-01 -1.604778319597244263e-01 2.509431242942810059e-01 1.795656420290470123e-02 1.451994329690933228e-01 -4.142484441399574280e-02 -1.600422710180282593e-01 -2.549212425947189331e-02 -9.840387850999832153e-02 -1.366405934095382690e-01 7.826761156320571899e-02 2.241506427526473999e-01 -1.606374084949493408e-01
3.188093602657318115e-01 3.876070678234100342e-02 -9.066343307495117188e-02 3.334068059921264648e-01 -9.337668120861053467e-02 2.074208855628967285e-01 6.967823952436447144e-02 3.016010485589504242e-02 -1.038995757699012756e-01 1.240955963730812073e-01 -3.086632192134857178e-01 2.161324769258499146e-02 -1.848634332418441772e-01 2.441072463989257812e-01 -2.161258459091186523e-02 1.758893877267837524e-01 -3.195941448211669922e-01 1.544805150479078293e-02 2.326897829771041870e-01 1.918744295835494995e-01 5.400368943810462952e-02 2.265255898237228394e-01 1.014984995126724243e-01 -1.321582645177841187e-01 -7.960676401853561401e-02 8.812299370765686035e-02 1.025702431797981262e-02 1.882043778896331787e-01 -1.157886162400245667e-01 -7.970463484525680542e-02 1.669744551181793213e-01 -3.166423738002777100e-01
-1.308136135339736938e-01 -1.514235287904739380e-01 -1.439661383628845215e-01 1.734511107206344604e-01 -2.168490886688232422e-01 1.392304599285125732e-01 -1.017524823546409607e-01 1.208504848182201385e-02 -2.473278343677520752e-01 -4.258284866809844971e-01 2.266515046358108521e-01 -5.127990618348121643e-02 -2.000308409333229065e-02 3.715590760111808777e-02 -2.117196768522262573e-01 1.262358576059341431e-02 4.641807079315185547e-02 2.359362319111824036e-02 2.154260277748107910e-01 -1.956497877836227417e-01 -1.801681369543075562e-01 1.218274533748626709e-01 -2.466689236462116241e-02 -2.108793854713439941e-01 1.756406202912330627e-02 -3.938206732273101807e-01 1.585675925016403198e-01 9.257004410028457642e-02 -2.984307706356048584e-01 -9.609084576368331909e-02 1.169337332248687744e-01 -9.004800766706466675e-02
-3.551304712891578674e-02 -1.772443950176239014e-01 -4.210642352700233459e-02 3.122874498367309570e-01 -9.609270840883255005e-02 2.335783243179321289e-01 -2.922565042972564697e-01 -9.220909327268600464e-02 -1.456861197948455811e-01 -1.391400694847106934e-01 -1.451569348573684692e-01 4.230930469930171967e-03 -4.416592121124267578e-01 8.800424635410308838e-02 -6.108234077692031860e-02 1.455100178718566895e-01 1.095261126756668091e-01 2.553072273731231689e-01 2.806951403617858887e-01 3.581365197896957397e-02 -1.650615632534027100e-01 6.964717805385589600e-02 -4.180217906832695007e-02 4.539036750793457031e-02 -4.188546538352966309e-02 -1.233435608446598053e-02 2.534484565258026123e-01 3.095960915088653564e-01 -9.456668794155120850e-02 -1.640803366899490356e-01 6.493601948022842407e-02 -1.603282839059829712e-01
5.309451371431350708e-02 3.758574649691581726e-02 -3.188226222991943359e-01 2.128149271011352539e-01 -3.679819107055664062e-01 3.038170635700225830e-01 1.416572183370590210e-01 1.397360563278198242e-01 -1.943622380495071411e-01 1.855250000953674316e-01 -9.355913847684860229e-03 6.629485636949539185e-02 1.742061227560043335e-02 9.477549046277999878e-02 1.458224505186080933e-01 2.524713277816772461e-01 4.970052465796470642e-02 2.495265100151300430e-03 2.033209800720214844e-02 1.042163223028182983e-01 -2.577904984354972839e-02 7.949519902467727661e-03 3.196246325969696045e-01 -2.055321037769317627e-01 -1.041412428021430969e-01 -1.352292001247406006e-01 2.542735338211059570e-01 1.264482438564300537e-01 -3.145764470100402832e-01 -1.440545469522476196e-01 8.181380480527877808e-02 -1.244566068053245544e-01
1.545302420854568481e-01 -8.866121619939804077e-02 -2.285012006759643555e-01 -1.414280831813812256e-01 -2.875678837299346924e-01 2.037344872951507568e-02 -2.486193478107452393e-01 1.340176165103912354e-01 -2.241337485611438751e-02 8.719853311777114868e-02 -1.928937584161758423e-01 1.272887289524078369e-01 5.828648060560226440e-02 -2.549788057804107666e-01 -1.326991021633148193e-01 -4.540843144059181213e-02 -1.291352361440658569e-01 3.382965028285980225e-01 3.293014690279960632e-02 4.532887414097785950e-02 -2.091142348945140839e-02 2.284064888954162598e-01 -1.010518297553062439e-01 -1.679407656192779541e-01 -6.708549708127975464e-02 -1.382548213005065918e-01 -1.958741098642349243e-01 2.520115971565246582e-01 -1.953144371509552002e-01 2.807939611375331879e-02 3.902994692325592041e-01 -2.037653326988220215e-01
7.424827665090560913e-02 1.113890707492828369e-01 2.720840042456984520e-03 -4.563679546117782593e-02 -2.302017435431480408e-02 6.450393050909042358e-02 -8.444897830486297607e-02 -1.652116477489471436e-01 -5.994938686490058899e-02 1.740801185369491577e-01 -2.903164327144622803e-01 -1.559235751628875732e-01 -2.476445734500885010e-01 1.922258138656616211e-01 -1.291385740041732788e-01 3.044709265232086182e-01 -3.422136008739471436e-01 -5.961959064006805420e-02 -1.547255963087081909e-01 4.469118639826774597e-02 5.513814464211463928e-02 2.837097048759460449e-01 2.006949186325073242e-01 -6.822660565376281738e-02 1.231708601117134094e-01 -2.284848988056182861e-01 2.274989038705825806e-01 1.631282866001129150e-01 -8.386500924825668335e-02 2.943637408316135406e-02 3.704674541950225830e-01 1.573695093393325806e-01
2.185283750295639038e-01 -5.709709599614143372e-03 -3.150554299354553223e-01 5.697536841034889221e-02 -8.857084438204765320e-03 2.253649979829788208e-01 -2.937886714935302734e-01 2.803518772125244141e-01 -2.272869944572448730e-01 5.466496199369430542e-02 -2.975399792194366455e-01 -7.165857404470443726e-02 -1.341654211282730103e-01 -1.255534142255783081e-01 -8.329099416732788086e-02 2.540006637573242188e-01 -1.231317222118377686e-01 -2.363677471876144409e-01 8.039129525423049927e-02 1.586543768644332886e-01 -2.075472660362720490e-02 -1.037743911147117615e-01 4.370012134313583374e-02 9.978685528039932251e-02 -1.296819895505905151e-01 1.228448748588562012e-01 1.478912681341171265e-01 4.321221634745597839e-02 -3.089017271995544434e-01 1.437656581401824951e-02 3.206828534603118896e-01 2.356788702309131622e-02
-3.434126079082489014e-02 -1.190895587205886841e-02 -3.134486079216003418e-01 2.354563772678375244e-02 -1.817424148321151733e-01 1.318562924861907959e-01 -3.704342246055603027e-01 -5.848378315567970276e-02 -8.876658976078033447e-02 -9.744833409786224365e-02 4.437337815761566162e-02 -9.937861934304237366e-03 -1.673526763916015625e-01 1.514864414930343628e-01 1.485049724578857422e-01 -1.522982493042945862e-02 -1.364779025316238403e-01 2.846941053867340088e-01 -2.955292910337448120e-02 -8.897262811660766602e-02 4.422007873654365540e-02 1.024067308753728867e-02 -1.564016342163085938e-01 -1.760150343179702759e-01 -1.559198796749114990e-01 -4.765211045742034912e-01 1.968829482793807983e-01 2.419731318950653076e-01 1.603185432031750679e-03 -4.982287436723709106e-02 3.069351613521575928e-01 -6.907371431589126587e-02
-5.648484081029891968e-02 2.340182811021804810e-01 -2.645092308521270752e-01 -1.732365787029266357e-02 1.620785333216190338e-02 1.967004686594009399e-01 -1.706461012363433838e-01 2.414500564336776733e-01 -2.872339189052581787e-01 -1.721958369016647339e-01 -1.646630465984344482e-01 -7.850474119186401367e-02 -2.468539923429489136e-01 3.518134355545043945e-01 -2.016095072031021118e-01 -7.222250849008560181e-02 -4.270467162132263184e-02 -7.015087455511093140e-02 4.327644128352403641e-03 3.185692429542541504e-02 -2.576152049005031586e-02 2.298410832881927490e-01 -2.449071221053600311e-02 -1.372981816530227661e-01 3.448061645030975342e-01 1.191441528499126434e-02 7.128985226154327393e-02 2.707234919071197510e-01 -5.412224680185317993e-02 8.465113490819931030e-02 2.759225666522979736e-01 -7.105984538793563843e-02
-1.303523033857345581e-01 8.760720374993979931e-04 -8.983845263719558716e-02 1.536167263984680176e-01 -1.557365059852600098e-01 7.107751816511154175e-02 -1.868693381547927856e-01 1.069498211145401001e-01 -1.603634655475616455e-01 1.145824510604143143e-02 6.692034751176834106e-02 -1.211765259504318237e-01 -5.344301462173461914e-02 -8.653067797422409058e-02 6.530750542879104614e-02 1.016273126006126404e-01 8.999584615230560303e-02 3.407307267189025879e-01 2.532325387001037598e-01 -1.086314320564270020e-01 8.212050795555114746e-02 2.718850374221801758e-01 3.679002225399017334e-01 -2.124073952436447144e-01 1.099909096956253052e-02 -1.601208150386810303e-01 -2.897747978568077087e-02 1.072550192475318909e-01 -1.116019263863563538e-01 3.474652767181396484e-01 3.495931029319763184e-01 -2.257543951272964478e-01
-2.470425795763731003e-03 -2.295027719810605049e-03 -9.633810073137283325e-02 1.177817285060882568e-01 2.299327403306961060e-03 1.918676346540451050e-01 -1.674927771091461182e-01 2.807424664497375488e-01 -2.293916195631027222e-01 -1.480341553688049316e-01 1.886153593659400940e-02 -1.842170506715774536e-01 -1.595674455165863037e-01 -1.561455279588699341e-01 -6.696192920207977295e-02 1.292929705232381821e-02 -2.774353027343750000e-01 1.448487043380737305e-01 -1.734658330678939819e-01 -4.565464332699775696e-02 -1.763392798602581024e-02 -2.167575508356094360e-01 2.628799676895141602e-01 -1.054839044809341431e-01 2.562459111213684082e-01 -1.122969537973403931e-01 1.985538750886917114e-01 1.278791129589080811e-01 1.685506850481033325e-01 1.946952752768993378e-02 4.947031736373901367e-01 -6.784714013338088989e-02
1.680081188678741455e-01 7.334859669208526611e-02 -1.862654089927673340e-01 6.268186122179031372e-02 -1.396826803684234619e-01 1.258053779602050781e-01 -7.574323564767837524e-02 -9.971185587346553802e-03 -1.727280020713806152e-01 -2.120120823383331299e-01 -1.224309429526329041e-01 -6.621014326810836792e-02 -2.440131902694702148e-01 -8.044874668121337891e-02 -6.777913868427276611e-02 2.042411118745803833e-01 -4.940759390592575073e-02 2.613131329417228699e-02 2.137726545333862305e-01 -2.517722845077514648e-01 4.120615497231483459e-02 -1.008084565401077271e-01 -6.443066895008087158e-02 -2.338132709264755249e-01 -6.359301973134279251e-03 1.068762689828872681e-01 2.819788642227649689e-02 5.735032260417938232e-02 2.287632673978805542e-01 2.625790797173976898e-02 6.297389864921569824e-01 -1.791146248579025269e-01
1.388550251722335815e-01 -2.400133609771728516e-01 -4.141836166381835938e-01 3.437367826700210571e-02 -3.843845725059509277e-01 1.207546070218086243e-01 1.327162533998489380e-01 -1.507020592689514160e-01 1.687767207622528076e-01 -5.629057995975017548e-03 -1.789585202932357788e-01 1.453466806560754776e-02 6.871810555458068848e-02 2.945078071206808090e-03 -1.309154927730560303e-02 2.539163231849670410e-01 9.724072366952896118e-02 -1.250113248825073242e-01 4.958270117640495300e-02 -9.882078319787979126e-02 -2.786870300769805908e-01 -4.556397348642349243e-02 2.538613416254520416e-02 9.096335619688034058e-02 -5.275846272706985474e-02 -2.579709887504577637e-01 5.641243234276771545e-02 2.087157815694808960e-01 -1.145158782601356506e-01 -8.263587206602096558e-02 3.293768465518951416e-01 -2.170652598142623901e-01
3.616577386856079102e-01 -1.386592388153076172e-01 2.242244035005569458e-02 3.010233640670776367e-01 -2.704812586307525635e-01 2.750889062881469727e-01 -1.167992874979972839e-01 -2.766866609454154968e-02 -1.080185920000076294e-01 9.315545111894607544e-02 -1.410337835550308228e-01 -3.289191052317619324e-02 -1.874383985996246338e-01 7.934292405843734741e-02 -2.730862200260162354e-01 9.236656129360198975e-02 2.199844866991043091e-01 3.349524438381195068e-01 3.015867769718170166e-01 -3.098474582657217979e-03 -1.481717079877853394e-01 1.065571680665016174e-01 8.273218572139739990e-02 1.785546839237213135e-01 -1.756410896778106689e-01 -4.168469831347465515e-02 -6.329381465911865234e-02 1.138965860009193420e-01 -2.171932905912399292e-01 5.377364158630371094e-02 7.936747372150421143e-02 1.572698354721069336e-02
-4.458469524979591370e-02 -7.925460115075111389e-03 -3.553299605846405029e-01 3.369404748082160950e-02 7.831783592700958252e-02 -3.966470062732696533e-02 7.485225796699523926e-02 2.713083922863006592e-01 1.384234875440597534e-01 -9.559180587530136108e-02 -9.058278053998947144e-02 1.841787099838256836e-01 -2.505903244018554688e-01 7.492750138044357300e-02 -1.613115668296813965e-01 2.054293453693389893e-01 -3.207887113094329834e-01 4.586478322744369507e-02 2.100466564297676086e-02 -1.844278424978256226e-01 1.117976456880569458e-01 1.727536320686340332e-01 -5.111964792013168335e-02 -5.778033286333084106e-02 -2.708177566528320312e-01 -2.952608466148376465e-01 7.432258129119873047e-02 -1.449210643768310547e-01 -5.408046767115592957e-02 -9.662787616252899170e-02 3.447079062461853027e-01 -2.658724784851074219e-01
-8.574999868869781494e-02 2.216223925352096558e-01 -8.476015925407409668e-02 1.328373402357101440e-01 7.924765348434448242e-02 2.129673510789871216e-01 -7.083295285701751709e-02 8.054567128419876099e-02 -2.837108671665191650e-01 2.548833191394805908e-01 2.108932584524154663e-01 -5.662389099597930908e-02 7.259718328714370728e-02 2.323806732892990112e-01 -2.836460769176483154e-01 1.764955073595046997e-01 1.456260234117507935e-01 1.495703905820846558e-01 1.352153718471527100e-01 -6.648480892181396484e-02 2.681795693933963776e-02 1.638499945402145386e-01 -1.217914745211601257e-01 -1.222841292619705200e-01 6.421726197004318237e-02 -1.982680708169937134e-01 6.314920634031295776e-02 1.376476585865020752e-01 -1.758021563291549683e-01 -1.113874241709709167e-01 5.080559849739074707e-01 1.030710712075233459e-02
1.541905552148818970e-01 -1.708913408219814301e-02 -1.917314827442169189e-01 1.111848559230566025e-02 -1.027243658900260925e-01 1.688370555639266968e-01 -5.988325551152229309e-02 -2.024577185511589050e-02 -1.856571584939956665e-01 -2.013678103685379028e-01 1.892934888601303101e-01 -1.250065416097640991e-01 -9.516169875860214233e-02 -2.164396643638610840e-01 2.110354043543338776e-02 2.248365134000778198e-01 1.068526413291692734e-02 7.784938067197799683e-02 2.266715615987777710e-01 -1.022993773221969604e-01 -9.363321214914321899e-02 1.423753350973129272e-01 7.570434361696243286e-02 -2.835869789123535156e-01 1.317923218011856079e-01 7.758147269487380981e-02 8.633174002170562744e-02 1.260156035423278809e-01 1.972772181034088135e-01 1.138649880886077881e-01 5.049949884414672852e-01 -3.546610772609710693e-01
6.468624621629714966e-02 8.653100579977035522e-03 -2.027784287929534912e-01 -3.840607777237892151e-02 7.553941570222377777e-03 4.805574193596839905e-03 -9.078318625688552856e-02 8.865997940301895142e-02 -4.972875118255615234e-02 1.921522021293640137e-01 -2.855020165443420410e-01 1.078064367175102234e-01 -1.101065352559089661e-01 -2.156091183423995972e-01 -6.444441620260477066e-03 3.654583916068077087e-02 -1.628839671611785889e-01 5.894825980067253113e-02 -2.618733346462249756e-01 -2.633679807186126709e-01 -3.758985176682472229e-02 3.127392232418060303e-01 4.116386640816926956e-03 -1.318322271108627319e-01 3.156655728816986084e-01 -2.554410099983215332e-01 8.233518153429031372e-02 1.729981601238250732e-01 -1.028440520167350769e-01 1.913908869028091431e-01 3.421470820903778076e-01 -3.066125512123107910e-01
3.120862841606140137e-01 -1.110674962401390076e-01 -1.093912869691848755e-01 1.938068121671676636e-01 -2.684333324432373047e-01 2.996051311492919922e-02 -1.061519011855125427e-01 2.656749822199344635e-02 -1.131781712174415588e-01 -7.421489059925079346e-02 -1.488208919763565063e-01 -1.902991533279418945e-01 -1.386201679706573486e-01 -1.481084078550338745e-01 1.380966156721115112e-01 -1.026154030114412308e-02 2.005460560321807861e-01 1.696293801069259644e-01 2.927488386631011963e-01 3.857949376106262207e-02 -1.300419569015502930e-01 2.619678676128387451e-01 -8.411797136068344116e-02 2.726001441478729248e-01 -1.974508464336395264e-01 -9.157025814056396484e-02 2.400453090667724609e-01 7.477427134290337563e-04 -8.787858486175537109e-02 -6.553884013555943966e-04 1.423556208610534668e-01 -4.033780694007873535e-01
2.097708582878112793e-01 2.738015949726104736e-01 -4.556599631905555725e-02 1.510559469461441040e-01 -1.694489568471908569e-01 1.970240622758865356e-01 1.053817123174667358e-01 -2.931063175201416016e-01 -2.327892929315567017e-01 1.325310766696929932e-01 -1.368876993656158447e-01 -2.971606329083442688e-02 -1.612472385168075562e-01 -7.287739962339401245e-02 -1.015049368143081665e-01 8.156081661581993103e-03 -2.476028203964233398e-01 6.350433081388473511e-02 -2.453783601522445679e-01 -1.639967560768127441e-01 -6.802775710821151733e-02 1.728840917348861694e-01 1.278177648782730103e-01 1.508425027132034302e-01 -2.841066122055053711e-01 -3.278719782829284668e-01 6.982848048210144043e-02 1.158482730388641357e-01 -1.100436598062515259e-01 -2.257480099797248840e-02 2.904101014137268066e-01 1.703078150749206543e-01
5.791962146759033203e-02 1.308289021253585815e-01 -3.112213313579559326e-01 2.207520604133605957e-01 -1.340077519416809082e-01 2.390071451663970947e-01 -2.490045726299285889e-01 1.123526543378829956e-01 -1.814671754837036133e-01 1.638037413358688354e-01 -2.905836701393127441e-01 1.878366023302078247e-01 -2.309942096471786499e-01 1.610217243432998657e-02 2.210882753133773804e-01 1.627099886536598206e-02 5.660590156912803650e-02 3.625915944576263428e-02 -5.002121254801750183e-02 1.137566938996315002e-01 -3.753097727894783020e-02 1.004630476236343384e-01 -1.328784674406051636e-01 -1.053864951245486736e-03 9.576238691806793213e-02 -2.436004765331745148e-02 3.511303663253784180e-02 3.601024448871612549e-01 -2.108637541532516479e-01 -7.055413722991943359e-02 1.127229183912277222e-01 -3.873564898967742920e-01
2.887008190155029297e-01 3.416477516293525696e-02 -8.792075514793395996e-02 2.220910042524337769e-01 -1.319111138582229614e-01 1.370275020599365234e-01 -1.745116114616394043e-01 2.784654498100280762e-02 -9.736184775829315186e-02 3.215032815933227539e-01 -3.193343579769134521e-01 2.137869149446487427e-01 -1.187996715307235718e-01 -1.355383992195129395e-01 -4.145256802439689636e-02 1.643657311797142029e-02 -1.558834016323089600e-01 3.521139547228813171e-02 1.107757762074470520e-01 -2.330776900053024292e-01 -2.528132870793342590e-02 2.420188635587692261e-01 -9.824153035879135132e-02 -2.621865645051002502e-02 2.627492323517799377e-02 -2.207065224647521973e-01 -5.396241694688796997e-02 2.410964965820312500e-01 -6.549049168825149536e-02 -2.114954404532909393e-02 1.075952276587486267e-01 -4.556164741516113281e-01
2.292181998491287231e-01 -6.952732801437377930e-02 -3.800247907638549805e-01 1.024071201682090759e-01 -1.768225729465484619e-01 2.261978536844253540e-01 -4.968283474445343018e-01 1.380369961261749268e-01 -8.448916673660278320e-02 1.841314136981964111e-01 -1.511978209018707275e-01 2.657239437103271484e-01 -2.265561744570732117e-02 -1.586781069636344910e-02 -1.684754341840744019e-01 -1.455602943897247314e-01 -8.730240166187286377e-02 2.205702513456344604e-01 3.494330123066902161e-02 1.771878153085708618e-01 -9.115194529294967651e-02 1.419890224933624268e-01 1.167888119816780090e-01 -1.332342042587697506e-03 -7.665522862225770950e-03 -1.199781149625778198e-01 2.085119932889938354e-01 -1.249065436422824860e-02 5.026234313845634460e-02 1.296299044042825699e-02 7.280568778514862061e-02 -2.397141158580780029e-01
4.018352627754211426e-01 -8.659120649099349976e-02 -1.054511889815330505e-01 3.608904480934143066e-01 -1.415555179119110107e-01 1.861864924430847168e-01 -1.033353582024574280e-01 -3.775477781891822815e-02 2.100959047675132751e-02 1.973739862442016602e-01 -2.239007949829101562e-01 -5.020129680633544922e-02 1.614392995834350586e-01 2.335482537746429443e-01 -1.198742017149925232e-01 7.154653221368789673e-02 -2.533537745475769043e-01 5.893153324723243713e-02 9.324371069669723511e-02 9.917300194501876831e-02 1.467884629964828491e-01 3.317364156246185303e-01 3.801955608651041985e-03 -4.166713729500770569e-02 -9.685675799846649170e-02 -7.409910857677459717e-02 2.741838693618774414e-01 8.543023467063903809e-02 4.088630899786949158e-02 2.678427472710609436e-02 2.453043013811111450e-01 -2.264249324798583984e-01
2.300001233816146851e-01 -2.717798650264739990e-01 -1.343831568956375122e-01 1.575650572776794434e-01 2.544016838073730469e-01 1.578442985191941261e-03 -3.392248228192329407e-02 6.307713687419891357e-02 -7.233133167028427124e-02 3.781751170754432678e-02 9.561651200056076050e-02 -1.373548433184623718e-02 -9.992218017578125000e-02 -1.116459295153617859e-01 -5.012974143028259277e-02 -8.454412221908569336e-02 -2.948012948036193848e-02 3.537627458572387695e-01 6.718299537897109985e-02 -2.024558931589126587e-01 5.013587698340415955e-02 1.918724626302719116e-01 9.613581746816635132e-02 9.781331568956375122e-02 3.808467090129852295e-02 -4.309300780296325684e-01 1.727930307388305664e-01 1.092153415083885193e-01 -9.527719020843505859e-02 -2.651828527450561523e-01 4.045704901218414307e-01 -1.035559922456741333e-01
1.103931888937950134e-01 -4.209216218441724777e-03 -5.847532674670219421e-02 7.794188708066940308e-02 -1.847875118255615234e-01 4.685643911361694336e-01 -8.407624810934066772e-02 -3.978970646858215332e-02 -2.125573605298995972e-01 -1.178290620446205139e-01 1.342934072017669678e-01 -5.587383732199668884e-02 -2.724312245845794678e-01 -1.690916270017623901e-01 -1.462491899728775024e-01 -2.439296245574951172e-01 -4.046315848827362061e-01 9.028889238834381104e-02 -4.171845037490129471e-03 -2.426374554634094238e-01 3.831019625067710876e-02 1.403590291738510132e-01 9.803627617657184601e-03 -3.701887652277946472e-02 7.539164274930953979e-02 -2.519910037517547607e-01 1.445071492344141006e-02 -6.383918225765228271e-02 2.060815095901489258e-01 2.995230071246623993e-02 2.858006358146667480e-01 -1.037973631173372269e-02
7.763140648603439331e-02 3.190666139125823975e-01 -2.194088846445083618e-01 -5.570114031434059143e-02 -3.623102903366088867e-01 6.639138609170913696e-02 4.344451427459716797e-02 2.543053124099969864e-04 -1.882174015045166016e-01 -3.447358310222625732e-02 1.568082347512245178e-02 -1.360959261655807495e-01 -2.849663197994232178e-01 -1.385404616594314575e-01 -2.233288288116455078e-01 -8.143918216228485107e-02 3.026057183742523193e-01 2.141643464565277100e-01 2.283202111721038818e-01 -4.526030272245407104e-02 6.903922557830810547e-02 9.601463377475738525e-02 1.036702767014503479e-01 -2.216116935014724731e-01 1.490218341350555420e-01 -1.867802143096923828e-01 1.116000339388847351e-01 1.281870305538177490e-01 4.951519891619682312e-02 1.944169551134109497e-01 2.970817387104034424e-01 -1.054777652025222778e-01
-7.358850445598363876e-03 4.407654702663421631e-02 -3.260941803455352783e-02 4.172113724052906036e-03 -1.943197697401046753e-01 2.593818604946136475e-01 -7.929724454879760742e-02 -2.123120725154876709e-01 -2.257372438907623291e-01 -1.378709077835083008e-01 6.477829068899154663e-02 1.625095009803771973e-01 -2.436331659555435181e-01 -9.096863120794296265e-02 -3.332655876874923706e-02 1.795963197946548462e-01 1.210343316197395325e-01 1.515363901853561401e-01 1.931705623865127563e-01 3.938483446836471558e-02 -1.366846561431884766e-01 1.250502914190292358e-01 -1.418588608503341675e-01 -2.274330705404281616e-01 6.971763074398040771e-02 8.113246411085128784e-03 2.465742640197277069e-02 2.868905104696750641e-02 1.238600090146064758e-01 1.745389550924301147e-01 5.385885834693908691e-01 -3.377287089824676514e-01
1.781276315450668335e-01 2.095559379085898399e-03 -3.063856661319732666e-01 -3.093374669551849365e-01 -1.087623834609985352e-01 3.379738032817840576e-01 -4.067519307136535645e-02 8.279354870319366455e-02 -5.674092471599578857e-02 2.154685705900192261e-01 -2.337113767862319946e-01 -6.971553713083267212e-02 -3.116460575256496668e-04 2.378911711275577545e-03 -1.957951635122299194e-01 5.291787162423133850e-02 2.509009540081024170e-01 5.712433159351348877e-02 1.882748119533061981e-02 -7.702981680631637573e-02 1.108304411172866821e-01 -1.087000817060470581e-01 2.065805941820144653e-01 1.126296725124120712e-02 2.301926165819168091e-01 -4.163203239440917969e-01 8.906852453947067261e-02 -6.219915300607681274e-02 1.384214460849761963e-01 2.146472185850143433e-01 1.863105744123458862e-01 -1.280928850173950195e-01
1.506711244583129883e-01 -3.127039968967437744e-01 -1.816039085388183594e-01 7.742027193307876587e-02 -4.905351996421813965e-02 -2.900158055126667023e-02 2.436262741684913635e-02 -4.810043051838874817e-02 -2.131615281105041504e-01 1.693901047110557556e-02 1.041479967534542084e-02 2.488045245409011841e-01 -2.549873292446136475e-01 -3.119624219834804535e-02 -2.198768407106399536e-01 2.695598602294921875e-01 -7.619087398052215576e-02 2.003059238195419312e-01 1.725125461816787720e-01 -2.061429768800735474e-01 1.145955100655555725e-01 -1.523929685354232788e-01 -1.667624525725841522e-02 -2.161517888307571411e-01 4.557196795940399170e-02 -7.386945933103561401e-02 4.502372071146965027e-02 -5.276486650109291077e-02 2.342643141746520996e-01 5.260271206498146057e-02 3.437656462192535400e-01 -3.872263431549072266e-01
3.048959374427795410e-01 -1.933136135339736938e-01 -1.981307119131088257e-01 8.771103620529174805e-02 -2.685394585132598877e-01 1.541453003883361816e-01 -1.560570448637008667e-01 -1.429847255349159241e-02 -1.392246037721633911e-02 3.230446949601173401e-02 -2.614013254642486572e-01 -1.438232660293579102e-01 1.638740487396717072e-02 -6.593140214681625366e-02 -8.582977950572967529e-02 2.496108561754226685e-01 1.311974078416824341e-01 1.419958025217056274e-01 -9.471689164638519287e-02 2.773312330245971680e-01 -3.898750543594360352e-01 1.949647367000579834e-01 2.284510433673858643e-01 -1.191271692514419556e-01 -7.675357162952423096e-02 -2.369488477706909180e-01 -4.950423166155815125e-02 -1.143898442387580872e-02 -1.350362598896026611e-01 -1.841253191232681274e-01 1.649365425109863281e-01 -1.188827976584434509e-01
2.632029950618743896e-01 2.052328921854496002e-02 -3.684843778610229492e-01 7.842388004064559937e-02 -1.249360367655754089e-01 -2.387703955173492432e-02 -2.157853692770004272e-01 -2.585205947980284691e-04 -1.723490804433822632e-01 3.453401029109954834e-01 -2.860934138298034668e-01 9.346261620521545410e-02 -1.808791756629943848e-01 -1.319937556982040405e-01 -6.800401210784912109e-02 1.841042935848236084e-01 -1.186558306217193604e-01 -9.980208426713943481e-02 1.905035376548767090e-01 -6.536143273115158081e-02 1.761184073984622955e-02 1.412363946437835693e-01 -1.127701476216316223e-01 7.940467447042465210e-02 1.076089870184659958e-02 -1.816682070493698120e-01 2.099887579679489136e-01 6.666499376296997070e-02 -2.061416506767272949e-01 -1.583177596330642700e-02 3.509802520275115967e-01 2.143544554710388184e-01
1.710692197084426880e-01 -2.275018244981765747e-01 -1.120400130748748779e-01 3.007280826568603516e-01 -1.391942799091339111e-01 2.373497933149337769e-01 -5.788542702794075012e-02 2.715377807617187500e-01 -2.424194961786270142e-01 1.421998888254165649e-01 -2.500496804714202881e-01 1.695890426635742188e-01 -9.035710245370864868e-02 5.430870130658149719e-02 -1.579767763614654541e-01 1.050112992525100708e-01 8.733376115560531616e-02 2.176354378461837769e-01 2.929289937019348145e-01 1.090500131249427795e-01 -1.337182968854904175e-01 1.385781764984130859e-01 1.477358043193817139e-01 4.926027357578277588e-02 -2.476590722799301147e-01 -2.453241646289825439e-01 -9.195805341005325317e-02 1.549661904573440552e-01 -2.300098538398742676e-01 -1.287542432546615601e-01 6.826061010360717773e-02 -6.052517145872116089e-02
1.459095478057861328e-01 -1.200268566608428955e-01 1.247992366552352905e-01 5.679920781403779984e-03 7.989448308944702148e-02 3.339927494525909424e-01 -1.995452493429183960e-01 5.971113219857215881e-02 -3.600754737854003906e-01 -1.509214043617248535e-01 -3.499000370502471924e-01 2.757502021268010139e-03 -1.780389994382858276e-02 7.210385054349899292e-02 -6.467408686876296997e-02 3.459396362304687500e-01 -1.478305160999298096e-01 -1.859410852193832397e-01 -1.597012393176555634e-02 -3.333137035369873047e-01 -1.265669167041778564e-01 3.808085247874259949e-02 -1.012099832296371460e-01 -8.633963763713836670e-02 -4.543671384453773499e-03 -3.440968990325927734e-01 5.836982280015945435e-03 8.288593590259552002e-02 1.334659010171890259e-01 1.619403809309005737e-01 9.061124920845031738e-02 -5.111485719680786133e-02
7.493973709642887115e-03 9.696153551340103149e-02 -2.894475460052490234e-01 -1.424525231122970581e-01 -3.995195925235748291e-01 -1.298995912075042725e-01 -3.614454343914985657e-02 1.881117373704910278e-01 -1.169772222638130188e-01 1.117813736200332642e-01 -3.488648831844329834e-01 -8.587159961462020874e-02 -2.866297364234924316e-01 1.047634854912757874e-01 -1.445218622684478760e-01 4.847372695803642273e-02 -2.223127484321594238e-01 3.283889591693878174e-01 1.396937817335128784e-01 -7.564135640859603882e-02 6.660691648721694946e-02 1.804059594869613647e-01 1.753179877996444702e-01 -1.084118112921714783e-01 1.612626016139984131e-01 -5.591469630599021912e-02 -1.374196261167526245e-01 2.344905585050582886e-01 -6.337207555770874023e-02 3.622729703783988953e-02 1.363173276185989380e-01 -1.130329594016075134e-01
-1.729540154337882996e-02 -2.597332298755645752e-01 -3.733143806457519531e-01 1.735764592885971069e-01 -1.150444373488426208e-01 9.557585418224334717e-02 -2.066290378570556641e-01 -2.557286322116851807e-01 1.289646476507186890e-01 1.544846892356872559e-01 -2.877991199493408203e-01 -1.825182288885116577e-01 -5.173987895250320435e-02 -1.876138336956501007e-02 -1.822958141565322876e-01 -1.259629428386688232e-01 -1.705496162176132202e-01 1.966243088245391846e-01 2.513188868761062622e-02 -2.447401583194732666e-01 -3.330723196268081665e-02 -8.596936613321304321e-02 2.523517012596130371e-01 3.535937517881393433e-02 1.128437113948166370e-03 -5.094670504331588745e-02 1.886657774448394775e-01 5.582042410969734192e-02 1.910375505685806274e-01 9.720388054847717285e-02 2.868651449680328369e-01 -2.286171615123748779e-01
-2.139854878187179565e-01 4.068146273493766785e-02 -3.424963653087615967e-01 -6.012954749166965485e-03 8.812159299850463867e-03 7.503122091293334961e-02 -3.636143207550048828e-01 -1.805730909109115601e-01 -1.001897975802421570e-01 4.579080641269683838e-02 7.245437055826187134e-02 2.458184510469436646e-01 -3.221801519393920898e-01 2.744062244892120361e-02 -3.916721791028976440e-02 1.644221320748329163e-02 -7.584650069475173950e-02 1.291468739509582520e-01 -3.645191341638565063e-02 -2.141475826501846313e-01 -1.331052780151367188e-01 1.759632527828216553e-01 -1.918830536305904388e-02 -2.801900729537010193e-02 -1.150444895029067993e-01 -2.225140482187271118e-01 5.608598887920379639e-02 2.702040970325469971e-01 -7.370075583457946777e-02 2.128765285015106201e-01 4.137778282165527344e-01 1.416217721998691559e-02
1.337243467569351196e-01 2.303697168827056885e-01 -7.245386391878128052e-02 2.068374902009963989e-01 -1.105734482407569885e-01 1.951539218425750732e-01 -2.064392417669296265e-01 -2.412939518690109253e-01 -7.947394996881484985e-02 1.390466094017028809e-01 -2.694553732872009277e-01 2.016935944557189941e-01 -5.902701988816261292e-02 1.507825590670108795e-02 -1.687071323394775391e-01 5.311095714569091797e-02 2.516517043113708496e-01 1.728503108024597168e-01 9.170339256525039673e-02 -1.327908188104629517e-01 -1.766398549079895020e-01 -7.183521986007690430e-02 -5.786593258380889893e-02 2.427020110189914703e-03 -1.642774641513824463e-01 -1.304333806037902832e-01 -1.053949221968650818e-01 -5.567457154393196106e-02 -7.543965429067611694e-02 -1.488343328237533569e-01 4.581407606601715088e-01 -3.178451657295227051e-01
1.442834436893463135e-01 1.641815304756164551e-01 -3.565841317176818848e-01 1.866742074489593506e-01 -1.656673997640609741e-01 -3.416421636939048767e-02 -1.594864577054977417e-01 5.215558037161827087e-02 -5.277262255549430847e-02 2.851011455059051514e-01 -2.669963836669921875e-01 5.894857645034790039e-02 -8.793151378631591797e-02 -1.987130641937255859e-01 -1.436613649129867554e-01 3.249403238296508789e-01 -1.038151606917381287e-01 -1.398221999406814575e-01 7.601025700569152832e-02 -8.516815304756164551e-02 1.526665966957807541e-02 1.336526125669479370e-01 -1.731216441839933395e-03 -2.497756108641624451e-02 -4.506554454565048218e-02 -1.805558353662490845e-01 2.576004564762115479e-01 2.345152646303176880e-01 -2.490127980709075928e-01 1.467659622430801392e-01 2.556435167789459229e-01 1.849732249975204468e-01
1.687253862619400024e-01 8.365494757890701294e-02 1.695054322481155396e-01 1.654885262250900269e-01 1.120397821068763733e-01 2.582087516784667969e-01 2.250155247747898102e-02 1.306879222393035889e-01 1.085908263921737671e-01 -2.977117598056793213e-01 2.310109697282314301e-02 -9.389080107212066650e-02 -2.511103451251983643e-01 -1.452219486236572266e-02 -5.971369519829750061e-02 -8.684170246124267578e-02 -2.074930965900421143e-01 1.413878351449966431e-01 2.534278929233551025e-01 -4.159304779022932053e-03 -1.274439990520477295e-01 3.041968494653701782e-02 -5.341489985585212708e-02 -2.335585951805114746e-01 1.695477813482284546e-01 -3.563153147697448730e-01 -1.178538501262664795e-01 4.039791822433471680e-01 2.434214390814304352e-02 -2.741584321483969688e-03 2.406849265098571777e-01 -1.851347088813781738e-01
1.810526400804519653e-01 1.458062082529067993e-01 -1.073828861117362976e-01 -1.964706927537918091e-01 -1.815278530120849609e-01 2.098043560981750488e-01 -1.594415456056594849e-01 -2.877233177423477173e-02 -1.778990626335144043e-01 -1.280945241451263428e-01 -1.607998609542846680e-01 1.822593808174133301e-01 -3.089385628700256348e-01 -3.182277828454971313e-02 -2.885879874229431152e-01 3.714326620101928711e-01 8.477964252233505249e-02 9.754478931427001953e-02 -1.262755095958709717e-01 -1.285538524389266968e-01 -1.145678851753473282e-02 4.058844968676567078e-02 -1.665196716785430908e-01 -2.426405847072601318e-01 1.291168481111526489e-01 -9.743461012840270996e-02 -9.855269640684127808e-02 -7.726716995239257812e-02 5.430937930941581726e-02 1.549578309059143066e-01 2.863754630088806152e-01 -2.817813158035278320e-01
3.303109109401702881e-01 -4.816249012947082520e-03 9.913831204175949097e-02 3.546727895736694336e-01 -2.950499057769775391e-01 1.278887391090393066e-01 -1.111939847469329834e-01 -4.656326770782470703e-02 -4.753696173429489136e-02 2.245688140392303467e-01 -1.682713031768798828e-01 2.537941932678222656e-01 -2.586628794670104980e-01 2.768226526677608490e-02 7.076218258589506149e-03 1.584060788154602051e-01 -2.055407688021659851e-02 7.122612744569778442e-02 2.820472717285156250e-01 -1.524244844913482666e-01 -1.834173202514648438e-01 8.773504942655563354e-02 6.226836517453193665e-02 3.550110384821891785e-02 1.068459823727607727e-01 -4.894275683909654617e-03 -6.136812269687652588e-02 -8.109294809401035309e-03 2.134227156639099121e-01 1.116048991680145264e-01 2.387956529855728149e-01 -3.376661837100982666e-01
1.137457937002182007e-01 6.605367362499237061e-02 -1.374901682138442993e-01 3.224052488803863525e-01 -2.017213851213455200e-01 -8.510579913854598999e-02 4.957472532987594604e-02 -2.130279242992401123e-01 -1.762001067399978638e-01 -8.816077560186386108e-02 5.002893134951591492e-02 -9.990544617176055908e-02 -1.275008618831634521e-01 5.492830276489257812e-02 -2.554683089256286621e-01 -3.914177045226097107e-02 -1.789509057998657227e-01 2.585387825965881348e-01 -2.018862068653106689e-01 -2.293281853199005127e-01 -1.869790703058242798e-01 1.827450543642044067e-01 -1.504968255758285522e-01 4.493130370974540710e-02 -8.401101082563400269e-02 -4.306327104568481445e-01 1.160505786538124084e-01 1.569777727127075195e-01 -4.153734445571899414e-02 1.678263694047927856e-01 2.839637398719787598e-01 -1.805031113326549530e-02
3.393651247024536133e-01 -3.267165273427963257e-02 8.414945751428604126e-02 3.294345363974571228e-02 1.527040451765060425e-01 3.434000611305236816e-01 -1.289204508066177368e-01 -7.385285198688507080e-02 -1.281309872865676880e-01 1.484310030937194824e-01 -1.769533157348632812e-01 -1.796779036521911621e-01 5.331012234091758728e-02 1.050461381673812866e-01 8.451266586780548096e-02 -7.242732495069503784e-02 -2.204345017671585083e-01 1.574482470750808716e-01 2.402269989252090454e-01 -3.828043043613433838e-01 -1.884182393550872803e-01 -2.915866114199161530e-02 -1.031209900975227356e-01 -1.058527901768684387e-01 -1.483342200517654419e-01 -1.424200683832168579e-01 -6.596095114946365356e-02 2.889774926006793976e-02 -1.026781462132930756e-02 1.694197058677673340e-01 3.901885151863098145e-01 -1.400784552097320557e-01
2.525852024555206299e-01 -1.038041412830352783e-01 3.077639639377593994e-02 3.709786012768745422e-02 2.213315665721893311e-01 3.151541352272033691e-01 -4.013348519802093506e-01 -1.836830824613571167e-01 8.552820980548858643e-02 2.591949999332427979e-01 1.071699187159538269e-01 -5.574467778205871582e-02 -2.266105860471725464e-01 -5.397961940616369247e-03 5.139077827334403992e-02 2.068306133151054382e-02 -7.118449360132217407e-02 2.668965756893157959e-01 1.942361593246459961e-01 -1.201217919588088989e-01 -1.941768378019332886e-01 1.530532091856002808e-01 -2.782529033720493317e-02 -1.157654747366905212e-01 -2.191135194152593613e-03 -9.877765923738479614e-02 2.834952175617218018e-01 4.774244502186775208e-03 -1.238646451383829117e-02 -1.527366228401660919e-02 2.266999483108520508e-01 -3.012394309043884277e-01
5.834200978279113770e-02 -9.793849289417266846e-02 -1.649270951747894287e-01 9.799281507730484009e-02 -1.416165530681610107e-01 3.288398683071136475e-01 2.201195955276489258e-01 1.361238807439804077e-01 7.202176004648208618e-02 3.237803280353546143e-01 -2.646270096302032471e-01 1.536400336772203445e-02 -8.774910867214202881e-02 1.486935913562774658e-01 5.999732296913862228e-03 1.289965063333511353e-01 -1.173553466796875000e-01 1.682866513729095459e-01 3.189966976642608643e-01 -9.850160218775272369e-03 -1.770473569631576538e-01 9.428895264863967896e-02 1.568675339221954346e-01 7.117079198360443115e-02 -1.351424008607864380e-01 -2.182111293077468872e-01 -1.087969914078712463e-01 3.388514220714569092e-01 -3.069338016211986542e-02 -1.648685336112976074e-01 3.009659349918365479e-01 -5.620692670345306396e-02
2.315392345190048218e-01 2.129403501749038696e-02 -1.672094315290451050e-01 2.256231456995010376e-01 5.137365311384201050e-02 1.845478862524032593e-01 -2.962075471878051758e-01 -6.576676666736602783e-02 -9.193155914545059204e-02 2.944274544715881348e-01 -2.302697300910949707e-01 -8.867865800857543945e-02 -1.213611960411071777e-01 -1.742917746305465698e-01 -8.512182533740997314e-02 -1.487255394458770752e-01 -2.288758158683776855e-01 -3.602988552302122116e-03 1.423058509826660156e-01 -2.070684731006622314e-01 -1.405386030673980713e-01 6.868886202573776245e-02 -4.090151563286781311e-02 1.417777389287948608e-01 1.075986474752426147e-01 -6.687426939606666565e-03 -2.738334797322750092e-02 1.868784278631210327e-01 -3.471643105149269104e-02 -1.814185231924057007e-01 2.553605139255523682e-01 -4.465655386447906494e-01
-2.710687555372714996e-02 -1.291932314634323120e-01 -1.660440266132354736e-01 2.310166805982589722e-01 -4.418241232633590698e-02 1.660265773534774780e-01 -3.437039852142333984e-01 -7.604712992906570435e-02 -5.013509094715118408e-02 -1.236715167760848999e-01 3.077382147312164307e-01 9.033822268247604370e-02 -2.108435928821563721e-01 -2.326106466352939606e-02 -1.232442557811737061e-01 3.589237630367279053e-01 -2.916897237300872803e-01 2.245040088891983032e-01 2.027971148490905762e-01 -1.226534023880958557e-01 -2.185505032539367676e-01 1.022622287273406982e-01 -7.336501777172088623e-02 -1.557111740112304688e-01 -2.187555097043514252e-02 -2.899661958217620850e-01 -7.275957614183425903e-02 2.052440941333770752e-01 -8.842013776302337646e-03 2.869018353521823883e-02 1.257175356149673462e-01 -1.016308367252349854e-01
8.366542309522628784e-02 -1.745456159114837646e-01 -1.492157876491546631e-01 -1.784898899495601654e-02 -1.803823858499526978e-01 2.650332748889923096e-01 -1.909813433885574341e-01 5.607425048947334290e-02 -3.015667796134948730e-01 -1.180242002010345459e-01 2.393527925014495850e-01 -1.223970726132392883e-01 -3.706939518451690674e-02 1.461305171251296997e-01 -1.939877718687057495e-01 4.914762452244758606e-03 -2.932777442038059235e-02 2.346626520156860352e-01 -6.018854305148124695e-02 -4.911975562572479248e-02 -1.772000044584274292e-01 3.380330801010131836e-01 2.513560354709625244e-01 -2.937859892845153809e-01 -2.814563689753413200e-03 -2.251069545745849609e-01 2.414772957563400269e-01 -8.826730400323867798e-02 -2.424364387989044189e-01 2.561856806278228760e-02 1.596617102622985840e-01 -3.462946042418479919e-02
1.575886607170104980e-01 1.540944874286651611e-01 -1.103157997131347656e-01 5.089137330651283264e-02 1.920392960309982300e-01 1.014922931790351868e-01 5.669494159519672394e-03 -4.636190459132194519e-02 -2.125901579856872559e-01 7.433614134788513184e-02 3.911986015737056732e-03 2.946227490901947021e-01 -2.027042359113693237e-01 -6.271804869174957275e-02 -8.856320381164550781e-02 -6.433177739381790161e-02 -9.374395757913589478e-02 1.918444782495498657e-01 4.273297637701034546e-02 -2.257859855890274048e-01 -1.458227485418319702e-01 2.677619457244873047e-01 1.923540979623794556e-02 1.863197386264801025e-01 2.124626561999320984e-02 -1.007600873708724976e-01 1.712725013494491577e-01 2.054318189620971680e-01 2.369714826345443726e-01 3.887132704257965088e-01 4.190300107002258301e-01 3.651454299688339233e-02
2.346834726631641388e-02 -1.983270049095153809e-01 3.194867167621850967e-03 -2.316056340932846069e-01 -3.412793874740600586e-01 4.267275705933570862e-02 1.279262304306030273e-01 5.038950964808464050e-02 8.265987038612365723e-03 1.244804188609123230e-01 -5.697603151202201843e-02 2.642078399658203125e-01 -2.082321047782897949e-01 -1.451065181754529476e-03 -1.008598953485488892e-01 1.559803038835525513e-01 8.391522616147994995e-02 1.059530973434448242e-01 7.626941055059432983e-02 -6.529083102941513062e-02 -1.435694098472595215e-01 4.825014173984527588e-01 8.670043200254440308e-02 1.282506436109542847e-01 -1.018696799874305725e-01 -3.019692003726959229e-01 6.650957465171813965e-02 3.651061281561851501e-02 -7.285000290721654892e-03 9.641753882169723511e-02 1.694064587354660034e-01 -3.894691467285156250e-01
2.429410368204116821e-01 -6.036288291215896606e-02 -2.447654157876968384e-01 -2.698663156479597092e-04 -5.227853730320930481e-02 3.360478579998016357e-01 -6.399871408939361572e-02 -3.519575670361518860e-02 3.201624751091003418e-02 -2.919312119483947754e-01 -8.703134953975677490e-02 -1.048725694417953491e-01 -3.463433980941772461e-01 2.216447144746780396e-03 -9.251693636178970337e-02 -9.394112974405288696e-02 -5.067521706223487854e-02 -2.837789431214332581e-02 1.077189072966575623e-01 -3.529260456562042236e-01 8.001204580068588257e-02 2.034221738576889038e-01 1.245661079883575439e-01 -2.239057570695877075e-01 3.314016759395599365e-01 -1.898288130760192871e-01 1.173168271780014038e-01 -3.799171373248100281e-02 1.618633568286895752e-01 9.426262974739074707e-02 1.450390517711639404e-01 -2.100209742784500122e-01
1.385388672351837158e-01 -4.714186117053031921e-02 -1.369816213846206665e-01 2.402256876230239868e-01 -1.303820312023162842e-02 -5.317791551351547241e-02 -1.233893260359764099e-01 -2.717050351202487946e-02 3.998037427663803101e-03 3.062357306480407715e-01 -8.148049563169479370e-02 1.399311330169439316e-02 -1.479840092360973358e-02 -2.044647745788097382e-02 -3.742475807666778564e-01 1.287236511707305908e-01 4.307395964860916138e-02 -2.825783158186823130e-04 -9.208006411790847778e-02 -2.208699099719524384e-02 -2.275909185409545898e-01 3.488494828343391418e-02 4.046992212533950806e-02 -2.647721953690052032e-02 1.947805583477020264e-01 -1.605453342199325562e-01 3.205811083316802979e-01 3.478552997112274170e-01 -2.032285183668136597e-01 -1.486610434949398041e-02 4.538373947143554688e-01 1.552271693944931030e-01
2.915995419025421143e-01 2.323664911091327667e-02 -1.747391745448112488e-02 1.629442572593688965e-01 -2.914105653762817383e-01 2.270058244466781616e-01 -3.363948166370391846e-01 8.462844789028167725e-02 -9.653577208518981934e-02 -1.078896820545196533e-01 -1.955257803201675415e-01 -2.110865414142608643e-01 -4.901345446705818176e-02 6.334964185953140259e-03 1.613099314272403717e-02 1.317874044179916382e-01 -7.814542204141616821e-02 2.767365276813507080e-01 1.573320478200912476e-01 1.403562724590301514e-01 -1.151687502861022949e-01 2.628268003463745117e-01 -1.689472794532775879e-01 -3.611288964748382568e-02 -1.443291157484054565e-01 5.312099680304527283e-02 2.676765620708465576e-01 1.291048377752304077e-01 1.617751270532608032e-02 8.804211020469665527e-02 1.936516165733337402e-01 -3.319079279899597168e-01
6.454885751008987427e-02 -8.570431917905807495e-02 -1.141504663974046707e-02 7.628542184829711914e-02 -1.120266616344451904e-01 3.191657364368438721e-01 9.048091620206832886e-02 -7.432003319263458252e-02 -2.295809835195541382e-01 -8.454164862632751465e-02 -2.875292301177978516e-01 -2.149626612663269043e-01 -2.509979605674743652e-01 1.147844642400741577e-01 -2.370746880769729614e-01 1.011896505951881409e-01 8.453927934169769287e-02 3.205399215221405029e-01 3.359695672988891602e-01 -6.633873283863067627e-02 -2.955047488212585449e-01 6.207397952675819397e-02 1.833827197551727295e-01 7.445974647998809814e-02 7.515158504247665405e-02 8.248330093920230865e-03 2.146205306053161621e-01 2.058974951505661011e-01 -3.711064532399177551e-02 -1.008302047848701477e-01 9.879145771265029907e-02 -2.237447053194046021e-01
1.934297382831573486e-02 -1.429736316204071045e-01 -9.877504635369405150e-05 -1.510664522647857666e-01 -1.125240996479988098e-01 9.188836067914962769e-02 -3.490594029426574707e-02 -1.678989827632904053e-02 -2.153006792068481445e-01 9.872237592935562134e-02 -1.505539417266845703e-01 -1.720915436744689941e-01 -2.029439508914947510e-01 -8.903325349092483521e-02 8.533071726560592651e-02 1.216759830713272095e-01 -3.758180737495422363e-01 2.149487845599651337e-02 2.442891001701354980e-01 -1.996279805898666382e-01 -1.702908575534820557e-01 -5.968821793794631958e-02 2.196383774280548096e-01 -1.583932526409626007e-02 1.215014532208442688e-01 -1.858222037553787231e-01 -2.284001559019088745e-01 1.334161758422851562e-01 -1.810960769653320312e-01 -2.300940304994583130e-01 4.640625715255737305e-01 -1.074260920286178589e-01
3.078823089599609375e-01 1.364426612854003906e-01 -3.507581055164337158e-01 2.066217064857482910e-01 -8.496238291263580322e-02 9.858590364456176758e-02 -2.532287836074829102e-01 1.411922276020050049e-01 -2.129815667867660522e-01 1.064108386635780334e-01 -2.500557601451873779e-01 2.147968411445617676e-01 -2.122691124677658081e-01 -1.424803882837295532e-01 9.204120375216007233e-03 -4.404242336750030518e-02 -7.559011876583099365e-02 1.822938174009323120e-01 1.823633909225463867e-01 1.828247122466564178e-02 -8.007743954658508301e-02 8.181117475032806396e-02 5.699007958173751831e-02 4.211909323930740356e-02 5.541750043630599976e-02 -1.837373673915863037e-01 -1.434504520148038864e-02 -5.627705529332160950e-02 -2.662222683429718018e-01 -9.331334382295608521e-02 1.321411430835723877e-01 -3.990335166454315186e-01
8.198862522840499878e-02 -8.831493556499481201e-02 1.085301190614700317e-01 -1.103403493762016296e-01 5.082245543599128723e-02 2.183112055063247681e-01 -3.549480438232421875e-01 7.561928033828735352e-02 -3.487422466278076172e-01 -2.113062515854835510e-02 -8.719761669635772705e-02 1.264654695987701416e-01 -1.035374775528907776e-01 1.029029935598373413e-01 -5.903263390064239502e-02 -7.497772574424743652e-02 -1.115963831543922424e-01 -2.291865274310112000e-02 -1.452806890010833740e-01 -2.111623063683509827e-02 -5.586353689432144165e-02 2.957423329353332520e-01 1.105683222413063049e-01 -2.099923938512802124e-01 3.093429207801818848e-01 -1.010076850652694702e-01 1.476328819990158081e-01 3.840511441230773926e-01 -2.794988155364990234e-01 8.897039294242858887e-02 2.457423806190490723e-01 -2.113247290253639221e-02
1.024472266435623169e-01 1.831336691975593567e-02 -7.840517163276672363e-02 1.185097843408584595e-01 -7.856225967407226562e-02 2.876288592815399170e-01 -1.274855062365531921e-02 6.655228137969970703e-02 -3.758465647697448730e-01 -3.913538902997970581e-02 -2.002734392881393433e-01 -1.916616261005401611e-01 -3.219655454158782959e-01 -2.229008637368679047e-02 -1.296456307172775269e-01 1.495831608772277832e-01 1.443528570234775543e-02 2.726407945156097412e-01 3.344626426696777344e-01 -2.705460600554943085e-02 -2.560979723930358887e-01 1.718797236680984497e-01 9.238044172525405884e-02 4.603341594338417053e-02 6.421545892953872681e-02 -3.393910080194473267e-02 2.206160575151443481e-01 3.199006021022796631e-01 1.446815431118011475e-01 -1.505659669637680054e-01 -5.985725671052932739e-02 -1.269487440586090088e-01
1.057125329971313477e-01 -3.931385278701782227e-02 -4.175930917263031006e-01 -1.014924943447113037e-01 1.493295095860958099e-02 1.788117438554763794e-01 -4.319140613079071045e-01 2.853943407535552979e-01 -1.959548443555831909e-01 1.130426600575447083e-01 -2.021599113941192627e-01 2.348819673061370850e-01 -8.130761235952377319e-02 1.342927012592554092e-02 -1.065665557980537415e-01 -4.954705759882926941e-02 -7.302602380514144897e-02 1.584374904632568359e-01 1.069837138056755066e-01 -2.325582550838589668e-03 -1.955577284097671509e-01 5.385185126215219498e-03 8.931888639926910400e-02 -1.601946949958801270e-01 -1.219533234834671021e-01 -1.820374429225921631e-01 6.186709553003311157e-02 -7.702279090881347656e-02 -2.550708353519439697e-01 8.555697649717330933e-02 1.152560859918594360e-01 -2.781134843826293945e-01
2.561439573764801025e-02 -2.417036890983581543e-01 -8.529672771692276001e-02 -1.278036683797836304e-01 -2.677669823169708252e-01 -8.472774177789688110e-02 8.023764006793498993e-03 2.194558233022689819e-01 -9.277845174074172974e-02 -1.575623638927936554e-02 -1.569961756467819214e-01 -8.710812032222747803e-02 -3.274168372154235840e-01 -1.425953656435012817e-01 6.137635186314582825e-02 1.441792249679565430e-01 -3.357173800468444824e-01 1.979623138904571533e-01 2.312760353088378906e-01 -1.318288743495941162e-01 -7.811273634433746338e-02 9.842146933078765869e-02 2.058309316635131836e-01 5.588825326412916183e-03 1.433925330638885498e-01 -2.759990096092224121e-01 -1.578571349382400513e-01 2.214699387550354004e-01 5.210740491747856140e-02 -1.539227217435836792e-01 2.994424104690551758e-01 -1.711800843477249146e-01
3.827563822269439697e-01 -1.866029202938079834e-02 -2.082095295190811157e-01 6.312385201454162598e-02 7.895813137292861938e-02 3.225189745426177979e-01 -4.477154314517974854e-01 -2.961876690387725830e-01 9.718783199787139893e-03 1.818566471338272095e-01 -2.011905983090400696e-02 -1.522089391946792603e-01 -3.226288557052612305e-01 -1.327126473188400269e-02 1.148738116025924683e-01 9.702406078577041626e-02 3.095930069684982300e-02 8.707192540168762207e-02 2.118394970893859863e-01 -6.451732665300369263e-02 -8.605112135410308838e-02 8.206660300493240356e-02 -8.374318480491638184e-02 -1.136276721954345703e-01 -4.491985216736793518e-02 -1.063686013221740723e-01 5.284170061349868774e-02 1.011685132980346680e-01 -6.389630585908889771e-02 -1.524903774261474609e-01 1.484863311052322388e-01 -2.374545633792877197e-01
-4.160653799772262573e-03 1.470448374748229980e-01 -6.063019856810569763e-02 4.032503440976142883e-02 -3.024957478046417236e-01 -2.377202175557613373e-02 1.393450349569320679e-01 1.259139329195022583e-01 1.219808682799339294e-01 1.518371980637311935e-02 -8.210203051567077637e-02 -7.284468412399291992e-02 -1.292807310819625854e-01 2.597317099571228027e-01 1.016099527478218079e-01 3.226855099201202393e-01 -1.375391148030757904e-02 -2.519484162330627441e-01 1.652856916189193726e-01 -9.197800606489181519e-02 -6.408324837684631348e-02 1.166140064597129822e-01 -2.438485436141490936e-02 4.272109270095825195e-02 1.547695100307464600e-01 -2.451229989528656006e-01 3.348275721073150635e-01 2.210595458745956421e-01 -1.077501326799392700e-01 1.495032310485839844e-01 4.412630796432495117e-01 -1.633243262767791748e-01
1.309674233198165894e-01 1.701811514794826508e-02 -2.638626098632812500e-01 1.188944354653358459e-01 1.232512295246124268e-01 3.013193905353546143e-01 -2.710424065589904785e-01 -5.172422900795936584e-02 3.344227373600006104e-02 -6.661167740821838379e-02 3.119331002235412598e-01 -9.882054477930068970e-02 -2.395923733711242676e-01 -2.248460240662097931e-02 -2.651662826538085938e-01 1.657739728689193726e-01 -3.167520463466644287e-01 1.985390633344650269e-01 1.391932964324951172e-01 -1.521525532007217407e-01 -1.484290808439254761e-01 1.782693900167942047e-02 1.566168665885925293e-01 2.028973773121833801e-02 -4.217099770903587341e-02 -1.887993216514587402e-01 8.810618519783020020e-02 1.647282689809799194e-01 1.209999248385429382e-01 1.008652336895465851e-02 3.583730459213256836e-01 5.733943730592727661e-02
-5.435869842767715454e-02 2.438141256570816040e-01 1.528069726191461086e-03 1.376174837350845337e-01 -6.197390612214803696e-04 3.478131592273712158e-01 -1.525274366140365601e-01 -1.147686094045639038e-01 -1.722839027643203735e-01 -1.697880476713180542e-01 -9.351533651351928711e-02 -1.815983653068542480e-02 1.267737746238708496e-01 -7.715608924627304077e-02 -3.753671944141387939e-01 7.684736698865890503e-02 -4.543232917785644531e-02 1.367326080799102783e-01 -1.364373713731765747e-01 -2.635495066642761230e-01 -1.874222010374069214e-01 1.421616971492767334e-01 3.092731237411499023e-01 1.205082684755325317e-01 -3.353477641940116882e-02 -1.831562519073486328e-01 3.615810871124267578e-01 1.709577068686485291e-02 -1.673655807971954346e-01 1.100813876837491989e-02 1.389517188072204590e-01 -1.932520121335983276e-01
-1.000911742448806763e-01 -1.894027292728424072e-01 2.242730744183063507e-02 -4.824203997850418091e-02 5.742530524730682373e-02 2.127963602542877197e-01 4.971029236912727356e-02 2.310086190700531006e-01 -9.429574757814407349e-02 3.335082232952117920e-01 -2.095756679773330688e-01 2.739268839359283447e-01 -5.153412930667400360e-03 4.665050283074378967e-02 -1.427011638879776001e-01 1.334662735462188721e-01 4.623108357191085815e-02 3.230350911617279053e-01 1.107198521494865417e-01 -1.510221660137176514e-01 -1.261387467384338379e-01 2.564123272895812988e-01 -1.440034341067075729e-02 -3.390499949455261230e-02 -3.694665059447288513e-02 -1.653375029563903809e-01 1.802763491868972778e-01 1.716080904006958008e-01 9.065183997154235840e-02 3.323269486427307129e-01 3.198569416999816895e-01 -1.766815781593322754e-01
5.665417015552520752e-02 -2.328908443450927734e-01 -7.533280551433563232e-02 7.699391990900039673e-02 -5.200158432126045227e-02 3.467930257320404053e-01 -1.980209946632385254e-01 -4.301317408680915833e-02 -2.819495499134063721e-01 -3.121396601200103760e-01 2.447349280118942261e-01 -1.250469684600830078e-01 -1.498379111289978027e-01 1.006852388381958008e-01 -2.582780718803405762e-01 -3.387734293937683105e-02 3.542361781001091003e-02 1.641866713762283325e-01 -3.688327269628643990e-03 -6.584883481264114380e-02 -1.984260231256484985e-01 1.726922094821929932e-01 5.688341706991195679e-02 -1.737254410982131958e-01 -8.226782083511352539e-02 -1.922917515039443970e-01 3.258857727050781250e-01 -1.438696309924125671e-02 -2.368973940610885620e-01 2.325247973203659058e-01 4.857374355196952820e-02 -1.270458847284317017e-01
3.882941603660583496e-02 -5.247829481959342957e-02 -5.656020715832710266e-02 -3.891267254948616028e-02 2.353704534471035004e-02 1.174662783741950989e-01 -1.772420853376388550e-02 3.668719828128814697e-01 -2.088153660297393799e-01 3.184223473072052002e-01 -3.669572994112968445e-02 2.758598029613494873e-01 -1.025266125798225403e-01 -1.456927210092544556e-01 6.941343843936920166e-02 1.229887083172798157e-01 -4.784218221902847290e-02 8.932228386402130127e-02 1.046025529503822327e-01 -1.405225545167922974e-01 -1.869306266307830811e-01 2.779614031314849854e-01 -2.534164860844612122e-02 -4.782721772789955139e-02 -9.294248372316360474e-02 -1.803271919488906860e-01 2.948883473873138428e-01 2.198032140731811523e-01 -6.550817936658859253e-02 1.992698162794113159e-01 1.454216986894607544e-01 -4.122767448425292969e-01
-2.719929208979010582e-03 2.562735602259635925e-02 -2.477705627679824829e-01 2.920653223991394043e-01 3.284996747970581055e-02 2.982464432716369629e-01 -1.303343474864959717e-01 -2.483795136213302612e-01 -1.546391248703002930e-01 -6.591010093688964844e-02 -2.037429623305797577e-02 -1.870343238115310669e-01 4.270914010703563690e-03 -1.857486218214035034e-01 -2.489640116691589355e-01 1.201110780239105225e-01 -4.705186188220977783e-02 3.498423099517822266e-01 2.019217610359191895e-01 -1.345463991165161133e-01 -2.485318183898925781e-01 -7.172758132219314575e-02 2.182775437831878662e-01 -6.506337225437164307e-02 6.144999340176582336e-02 -7.310771197080612183e-02 5.867682024836540222e-02 1.364400833845138550e-01 9.492210112512111664e-03 2.614329159259796143e-01 3.145978748798370361e-01 9.214508533477783203e-02
1.002092510461807251e-01 -1.422388553619384766e-01 -1.578823328018188477e-01 -1.226055026054382324e-01 -6.252916902303695679e-02 1.083415001630783081e-01 -1.211871728301048279e-01 1.071933433413505554e-01 -2.236260622739791870e-01 5.311931297183036804e-02 1.339911222457885742e-01 -3.079716265201568604e-01 -2.173959314823150635e-01 2.491130307316780090e-02 2.110708951950073242e-01 -2.588623389601707458e-02 1.332246512174606323e-01 2.343092709779739380e-01 1.982308775186538696e-01 1.161980032920837402e-01 -7.358448207378387451e-02 1.136030107736587524e-01 1.322309970855712891e-01 -1.136373355984687805e-01 2.954119741916656494e-01 -1.130095273256301880e-01 1.966491341590881348e-01 -1.648395135998725891e-02 1.729613840579986572e-01 2.954092919826507568e-01 3.712078034877777100e-01 -2.471522390842437744e-01
3.648977354168891907e-02 3.811705112457275391e-02 5.519741773605346680e-02 2.392161488533020020e-01 -1.040495112538337708e-01 9.402322024106979370e-02 -1.096462234854698181e-01 -2.238760590553283691e-01 -1.826177984476089478e-01 -1.076470986008644104e-01 -1.303776949644088745e-01 1.366204917430877686e-01 -2.071518301963806152e-01 2.409089542925357819e-02 -8.235576003789901733e-02 -1.346852630376815796e-01 -1.812047660350799561e-01 -3.371978700160980225e-01 -9.839826822280883789e-02 3.304272517561912537e-02 4.006566852331161499e-02 2.492205053567886353e-01 -1.390284448862075806e-01 2.616984769701957703e-02 -2.479806914925575256e-02 -4.317555129528045654e-01 1.494989991188049316e-01 2.245392650365829468e-01 -2.615694999694824219e-01 1.111390143632888794e-01 2.612362205982208252e-01 -2.372076958417892456e-01
-1.672034338116645813e-02 4.163105413317680359e-02 -2.891985774040222168e-01 2.162546068429946899e-01 3.474713861942291260e-01 4.343488514423370361e-01 -2.136166840791702271e-01 -2.715543145313858986e-03 4.060239344835281372e-02 -6.524221599102020264e-02 5.258155241608619690e-02 -1.320123374462127686e-01 -4.159586504101753235e-02 -1.544658094644546509e-01 -2.918770909309387207e-01 2.100847214460372925e-01 -1.632286608219146729e-01 2.304050624370574951e-01 1.432316154241561890e-01 -2.231586277484893799e-01 -1.306139528751373291e-01 -3.129465505480766296e-02 1.052915975451469421e-01 9.439674019813537598e-02 5.867154896259307861e-02 -7.524915039539337158e-02 5.601670220494270325e-02 1.597259491682052612e-01 1.117950119078159332e-02 8.911431580781936646e-02 3.124193847179412842e-01 -5.176496692001819611e-03
1.865071989595890045e-02 -1.193361952900886536e-01 7.499589771032333374e-02 7.093799859285354614e-02 -1.660785824060440063e-01 4.762846529483795166e-01 -5.052947625517845154e-02 -6.598519533872604370e-02 -2.418514043092727661e-01 -2.314081937074661255e-01 7.668583840131759644e-02 -2.107637524604797363e-01 1.255922168493270874e-01 -3.038829192519187927e-02 -1.178218871355056763e-01 -9.989005327224731445e-02 -2.030441761016845703e-01 5.311223212629556656e-03 1.108899340033531189e-01 -1.226502209901809692e-01 -1.799006611108779907e-01 1.167391911149024963e-01 -2.346464060246944427e-02 -9.994453936815261841e-02 1.594073176383972168e-01 -2.491853535175323486e-01 1.084415614604949951e-01 1.745669543743133545e-01 -2.543236911296844482e-01 3.588226437568664551e-01 1.996536403894424438e-01 1.495246440172195435e-01
-1.725094765424728394e-01 -7.106021046638488770e-02 7.044008001685142517e-03 1.710885465145111084e-01 -1.196484714746475220e-01 3.430547714233398438e-01 -9.376577287912368774e-02 2.217008322477340698e-01 -1.505801826715469360e-01 -1.124265789985656738e-01 1.145105063915252686e-01 -3.337186276912689209e-01 -2.035578191280364990e-01 -4.232497513294219971e-02 -1.623246236704289913e-03 -4.746429622173309326e-02 9.766130149364471436e-02 1.314610093832015991e-01 -5.829355120658874512e-02 -1.515411436557769775e-01 -4.827584326267242432e-02 -1.212255135178565979e-01 -3.762563690543174744e-02 -7.585009932518005371e-02 1.472501605749130249e-01 -3.166183829307556152e-01 1.059589982032775879e-01 1.879017353057861328e-01 5.542912706732749939e-02 3.422311320900917053e-02 5.383760929107666016e-01 -2.669416740536689758e-02
2.463780902326107025e-02 -1.370286047458648682e-01 -7.512527704238891602e-02 2.767428457736968994e-01 -1.423414200544357300e-01 9.672525525093078613e-02 7.307480275630950928e-02 4.079610481858253479e-02 7.280799746513366699e-02 2.304625064134597778e-01 -3.546247184276580811e-01 1.111391633749008179e-01 8.721991442143917084e-03 2.967695593833923340e-01 -2.904797494411468506e-01 1.755145937204360962e-01 -1.194071695208549500e-01 2.090423405170440674e-01 5.353669077157974243e-02 1.885048747062683105e-01 -6.652135401964187622e-02 2.189296334981918335e-01 1.672527492046356201e-01 9.441425651311874390e-02 -6.234496086835861206e-02 -9.733722358942031860e-02 7.866130024194717407e-02 3.209703564643859863e-01 -9.774937480688095093e-02 -1.203203648328781128e-01 2.397472262382507324e-01 -2.687499225139617920e-01
-2.290066331624984741e-02 1.229618564248085022e-01 -1.983187645673751831e-01 3.082365691661834717e-01 4.855084419250488281e-02 1.110195592045783997e-01 -4.807214736938476562e-01 1.032099314033985138e-02 9.125146269798278809e-02 2.629327215254306793e-02 -1.897848695516586304e-01 1.107132807374000549e-01 -9.449342638254165649e-02 -8.691082894802093506e-02 2.193000353872776031e-02 7.583899796009063721e-02 -2.204440534114837646e-01 1.055907607078552246e-01 3.601421788334846497e-02 -1.339105665683746338e-01 4.649059101939201355e-02 1.252104490995407104e-01 -1.114372760057449341e-01 -3.357026353478431702e-02 -1.825142055749893188e-01 -3.061588406562805176e-01 -6.064014136791229248e-02 2.085206508636474609e-01 8.321397751569747925e-02 1.726538538932800293e-01 4.428572952747344971e-01 8.189776539802551270e-02
1.069614216685295105e-01 1.396031677722930908e-01 -3.022859394550323486e-01 2.219315320253372192e-01 8.549624681472778320e-02 2.874936759471893311e-01 -7.612089067697525024e-02 -1.587470024824142456e-01 -1.117361262440681458e-01 7.314367592334747314e-02 -6.428536027669906616e-02 6.229345127940177917e-02 -2.730460278689861298e-02 1.031831353902816772e-01 8.893811702728271484e-02 5.942900851368904114e-02 -2.179754376411437988e-01 -6.698882579803466797e-02 8.137720078229904175e-02 1.571625471115112305e-01 -1.026986688375473022e-01 3.381606936454772949e-01 3.978987038135528564e-02 -2.594381272792816162e-01 -2.199534326791763306e-01 -1.636985391378402710e-01 2.021422237157821655e-01 -7.698013633489608765e-02 -2.182699590921401978e-01 3.378023207187652588e-01 -5.495334044098854065e-02 -3.081396520137786865e-01
7.700262218713760376e-02 9.509985148906707764e-02 -6.929332762956619263e-02 2.911110818386077881e-01 1.520604491233825684e-01 2.580534815788269043e-01 1.821896061301231384e-02 -1.589201837778091431e-01 -1.191122457385063171e-01 -1.167769357562065125e-01 -2.874172292649745941e-02 2.847959101200103760e-01 -1.134995222091674805e-01 -8.004014194011688232e-02 -1.814365237951278687e-01 1.120219826698303223e-01 -2.734792232513427734e-01 -2.013510093092918396e-02 8.330267667770385742e-02 -1.173205450177192688e-01 -2.149460315704345703e-01 1.319654136896133423e-01 -1.244320049881935120e-01 8.773457258939743042e-02 3.679556548595428467e-01 -2.214229553937911987e-01 1.778458207845687866e-01 1.539068296551704407e-02 1.728535592555999756e-01 2.445613890886306763e-01 3.131217658519744873e-01 -1.376420855522155762e-01
3.435286460444331169e-03 -5.859055742621421814e-02 -1.435074508190155029e-01 -9.490146487951278687e-02 -2.188109904527664185e-01 9.574992582201957703e-03 -1.016176119446754456e-01 2.341046184301376343e-02 3.544963896274566650e-03 2.632060945034027100e-01 -6.553933024406433105e-02 1.477165967226028442e-01 -2.259967774152755737e-01 -2.744746804237365723e-01 -4.454519599676132202e-02 -1.503022313117980957e-01 1.395288705825805664e-01 2.275512367486953735e-01 1.628318130970001221e-01 -1.643825322389602661e-01 -6.082599610090255737e-02 2.887078523635864258e-01 -1.838925927877426147e-01 -2.268762588500976562e-01 -4.223946481943130493e-02 -1.733935624361038208e-01 9.008045494556427002e-02 3.341099321842193604e-01 -4.964621737599372864e-02 1.166518181562423706e-01 4.196917116641998291e-01 -1.441769450902938843e-01
-5.042456835508346558e-02 7.036374509334564209e-02 -2.564562559127807617e-01 1.700696907937526703e-02 -5.835910141468048096e-02 -5.985704064369201660e-02 3.866911679506301880e-02 -3.484006226062774658e-01 -2.732322365045547485e-02 1.718748547136783600e-02 -1.946631520986557007e-01 6.207174807786941528e-02 -1.922810673713684082e-01 2.331113368272781372e-01 -2.593756616115570068e-01 4.336663782596588135e-01 -2.966117858886718750e-01 8.058817684650421143e-02 6.523591279983520508e-02 -1.043363939970731735e-02 1.241552364081144333e-02 2.732312977313995361e-01 2.838134951889514923e-02 1.209695935249328613e-01 -7.681938260793685913e-02 -5.671891942620277405e-02 2.241867482662200928e-01 1.769933998584747314e-01 -2.053908109664916992e-01 8.327855169773101807e-02 2.572371959686279297e-01 -1.097905486822128296e-01
1.390129029750823975e-01 -3.109391592442989349e-02 -1.782920360565185547e-01 -7.241997867822647095e-03 -9.163633733987808228e-02 4.347479641437530518e-01 6.159206852316856384e-02 5.594354588538408279e-03 1.934377290308475494e-02 -3.162856400012969971e-01 3.474110364913940430e-02 -5.163533240556716919e-02 -3.520927131175994873e-01 4.698984790593385696e-03 -1.942641437053680420e-01 -1.699230521917343140e-01 -2.859432995319366455e-01 1.490595489740371704e-01 8.221308887004852295e-02 -3.316710889339447021e-01 1.313973311334848404e-02 7.730999588966369629e-02 3.156738355755805969e-02 -2.054043561220169067e-01 2.263239473104476929e-01 -2.302412688732147217e-01 1.127591356635093689e-01 3.957051411271095276e-02 3.528239578008651733e-02 5.507602170109748840e-02 2.315545827150344849e-01 -7.251770049333572388e-02
-2.163881361484527588e-01 -5.071080476045608521e-02 -1.153926849365234375e-01 -9.561481326818466187e-02 1.198822911828756332e-02 2.931128740310668945e-01 -4.232121258974075317e-02 1.158574521541595459e-01 -1.305831819772720337e-01 -2.670733956620097160e-04 9.094377607107162476e-02 -1.160752177238464355e-01 -1.868855506181716919e-01 -1.043802276253700256e-01 -5.265555530786514282e-02 2.319958359003067017e-01 4.375249519944190979e-02 2.468468099832534790e-01 3.561887443065643311e-01 -1.400748193264007568e-01 -2.588637769222259521e-01 2.525071240961551666e-02 2.567284107208251953e-01 6.186837330460548401e-02 1.161545813083648682e-01 -6.429030001163482666e-02 -3.500756621360778809e-02 -7.434746623039245605e-02 -1.439562290906906128e-01 3.012997806072235107e-01 4.473447203636169434e-01 -5.419161170721054077e-02
2.842809818685054779e-02 9.542423486709594727e-02 -4.883705377578735352e-01 -8.263129740953445435e-02 -9.671614505350589752e-03 1.002730205655097961e-01 2.687946707010269165e-02 1.164359971880912781e-01 -1.965861953794956207e-02 4.421995952725410461e-02 -1.085186377167701721e-01 1.957652568817138672e-01 -2.181222289800643921e-01 -2.918281033635139465e-02 -1.063712686300277710e-01 -1.116254180669784546e-01 -1.716497167944908142e-02 4.805974289774894714e-02 -1.464527547359466553e-01 -3.180641531944274902e-01 -8.878917992115020752e-02 2.703754603862762451e-02 -8.634147047996520996e-02 -1.008045673370361328e-01 2.721582651138305664e-01 -1.962319165468215942e-01 1.955366432666778564e-01 2.216417938470840454e-01 -3.324303627014160156e-01 7.202113419771194458e-02 2.168985456228256226e-01 -2.855713069438934326e-01
-4.774687439203262329e-02 -6.223236396908760071e-02 -2.480860352516174316e-01 7.006012648344039917e-02 6.218675151467323303e-02 1.372467130422592163e-01 -1.774896234273910522e-01 2.069076150655746460e-01 -1.985406279563903809e-01 1.032509803771972656e-01 -1.036414504051208496e-01 2.074610888957977295e-01 -1.083873808383941650e-01 2.012881077826023102e-02 1.481918394565582275e-01 -1.352515071630477905e-01 -3.748006746172904968e-02 4.369229823350906372e-02 2.886577509343624115e-02 -1.226604208350181580e-01 -1.320251375436782837e-01 3.033591508865356445e-01 -1.917997747659683228e-01 -2.192463576793670654e-01 2.985945641994476318e-01 -1.152984201908111572e-01 1.347232311964035034e-01 2.443996816873550415e-01 -3.846639990806579590e-01 -6.495475023984909058e-02 3.559369146823883057e-01 -3.729455545544624329e-02
8.238326758146286011e-02 -8.485051244497299194e-02 -3.501858934760093689e-02 -2.173628285527229309e-02 5.711819976568222046e-02 4.646865427494049072e-01 -2.912649810314178467e-01 -1.882975995540618896e-01 3.862482681870460510e-02 -1.013827547430992126e-01 -8.956642448902130127e-02 1.278968006372451782e-01 -1.459901630878448486e-01 -1.961081922054290771e-01 -3.298105299472808838e-01 1.042808406054973602e-02 -3.438720703125000000e-01 -9.210435301065444946e-02 -1.845787018537521362e-01 -1.272251158952713013e-01 -1.813907176256179810e-01 -1.602825475856661797e-03 8.381056785583496094e-02 -1.728580296039581299e-01 -1.032851338386535645e-01 -1.297337561845779419e-01 3.359832614660263062e-02 -4.098386317491531372e-02 -1.288607865571975708e-01 -1.185436323285102844e-01 3.634108006954193115e-01 -1.391678024083375931e-02
1.340179890394210815e-01 -2.473619394004344940e-02 -2.016352117061614990e-01 1.150717884302139282e-01 -7.882786542177200317e-02 1.569593548774719238e-01 -9.273565374314785004e-03 -5.519700795412063599e-02 -3.249647617340087891e-01 -1.881882101297378540e-01 -3.185078874230384827e-02 -1.202353835105895996e-01 -2.114748060703277588e-01 -9.482488781213760376e-02 -6.628662347793579102e-02 2.381388247013092041e-01 -1.851913891732692719e-02 7.425971329212188721e-02 2.938065230846405029e-01 -1.787543147802352905e-01 5.304421856999397278e-02 -9.514948725700378418e-02 -7.734216004610061646e-02 -1.508342027664184570e-01 1.114321127533912659e-01 5.946533381938934326e-02 -1.069711372256278992e-01 8.363443613052368164e-02 2.009166032075881958e-01 2.120144106447696686e-02 5.451607704162597656e-01 -2.917192280292510986e-01
2.194381952285766602e-01 1.980688720941543579e-01 -3.298556506633758545e-01 1.582579910755157471e-01 1.015069894492626190e-02 1.193711087107658386e-01 -9.168983250856399536e-02 -2.872311770915985107e-01 -3.272362053394317627e-02 7.734447717666625977e-02 5.643199663609266281e-03 -1.183302104473114014e-01 -4.010517299175262451e-01 -1.385382264852523804e-01 -3.249413073062896729e-01 1.010687276721000671e-01 -7.893259078264236450e-02 1.730782836675643921e-01 3.065910935401916504e-01 8.010397851467132568e-02 -1.757562607526779175e-01 -1.214764267206192017e-01 6.522944569587707520e-02 2.230506762862205505e-02 1.254203915596008301e-01 -2.313502579927444458e-01 7.076376583427190781e-03 1.927857846021652222e-01 4.121216386556625366e-02 1.578538417816162109e-01 1.905516237020492554e-01 -1.355724781751632690e-02
1.396629959344863892e-01 -1.461772620677947998e-01 -2.305108457803726196e-01 2.203250974416732788e-01 -6.873403210192918777e-03 7.052455842494964600e-02 -2.457155585289001465e-01 -1.626960188150405884e-02 1.224981918931007385e-01 -2.695201709866523743e-02 -5.071216449141502380e-02 -1.696540415287017822e-01 1.066210940480232239e-01 -1.581202000379562378e-01 -2.189374566078186035e-01 1.594489812850952148e-01 -2.037156671285629272e-01 -7.061189506202936172e-03 3.405961096286773682e-01 1.946149766445159912e-02 -9.156316518783569336e-02 -2.091536968946456909e-01 9.532450139522552490e-02 -1.559307426214218140e-01 4.044564440846443176e-02 -2.973958849906921387e-01 2.549291253089904785e-01 3.361726105213165283e-01 -4.568634927272796631e-02 -5.798020586371421814e-02 1.463644299656152725e-02 -3.431665003299713135e-01
-8.180844783782958984e-02 1.879157721996307373e-01 -3.306765258312225342e-01 2.016836404800415039e-01 -4.209543694742023945e-04 1.524517685174942017e-01 1.731560826301574707e-01 3.522202372550964355e-02 -3.038455843925476074e-01 -3.932577744126319885e-02 7.895988970994949341e-02 2.498171478509902954e-02 -2.077556401491165161e-01 -2.141094952821731567e-01 2.515229769051074982e-02 2.087977677583694458e-01 1.312456279993057251e-01 1.476458758115768433e-01 2.178531736135482788e-01 -1.376465260982513428e-01 -7.102417200803756714e-02 9.878948330879211426e-02 2.174328714609146118e-01 7.403151690959930420e-02 6.024484708905220032e-02 1.653045229613780975e-02 1.684972457587718964e-02 6.816630065441131592e-02 1.100910156965255737e-01 2.580085098743438721e-01 5.000765919685363770e-01 -9.462268650531768799e-02
-8.890908956527709961e-02 -9.918550401926040649e-02 -1.085461676120758057e-01 5.441918224096298218e-02 -1.335427016019821167e-01 1.252544075250625610e-01 -2.978157252073287964e-02 -2.603637799620628357e-02 -1.519684940576553345e-01 -5.248959735035896301e-02 7.532490789890289307e-02 -2.254115045070648193e-01 -9.892311692237854004e-02 1.237084493041038513e-01 3.953320905566215515e-03 1.421009004116058350e-01 1.475596893578767776e-02 2.362787872552871704e-01 3.504466414451599121e-01 -1.647735238075256348e-01 3.790808841586112976e-02 1.246239393949508667e-01 3.110771477222442627e-01 -2.513021528720855713e-01 -8.238828741014003754e-03 -2.070092409849166870e-01 1.060949489474296570e-01 2.216095104813575745e-02 1.797843724489212036e-02 4.303051158785820007e-02 5.629453063011169434e-01 2.194228768348693848e-01
-4.781749844551086426e-02 4.336322844028472900e-02 -2.242298573255538940e-01 8.675551414489746094e-02 -7.508217543363571167e-02 1.421756297349929810e-01 -1.416458040475845337e-01 -2.467260928824543953e-03 1.898414641618728638e-02 4.110774025321006775e-03 4.602366313338279724e-02 1.108650490641593933e-01 -2.630682289600372314e-01 -1.499255746603012085e-01 -1.265740841627120972e-01 -5.063075572252273560e-02 1.185746341943740845e-01 2.137703597545623779e-01 2.007103562355041504e-01 -2.163628786802291870e-01 7.344882190227508545e-02 -1.057840585708618164e-01 -4.396515339612960815e-02 -3.310608565807342529e-01 1.583107709884643555e-01 -3.036278784275054932e-01 2.184480875730514526e-01 1.974296122789382935e-01 2.576052546501159668e-01 1.648685336112976074e-01 4.407806694507598877e-01 -1.728159189224243164e-02
9.942745091393589973e-04 3.028780780732631683e-02 -1.981457620859146118e-01 6.055119633674621582e-02 2.755266129970550537e-01 1.421585679054260254e-01 2.694516256451606750e-02 5.582264810800552368e-02 -1.367006748914718628e-01 -1.243399456143379211e-01 2.078541927039623260e-02 1.372812408953905106e-02 -1.190927177667617798e-01 4.986233711242675781e-01 -1.855138838291168213e-01 3.221409395337104797e-02 -1.988434642553329468e-01 -8.324141800403594971e-02 1.493353582918643951e-02 -2.292755991220474243e-01 -9.804559499025344849e-02 3.267500996589660645e-01 3.550165146589279175e-02 1.731174811720848083e-02 -6.216676905751228333e-02 -1.917514801025390625e-01 1.137569770216941833e-01 8.900052309036254883e-02 -2.909141480922698975e-01 7.890208810567855835e-02 3.706305325031280518e-01 -1.274456977844238281e-01
1.232842803001403809e-01 -2.404235899448394775e-01 -4.008834958076477051e-01 6.259821355342864990e-02 -5.275078862905502319e-02 1.867002546787261963e-01 -5.344280973076820374e-02 1.401647329330444336e-01 -3.716634213924407959e-02 2.058823257684707642e-01 -2.224609404802322388e-01 -9.060572832822799683e-02 -6.566873937845230103e-02 5.258044973015785217e-02 9.239227324724197388e-02 1.693171709775924683e-01 2.022882401943206787e-01 3.494306653738021851e-02 -6.298668682575225830e-02 2.504149675369262695e-01 -3.476965725421905518e-01 2.776283919811248779e-01 1.108640357851982117e-01 -7.965682446956634521e-02 -1.379855573177337646e-01 -3.145938217639923096e-01 2.341696992516517639e-02 1.174333617091178894e-01 -7.871951162815093994e-02 -1.870805025100708008e-01 1.701009422540664673e-01 -1.690537184476852417e-01
2.226146906614303589e-01 4.028256982564926147e-02 -1.224369704723358154e-01 1.044376194477081299e-01 -1.729677990078926086e-02 1.836254447698593140e-01 -7.516189664602279663e-02 1.971469372510910034e-01 -9.643436968326568604e-02 -5.355020985007286072e-02 1.053267195820808411e-01 8.933526277542114258e-02 -1.314828544855117798e-01 7.569464296102523804e-02 -2.074694484472274780e-01 1.616805195808410645e-01 -2.260428518056869507e-01 3.132922053337097168e-01 -1.337366700172424316e-01 -1.964261829853057861e-01 -5.522997677326202393e-02 -1.561549305915832520e-01 5.555158853530883789e-02 -1.790472716093063354e-01 -2.916943430900573730e-01 -4.412705600261688232e-01 -1.355887055397033691e-01 3.144412040710449219e-01 -5.878273025155067444e-02 1.147410497069358826e-01 1.838267892599105835e-01 -7.193340361118316650e-02
3.359032571315765381e-01 -4.786322265863418579e-02 -3.338684737682342529e-01 8.348660171031951904e-02 -8.063481654971837997e-04 1.404355913400650024e-01 2.388493157923221588e-02 1.043072268366813660e-01 4.288662225008010864e-02 -1.792054027318954468e-01 -2.410026937723159790e-01 -1.021654624491930008e-02 -1.739214956760406494e-01 -3.907802514731884003e-03 -1.455234736204147339e-01 1.138621047139167786e-01 -3.445511683821678162e-02 -1.617871522903442383e-01 2.442365586757659912e-01 3.109146654605865479e-01 -1.107762902975082397e-01 1.329998373985290527e-01 -2.519668638706207275e-01 4.089381918311119080e-02 1.508159935474395752e-01 -2.492926567792892456e-01 -2.084673494100570679e-01 2.941684126853942871e-01 5.831364169716835022e-02 7.175283133983612061e-02 2.262185066938400269e-01 -1.590885072946548462e-01
1.105316132307052612e-01 1.246211901307106018e-01 -8.300870656967163086e-02 9.973397850990295410e-02 -1.974065601825714111e-01 3.194476366043090820e-01 -6.478010863065719604e-02 3.313070908188819885e-02 -2.691149711608886719e-01 2.326248772442340851e-02 -3.231302797794342041e-01 -2.559126913547515869e-01 -2.308197915554046631e-01 3.533462062478065491e-02 -1.120650321245193481e-01 6.138137727975845337e-02 8.436597138643264771e-02 2.989121973514556885e-01 3.385472297668457031e-01 -3.243536874651908875e-02 -1.901045441627502441e-01 7.720278203487396240e-02 9.824994206428527832e-02 6.729911267757415771e-02 9.523140639066696167e-02 -6.110288202762603760e-02 2.343556582927703857e-01 3.302552700042724609e-01 7.251787930727005005e-02 -3.603583574295043945e-02 -9.136855602264404297e-02 -1.878024041652679443e-01
1.560856550931930542e-01 6.065915897488594055e-02 -1.875014859251677990e-04 1.801983267068862915e-01 -1.544169634580612183e-01 -6.517563015222549438e-02 -6.957180052995681763e-02 -4.511826112866401672e-02 -2.606109082698822021e-01 5.542992427945137024e-02 -1.260594464838504791e-02 -2.928504943847656250e-01 -1.379290968179702759e-01 4.761705920100212097e-02 -4.123521149158477783e-01 5.670800060033798218e-02 -2.969791889190673828e-01 2.444776892662048340e-01 -5.719333142042160034e-02 -3.255537152290344238e-01 -1.032591834664344788e-01 2.521548569202423096e-01 -1.942998319864273071e-01 -1.483878493309020996e-01 -1.129414588212966919e-01 -3.101800978183746338e-01 -2.336105518043041229e-02 1.443294733762741089e-01 4.596038721501827240e-03 1.269370168447494507e-01 4.114405810832977295e-02 -1.168581768870353699e-01
5.018262565135955811e-02 -2.733891010284423828e-01 3.629522398114204407e-02 1.482824981212615967e-01 -1.074856817722320557e-01 3.580577373504638672e-01 -2.810536324977874756e-01 -9.345564246177673340e-02 -2.224953025579452515e-01 -5.114870145916938782e-02 -1.788348257541656494e-01 6.080700457096099854e-02 -3.148761987686157227e-01 8.133947104215621948e-02 -1.926623135805130005e-01 1.781908869743347168e-01 2.418397367000579834e-01 2.884920835494995117e-01 1.718448251485824585e-01 7.408381998538970947e-02 -1.448436081409454346e-01 -1.571111008524894714e-02 1.042646616697311401e-01 1.069858297705650330e-02 -4.294398799538612366e-02 4.937649518251419067e-02 3.167599141597747803e-01 1.426036953926086426e-01 -1.150672733783721924e-01 -6.457889825105667114e-02 5.846991762518882751e-02 -2.340683192014694214e-01
1.169360131025314331e-01 4.953347146511077881e-02 -3.285709321498870850e-01 -2.998840995132923126e-02 1.496395319700241089e-01 2.831764519214630127e-01 -1.016646325588226318e-01 -1.494284123182296753e-01 -1.417806372046470642e-02 -1.070397645235061646e-01 2.285362631082534790e-01 -2.537016868591308594e-01 -1.119489967823028564e-01 -1.581093370914459229e-01 -2.153055220842361450e-01 1.066014468669891357e-01 -1.540050357580184937e-01 2.400828450918197632e-01 2.470474243164062500e-01 -6.831735372543334961e-02 -3.003909289836883545e-01 4.705938324332237244e-02 2.313768491148948669e-02 -9.785063564777374268e-02 9.737379103899002075e-02 -2.975465059280395508e-01 -4.535000305622816086e-03 3.423804640769958496e-01 -8.786328136920928955e-02 1.625773012638092041e-01 1.126284003257751465e-01 -6.746916472911834717e-02
2.905786931514739990e-01 4.521215334534645081e-02 -1.077910363674163818e-01 6.511338800191879272e-02 -5.203924328088760376e-02 2.576045691967010498e-01 -2.940435111522674561e-01 -6.212105229496955872e-02 -9.677235037088394165e-02 2.725744843482971191e-01 -3.361735343933105469e-01 1.751568466424942017e-01 2.987675741314888000e-02 -1.555338781327009201e-02 -4.745476413518190384e-03 6.780058145523071289e-02 9.198938310146331787e-02 -1.814900934696197510e-01 2.498359531164169312e-01 -2.472113519906997681e-01 -3.172260150313377380e-02 2.466762661933898926e-01 -1.038749068975448608e-01 5.640762299299240112e-02 -1.512396186590194702e-01 -2.390042543411254883e-01 -1.870765984058380127e-01 1.328968256711959839e-01 -1.481827646493911743e-01 9.807721711695194244e-03 2.627878487110137939e-01 -2.015869468450546265e-01
-1.852279305458068848e-01 3.035764098167419434e-01 -1.681828051805496216e-01 -1.689567230641841888e-02 -6.805787980556488037e-02 2.388959974050521851e-01 -2.727382183074951172e-01 2.171052098274230957e-01 -3.931747004389762878e-02 2.579751051962375641e-02 -1.840936094522476196e-01 -1.166345924139022827e-01 -3.387261927127838135e-01 2.428340911865234375e-01 -1.212034374475479126e-01 -1.227205991744995117e-01 -1.122609004378318787e-01 -5.529462173581123352e-02 1.321968585252761841e-01 -1.013423427939414978e-01 -2.455280348658561707e-02 3.290499448776245117e-01 2.981854975223541260e-02 2.354816645383834839e-01 6.312991678714752197e-02 2.666277624666690826e-02 9.212214499711990356e-02 2.299677282571792603e-01 -3.638782352209091187e-02 2.333428859710693359e-01 2.675164937973022461e-01 -8.091581612825393677e-02
6.465974450111389160e-02 -1.220912709832191467e-01 -3.630551993846893311e-01 -1.320780664682388306e-01 -1.538803279399871826e-01 6.066005304455757141e-02 -4.444094747304916382e-02 1.510508507490158081e-01 -2.938521839678287506e-02 1.362069994211196899e-01 2.459470480680465698e-01 4.407089576125144958e-02 -8.317430317401885986e-02 1.892814040184020996e-02 -3.741035461425781250e-01 7.943073660135269165e-02 1.840192675590515137e-01 -3.142767027020454407e-02 2.106002420186996460e-01 2.301612310111522675e-02 1.288861334323883057e-01 3.734833374619483948e-02 1.617508530616760254e-01 5.389350652694702148e-02 2.446621060371398926e-01 -3.662966787815093994e-01 1.799570024013519287e-01 1.744111627340316772e-01 8.622526377439498901e-02 2.914170026779174805e-01 1.746508330106735229e-01 -1.939498484134674072e-01
1.449248492717742920e-01 -3.129511326551437378e-02 -3.877925872802734375e-01 1.005150154232978821e-01 -2.744287550449371338e-01 9.096198529005050659e-02 -2.437019497156143188e-01 1.413220763206481934e-01 8.580372668802738190e-03 -3.930073603987693787e-02 4.424881935119628906e-02 7.715945690870285034e-02 -2.368376106023788452e-01 -1.880097091197967529e-01 -4.331741109490394592e-02 3.410488665103912354e-01 8.662267774343490601e-02 -2.511175870895385742e-01 1.037586703896522522e-01 -4.179077222943305969e-02 1.105617731809616089e-01 2.309440076351165771e-01 3.036854863166809082e-01 -7.189294788986444473e-03 1.075348332524299622e-01 -2.186407148838043213e-01 1.180305182933807373e-01 3.632635250687599182e-02 -1.365009546279907227e-01 1.275657713413238525e-01 2.570309042930603027e-01 1.375609487295150757e-01
1.118218675255775452e-01 -3.193300366401672363e-01 -2.557269632816314697e-01 1.230304613709449768e-01 4.533112980425357819e-03 6.139917671680450439e-02 -6.160233169794082642e-02 -6.037293747067451477e-02 -2.905822396278381348e-01 2.655113041400909424e-01 8.268873393535614014e-02 -7.344901561737060547e-02 -1.213265210390090942e-01 -1.462550908327102661e-01 -1.306958794593811035e-01 -2.354554086923599243e-02 -1.966103017330169678e-01 5.401238054037094116e-02 2.474447339773178101e-01 -3.427911102771759033e-01 -1.412348449230194092e-01 1.115622371435165405e-01 -7.996333390474319458e-02 5.954607576131820679e-02 -2.859199978411197662e-02 5.545407906174659729e-02 4.038359504193067551e-03 7.095038145780563354e-02 8.812463283538818359e-02 1.509033329784870148e-02 4.451516270637512207e-01 -3.084009587764739990e-01
-8.316750079393386841e-02 -2.076956033706665039e-01 -5.077349394559860229e-02 -2.895681932568550110e-02 5.741151794791221619e-02 1.938734352588653564e-01 -2.444822713732719421e-02 2.493883669376373291e-01 -3.617605865001678467e-01 -2.734602987766265869e-01 1.429896056652069092e-01 -2.449966669082641602e-01 -7.987216860055923462e-02 -3.280427306890487671e-02 -8.570060133934020996e-02 -1.551646552979946136e-02 -1.677019149065017700e-01 1.211740821599960327e-01 1.521170884370803833e-01 -2.809721827507019043e-01 -1.034319773316383362e-01 1.652571856975555420e-01 5.901668965816497803e-02 -2.276847660541534424e-01 2.523173391819000244e-01 -1.553204804658889771e-01 1.845348179340362549e-01 -1.602726131677627563e-01 -1.408964991569519043e-01 1.198295205831527710e-01 3.290683329105377197e-01 -1.159435361623764038e-01
8.612658083438873291e-02 2.806199714541435242e-02 -5.397539585828781128e-03 1.679611653089523315e-01 9.118580818176269531e-02 1.855713129043579102e-01 -1.055973917245864868e-01 5.131830275058746338e-02 -1.118946820497512817e-01 -1.372645199298858643e-01 -3.747548758983612061e-01 -1.698100753128528595e-02 -1.118652001023292542e-01 -1.031884551048278809e-01 -6.765212118625640869e-02 2.595330178737640381e-01 9.249763190746307373e-02 2.588976621627807617e-01 1.700138002634048462e-01 1.810821294784545898e-01 -4.072929322719573975e-01 9.640703350305557251e-02 4.728322103619575500e-02 -1.269286684691905975e-02 -7.010794430971145630e-02 -3.897829651832580566e-01 -8.276429027318954468e-02 -8.013521321117877960e-03 8.587113698013126850e-04 6.734872609376907349e-02 3.454133868217468262e-02 -3.943143188953399658e-01
-8.710033446550369263e-02 1.182133033871650696e-01 -1.580279767513275146e-01 1.562550067901611328e-01 1.639228314161300659e-01 2.064010500907897949e-01 -1.902616769075393677e-01 -2.269978076219558716e-01 -2.579131424427032471e-01 -1.757834851741790771e-02 -9.275186061859130859e-02 -2.193047404289245605e-01 -1.105063185095787048e-01 -1.429409533739089966e-01 -2.036762088537216187e-01 1.653463691473007202e-01 -1.328318864107131958e-01 3.451479971408843994e-01 1.211248114705085754e-01 -1.319392621517181396e-01 -3.141746819019317627e-01 3.770729899406433105e-02 -3.293045982718467712e-02 8.177006244659423828e-02 6.989742070436477661e-02 -1.456446945667266846e-01 -1.252907216548919678e-01 3.241668939590454102e-01 1.782105267047882080e-01 1.280419249087572098e-02 3.015476763248443604e-01 1.937273703515529633e-02
1.572153419256210327e-01 3.197599649429321289e-01 -4.546241760253906250e-01 6.978102028369903564e-02 -2.063727229833602905e-01 -1.049443241208791733e-02 -1.423157453536987305e-01 1.191488932818174362e-02 -1.370257586240768433e-01 2.917039096355438232e-01 -1.903460621833801270e-01 -9.504351019859313965e-02 2.957076951861381531e-02 -2.193123251199722290e-01 2.593881217762827873e-03 2.939353287220001221e-01 -6.831134855747222900e-02 1.012673005461692810e-01 6.627924740314483643e-02 -7.672839611768722534e-02 1.648013293743133545e-02 2.948807775974273682e-01 -5.403200909495353699e-02 4.411599040031433105e-02 -4.395249485969543457e-02 -1.573875248432159424e-01 1.433541327714920044e-01 6.276017427444458008e-02 -2.003349661827087402e-01 9.536007046699523926e-02 2.639386355876922607e-01 1.627968549728393555e-01
-5.200126906856894493e-04 1.704629957675933838e-01 -1.219919696450233459e-01 2.339666187763214111e-01 -2.744362056255340576e-01 1.936948150396347046e-01 2.830539643764495850e-02 -1.044419780373573303e-01 -7.181852310895919800e-02 1.070666611194610596e-01 -2.491758316755294800e-01 2.600882053375244141e-01 9.466732293367385864e-02 2.671071588993072510e-01 -2.355232834815979004e-01 1.579023152589797974e-01 -3.995553851127624512e-01 -6.231825426220893860e-02 -1.339368335902690887e-02 4.668633639812469482e-02 -4.363557323813438416e-02 2.023322135210037231e-01 2.678919136524200439e-01 -1.009142771363258362e-01 2.076386660337448120e-02 -4.888655617833137512e-02 9.335786104202270508e-02 2.126776576042175293e-01 -3.260127827525138855e-02 1.360845565795898438e-01 2.870802581310272217e-01 -1.423536092042922974e-01
2.233489789068698883e-02 1.077791005373001099e-01 -1.459077149629592896e-01 -1.977240592241287231e-01 -2.092086076736450195e-01 9.065936505794525146e-02 -6.564322859048843384e-02 8.631166815757751465e-02 -1.081231907010078430e-01 -8.331919461488723755e-02 -1.510070115327835083e-01 -1.341985911130905151e-01 -3.146969676017761230e-01 -3.240900039672851562e-01 1.496188342571258545e-01 1.043982505798339844e-01 -2.918440401554107666e-01 1.776279360055923462e-01 9.253273718059062958e-03 -2.893155813217163086e-01 -1.233185976743698120e-01 2.446735799312591553e-01 1.125465556979179382e-01 1.769504547119140625e-01 2.541427314281463623e-02 -2.547863721847534180e-01 -1.033275127410888672e-01 3.088283538818359375e-01 -1.561178565025329590e-01 -1.326379328966140747e-01 6.751360744237899780e-02 -1.710397452116012573e-01
-1.606644839048385620e-01 -7.951353490352630615e-02 -2.207801192998886108e-01 1.266702078282833099e-02 -1.294865012168884277e-01 2.312315553426742554e-01 -1.747115254402160645e-01 1.679718345403671265e-01 -7.135061919689178467e-02 -7.663705199956893921e-02 1.967235952615737915e-01 -3.841803669929504395e-01 -8.180127292871475220e-02 -1.031871512532234192e-01 1.835188865661621094e-01 5.192649364471435547e-02 1.030437946319580078e-01 2.688690125942230225e-01 6.030904874205589294e-02 -6.743819266557693481e-02 4.724772647023200989e-03 -1.115792617201805115e-02 1.997946947813034058e-01 -9.964413940906524658e-02 1.887037307024002075e-01 -2.829418182373046875e-01 2.279932349920272827e-01 4.576468467712402344e-02 4.076215997338294983e-02 1.650515049695968628e-01 4.003548324108123779e-01 -1.974790394306182861e-01
5.293810740113258362e-02 -2.820791900157928467e-01 2.174987457692623138e-02 -2.217514514923095703e-01 -9.142531454563140869e-02 -2.939442172646522522e-02 2.541757375001907349e-02 1.308761686086654663e-01 -6.843203306198120117e-02 3.216952979564666748e-01 -1.242372393608093262e-01 2.105747759342193604e-01 -2.270293086767196655e-01 -1.384244561195373535e-01 3.016331419348716736e-02 2.963339984416961670e-01 -8.469400554895401001e-02 2.445749789476394653e-01 3.535142168402671814e-02 -8.348438143730163574e-02 -1.546325087547302246e-01 2.463101148605346680e-01 1.118668541312217712e-01 -3.148628398776054382e-02 -3.537043184041976929e-02 -2.651730179786682129e-01 1.547830551862716675e-01 2.747313082218170166e-01 -7.183264940977096558e-02 1.760022938251495361e-01 2.399469763040542603e-01 -2.749566733837127686e-01
-9.707804024219512939e-02 7.153034955263137817e-02 6.610171496868133545e-02 1.062393188476562500e-01 -3.619479835033416748e-01 2.341133505105972290e-01 1.586179882287979126e-01 2.363190501928329468e-01 -7.972548902034759521e-02 -1.107590459287166595e-02 -1.092660054564476013e-01 -1.307031959295272827e-01 -1.524621397256851196e-01 -5.536911264061927795e-02 1.533108204603195190e-01 7.577332109212875366e-02 -3.499532043933868408e-01 1.586821675300598145e-01 1.326454877853393555e-01 -9.691300243139266968e-02 -1.802747100591659546e-01 1.635652035474777222e-01 9.283198416233062744e-02 -5.680552870035171509e-02 -1.331064291298389435e-02 -2.965934872627258301e-01 -2.946170978248119354e-02 4.644997119903564453e-01 -4.470675438642501831e-02 -1.769429892301559448e-01 6.419088691473007202e-02 -1.548928916454315186e-01
1.233602166175842285e-01 -4.528073966503143311e-02 -1.879322826862335205e-01 7.310330122709274292e-02 -2.346525937318801880e-01 2.461622059345245361e-01 1.453987210988998413e-01 1.722136139869689941e-01 -2.979092299938201904e-01 7.565904408693313599e-02 -2.060347050428390503e-01 1.511337906122207642e-01 -8.672919124364852905e-02 7.043009251356124878e-02 1.936478763818740845e-01 2.718319594860076904e-01 -1.479537785053253174e-01 2.144149690866470337e-02 1.834020614624023438e-01 2.164436280727386475e-01 1.954452544450759888e-01 -1.366993337869644165e-01 2.897333800792694092e-01 -2.212824970483779907e-01 -8.550882339477539062e-02 -1.405289620161056519e-01 2.352640926837921143e-01 2.291049435734748840e-02 -1.767868846654891968e-01 1.145439818501472473e-01 1.196868419647216797e-01 -2.402258664369583130e-01
3.602199852466583252e-01 1.423636078834533691e-01 -1.461985260248184204e-01 1.733459532260894775e-01 -2.427598685026168823e-01 2.843092381954193115e-01 -1.785509586334228516e-01 1.697428077459335327e-01 -2.078076601028442383e-01 -7.376432418823242188e-02 -3.189590871334075928e-01 1.241222321987152100e-01 2.906870655715465546e-02 -6.934719532728195190e-02 7.864169031381607056e-02 -3.932521119713783264e-02 1.012910273857414722e-03 2.794860303401947021e-01 1.297397911548614502e-01 -3.246431425213813782e-02 -9.644515067338943481e-02 2.836136147379875183e-02 7.743108086287975311e-03 -1.089345216751098633e-01 -4.836463183164596558e-02 -1.099429675377905369e-03 -5.369732156395912170e-02 -2.249226905405521393e-02 -3.106616139411926270e-01 -1.394283026456832886e-01 1.966918557882308960e-01 -3.748896420001983643e-01
3.275269865989685059e-01 1.890118047595024109e-02 4.355185851454734802e-02 3.079566359519958496e-01 2.863550372421741486e-02 2.872681915760040283e-01 -1.280535012483596802e-01 2.628714740276336670e-01 -1.471295803785324097e-01 -1.105742380023002625e-01 -2.120183557271957397e-01 5.817238986492156982e-02 -5.933606252074241638e-02 -9.089143574237823486e-02 -1.741864085197448730e-01 1.413167417049407959e-01 -2.316978424787521362e-01 6.230772286653518677e-02 1.346142869442701340e-02 -1.783752441406250000e-01 -2.159953713417053223e-01 -1.543213725090026855e-01 -2.034347504377365112e-01 -2.842413783073425293e-01 -8.610913157463073730e-02 -2.814314663410186768e-01 6.559102982282638550e-02 2.250649183988571167e-01 8.768364787101745605e-02 1.804623454809188843e-01 1.167417317628860474e-01 -6.941211968660354614e-02
2.163471095263957977e-02 -8.008882403373718262e-03 -4.227323532104492188e-01 -1.454285997897386551e-02 -1.418217569589614868e-01 1.885789334774017334e-01 -1.514606326818466187e-01 -8.887115865945816040e-02 -1.747216582298278809e-01 -2.819118648767471313e-02 5.345875024795532227e-02 9.910142421722412109e-02 -1.016363501548767090e-01 5.395678430795669556e-02 -3.707082942128181458e-03 -9.232877939939498901e-02 -1.085859164595603943e-01 2.040942758321762085e-01 -1.252144854515790939e-02 -1.220694184303283691e-01 8.473049849271774292e-02 -7.664085924625396729e-02 -2.199073582887649536e-01 -1.465413272380828857e-01 -1.186379119753837585e-01 -4.977825582027435303e-01 1.210472360253334045e-01 2.852895855903625488e-02 -2.580422535538673401e-02 2.142924815416336060e-01 4.366788566112518311e-01 4.758844152092933655e-02
-3.121667727828025818e-02 -3.614646568894386292e-02 3.129206225275993347e-02 8.213021606206893921e-02 -1.403343528509140015e-01 1.250250488519668579e-01 -7.007313519716262817e-02 -3.425724431872367859e-02 -5.547433495521545410e-01 -2.912671267986297607e-01 2.071676701307296753e-01 6.046815961599349976e-02 -6.271394342184066772e-02 4.573870822787284851e-02 -2.486671693623065948e-02 1.079632192850112915e-01 8.021578937768936157e-02 7.078541070222854614e-02 -1.956039294600486755e-02 -7.554207742214202881e-02 -2.350527793169021606e-01 1.438872367143630981e-01 -7.944677025079727173e-03 -1.056412830948829651e-01 -6.687812041491270065e-03 -4.719231724739074707e-01 5.055656656622886658e-02 1.772786527872085571e-01 -2.300226688385009766e-01 1.725161075592041016e-01 1.555651146918535233e-02 -2.162627726793289185e-01
2.376612424850463867e-01 4.971325397491455078e-02 -3.306463956832885742e-01 -1.372748315334320068e-01 1.327219605445861816e-01 2.343605756759643555e-01 -9.502902626991271973e-02 -7.419935613870620728e-02 -2.041209191083908081e-01 -1.835661567747592926e-02 1.326187700033187866e-01 -1.953054033219814301e-02 -3.192211091518402100e-01 -6.269568949937820435e-02 -4.106331169605255127e-01 -8.133877068758010864e-03 -1.158003881573677063e-01 2.146666049957275391e-01 2.113038003444671631e-01 1.046496070921421051e-02 -2.260168790817260742e-01 -1.684446483850479126e-01 1.703591197729110718e-01 -2.319419384002685547e-02 5.519809201359748840e-02 -2.407085150480270386e-01 7.927225902676582336e-03 2.420707941055297852e-01 1.088344156742095947e-01 3.636278957128524780e-02 3.033748827874660492e-02 -2.104860842227935791e-01
2.698722183704376221e-01 -6.926929205656051636e-02 -9.980771690607070923e-02 1.057692095637321472e-01 -2.796632647514343262e-01 1.044381335377693176e-01 -1.216906830668449402e-01 3.165667951107025146e-01 -2.458440363407135010e-01 1.779886633157730103e-01 -3.825700581073760986e-01 -2.175556495785713196e-02 -1.052357181906700134e-01 -1.269377470016479492e-01 -9.316764026880264282e-02 -1.351124346256256104e-01 4.367736354470252991e-02 1.583949476480484009e-01 5.120605602860450745e-02 -4.580944031476974487e-02 -1.484857499599456787e-01 5.679668858647346497e-02 -1.409365683794021606e-01 4.648502916097640991e-02 -4.555615037679672241e-02 -2.168191038072109222e-02 1.414597183465957642e-01 -5.186586081981658936e-02 -6.379466503858566284e-02 2.010590285062789917e-01 1.162667125463485718e-01 -4.916606545448303223e-01
1.215125098824501038e-01 -2.518611550331115723e-01 -8.817714452743530273e-02 1.591944247484207153e-01 -2.018766105175018311e-01 2.085971087217330933e-01 -1.920710355043411255e-01 -1.212817430496215820e-01 -1.691981405019760132e-01 -5.488305166363716125e-02 -1.956140249967575073e-01 -7.425043731927871704e-02 -2.673665583133697510e-01 -8.193159103393554688e-02 7.351389620453119278e-03 3.826377168297767639e-02 2.068152278661727905e-01 2.149241268634796143e-01 3.037738502025604248e-01 -4.369578510522842407e-02 -2.751585245132446289e-01 2.221229672431945801e-01 5.142306536436080933e-02 -3.095395490527153015e-02 -2.569503486156463623e-01 -1.083935797214508057e-02 3.242917656898498535e-01 2.443441599607467651e-01 -6.527173798531293869e-03 -1.019622012972831726e-01 4.825264587998390198e-02 -2.051773071289062500e-01
2.982322871685028076e-01 1.675297021865844727e-01 -8.158170618116855621e-03 -2.770102396607398987e-02 -5.518569052219390869e-02 2.761461436748504639e-01 -6.771364063024520874e-02 2.363485842943191528e-01 -2.881031930446624756e-01 -2.279155999422073364e-01 3.828623294830322266e-01 -2.456697076559066772e-02 -1.151411235332489014e-02 6.784854084253311157e-02 4.895747080445289612e-02 9.744689613580703735e-02 -2.620414644479751587e-02 -1.591120958328247070e-01 7.754264026880264282e-02 -1.768652051687240601e-01 1.327193621546030045e-02 1.365286111831665039e-01 1.293821334838867188e-01 -7.474738359451293945e-02 6.284274905920028687e-02 -3.059220910072326660e-01 1.855144053697586060e-01 1.700960397720336914e-01 -1.886119246482849121e-01 8.952967822551727295e-03 3.694134354591369629e-01 -7.872208207845687866e-02
1.539498567581176758e-01 7.130679488182067871e-02 -1.893409788608551025e-01 1.145892515778541565e-01 -7.986231893301010132e-02 3.716751635074615479e-01 3.401395082473754883e-01 2.130529731512069702e-01 -6.684998422861099243e-02 9.692870080471038818e-02 -1.072740256786346436e-01 -1.353901773691177368e-01 -2.163425832986831665e-01 -8.272749930620193481e-02 -3.491734713315963745e-02 7.400619238615036011e-02 -1.325063705444335938e-01 -4.305757209658622742e-02 4.011940583586692810e-02 -8.358521014451980591e-02 1.106016188859939575e-01 1.606212258338928223e-01 3.320786952972412109e-01 -2.784611582756042480e-01 -8.128856122493743896e-02 1.409270102158188820e-03 5.727982148528099060e-02 6.639359891414642334e-02 -7.912980765104293823e-02 -1.184611842036247253e-01 1.849958747625350952e-01 -4.357832670211791992e-01
-1.001290902495384216e-01 2.518281340599060059e-02 -3.160642981529235840e-01 -6.422738078981637955e-03 -7.883549481630325317e-02 2.753148078918457031e-01 -1.458019483834505081e-02 2.771813422441482544e-02 -3.154872953891754150e-01 -1.337070167064666748e-01 2.621172182261943817e-02 8.729710429906845093e-02 -1.387502551078796387e-01 4.658565670251846313e-02 7.255367934703826904e-02 1.342631280422210693e-01 1.097230315208435059e-01 1.772553846240043640e-02 1.202886849641799927e-01 -1.027796193957328796e-01 -2.705713510513305664e-01 4.130517318844795227e-02 2.988606989383697510e-01 -2.769106924533843994e-01 1.607565432786941528e-01 1.209931671619415283e-01 9.655901044607162476e-02 1.052880883216857910e-01 1.613103598356246948e-01 3.158183991909027100e-01 4.129846990108489990e-01 -2.166185528039932251e-02
1.070975437760353088e-01 7.296769320964813232e-02 -1.156689003109931946e-01 -4.280358180403709412e-02 3.494012355804443359e-02 4.220971465110778809e-01 8.873239904642105103e-02 -5.201732739806175232e-02 -2.964775264263153076e-01 -1.586859524250030518e-01 -3.360383510589599609e-01 -7.249774038791656494e-02 -7.098683714866638184e-02 1.881636530160903931e-01 -3.702097013592720032e-02 3.226169645786285400e-01 -2.390411496162414551e-02 7.753561437129974365e-02 -8.823378384113311768e-02 2.475169897079467773e-01 2.202267050743103027e-01 -6.059658527374267578e-02 1.209460720419883728e-01 -3.293271362781524658e-02 -1.100734472274780273e-01 5.089933052659034729e-02 -4.775521531701087952e-02 8.343816548585891724e-02 -1.137706264853477478e-01 1.531646251678466797e-01 4.103541672229766846e-01 -1.691540479660034180e-01
9.400441497564315796e-02 -1.990489847958087921e-02 -1.685942150652408600e-02 3.369652479887008667e-02 -2.042520605027675629e-02 -7.303135097026824951e-02 -2.711255801841616631e-03 1.110212225466966629e-02 -3.362567350268363953e-02 -2.006152272224426270e-01 -2.784772813320159912e-01 -2.382567822933197021e-01 -3.779363632202148438e-01 -8.489652723073959351e-02 4.020563513040542603e-02 4.544658213853836060e-02 -3.100370764732360840e-01 8.185504376888275146e-02 4.953055977821350098e-01 6.635060906410217285e-02 -9.339556843042373657e-02 3.302601724863052368e-02 6.305237114429473877e-02 -9.774016588926315308e-02 1.358275562524795532e-01 -1.692992299795150757e-01 -1.113512665033340454e-01 8.730779588222503662e-02 1.828581988811492920e-01 9.323949366807937622e-02 3.687359988689422607e-01 -1.814448535442352295e-01
1.023114249110221863e-01 8.806850761175155640e-02 -2.557568252086639404e-01 -1.183427590876817703e-02 1.639554351568222046e-01 3.384245932102203369e-01 -5.128332227468490601e-02 -2.493512630462646484e-01 1.260072365403175354e-02 -1.354711055755615234e-01 -5.480581149458885193e-02 -7.569708675146102905e-02 -4.128429293632507324e-01 -1.968806535005569458e-01 -3.668274879455566406e-01 1.176650822162628174e-01 -6.568952649831771851e-02 1.481855213642120361e-01 1.204861849546432495e-01 1.337765604257583618e-01 -1.775605082511901855e-01 1.133339107036590576e-02 5.341221392154693604e-02 -9.060696512460708618e-02 1.432932764291763306e-01 -2.846872508525848389e-01 -2.519506774842739105e-02 1.461001932621002197e-01 8.837360888719558716e-03 2.515545785427093506e-01 2.425867319107055664e-02 -1.903693974018096924e-01
3.297585621476173401e-02 1.056999936699867249e-01 -3.490084707736968994e-01 2.130835503339767456e-01 -3.499307855963706970e-02 1.304069608449935913e-01 -1.220498932525515556e-03 -1.724521815776824951e-01 1.834706962108612061e-01 9.098199009895324707e-02 -1.818948686122894287e-01 -4.248962178826332092e-02 -2.052210420370101929e-01 2.663975656032562256e-01 -3.608983159065246582e-01 4.035665690898895264e-01 -1.927351206541061401e-01 -5.675047263503074646e-02 6.486620008945465088e-02 -7.062374055385589600e-02 1.880948394536972046e-01 1.100847721099853516e-01 9.889806061983108521e-02 6.243137270212173462e-02 1.744458638131618500e-02 -2.602425776422023773e-02 1.085689589381217957e-01 1.104686632752418518e-01 -2.653831802308559418e-02 -5.299229547381401062e-02 3.857052028179168701e-01 -3.920482099056243896e-02
3.641844987869262695e-01 -7.576372008770704269e-03 -3.439441695809364319e-02 1.835506111383438110e-01 -1.041005775332450867e-01 2.611278891563415527e-01 -2.773577272891998291e-01 7.627720385789871216e-02 -1.790602207183837891e-01 1.855995059013366699e-01 -4.056490063667297363e-01 1.108278334140777588e-01 2.204233780503273010e-02 -2.421600930392742157e-02 -1.895000338554382324e-01 6.047596223652362823e-03 8.878961205482482910e-02 1.188607737421989441e-01 2.580001950263977051e-01 -4.016955196857452393e-02 2.422774583101272583e-02 -5.362207442522048950e-02 -1.313389837741851807e-01 1.712439358234405518e-01 -2.012643963098526001e-01 -2.296234667301177979e-01 -4.410210624337196350e-02 -2.933261916041374207e-02 -8.025898784399032593e-02 -5.340982973575592041e-02 3.257746994495391846e-01 -1.965107470750808716e-01
-5.842505767941474915e-02 -1.151437833905220032e-01 -1.527052223682403564e-01 -2.988237738609313965e-01 -9.356182068586349487e-02 1.439904123544692993e-01 -8.334112912416458130e-02 9.674885869026184082e-02 -3.122435323894023895e-02 3.263496458530426025e-01 -9.931860119104385376e-02 2.522993981838226318e-01 -1.569829434156417847e-01 -9.498965926468372345e-03 -2.422373043373227119e-03 1.325143277645111084e-01 1.195773780345916748e-01 1.566391289234161377e-01 1.788216680288314819e-01 -1.370061784982681274e-01 -1.749721169471740723e-01 1.939582675695419312e-01 6.001941487193107605e-02 3.546475619077682495e-02 -1.085687056183815002e-02 -2.068400532007217407e-01 2.043547332286834717e-01 2.938976287841796875e-01 -1.656114161014556885e-01 2.489763945341110229e-01 3.105034530162811279e-01 -2.864947617053985596e-01
3.328870236873626709e-01 2.268733270466327667e-02 -3.294778764247894287e-01 2.311625927686691284e-01 1.576564647257328033e-02 3.195774555206298828e-01 -2.588748037815093994e-01 1.048807352781295776e-01 8.004225790500640869e-02 1.292201429605484009e-01 -3.516080379486083984e-01 3.177006915211677551e-02 7.283407449722290039e-02 -3.196680918335914612e-02 -1.144034788012504578e-01 8.396727591753005981e-02 -1.922128796577453613e-01 -1.418403834104537964e-01 7.054311782121658325e-02 1.579585671424865723e-02 4.415542259812355042e-02 -4.857622552663087845e-04 6.364142056554555893e-03 5.686398223042488098e-02 -2.316269725561141968e-01 -3.222754001617431641e-01 1.170785725116729736e-01 7.889429479837417603e-02 -1.021147370338439941e-01 1.687573343515396118e-01 2.949722707271575928e-01 -3.469974547624588013e-02
6.112982705235481262e-02 -9.487828612327575684e-02 -6.314381211996078491e-02 7.153313141316175461e-03 1.402484327554702759e-01 2.360526472330093384e-01 1.479219496250152588e-01 -8.809327334165573120e-02 -1.953272223472595215e-01 3.851750791072845459e-01 -2.269915491342544556e-01 4.007615149021148682e-02 -1.290914714336395264e-01 8.306425064802169800e-02 -7.621150463819503784e-02 4.450086951255798340e-01 -9.827278554439544678e-03 -5.583823099732398987e-02 2.778618931770324707e-01 3.444920852780342102e-02 -2.242611646652221680e-01 4.215312749147415161e-02 8.925575017929077148e-02 4.632183909416198730e-02 -1.242580413818359375e-01 -1.675563752651214600e-01 3.356944024562835693e-02 3.971512615680694580e-01 -6.286994367837905884e-02 -3.108119778335094452e-02 9.142030030488967896e-02 -2.273849099874496460e-01
3.156754374504089355e-01 8.603725582361221313e-02 -2.765993122011423111e-03 2.291826009750366211e-01 -1.792996074073016644e-03 2.190676927566528320e-01 -1.326570063829421997e-01 1.739385128021240234e-01 3.386709094047546387e-02 -6.554401665925979614e-02 -8.459858596324920654e-03 5.878870189189910889e-02 -1.741827465593814850e-02 -1.973971873521804810e-01 -2.749511897563934326e-01 8.734698593616485596e-02 -2.189548760652542114e-01 1.399384588003158569e-01 -4.922600090503692627e-02 -2.160155028104782104e-01 -1.839650608599185944e-02 5.915418639779090881e-02 -1.371661722660064697e-01 -2.998280227184295654e-01 -1.790089160203933716e-01 -4.033788144588470459e-01 1.428004950284957886e-01 2.418485581874847412e-01 1.752342581748962402e-01 2.352449446916580200e-01 1.252035051584243774e-01 -9.261166304349899292e-02
2.148303017020225525e-02 -3.692992031574249268e-01 -1.798469275236129761e-01 2.035016566514968872e-01 6.548154354095458984e-02 9.579941630363464355e-02 -8.953960984945297241e-02 -1.203467100858688354e-01 -1.087679788470268250e-01 1.123455539345741272e-01 2.014232240617275238e-02 -1.576659828424453735e-01 -1.821170747280120850e-01 -2.476231753826141357e-01 -9.189795702695846558e-02 -2.080111503601074219e-01 -1.022167652845382690e-01 -3.421551082283258438e-03 7.763325423002243042e-02 -6.527891010046005249e-02 1.425059884786605835e-01 1.017028093338012695e-01 8.206766098737716675e-02 9.858711063861846924e-02 -1.651297509670257568e-01 -1.617404371500015259e-01 3.552867472171783447e-02 2.778103351593017578e-01 -1.841160655021667480e-01 -3.538394346833229065e-02 4.604438543319702148e-01 -3.326209783554077148e-01
2.179743945598602295e-01 -5.937407538294792175e-02 -2.781429886817932129e-01 1.597868949174880981e-01 -2.642320469021797180e-03 -1.474198251962661743e-01 -7.542770355939865112e-02 -1.900391280651092529e-01 -4.801952838897705078e-02 3.071561455726623535e-01 1.412505656480789185e-02 -1.997165083885192871e-01 -1.377495676279067993e-01 -1.222171634435653687e-01 -3.380395844578742981e-02 4.400934875011444092e-01 -1.218549162149429321e-01 -1.084869951009750366e-01 1.392787322402000427e-02 -1.854492425918579102e-01 8.062457293272018433e-02 1.632757037878036499e-01 1.873180456459522247e-02 -5.027240514755249023e-02 3.329458460211753845e-02 -3.715864419937133789e-01 4.501478374004364014e-02 2.137406915426254272e-01 -2.607789039611816406e-01 -8.359710127115249634e-02 2.325455397367477417e-01 -6.196742504835128784e-02
1.460180268622934818e-03 1.166436821222305298e-02 -7.328721135854721069e-02 9.443961828947067261e-02 8.594503253698348999e-02 1.031228229403495789e-01 -2.451006919145584106e-01 1.305840723216533661e-02 -2.259248346090316772e-01 -1.923474948853254318e-03 7.253839820623397827e-02 1.369976699352264404e-01 -5.521319434046745300e-02 7.810962200164794922e-02 -1.795535385608673096e-01 -6.076519563794136047e-02 -8.192190527915954590e-02 5.598660185933113098e-02 -5.116590112447738647e-02 1.396797746419906616e-01 -7.757404819130897522e-03 2.740377783775329590e-01 -7.665959745645523071e-02 -2.711798548698425293e-01 3.994522392749786377e-01 -1.512281149625778198e-01 2.372089028358459473e-01 2.666551172733306885e-01 -2.737020850181579590e-01 1.007513701915740967e-02 4.644965231418609619e-01 -5.120040848851203918e-03
1.439493149518966675e-01 -2.270066589117050171e-01 -4.402369856834411621e-01 -1.763335429131984711e-02 1.025084480643272400e-01 1.640934348106384277e-01 -2.432564198970794678e-01 -5.600541830062866211e-02 9.760925173759460449e-02 3.741217032074928284e-02 5.560050159692764282e-02 1.266112476587295532e-01 -1.500484496355056763e-01 -1.817603856325149536e-01 -1.016206145286560059e-01 2.650084719061851501e-02 -1.311637014150619507e-01 3.432405292987823486e-01 8.319970220327377319e-02 -6.380675733089447021e-02 -2.097344547510147095e-01 1.598715223371982574e-02 2.868736349046230316e-02 -1.369061917066574097e-01 9.337686002254486084e-02 -4.307551085948944092e-01 -1.282569114118814468e-02 1.416195034980773926e-01 -1.958396136760711670e-01 1.273802574723958969e-02 2.723929286003112793e-01 1.509153470396995544e-02
2.979916334152221680e-01 1.920050233602523804e-01 -1.931930929422378540e-01 3.531927764415740967e-01 2.350978553295135498e-02 3.696539998054504395e-01 -1.599513180553913116e-02 -1.762399822473526001e-01 1.492700874805450439e-01 9.769773483276367188e-02 -2.079397141933441162e-01 -1.073622256517410278e-01 -5.594198033213615417e-02 3.252253308892250061e-02 -1.036536097526550293e-01 1.719764173030853271e-01 4.843997210264205933e-02 4.926475882530212402e-02 6.459106225520372391e-04 1.229544430971145630e-01 3.163390979170799255e-02 5.176313221454620361e-02 8.052661269903182983e-02 2.449278160929679871e-02 -1.813853085041046143e-01 -1.585416197776794434e-01 -4.734050482511520386e-03 2.017354220151901245e-01 -1.848899126052856445e-01 3.952453136444091797e-01 -3.269632160663604736e-02 -3.029354512691497803e-01
1.245549619197845459e-01 -2.898741066455841064e-01 -1.679670363664627075e-01 1.283367425203323364e-01 2.860187292098999023e-01 1.832080036401748657e-01 -1.623926609754562378e-01 1.185389608144760132e-01 -4.154660999774932861e-01 1.422375142574310303e-01 1.843066513538360596e-01 -2.277755141258239746e-01 -8.306976407766342163e-03 5.513570830225944519e-02 4.032423254102468491e-03 -1.888823062181472778e-01 -2.446436323225498199e-02 8.653666824102401733e-02 3.676401823759078979e-02 -2.388402521610260010e-01 7.140051573514938354e-02 3.035376034677028656e-02 -2.643210627138614655e-02 -7.766968756914138794e-02 1.574942767620086670e-01 -2.593048512935638428e-01 1.032801344990730286e-01 1.235664635896682739e-01 -1.312639266252517700e-01 -3.935503587126731873e-02 3.942525088787078857e-01 -1.051577180624008179e-01
1.782179027795791626e-01 2.358101606369018555e-01 -2.040582150220870972e-01 1.018258035182952881e-01 -5.699392408132553101e-02 1.147685647010803223e-01 -2.673840224742889404e-01 2.279380559921264648e-01 -1.457244008779525757e-01 9.882822632789611816e-03 -1.786842793226242065e-01 3.019195795059204102e-01 -2.431375384330749512e-01 -8.144250512123107910e-02 4.981057345867156982e-02 2.020054161548614502e-01 -1.586935073137283325e-01 2.551122903823852539e-01 2.256280481815338135e-01 8.132148650474846363e-04 -1.165192425251007080e-01 -2.649607509374618530e-02 6.853016093373298645e-03 -3.836191073060035706e-02 2.049606442451477051e-01 -1.020357385277748108e-01 8.110254071652889252e-03 2.931454218924045563e-02 -2.474907338619232178e-01 2.326099388301372528e-02 1.235782951116561890e-01 -4.241689145565032959e-01
2.671669125556945801e-01 -5.111830309033393860e-03 -3.811998665332794189e-01 -3.037119507789611816e-01 -6.729675084352493286e-02 1.982056200504302979e-01 -1.405847370624542236e-01 1.240271553397178650e-01 -2.825815975666046143e-02 5.977189633995294571e-03 -3.734888508915901184e-02 4.167364165186882019e-02 -6.461334228515625000e-02 1.238540932536125183e-01 4.609419777989387512e-02 -1.285007148981094360e-01 3.274598391726613045e-03 1.121987700462341309e-01 -1.414477080106735229e-01 -2.990228310227394104e-02 -6.007086858153343201e-02 8.787479251623153687e-02 1.203066632151603699e-01 -3.278014808893203735e-02 6.647349148988723755e-02 -3.491249382495880127e-01 -8.026212453842163086e-03 1.047703549265861511e-01 3.191314339637756348e-01 3.169579803943634033e-01 3.134172856807708740e-01 -2.677633762359619141e-01
6.944429874420166016e-02 7.374790310859680176e-02 -1.268989443778991699e-01 5.571806803345680237e-02 -2.322663664817810059e-01 2.057078480720520020e-01 -1.926336586475372314e-01 -6.949040293693542480e-02 -2.219450920820236206e-01 -7.072588056325912476e-02 -1.472711376845836639e-02 -3.715975880622863770e-01 -1.749845445156097412e-01 -1.038459688425064087e-01 -2.253248840570449829e-01 1.535857021808624268e-01 -2.936009503901004791e-02 -3.106609731912612915e-02 2.869701087474822998e-01 -2.022479474544525146e-01 -1.130093336105346680e-01 -1.267912685871124268e-01 -1.044571101665496826e-01 -8.851211518049240112e-02 2.287292778491973877e-01 7.431247085332870483e-02 2.857152745127677917e-02 -2.986210770905017853e-02 4.403764009475708008e-02 1.747480481863021851e-01 4.958699941635131836e-01 -1.158327534794807434e-01
-1.925999671220779419e-02 -1.589847058057785034e-01 -1.058872044086456299e-01 1.017030701041221619e-01 1.296742111444473267e-01 -5.694510787725448608e-02 6.474836915731430054e-02 1.077531874179840088e-01 -8.404482156038284302e-02 -1.071145981550216675e-01 -2.048231214284896851e-01 2.248334288597106934e-01 -2.345174849033355713e-01 -8.260419964790344238e-02 -1.488348003476858139e-02 3.064206838607788086e-01 -2.182460874319076538e-01 -3.089347481727600098e-02 1.845940016210079193e-02 -1.669291406869888306e-01 8.416955173015594482e-02 1.002812013030052185e-01 1.835175901651382446e-01 -1.899057328701019287e-01 -3.917046487331390381e-01 -4.849364459514617920e-01 6.186558306217193604e-02 6.389636546373367310e-03 1.410375684499740601e-01 4.524105414748191833e-02 1.887254416942596436e-01 -1.904316097497940063e-01
5.435618385672569275e-02 5.643725767731666565e-02 -1.580419689416885376e-01 -4.911135137081146240e-02 1.325226128101348877e-01 1.486336737871170044e-01 6.882544606924057007e-02 -3.452824801206588745e-02 -1.621178090572357178e-01 1.229826435446739197e-01 -1.759158819913864136e-01 3.683217167854309082e-01 -2.465674728155136108e-01 -1.275167018175125122e-01 -1.781046986579895020e-01 1.509673427790403366e-02 -3.811068600043654442e-03 1.068434417247772217e-01 2.409701943397521973e-01 -1.312714070081710815e-01 -2.657137811183929443e-01 1.576105505228042603e-01 -5.197042971849441528e-02 3.896250948309898376e-02 2.220466732978820801e-01 -2.000509053468704224e-01 1.251075714826583862e-01 4.776097089052200317e-02 2.230960279703140259e-01 3.960647881031036377e-01 3.164452016353607178e-01 -5.865982919931411743e-02
-4.752314090728759766e-02 3.280582278966903687e-02 -1.077830791473388672e-01 6.690879352390766144e-03 -1.359599530696868896e-01 3.907162249088287354e-01 2.627557888627052307e-02 -1.495994925498962402e-01 -1.399873793125152588e-01 -1.106355860829353333e-01 7.640755921602249146e-02 9.062551707029342651e-02 1.704121828079223633e-01 1.367868632078170776e-01 -2.007400691509246826e-01 6.229835748672485352e-02 -1.613194644451141357e-01 9.938608855009078979e-02 -8.721945434808731079e-02 -2.759804762899875641e-02 -2.226991653442382812e-01 4.014444947242736816e-01 1.025575399398803711e-01 -5.617610737681388855e-02 -3.532839938998222351e-02 -7.965382188558578491e-02 4.964116215705871582e-01 1.263408064842224121e-01 9.055690839886665344e-03 6.977583467960357666e-02 2.334027290344238281e-01 -2.342405766248703003e-01
-1.507451236248016357e-01 -7.184225320816040039e-02 -3.771564066410064697e-01 -1.690450869500637054e-02 -3.053389489650726318e-01 1.805052161216735840e-01 -1.460803020745515823e-02 -2.262827306985855103e-01 -2.010379135608673096e-01 -1.028175801038742065e-01 2.415100187063217163e-01 -9.706101566553115845e-02 -4.124240875244140625e-01 -5.009930953383445740e-02 -4.848794639110565186e-02 3.995689004659652710e-02 1.028015315532684326e-01 5.727460607886314392e-02 3.243370652198791504e-01 7.786477357149124146e-02 -1.230029668658971786e-02 1.337855495512485504e-02 1.042823418974876404e-01 1.175598353147506714e-01 1.194288954138755798e-01 2.052137441933155060e-02 1.022898405790328979e-01 7.777124643325805664e-02 4.862237721681594849e-02 1.101146712899208069e-01 3.877923786640167236e-01 -1.042306050658226013e-01
-6.816957890987396240e-02 2.376899719238281250e-01 -1.221166029572486877e-01 1.617137789726257324e-01 -3.956536352634429932e-01 2.365999966859817505e-01 2.720982432365417480e-01 -1.770165562629699707e-02 -1.799490600824356079e-01 1.759852916002273560e-01 -3.886584565043449402e-02 1.065163090825080872e-01 1.002607792615890503e-01 1.191816776990890503e-01 1.011697575449943542e-01 9.772963076829910278e-02 -1.710290610790252686e-01 -7.775893807411193848e-02 1.593555510044097900e-01 -2.020121663808822632e-01 -1.350973695516586304e-01 1.291249692440032959e-01 1.104661151766777039e-01 -2.382267713546752930e-01 -1.152067705988883972e-01 -1.289869546890258789e-01 2.622875571250915527e-01 1.135764345526695251e-01 -1.876413375139236450e-01 -6.641869246959686279e-02 3.415332734584808350e-01 -1.319798976182937622e-01
2.455870211124420166e-01 -7.361626625061035156e-02 7.133671641349792480e-02 6.011888012290000916e-02 2.242515096440911293e-03 2.131657302379608154e-02 3.464112058281898499e-02 8.707986772060394287e-02 -1.726573407649993896e-01 4.365383088588714600e-01 -2.223891913890838623e-01 2.451876997947692871e-01 -2.496482282876968384e-01 -1.002632230520248413e-01 -3.521362319588661194e-02 1.096523180603981018e-01 -1.255178749561309814e-01 2.368554174900054932e-01 7.517498731613159180e-02 -2.952568046748638153e-02 -1.409560441970825195e-01 2.634849548339843750e-01 -1.037911474704742432e-01 -5.922033917158842087e-03 3.258755803108215332e-02 -1.502374112606048584e-01 5.255483835935592651e-02 2.753202319145202637e-01 -8.978782594203948975e-02 2.305377572774887085e-01 2.676613032817840576e-01 -2.953027784824371338e-01
2.170197963714599609e-01 2.070709317922592163e-01 -2.034835964441299438e-01 2.718323767185211182e-01 -2.467295378446578979e-01 1.111296936869621277e-01 -6.891386210918426514e-02 -5.967055261135101318e-02 -9.214589744806289673e-02 -2.110260128974914551e-01 -2.643843889236450195e-01 1.919002532958984375e-01 -1.129887998104095459e-01 -2.821267843246459961e-01 7.036844640970230103e-02 -3.179438412189483643e-02 -5.428581312298774719e-02 3.704639077186584473e-01 1.135704964399337769e-01 4.445014521479606628e-02 1.182246431708335876e-01 2.497363239526748657e-01 1.133923009037971497e-01 -1.679836958646774292e-02 -1.053008288145065308e-01 2.805381454527378082e-02 3.366485536098480225e-01 1.130797043442726135e-01 -4.418772005010396242e-04 1.139566376805305481e-01 4.550427198410034180e-02 -2.398274093866348267e-01
1.455600112676620483e-01 -2.247256487607955933e-01 -1.138686612248420715e-01 2.742573022842407227e-01 -2.479053288698196411e-02 9.404822438955307007e-02 -1.284570433199405670e-02 3.628933429718017578e-01 -2.972402870655059814e-01 2.025194168090820312e-01 -1.168433856219053268e-02 1.664576381444931030e-01 3.737583756446838379e-02 -2.352292940486222506e-04 -2.996201813220977783e-01 3.171028494834899902e-01 -1.692006438970565796e-01 1.240921318531036377e-01 7.563231885433197021e-02 -5.799144133925437927e-02 2.472502440214157104e-01 1.080032363533973694e-01 -3.478338941931724548e-02 2.017486691474914551e-01 1.622868180274963379e-01 -9.449756890535354614e-02 -1.357996910810470581e-01 1.627802699804306030e-01 -2.175547033548355103e-01 9.280796349048614502e-02 1.581570655107498169e-01 -1.445465236902236938e-01
4.194187000393867493e-02 -4.730165749788284302e-02 -2.185293436050415039e-01 2.807261943817138672e-01 2.647943794727325439e-01 2.379878461360931396e-01 -2.601477503776550293e-01 -5.696969479322433472e-02 -3.494719043374061584e-02 -1.853165328502655029e-01 2.206087708473205566e-01 3.033708222210407257e-02 -3.399020433425903320e-01 -3.148755803704261780e-02 -1.287495791912078857e-01 3.701984286308288574e-01 -2.406179904937744141e-01 8.673021197319030762e-02 7.301729917526245117e-02 -2.252632007002830505e-02 -2.019544392824172974e-01 1.804296374320983887e-01 8.277505636215209961e-02 -6.394020467996597290e-02 -8.066216856241226196e-02 -2.497999072074890137e-01 -1.225061640143394470e-01 9.484550356864929199e-02 1.274044811725616455e-02 8.844255656003952026e-02 2.122492343187332153e-01 -1.224002540111541748e-01
4.199047386646270752e-02 -9.312351047992706299e-02 -2.367688566446304321e-01 2.369479537010192871e-01 -6.863550841808319092e-02 1.992455422878265381e-01 -2.932582795619964600e-01 7.406827807426452637e-02 -9.664931893348693848e-02 -1.428503394126892090e-01 -1.120761036872863770e-01 1.427744049578905106e-02 3.803952038288116455e-02 1.322372406721115112e-01 9.753159433603286743e-02 1.898726820945739746e-01 -2.505516707897186279e-01 -6.676041334867477417e-02 3.173416480422019958e-02 -1.996896266937255859e-01 1.856697052717208862e-01 2.438749670982360840e-01 2.833653427660465240e-02 7.591354101896286011e-02 7.575789839029312134e-02 -3.764106035232543945e-01 2.085874229669570923e-01 2.665880881249904633e-02 4.116975069046020508e-01 1.910096853971481323e-01 1.530963629484176636e-01 -6.901448965072631836e-02
5.934292823076248169e-02 1.738821268081665039e-01 -3.554334938526153564e-01 2.928774058818817139e-01 -5.438511725515127182e-03 4.138273373246192932e-02 -2.677209377288818359e-01 2.517634332180023193e-01 -1.743527501821517944e-01 6.987278908491134644e-02 -1.392157971858978271e-01 2.916855216026306152e-01 -1.119868904352188110e-01 -1.181297004222869873e-02 -2.089158892631530762e-01 1.112191975116729736e-01 -1.037958860397338867e-01 1.015006005764007568e-01 9.830410126596689224e-04 -2.310027740895748138e-02 -1.847521960735321045e-01 -6.134251877665519714e-02 -6.050666421651840210e-02 -2.780126873403787613e-03 -2.046585141215473413e-04 -2.822657227516174316e-01 1.142667382955551147e-01 3.938711807131767273e-02 -2.234005481004714966e-01 1.171195954084396362e-01 7.684983313083648682e-02 -4.265026450157165527e-01
1.205554902553558350e-01 2.327571064233779907e-02 -1.510987430810928345e-02 1.157795488834381104e-01 -6.607493013143539429e-02 2.383268922567367554e-01 -8.636842668056488037e-02 1.140640303492546082e-01 -3.706070780754089355e-01 -1.041936129331588745e-01 -1.195441707968711853e-01 -2.641369402408599854e-01 -3.654018938541412354e-01 -8.932308852672576904e-02 -1.430909037590026855e-01 1.050993278622627258e-01 -3.243679553270339966e-02 3.216779232025146484e-01 8.990068733692169189e-02 3.083270229399204254e-02 -2.114378362894058228e-01 2.735125459730625153e-02 1.718818396329879761e-01 1.085573881864547729e-01 -3.687584400177001953e-02 5.270287394523620605e-02 3.319027125835418701e-01 3.221492171287536621e-01 7.032443583011627197e-02 -1.305766105651855469e-01 8.045689016580581665e-02 -1.936050504446029663e-01
1.067269742488861084e-01 -1.390142142772674561e-01 -4.072874784469604492e-01 9.268284589052200317e-02 -1.735675334930419922e-01 2.606855034828186035e-01 -9.688652306795120239e-02 -8.274651318788528442e-02 8.800016343593597412e-02 -6.751749664545059204e-02 -2.686035931110382080e-01 4.351203143596649170e-02 -6.260023452341556549e-03 -8.336892724037170410e-02 -9.553099423646926880e-02 7.667724788188934326e-02 -8.652533590793609619e-02 5.495027452707290649e-02 3.153118491172790527e-01 -3.733634948730468750e-02 -1.721044331789016724e-01 -3.580011427402496338e-02 -4.772053286433219910e-02 -2.718830108642578125e-01 3.015164732933044434e-01 -7.532097399234771729e-02 -8.929368853569030762e-02 1.367253363132476807e-01 1.685474961996078491e-01 2.574734389781951904e-02 2.256196588277816772e-01 -3.879518806934356689e-01
5.863773822784423828e-02 -5.872863903641700745e-02 5.497873295098543167e-03 1.349573582410812378e-01 8.573686331510543823e-02 6.394104659557342529e-02 -5.810633301734924316e-02 6.466966122388839722e-02 -1.772640943527221680e-01 1.660040915012359619e-01 -5.496343597769737244e-03 -1.005243733525276184e-01 -1.205498427152633667e-01 4.349915683269500732e-02 -3.322944790124893188e-02 1.847775769419968128e-03 -5.233736336231231689e-02 -6.661862134933471680e-03 2.612598538398742676e-01 -8.805789798498153687e-02 -1.151889041066169739e-01 -1.245563663542270660e-02 2.090122252702713013e-01 -3.300026655197143555e-01 6.039902567863464355e-02 -3.663165569305419922e-01 4.393377900123596191e-02 1.835000663995742798e-01 9.991633147001266479e-02 1.458677649497985840e-01 5.972253680229187012e-01 2.510796785354614258e-01
2.494168840348720551e-02 -1.081687808036804199e-01 -2.801589965820312500e-01 2.241028994321823120e-01 -5.232895910739898682e-02 1.241944208741188049e-01 -3.021024465560913086e-01 1.979278773069381714e-01 -7.698182761669158936e-02 1.393617093563079834e-01 -4.873054325580596924e-01 -7.347855716943740845e-02 -1.668296605348587036e-01 -3.757162764668464661e-02 -9.841469675302505493e-02 1.085310131311416626e-01 3.429310396313667297e-03 1.408769935369491577e-01 1.814147457480430603e-02 4.616832360625267029e-02 -1.366167366504669189e-01 3.351648449897766113e-01 -2.048790454864501953e-02 -1.974842548370361328e-01 -8.550641685724258423e-02 -1.445547640323638916e-01 -1.300475597381591797e-01 -1.038114503026008606e-01 -3.167271912097930908e-01 -1.241462230682373047e-01 1.192897185683250427e-01 -1.133468225598335266e-01
6.140744313597679138e-02 -9.033859521150588989e-02 -4.345697462558746338e-01 7.380563020706176758e-02 -7.814547419548034668e-02 9.686925262212753296e-02 -1.158921793103218079e-01 -8.525263518095016479e-02 -7.393438369035720825e-02 -1.065205112099647522e-01 -1.466225534677505493e-01 7.829467952251434326e-02 -2.079210132360458374e-01 2.268837094306945801e-01 1.445906702429056168e-02 -1.609367430210113525e-01 -1.072233021259307861e-01 2.837449014186859131e-01 -1.650923490524291992e-01 -1.843942515552043915e-02 1.727876961231231689e-01 -3.304979205131530762e-02 -7.872169464826583862e-02 -2.328767925500869751e-01 1.137104555964469910e-01 -5.013952255249023438e-01 1.977916657924652100e-01 1.122921556234359741e-01 7.436567544937133789e-02 1.053189337253570557e-01 1.604661792516708374e-01 -1.513675302267074585e-01
9.657727926969528198e-02 1.508527547121047974e-01 -6.667097657918930054e-02 2.374000102281570435e-02 -2.869565188884735107e-01 2.408692389726638794e-01 -1.869069188833236694e-01 1.073965150862932205e-02 -2.239372581243515015e-02 -6.366995722055435181e-02 2.238460443913936615e-02 1.634412258863449097e-01 -2.346032559871673584e-01 -9.127220511436462402e-02 -2.372072935104370117e-01 3.989070057868957520e-01 1.490330696105957031e-01 1.639523804187774658e-01 -1.427584886550903320e-01 -1.409495174884796143e-01 9.210359305143356323e-02 -3.463380271568894386e-04 -1.399958878755569458e-01 -1.639795899391174316e-01 1.040717586874961853e-01 -1.580296158790588379e-01 1.089393272995948792e-01 -3.810638934373855591e-02 2.511582672595977783e-01 1.993436366319656372e-01 2.978718280792236328e-01 -3.032883107662200928e-01
4.748624190688133240e-02 -4.198936372995376587e-02 -2.496305257081985474e-01 3.485655486583709717e-01 -2.491290569305419922e-01 3.572867810726165771e-02 -1.075341701507568359e-01 2.315130382776260376e-01 -4.359618574380874634e-02 2.613481581211090088e-01 -3.764609098434448242e-01 -9.124958887696266174e-03 -1.448282897472381592e-01 1.618624478578567505e-01 -4.054883867502212524e-02 6.831946223974227905e-02 -1.785093247890472412e-01 9.676176309585571289e-02 -6.443570554256439209e-02 -5.155004560947418213e-02 -6.786489486694335938e-02 3.967874050140380859e-01 1.275524497032165527e-01 -1.844727993011474609e-01 1.876685768365859985e-01 -6.236145272850990295e-02 -4.918803274631500244e-02 2.617882378399372101e-02 -1.865936666727066040e-01 1.874074488878250122e-01 1.111973375082015991e-01 -1.823965460062026978e-01
1.191946640610694885e-01 -7.501120120286941528e-02 -3.625699579715728760e-01 1.920897513628005981e-02 -8.057016879320144653e-03 2.273060977458953857e-01 9.652176499366760254e-02 -2.499370723962783813e-01 -1.491813063621520996e-01 -3.495350778102874756e-01 1.678064316511154175e-01 -1.478331722319126129e-02 -5.951947346329689026e-02 -1.558205485343933105e-01 -1.058185622096061707e-01 1.385882049798965454e-01 -3.225887194275856018e-03 1.101197078824043274e-01 2.582066357135772705e-01 3.491747751832008362e-02 4.220416024327278137e-02 3.101396560668945312e-01 3.048717975616455078e-01 -2.401938438415527344e-01 -3.011733666062355042e-02 -1.816557347774505615e-01 -6.592632085084915161e-02 -3.478267788887023926e-02 -3.294981271028518677e-02 1.084856018424034119e-01 3.350318372249603271e-01 2.429471537470817566e-02
7.554540783166885376e-02 -9.866264462471008301e-02 -4.136856794357299805e-01 -5.577365309000015259e-02 -1.265423465520143509e-02 4.503541290760040283e-01 -2.641294300556182861e-01 -1.481886953115463257e-01 9.372876584529876709e-02 -2.914641499519348145e-01 -1.540292054414749146e-01 -1.305576711893081665e-01 -1.427847146987915039e-01 8.496113866567611694e-02 -1.209893003106117249e-01 -1.580049395561218262e-01 -1.211149096488952637e-01 2.243972569704055786e-01 1.038603018969297409e-02 1.136227417737245560e-02 -6.729591637849807739e-02 1.737322062253952026e-01 -9.247395396232604980e-02 -8.927798271179199219e-02 -2.203768789768218994e-01 -1.479058712720870972e-01 -9.311905503273010254e-02 9.763376414775848389e-02 9.684402495622634888e-02 1.588291078805923462e-01 2.669112384319305420e-01 -5.390783399343490601e-02
-5.147985741496086121e-02 -9.840635210275650024e-02 -3.304554894566535950e-02 -3.889565914869308472e-02 -6.909967958927154541e-02 6.360707283020019531e-01 2.166129499673843384e-01 -1.041885167360305786e-01 -8.944276720285415649e-02 -1.982996612787246704e-01 2.280662534758448601e-03 -2.981520257890224457e-02 -2.116558142006397247e-02 -1.791227906942367554e-01 2.131593599915504456e-02 1.898459494113922119e-01 -2.555218935012817383e-01 -2.195934392511844635e-02 6.012657284736633301e-02 -4.206788539886474609e-02 3.700453042984008789e-02 1.547312587499618530e-01 2.507253289222717285e-01 -1.298218816518783569e-01 -4.449444636702537537e-02 -2.474543005228042603e-01 -6.194842979311943054e-02 1.994037777185440063e-01 -2.860019728541374207e-02 -1.122172176837921143e-01 3.228996396064758301e-01 -2.033601747825741768e-03
-4.481572192162275314e-03 -7.230624556541442871e-02 -3.259317204356193542e-02 1.440724134445190430e-01 8.277754485607147217e-02 3.163463771343231201e-01 1.288837641477584839e-01 1.479011476039886475e-01 -1.700087189674377441e-01 -1.090590190142393112e-02 -4.297978281974792480e-01 -8.943910896778106689e-02 -2.388412952423095703e-01 -7.468783855438232422e-02 -6.006284616887569427e-03 1.857062131166458130e-01 -1.227321028709411621e-01 3.024151325225830078e-01 1.662490963935852051e-01 7.374338805675506592e-02 -2.563631236553192139e-01 1.978497952222824097e-01 1.377373337745666504e-01 1.825045943260192871e-01 -6.721378117799758911e-02 -2.601978480815887451e-01 1.464100480079650879e-01 2.782992720603942871e-01 -9.981612861156463623e-02 -1.373134404420852661e-01 -9.060390293598175049e-03 -1.089844852685928345e-01
1.052232533693313599e-01 -6.252078711986541748e-02 2.914417348802089691e-02 7.824098691344261169e-03 -1.836657524108886719e-01 3.460618257522583008e-01 1.536471862345933914e-02 -6.660785526037216187e-02 -3.963094055652618408e-01 -1.206531468778848648e-02 -2.767959237098693848e-01 -2.147887796163558960e-01 -2.056355476379394531e-01 8.931086212396621704e-02 -1.053069531917572021e-01 2.462177723646163940e-01 -1.245308946818113327e-02 2.651994526386260986e-01 2.433796972036361694e-01 -1.211777180433273315e-01 -1.816327571868896484e-01 8.668112754821777344e-02 8.895353972911834717e-02 1.322565674781799316e-01 5.787025392055511475e-02 -5.373377352952957153e-02 8.431234955787658691e-02 3.487280309200286865e-01 1.221359074115753174e-01 -2.117978334426879883e-01 4.197904095053672791e-02 -1.311712414026260376e-01
3.031633049249649048e-02 1.958335563540458679e-02 -1.221506074070930481e-01 -1.884017288684844971e-01 -2.164264917373657227e-01 6.689039617776870728e-02 -1.697261258959770203e-02 -5.017105862498283386e-02 -1.291834414005279541e-01 9.535580128431320190e-02 8.686885237693786621e-02 2.755810879170894623e-02 -2.498982548713684082e-01 -2.289198786020278931e-01 -3.251169323921203613e-01 -1.002821475267410278e-01 1.868630349636077881e-01 9.138697385787963867e-02 3.185787200927734375e-01 -7.049745321273803711e-02 1.443447321653366089e-01 1.855925470590591431e-01 1.483191251754760742e-01 -2.226651310920715332e-01 5.194203462451696396e-03 -2.908036112785339355e-01 1.877086013555526733e-01 9.304192848503589630e-03 7.019771728664636612e-03 2.305943816900253296e-01 3.987630009651184082e-01 -1.439581215381622314e-01
-1.396474894136190414e-02 -1.998198926448822021e-01 -2.201636880636215210e-01 -3.387906029820442200e-02 -1.662264913320541382e-01 2.962293662130832672e-02 -1.924371533095836639e-02 -1.388290617614984512e-02 -2.702124714851379395e-01 1.060457453131675720e-01 -7.881865650415420532e-02 -2.261322736740112305e-01 -2.716214954853057861e-01 2.527634799480438232e-02 1.968833506107330322e-01 3.804453648626804352e-03 -2.127519994974136353e-01 -3.047829680144786835e-02 2.645380198955535889e-01 -4.125900864601135254e-01 -2.388865686953067780e-02 -1.868829280138015747e-01 1.257317513227462769e-01 1.729124039411544800e-01 1.917407214641571045e-01 -2.435411810874938965e-01 -1.165018826723098755e-01 1.967224627733230591e-01 -4.192148149013519287e-02 5.497835576534271240e-02 2.889991998672485352e-01 -1.487480401992797852e-01
3.255022317171096802e-02 5.913253128528594971e-02 -1.589871793985366821e-01 -6.498493999242782593e-02 -1.928608566522598267e-01 2.855722904205322266e-01 -1.071407720446586609e-01 -5.401078611612319946e-02 -3.431944847106933594e-01 -1.546539552509784698e-02 -1.316417604684829712e-01 2.554444074630737305e-01 -3.072892427444458008e-01 1.651508547365665436e-02 -2.912244200706481934e-01 2.470527291297912598e-01 1.827062815427780151e-01 1.563688069581985474e-01 6.768631190061569214e-02 -1.034363657236099243e-01 5.014171451330184937e-02 1.985522918403148651e-02 -1.223085075616836548e-01 -2.270077317953109741e-01 8.068889379501342773e-02 7.280673366039991379e-03 8.902760595083236694e-02 -2.866188287734985352e-01 1.164228916168212891e-01 1.330130696296691895e-01 3.053191006183624268e-01 -1.674262285232543945e-01
1.667713001370429993e-02 1.290491819381713867e-01 -5.130409821867942810e-02 2.398900687694549561e-01 -3.847233951091766357e-01 4.590230584144592285e-01 3.364563286304473877e-01 1.091448962688446045e-01 -1.516218930482864380e-01 1.914876103401184082e-01 -6.041495501995086670e-02 2.405899316072463989e-01 2.318548038601875305e-02 -1.667737145908176899e-03 3.452782519161701202e-03 6.729652732610702515e-02 -2.430020421743392944e-01 -9.913513436913490295e-03 8.125024288892745972e-02 -7.257683575153350830e-02 5.400523170828819275e-02 1.087205633521080017e-01 -1.132291927933692932e-01 -7.813686877489089966e-02 -1.011233925819396973e-01 -1.705473512411117554e-01 2.261294871568679810e-01 1.662998944520950317e-01 -2.747790515422821045e-02 -4.360465705394744873e-02 2.845514416694641113e-01 -7.986952364444732666e-02
-7.598359137773513794e-03 -9.995206445455551147e-02 -1.182788833975791931e-01 2.569611668586730957e-01 1.240947894984856248e-04 3.188174962997436523e-01 -1.289092749357223511e-01 -1.203615143895149231e-01 -2.714249789714813232e-01 -1.962093561887741089e-01 1.874099671840667725e-01 -1.181747019290924072e-02 -1.168441921472549438e-01 2.507064640522003174e-01 -1.074758991599082947e-01 2.905638813972473145e-01 -1.443730890750885010e-01 8.248990029096603394e-02 -1.359502375125885010e-01 6.416469067335128784e-02 -7.813356071710586548e-02 1.369586139917373657e-01 7.184270024299621582e-02 -1.854240745306015015e-01 7.167600095272064209e-02 -2.868279218673706055e-01 1.896919608116149902e-01 -2.570185810327529907e-02 -2.555375397205352783e-01 3.608267605304718018e-01 -2.317638881504535675e-02 -1.500981301069259644e-01
-1.422831118106842041e-01 6.242911331355571747e-03 -2.410194724798202515e-01 2.188867777585983276e-01 1.282711327075958252e-01 1.852687299251556396e-01 -6.291259080171585083e-02 -2.345851808786392212e-01 -1.956377476453781128e-01 -1.647054404020309448e-01 -9.139546751976013184e-02 -1.606421023607254028e-01 5.745654553174972534e-02 -1.487926840782165527e-01 -6.963096559047698975e-02 1.310738921165466309e-01 -1.909666657447814941e-01 1.855659633874893188e-01 4.585854709148406982e-02 -2.456532716751098633e-01 -2.747280988842248917e-03 -1.497270725667476654e-02 2.982754707336425781e-01 -1.796889156103134155e-01 -6.179559230804443359e-02 -1.686681061983108521e-01 -4.109747335314750671e-02 1.604468375444412231e-01 -1.503338068723678589e-01 3.690139949321746826e-01 3.721164762973785400e-01 -7.166912406682968140e-02
2.820762619376182556e-02 -2.602025270462036133e-01 5.452135950326919556e-02 1.519122272729873657e-01 -1.884356439113616943e-01 2.340024262666702271e-01 -2.652376294136047363e-01 -1.503153443336486816e-01 -1.344725042581558228e-01 -1.083532348275184631e-01 -2.289074510335922241e-01 -6.739893555641174316e-02 -4.377524554729461670e-01 3.790354356169700623e-02 -1.198816820979118347e-01 2.250845730304718018e-01 8.706661313772201538e-02 3.819063305854797363e-01 2.381228953599929810e-01 -1.524484604597091675e-01 -8.460350334644317627e-02 1.121646463871002197e-01 6.945508718490600586e-02 3.079361654818058014e-02 -1.188109964132308960e-01 5.735872313380241394e-02 1.254180669784545898e-01 1.761384606361389160e-01 -1.207866147160530090e-01 -1.797423884272575378e-02 3.106144955381751060e-03 -1.985083967447280884e-01
3.411788940429687500e-01 5.366648733615875244e-02 -3.419318795204162598e-01 2.013830393552780151e-01 2.111093886196613312e-02 2.098576724529266357e-01 -2.910328805446624756e-01 6.245600804686546326e-02 -1.648748964071273804e-01 7.772699743509292603e-02 -1.611614972352981567e-01 1.320100040175020695e-03 -1.022303029894828796e-01 7.822469621896743774e-02 1.158221960067749023e-01 -9.703551977872848511e-02 -2.389125227928161621e-01 1.627589017152786255e-01 1.241553351283073425e-01 6.168640404939651489e-02 -8.146899193525314331e-02 2.963802963495254517e-02 -1.325965970754623413e-01 -1.894078701734542847e-01 -1.510839164257049561e-01 -3.717488944530487061e-01 -1.030440852046012878e-01 -1.234361901879310608e-02 -1.155147477984428406e-01 2.115952372550964355e-01 4.481939971446990967e-02 -3.096378147602081299e-01
2.909210883080959320e-02 1.107416003942489624e-01 -2.252032309770584106e-01 2.053650096058845520e-02 -1.284510493278503418e-01 3.234349489212036133e-01 -1.878663152456283569e-01 -1.311150789260864258e-01 3.002080023288726807e-01 -1.280847787857055664e-01 -2.820563316345214844e-01 -1.438425779342651367e-01 1.392028778791427612e-01 -9.061538428068161011e-02 -1.710714190267026424e-03 2.617889642715454102e-01 -2.148973643779754639e-01 9.640912711620330811e-02 5.848632007837295532e-02 -1.173330992460250854e-01 -3.038421273231506348e-02 6.181886047124862671e-02 -7.523577660322189331e-02 -3.144638240337371826e-02 -6.652725394815206528e-03 -2.138041108846664429e-01 1.936636716127395630e-01 2.999192476272583008e-01 1.817961037158966064e-01 6.444785743951797485e-02 1.561171561479568481e-01 -3.747105896472930908e-01
1.787851005792617798e-01 2.749177441000938416e-02 -2.065380103886127472e-02 -5.803521722555160522e-02 -3.245791792869567871e-01 1.798381358385086060e-01 -1.268870681524276733e-01 1.008158698678016663e-01 -1.933417469263076782e-01 1.371800061315298080e-02 -9.685296565294265747e-02 9.163651615381240845e-02 -1.034701168537139893e-01 -9.840373694896697998e-02 -2.765106260776519775e-01 3.395575582981109619e-01 2.147838026285171509e-01 1.210405603051185608e-01 -1.544766724109649658e-01 -2.252274006605148315e-01 8.348396420478820801e-02 1.164637804031372070e-01 3.008294105529785156e-02 -3.820412456989288330e-01 1.170405223965644836e-01 -1.293252706527709961e-01 2.224983833730220795e-02 -1.568718254566192627e-01 1.152085736393928528e-01 4.913870245218276978e-02 3.234574794769287109e-01 -2.311428189277648926e-01
2.771306633949279785e-01 -3.335041180253028870e-02 -2.018296569585800171e-01 1.925783976912498474e-02 -1.713583320379257202e-01 3.366003036499023438e-01 -1.990787237882614136e-01 4.954492300748825073e-02 8.789399266242980957e-02 2.263204753398895264e-01 -3.873068094253540039e-01 9.548385441303253174e-02 1.075708046555519104e-01 -5.919292569160461426e-02 -1.319141220301389694e-02 1.053407490253448486e-01 2.163732610642910004e-02 -1.653988212347030640e-01 1.985495984554290771e-01 -3.311251401901245117e-01 -6.488759070634841919e-02 1.547835618257522583e-01 -2.144763246178627014e-02 -8.790804073214530945e-03 9.313382953405380249e-02 -2.172768563032150269e-01 -8.080331981182098389e-02 -2.290029637515544891e-02 -2.001473754644393921e-01 6.558226794004440308e-02 2.253047525882720947e-01 -2.969150543212890625e-01
9.438940882682800293e-02 4.134080708026885986e-01 -3.343819081783294678e-01 -5.328563600778579712e-02 -1.109136193990707397e-01 2.990193068981170654e-01 -1.673502475023269653e-01 -1.884567551314830780e-02 -2.752212285995483398e-01 -3.530223667621612549e-02 2.130103856325149536e-01 -1.868865787982940674e-01 -8.370503783226013184e-02 -2.149269729852676392e-01 -1.568319499492645264e-01 -5.005441140383481979e-03 2.885002270340919495e-02 9.890349209308624268e-02 1.441350430250167847e-01 -2.913345769047737122e-02 -2.363684475421905518e-01 -3.281199187040328979e-02 1.397605091333389282e-01 -1.527643054723739624e-01 1.420255750417709351e-01 -1.331055909395217896e-01 5.811868235468864441e-02 1.817271560430526733e-01 1.082555651664733887e-01 7.467544078826904297e-02 3.254195749759674072e-01 -1.039462164044380188e-01
1.477819830179214478e-01 1.379120945930480957e-01 -5.072176456451416016e-02 1.815764904022216797e-01 -1.922898143529891968e-01 9.126589447259902954e-02 -8.490163087844848633e-02 9.155479073524475098e-02 -1.055596247315406799e-01 -5.435812473297119141e-02 -2.009781152009963989e-01 1.585127264261245728e-01 -2.835309207439422607e-01 -2.123577445745468140e-01 -1.142097786068916321e-01 2.404977977275848389e-01 -6.707978993654251099e-02 7.073251157999038696e-02 5.293384194374084473e-02 2.980231121182441711e-02 -1.595584303140640259e-01 1.897400245070457458e-02 -2.573035061359405518e-01 -4.973355308175086975e-02 -2.437065541744232178e-01 -2.095920890569686890e-01 2.146798521280288696e-01 -2.472263276576995850e-01 2.945856451988220215e-01 -1.021443232893943787e-01 3.200911581516265869e-01 -2.623452246189117432e-01
3.756336569786071777e-01 -6.419503688812255859e-02 1.043998971581459045e-01 3.612455725669860840e-01 3.733181953430175781e-02 2.184851765632629395e-01 -2.382549345493316650e-01 -8.981476724147796631e-02 2.322864159941673279e-02 1.076826080679893494e-01 -8.320783264935016632e-03 -5.989925190806388855e-02 -2.394304424524307251e-01 -1.672254204750061035e-01 8.618415147066116333e-02 3.116567432880401611e-02 -1.624700129032135010e-01 2.664040923118591309e-01 3.780734837055206299e-01 -2.842613612301647663e-04 -1.003418937325477600e-01 -1.492575975134968758e-03 -7.349873334169387817e-02 -1.321836411952972412e-01 -2.048154324293136597e-01 -1.991845816373825073e-01 1.281132735311985016e-02 5.709373578429222107e-02 2.996847964823246002e-03 -3.886464238166809082e-02 2.142927497625350952e-01 -2.901644408702850342e-01
-2.242902107536792755e-02 3.633949905633926392e-02 -3.156742453575134277e-01 2.198627591133117676e-01 -8.706486970186233521e-02 8.106859028339385986e-02 -1.139057204127311707e-01 1.875644326210021973e-01 -2.699733376502990723e-01 1.684301197528839111e-01 -3.586106002330780029e-01 1.240081116557121277e-01 -3.072822690010070801e-01 -2.683163993060588837e-02 1.097468733787536621e-01 -7.993508875370025635e-02 -4.683198779821395874e-02 -1.656946390867233276e-01 -1.535987108945846558e-01 -2.073544859886169434e-01 -6.591011583805084229e-02 1.955235302448272705e-01 2.934389747679233551e-02 -1.392794102430343628e-01 1.655557751655578613e-01 -2.333958297967910767e-01 1.124737486243247986e-01 5.736654251813888550e-02 -2.993148863315582275e-01 1.679473519325256348e-01 1.850313097238540649e-01 -1.419271081686019897e-01
-7.656870782375335693e-02 9.102424234151840210e-02 -1.295683681964874268e-01 -1.605062931776046753e-01 7.921911776065826416e-02 1.768519133329391479e-01 -7.222402095794677734e-02 1.154217645525932312e-01 -2.967757582664489746e-01 1.242523547261953354e-02 4.479673504829406738e-02 -7.130704075098037720e-02 -5.433484539389610291e-02 -2.238090336322784424e-01 -5.214840173721313477e-02 2.361133843660354614e-01 -1.189648434519767761e-01 2.557636499404907227e-01 3.191347718238830566e-01 -1.444444358348846436e-01 -5.653115734457969666e-02 -1.699684001505374908e-02 1.335041522979736328e-01 2.866250835359096527e-02 1.944406032562255859e-01 -9.741766750812530518e-02 5.223935935646295547e-03 2.711837179958820343e-02 -1.131567507982254028e-01 3.281110227108001709e-01 5.325338244438171387e-01 -6.209150701761245728e-02
6.913335621356964111e-02 4.251777008175849915e-02 -3.003646135330200195e-01 -7.651962339878082275e-02 -3.494053184986114502e-01 1.444050967693328857e-01 -1.384187936782836914e-01 -8.128879219293594360e-02 -1.885529048740863800e-02 1.487335413694381714e-01 6.047052517533302307e-02 -1.213193014264106750e-01 -3.365793526172637939e-01 3.291514515876770020e-02 -2.336728870868682861e-01 -6.749532371759414673e-02 9.765429049730300903e-02 -1.659784698858857155e-03 1.908975839614868164e-01 1.783024817705154419e-01 2.648820914328098297e-02 -1.301657874137163162e-02 -2.053270302712917328e-02 3.135807812213897705e-02 -1.546142101287841797e-01 -2.557244598865509033e-01 -3.935655206441879272e-02 1.119129210710525513e-01 2.662139534950256348e-01 2.383503615856170654e-01 4.458923339843750000e-01 6.581009924411773682e-02
-3.656777334981597960e-05 2.384646981954574585e-01 -2.783113420009613037e-01 1.246789172291755676e-01 -2.188125252723693848e-01 2.327498644590377808e-01 2.847316563129425049e-01 1.789994537830352783e-01 -2.459309250116348267e-02 1.925340890884399414e-01 -2.123863250017166138e-01 7.236667722463607788e-02 9.457645937800407410e-03 2.425831407308578491e-01 1.667940169572830200e-01 7.308976352214813232e-02 -9.048416465520858765e-02 2.387074753642082214e-02 1.843460947275161743e-01 -1.368224322795867920e-01 -1.774343103170394897e-01 1.811959743499755859e-01 6.544837355613708496e-02 2.103680521249771118e-01 2.519781142473220825e-02 -2.565696537494659424e-01 1.269926875829696655e-01 1.742874085903167725e-02 -9.514851868152618408e-02 7.898288220167160034e-02 4.087852239608764648e-01 1.234742775559425354e-01
1.196878403425216675e-01 5.109497159719467163e-02 -1.233372539281845093e-01 -2.293070219457149506e-02 -6.071387324482202530e-03 2.599088288843631744e-02 4.516679421067237854e-02 -2.179158180952072144e-01 -4.478672053664922714e-03 -4.373094812035560608e-02 8.270614594221115112e-02 -1.844401285052299500e-02 -8.493435382843017578e-02 2.989999949932098389e-01 -2.708428800106048584e-01 4.714020192623138428e-01 -2.306001484394073486e-01 6.672026962041854858e-02 1.243018209934234619e-01 -6.568986456841230392e-03 3.724082931876182556e-02 2.217505723237991333e-01 3.520413637161254883e-01 -1.727052628993988037e-01 -7.687640935182571411e-02 -2.662200331687927246e-01 -5.357438698410987854e-03 3.893372789025306702e-02 -4.440609738230705261e-02 9.155645221471786499e-02 3.868510723114013672e-01 -2.114566508680582047e-03
9.928614646196365356e-02 -3.541566431522369385e-01 -4.903217311948537827e-03 8.729756623506546021e-02 -3.054856881499290466e-02 3.145538643002510071e-02 -1.109874472022056580e-01 7.322293519973754883e-02 -3.633264005184173584e-01 -1.964985206723213196e-02 3.218154609203338623e-02 1.115246023982763290e-02 -2.760193347930908203e-01 5.626853182911872864e-02 -1.804782897233963013e-01 3.524493426084518433e-02 -2.487580627202987671e-01 -1.858202069997787476e-01 1.768595576286315918e-01 -3.750472366809844971e-01 -1.254009306430816650e-01 -5.454000830650329590e-02 1.715338081121444702e-01 1.065360531210899353e-01 9.921607375144958496e-02 -1.507534682750701904e-01 -1.264277100563049316e-01 3.919056430459022522e-02 3.713826835155487061e-02 1.083105206489562988e-01 2.822550237178802490e-01 -3.464916944503784180e-01
9.228350967168807983e-02 -6.977599114179611206e-02 -2.846880853176116943e-01 -3.291694819927215576e-02 7.305175065994262695e-02 1.830519884824752808e-01 -2.446762025356292725e-01 -1.828359365463256836e-01 -2.732231914997100830e-01 -2.473310381174087524e-02 3.028632700443267822e-01 -6.743819452822208405e-03 -2.901122272014617920e-01 -6.816155510023236275e-04 -1.780398655682802200e-03 5.773310363292694092e-02 -3.052454590797424316e-01 1.318565458059310913e-01 -1.341926455497741699e-01 7.150402665138244629e-02 1.731959730386734009e-01 1.983330845832824707e-01 5.310967192053794861e-02 -5.009879916906356812e-02 -1.142157316207885742e-01 -1.159596666693687439e-01 9.411303699016571045e-02 3.337002396583557129e-01 9.729270637035369873e-02 6.588347256183624268e-02 3.519125282764434814e-01 -1.584592014551162720e-01
1.665796935558319092e-01 2.968935966491699219e-01 -5.621032044291496277e-02 2.073551118373870850e-01 -1.053241416811943054e-01 1.607495546340942383e-02 -3.997818529605865479e-01 1.249210834503173828e-01 -1.238294616341590881e-01 8.195722848176956177e-02 -2.357364594936370850e-01 3.196545541286468506e-01 -1.770022213459014893e-01 -4.880448058247566223e-02 2.106130495667457581e-02 9.142016619443893433e-02 -1.525027304887771606e-01 2.142589390277862549e-01 1.199678704142570496e-01 -5.333582684397697449e-02 -2.870910987257957458e-02 8.336053043603897095e-02 2.231141030788421631e-01 1.805507205426692963e-02 7.901569455862045288e-02 -2.305795103311538696e-01 -2.208227850496768951e-02 -4.640636593103408813e-02 -1.701936572790145874e-01 1.791500253602862358e-03 1.279934346675872803e-01 -4.209157824516296387e-01
5.435959249734878540e-02 -1.611494459211826324e-02 -2.252992391586303711e-01 3.649021685123443604e-02 2.056344598531723022e-01 3.080931007862091064e-01 -4.328671395778656006e-01 -1.592095196247100830e-01 -2.109552025794982910e-01 -1.815958917140960693e-01 6.314941495656967163e-02 -8.289573341608047485e-02 -1.714569777250289917e-01 9.449152648448944092e-02 -1.612581163644790649e-01 1.300989389419555664e-01 -2.722430527210235596e-01 1.554562002420425415e-01 8.959235250949859619e-02 2.037317007780075073e-01 -6.738366186618804932e-02 2.282797545194625854e-01 1.489596664905548096e-01 -2.227217704057693481e-01 -1.952421292662620544e-02 -1.416021734476089478e-01 -1.089769676327705383e-01 2.343565970659255981e-01 8.197712153196334839e-02 7.820833474397659302e-02 2.167832851409912109e-01 -4.295836016535758972e-02
1.786988824605941772e-01 6.735791265964508057e-02 -2.769410908222198486e-01 8.373190462589263916e-02 -1.729887723922729492e-01 3.308731615543365479e-01 -2.339314222335815430e-01 -1.460647135972976685e-01 -5.924503877758979797e-02 2.077911347150802612e-01 -2.919306233525276184e-02 8.410425856709480286e-03 -3.832581937313079834e-01 1.923189163208007812e-01 6.038992106914520264e-02 1.297374367713928223e-01 -1.385767757892608643e-01 8.148004114627838135e-02 1.149205788969993591e-01 1.089650094509124756e-01 -7.650782912969589233e-02 1.290930211544036865e-01 -1.963558942079544067e-01 -1.846436411142349243e-01 -1.465660631656646729e-01 -1.265763938426971436e-01 -6.384208798408508301e-02 2.945197746157646179e-02 -1.304744482040405273e-01 3.647901713848114014e-01 -8.597589284181594849e-02 -2.576338648796081543e-01
-4.771908372640609741e-02 -2.992618642747402191e-02 1.756893657147884369e-02 1.621789932250976562e-01 -1.968029886484146118e-02 2.844541668891906738e-01 -9.113940596580505371e-02 1.945290528237819672e-02 -3.978077173233032227e-01 -8.347611129283905029e-02 -4.013069272041320801e-01 -1.598928570747375488e-01 -2.523233890533447266e-01 -9.031672775745391846e-02 -8.066004514694213867e-02 1.335449665784835815e-01 8.394607156515121460e-02 2.151662707328796387e-01 3.143254816532135010e-01 1.132774725556373596e-02 -1.854794770479202271e-01 2.359891235828399658e-01 1.943109780550003052e-01 2.017306163907051086e-02 -2.689997199922800064e-03 -6.479064375162124634e-02 1.761714667081832886e-01 2.326373606920242310e-01 1.870777457952499390e-01 -5.458119511604309082e-02 5.370675120502710342e-03 -1.560015678405761719e-01
-2.676690369844436646e-02 -1.929579675197601318e-02 -4.215285778045654297e-01 1.689386814832687378e-01 4.513385146856307983e-02 1.333585195243358612e-02 4.894079640507698059e-02 1.684029996395111084e-01 -2.164164036512374878e-01 5.698870494961738586e-02 -2.503771781921386719e-01 1.843339055776596069e-01 -2.474057376384735107e-01 -2.291858941316604614e-01 -1.158800944685935974e-01 -5.228716880083084106e-02 -9.810367971658706665e-02 -9.596122801303863525e-02 -1.483169496059417725e-01 -1.696955114603042603e-01 -6.164043769240379333e-02 5.317789502441883087e-03 -1.170994341373443604e-01 -3.453271090984344482e-02 1.191429272294044495e-01 -2.664603590965270996e-01 6.979090720415115356e-02 1.923672109842300415e-01 -3.080322742462158203e-01 1.474246084690093994e-01 1.863289326429367065e-01 -3.410238921642303467e-01
1.707245558500289917e-01 1.526672393083572388e-01 -2.094156108796596527e-02 2.493885904550552368e-01 -5.383408069610595703e-02 -1.462548971176147461e-01 -3.232910931110382080e-01 -1.481227111071348190e-02 -3.092480003833770752e-01 -9.265486733056604862e-05 -1.478369235992431641e-01 5.052576214075088501e-02 -4.525474831461906433e-02 -1.436848193407058716e-01 -1.100830733776092529e-01 3.496690094470977783e-01 -2.248229086399078369e-02 -1.305210292339324951e-01 2.060421705245971680e-01 -1.982409209012985229e-01 4.388006404042243958e-02 2.312440574169158936e-01 1.346136331558227539e-01 1.587215811014175415e-01 2.375447452068328857e-01 -2.656347751617431641e-01 1.945314407348632812e-01 1.069974601268768311e-01 -6.897947192192077637e-02 3.327867388725280762e-02 2.967912852764129639e-01 1.026000156998634338e-01
4.014317989349365234e-01 2.070298641920089722e-01 -1.498571336269378662e-01 9.794192016124725342e-02 -9.073473513126373291e-02 1.009472012519836426e-01 -2.627767324447631836e-01 2.222498655319213867e-01 -1.564549505710601807e-01 3.701369091868400574e-02 -1.750137805938720703e-01 1.556383818387985229e-01 -2.244343161582946777e-01 -4.901160672307014465e-02 -1.096710488200187683e-01 7.476539164781570435e-02 -1.208363622426986694e-01 1.084823384881019592e-01 1.585965305566787720e-01 -1.002440303564071655e-01 2.343864325666800141e-04 1.331888586282730103e-01 -9.662790596485137939e-02 -1.403457075357437134e-01 -4.367491230368614197e-02 -2.830435037612915039e-01 -8.570092171430587769e-02 3.175622317939996719e-03 -3.554126322269439697e-01 4.907334595918655396e-02 5.058893933892250061e-02 -3.833716213703155518e-01
3.749015927314758301e-01 -1.276871711015701294e-01 1.443210989236831665e-01 1.738920360803604126e-01 -8.662612736225128174e-02 3.174350559711456299e-01 -2.971120178699493408e-01 1.302635371685028076e-01 -1.130985170602798462e-01 -1.068949103355407715e-01 -1.964019984006881714e-01 3.906232863664627075e-02 -8.983983844518661499e-02 -5.112567543983459473e-02 -3.585951030254364014e-02 3.575087189674377441e-01 -8.504016697406768799e-02 -5.512417294085025787e-03 2.112069725990295410e-02 -4.056387543678283691e-01 -1.328018158674240112e-01 -9.192321449518203735e-02 1.030176803469657898e-01 -1.671959012746810913e-01 -1.981046237051486969e-02 -2.756543159484863281e-01 2.010051012039184570e-01 2.729150094091892242e-02 4.176327586174011230e-02 7.746297866106033325e-02 5.911580473184585571e-02 9.377870708703994751e-02
1.987155377864837646e-01 8.366412669420242310e-02 -1.746537387371063232e-01 1.236244365572929382e-01 1.531760860234498978e-02 3.062007129192352295e-01 -3.295858576893806458e-02 4.286191761493682861e-01 -1.139736399054527283e-01 5.971092358231544495e-02 -4.346102476119995117e-01 -1.060756221413612366e-01 -1.600615680217742920e-01 -2.382081001996994019e-01 -7.660403102636337280e-02 2.077082172036170959e-02 -2.456643730401992798e-01 9.092655032873153687e-02 1.287996917963027954e-01 -1.953686773777008057e-01 -2.244896292686462402e-01 1.310802698135375977e-01 1.151621118187904358e-01 1.835854500532150269e-01 -3.124822303652763367e-02 -1.962968409061431885e-01 6.375706940889358521e-02 9.510895609855651855e-02 -4.862799122929573059e-02 -1.582314521074295044e-01 4.327352344989776611e-02 -6.132733449339866638e-02
1.951749809086322784e-02 -1.833369424275588244e-05 -1.068824753165245056e-01 5.240399241447448730e-01 -2.787430882453918457e-01 1.566720902919769287e-01 -2.440308779478073120e-01 2.992674410343170166e-01 -2.322257012128829956e-01 3.803003951907157898e-02 -3.717881441116333008e-01 -2.480372786521911621e-02 -2.338253259658813477e-01 4.902077838778495789e-02 3.269744804129004478e-03 8.695970475673675537e-02 -6.114170700311660767e-02 6.150959432125091553e-02 -4.181477427482604980e-02 8.035802096128463745e-02 -2.158432006835937500e-01 2.203775048255920410e-01 -1.117314100265502930e-01 -6.089183688163757324e-02 7.887912541627883911e-02 -4.567812196910381317e-03 4.171409818809479475e-04 -1.096636503934860229e-01 -5.405208468437194824e-02 1.405862122774124146e-01 1.111174747347831726e-01 -1.515862792730331421e-01
-2.789743617177009583e-02 -1.796822398900985718e-01 1.566849946975708008e-01 -2.688322067260742188e-01 -2.761474549770355225e-01 5.249531939625740051e-02 -1.453855633735656738e-01 1.393629163503646851e-01 -2.579204924404621124e-02 2.479823380708694458e-01 -4.232149943709373474e-02 7.446262985467910767e-02 -2.288403660058975220e-01 -1.854793168604373932e-02 -4.014550521969795227e-02 1.659888029098510742e-01 -9.431450814008712769e-02 -2.073169127106666565e-02 -2.797609195113182068e-02 -1.173122301697731018e-01 -2.340487092733383179e-01 3.178529739379882812e-01 1.458568423986434937e-01 1.881880015134811401e-01 -1.696231961250305176e-01 -2.004989087581634521e-01 1.675028204917907715e-01 1.815417557954788208e-01 -6.137467920780181885e-02 1.816401183605194092e-01 2.688566446304321289e-01 -3.518128395080566406e-01
-5.514815822243690491e-02 2.413069754838943481e-01 -2.770535051822662354e-01 -7.026512175798416138e-02 -7.730782777070999146e-02 1.346558630466461182e-01 1.024659201502799988e-01 1.003428624244406819e-04 -8.089527487754821777e-02 -2.541502937674522400e-02 5.524396896362304688e-02 -3.729951381683349609e-02 9.619889780879020691e-03 2.609749734401702881e-01 2.259004712104797363e-01 3.678746819496154785e-01 -2.569285333156585693e-01 6.160993501543998718e-02 2.109665721654891968e-01 -1.586200147867202759e-01 -6.738377362489700317e-02 1.162681579589843750e-01 6.221348419785499573e-02 1.129186153411865234e-02 -2.897271811962127686e-01 -1.387472450733184814e-01 2.224971055984497070e-01 4.406475648283958435e-02 -2.154946699738502502e-02 -1.488245092332363129e-03 4.612429141998291016e-01 -1.638488918542861938e-01
2.652694582939147949e-01 4.720598459243774414e-02 -1.388719025999307632e-02 3.329739347100257874e-02 -1.107452735304832458e-01 4.089196920394897461e-01 -2.588059306144714355e-01 1.622739583253860474e-01 -2.288229465484619141e-01 1.621189564466476440e-01 -4.325942695140838623e-01 1.932288408279418945e-01 4.844287782907485962e-02 1.790447719395160675e-02 -2.798620164394378662e-01 -2.765240669250488281e-01 2.700182422995567322e-02 5.073723942041397095e-02 8.881233632564544678e-02 -3.338564932346343994e-02 -4.339990764856338501e-02 1.680053472518920898e-01 -9.110798686742782593e-02 1.233230344951152802e-02 2.169948630034923553e-02 -5.838131532073020935e-02 -2.737246919423341751e-03 8.009162545204162598e-02 -3.777894750237464905e-02 -1.264814883470535278e-01 3.251988291740417480e-01 -9.158352017402648926e-02
1.426066309213638306e-01 8.800678700208663940e-02 1.723089255392551422e-02 -7.768125832080841064e-02 -9.806323796510696411e-02 1.939443498849868774e-01 1.300343275070190430e-01 -1.590466797351837158e-01 -3.144085109233856201e-01 2.910596430301666260e-01 -2.083263695240020752e-01 -1.444364190101623535e-01 -1.622502952814102173e-01 2.301723323762416840e-02 1.774813234806060791e-01 4.313883185386657715e-01 2.461841702461242676e-02 2.365813553333282471e-01 2.423232048749923706e-01 1.047240197658538818e-02 -1.970588713884353638e-01 1.050875261425971985e-01 1.022887304425239563e-01 1.619591116905212402e-01 -5.777388438582420349e-02 -2.700838446617126465e-01 1.645795404911041260e-01 1.306439340114593506e-01 -1.328414771705865860e-02 -9.978924691677093506e-02 6.989336013793945312e-02 -2.154931575059890747e-01
-4.864913225173950195e-02 -4.626982286572456360e-02 -3.680016100406646729e-01 -9.078645706176757812e-02 -1.051877886056900024e-01 1.153303906321525574e-01 -1.040826290845870972e-01 -1.859884709119796753e-01 -3.371377885341644287e-01 6.613758206367492676e-02 2.869456410408020020e-01 -1.535918936133384705e-02 -4.038381576538085938e-01 -2.916052192449569702e-02 1.696132868528366089e-02 -1.396549046039581299e-01 -1.960635930299758911e-01 3.579272329807281494e-02 -1.380608528852462769e-01 -6.449688971042633057e-02 -3.707756847143173218e-02 1.698944866657257080e-01 -9.836430102586746216e-02 -1.478627473115921021e-01 1.964730024337768555e-02 -2.943281270563602448e-02 1.923449486494064331e-01 2.564625442028045654e-01 -3.028487041592597961e-02 1.054920554161071777e-01 3.454121947288513184e-01 -1.939075291156768799e-01
2.761135399341583252e-01 6.973662227392196655e-02 -2.522029280662536621e-01 1.093744933605194092e-01 -1.693850755691528320e-01 1.435993164777755737e-01 -8.767869323492050171e-02 5.622624233365058899e-02 -6.344549357891082764e-02 1.116405939683318138e-03 -3.958863019943237305e-01 4.539679735898971558e-02 -1.460976898670196533e-01 -3.015406429767608643e-01 -7.586611807346343994e-02 -3.853180631995201111e-02 -8.565311878919601440e-02 1.661882251501083374e-01 2.619301378726959229e-01 4.127338156104087830e-02 -9.577485173940658569e-02 7.734046131372451782e-02 5.575145408511161804e-02 4.116251319646835327e-02 -7.295477390289306641e-02 -8.895865641534328461e-03 -2.562925405800342560e-02 -1.532271355390548706e-01 -3.243584930896759033e-01 -2.133899629116058350e-01 2.931528091430664062e-01 -3.307580351829528809e-01
-6.419001612812280655e-03 1.108177006244659424e-01 -1.099431067705154419e-01 3.245441019535064697e-01 -3.442470133304595947e-01 2.902350425720214844e-01 1.902099698781967163e-01 2.287680283188819885e-02 -4.722578078508377075e-02 1.663944423198699951e-01 -4.008508920669555664e-01 1.239217966794967651e-01 3.439838439226150513e-02 1.096754074096679688e-01 -1.961657702922821045e-01 -2.623632550239562988e-02 -4.023157656192779541e-01 1.692148856818675995e-02 4.635916277766227722e-02 5.239567533135414124e-02 1.277284473180770874e-01 2.392020374536514282e-01 -3.141610883176326752e-03 -1.158613190054893494e-01 -3.594639524817466736e-02 -1.301905959844589233e-01 1.879809498786926270e-01 1.081881225109100342e-01 -5.191043391823768616e-02 1.616636514663696289e-01 1.394526809453964233e-01 -7.010462880134582520e-02
2.000151574611663818e-01 -1.025935038924217224e-01 1.114915758371353149e-01 -1.065717637538909912e-02 -1.863048523664474487e-01 2.386436313390731812e-01 -1.275494694709777832e-02 -2.506476342678070068e-01 -1.899550855159759521e-01 -9.858354926109313965e-02 -9.388934075832366943e-02 2.262475043535232544e-01 -1.164795756340026855e-01 -3.101385198533535004e-02 -1.717585176229476929e-01 2.102471292018890381e-01 2.343625724315643311e-01 1.729739010334014893e-01 1.599360071122646332e-02 -6.989002227783203125e-02 8.896212279796600342e-02 -3.482315316796302795e-02 -1.286795288324356079e-01 -2.825970053672790527e-01 5.994527786970138550e-02 -2.029840350151062012e-01 3.891340270638465881e-02 -1.484166979789733887e-01 -1.692591002210974693e-03 1.612759381532669067e-01 5.022319555282592773e-01 -2.147516757249832153e-01
6.104487180709838867e-02 6.315797567367553711e-02 -1.531227827072143555e-01 1.658240407705307007e-01 -1.335019171237945557e-01 6.834109127521514893e-02 -4.327251389622688293e-02 2.004734426736831665e-01 -2.130820304155349731e-01 2.329673320055007935e-01 -2.110388427972793579e-01 1.556190997362136841e-01 -6.286824494600296021e-02 -2.159972488880157471e-01 9.375899285078048706e-02 -3.808281943202018738e-02 -5.911168456077575684e-02 -2.349718287587165833e-02 -1.405792683362960815e-01 -3.276796042919158936e-01 9.169159457087516785e-03 5.102130025625228882e-02 -1.339593380689620972e-01 -9.515528380870819092e-02 2.681736648082733154e-01 -3.243896961212158203e-01 8.710743486881256104e-02 1.713247448205947876e-01 -1.750053614377975464e-01 2.318716645240783691e-01 2.941301763057708740e-01 -3.188183605670928955e-01
-1.866810023784637451e-01 1.741329729557037354e-01 -2.476850748062133789e-01 1.112943813204765320e-01 -1.858853548765182495e-01 3.175541758537292480e-01 -8.819465339183807373e-02 -6.564007699489593506e-02 -2.221345901489257812e-01 1.786108128726482391e-02 1.008621081709861755e-01 -3.926237300038337708e-02 -1.200452223420143127e-01 1.478477008640766144e-02 -8.851915597915649414e-02 2.272272557020187378e-01 -4.508390277624130249e-02 3.311174735426902771e-02 1.588285416364669800e-01 -1.515132933855056763e-01 -2.957113087177276611e-01 -6.037627160549163818e-02 1.109256297349929810e-01 -2.966789901256561279e-02 1.302351057529449463e-01 3.614073619246482849e-02 1.762242019176483154e-01 2.822565101087093353e-02 6.884729862213134766e-02 4.892247319221496582e-01 3.459562957286834717e-01 -9.308824688196182251e-02
-7.484441995620727539e-02 -1.627708673477172852e-01 -2.987876832485198975e-01 9.457892924547195435e-02 4.209719970822334290e-02 2.465657442808151245e-01 -2.568043768405914307e-02 1.459551422158256173e-04 -4.533652663230895996e-01 -3.903784155845642090e-01 7.213514298200607300e-02 -5.631254613399505615e-02 -2.420377433300018311e-01 -3.142704069614410400e-02 -1.785310059785842896e-01 -9.958252310752868652e-02 9.569064527750015259e-02 4.644858092069625854e-02 -8.867356181144714355e-02 -1.870188415050506592e-01 -9.233835339546203613e-02 1.311766207218170166e-01 7.395256310701370239e-02 -1.038549244403839111e-01 -1.057097837328910828e-01 -3.145095407962799072e-01 1.763492226600646973e-01 -1.140289679169654846e-01 -1.533574163913726807e-01 -9.953054040670394897e-02 2.247319072484970093e-01 6.726904958486557007e-02
-2.473521381616592407e-01 -2.282886765897274017e-02 -2.421550452709197998e-01 1.102759540081024170e-01 6.140675023198127747e-02 1.339662075042724609e-01 -5.843388289213180542e-02 2.773631364107131958e-02 -2.161229401826858521e-01 -1.678888350725173950e-01 -1.299957484006881714e-01 1.158882156014442444e-01 -2.640649080276489258e-01 -1.288575530052185059e-01 7.854698342271149158e-04 4.998987540602684021e-03 -1.489176452159881592e-01 3.258739411830902100e-02 -1.667461693286895752e-01 -2.582655847072601318e-01 -1.065503135323524475e-01 1.244231611490249634e-01 2.765576243400573730e-01 -4.177489876747131348e-02 -8.703889697790145874e-02 6.154659017920494080e-02 -3.936671093106269836e-02 2.237446904182434082e-01 -1.326406747102737427e-01 2.307059615850448608e-01 5.415910482406616211e-01 -9.353618137538433075e-03
2.651976346969604492e-01 5.316510424017906189e-02 -5.989731848239898682e-02 3.164673745632171631e-01 -1.233420744538307190e-01 3.228787183761596680e-01 -2.281544059514999390e-01 1.238855719566345215e-01 -1.756919473409652710e-01 -1.938733905553817749e-01 -1.647035628557205200e-01 -5.249289050698280334e-02 -1.768040210008621216e-01 -1.440963745117187500e-01 -1.462528854608535767e-02 -8.788982406258583069e-03 7.996792346239089966e-02 1.891315430402755737e-01 3.621293306350708008e-01 7.727358024567365646e-03 -2.069323509931564331e-01 2.037109881639480591e-01 -9.776914864778518677e-02 -3.016160801053047180e-02 -1.911206394433975220e-01 -5.206294730305671692e-02 2.596031129360198975e-01 1.879758834838867188e-01 -1.070029959082603455e-01 -2.806612290441989899e-02 -9.180878102779388428e-02 -2.341006845235824585e-01
6.277807801961898804e-02 -2.330314069986343384e-01 5.828395113348960876e-02 2.214279472827911377e-01 -6.637622416019439697e-02 2.743739187717437744e-01 -2.317879945039749146e-01 -1.856080293655395508e-01 -2.939209043979644775e-01 -1.551410406827926636e-01 -3.002025485038757324e-01 -5.754373967647552490e-02 -3.620364367961883545e-01 3.055137954652309418e-02 -1.431375592947006226e-01 1.991874575614929199e-01 1.171792298555374146e-01 2.767322361469268799e-01 2.307834774255752563e-01 -1.410483121871948242e-01 -5.784106999635696411e-02 1.113098636269569397e-01 3.628743067383766174e-02 -1.852609962224960327e-02 -1.388756930828094482e-01 7.363767921924591064e-02 2.334102690219879150e-01 1.202501878142356873e-01 -1.504405587911605835e-01 -1.178267747163772583e-01 9.218741208314895630e-02 -7.668101042509078979e-02
2.650762200355529785e-01 -1.872645765542984009e-01 -1.774808317422866821e-01 1.953451335430145264e-02 -2.366815954446792603e-01 -2.218038588762283325e-02 5.446037650108337402e-02 -2.866105176508426666e-02 -2.744014561176300049e-01 2.760217711329460144e-02 -4.854805767536163330e-02 3.197928518056869507e-02 -1.146960109472274780e-01 -2.350212484598159790e-01 -8.159219473600387573e-02 1.966789513826370239e-01 -5.370557680726051331e-02 -1.566566377878189087e-01 1.041939556598663330e-01 -6.457428634166717529e-02 3.422003388404846191e-01 2.033839523792266846e-01 1.232868209481239319e-01 1.601183786988258362e-02 1.077310293912887573e-01 -2.529951557517051697e-02 2.840425074100494385e-01 3.307934999465942383e-01 -2.058570832014083862e-01 -7.983069866895675659e-03 3.796230554580688477e-01 6.357139348983764648e-02
4.002317488193511963e-01 2.312370985746383667e-01 -2.315274775028228760e-01 1.927073150873184204e-01 2.399670034646987915e-01 1.298549622297286987e-01 -2.660949528217315674e-01 2.174436450004577637e-01 3.018057532608509064e-02 -5.294236913323402405e-02 -2.286946922540664673e-01 3.731490671634674072e-02 -1.823917217552661896e-02 9.263508021831512451e-03 -8.541443198919296265e-02 -1.605193130671977997e-02 -1.483447253704071045e-01 3.254360258579254150e-01 -3.187571465969085693e-02 -1.692976355552673340e-01 3.297756612300872803e-02 -3.119102306663990021e-02 8.670264482498168945e-02 -1.970908194780349731e-01 -1.666328012943267822e-01 -2.526637613773345947e-01 -2.723826561123132706e-03 3.104617819190025330e-02 -2.192960977554321289e-01 4.714925959706306458e-02 1.943171173334121704e-01 -2.258853018283843994e-01
3.134741485118865967e-01 -3.690747916698455811e-02 -5.028476193547248840e-02 -3.233988583087921143e-02 -9.453351795673370361e-02 2.273982465267181396e-01 -1.517644375562667847e-01 1.353013068437576294e-01 -1.841866821050643921e-01 -7.337668538093566895e-02 -1.997972428798675537e-01 -2.164630293846130371e-01 -4.170536249876022339e-02 -7.949285209178924561e-02 -1.630112230777740479e-01 1.611216962337493896e-01 1.540036797523498535e-01 8.118751645088195801e-02 1.826150268316268921e-01 1.660284399986267090e-01 -2.009939551353454590e-01 3.442962765693664551e-01 -1.037987172603607178e-01 -3.443302959203720093e-02 -3.028376698493957520e-01 6.879004091024398804e-02 2.852346003055572510e-01 -3.337673097848892212e-02 -1.052416767925024033e-02 1.501450128853321075e-02 2.708790004253387451e-01 -3.055959939956665039e-01
2.152315825223922729e-01 1.607561856508255005e-02 -1.841221749782562256e-01 9.520736336708068848e-02 -3.415513038635253906e-01 3.954190313816070557e-01 1.826733350753784180e-01 1.441604830324649811e-02 -1.108728423714637756e-01 1.051254794001579285e-01 -1.727236360311508179e-01 -3.141543641686439514e-02 8.036477863788604736e-02 1.107324212789535522e-01 1.679422706365585327e-01 8.695326000452041626e-02 -1.830135732889175415e-01 9.446039795875549316e-02 2.223655432462692261e-01 1.135615855455398560e-01 -1.082879900932312012e-01 5.012387037277221680e-02 -5.339067056775093079e-02 -2.239423245191574097e-01 1.435116678476333618e-01 -1.184624284505844116e-01 1.939287483692169189e-01 3.522827625274658203e-01 -2.031195312738418579e-01 -1.878810524940490723e-01 1.457533091306686401e-01 -1.705007404088973999e-01
-2.630855739116668701e-01 5.693864077329635620e-02 -1.354609727859497070e-01 9.326951205730438232e-02 -8.456024527549743652e-02 3.905000388622283936e-01 -1.451753675937652588e-01 -2.804777584969997406e-02 -1.142884045839309692e-01 8.846651762723922729e-02 -8.898295462131500244e-02 -2.841694951057434082e-01 4.323386028409004211e-02 -9.641576558351516724e-02 -1.491167992353439331e-01 2.752605676651000977e-01 -1.280281245708465576e-01 3.945909440517425537e-01 2.462728694081306458e-02 -1.440197508782148361e-02 -1.541681438684463501e-01 -3.984922543168067932e-02 1.653629541397094727e-01 -1.166531369090080261e-01 1.104960143566131592e-01 -1.288712173700332642e-01 -2.449421910569071770e-03 9.214834868907928467e-02 -3.511030599474906921e-02 2.876562774181365967e-01 3.738276958465576172e-01 -2.816695021465420723e-03
-7.935274392366409302e-03 1.425881385803222656e-01 -2.874135673046112061e-01 2.044034451246261597e-01 1.593998372554779053e-01 3.828020095825195312e-01 -4.035559669137001038e-02 -2.848052084445953369e-01 -1.752889454364776611e-01 4.548844695091247559e-02 9.174168109893798828e-02 -2.928573191165924072e-01 -1.948020607233047485e-01 -1.020891070365905762e-01 -2.671094238758087158e-01 4.928070679306983948e-02 -9.510822594165802002e-02 2.487384676933288574e-01 1.052552610635757446e-01 -9.732123464345932007e-02 -1.722727417945861816e-01 -7.068788260221481323e-02 -1.128176003694534302e-01 5.078936740756034851e-02 -3.204953297972679138e-02 -2.231713831424713135e-01 -7.083744555711746216e-02 3.034252822399139404e-01 5.658881366252899170e-02 6.878545880317687988e-02 2.323511689901351929e-01 -1.094207260757684708e-02
8.112529665231704712e-02 8.991511911153793335e-02 -3.648842573165893555e-01 2.976146638393402100e-01 3.380284458398818970e-02 1.771381944417953491e-01 -1.303469389677047729e-01 -1.785629545338451862e-03 1.463138163089752197e-01 7.310337573289871216e-02 -1.314554661512374878e-01 3.821048885583877563e-02 -5.898849666118621826e-02 -1.517984420061111450e-01 -2.504037320613861084e-01 1.212820261716842651e-01 -2.458913028240203857e-01 2.523532807826995850e-01 -8.444367349147796631e-02 -7.602497190237045288e-02 -1.109452843666076660e-01 -6.544466316699981689e-02 -1.204930990934371948e-01 -8.218659460544586182e-02 -3.180648088455200195e-01 -4.233279526233673096e-01 1.118037104606628418e-01 8.716186508536338806e-03 -9.436995536088943481e-02 2.112255245447158813e-01 5.744041502475738525e-02 -1.999731510877609253e-01
2.222279459238052368e-01 -8.957383036613464355e-02 -1.788920015096664429e-01 7.777418475598096848e-03 -1.063429340720176697e-01 1.856270581483840942e-01 -1.619965881109237671e-01 -1.419158726930618286e-01 6.622431427240371704e-02 -7.483758777379989624e-02 -7.238397747278213501e-02 -1.236506849527359009e-01 -2.759049236774444580e-01 -2.501547150313854218e-02 1.253694295883178711e-01 3.802485391497612000e-02 -2.389895543456077576e-02 1.850672811269760132e-01 -1.896588653326034546e-01 -1.660801917314529419e-01 4.206337928771972656e-01 -5.665117874741554260e-02 9.759586304426193237e-02 -1.275616139173507690e-01 1.092807427048683167e-01 -3.162700533866882324e-01 -3.949854895472526550e-02 1.448133885860443115e-01 -3.498803675174713135e-01 1.634406745433807373e-01 3.147675395011901855e-01 -8.324693888425827026e-02
-8.933632075786590576e-02 -1.600315980613231659e-02 -1.684595197439193726e-01 5.258271843194961548e-02 -3.912402316927909851e-02 -2.851347811520099640e-02 -4.545130580663681030e-02 1.520315855741500854e-01 1.060449406504631042e-01 -1.128179579973220825e-01 -2.953739166259765625e-01 -2.224745750427246094e-01 -2.374151945114135742e-01 8.397499471902847290e-02 2.895740559324622154e-03 1.923284381628036499e-01 -3.534101247787475586e-01 2.927702963352203369e-01 1.378588229417800903e-01 -1.943081170320510864e-01 -3.345164060592651367e-01 6.258241832256317139e-02 2.017837017774581909e-01 7.359699904918670654e-02 -3.330247476696968079e-02 -1.816605627536773682e-01 -4.952643066644668579e-02 8.595106005668640137e-02 1.281913369894027710e-01 -1.893813014030456543e-01 2.846498787403106689e-01 -2.556695938110351562e-01
2.766011357307434082e-01 2.911860682070255280e-02 -6.049386411905288696e-02 1.583414375782012939e-01 -1.415990144014358521e-01 2.710891962051391602e-01 -3.155406415462493896e-01 -5.736109241843223572e-02 -1.720669269561767578e-01 1.707943826913833618e-01 -3.794919252395629883e-01 2.150745540857315063e-01 -1.366162206977605820e-02 -5.040939431637525558e-03 -1.408000439405441284e-01 -1.298619806766510010e-01 2.357839420437812805e-02 6.141926720738410950e-02 3.125675320625305176e-01 -4.736778140068054199e-02 -3.651731088757514954e-02 5.474699288606643677e-02 -1.806716918945312500e-01 1.675699055194854736e-01 -9.946303069591522217e-02 -3.042341768741607666e-01 -8.320232480764389038e-02 3.137727081775665283e-02 -1.038839742541313171e-01 -9.912446141242980957e-02 2.871708869934082031e-01 -1.697074472904205322e-01
1.509685516357421875e-01 -4.268275201320648193e-02 -1.912689581513404846e-02 1.868236213922500610e-01 1.340394318103790283e-01 3.131110966205596924e-01 -1.100589036941528320e-01 -1.525362581014633179e-01 9.030742570757865906e-03 7.159642130136489868e-02 8.603858202695846558e-02 -1.696906536817550659e-01 1.563557423651218414e-02 1.006008684635162354e-01 9.882506728172302246e-02 1.127288639545440674e-01 -7.697939127683639526e-02 3.784080222249031067e-02 3.172578811645507812e-01 -3.961392641067504883e-01 -4.378970339894294739e-02 2.996625937521457672e-02 -2.673003971576690674e-01 -1.764414161443710327e-01 -5.575663968920707703e-02 -2.610491216182708740e-01 1.754644513130187988e-02 1.391934305429458618e-01 -9.230914711952209473e-02 1.179436668753623962e-01 3.292854130268096924e-01 -3.497946560382843018e-01
3.333874940872192383e-01 -6.575731188058853149e-02 -8.121518790721893311e-02 3.900512754917144775e-01 -7.578723877668380737e-02 2.223558723926544189e-01 -1.980024874210357666e-01 -6.515037268400192261e-03 -7.554434239864349365e-02 2.923491783440113068e-02 -1.855800598859786987e-01 -6.565400213003158569e-02 1.175751909613609314e-01 1.424847394227981567e-01 -1.382906362414360046e-02 2.002236694097518921e-01 -1.888682842254638672e-01 9.623970091342926025e-02 9.906163811683654785e-02 1.375112533569335938e-01 9.517826884984970093e-02 3.303105235099792480e-01 -9.999947249889373779e-02 1.030085422098636627e-02 -1.442292481660842896e-01 -2.695100754499435425e-02 3.305419385433197021e-01 6.158760562539100647e-02 5.015190318226814270e-02 4.722354933619499207e-02 2.640848457813262939e-01 -3.172534406185150146e-01
-8.005493134260177612e-02 6.275484710931777954e-02 -8.587714284658432007e-02 -8.397759497165679932e-02 -2.483461350202560425e-01 1.492587924003601074e-01 2.633996866643428802e-02 -1.585059463977813721e-01 -1.788886338472366333e-01 1.695882827043533325e-01 -2.771139517426490784e-02 -2.503923326730728149e-02 -3.359975218772888184e-01 -1.440360844135284424e-01 -2.919458448886871338e-01 -9.746845066547393799e-02 1.759317666292190552e-01 4.617734253406524658e-02 3.475635051727294922e-01 8.240574598312377930e-02 1.011179015040397644e-01 2.612342238426208496e-01 7.198128849267959595e-02 -6.342560052871704102e-02 4.959595575928688049e-02 -1.093159019947052002e-01 1.497951000928878784e-01 -5.839076475240290165e-04 1.551957577466964722e-01 2.159862816333770752e-01 4.677185118198394775e-01 1.522081438452005386e-02
2.660836465656757355e-02 9.279536455869674683e-02 -1.067514121532440186e-01 5.094226822257041931e-02 1.960108429193496704e-01 1.490023173391819000e-02 8.306687325239181519e-02 -2.277254499495029449e-02 -1.118397787213325500e-01 2.457043081521987915e-01 -4.570471122860908508e-02 8.380107581615447998e-02 -1.546743363142013550e-01 9.730647504329681396e-02 -2.681068778038024902e-01 2.107886075973510742e-01 -6.833825260400772095e-02 -2.774236351251602173e-02 1.816035211086273193e-01 2.463395297527313232e-01 1.248777806758880615e-01 3.215390145778656006e-01 -7.225456833839416504e-02 -8.943343907594680786e-02 -4.755588993430137634e-02 -2.663863897323608398e-01 2.442931234836578369e-01 4.363738596439361572e-01 -1.223035454750061035e-01 6.665418297052383423e-02 3.180643320083618164e-01 -1.540751159191131592e-01
2.870892882347106934e-01 1.449969410896301270e-01 -8.245313912630081177e-02 1.146203354001045227e-01 -1.868968009948730469e-01 2.323946058750152588e-01 -4.158467650413513184e-01 5.034804716706275940e-02 -1.852846741676330566e-01 1.571131795644760132e-01 -3.317127525806427002e-01 5.642933771014213562e-02 6.776939332485198975e-02 -3.759772703051567078e-02 -7.040999829769134521e-02 -1.111253276467323303e-01 -1.916936412453651428e-02 4.902242124080657959e-02 2.378686219453811646e-01 -8.781368285417556763e-02 -6.892818957567214966e-02 1.365623176097869873e-01 -7.385456562042236328e-02 1.335209012031555176e-01 -1.806940766982734203e-03 -2.516173720359802246e-01 -1.301001608371734619e-01 -5.277853831648826599e-02 -1.728449165821075439e-01 -1.521855145692825317e-01 3.295274376869201660e-01 -2.414055019617080688e-01
-9.989117085933685303e-02 3.368250131607055664e-01 -8.988547325134277344e-02 1.261515617370605469e-01 -1.925398260354995728e-01 7.128795981407165527e-02 -1.219706237316131592e-01 4.360749945044517517e-02 -2.183405458927154541e-01 4.021316021680831909e-02 1.163944005966186523e-01 -4.924749210476875305e-02 -2.434450089931488037e-01 -1.095326244831085205e-01 -3.234024345874786377e-01 2.208836078643798828e-01 -2.183831995353102684e-03 7.023527473211288452e-02 2.870446741580963135e-01 3.159183077514171600e-03 -4.314399138092994690e-02 -8.119300939142704010e-03 9.980675578117370605e-02 -9.955764561891555786e-02 6.708786636590957642e-02 -2.779223024845123291e-01 -6.842791289091110229e-02 3.311933875083923340e-01 4.702060297131538391e-02 2.317652553319931030e-01 3.652563393115997314e-01 -9.563840925693511963e-02
-4.416657611727714539e-02 -4.483397006988525391e-01 -4.049837589263916016e-02 2.509734965860843658e-02 -6.762126088142395020e-02 1.455904096364974976e-01 -1.317696869373321533e-01 -3.623615484684705734e-03 -2.553257346153259277e-01 1.500018686056137085e-01 1.181227117776870728e-01 2.790894359350204468e-02 -4.089420437812805176e-01 8.332160115242004395e-02 -1.724234819412231445e-01 4.003340378403663635e-02 -1.420086473226547241e-01 4.587631672620773315e-02 3.230225145816802979e-01 -2.007586210966110229e-01 -6.060012802481651306e-02 -1.812475174665451050e-01 9.339280426502227783e-02 -2.277977205812931061e-02 4.758936911821365356e-02 -1.691288203001022339e-01 -1.769043505191802979e-01 -4.184329882264137268e-02 -1.862485893070697784e-02 1.288668960332870483e-01 3.117686212062835693e-01 -2.300902307033538818e-01
9.660287201404571533e-02 1.059455499053001404e-01 -2.653199248015880585e-02 1.492455750703811646e-01 2.350850552320480347e-01 9.492751210927963257e-02 1.968650370836257935e-01 -1.248416677117347717e-01 -2.583961784839630127e-01 -6.363190186675637960e-05 8.430317044258117676e-02 1.683312803506851196e-01 -1.334114223718643188e-01 2.770016714930534363e-02 -1.461333632469177246e-01 9.802327305078506470e-02 -1.401614099740982056e-01 6.302834302186965942e-02 2.806321680545806885e-01 -1.825794279575347900e-01 -1.000300869345664978e-01 5.902659147977828979e-02 -1.166165843605995178e-01 2.028609812259674072e-02 1.969397217035293579e-01 -2.667442858219146729e-01 6.433051079511642456e-02 5.861975997686386108e-02 9.597309678792953491e-02 4.028797745704650879e-01 4.732447862625122070e-01 -9.951233118772506714e-02
1.261004712432622910e-02 -1.577908098697662354e-01 8.656660467386245728e-02 -6.123298662714660168e-04 -2.328131794929504395e-01 1.584936380386352539e-01 2.083119936287403107e-02 1.243939995765686035e-01 2.105810306966304779e-02 3.605060875415802002e-01 -2.245997339487075806e-01 1.109192147850990295e-01 -9.456825256347656250e-02 6.222701817750930786e-02 2.022726647555828094e-02 9.691630303859710693e-02 1.682077050209045410e-01 4.065837562084197998e-01 -1.330990344285964966e-01 -1.776011884212493896e-01 5.482262349687516689e-04 1.866065263748168945e-01 7.927254587411880493e-02 -4.185792803764343262e-02 9.218909591436386108e-02 -1.421906203031539917e-01 1.991136372089385986e-01 4.298793971538543701e-01 4.152433015406131744e-03 1.223961934447288513e-01 3.083974719047546387e-01 -8.636307716369628906e-02
1.636781096458435059e-01 2.549688331782817841e-02 -6.707512773573398590e-03 1.902212351560592651e-01 -3.343741595745086670e-01 3.407678306102752686e-01 3.642492368817329407e-02 1.405212730169296265e-01 -1.394841074943542480e-01 1.824102550745010376e-01 -1.546961963176727295e-01 -2.568492889404296875e-01 -2.716936767101287842e-01 1.971768587827682495e-02 -1.714079827070236206e-01 5.726862698793411255e-02 -3.170299530029296875e-02 1.011532079428434372e-02 3.598150610923767090e-01 1.344695091247558594e-01 -1.995345503091812134e-01 -1.446332316845655441e-03 1.198004558682441711e-01 -1.323491334915161133e-01 1.474544703960418701e-01 -7.473275065422058105e-02 2.038645595312118530e-01 1.244985535740852356e-01 6.883515417575836182e-02 -7.357703894376754761e-02 7.888142019510269165e-03 -3.505518734455108643e-01
3.714141547679901123e-01 -3.903282433748245239e-02 -7.190968096256256104e-02 3.488158285617828369e-01 -1.341431587934494019e-01 1.247233450412750244e-01 -2.635619044303894043e-01 4.097590968012809753e-02 1.153346057981252670e-02 1.185219883918762207e-01 -2.448460161685943604e-01 -6.083892658352851868e-02 8.636754751205444336e-02 2.502823173999786377e-01 -1.880922541022300720e-02 1.855404675006866455e-01 -1.550817787647247314e-01 9.055436402559280396e-02 1.209466755390167236e-01 1.160411462187767029e-01 4.699068143963813782e-02 2.205585092306137085e-01 1.013663224875926971e-02 -4.360524192452430725e-02 -1.026645973324775696e-01 2.265079878270626068e-02 2.713533341884613037e-01 1.937275230884552002e-01 -4.851376265287399292e-02 -2.264763042330741882e-02 3.253101408481597900e-01 -3.196365833282470703e-01
-2.604633867740631104e-01 -9.945761412382125854e-02 -1.924328804016113281e-01 3.118678629398345947e-01 3.001236589625477791e-03 1.962382793426513672e-01 -3.480986952781677246e-01 2.530319988727569580e-01 -8.718448132276535034e-02 -7.286747545003890991e-02 -7.292357832193374634e-02 -2.317273020744323730e-01 -4.756049066781997681e-02 -2.301373928785324097e-01 -9.422352910041809082e-02 1.353868693113327026e-01 -7.256709039211273193e-02 3.179584443569183350e-01 -5.515954270958900452e-02 -3.500502929091453552e-02 -1.714603751897811890e-01 2.532564476132392883e-02 8.239899575710296631e-02 -7.943432778120040894e-02 2.092951536178588867e-01 -1.859366893768310547e-01 1.166944652795791626e-01 -1.378434058278799057e-02 8.923037350177764893e-02 8.032035082578659058e-02 3.864348530769348145e-01 1.410093158483505249e-02
6.782797724008560181e-02 -5.700926855206489563e-02 -6.149521563202142715e-03 1.136581599712371826e-01 -1.003770679235458374e-01 2.297916561365127563e-01 -8.534703403711318970e-02 4.124529659748077393e-02 -1.792553812265396118e-01 8.375010453164577484e-03 -3.311926722526550293e-01 -2.762197144329547882e-02 -1.168183833360671997e-01 -1.630212813615798950e-01 -1.590966433286666870e-01 1.774676740169525146e-01 1.708101779222488403e-01 2.169076651334762573e-01 2.335707992315292358e-01 2.135614901781082153e-01 -3.233708441257476807e-01 1.850085854530334473e-01 -1.029453054070472717e-01 9.675530344247817993e-02 -1.084262579679489136e-01 -4.711847603321075439e-01 2.626821398735046387e-02 9.714480489492416382e-02 -6.140616163611412048e-02 -5.673322081565856934e-02 1.331386249512434006e-02 -2.853679060935974121e-01
2.352233976125717163e-01 -9.825135767459869385e-02 1.626369506120681763e-01 -8.866724371910095215e-02 -4.322932567447423935e-03 2.283875048160552979e-01 -1.934522241353988647e-01 2.672188542783260345e-02 -3.207539618015289307e-01 -1.631014198064804077e-01 -3.581500053405761719e-01 -3.702218830585479736e-02 -8.483944833278656006e-02 8.167275786399841309e-02 5.882628262042999268e-02 2.761090695858001709e-01 -2.083022594451904297e-01 -9.545679390430450439e-02 -1.331489980220794678e-01 -6.896800547838211060e-02 -3.726270794868469238e-02 -1.669615358114242554e-01 4.506915062665939331e-02 -1.297049969434738159e-01 1.077933888882398605e-02 -4.529614448547363281e-01 1.023800820112228394e-01 1.480996608734130859e-01 2.004768252372741699e-01 8.765403926372528076e-02 1.472245305776596069e-01 -1.653281152248382568e-01
2.336620688438415527e-01 -1.256338655948638916e-01 -3.953951224684715271e-02 -4.015247523784637451e-02 5.579506047070026398e-03 1.590461283922195435e-02 -3.318699896335601807e-01 -1.588534712791442871e-01 -9.919359348714351654e-03 -5.850313603878021240e-02 -2.071604579687118530e-01 9.406512230634689331e-02 -1.487476080656051636e-01 -1.779654324054718018e-01 -1.549372673034667969e-01 2.706456482410430908e-01 -6.953229755163192749e-02 3.415594995021820068e-02 8.540669083595275879e-02 -2.033405601978302002e-01 -2.850945293903350830e-01 3.125388324260711670e-01 -6.712071597576141357e-02 -2.147852480411529541e-01 -4.039429128170013428e-02 -1.452363282442092896e-01 1.485359817743301392e-01 -4.454573988914489746e-02 5.451563745737075806e-02 -1.428859531879425049e-01 6.166024133563041687e-03 -4.795939028263092041e-01
2.180048376321792603e-01 -5.190231651067733765e-02 3.578331694006919861e-02 3.421685099601745605e-01 -1.965920776128768921e-01 -5.831686407327651978e-02 6.504824012517929077e-02 -1.491028219461441040e-01 -3.383479714393615723e-01 1.026392132043838501e-01 1.069276258349418640e-01 -1.605529040098190308e-01 -1.520242989063262939e-01 -9.993220679461956024e-03 -3.350018560886383057e-01 5.364809185266494751e-02 -2.833975851535797119e-01 2.430356740951538086e-01 -8.693192899227142334e-02 -3.049796521663665771e-01 -2.605635114014148712e-02 2.335924059152603149e-01 3.824975574389100075e-03 -3.568498045206069946e-02 -2.763369120657444000e-02 -3.328188657760620117e-01 7.962875813245773315e-02 -2.380352281033992767e-02 1.036859229207038879e-01 1.362871676683425903e-01 1.207387819886207581e-01 -5.952067300677299500e-02
-1.780919916927814484e-02 9.064581990242004395e-02 -2.673816382884979248e-01 3.719014525413513184e-01 2.536770999431610107e-01 3.256527781486511230e-01 -1.239653117954730988e-02 -3.463121131062507629e-02 1.177545189857482910e-01 -1.344263404607772827e-01 5.586462095379829407e-02 -1.772526055574417114e-01 -1.681222021579742432e-01 1.834796182811260223e-02 -1.052589565515518188e-01 2.256925255060195923e-01 -3.484813868999481201e-02 2.973963618278503418e-01 1.426244378089904785e-01 -2.292856872081756592e-01 -2.172124832868576050e-01 -1.166930049657821655e-01 7.553223520517349243e-02 8.729939907789230347e-02 1.139042619615793228e-02 -2.139265686273574829e-01 -5.349256098270416260e-03 1.440591514110565186e-01 -1.443675905466079712e-01 9.691766649484634399e-02 3.431299328804016113e-01 -3.830024972558021545e-02
1.587342321872711182e-01 1.434349715709686279e-01 -7.335132919251918793e-03 1.114814449101686478e-02 -9.850346297025680542e-02 6.168664991855621338e-02 -1.906496882438659668e-01 7.255959510803222656e-02 -2.747352719306945801e-01 -1.742571443319320679e-01 -3.307143449783325195e-01 1.239831671118736267e-01 -2.860938012599945068e-01 -4.673856869339942932e-02 -1.112140566110610962e-01 1.544685214757919312e-01 -2.293337322771549225e-02 -6.417959183454513550e-02 -2.181159853935241699e-01 -1.775246858596801758e-01 -1.684434860944747925e-01 1.520463228225708008e-01 -3.043870925903320312e-01 -1.487556546926498413e-01 -1.063257977366447449e-01 -3.712046742439270020e-01 6.078805401921272278e-02 -1.741755604743957520e-01 3.851525485515594482e-02 1.053992882370948792e-01 2.145875841379165649e-01 -2.372826784849166870e-01
3.992427885532379150e-02 2.782860994338989258e-01 -7.359740138053894043e-02 -2.103761732578277588e-01 -3.744296729564666748e-01 2.786479890346527100e-01 -3.442164883017539978e-02 -5.399931967258453369e-02 -2.959141135215759277e-02 1.531561836600303650e-02 3.231220319867134094e-02 -2.359323948621749878e-02 -1.984058767557144165e-01 -4.539652913808822632e-02 -3.190221190452575684e-01 1.271679550409317017e-01 3.557687997817993164e-01 1.432492882013320923e-01 1.740310639142990112e-01 -9.106381237506866455e-02 4.163797199726104736e-02 1.088876426219940186e-01 -4.846223443746566772e-02 -1.743092983961105347e-01 1.553022861480712891e-01 -1.780330836772918701e-01 1.281258016824722290e-01 2.199409902095794678e-01 1.542214751243591309e-01 2.402875944972038269e-02 2.944797277450561523e-01 -1.535678207874298096e-01
8.065342158079147339e-02 -3.111890256404876709e-01 -5.052549019455909729e-02 2.396363466978073120e-01 -2.085668407380580902e-02 2.687355875968933105e-01 -2.302645593881607056e-01 -6.280489265918731689e-02 -3.484252095222473145e-01 -7.939989864826202393e-02 -1.763956844806671143e-01 8.142542093992233276e-03 -3.224467933177947998e-01 5.168765038251876831e-02 -9.851613640785217285e-02 3.031979780644178391e-03 8.991589397192001343e-02 2.655117809772491455e-01 2.980671226978302002e-01 -5.649890005588531494e-02 -2.689204514026641846e-01 2.482491917908191681e-02 9.196256846189498901e-02 -3.672222048044204712e-02 -1.385205984115600586e-01 1.288564056158065796e-01 2.638807892799377441e-01 2.245363593101501465e-01 -5.817385390400886536e-02 6.332518160343170166e-02 6.601458787918090820e-02 -1.042209863662719727e-01
-5.971003323793411255e-02 -1.001460105180740356e-01 -1.765341162681579590e-01 -2.018270641565322876e-02 1.562683610245585442e-03 7.124509662389755249e-02 5.947317555546760559e-02 1.092235445976257324e-01 -1.599892526865005493e-01 -1.945301145315170288e-01 -3.294799923896789551e-01 -1.642331629991531372e-01 -9.445557743310928345e-02 -7.582269608974456787e-02 3.266920149326324463e-02 1.332381665706634521e-01 -4.348797798156738281e-01 2.836126387119293213e-01 4.755588248372077942e-02 -2.415127605199813843e-01 -1.506151258945465088e-01 1.145656481385231018e-01 1.953801214694976807e-01 5.207475647330284119e-02 1.197828352451324463e-01 -2.230953425168991089e-01 -1.169397681951522827e-01 1.908892691135406494e-01 1.344889253377914429e-01 -1.609964519739151001e-01 2.886809408664703369e-01 -2.311084717512130737e-01
2.541957199573516846e-01 7.035849988460540771e-02 -3.087624907493591309e-01 1.338409483432769775e-01 -1.990168094635009766e-01 1.194007918238639832e-01 -3.863360583782196045e-01 4.282061383128166199e-02 -1.721862852573394775e-01 5.377113446593284607e-02 -4.276044666767120361e-01 3.119988553225994110e-02 3.855507820844650269e-02 -3.131747245788574219e-01 -1.265160143375396729e-01 -7.188750058412551880e-02 -6.653313338756561279e-02 1.709562838077545166e-01 1.241891682147979736e-01 -2.781984955072402954e-02 -7.055832445621490479e-02 6.306316703557968140e-03 1.001492813229560852e-01 4.311957955360412598e-02 4.544796422123908997e-02 -3.613971546292304993e-02 2.711820974946022034e-02 -7.420873641967773438e-02 -1.157783791422843933e-01 -1.683393269777297974e-01 2.287262976169586182e-01 -3.235837221145629883e-01
2.746375799179077148e-01 -1.271584257483482361e-02 -2.493176460266113281e-01 6.046292372047901154e-03 -7.506656646728515625e-02 1.521246135234832764e-01 1.079607084393501282e-01 -1.264280229806900024e-01 8.152201026678085327e-02 -2.222994714975357056e-01 -2.407160401344299316e-01 -2.455051541328430176e-01 -1.649798899888992310e-01 -4.409574344754219055e-02 4.497398436069488525e-02 1.988780498504638672e-01 -1.534846425056457520e-01 -4.893076419830322266e-02 2.748895287513732910e-01 -2.269096076488494873e-01 -1.323084086179733276e-01 -1.261150389909744263e-01 1.382052749395370483e-01 -4.313451051712036133e-01 5.392786487936973572e-02 -1.307302862405776978e-01 4.296007752418518066e-02 1.467617750167846680e-01 3.760056942701339722e-02 1.817760020494461060e-01 1.473377943038940430e-01 -2.639330625534057617e-01
2.653698623180389404e-01 -2.125160843133926392e-01 -9.879888594150543213e-02 1.143432036042213440e-01 -1.247194856405258179e-01 2.556993961334228516e-01 -1.381427496671676636e-01 -1.070739328861236572e-01 -2.248339504003524780e-01 -1.048102378845214844e-01 -2.010077536106109619e-01 -7.176461070775985718e-02 -2.380017042160034180e-01 -4.046366550028324127e-03 -4.060451686382293701e-02 1.725680381059646606e-01 2.744015157222747803e-01 2.227584868669509888e-01 2.211486250162124634e-01 1.646424829959869385e-02 -2.484546303749084473e-01 2.099505960941314697e-01 4.455384332686662674e-03 -8.019162714481353760e-02 -1.784977316856384277e-01 -4.358527064323425293e-02 3.489951193332672119e-01 1.674712449312210083e-01 1.491458434611558914e-02 -1.748086363077163696e-01 2.228456735610961914e-02 -2.316849827766418457e-01
1.620679497718811035e-01 -8.613269776105880737e-02 -1.670099496841430664e-01 2.572811841964721680e-01 -7.997981272637844086e-03 2.029129117727279663e-01 -2.341492474079132080e-01 -1.035107895731925964e-01 -1.982187181711196899e-01 -1.182530447840690613e-02 2.997204661369323730e-01 7.455544918775558472e-02 -1.150036826729774475e-01 7.359087467193603516e-02 -1.238497868180274963e-01 4.033894240856170654e-01 -1.233196333050727844e-01 9.322051703929901123e-02 1.094768568873405457e-01 -4.601281136274337769e-02 3.334694774821400642e-03 2.592722475528717041e-01 2.769511342048645020e-01 -1.801050752401351929e-01 -1.091556102037429810e-01 -2.869819700717926025e-01 -1.507667899131774902e-01 2.337416112422943115e-01 1.977191865444183350e-01 6.543136388063430786e-02 6.731861829757690430e-02 -2.840951783582568169e-03
-1.265704631805419922e-01 1.133718863129615784e-01 -2.179748415946960449e-01 6.694477982819080353e-03 -1.260372549295425415e-01 2.042699009180068970e-01 -1.072835177183151245e-01 9.578686952590942383e-02 3.803040087223052979e-02 -6.872045993804931641e-02 -2.705645561218261719e-01 -1.812273263931274414e-01 -4.052617549896240234e-01 1.071213707327842712e-01 4.702117294073104858e-03 3.593188151717185974e-02 -1.773670017719268799e-01 3.704248666763305664e-01 2.783302334137260914e-04 -2.808612026274204254e-02 -1.594597399234771729e-01 9.537065774202346802e-02 1.791349798440933228e-01 2.828796394169330597e-03 -5.737883970141410828e-02 -2.737101018428802490e-01 -3.152915537357330322e-01 3.287732899188995361e-01 8.918857574462890625e-02 -9.241575002670288086e-02 1.154598072171211243e-01 -6.641233712434768677e-02
1.962351948022842407e-01 -6.041900441050529480e-02 -1.418439298868179321e-01 1.401972025632858276e-01 -2.802702784538269043e-02 2.010302692651748657e-01 -1.404103934764862061e-01 9.254039078950881958e-02 -6.870585680007934570e-02 -2.806392684578895569e-02 -3.118325471878051758e-01 -2.222631275653839111e-01 -1.759533584117889404e-01 -2.357428669929504395e-01 -1.953839659690856934e-01 1.638927161693572998e-01 -1.840986609458923340e-01 -1.322038918733596802e-01 -2.424879074096679688e-01 -1.130723506212234497e-01 -1.503469794988632202e-01 -7.284604012966156006e-02 -9.359533339738845825e-02 -1.078389063477516174e-01 -1.116129308938980103e-01 -3.518197238445281982e-01 2.837601602077484131e-01 2.144329100847244263e-01 -1.333874929696321487e-02 3.152840137481689453e-01 -4.113082215189933777e-02 -9.800438582897186279e-02
1.116247698664665222e-01 -2.555663883686065674e-01 -3.346112668514251709e-01 2.029898613691329956e-01 1.069321036338806152e-01 1.287878602743148804e-01 -1.465183049440383911e-01 -3.906419873237609863e-02 -3.720048069953918457e-02 2.801657319068908691e-01 1.802566647529602051e-01 -1.178311258554458618e-01 -2.032386362552642822e-01 -1.697778254747390747e-01 1.067599430680274963e-01 -6.687351316213607788e-02 7.006904482841491699e-02 1.194515600800514221e-01 1.299699544906616211e-01 -9.761703014373779297e-02 -5.326713435351848602e-03 1.661972701549530029e-01 -1.335290670394897461e-01 -1.096109896898269653e-01 -5.962816998362541199e-02 -2.845253236591815948e-02 2.086180895566940308e-01 9.287921339273452759e-02 -2.078514695167541504e-01 -3.709486871957778931e-02 5.369109511375427246e-01 -1.154531538486480713e-01
-2.919673919677734375e-02 -1.889586001634597778e-01 -2.710672095417976379e-02 3.061498105525970459e-01 -1.125697717070579529e-01 2.975383400917053223e-01 -3.124265074729919434e-01 -8.373191207647323608e-02 -3.025085330009460449e-01 -1.073591783642768860e-01 -2.030860632658004761e-01 -8.336728811264038086e-02 -3.875906467437744141e-01 1.014905720949172974e-01 -4.660825058817863464e-02 5.797782540321350098e-02 1.905974447727203369e-01 2.493083775043487549e-01 2.600194215774536133e-01 -4.373656585812568665e-02 -1.153997853398323059e-01 1.686433888971805573e-02 2.790455892682075500e-02 1.136025935411453247e-01 -3.182680532336235046e-02 -6.477078795433044434e-02 2.524709999561309814e-01 1.730539500713348389e-01 5.118979513645172119e-02 -1.113710477948188782e-01 4.895515739917755127e-02 -1.850851625204086304e-01
1.949655637145042419e-02 8.362312614917755127e-02 2.669760957360267639e-02 2.125304192304611206e-01 -1.163568422198295593e-01 6.991948187351226807e-02 7.812629640102386475e-02 1.474437564611434937e-01 -1.830753982067108154e-01 -3.800536394119262695e-01 -1.924983412027359009e-01 -1.152519211173057556e-01 -1.205452382564544678e-01 -2.604973018169403076e-01 2.105827331542968750e-01 3.650272963568568230e-03 -1.786627769470214844e-01 1.319437921047210693e-01 1.056215316057205200e-01 -1.674473583698272705e-01 -1.611941307783126831e-01 -4.261963441967964172e-02 2.792369723320007324e-01 -1.260009109973907471e-01 1.569800227880477905e-01 -2.196290791034698486e-01 -1.184560284018516541e-01 2.348065227270126343e-01 4.873204231262207031e-02 -1.102236434817314148e-01 3.863644003868103027e-01 -1.714908927679061890e-01
8.458598703145980835e-02 -5.153048550710082054e-04 -1.114351823925971985e-01 1.877415329217910767e-01 7.868599891662597656e-02 1.148192360997200012e-01 -1.186784729361534119e-01 -4.050265997648239136e-02 -7.657218724489212036e-02 4.107755422592163086e-02 1.839779764413833618e-01 -9.380019456148147583e-02 -1.213691160082817078e-01 1.311369389295578003e-01 -4.290158748626708984e-01 1.128612235188484192e-01 -1.715996861457824707e-01 -3.460287302732467651e-02 9.024670720100402832e-02 -4.117418453097343445e-02 5.840907339006662369e-03 1.900867819786071777e-01 -4.164665192365646362e-02 -1.600290089845657349e-01 3.601037263870239258e-01 -2.455935329198837280e-01 -2.314282348379492760e-03 8.715744316577911377e-02 -3.666309714317321777e-01 1.039117574691772461e-01 4.229660928249359131e-01 7.389355450868606567e-02
1.691443175077438354e-01 -6.433688104152679443e-03 3.975123912096023560e-02 -6.486010551452636719e-02 -2.253702133893966675e-01 9.374368190765380859e-02 1.467675715684890747e-01 -6.666203588247299194e-02 -3.907659053802490234e-01 -2.796521782875061035e-01 2.240661717951297760e-02 -2.149812877178192139e-01 -1.958267837762832642e-01 2.164442390203475952e-01 -2.111520916223526001e-01 -5.383464694023132324e-02 -1.813898086547851562e-01 1.069519966840744019e-01 1.835460066795349121e-01 -3.046445082873106003e-03 4.483332112431526184e-02 1.759663224220275879e-01 -2.191466838121414185e-01 -1.102376431226730347e-01 2.712457478046417236e-01 -2.294113039970397949e-01 1.378978490829467773e-01 1.736043542623519897e-01 -1.000984311103820801e-01 2.958987355232238770e-01 1.427064090967178345e-01 -7.215020060539245605e-02
-6.731973588466644287e-02 -6.506554782390594482e-02 -2.393665164709091187e-02 -1.619572192430496216e-01 5.628173798322677612e-02 2.578593790531158447e-01 -9.714425355195999146e-02 1.843145340681076050e-01 -1.052100434899330139e-01 4.903519153594970703e-02 4.330088850110769272e-04 2.038508653640747070e-02 6.125167384743690491e-02 1.196509897708892822e-01 -1.280987709760665894e-01 1.644159555435180664e-01 -7.018052972853183746e-03 3.229033201932907104e-02 1.968720108270645142e-01 8.908386528491973877e-02 1.870260834693908691e-01 1.606304943561553955e-01 3.210711479187011719e-01 -2.112673409283161163e-02 2.013881057500839233e-01 -3.074062168598175049e-01 1.473022699356079102e-01 3.127652406692504883e-01 -4.545574486255645752e-01 7.923371158540248871e-03 3.095052242279052734e-01 -8.251849561929702759e-02
2.297505177557468414e-02 -4.065645486116409302e-02 -1.099410131573677063e-01 1.920472532510757446e-01 -1.190561801195144653e-01 9.680258482694625854e-02 -2.258923649787902832e-01 -2.433050870895385742e-01 -7.677749544382095337e-02 1.244001835584640503e-01 -4.686337709426879883e-02 -3.197665214538574219e-01 1.041433364152908325e-01 -1.852250397205352783e-01 -6.408012658357620239e-02 -8.986315876245498657e-02 -2.632887661457061768e-01 2.088586837053298950e-01 -3.971662372350692749e-02 -2.747566998004913330e-01 -4.172761365771293640e-02 -1.051538810133934021e-01 3.463702797889709473e-01 -3.935627639293670654e-02 9.764384478330612183e-02 -2.009261399507522583e-01 -3.721069172024726868e-02 1.445877403020858765e-01 -1.547063887119293213e-01 1.474917232990264893e-01 2.836815714836120605e-01 -3.305098712444305420e-01
2.178544998168945312e-01 -2.075217217206954956e-01 7.770156115293502808e-02 2.612035274505615234e-01 -8.202263712882995605e-02 1.488016694784164429e-01 -2.001368999481201172e-01 -1.900112815201282501e-02 -2.226357012987136841e-01 -1.755992919206619263e-01 -1.530702561140060425e-01 -1.729916483163833618e-01 -3.221910446882247925e-02 -3.764670714735984802e-02 -1.325572282075881958e-01 4.001371935009956360e-02 -2.153314352035522461e-01 1.708497107028961182e-01 2.118548192083835602e-02 -1.119501441717147827e-01 -1.020275205373764038e-01 -8.718245476484298706e-02 1.732079535722732544e-01 2.138207852840423584e-01 2.235277742147445679e-01 -4.484816789627075195e-01 1.387868225574493408e-01 6.576085090637207031e-02 -3.338423669338226318e-01 2.035717815160751343e-01 2.131526358425617218e-02 1.532054506242275238e-02
1.660910993814468384e-01 3.621603548526763916e-02 -1.832103878259658813e-01 1.455650776624679565e-01 -9.444872289896011353e-02 2.329807579517364502e-01 -2.470496296882629395e-01 1.692925393581390381e-02 -5.393392965197563171e-02 -5.326956883072853088e-02 -2.253963500261306763e-01 -1.742805987596511841e-01 -2.267197705805301666e-02 -2.030916661024093628e-01 -9.714066237211227417e-02 7.362322509288787842e-02 -7.295262813568115234e-02 3.363589644432067871e-01 3.575938045978546143e-01 -1.938036456704139709e-02 -1.528341323137283325e-01 2.305756062269210815e-01 -1.739190071821212769e-01 -8.925911039113998413e-02 -2.212114483118057251e-01 -1.296582967042922974e-01 3.471503257751464844e-01 3.501467779278755188e-02 -6.895199418067932129e-02 -1.542173922061920166e-01 -2.564045228064060211e-02 -2.648750543594360352e-01
1.782706975936889648e-01 -1.666011214256286621e-01 -6.836079806089401245e-02 2.441805154085159302e-01 9.621458500623703003e-02 -3.728416562080383301e-02 -7.408815622329711914e-02 -3.007762134075164795e-02 -4.095904156565666199e-02 1.984396874904632568e-01 3.534791618585586548e-02 -5.312031880021095276e-02 -3.319003582000732422e-01 3.885388001799583435e-02 -2.395434081554412842e-01 1.651556044816970825e-01 -2.024830728769302368e-01 -2.587138675153255463e-03 -1.085050776600837708e-02 -5.165637657046318054e-02 -6.078326329588890076e-02 1.873230934143066406e-01 3.705667331814765930e-02 -5.701264739036560059e-02 1.371478140354156494e-01 -1.531356126070022583e-01 -2.211348153650760651e-02 5.066998675465583801e-02 -3.635267317295074463e-01 8.794297277927398682e-02 5.751897096633911133e-01 1.201142147183418274e-01
1.594875901937484741e-01 2.633770229294896126e-03 -8.700956404209136963e-02 2.705834805965423584e-01 -3.286663591861724854e-01 6.386908888816833496e-02 -1.048435345292091370e-01 1.387391686439514160e-01 -1.252502202987670898e-01 1.808655709028244019e-01 -2.407796978950500488e-01 1.675470471382141113e-01 -1.913632750511169434e-01 -1.728312820196151733e-01 5.314416065812110901e-02 3.147727996110916138e-02 -1.431295424699783325e-01 1.046493500471115112e-01 -6.112248823046684265e-02 -2.356728613376617432e-01 -8.351521939039230347e-02 9.807211905717849731e-02 -7.800395786762237549e-02 -7.286521792411804199e-02 2.226933538913726807e-01 -1.244061440229415894e-01 -4.938538372516632080e-02 2.402545213699340820e-01 -1.560376733541488647e-01 2.412790358066558838e-01 7.583459466695785522e-02 -4.630656242370605469e-01
3.223214149475097656e-01 5.063915997743606567e-02 -1.683817505836486816e-01 1.161928474903106689e-02 -2.821852639317512512e-02 2.876791059970855713e-01 -3.487958610057830811e-01 3.774680942296981812e-02 -9.605002403259277344e-02 1.680251806974411011e-01 -3.021163940429687500e-01 -5.742426216602325439e-02 1.284731328487396240e-01 -1.705071032047271729e-01 -1.932072788476943970e-01 -4.590247757732868195e-03 -5.253534391522407532e-02 1.451198905706405640e-01 2.302505224943161011e-01 -3.150259703397750854e-02 -1.885955221951007843e-02 1.598106324672698975e-01 -3.107545673847198486e-01 7.773906737565994263e-02 -4.156348481774330139e-02 -2.819861471652984619e-01 -4.270321130752563477e-02 1.257986277341842651e-01 -1.859880983829498291e-01 -1.647981107234954834e-01 1.990126073360443115e-01 -1.920343488454818726e-01
5.736711900681257248e-03 1.099478751420974731e-01 1.479270458221435547e-01 -2.292036563158035278e-01 -2.801268398761749268e-01 2.120149582624435425e-01 1.321712881326675415e-01 1.921840161085128784e-01 -4.647714272141456604e-02 -3.643141314387321472e-02 -1.199332922697067261e-01 -5.232118815183639526e-02 -1.289884001016616821e-01 -2.240346819162368774e-01 8.376479893922805786e-02 7.517169415950775146e-02 -2.563901841640472412e-01 2.444256544113159180e-01 2.181719541549682617e-01 -1.687619984149932861e-01 -1.542706936597824097e-01 2.553023695945739746e-01 1.534404307603836060e-01 -5.506781116127967834e-02 5.178355053067207336e-02 -3.111087679862976074e-01 -3.476810455322265625e-02 3.762451708316802979e-01 -1.184556540101766586e-02 -7.206029444932937622e-02 2.526201903820037842e-01 -8.382543921470642090e-02
2.021185904741287231e-01 -2.402108162641525269e-01 -2.730921208858489990e-01 -1.058450788259506226e-01 -2.118602693080902100e-01 3.208490610122680664e-01 -1.028961781412363052e-02 -6.640970706939697266e-02 1.093095466494560242e-01 1.226980518549680710e-02 -3.425759673118591309e-01 1.444048285484313965e-01 2.011898010969161987e-01 -9.171907603740692139e-02 -8.924560993909835815e-02 2.004387527704238892e-01 4.574990272521972656e-02 -3.785624355077743530e-02 1.224867776036262512e-01 -3.217776715755462646e-01 -6.702605634927749634e-02 1.559444069862365723e-01 1.425559967756271362e-01 -2.147677727043628693e-02 1.025588512420654297e-01 -1.570134907960891724e-01 -1.354234218597412109e-01 -1.405350267887115479e-01 -2.216772139072418213e-01 3.591490164399147034e-02 2.432814389467239380e-01 -2.478641867637634277e-01
1.186878308653831482e-01 1.266440656036138535e-02 -9.993509948253631592e-02 2.242421209812164307e-01 1.669415980577468872e-01 6.372337788343429565e-02 6.505576521158218384e-02 -1.610030531883239746e-01 -1.306249350309371948e-01 -8.475792407989501953e-02 1.051376014947891235e-02 2.141089439392089844e-01 -1.811204999685287476e-01 -6.700512766838073730e-02 -3.439171016216278076e-01 8.196438848972320557e-02 4.681506380438804626e-02 8.758352696895599365e-02 9.486332535743713379e-02 -2.606283128261566162e-01 -1.298455446958541870e-01 2.890817224979400635e-01 -2.444423921406269073e-02 6.025634333491325378e-02 1.449936032295227051e-01 -2.077757418155670166e-01 9.318252652883529663e-02 1.127253919839859009e-01 6.466976553201675415e-02 4.909881949424743652e-01 2.725732624530792236e-01 -1.852797716856002808e-01
-9.091717004776000977e-02 -1.270579267293214798e-02 -3.907179236412048340e-01 -2.604192309081554413e-02 -2.492123469710350037e-02 2.237729728221893311e-01 3.152585029602050781e-02 -1.102764159440994263e-01 -3.725582361221313477e-01 1.111291572451591492e-01 1.088573187589645386e-01 -8.061150461435317993e-02 -2.573701441287994385e-01 -1.200066879391670227e-01 5.946459993720054626e-02 1.533274203538894653e-01 -9.153600037097930908e-02 1.645488198846578598e-03 9.317873418331146240e-02 -1.077690422534942627e-01 -9.433029592037200928e-02 9.673932194709777832e-02 2.139635086059570312e-01 1.365327090024948120e-01 -5.486101657152175903e-02 1.358124762773513794e-01 2.558309733867645264e-01 -4.205102473497390747e-02 1.214510351419448853e-01 4.599099457263946533e-01 1.874526590108871460e-01 -1.891172528266906738e-01
2.339706420898437500e-01 -2.139058411121368408e-01 -2.778586149215698242e-01 2.310315221548080444e-01 1.338235884904861450e-01 2.210054993629455566e-01 -2.974871993064880371e-01 -1.190014407038688660e-01 -9.432898461818695068e-02 -6.525175273418426514e-02 1.798112839460372925e-01 -3.982483223080635071e-02 -2.304690629243850708e-01 2.352128028869628906e-01 -2.529619336128234863e-01 1.198172196745872498e-01 -2.675766944885253906e-01 1.504243165254592896e-01 9.795719385147094727e-02 6.648062169551849365e-02 -8.412314951419830322e-02 2.106645703315734863e-01 1.766270548105239868e-01 -1.126538515090942383e-01 -7.654536515474319458e-03 -2.186142504215240479e-01 -1.586854755878448486e-01 1.213110685348510742e-01 -5.795500054955482483e-02 2.425269633531570435e-01 1.076361909508705139e-01 2.349280752241611481e-02
6.047962233424186707e-02 2.313330583274364471e-02 -3.348461091518402100e-01 9.585133939981460571e-02 -1.247653812170028687e-01 9.472823143005371094e-02 -3.237951993942260742e-01 -9.199856221675872803e-02 -2.459373176097869873e-01 7.734408229589462280e-02 -6.651459634304046631e-02 2.138141542673110962e-01 -1.243375316262245178e-01 9.464095532894134521e-02 -4.524079710245132446e-02 7.969831675291061401e-02 2.226819656789302826e-02 -2.634652517735958099e-02 -1.171147152781486511e-01 -1.483990550041198730e-01 4.808676987886428833e-02 2.034430652856826782e-01 2.723876386880874634e-02 1.334747020155191422e-02 2.668142914772033691e-01 -1.505223959684371948e-01 1.726416051387786865e-01 4.301355183124542236e-01 -1.228156536817550659e-01 1.233701035380363464e-01 3.248796164989471436e-01 2.473028600215911865e-01
2.430003136396408081e-02 -1.383496820926666260e-01 -3.287779986858367920e-01 3.663500547409057617e-01 -9.478285163640975952e-02 1.608970612287521362e-01 -1.506203263998031616e-01 1.397974640130996704e-01 -1.299205422401428223e-01 1.908433884382247925e-01 -3.504482507705688477e-01 -1.186157166957855225e-01 -1.120598018169403076e-01 -5.746309831738471985e-02 -1.502685248851776123e-01 4.000543057918548584e-02 -1.667096465826034546e-02 1.666131317615509033e-01 1.189314126968383789e-01 1.658998727798461914e-01 -2.254325002431869507e-01 3.490972816944122314e-01 -9.422416239976882935e-02 -1.573648005723953247e-01 -9.189384430646896362e-02 -1.709503978490829468e-01 2.056471770629286766e-03 -5.295824632048606873e-02 -2.690079808235168457e-01 -1.453859061002731323e-01 1.406798064708709717e-01 -2.879592403769493103e-02
-1.981902569532394409e-01 -6.704678386449813843e-02 -1.373347043991088867e-01 1.728175431489944458e-01 2.239318341016769409e-01 1.322510689496994019e-01 -2.283753156661987305e-01 6.166747212409973145e-02 -1.719297468662261963e-01 -5.363525450229644775e-02 8.548925817012786865e-02 1.379075925797224045e-03 1.340491604059934616e-02 4.737989231944084167e-02 4.840318486094474792e-02 -6.703698635101318359e-02 -4.119749739766120911e-02 7.365850359201431274e-02 9.302427060902118683e-03 -1.533616036176681519e-01 -7.161664962768554688e-02 3.040449321269989014e-01 7.357194274663925171e-02 -6.844361126422882080e-02 1.631056368350982666e-01 -2.568822912871837616e-02 1.238675191998481750e-01 2.097267061471939087e-01 -6.847726553678512573e-02 3.859007656574249268e-01 5.885040760040283203e-01 -9.980158507823944092e-02
2.641605436801910400e-01 -9.048845618963241577e-02 -1.511004865169525146e-01 2.079676091670989990e-01 1.578599512577056885e-01 2.222394496202468872e-01 -1.880598813295364380e-01 1.238568406552076340e-02 -6.504892557859420776e-02 3.297706246376037598e-01 -2.796876430511474609e-01 -7.788963615894317627e-02 1.344353556632995605e-01 -3.169556707143783569e-02 -2.239796817302703857e-01 -6.705421209335327148e-02 -1.061654686927795410e-01 -1.256122887134552002e-01 2.678021490573883057e-01 -1.229782477021217346e-01 -8.640022575855255127e-02 2.288890071213245392e-02 -1.307827681303024292e-01 -1.115243136882781982e-01 -6.242527067661285400e-02 -1.151742190122604370e-01 -3.202593699097633362e-02 2.958943247795104980e-01 -1.169807240366935730e-01 -1.274019363336265087e-03 3.492272496223449707e-01 -2.868755757808685303e-01
8.602487295866012573e-02 -2.239718586206436157e-01 -3.004372119903564453e-01 1.033825427293777466e-01 -1.460209637880325317e-01 9.776876866817474365e-02 -8.118801563978195190e-02 -9.253889322280883789e-02 -2.882276475429534912e-02 2.688085138797760010e-01 -2.700939774513244629e-01 2.037996649742126465e-01 -2.079632878303527832e-01 -1.481037288904190063e-01 -5.320648476481437683e-02 5.793105810880661011e-02 1.817451566457748413e-01 -1.216287985444068909e-01 1.965309530496597290e-01 -2.024423629045486450e-01 -5.694134160876274109e-02 3.070037998259067535e-02 -2.463905215263366699e-01 -1.624855846166610718e-01 3.697434440255165100e-02 -2.659153938293457031e-01 -8.872817456722259521e-02 1.952742487192153931e-01 -2.161477357149124146e-01 -6.263526622205972672e-03 3.879995346069335938e-01 -4.892482236027717590e-02
-1.885432004928588867e-02 -3.004854917526245117e-01 -3.048406541347503662e-01 6.420467793941497803e-02 2.098235040903091431e-01 1.322682052850723267e-01 -1.319605261087417603e-01 -2.942752093076705933e-02 8.535652607679367065e-02 5.658835172653198242e-02 -1.008251607418060303e-01 -2.385327965021133423e-01 -2.635235488414764404e-01 1.421302184462547302e-02 -1.232256963849067688e-01 1.548334360122680664e-01 -6.679857522249221802e-02 -8.133141696453094482e-02 1.742390543222427368e-01 -4.263724088668823242e-01 -1.759632527828216553e-01 2.004433609545230865e-02 1.471936851739883423e-01 -2.870915234088897705e-01 -2.298830077052116394e-02 -1.662892550230026245e-01 1.056177467107772827e-01 -5.652652680873870850e-02 6.878577172756195068e-02 -1.224181801080703735e-01 3.459351956844329834e-01 -7.446352392435073853e-02
4.863782599568367004e-02 -1.263111233711242676e-01 -4.894147440791130066e-02 1.534728799015283585e-02 -1.705668121576309204e-01 3.938028514385223389e-01 1.171401962637901306e-01 1.220931336283683777e-01 -3.337283059954643250e-02 1.301116049289703369e-01 -3.522239923477172852e-01 1.251094192266464233e-01 6.739345192909240723e-02 -1.284671127796173096e-01 1.106516793370246887e-01 2.650424242019653320e-01 -7.402108609676361084e-02 -1.595458574593067169e-02 1.354041416198015213e-02 -1.977061294019222260e-02 -1.393851339817047119e-01 1.089912131428718567e-01 1.922413110733032227e-01 1.965604722499847412e-02 -1.442787796258926392e-01 -1.535365879535675049e-01 4.335408210754394531e-01 -1.182767599821090698e-01 -7.041443884372711182e-02 -1.667149662971496582e-01 2.692544460296630859e-01 -2.800138592720031738e-01
-1.880740523338317871e-01 4.008120391517877579e-03 -6.396655738353729248e-02 -3.048712573945522308e-02 -7.150787115097045898e-02 1.434557288885116577e-01 -1.041688099503517151e-01 1.867414414882659912e-01 -4.051905274391174316e-01 6.443949788808822632e-02 3.012425899505615234e-01 -6.501902639865875244e-02 -7.198067009449005127e-02 9.651136351749300957e-04 -2.182846218347549438e-01 -6.133319810032844543e-02 -1.241218075156211853e-01 2.538508474826812744e-01 7.419187575578689575e-02 -1.363047659397125244e-01 -5.371541157364845276e-02 1.957113891839981079e-01 1.122906431555747986e-01 -2.463349997997283936e-01 3.744990378618240356e-02 -2.527042925357818604e-01 2.144185453653335571e-01 5.315165221691131592e-02 -7.682206481695175171e-02 4.150281101465225220e-02 4.671770632266998291e-01 9.963514655828475952e-02
2.201857417821884155e-01 4.544284567236900330e-02 -2.886418402194976807e-01 3.983398526906967163e-02 -2.309331148862838745e-01 2.652626112103462219e-02 2.088018655776977539e-01 1.732027232646942139e-01 -1.910651773214340210e-01 8.752736449241638184e-02 -1.989942044019699097e-01 4.618135467171669006e-02 -7.495121657848358154e-02 -5.617507547140121460e-02 1.645349524915218353e-02 4.627971351146697998e-02 8.638285845518112183e-02 -2.717807888984680176e-02 9.729497879743576050e-02 1.107545867562294006e-01 1.218045428395271301e-01 -2.899351418018341064e-01 2.235190570354461670e-01 -2.336176037788391113e-01 -1.000055968761444092e-01 -1.328531503677368164e-01 1.146367266774177551e-01 1.862185746431350708e-01 -2.456586807966232300e-02 3.527047038078308105e-01 4.035290181636810303e-01 -2.077430486679077148e-01
-2.664116444066166878e-03 1.020965576171875000e-01 -5.856972187757492065e-02 -1.323247253894805908e-01 2.512928247451782227e-01 2.547145485877990723e-01 1.006527394056320190e-01 -9.348592162132263184e-02 -1.390519887208938599e-01 2.413529753684997559e-01 -2.358822375535964966e-01 -4.025787487626075745e-02 -2.595958113670349121e-01 -1.670803725719451904e-01 1.464060693979263306e-01 3.598187267780303955e-01 -2.110426723957061768e-01 1.419318020343780518e-01 -6.350341439247131348e-02 -7.009378075599670410e-02 2.376022748649120331e-02 1.038183644413948059e-01 6.030791997909545898e-02 1.473710089921951294e-01 -3.071734011173248291e-01 -2.362761497497558594e-01 6.107874587178230286e-02 1.440832167863845825e-01 2.529809251427650452e-02 -6.054606288671493530e-03 3.723302185535430908e-01 -1.279319077730178833e-01
2.105100750923156738e-01 6.944774091243743896e-02 1.955016516149044037e-02 -1.114257276058197021e-01 -3.529962152242660522e-02 4.449564814567565918e-01 -2.312807440757751465e-01 1.253520995378494263e-01 -2.557454705238342285e-01 -7.751843333244323730e-02 2.756427228450775146e-01 2.372392453253269196e-02 -6.320752948522567749e-02 1.244832277297973633e-01 8.409235626459121704e-02 6.658521294593811035e-02 -4.032618179917335510e-02 -3.307997062802314758e-02 1.127111241221427917e-01 5.061018094420433044e-02 1.937640756368637085e-01 1.796745061874389648e-01 1.148983985185623169e-01 1.728665269911289215e-02 1.786579638719558716e-01 -4.716978967189788818e-01 5.967073142528533936e-02 -3.950786963105201721e-02 -2.085454761981964111e-01 2.006492316722869873e-01 2.146423161029815674e-01 -3.376232052687555552e-04
1.676793396472930908e-01 8.058927953243255615e-02 -2.715337574481964111e-01 3.203530311584472656e-01 3.205114603042602539e-02 1.938518136739730835e-01 -3.826924562454223633e-01 2.106501460075378418e-01 -1.902120858430862427e-01 8.391985297203063965e-02 -2.688392698764801025e-01 2.501812577247619629e-01 -5.919922515749931335e-02 -7.347676903009414673e-03 -1.193858161568641663e-01 1.751650422811508179e-01 1.168502345681190491e-01 1.943851411342620850e-01 8.038001507520675659e-02 1.056790277361869812e-01 -4.345325008034706116e-02 -1.706446409225463867e-01 -9.841825067996978760e-02 1.011919509619474411e-02 2.115224115550518036e-02 -2.559466958045959473e-01 4.685799032449722290e-02 9.048084169626235962e-02 -1.401059776544570923e-01 3.431027755141258240e-02 8.300402015447616577e-02 -3.451333642005920410e-01
-1.002455800771713257e-01 -2.087846398353576660e-01 8.128076046705245972e-02 1.539566069841384888e-01 -8.483855426311492920e-02 2.465590685606002808e-01 -2.596492469310760498e-01 -3.585259988903999329e-02 -5.692350864410400391e-02 -8.407182246446609497e-02 -2.243936359882354736e-01 3.637789282947778702e-03 -4.032610058784484863e-01 -1.265743225812911987e-01 -4.773653671145439148e-02 8.574387431144714355e-02 1.020197477191686630e-02 1.292511522769927979e-01 3.577121794223785400e-01 -6.145777553319931030e-02 -1.917909383773803711e-01 1.012317538261413574e-01 6.744169443845748901e-02 -3.061645198613405228e-03 -1.255363523960113525e-01 -8.256408572196960449e-02 3.595353066921234131e-01 -6.499404460191726685e-02 9.527767449617385864e-02 -1.922321468591690063e-01 8.249680697917938232e-02 -3.483904600143432617e-01
-3.671082109212875366e-02 7.651244103908538818e-02 -7.882685214281082153e-02 8.482231758534908295e-03 -1.119201704859733582e-01 2.845933139324188232e-01 1.504549831151962280e-01 -5.643021315336227417e-02 -6.075100228190422058e-02 -9.946701675653457642e-02 -2.557809948921203613e-01 -2.060202956199645996e-01 1.857438683509826660e-01 -7.020220905542373657e-02 9.057364612817764282e-02 1.457767188549041748e-01 -2.034849375486373901e-01 -1.783927381038665771e-01 -5.748495832085609436e-02 -2.392265796661376953e-01 1.014216616749763489e-01 2.538230121135711670e-01 -2.774957008659839630e-02 -9.080590307712554932e-02 2.404613196849822998e-01 -2.959358692169189453e-01 3.295865654945373535e-02 1.619801372289657593e-01 -3.483930230140686035e-01 1.402108967304229736e-01 3.345686495304107666e-01 -1.834319680929183960e-01
-7.796507328748703003e-02 5.275211483240127563e-02 -2.547894120216369629e-01 1.281414926052093506e-01 2.162600159645080566e-01 3.171900808811187744e-01 -1.400088965892791748e-01 1.094585731625556946e-01 1.015842109918594360e-01 -1.099443212151527405e-01 -9.286510944366455078e-02 -1.255595982074737549e-01 8.633917570114135742e-02 -1.068372577428817749e-01 3.729965165257453918e-02 2.029469907283782959e-01 -1.458328813314437866e-01 3.572631776332855225e-01 -1.018475368618965149e-01 -2.339051663875579834e-01 -1.932072192430496216e-01 -1.138315945863723755e-01 -9.841055423021316528e-02 -1.722399890422821045e-01 5.244275927543640137e-02 -3.557735383510589600e-01 1.635162532329559326e-01 2.287297546863555908e-01 -5.667344108223915100e-02 9.046941250562667847e-02 3.148104846477508545e-01 9.308876469731330872e-03
2.679177820682525635e-01 2.100103795528411865e-01 -3.497260808944702148e-01 1.566228270530700684e-01 -7.263297587633132935e-02 1.121863946318626404e-01 -2.133702039718627930e-01 7.239770144224166870e-02 -2.093345075845718384e-01 4.264536499977111816e-02 -1.760854721069335938e-01 2.119091302156448364e-01 -1.141824051737785339e-01 -4.140663892030715942e-02 -9.735529124736785889e-02 4.217476770281791687e-02 4.798672720789909363e-02 2.633372247219085693e-01 9.390779584646224976e-02 1.032624542713165283e-01 -2.985163331031799316e-01 1.027140095829963684e-01 -7.138896733522415161e-02 -2.789079584181308746e-02 -8.178041130304336548e-02 -1.894573569297790527e-01 2.832268178462982178e-02 -9.594775736331939697e-03 -3.134035468101501465e-01 2.314537763595581055e-02 4.613485187292098999e-02 -4.243318140506744385e-01
-1.712129451334476471e-02 -1.927387416362762451e-01 1.288176774978637695e-01 2.767839431762695312e-01 2.853862568736076355e-02 3.603073358535766602e-01 -2.385369837284088135e-01 -7.757413387298583984e-02 -2.135034650564193726e-01 -3.242738172411918640e-02 -2.906588315963745117e-01 -1.450818330049514771e-01 -4.296165704727172852e-01 5.320251733064651489e-02 -3.956372663378715515e-02 6.897284835577011108e-02 -1.424974109977483749e-02 3.021159470081329346e-01 2.710600197315216064e-01 -3.819587454199790955e-02 -8.187408000230789185e-02 5.831307731568813324e-03 6.523884832859039307e-02 -2.652829047292470932e-03 -8.885897696018218994e-02 3.012927807867527008e-02 2.883035838603973389e-01 6.859761197119951248e-03 -3.106057085096836090e-02 -8.186018466949462891e-02 1.339101493358612061e-01 -1.869076341390609741e-01
5.058661103248596191e-02 -9.601260721683502197e-02 -7.769509404897689819e-02 1.606636047363281250e-01 2.093068324029445648e-02 3.114947080612182617e-01 -2.015067338943481445e-01 -1.536747366189956665e-01 -3.357137739658355713e-01 -2.294141501188278198e-01 1.889262944459915161e-01 -5.654451996088027954e-02 -7.425301522016525269e-02 1.375552117824554443e-01 -1.614759862422943115e-01 3.067918121814727783e-01 -1.235775873064994812e-01 1.144447699189186096e-01 -1.159927546977996826e-01 -1.234704852104187012e-01 -1.077430173754692078e-01 2.248802483081817627e-01 -2.992966957390308380e-02 -1.295510530471801758e-01 1.774972490966320038e-02 -2.119146734476089478e-01 1.886506527662277222e-01 -1.112497597932815552e-01 -4.096394777297973633e-01 1.664407104253768921e-01 -2.220209687948226929e-03 -1.421343386173248291e-01
1.110513135790824890e-01 -1.127397194504737854e-01 -2.630180120468139648e-01 2.860312759876251221e-01 -6.517943739891052246e-02 -3.984453529119491577e-02 -1.056832000613212585e-01 3.806995227932929993e-02 -1.741755455732345581e-01 2.845450043678283691e-01 -3.735221028327941895e-01 1.864299774169921875e-01 -9.653329849243164062e-02 -1.123935282230377197e-01 7.218739390373229980e-02 -3.144382266327738762e-03 -1.633955538272857666e-01 -6.466270983219146729e-02 -1.680710911750793457e-02 -1.712418049573898315e-01 -3.031578846275806427e-02 3.393077254295349121e-01 -3.427528543397784233e-03 -1.581416465342044830e-02 1.337728649377822876e-01 -8.259009569883346558e-02 5.263197049498558044e-02 3.439775705337524414e-01 -9.486157447099685669e-03 2.377623468637466431e-01 3.263401687145233154e-01 -8.389943093061447144e-02
3.247022926807403564e-01 -2.870788984000682831e-02 -2.082263231277465820e-01 1.921130269765853882e-01 -2.933613061904907227e-01 2.229928039014339447e-02 1.259929221123456955e-02 -3.302535042166709900e-02 -1.447182297706604004e-01 3.736555948853492737e-02 -5.920771136879920959e-02 -7.759458571672439575e-02 -1.559867262840270996e-01 3.257640823721885681e-02 -3.326274454593658447e-01 9.560639970004558563e-03 -2.411991506814956665e-01 2.838283479213714600e-01 -1.929841935634613037e-01 -4.255537688732147217e-01 -8.273585140705108643e-02 3.286414965987205505e-02 -3.690445423126220703e-02 -1.431654095649719238e-01 -7.367851585149765015e-02 -2.669119238853454590e-01 8.398064970970153809e-02 7.060607522726058960e-02 -3.540211170911788940e-02 2.637625932693481445e-01 1.041806116700172424e-01 2.086694166064262390e-02
-1.571262329816818237e-01 -9.997763484716415405e-02 -1.165929064154624939e-01 -2.858824795112013817e-03 -1.057013273239135742e-01 2.272552251815795898e-01 -1.251318752765655518e-01 2.412570267915725708e-01 -2.260878533124923706e-01 -3.478506952524185181e-02 9.194198250770568848e-02 -3.048989474773406982e-01 -6.754544377326965332e-02 -1.367771178483963013e-01 1.484537422657012939e-01 6.365853548049926758e-02 -1.260813176631927490e-01 2.446339279413223267e-01 -4.152205213904380798e-02 6.888819485902786255e-02 5.857381597161293030e-02 3.776943311095237732e-02 2.908214628696441650e-01 -6.317628175020217896e-02 1.831304877996444702e-01 -2.842212617397308350e-01 9.727116674184799194e-02 -1.331996358931064606e-02 1.678951978683471680e-01 1.509523838758468628e-01 4.543356895446777344e-01 -2.343881875276565552e-01
-2.611090838909149170e-01 1.987915635108947754e-01 -1.083973422646522522e-01 2.602438330650329590e-01 -8.445413410663604736e-02 3.755615651607513428e-01 -6.231730803847312927e-02 -1.228927522897720337e-01 -8.463462442159652710e-02 -8.042784035205841064e-02 -4.763749241828918457e-02 -3.301935642957687378e-02 -6.035140156745910645e-02 -1.706018894910812378e-01 -3.582288026809692383e-01 1.471754312515258789e-01 -1.282891333103179932e-01 1.969579011201858521e-01 2.847806513309478760e-01 -1.141169890761375427e-01 -2.889992594718933105e-01 3.367583453655242920e-02 5.512204952538013458e-03 -1.313595175743103027e-01 2.196334749460220337e-01 3.186726570129394531e-02 -1.076575890183448792e-01 3.657470643520355225e-02 -1.866144686937332153e-01 2.325305044651031494e-01 1.476580202579498291e-01 -1.474477797746658325e-01
2.096268385648727417e-01 8.823898434638977051e-02 -1.985294073820114136e-01 2.550310790538787842e-01 -2.226371467113494873e-01 1.154075860977172852e-01 8.375321328639984131e-02 1.231668740510940552e-01 -2.122918665409088135e-01 1.834228336811065674e-01 -1.717294454574584961e-01 2.380263358354568481e-01 -2.220414280891418457e-01 -2.357453256845474243e-01 2.604921720921993256e-02 9.178498759865760803e-03 -2.900489978492259979e-02 1.157922819256782532e-01 -1.754633188247680664e-01 -2.215602099895477295e-01 -1.632324606180191040e-01 4.600159358233213425e-03 -1.493182778358459473e-01 -1.838598698377609253e-01 1.407967507839202881e-01 -1.567269414663314819e-01 5.675427615642547607e-03 1.881161034107208252e-01 -2.245453149080276489e-01 8.042094111442565918e-02 1.406115740537643433e-01 -3.935556709766387939e-01
1.257409006357192993e-01 4.118214547634124756e-02 -7.506175339221954346e-02 -8.654088526964187622e-02 1.032215282320976257e-01 -9.052253514528274536e-02 9.514718502759933472e-02 -4.303010553121566772e-02 -7.238583266735076904e-02 -1.023918613791465759e-01 -1.149143204092979431e-01 -3.791902959346771240e-02 -1.546211987733840942e-01 2.497905194759368896e-01 -3.884977400302886963e-01 2.103796601295471191e-01 -2.452847659587860107e-01 7.791071385145187378e-02 2.725027203559875488e-01 -3.577825054526329041e-02 -1.303339302539825439e-01 2.407124787569046021e-01 2.413236647844314575e-01 -2.270953953266143799e-01 -2.521176338195800781e-01 -3.035071492195129395e-01 1.797226518392562866e-01 8.443289250135421753e-02 -2.513665556907653809e-01 1.112309992313385010e-01 1.531863063573837280e-01 -8.433306217193603516e-02
5.442035570740699768e-02 2.471589855849742889e-02 -1.869907975196838379e-01 1.128288358449935913e-01 6.208882108330726624e-02 -2.756079100072383881e-02 -4.341830611228942871e-01 5.286905914545059204e-02 -5.275528505444526672e-02 -1.011011973023414612e-01 -1.717800348997116089e-01 3.428635001182556152e-02 -2.195198684930801392e-01 5.540781840682029724e-02 3.556106239557266235e-02 -1.233730316162109375e-01 -2.592362761497497559e-01 2.619312703609466553e-01 5.440434813499450684e-02 -1.105828285217285156e-01 2.454226315021514893e-01 4.361149296164512634e-02 2.951125614345073700e-02 -3.116826117038726807e-01 -1.646876335144042969e-02 -2.949946820735931396e-01 6.382166594266891479e-02 2.195266187191009521e-01 -2.938845753669738770e-01 8.870958536863327026e-02 2.072655409574508667e-01 -2.312317043542861938e-01
3.684483766555786133e-01 -1.010139137506484985e-01 -8.099389076232910156e-02 1.290809661149978638e-01 -7.856373488903045654e-02 1.157684475183486938e-01 -2.221315950155258179e-01 -4.091968387365341187e-02 -1.848209947347640991e-01 -2.091588266193866730e-02 -2.382982522249221802e-01 -2.443996518850326538e-01 4.109829664230346680e-03 2.484163492918014526e-01 -1.437476873397827148e-01 8.900477737188339233e-02 -4.559389501810073853e-02 1.386298835277557373e-01 1.769596636295318604e-01 1.706999540328979492e-01 5.375488102436065674e-02 3.096036612987518311e-01 1.430895086377859116e-02 -2.997589670121669769e-02 -1.898241043090820312e-01 7.364852726459503174e-02 2.315539866685867310e-01 2.718262188136577606e-02 -5.888712406158447266e-02 5.908716842532157898e-02 2.583798468112945557e-01 -4.094780087471008301e-01
3.774667680263519287e-01 -1.101727932691574097e-01 1.049156766384840012e-03 -2.515425719320774078e-02 -6.697756052017211914e-02 1.597236841917037964e-01 -8.884931355714797974e-02 6.822310388088226318e-02 -2.080636620521545410e-01 -1.662250608205795288e-01 -3.132846951484680176e-01 -2.941501438617706299e-01 -6.979691982269287109e-02 1.676564291119575500e-02 1.263177543878555298e-01 2.302836328744888306e-01 3.839892148971557617e-02 1.107146218419075012e-01 1.438162922859191895e-01 1.873218268156051636e-01 5.573706701397895813e-02 2.870319783687591553e-01 -1.478656083345413208e-01 4.191474989056587219e-02 -8.783940225839614868e-02 -6.587606668472290039e-02 2.733071744441986084e-01 -7.368313148617744446e-03 -4.800870269536972046e-02 5.884080380201339722e-02 2.116900682449340820e-01 -3.955532014369964600e-01
1.739380061626434326e-01 3.064945107325911522e-03 4.527267813682556152e-02 1.553568392992019653e-01 2.884404733777046204e-02 -4.366817325353622437e-02 -1.487403959035873413e-01 7.943680882453918457e-02 -3.235008120536804199e-01 -3.127082288265228271e-01 -1.848415285348892212e-01 2.082971483469009399e-01 -2.654254995286464691e-02 -7.474070042371749878e-02 -2.988216280937194824e-01 4.348011314868927002e-02 -8.177952468395233154e-02 -1.381945759057998657e-01 3.762147426605224609e-01 -7.081790268421173096e-02 -1.698949933052062988e-01 1.059331521391868591e-01 -7.809634506702423096e-02 8.172393590211868286e-02 -2.670158743858337402e-01 -1.388730555772781372e-01 2.409828007221221924e-01 1.662687957286834717e-01 2.640928886830806732e-02 -4.343121312558650970e-03 3.177637457847595215e-01 -1.780883669853210449e-01
-8.405904471874237061e-02 1.395161151885986328e-01 -2.819127961993217468e-02 -2.125784195959568024e-02 -2.602369487285614014e-01 4.036526679992675781e-01 1.904431432485580444e-01 -9.719575196504592896e-02 -3.387735784053802490e-01 3.926398605108261108e-02 8.117053657770156860e-02 1.016569882631301880e-02 1.206524670124053955e-01 2.319867908954620361e-02 -1.328030526638031006e-01 -2.073742076754570007e-02 -7.818207889795303345e-02 -1.049908064305782318e-02 -1.350246965885162354e-01 -3.181371092796325684e-01 1.901020109653472900e-02 2.639462351799011230e-01 -5.641575157642364502e-02 -1.250815242528915405e-01 -1.659879982471466064e-01 -1.766203790903091431e-01 1.807204335927963257e-01 8.525687456130981445e-02 -1.952680498361587524e-01 -5.724642798304557800e-02 2.076486200094223022e-01 -3.767791092395782471e-01
2.872118651866912842e-01 1.094788536429405212e-01 -2.254014462232589722e-01 1.224687248468399048e-01 -1.472492516040802002e-01 4.421224445104598999e-02 -2.302277088165283203e-01 2.383814007043838501e-01 -2.254164069890975952e-01 7.440903782844543457e-02 -2.484156340360641479e-01 3.359687626361846924e-01 -2.814872562885284424e-01 1.101670861244201660e-01 -1.770574152469635010e-01 1.316700577735900879e-01 -1.336292624473571777e-01 2.572280466556549072e-01 -6.890171766281127930e-02 -4.109562560915946960e-02 -2.718085348606109619e-01 -2.380788326263427734e-02 3.138737811241298914e-04 -2.760805003345012665e-02 7.353860884904861450e-02 -1.567716002464294434e-01 9.856022894382476807e-03 2.425591833889484406e-02 -1.059309095144271851e-01 1.149367094039916992e-01 6.215630099177360535e-02 -3.326027989387512207e-01
1.201451346278190613e-01 -2.108748555183410645e-01 2.475784905254840851e-02 2.663141191005706787e-01 -2.131781876087188721e-01 2.644536495208740234e-01 -2.530722022056579590e-01 -8.153545111417770386e-02 -1.140317916870117188e-01 -3.826684504747390747e-02 -2.540369927883148193e-01 -1.543314903974533081e-01 -3.126019239425659180e-01 -7.888521254062652588e-02 -2.860474167391657829e-03 6.154707446694374084e-02 7.730919867753982544e-02 3.640016317367553711e-01 3.030599653720855713e-01 -1.847337931394577026e-02 -2.241152077913284302e-01 6.827344745397567749e-02 -4.525091499090194702e-02 -5.795134603977203369e-02 -4.641361534595489502e-02 -2.743043750524520874e-02 2.904193997383117676e-01 2.225499600172042847e-01 -5.028184875845909119e-02 -5.009289458394050598e-02 5.180441588163375854e-02 -1.935758441686630249e-01
-2.919777529314160347e-03 2.496104389429092407e-01 3.574860095977783203e-02 9.067701175808906555e-03 -2.540123276412487030e-02 5.420787725597620010e-03 -4.186947643756866455e-01 -3.538519144058227539e-02 -4.557276517152786255e-02 -1.889459043741226196e-01 -2.136593759059906006e-01 -1.401771008968353271e-01 -1.294193118810653687e-01 -5.222613457590341568e-03 -1.142471749335527420e-02 -4.457485675811767578e-02 4.885162413120269775e-02 -6.781730055809020996e-02 1.458889693021774292e-01 -2.842157185077667236e-01 -6.599808484315872192e-02 3.560950160026550293e-01 5.526465177536010742e-02 1.658248007297515869e-01 2.579445242881774902e-01 -2.668544054031372070e-01 1.041321456432342529e-01 2.129879966378211975e-02 -2.022872716188430786e-01 2.561756372451782227e-01 3.201207518577575684e-01 -9.108247607946395874e-02
1.736685037612915039e-01 -1.925359219312667847e-01 -2.624579668045043945e-01 1.280236691236495972e-01 1.932382434606552124e-01 5.251683667302131653e-02 -1.859562098979949951e-01 -2.723099431023001671e-03 -2.203206717967987061e-01 2.079999744892120361e-01 -1.969634741544723511e-01 -5.533426254987716675e-02 -2.390189021825790405e-01 -2.579645514488220215e-01 -1.018522605299949646e-01 -6.622220575809478760e-02 -1.518845558166503906e-01 -9.478482604026794434e-02 9.997261315584182739e-02 -3.323101997375488281e-01 -1.548759490251541138e-01 -3.822173923254013062e-02 -2.931416779756546021e-02 -6.936293211765587330e-04 2.151044160127639771e-01 -8.622035384178161621e-03 9.304892271757125854e-02 5.613661184906959534e-02 7.473716884851455688e-02 -8.852789551019668579e-02 3.749617338180541992e-01 -3.312920629978179932e-01
-7.900984585285186768e-02 2.631787955760955811e-01 -1.441259235143661499e-01 3.504906594753265381e-01 1.001096982508897781e-02 1.296814233064651489e-01 -1.951274275779724121e-01 1.114613339304924011e-01 -1.668172329664230347e-01 -9.499952197074890137e-02 -2.687150537967681885e-01 1.107825487852096558e-01 5.925795063376426697e-02 -1.259637176990509033e-01 -4.684947431087493896e-02 3.994000703096389771e-02 -2.448744326829910278e-01 -1.243457645177841187e-01 -9.440977126359939575e-02 -3.059913218021392822e-01 3.263155370950698853e-02 3.046889305114746094e-01 1.989254802465438843e-01 -4.348691180348396301e-02 5.001780763268470764e-02 4.010620713233947754e-02 -8.795304596424102783e-02 1.551142483949661255e-01 -8.346867561340332031e-02 6.915076822042465210e-02 4.518368542194366455e-01 6.178285554051399231e-02
-9.432397782802581787e-02 -8.226383477449417114e-02 -1.299775391817092896e-01 3.266987949609756470e-02 -8.627989143133163452e-02 2.500193119049072266e-01 1.030160021036863327e-02 5.487619712948799133e-02 -1.107143983244895935e-01 -1.252937763929367065e-01 1.045272424817085266e-01 -2.824641168117523193e-01 -2.584154903888702393e-01 1.321509480476379395e-01 1.330404579639434814e-01 -4.940285161137580872e-02 -8.489546179771423340e-02 8.987031131982803345e-02 2.538511157035827637e-01 2.130318433046340942e-03 -4.911299794912338257e-02 1.215036064386367798e-01 3.090511560440063477e-01 -3.135565817356109619e-01 -3.450896590948104858e-02 -2.741553187370300293e-01 -1.207387167960405350e-02 1.715422272682189941e-01 -6.698740273714065552e-02 6.448022276163101196e-02 4.774951934814453125e-01 1.922140121459960938e-01
-4.605347203323617578e-05 5.233028531074523926e-02 -7.566476613283157349e-02 -1.152493059635162354e-01 -2.448643743991851807e-01 2.276836037635803223e-01 -1.954473853111267090e-01 -5.084813758730888367e-02 -2.634622752666473389e-01 -6.838323920965194702e-02 -2.878158725798130035e-02 -4.434299096465110779e-02 1.172424927353858948e-01 5.840589758008718491e-03 -3.933760821819305420e-01 2.047974988818168640e-02 -1.672748327255249023e-01 3.850008547306060791e-02 -1.439301818609237671e-01 -3.028532266616821289e-01 3.108157077804207802e-03 -5.707519128918647766e-03 -4.366666544228792191e-03 -1.899294853210449219e-01 5.382972210645675659e-02 -4.073141217231750488e-01 4.110524058341979980e-01 1.194700971245765686e-01 4.517534375190734863e-02 -1.117193251848220825e-01 6.489063799381256104e-02 -1.761726438999176025e-01
9.792155027389526367e-02 -2.839029021561145782e-02 -1.514647901058197021e-01 2.078572511672973633e-01 3.024977743625640869e-01 1.873554438352584839e-01 3.417801111936569214e-02 -1.123998686671257019e-01 -1.247416213154792786e-01 -2.109557390213012695e-02 -2.097704410552978516e-01 5.207761749625205994e-02 -2.046182006597518921e-01 -2.430340945720672607e-01 -1.986293792724609375e-01 -4.904385283589363098e-02 -1.092715412378311157e-01 -1.669187843799591064e-02 2.766578197479248047e-01 -2.249729931354522705e-01 -1.555382013320922852e-01 1.925804018974304199e-01 -1.178742945194244385e-01 3.956769127398729324e-03 2.824289500713348389e-01 -1.270023286342620850e-01 1.488613635301589966e-01 9.437306970357894897e-02 1.632601171731948853e-01 3.698422014713287354e-01 1.425635516643524170e-01 -2.285873442888259888e-01
-1.254521906375885010e-01 9.295661747455596924e-02 -2.932206392288208008e-01 8.120318502187728882e-02 -2.196944952011108398e-01 7.552592549473047256e-03 -7.364585250616073608e-02 -7.951769977807998657e-03 -3.772163018584251404e-02 3.307311534881591797e-01 -1.269486993551254272e-01 -5.356861278414726257e-02 -2.649007737636566162e-01 -1.085085943341255188e-01 -3.700911626219749451e-02 2.052913308143615723e-01 -1.568225175142288208e-01 -9.550270438194274902e-02 2.897963225841522217e-01 2.880336483940482140e-03 1.567647755146026611e-01 2.042835503816604614e-01 1.999198049306869507e-01 1.235824078321456909e-01 1.964540183544158936e-01 -1.336727738380432129e-01 2.385634481906890869e-01 3.206135332584381104e-02 -5.853242054581642151e-02 3.340328857302665710e-02 4.058241546154022217e-01 2.260460257530212402e-01
2.347021996974945068e-01 -2.829481847584247589e-02 -2.051701545715332031e-01 3.363313898444175720e-02 1.263664513826370239e-01 1.842456161975860596e-01 -3.192990124225616455e-01 7.707473635673522949e-02 8.615904301404953003e-02 6.976442784070968628e-02 -7.453627884387969971e-02 8.340707421302795410e-02 -2.339940816164016724e-01 1.389554888010025024e-01 9.256573766469955444e-02 -1.161090433597564697e-01 -1.198469847440719604e-01 1.559058576822280884e-01 6.986534595489501953e-02 -2.217569798231124878e-01 3.272291719913482666e-01 5.421418696641921997e-02 -1.463770586997270584e-02 -1.759942919015884399e-01 -8.384327590465545654e-02 -4.520224630832672119e-01 1.126433536410331726e-01 1.626089811325073242e-01 -1.328263580799102783e-01 4.943494498729705811e-02 6.265193223953247070e-02 -3.372488319873809814e-01
2.663477659225463867e-01 8.767024427652359009e-02 -1.323662102222442627e-01 2.479405552148818970e-01 -1.282442659139633179e-01 -1.317012459039688110e-01 -2.514862269163131714e-02 -8.909624069929122925e-02 -1.036140546202659607e-01 -9.395842440426349640e-03 2.005062624812126160e-02 -8.165795356035232544e-02 -1.950977742671966553e-01 7.027313113212585449e-02 -2.973682880401611328e-01 -9.122673422098159790e-02 -3.766216933727264404e-01 4.286587834358215332e-01 -7.222340255975723267e-02 -2.764926850795745850e-01 1.912227086722850800e-02 1.972782760858535767e-01 5.739083141088485718e-02 -1.076276004314422607e-01 -1.268894374370574951e-01 -2.856296002864837646e-01 2.626595087349414825e-02 4.702211543917655945e-02 -8.333689719438552856e-02 1.474194824695587158e-01 7.560729235410690308e-02 -2.144073694944381714e-01
1.181924417614936829e-01 -1.991328895092010498e-01 -3.502233624458312988e-01 4.406437277793884277e-02 -1.915717422962188721e-01 4.573060944676399231e-02 -2.812149822711944580e-01 8.356685936450958252e-02 -1.090838909149169922e-01 -2.087726145982742310e-01 -1.971454173326492310e-01 8.810909837484359741e-02 2.360144555568695068e-01 4.139334708452224731e-02 4.326545074582099915e-02 1.326775401830673218e-01 -2.947949767112731934e-01 -5.031141918152570724e-03 7.840681076049804688e-02 -1.599280387163162231e-01 -1.273066550493240356e-01 -1.616888307034969330e-02 4.944035783410072327e-02 -7.201979309320449829e-02 -7.057909667491912842e-02 -3.793978095054626465e-01 2.418871223926544189e-01 2.059870213270187378e-01 6.000550836324691772e-02 2.864330112934112549e-01 7.494668476283550262e-03 -1.989915072917938232e-01
-4.734157398343086243e-02 6.156154349446296692e-02 -1.964887827634811401e-01 1.674531251192092896e-01 -5.011609569191932678e-02 1.921692341566085815e-01 -4.942405223846435547e-02 1.532098054885864258e-01 -1.660379469394683838e-01 4.901139438152313232e-02 -2.948451638221740723e-01 1.658692657947540283e-01 -1.181552112102508545e-01 -2.781226038932800293e-01 -7.499454077333211899e-03 -7.157849520444869995e-02 8.797081559896469116e-02 -1.264148950576782227e-01 -2.225506901741027832e-01 -2.666263282299041748e-01 -5.736049264669418335e-02 5.576518550515174866e-02 -7.985771447420120239e-02 -5.985327810049057007e-02 2.080892473459243774e-01 -3.168295621871948242e-01 1.150128617882728577e-01 1.670588403940200806e-01 -1.200023740530014038e-01 -4.032585024833679199e-02 2.869255840778350830e-01 -4.209335148334503174e-01
6.874907761812210083e-02 -1.170750930905342102e-01 -4.255902469158172607e-01 -2.704822085797786713e-02 -2.175940126180648804e-01 6.497227400541305542e-02 -1.320043057203292847e-01 4.813721403479576111e-02 -1.250587701797485352e-01 -5.575289204716682434e-02 -8.880944550037384033e-02 6.220909208059310913e-02 7.379930466413497925e-02 2.157274186611175537e-01 3.370362147688865662e-02 -1.354093663394451141e-02 -3.570483624935150146e-01 -1.344865709543228149e-01 -1.059110537171363831e-01 -5.171038955450057983e-02 -1.773887872695922852e-01 7.978636026382446289e-02 -4.357343912124633789e-02 -1.028456538915634155e-01 -1.616385877132415771e-01 -3.991476893424987793e-01 2.435252666473388672e-01 2.536982297897338867e-01 1.888910233974456787e-01 3.560756146907806396e-02 1.944358497858047485e-01 -2.257263958454132080e-01
-1.391380131244659424e-01 -3.682808205485343933e-02 -1.091804429888725281e-01 1.755282431840896606e-01 -2.502341270446777344e-01 8.578480780124664307e-02 -2.329702228307723999e-01 1.446348428726196289e-01 -2.001416236162185669e-01 1.440836675465106964e-02 5.864043161273002625e-02 -1.005354747176170349e-01 5.745075270533561707e-02 -1.079339534044265747e-01 -1.204921528697013855e-01 2.418158203363418579e-01 4.051434621214866638e-02 3.785476684570312500e-01 1.201615780591964722e-01 -9.761669486761093140e-02 -1.727631501853466034e-02 8.736531436443328857e-02 2.828559279441833496e-01 -2.556767463684082031e-01 -1.123440191149711609e-01 -1.599777936935424805e-01 -5.951261892914772034e-02 8.509785681962966919e-02 -7.647437602281570435e-02 3.475237786769866943e-01 3.794546127319335938e-01 -8.836407959461212158e-02
[truncated: 3,273,828 more chars]
