# Supplementary material for: The Language of Innovation
Source: PLoS One. 2020 Apr 30;15(4):e0230107. doi: 10.1371/journal.pone.0230107 (PMC7194493; doi:10.1371/journal.pone.0230107)
Supplement: S18 File — (GZ) [file pone.0230107.s018.tar.gz › 1996-2000/V2Run_8_VS_4500_embeddings1996-2000ED32.txt]

-9.131816029548645020e-02 5.542110651731491089e-02 -3.356153070926666260e-01 1.960773020982742310e-01 1.254232227802276611e-01 -1.762829273939132690e-01 2.753105759620666504e-01 1.116447970271110535e-01 4.434731602668762207e-02 5.323867872357368469e-02 -1.308211535215377808e-01 -6.993641611188650131e-03 2.944116294384002686e-01 2.106462568044662476e-01 3.356815278530120850e-01 1.514210924506187439e-02 1.508245915174484253e-01 -1.325142383575439453e-01 1.922685205936431885e-01 8.227676153182983398e-03 8.638196438550949097e-02 8.060452342033386230e-02 -6.539365649223327637e-02 -6.143035367131233215e-03 -2.498204447329044342e-02 4.332521930336952209e-02 2.764538526535034180e-01 -2.192343622446060181e-01 2.573075890541076660e-01 3.528362512588500977e-01 -1.879749936051666737e-03 -1.523186266422271729e-01
-4.121498018503189087e-02 -3.748312592506408691e-01 -2.068876624107360840e-01 4.338195547461509705e-02 1.503739207983016968e-01 -1.918710321187973022e-01 -5.368383228778839111e-02 1.569421030580997467e-02 -7.325915066758170724e-05 2.332786321640014648e-01 -3.326485455036163330e-01 4.614171013236045837e-02 -1.371610909700393677e-02 1.986867636442184448e-01 1.690448373556137085e-01 3.308200463652610779e-02 -3.117132373154163361e-02 -1.430193334817886353e-01 9.316575527191162109e-02 -1.623365879058837891e-01 -7.354488223791122437e-02 2.293871790170669556e-01 1.204264387488365173e-01 -2.977612018585205078e-01 -3.660802915692329407e-02 2.009709924459457397e-01 4.081249833106994629e-01 -2.256097495555877686e-01 1.088741198182106018e-01 1.028298586606979370e-01 5.373021960258483887e-02 -1.089248880743980408e-01
4.746104776859283447e-02 9.361675381660461426e-02 -3.876980245113372803e-01 2.593188285827636719e-01 -2.083553932607173920e-02 7.478986680507659912e-02 -3.270527720451354980e-02 2.411050498485565186e-01 -1.357130408287048340e-01 -2.489778399467468262e-01 -1.760477125644683838e-01 6.493178009986877441e-02 -1.685367226600646973e-01 2.942452430725097656e-01 4.377514868974685669e-02 1.866394653916358948e-02 1.434051990509033203e-01 -2.751760184764862061e-01 2.078332453966140747e-01 6.796672474592924118e-03 -2.015779726207256317e-02 2.522463798522949219e-01 -1.407167762517929077e-01 -1.550530344247817993e-01 -1.161762848496437073e-01 1.460489183664321899e-01 1.759015619754791260e-01 3.366075456142425537e-02 3.072932958602905273e-01 2.486966401338577271e-01 1.214007474482059479e-02 -5.097924917936325073e-02
-7.513906061649322510e-02 -1.246648877859115601e-01 -1.071600392460823059e-01 3.132229745388031006e-01 2.319888919591903687e-01 -1.374582797288894653e-01 1.021347418427467346e-01 1.639943420886993408e-01 -1.170116662979125977e-01 -1.477249860763549805e-01 1.567710191011428833e-01 8.527870289981365204e-03 -6.959258019924163818e-02 3.498900830745697021e-01 6.938575208187103271e-02 3.401088714599609375e-01 -8.231860399246215820e-02 3.475240617990493774e-02 -1.227733492851257324e-02 -8.556831628084182739e-02 1.037105172872543335e-01 3.487374633550643921e-02 -2.826309017837047577e-02 -2.609374523162841797e-01 1.523077487945556641e-01 -2.094229310750961304e-01 2.261644303798675537e-01 -5.173791944980621338e-02 -1.966054588556289673e-01 4.053436815738677979e-01 9.293222427368164062e-02 -1.499019414186477661e-01
1.740132123231887817e-01 -4.024349153041839600e-02 -2.588595151901245117e-01 2.128141075372695923e-01 -9.126061946153640747e-02 1.330142617225646973e-01 3.198570804670453072e-03 -2.496785670518875122e-02 9.250649809837341309e-02 -1.678535714745521545e-02 -3.334227204322814941e-01 5.431994795799255371e-02 2.736080288887023926e-01 2.477788478136062622e-01 9.226606041193008423e-02 1.496696770191192627e-01 1.685747653245925903e-01 -2.153123021125793457e-01 4.288228228688240051e-02 -1.711766794323921204e-02 2.156555652618408203e-01 5.531615763902664185e-02 -7.984706014394760132e-02 -2.281482815742492676e-01 -2.684715092182159424e-01 2.889590896666049957e-02 4.080123603343963623e-01 -1.258491575717926025e-01 1.788556873798370361e-01 2.393996119499206543e-01 -7.863489538431167603e-02 -5.834608525037765503e-02
-1.342998445034027100e-01 -1.126281395554542542e-01 -1.370030939579010010e-01 4.008610844612121582e-01 8.232861012220382690e-02 2.800025641918182373e-01 -6.711179390549659729e-03 1.102683022618293762e-01 -9.271723031997680664e-02 -4.018788412213325500e-02 -2.282142639160156250e-01 -5.746508762240409851e-02 2.676369249820709229e-01 2.566941380500793457e-01 -7.186246663331985474e-02 9.171522408723831177e-02 -3.153434023261070251e-02 -1.362045258283615112e-01 1.912679076194763184e-01 -2.067887336015701294e-01 -7.476510107517242432e-02 2.959160804748535156e-01 -4.487337172031402588e-02 -1.342630833387374878e-01 -5.667683854699134827e-02 2.020852118730545044e-01 2.809219956398010254e-01 -4.887555539608001709e-02 2.166256606578826904e-01 2.486631870269775391e-01 -3.071031905710697174e-02 1.691020876169204712e-01
-7.711786031723022461e-02 2.398939430713653564e-02 -2.818861007690429688e-01 1.803742200136184692e-01 1.034495085477828979e-01 2.328512370586395264e-01 1.367150545120239258e-01 2.816230058670043945e-01 -2.176794111728668213e-01 -1.313022077083587646e-01 -1.700325459241867065e-01 -2.637333236634731293e-03 1.289800554513931274e-01 1.756930649280548096e-01 -1.537564098834991455e-01 4.407947361469268799e-01 2.024455666542053223e-01 1.260283496230840683e-02 2.313169091939926147e-01 -7.776436954736709595e-02 -1.556255817413330078e-01 7.414543628692626953e-02 -2.078543752431869507e-01 -1.998944766819477081e-02 3.314630314707756042e-02 -7.741254568099975586e-02 2.415257096290588379e-01 -2.540696263313293457e-01 1.888583451509475708e-01 1.251788735389709473e-01 -5.017984658479690552e-02 -4.148273169994354248e-02
1.309564244002103806e-02 1.885388344526290894e-01 -1.742440015077590942e-01 4.920498132705688477e-01 -3.718371316790580750e-02 -7.484818994998931885e-02 2.115910202264785767e-01 1.399075835943222046e-01 -2.425442636013031006e-01 1.934989690780639648e-01 -2.105642110109329224e-01 1.016436144709587097e-01 -2.598564885556697845e-02 1.695878803730010986e-01 -2.920098043978214264e-02 9.858985990285873413e-02 9.519151598215103149e-02 -1.545658260583877563e-01 1.232196465134620667e-01 -2.265865504741668701e-01 9.320100396871566772e-02 2.126105427742004395e-01 -3.695576190948486328e-01 -6.501049548387527466e-02 -5.230298731476068497e-03 -2.725636586546897888e-02 2.139918357133865356e-01 -2.201171517372131348e-01 1.405745744705200195e-01 7.802350074052810669e-02 -7.788438349962234497e-02 9.185320138931274414e-02
-1.280841678380966187e-01 6.900407373905181885e-02 -1.711946278810501099e-01 1.295377016067504883e-01 3.867426216602325439e-01 -1.765789240598678589e-01 1.182601228356361389e-01 -5.986487120389938354e-02 7.415722310543060303e-02 -2.471113353967666626e-01 -2.182974368333816528e-01 -1.792715862393379211e-02 -1.168610304594039917e-01 -4.998606443405151367e-02 -1.544405147433280945e-02 1.048189327120780945e-01 6.285835057497024536e-02 -5.210312455892562866e-02 2.926659584045410156e-01 -3.033719398081302643e-02 -1.192321851849555969e-01 2.527464628219604492e-01 -1.257107406854629517e-01 -3.517025709152221680e-01 6.645008921623229980e-02 -3.514836728572845459e-02 4.467785954475402832e-01 -1.674573868513107300e-01 9.842409938573837280e-02 7.678486406803131104e-02 -1.697597801685333252e-01 -6.298124045133590698e-02
-1.833514124155044556e-02 -7.144834846258163452e-02 -3.347547948360443115e-01 1.086910720914602280e-02 1.457078009843826294e-01 -8.196002990007400513e-02 2.942089140415191650e-01 -4.579765722155570984e-02 -8.033179491758346558e-02 1.385230720043182373e-01 7.417482137680053711e-02 -2.943739853799343109e-02 -5.919443443417549133e-02 3.301274776458740234e-01 2.121080607175827026e-01 1.694521307945251465e-01 9.446922689676284790e-02 7.655300199985504150e-02 2.448728978633880615e-01 -2.595674693584442139e-01 4.073331877589225769e-02 -1.474635004997253418e-01 5.765419080853462219e-02 -1.634939312934875488e-01 4.932204633951187134e-02 -1.453664004802703857e-01 1.255793422460556030e-01 -1.446727514266967773e-01 1.578077077865600586e-01 4.179758727550506592e-01 2.703424394130706787e-01 -1.379667818546295166e-01
3.110799565911293030e-02 -7.970236241817474365e-02 -1.468188464641571045e-01 2.470339834690093994e-01 1.921346485614776611e-01 1.172321513295173645e-01 1.608821302652359009e-01 2.701107561588287354e-01 5.968249961733818054e-02 -3.327760100364685059e-01 -1.327710002660751343e-01 3.866206854581832886e-02 -7.349123246967792511e-03 2.885220944881439209e-01 1.762337423861026764e-02 1.166079714894294739e-01 1.846029013395309448e-01 -1.031823530793190002e-01 1.906056106090545654e-01 -3.012020587921142578e-01 -9.258696436882019043e-02 7.785356044769287109e-02 -2.658399641513824463e-01 -2.248778343200683594e-01 -2.993363440036773682e-01 -5.388214811682701111e-02 3.165098428726196289e-01 -6.589064840227365494e-03 4.482606053352355957e-02 1.003140360116958618e-01 1.252958476543426514e-01 4.258374497294425964e-02
8.163014799356460571e-02 -1.068755015730857849e-01 -3.070849776268005371e-01 2.926663756370544434e-01 -4.369857162237167358e-02 1.287552863359451294e-01 1.639701426029205322e-01 1.831017136573791504e-01 8.804288692772388458e-03 -7.076400518417358398e-02 -3.893506824970245361e-01 -2.120434045791625977e-01 1.471415013074874878e-01 2.042860686779022217e-01 5.862265080213546753e-02 8.260942995548248291e-02 6.175075843930244446e-02 -4.622920975089073181e-02 3.098269701004028320e-01 -2.209914475679397583e-01 -1.609986871480941772e-01 2.402407824993133545e-01 -1.337633877992630005e-01 5.203795805573463440e-02 -3.913611546158790588e-02 -1.185556277632713318e-01 1.081362739205360413e-01 -2.317984253168106079e-01 2.351205199956893921e-01 1.980815976858139038e-01 -8.790642768144607544e-02 -9.746795892715454102e-02
-3.088579513132572174e-02 3.888151049613952637e-02 -2.014777809381484985e-01 2.074090391397476196e-01 1.540090143680572510e-01 -4.152166098356246948e-02 2.815579771995544434e-01 9.506537765264511108e-02 -2.425312846899032593e-01 -1.576341129839420319e-02 -3.784788548946380615e-01 -7.716742157936096191e-02 -4.404852166771888733e-02 6.537003815174102783e-02 -1.001785621047019958e-01 9.896579384803771973e-02 5.712382122874259949e-02 7.113396376371383667e-02 1.382559984922409058e-01 -1.144166961312294006e-01 -1.605235785245895386e-01 2.874636054039001465e-01 -1.031424626708030701e-01 -5.672464966773986816e-01 -4.572371765971183777e-02 1.310245990753173828e-01 1.842893064022064209e-01 4.701083526015281677e-02 4.288672655820846558e-02 -1.829331181943416595e-02 1.640304774045944214e-01 1.783168641850352287e-03
-1.695364527404308319e-02 -1.448641568422317505e-01 -1.464636158198118210e-02 6.089109554886817932e-02 8.329007774591445923e-03 -1.697819828987121582e-01 2.275333106517791748e-01 8.786828815937042236e-02 -1.516198217868804932e-01 8.572948724031448364e-02 -4.183275103569030762e-01 6.477917730808258057e-02 -2.969182431697845459e-01 1.652760803699493408e-02 2.866141796112060547e-01 3.999533504247665405e-02 1.071922779083251953e-01 6.933826953172683716e-02 4.029996395111083984e-01 3.342255949974060059e-02 -2.925392612814903259e-02 1.489416509866714478e-01 1.821369826793670654e-01 -1.440203189849853516e-01 1.345954537391662598e-01 6.787418574094772339e-02 2.181887775659561157e-01 -3.001925721764564514e-02 2.631393373012542725e-01 4.036619886755943298e-02 -1.541903149336576462e-02 -3.249387443065643311e-01
-3.240954875946044922e-02 6.272697448730468750e-02 2.113941498100757599e-02 4.282331764698028564e-01 -2.378037720918655396e-01 2.598664723336696625e-02 -4.741518571972846985e-02 -1.349861472845077515e-01 -2.806218527257442474e-02 -1.163515448570251465e-01 -1.077579110860824585e-01 -1.877465844154357910e-01 1.879474669694900513e-01 -8.776034228503704071e-03 9.379520267248153687e-02 -4.553799331188201904e-02 8.662227541208267212e-02 -1.124149262905120850e-01 3.463332951068878174e-01 -5.939485505223274231e-02 1.685953289270401001e-01 1.098689809441566467e-01 -5.218831449747085571e-02 -2.842856049537658691e-01 3.417115211486816406e-01 -1.339567005634307861e-01 4.393121302127838135e-01 5.950672086328268051e-03 5.095172300934791565e-02 8.218616247177124023e-02 -1.452638357877731323e-01 1.357471477240324020e-02
-8.163723163306713104e-03 -6.337055563926696777e-02 -3.734344840049743652e-01 4.258952438831329346e-01 -6.140001118183135986e-02 -2.799176052212715149e-02 2.542245984077453613e-01 -1.680021584033966064e-01 -2.474145442247390747e-01 -1.308342665433883667e-01 -7.828082889318466187e-02 7.558218389749526978e-02 1.245459392666816711e-01 2.575731873512268066e-01 -2.786967158317565918e-01 1.987501382827758789e-01 1.339683234691619873e-01 -3.691155835986137390e-02 1.737695485353469849e-01 -2.091681510210037231e-01 -1.054212301969528198e-01 1.460949778556823730e-01 -4.812263324856758118e-02 9.265680797398090363e-03 -1.789812594652175903e-01 2.570894174277782440e-02 1.414918750524520874e-01 -3.171785175800323486e-01 4.388499259948730469e-02 -3.130986168980598450e-02 -3.070499375462532043e-02 -5.643942952156066895e-02
8.243689313530921936e-03 -6.747999042272567749e-02 -1.349080204963684082e-01 4.501943662762641907e-02 -4.390073195099830627e-02 -2.627196907997131348e-01 4.004832208156585693e-01 -1.521479804068803787e-02 -1.928152740001678467e-01 6.749396771192550659e-02 5.886962171643972397e-03 1.333071142435073853e-01 1.275642663240432739e-01 9.685949236154556274e-02 1.125233322381973267e-01 3.991750127170234919e-04 -6.720952689647674561e-02 -1.193603221327066422e-02 1.445599645376205444e-01 -1.738094352185726166e-02 3.745613247156143188e-02 8.414558321237564087e-02 -2.594605088233947754e-01 -1.828811466693878174e-01 -1.942302472889423370e-02 -1.826670467853546143e-01 2.684971690177917480e-01 -3.810945451259613037e-01 1.167182996869087219e-01 4.202664494514465332e-01 1.958784312009811401e-01 -1.758924722671508789e-01
-3.128182590007781982e-01 -9.574218839406967163e-02 -7.466544955968856812e-02 -4.132306203246116638e-02 -3.234168514609336853e-02 4.899288341403007507e-02 2.980920672416687012e-01 -1.666705310344696045e-02 -1.231985632330179214e-02 6.190197542309761047e-02 -3.141034245491027832e-01 -6.168180331587791443e-02 -1.142755523324012756e-01 1.530002653598785400e-01 2.620318830013275146e-01 -3.892326727509498596e-02 2.264470458030700684e-01 -3.092239797115325928e-02 2.333338856697082520e-01 -1.341959536075592041e-01 -1.572778224945068359e-01 2.014604210853576660e-01 2.077997624874114990e-01 -3.671934008598327637e-01 1.575485244393348694e-02 5.503739044070243835e-02 2.627032697200775146e-01 -6.077523902058601379e-02 3.631153404712677002e-01 -4.375633597373962402e-02 6.195737048983573914e-03 4.698961973190307617e-02
-2.115524858236312866e-01 5.779323354363441467e-02 -9.246561676263809204e-02 3.911641240119934082e-01 1.731749027967453003e-01 -1.159416660666465759e-01 1.424258798360824585e-01 7.277604192495346069e-02 -9.648025035858154297e-02 2.108361124992370605e-01 -2.943277955055236816e-01 -2.446171939373016357e-01 -1.094967722892761230e-01 1.201628297567367554e-01 1.485811825841665268e-02 2.844552323222160339e-02 -1.166736856102943420e-01 9.765101224184036255e-02 5.692989751696586609e-02 -1.458100508898496628e-02 -1.900202333927154541e-01 2.045816183090209961e-01 4.377450048923492432e-02 -3.701946139335632324e-01 4.286412522196769714e-02 2.440943866968154907e-01 1.616070568561553955e-01 8.357163518667221069e-02 2.430577427148818970e-01 2.394126057624816895e-01 1.977958679199218750e-01 9.196734055876731873e-03
4.014169052243232727e-02 -2.187408320605754852e-02 -3.586815893650054932e-01 1.294886469841003418e-01 -8.958727121353149414e-02 -9.520671516656875610e-02 1.109168827533721924e-01 4.011256247758865356e-02 -1.386700719594955444e-01 1.284346133470535278e-01 1.576130092144012451e-01 1.079733073711395264e-01 7.223150134086608887e-02 4.330639839172363281e-01 2.141756564378738403e-01 3.987435102462768555e-01 4.435922205448150635e-02 -3.000512020662426949e-03 3.091041371226310730e-02 -3.161769807338714600e-01 -1.600524783134460449e-02 6.158347800374031067e-02 -5.991825461387634277e-02 -2.217768579721450806e-01 -1.008292064070701599e-01 -6.996253877878189087e-02 1.040628999471664429e-01 -1.960055381059646606e-01 -3.979614377021789551e-02 3.277479112148284912e-01 1.048052385449409485e-01 -8.726559579372406006e-02
-1.421116739511489868e-01 4.251606296747922897e-03 -1.475083827972412109e-01 1.287814974784851074e-01 4.583253338932991028e-02 -6.279850006103515625e-02 2.636477947235107422e-01 4.057137668132781982e-02 -2.118172822520136833e-03 -1.778252795338630676e-02 2.744208276271820068e-01 1.136053726077079773e-02 1.923497468233108521e-01 2.754906415939331055e-01 1.482376009225845337e-01 3.433081507682800293e-01 1.982492506504058838e-01 7.963811606168746948e-02 1.094173416495323181e-01 -2.624659240245819092e-01 6.575500220060348511e-02 3.517837822437286377e-02 -2.579627931118011475e-01 -1.965255737304687500e-01 1.174312829971313477e-01 -1.953233033418655396e-01 2.691403031349182129e-01 -7.746576517820358276e-02 -3.847637772560119629e-02 4.018372297286987305e-01 2.691131830215454102e-02 -6.683573871850967407e-02
1.529451459646224976e-01 -1.708001196384429932e-01 -7.035022228956222534e-02 3.162826597690582275e-01 1.086527109146118164e-01 1.955347806215286255e-01 1.759929507970809937e-01 8.725906163454055786e-02 1.111275330185890198e-01 -3.820575028657913208e-02 -2.331966906785964966e-01 -1.110979840159416199e-01 1.871701478958129883e-01 1.383086591958999634e-01 1.046989336609840393e-01 -1.575556956231594086e-02 2.373364716768264771e-01 -2.939110994338989258e-01 2.379193007946014404e-01 1.682451069355010986e-01 5.666861310601234436e-02 -9.755904972553253174e-02 2.416938692331314087e-01 -3.328521251678466797e-01 1.751968264579772949e-01 2.138798311352729797e-02 1.752062439918518066e-01 -9.448148310184478760e-03 2.178983539342880249e-01 1.690606623888015747e-01 -6.938409060239791870e-02 -2.356836646795272827e-01
-6.429060548543930054e-02 -1.426630467176437378e-01 -8.117637038230895996e-02 1.387248486280441284e-01 3.243308886885643005e-02 1.512949168682098389e-01 3.252047896385192871e-01 7.514160126447677612e-03 -1.926631480455398560e-01 -2.572412788867950439e-01 7.630339264869689941e-02 -6.040812283754348755e-02 1.116135623306035995e-02 1.957751512527465820e-01 2.097101807594299316e-01 2.791712284088134766e-01 1.683305352926254272e-01 3.158547282218933105e-01 7.220994681119918823e-02 -1.341288387775421143e-01 -1.208040304481983185e-02 1.005649939179420471e-01 1.419998556375503540e-01 -1.954050809144973755e-01 1.772962808609008789e-01 8.685313910245895386e-02 5.659694969654083252e-02 -1.510587334632873535e-01 -2.356348037719726562e-01 3.001544475555419922e-01 -1.575402617454528809e-01 -3.024016916751861572e-01
4.237995482981204987e-03 -8.309075236320495605e-02 -5.157354101538658142e-02 1.533644199371337891e-01 1.089602038264274597e-01 -6.720072776079177856e-02 2.430059164762496948e-01 -1.920601874589920044e-01 1.404700614511966705e-02 -1.668934971094131470e-01 -2.663348913192749023e-01 1.258843243122100830e-01 -5.537281557917594910e-02 1.153101027011871338e-01 2.184289842844009399e-01 1.694312244653701782e-01 2.244574278593063354e-01 -2.930240333080291748e-01 2.179173380136489868e-01 2.382535934448242188e-01 -1.394337862730026245e-01 1.622394472360610962e-01 -7.520357519388198853e-02 -1.742675155401229858e-01 2.777207493782043457e-01 2.873005568981170654e-01 3.448496460914611816e-01 2.611043164506554604e-03 6.993901729583740234e-02 1.874067038297653198e-01 4.464967641979455948e-03 -7.772614061832427979e-02
4.165215417742729187e-02 -1.764724999666213989e-01 -1.688642501831054688e-01 4.556572437286376953e-01 3.263324033468961716e-03 4.908914119005203247e-02 3.694621324539184570e-01 6.011801213026046753e-02 6.802687048912048340e-02 -2.030160725116729736e-01 -1.870706677436828613e-01 8.170742541551589966e-02 1.922579705715179443e-01 7.612401992082595825e-02 -1.425205469131469727e-01 2.476977556943893433e-02 3.208464011549949646e-02 -2.090715020895004272e-01 1.161934509873390198e-01 -8.479090780019760132e-02 -8.974267542362213135e-02 1.722245067358016968e-01 -2.776243388652801514e-01 -1.622525006532669067e-01 -9.837908297777175903e-02 9.769764542579650879e-02 2.110860496759414673e-01 5.011694133281707764e-02 3.097272217273712158e-01 1.039347648620605469e-01 2.368678152561187744e-01 -3.962212428450584412e-02
-1.646588742733001709e-01 1.111675575375556946e-01 -2.752996981143951416e-01 2.627506852149963379e-01 1.043161079287528992e-01 6.995743513107299805e-02 9.854769706726074219e-02 3.307853341102600098e-01 -2.777480483055114746e-01 -3.784871473908424377e-02 -2.125756889581680298e-01 -1.221424862742424011e-01 -1.094901785254478455e-01 1.938676112331449986e-03 1.603631675243377686e-01 2.529300153255462646e-01 2.756963670253753662e-01 5.859417840838432312e-02 3.451808393001556396e-01 -8.238075673580169678e-02 1.257175952196121216e-01 1.310624629259109497e-01 5.315034650266170502e-03 -1.274271681904792786e-02 -3.491465151309967041e-01 -3.087547421455383301e-02 2.125565558671951294e-01 -5.895497743040323257e-03 8.810315281152725220e-02 1.104438304901123047e-01 3.098215349018573761e-02 -1.135198250412940979e-01
1.476670205593109131e-01 5.265075340867042542e-02 -1.645293980836868286e-01 2.456663399934768677e-01 3.954280167818069458e-02 3.300664126873016357e-01 9.924779087305068970e-02 3.219889700412750244e-01 -1.489202678203582764e-01 -2.697823569178581238e-02 -9.863585233688354492e-02 -1.654747128486633301e-01 -6.211153231561183929e-03 2.290316373109817505e-01 -7.546542584896087646e-02 1.820402443408966064e-01 2.215950936079025269e-01 1.412776261568069458e-01 2.433844506740570068e-01 5.420694127678871155e-02 2.811623550951480865e-02 2.972311973571777344e-01 7.610108703374862671e-02 -5.917054787278175354e-02 1.823113672435283661e-02 -1.536948978900909424e-01 2.733483612537384033e-01 1.520541906356811523e-01 2.552508115768432617e-01 2.358372658491134644e-01 -1.547647714614868164e-01 -1.282032728195190430e-01
1.006137877702713013e-01 -1.090845912694931030e-01 -3.909832239151000977e-01 2.429976016283035278e-01 4.068751633167266846e-02 9.847272932529449463e-02 6.673552095890045166e-02 1.276931017637252808e-01 -1.962033212184906006e-01 -1.968312114477157593e-01 -2.199540883302688599e-01 -7.864438742399215698e-02 3.046445548534393311e-01 9.765698760747909546e-02 -7.132145017385482788e-02 2.741738855838775635e-01 1.356711089611053467e-01 3.056061081588268280e-02 2.206026762723922729e-01 -3.104508519172668457e-01 -2.027391046285629272e-01 2.288449257612228394e-01 -1.527369767427444458e-01 -3.450526297092437744e-02 -1.571440249681472778e-01 -4.310617968440055847e-02 2.292346060276031494e-01 1.301013119518756866e-02 1.138150840997695923e-01 7.576465606689453125e-02 -6.576013565063476562e-02 -1.867538690567016602e-01
-5.206270888447761536e-02 -1.261327415704727173e-01 -1.159638166427612305e-01 2.434665858745574951e-01 -6.819900870323181152e-02 5.248582363128662109e-02 3.761891648173332214e-02 1.222365424036979675e-01 -2.958872020244598389e-01 -8.065146952867507935e-02 -4.052659273147583008e-01 -2.366797067224979401e-02 5.633134767413139343e-02 2.730778753757476807e-01 -1.412479132413864136e-01 4.028024896979331970e-02 3.180455267429351807e-01 -2.893670648336410522e-02 2.798005640506744385e-01 -2.123236209154129028e-01 -1.086944416165351868e-01 2.446532696485519409e-01 -8.146966993808746338e-02 -1.008262634277343750e-01 -4.998252168297767639e-02 2.365351282060146332e-02 2.910576164722442627e-01 -4.762948676943778992e-02 9.332604706287384033e-02 1.588603556156158447e-01 -1.094122454524040222e-01 -2.773618102073669434e-01
4.461008310317993164e-02 1.327108144760131836e-01 -2.308277189731597900e-01 3.609724044799804688e-01 1.072872281074523926e-01 1.816134005784988403e-01 9.563612937927246094e-02 3.004395365715026855e-01 -1.529176235198974609e-01 -1.305772811174392700e-01 -1.002329736948013306e-01 -7.002163678407669067e-02 -4.245224595069885254e-02 1.760987639427185059e-01 1.343210935592651367e-01 3.143489956855773926e-01 2.680612206459045410e-01 -9.734413027763366699e-02 7.995271123945713043e-03 -8.090183883905410767e-02 -2.190548330545425415e-01 1.301928311586380005e-01 8.592618256807327271e-02 1.083598658442497253e-01 -3.156833350658416748e-01 -9.949330985546112061e-02 2.910696566104888916e-01 -1.457443684339523315e-01 1.610260754823684692e-01 -2.394450083374977112e-02 -7.336370646953582764e-02 -1.686764210462570190e-01
-1.575950384140014648e-01 -1.520282961428165436e-02 -4.694320261478424072e-01 1.086033061146736145e-01 -2.219908237457275391e-01 4.426527023315429688e-02 2.336231432855129242e-02 -1.286451611667871475e-02 6.262122839689254761e-02 -4.497294500470161438e-02 -4.842120409011840820e-02 -2.293116748332977295e-01 3.598807752132415771e-02 1.295068860054016113e-01 5.596808716654777527e-02 1.456513851881027222e-01 1.069617941975593567e-01 1.217082962393760681e-01 -1.850948482751846313e-01 -2.022518962621688843e-01 -2.448119670152664185e-01 -5.009106546640396118e-02 -1.293590366840362549e-01 -2.788531184196472168e-01 3.732663691043853760e-01 9.889434278011322021e-02 2.950126230716705322e-01 3.359997877851128578e-03 8.079307526350021362e-02 2.752103209495544434e-01 7.455547899007797241e-02 7.212246954441070557e-02
-3.432962894439697266e-01 -2.912046015262603760e-02 -2.770063579082489014e-01 1.984305977821350098e-01 -2.658602409064769745e-02 -1.239043101668357849e-01 1.901946663856506348e-01 2.021933197975158691e-01 -6.172702461481094360e-02 -1.958842873573303223e-01 5.390508100390434265e-02 2.472249120473861694e-01 1.617491692304611206e-01 2.801725566387176514e-01 1.345225572586059570e-01 -5.651566386222839355e-02 1.395392511039972305e-02 -5.075681209564208984e-02 -5.041202902793884277e-02 2.754948437213897705e-01 -8.245931006968021393e-03 2.690045237541198730e-01 2.362747639417648315e-01 -3.451292514801025391e-01 -2.444854192435741425e-02 -7.128039374947547913e-03 2.716799676418304443e-01 -5.596410110592842102e-02 4.059080779552459717e-02 -1.199087500572204590e-01 -1.331220269203186035e-01 1.317471731454133987e-03
5.946958810091018677e-02 -1.715801209211349487e-01 -2.675290107727050781e-01 3.480658233165740967e-01 -1.023041829466819763e-02 -4.613432660698890686e-02 1.059029549360275269e-01 2.425585985183715820e-01 -9.608046710491180420e-02 7.208419591188430786e-02 -2.607311308383941650e-01 5.698429048061370850e-02 2.739078998565673828e-01 2.441972494125366211e-01 -1.540370136499404907e-01 1.790212988853454590e-01 2.295257896184921265e-01 -2.010075449943542480e-01 2.355581820011138916e-01 -2.325488328933715820e-01 3.986273333430290222e-02 1.824212074279785156e-01 -7.483961433172225952e-02 1.395944040268659592e-03 -2.977821417152881622e-02 5.955744907259941101e-02 2.265856862068176270e-01 -6.166288256645202637e-02 2.337962985038757324e-01 2.094991952180862427e-01 -8.543184399604797363e-02 -1.318374425172805786e-01
-9.089539945125579834e-02 1.082077696919441223e-01 -1.961424201726913452e-01 2.271030992269515991e-01 -6.191774457693099976e-02 1.696493327617645264e-01 -1.598159968852996826e-02 2.918506860733032227e-01 -1.907734572887420654e-01 -4.666391760110855103e-02 -3.293552994728088379e-01 -1.838425099849700928e-01 -3.628182224929332733e-03 2.564297318458557129e-01 3.035060130059719086e-02 3.789761289954185486e-02 1.340076923370361328e-01 -1.409918442368507385e-02 3.375148177146911621e-01 -7.253720611333847046e-02 4.108652472496032715e-02 1.169372871518135071e-01 1.833062502555549145e-03 -9.847406297922134399e-02 -6.720933318138122559e-02 1.068464815616607666e-01 1.174915358424186707e-01 -2.943325638771057129e-01 4.242810606956481934e-01 -4.532661661505699158e-02 -6.807449460029602051e-02 -2.397767007350921631e-01
-4.052389264106750488e-01 -9.154731035232543945e-02 -8.334541320800781250e-02 6.191547587513923645e-02 -5.082795023918151855e-02 -1.832869648933410645e-01 1.202695965766906738e-01 7.398447394371032715e-02 -2.092072963714599609e-01 -1.327674239873886108e-01 -4.151477292180061340e-02 -1.630564779043197632e-01 1.023801788687705994e-01 2.844762504100799561e-01 1.571968495845794678e-01 1.106286421418190002e-01 9.873327612876892090e-02 1.314600259065628052e-01 1.899202466011047363e-01 1.828385889530181885e-01 8.078344911336898804e-02 1.485259979963302612e-01 -2.410440891981124878e-02 -4.767792820930480957e-01 1.181321814656257629e-01 -2.083277329802513123e-02 3.866503536701202393e-01 5.397238582372665405e-02 -1.060839444398880005e-01 5.182449147105216980e-02 1.608199067413806915e-02 9.179651737213134766e-02
-3.367254883050918579e-02 -1.396404504776000977e-01 -2.594588100910186768e-01 4.620414972305297852e-01 -1.045192331075668335e-01 6.555703282356262207e-02 1.552944537252187729e-02 5.150816589593887329e-02 -2.329713851213455200e-01 -4.763855040073394775e-02 -1.068255081772804260e-01 6.304743140935897827e-02 1.009876653552055359e-01 4.123471081256866455e-01 -8.919109404087066650e-02 1.810673065483570099e-02 1.373366266489028931e-01 1.757823228836059570e-01 3.848627209663391113e-01 -1.303961127996444702e-01 -1.414884775876998901e-01 -2.505287528038024902e-02 -8.758889138698577881e-02 -4.710620734840631485e-03 -1.983687467873096466e-02 -5.235270410776138306e-02 2.827504277229309082e-01 -9.311317652463912964e-02 2.257499396800994873e-01 1.769447624683380127e-01 -5.220876634120941162e-02 5.628736224025487900e-03
-1.745723187923431396e-01 -1.931203305721282959e-01 -2.036200463771820068e-01 1.333096325397491455e-01 -2.271251529455184937e-01 5.755485594272613525e-02 1.574866473674774170e-01 2.427003681659698486e-01 2.322693169116973877e-01 -4.093116521835327148e-02 -1.407407671213150024e-01 2.725999355316162109e-01 -3.179081156849861145e-02 1.303161680698394775e-01 4.115623608231544495e-02 1.688262447714805603e-02 1.964924186468124390e-01 -3.153038024902343750e-02 2.586909383535385132e-02 -1.598224341869354248e-01 -5.440944060683250427e-02 1.487174630165100098e-01 3.799820840358734131e-01 3.290547057986259460e-02 -1.347381621599197388e-02 -5.924709513783454895e-02 4.355026185512542725e-01 -2.281671762466430664e-01 -1.699863523244857788e-01 4.599176347255706787e-02 2.271841615438461304e-01 -1.665861904621124268e-02
-1.213967576622962952e-01 -2.511536180973052979e-01 -2.829126119613647461e-01 4.114747643470764160e-01 -1.427679955959320068e-01 -7.627604901790618896e-02 1.003629788756370544e-01 5.754398554563522339e-02 -2.414535135030746460e-01 -6.565229594707489014e-02 -2.876006364822387695e-01 -2.171426080167293549e-03 1.155743822455406189e-01 2.746404111385345459e-01 -2.083213031291961670e-01 1.190502569079399109e-01 8.702415972948074341e-02 9.529498405754566193e-03 1.610142290592193604e-01 -3.169249594211578369e-01 1.456904411315917969e-02 1.529000606387853622e-02 -8.014494180679321289e-02 -2.445741556584835052e-02 -1.743328422307968140e-01 -2.707546353340148926e-01 1.269661933183670044e-01 -1.702067703008651733e-01 1.933726817369461060e-01 1.056925877928733826e-01 5.109451338648796082e-02 1.002725493162870407e-02
-8.609449863433837891e-02 -3.822810947895050049e-02 -2.914697825908660889e-01 3.214564323425292969e-01 -1.617231033742427826e-02 2.721756324172019958e-02 3.416664600372314453e-01 -8.543170243501663208e-02 -8.705996721982955933e-02 7.152211852371692657e-03 1.120966970920562744e-01 7.659079134464263916e-02 1.968600408872589469e-04 1.305299550294876099e-01 3.026777803897857666e-01 1.585186272859573364e-02 -3.947855159640312195e-02 1.887515187263488770e-01 -1.294263452291488647e-02 -8.460732549428939819e-02 2.212591655552387238e-02 8.376683294773101807e-02 -2.344819903373718262e-01 -2.521516978740692139e-01 5.319683998823165894e-02 -1.978616565465927124e-01 2.189803868532180786e-01 2.283322252333164215e-02 -2.195911854505538940e-01 3.236746490001678467e-01 -8.489909023046493530e-02 -3.487237095832824707e-01
-1.788520961999893188e-01 -2.016309946775436401e-01 -2.381751984357833862e-01 9.891125559806823730e-02 -5.720980465412139893e-02 -7.372567057609558105e-02 2.155335843563079834e-01 1.226312071084976196e-01 -9.392000734806060791e-02 9.280728548765182495e-02 -2.423918098211288452e-01 -1.591671854257583618e-01 -3.460629284381866455e-02 -8.879388868808746338e-02 8.831866830587387085e-02 1.448208093643188477e-01 2.271371483802795410e-01 -6.895742565393447876e-02 1.978027671575546265e-01 8.100204169750213623e-02 2.516813389956951141e-02 4.357160925865173340e-01 1.525729447603225708e-01 -1.920399963855743408e-01 1.025778725743293762e-01 1.393763571977615356e-01 3.670570850372314453e-01 1.169616505503654480e-01 3.200771510601043701e-01 4.718185216188430786e-02 -1.170022040605545044e-01 -4.324055090546607971e-02
-1.867578625679016113e-01 2.668843418359756470e-02 -2.873731851577758789e-01 2.322525382041931152e-01 2.515089213848114014e-01 -1.187679590657353401e-03 8.432325720787048340e-02 1.202964317053556442e-02 -1.042891442775726318e-01 -3.520410507917404175e-02 -4.058658182621002197e-01 1.712064445018768311e-01 -1.451393067836761475e-01 -3.519804403185844421e-02 4.120996221899986267e-03 1.401037424802780151e-01 -7.019285857677459717e-02 -3.470410779118537903e-02 4.160465896129608154e-01 1.072441041469573975e-01 2.756531834602355957e-01 7.720254361629486084e-02 4.577238857746124268e-02 -1.122645139694213867e-01 2.632545866072177887e-02 1.993235573172569275e-02 3.328436315059661865e-01 -6.807738542556762695e-02 1.861603707075119019e-01 2.333235442638397217e-01 -3.019111789762973785e-02 1.240123361349105835e-01
-9.235083125531673431e-03 1.170852407813072205e-02 -3.124004006385803223e-01 3.082076907157897949e-01 -1.197021640837192535e-02 1.737284362316131592e-01 1.602049916982650757e-01 2.674568593502044678e-01 -2.004377990961074829e-01 -2.807601094245910645e-01 -1.056344248354434967e-02 -7.205490022897720337e-02 2.208783179521560669e-01 3.112557902932167053e-02 7.188001181930303574e-03 3.168628811836242676e-01 2.792144715785980225e-01 -4.090610146522521973e-02 2.207542955875396729e-01 -3.160151243209838867e-01 2.412895858287811279e-02 1.549080610275268555e-01 -7.185991108417510986e-02 5.418556928634643555e-02 -2.186525054275989532e-02 -9.903720021247863770e-02 2.140242755413055420e-01 -1.227433681488037109e-01 2.469835728406906128e-01 7.035311311483383179e-02 -3.464548289775848389e-02 7.702501118183135986e-02
-6.264491379261016846e-02 -1.114093288779258728e-01 -2.441488504409790039e-01 6.628691405057907104e-02 -9.980430826544761658e-03 -2.506498806178569794e-02 3.841272592544555664e-01 -3.113890253007411957e-02 -1.929447501897811890e-01 6.335034221410751343e-02 -2.352518728002905846e-03 -1.005915179848670959e-01 1.131762564182281494e-01 2.118158638477325439e-01 6.674787402153015137e-02 2.617303133010864258e-01 -9.022455662488937378e-02 -5.446032807230949402e-02 -6.626822054386138916e-02 -1.800166368484497070e-01 3.171559795737266541e-02 -6.986491382122039795e-02 -1.031007245182991028e-01 -3.577200770378112793e-01 -1.585577242076396942e-02 -2.727627754211425781e-01 1.032833941280841827e-03 -2.170131355524063110e-01 2.538107037544250488e-01 4.342832863330841064e-01 1.397729963064193726e-01 -4.150067642331123352e-02
-1.668184697628021240e-01 -2.066763117909431458e-02 -2.124748229980468750e-01 2.960002422332763672e-01 1.226417794823646545e-01 3.264687256887555122e-03 1.937617063522338867e-01 1.287583559751510620e-01 -2.271612137556076050e-01 7.726455479860305786e-02 -2.393832504749298096e-01 -1.089019849896430969e-01 3.307070434093475342e-01 1.663613617420196533e-01 -1.837616413831710815e-01 5.061855167150497437e-02 4.792413860559463501e-02 2.206134423613548279e-02 3.982442021369934082e-01 -2.172386199235916138e-01 1.008416935801506042e-01 1.123251095414161682e-01 -2.433109134435653687e-01 -3.707772865891456604e-02 -4.382899031043052673e-02 3.011525049805641174e-02 1.895950436592102051e-01 -1.831381767988204956e-01 1.535936743021011353e-01 2.307103723287582397e-01 -1.441395282745361328e-02 -1.685926616191864014e-01
1.391509771347045898e-01 -6.639777868986129761e-02 -5.376572906970977783e-02 2.843324244022369385e-01 -1.285071969032287598e-01 1.581207364797592163e-01 7.720682024955749512e-02 -1.058330684900283813e-01 -6.889062374830245972e-02 -2.264814972877502441e-01 -1.723810136318206787e-01 -7.220183312892913818e-02 3.864545226097106934e-01 1.368682179600000381e-02 -1.152272298932075500e-01 6.388174742460250854e-02 1.717815399169921875e-01 -1.086883619427680969e-01 2.680884301662445068e-01 -8.036991953849792480e-02 3.432974964380264282e-02 2.360805422067642212e-01 1.758601069450378418e-01 -4.191000461578369141e-01 9.729369729757308960e-02 -1.532320231199264526e-01 2.422310858964920044e-01 -2.777537703514099121e-01 1.124727502465248108e-01 3.054382093250751495e-02 -1.072063297033309937e-02 -1.017348542809486389e-01
-1.865623891353607178e-01 -7.362653315067291260e-02 -1.561453491449356079e-01 3.426580131053924561e-02 5.855979025363922119e-02 -5.289224907755851746e-03 1.327883601188659668e-01 2.901006639003753662e-01 -3.879196941852569580e-01 2.633031457662582397e-02 -1.666413992643356323e-01 -2.530406415462493896e-01 -3.042167983949184418e-02 8.768922090530395508e-02 -1.299509108066558838e-01 2.232425361871719360e-01 -8.486480452120304108e-03 -2.430766820907592773e-01 3.662859499454498291e-01 -2.081684395670890808e-02 -1.003226712346076965e-01 8.901257812976837158e-02 1.137683391571044922e-01 -1.453728228807449341e-01 5.319871380925178528e-02 1.164114698767662048e-01 1.568306684494018555e-01 -2.751822173595428467e-01 2.813365757465362549e-01 1.856672912836074829e-01 1.764689236879348755e-01 -5.803822353482246399e-02
-2.982328236103057861e-01 -1.058002561330795288e-02 -1.814252138137817383e-01 6.928213685750961304e-02 -5.461547151207923889e-02 -1.444437652826309204e-01 1.347098201513290405e-01 2.101936638355255127e-01 -4.419736936688423157e-02 2.790887095034122467e-02 1.281429082155227661e-01 4.884158819913864136e-02 1.850032359361648560e-01 2.600587010383605957e-01 1.357894688844680786e-01 1.887762695550918579e-01 2.882838249206542969e-01 1.331907063722610474e-01 2.173321694135665894e-01 1.042542532086372375e-01 3.633538261055946350e-02 1.520471870899200439e-01 4.719408601522445679e-02 -4.348315298557281494e-01 1.541464477777481079e-01 2.967797517776489258e-01 3.400838375091552734e-01 -4.177709110081195831e-03 -7.116390764713287354e-02 -3.682240843772888184e-02 3.093247115612030029e-02 -4.791475366801023483e-04
-2.485952228307723999e-01 -1.716905087232589722e-01 -9.236840903759002686e-02 9.876492619514465332e-02 3.148330748081207275e-01 7.957541197538375854e-02 3.921376075595617294e-03 3.600946366786956787e-01 -1.977605223655700684e-01 -1.368097513914108276e-01 -1.255294084548950195e-01 -6.432797014713287354e-02 -6.193359568715095520e-02 -7.839470356702804565e-02 1.213363930583000183e-01 5.204077064990997314e-02 -7.230306416749954224e-02 -1.531540155410766602e-01 -2.446474321186542511e-02 1.233059838414192200e-01 -1.822681576013565063e-01 3.089885413646697998e-02 9.648597240447998047e-02 -4.110804498195648193e-01 1.462681964039802551e-02 -2.299524098634719849e-01 2.716793715953826904e-01 -1.720880717039108276e-01 3.061400651931762695e-01 1.836835592985153198e-01 7.070489227771759033e-02 6.503832340240478516e-02
-2.380651049315929413e-02 2.112350016832351685e-01 -2.467419803142547607e-01 -1.377014219760894775e-01 -1.242696940898895264e-01 1.324154809117317200e-02 3.383946120738983154e-01 -8.283639326691627502e-03 -2.132973372936248779e-01 5.487063899636268616e-02 -2.763526737689971924e-01 4.906999412924051285e-03 8.279191702604293823e-02 7.432392239570617676e-02 1.330396682024002075e-01 1.391731053590774536e-01 -1.938676834106445312e-01 -1.673347502946853638e-02 2.096874266862869263e-01 7.208811491727828979e-02 -9.552292525768280029e-02 3.396150767803192139e-01 1.630710959434509277e-01 -1.435829699039459229e-01 -1.659144908189773560e-01 -2.441421449184417725e-01 3.543250858783721924e-01 -2.705245316028594971e-01 -1.076926663517951965e-01 9.019089490175247192e-02 -4.348516091704368591e-02 -6.508308649063110352e-02
-1.773034334182739258e-01 1.035413742065429688e-01 -2.675422132015228271e-01 1.800248473882675171e-01 -2.663841545581817627e-01 -8.525884896516799927e-02 1.128352656960487366e-01 -3.082868643105030060e-02 -7.793999463319778442e-02 -9.969317167997360229e-02 -2.069816440343856812e-01 4.827516525983810425e-02 -8.346080034971237183e-02 -1.166021749377250671e-01 6.202639266848564148e-02 3.064547106623649597e-02 -2.636296153068542480e-01 1.664268970489501953e-01 -2.383793238550424576e-03 3.204577043652534485e-02 -1.191610172390937805e-01 6.502499338239431381e-03 2.455807328224182129e-01 -2.679545581340789795e-01 3.176957666873931885e-01 -2.557397484779357910e-01 1.630227863788604736e-01 -1.219531670212745667e-01 2.110270708799362183e-01 3.828988373279571533e-01 1.776412576436996460e-01 1.856877095997333527e-02
-8.837845176458358765e-02 1.758626895025372505e-03 -1.080342084169387817e-01 2.294439077377319336e-01 9.303005784749984741e-02 -6.824060529470443726e-02 3.780476748943328857e-01 1.393052935600280762e-01 -1.459754854440689087e-01 -6.003484874963760376e-02 1.815727353096008301e-01 -1.168285459280014038e-01 1.142865698784589767e-02 3.945159316062927246e-01 2.183247357606887817e-01 1.724734008312225342e-01 -1.159075126051902771e-01 -2.260276302695274353e-02 1.064423993229866028e-01 -1.809905916452407837e-01 6.168808415532112122e-02 3.190057352185249329e-02 -1.833440512418746948e-01 -2.586008906364440918e-01 -8.859581314027309418e-03 -1.939285993576049805e-01 2.866902649402618408e-01 -1.045624017715454102e-01 -1.884607523679733276e-01 2.983405590057373047e-01 3.750410676002502441e-02 -1.656145155429840088e-01
-6.767459958791732788e-02 -9.958966821432113647e-02 -1.939636319875717163e-01 2.032123804092407227e-01 -2.951932325959205627e-02 1.266439110040664673e-01 7.317551225423812866e-02 3.125966712832450867e-02 -5.885597318410873413e-02 -7.007793337106704712e-02 1.236745715141296387e-01 -9.298937022686004639e-02 1.864518970251083374e-01 4.091762900352478027e-01 1.798949688673019409e-01 -2.469596713781356812e-01 -9.065320342779159546e-02 3.740053772926330566e-01 6.736251711845397949e-02 -1.789164245128631592e-01 -1.842098534107208252e-01 1.349687669426202774e-02 -7.954362779855728149e-02 -3.724223971366882324e-01 8.255500346422195435e-02 -2.177135832607746124e-02 2.401996105909347534e-01 -1.964154541492462158e-01 7.031698524951934814e-02 2.248817682266235352e-01 4.986033961176872253e-02 -1.735807806253433228e-01
1.581340581178665161e-01 -6.708175688982009888e-02 -3.215950727462768555e-01 3.081493377685546875e-01 1.641301214694976807e-01 1.799166500568389893e-01 1.620847284793853760e-01 3.073855936527252197e-01 -2.842461466789245605e-01 -2.966791205108165741e-02 -2.202075570821762085e-01 -1.153750494122505188e-01 2.654203772544860840e-01 2.128536850214004517e-01 3.258957341313362122e-02 3.620269298553466797e-01 9.744631499052047729e-02 7.362802326679229736e-02 -5.003813654184341431e-02 -2.102265655994415283e-01 7.563951890915632248e-03 1.009108424186706543e-01 -2.195287123322486877e-02 5.077976733446121216e-03 -1.129506230354309082e-01 -5.679791048169136047e-02 1.860866881906986237e-02 -4.954279586672782898e-02 2.854953408241271973e-01 1.584315001964569092e-01 3.881888464093208313e-02 -3.775895014405250549e-02
1.295203566551208496e-01 3.750796988606452942e-02 -1.754548102617263794e-01 1.462959796190261841e-01 2.913766913115978241e-02 -2.012124955654144287e-01 2.003074437379837036e-01 -1.301636844873428345e-01 -1.850972622632980347e-01 -1.529396604746580124e-02 3.984863311052322388e-02 1.376883387565612793e-01 7.325817644596099854e-02 2.202208489179611206e-01 1.158810779452323914e-01 1.694727987051010132e-01 1.432316005229949951e-01 -3.427646458148956299e-01 3.033840097486972809e-02 1.262435466051101685e-01 -1.185719147324562073e-01 9.234329313039779663e-02 -2.577656507492065430e-01 -4.038736820220947266e-01 2.592970803380012512e-02 -1.181260943412780762e-01 2.690116167068481445e-01 -1.473547816276550293e-01 3.787578046321868896e-01 6.023704260587692261e-02 5.117017030715942383e-02 1.214896589517593384e-01
-2.556525766849517822e-01 -7.024701684713363647e-02 -2.218632698059082031e-01 1.060003787279129028e-01 4.748534783720970154e-02 -1.444642990827560425e-01 1.724964976310729980e-01 1.947750747203826904e-01 -1.974161118268966675e-01 -2.034080326557159424e-01 1.296636834740638733e-02 1.771687418222427368e-01 2.270719707012176514e-01 1.613962501287460327e-01 3.216086924076080322e-01 1.368378382176160812e-02 1.459890902042388916e-01 4.216757044196128845e-02 3.104289472103118896e-01 2.587423324584960938e-01 -1.649364382028579712e-01 1.034816354513168335e-01 9.280883520841598511e-02 -3.486143350601196289e-01 1.534610539674758911e-01 7.898280769586563110e-02 3.038598001003265381e-01 -4.803710430860519409e-02 1.317901071161031723e-02 -2.073659561574459076e-02 -6.693075597286224365e-02 -3.637198358774185181e-02
-9.738193452358245850e-02 -2.025483995676040649e-01 -2.992653846740722656e-01 3.127803504467010498e-01 1.686246395111083984e-01 -6.524042785167694092e-02 -2.863607369363307953e-02 -1.082888338714838028e-02 -5.883080512285232544e-02 -1.823019683361053467e-01 -2.404283732175827026e-01 1.004962325096130371e-01 -6.798698753118515015e-02 3.367360914126038551e-03 2.544316351413726807e-01 -6.459548324346542358e-02 1.204733736813068390e-02 -1.557005848735570908e-02 2.135116606950759888e-01 4.420586675405502319e-02 -4.207083210349082947e-02 1.836056411266326904e-01 -7.789876312017440796e-02 -4.910287559032440186e-01 -2.835994400084018707e-02 -6.830704212188720703e-02 2.882825732231140137e-01 4.588067531585693359e-02 6.381512433290481567e-02 2.267963290214538574e-01 -1.577505022287368774e-01 2.206038236618041992e-01
4.280073568224906921e-02 1.768253929913043976e-02 1.844696514308452606e-02 3.746206462383270264e-01 2.866480685770511627e-02 -3.340150043368339539e-02 1.454880982637405396e-01 2.695749998092651367e-01 -1.438502818346023560e-01 -8.667343109846115112e-02 -4.669104516506195068e-01 1.136538535356521606e-01 1.881225109100341797e-01 3.174451887607574463e-01 7.085923105478286743e-02 1.872552186250686646e-01 2.713801860809326172e-01 1.078775338828563690e-02 2.645647525787353516e-01 7.859686762094497681e-02 -1.320954114198684692e-01 1.358995586633682251e-01 -1.502409875392913818e-01 -1.886550039052963257e-01 -1.985973417758941650e-01 -7.936454564332962036e-02 -1.104445531964302063e-01 -2.924543805420398712e-02 9.403793141245841980e-03 1.511532217264175415e-01 -1.216046791523694992e-02 1.147292368113994598e-02
-1.527148187160491943e-01 -1.725682020187377930e-01 2.893627993762493134e-02 2.443823367357254028e-01 1.391545832157135010e-01 4.125773906707763672e-02 -1.098119560629129410e-02 1.924102753400802612e-01 -3.742608055472373962e-02 6.091425660997629166e-03 -2.349355667829513550e-01 1.105215251445770264e-01 1.395929455757141113e-01 7.963761687278747559e-03 3.000107109546661377e-01 -2.137024551630020142e-01 3.018159884959459305e-03 5.161717161536216736e-02 2.280312627553939819e-01 1.119389086961746216e-01 -2.143417671322822571e-02 3.467542231082916260e-01 -1.237228214740753174e-01 -3.233379423618316650e-01 -9.410556405782699585e-02 2.401657216250896454e-02 3.584012389183044434e-02 -1.664237976074218750e-01 1.856825500726699829e-01 3.931404650211334229e-01 -9.264750033617019653e-02 -2.454950362443923950e-01
-3.426916897296905518e-02 8.010149747133255005e-02 -3.236829042434692383e-01 3.367691859602928162e-02 -1.520058792084455490e-02 -1.555018573999404907e-01 7.859301567077636719e-02 1.347180753946304321e-01 -3.498417735099792480e-01 5.009914189577102661e-02 3.581295534968376160e-02 -1.686452478170394897e-01 1.519089639186859131e-01 3.720549345016479492e-01 1.589713394641876221e-01 2.260616272687911987e-01 1.324877738952636719e-01 2.282090187072753906e-01 5.929740890860557556e-02 -1.685833632946014404e-01 1.360942274332046509e-01 -1.591664701700210571e-01 -1.172033399343490601e-01 -2.420834749937057495e-01 2.068527191877365112e-01 -2.428313195705413818e-01 1.225612163543701172e-01 -1.966800689697265625e-01 4.445099458098411560e-02 1.644359081983566284e-01 1.921939849853515625e-01 -7.802780717611312866e-02
-1.334770172834396362e-01 -8.332169800996780396e-02 -5.650732200592756271e-03 1.488570719957351685e-01 -8.016195148229598999e-02 -2.278449088335037231e-01 9.501264989376068115e-02 -9.635408408939838409e-03 -1.855915933847427368e-01 -4.778375849127769470e-02 -2.743120789527893066e-01 2.132585793733596802e-01 1.608383208513259888e-01 -2.752597443759441376e-02 3.202098011970520020e-01 -6.867810338735580444e-02 2.214654088020324707e-01 1.176429316401481628e-01 1.995349824428558350e-01 -7.469443231821060181e-02 4.367119446396827698e-02 3.487245440483093262e-01 -1.913814991712570190e-02 -2.482593655586242676e-01 -2.753852605819702148e-01 1.656073480844497681e-01 -4.194611683487892151e-02 -2.827389240264892578e-01 -5.652255378663539886e-03 3.204999268054962158e-01 -8.710647374391555786e-02 -7.184442877769470215e-02
1.171322986483573914e-01 1.222970783710479736e-01 -1.007209122180938721e-01 3.625081181526184082e-01 -1.066294983029365540e-01 6.969755049794912338e-03 2.091975361108779907e-01 3.190486459061503410e-03 -4.437426850199699402e-02 -8.230656385421752930e-02 -1.905932575464248657e-01 -7.140450179576873779e-02 3.513036370277404785e-01 2.347047775983810425e-01 -2.232616581022739410e-02 -2.662952244281768799e-02 2.872539758682250977e-01 -1.452483534812927246e-01 1.996454894542694092e-01 -1.819875389337539673e-01 2.466432005167007446e-01 1.205817461013793945e-01 -1.637373864650726318e-02 -2.409195303916931152e-01 -3.144675865769386292e-02 -6.543092429637908936e-03 2.985618114471435547e-01 3.626114502549171448e-02 2.615872919559478760e-01 -1.108283549547195435e-02 -2.305896282196044922e-01 -1.456622183322906494e-01
-2.971075773239135742e-01 -6.765256077051162720e-02 -1.076554134488105774e-02 3.815335333347320557e-01 6.453821808099746704e-02 -8.417166769504547119e-02 1.740517169237136841e-01 -3.430547192692756653e-02 -2.187451720237731934e-01 -4.369325935840606689e-02 -1.748503744602203369e-01 1.073694378137588501e-01 -1.940030604600906372e-02 -1.297266483306884766e-01 6.411076337099075317e-02 9.106159955263137817e-02 1.930681988596916199e-03 -3.785057961940765381e-01 1.363940685987472534e-01 -5.519820004701614380e-02 1.352354884147644043e-01 -3.053224831819534302e-02 -2.496781945228576660e-01 -2.884832322597503662e-01 -1.815676987171173096e-01 -1.151468902826309204e-01 2.355492860078811646e-01 -4.331653192639350891e-02 2.611826062202453613e-01 2.006471306085586548e-01 2.330804467201232910e-01 -3.446054458618164062e-02
-1.493316739797592163e-01 -2.638002932071685791e-01 -1.268985271453857422e-01 -4.065514728426933289e-02 1.558736525475978851e-02 -6.868568807840347290e-02 1.819637715816497803e-01 2.932313382625579834e-01 8.312947116792201996e-03 -1.188698783516883850e-01 -7.028982043266296387e-02 -1.278071105480194092e-01 6.209830194711685181e-02 7.294008880853652954e-02 -4.510553181171417236e-02 4.240295290946960449e-01 1.401949524879455566e-01 -6.860591005533933640e-03 2.585020363330841064e-01 -1.217141076922416687e-01 1.404196172952651978e-01 3.241723775863647461e-01 1.979175806045532227e-01 -1.662799268960952759e-01 -9.967938996851444244e-03 -4.619209095835685730e-02 1.618434786796569824e-01 -1.009980440139770508e-01 4.031197130680084229e-01 -1.507718712091445923e-01 -6.911438703536987305e-02 -1.349228620529174805e-01
-1.317809969186782837e-01 5.081671848893165588e-02 -1.397914588451385498e-01 9.542595595121383667e-02 -2.663263492286205292e-02 -1.285351216793060303e-01 7.823403179645538330e-02 1.209621876478195190e-01 -1.263432353734970093e-01 -4.386148974299430847e-02 -2.370084226131439209e-01 3.631740063428878784e-02 2.309862971305847168e-01 1.511865705251693726e-01 -9.509465843439102173e-02 1.373065114021301270e-01 3.324235975742340088e-02 -1.156243234872817993e-01 3.378555774688720703e-01 -2.352330535650253296e-01 -3.368143439292907715e-01 2.892709076404571533e-01 -2.702085673809051514e-01 -1.100846827030181885e-01 -5.849261954426765442e-02 -1.169503107666969299e-01 2.890984117984771729e-01 -2.176799029111862183e-01 2.254634201526641846e-01 1.029471755027770996e-01 -1.824046522378921509e-01 -1.579928845167160034e-01
-1.729855835437774658e-01 -1.371403783559799194e-02 -3.264303803443908691e-01 2.930418252944946289e-01 -2.314857207238674164e-02 2.140978872776031494e-01 -9.603949636220932007e-02 1.062805997207760811e-03 -4.292093217372894287e-02 -1.723087392747402191e-02 4.611630737781524658e-02 1.042490527033805847e-01 -1.013571918010711670e-01 2.548265159130096436e-01 5.553573369979858398e-02 2.396396100521087646e-01 2.051750430837273598e-03 -1.423371583223342896e-01 3.850287497043609619e-01 -5.702057853341102600e-02 -1.303621083498001099e-01 9.995056688785552979e-02 -7.383996993303298950e-02 -2.687116153538227081e-03 -1.776582747697830200e-01 -2.761640548706054688e-01 2.869298458099365234e-01 6.428132206201553345e-02 3.385477364063262939e-01 5.337841808795928955e-02 2.266730666160583496e-01 6.052420288324356079e-02
-7.120610773563385010e-02 -3.128544390201568604e-01 -2.136048972606658936e-01 2.401648759841918945e-01 -3.561745584011077881e-02 -4.060180112719535828e-02 2.959637939929962158e-01 4.892263561487197876e-02 -8.648888766765594482e-02 -1.727831177413463593e-02 1.514965742826461792e-01 -1.976855397224426270e-01 -1.062455326318740845e-01 1.114575713872909546e-01 5.665170494467020035e-03 1.016140803694725037e-01 1.275982707738876343e-01 -1.198015920817852020e-02 -6.360621005296707153e-02 -2.432444095611572266e-01 -3.992002457380294800e-02 3.544745445251464844e-01 -2.529562413692474365e-01 -1.188182905316352844e-01 -1.512384116649627686e-01 -4.152548685669898987e-02 1.157022416591644287e-01 1.408966779708862305e-01 3.082952201366424561e-01 3.819265365600585938e-01 1.149354577064514160e-01 3.645941615104675293e-03
2.337176911532878876e-02 -7.754704914987087250e-03 -2.107408046722412109e-01 1.741736084222793579e-01 1.339619010686874390e-01 -4.695053771138191223e-02 3.722223341464996338e-01 5.215349793434143066e-02 -2.054714113473892212e-01 -1.600092835724353790e-02 8.827950805425643921e-02 -6.548058241605758667e-02 2.287319898605346680e-01 2.915380895137786865e-01 1.062693372368812561e-01 2.231000959873199463e-01 -1.243301182985305786e-01 -4.249550402164459229e-02 5.002975091338157654e-02 -2.214867472648620605e-01 5.245136469602584839e-02 2.365432493388652802e-02 3.105563484132289886e-02 -2.763599455356597900e-01 5.735988169908523560e-02 -2.093069702386856079e-01 2.318145185708999634e-01 -3.690045326948165894e-02 -2.534838318824768066e-01 3.663155138492584229e-01 9.688796848058700562e-02 -2.253668606281280518e-01
-7.223469763994216919e-02 1.474126279354095459e-01 -3.210132122039794922e-01 1.041689366102218628e-01 2.151392847299575806e-01 3.147961944341659546e-02 2.350188046693801880e-01 6.432782975025475025e-04 -1.209446564316749573e-01 1.818736046552658081e-01 1.855963468551635742e-01 1.272814720869064331e-01 1.738499850034713745e-01 3.506268858909606934e-01 2.280292809009552002e-01 3.215653002262115479e-01 1.613734811544418335e-01 1.189891025424003601e-01 -8.212143927812576294e-02 -6.120223179459571838e-02 7.416723668575286865e-02 -5.997912213206291199e-02 -9.632776677608489990e-02 -2.286119759082794189e-01 -1.169617772102355957e-01 -1.805679500102996826e-01 1.231792271137237549e-01 -9.423470497131347656e-02 7.515374571084976196e-02 3.063596487045288086e-01 2.375604361295700073e-01 -4.600496590137481689e-02
-3.368792235851287842e-01 -1.618783622980117798e-01 -2.451924830675125122e-01 2.871115133166313171e-02 -8.212751150131225586e-02 -2.206324785947799683e-01 1.143177598714828491e-01 2.252725511789321899e-01 -1.945751160383224487e-01 -7.220172882080078125e-02 1.243221163749694824e-01 6.930632144212722778e-02 1.153406947851181030e-01 2.203102111816406250e-01 1.641052514314651489e-01 1.236484199762344360e-01 1.164773851633071899e-01 3.800036758184432983e-02 1.909332871437072754e-01 1.778879463672637939e-01 6.916886568069458008e-02 9.672331064939498901e-02 1.063980236649513245e-01 -3.815340995788574219e-01 1.407876610755920410e-01 5.848910287022590637e-02 3.846757411956787109e-01 -1.918637454509735107e-01 -1.381233427673578262e-02 2.066791653633117676e-01 -7.259744405746459961e-02 4.885448887944221497e-02
8.131449669599533081e-02 -5.974332243204116821e-02 -3.598130941390991211e-01 1.181338429450988770e-01 1.719233021140098572e-02 1.253620255738496780e-02 1.207538545131683350e-01 -7.651779055595397949e-02 -6.876281648874282837e-02 -6.327849812805652618e-03 1.809098273515701294e-01 -4.635053128004074097e-02 1.877609044313430786e-01 4.371118545532226562e-01 3.820202946662902832e-01 2.679730653762817383e-01 4.458729922771453857e-02 -8.400582708418369293e-03 8.225975930690765381e-02 -5.894470959901809692e-02 1.419013887643814087e-01 -2.002455107867717743e-02 4.687701538205146790e-02 -2.741768360137939453e-01 6.891640275716781616e-02 -2.198382914066314697e-01 7.252311706542968750e-02 -3.450162410736083984e-01 -3.717581555247306824e-02 1.428645551204681396e-01 1.771242022514343262e-01 -3.234992548823356628e-02
-3.260371685028076172e-01 -1.786691993474960327e-01 6.040775403380393982e-02 3.485025465488433838e-01 1.252579782158136368e-02 4.324308410286903381e-02 -1.811372302472591400e-02 8.374772220849990845e-02 -3.429423570632934570e-01 -1.143737360835075378e-01 -2.352855056524276733e-01 1.534874290227890015e-01 1.605949699878692627e-01 -5.948860198259353638e-02 1.426670700311660767e-01 1.666037887334823608e-01 3.768626600503921509e-02 1.548751294612884521e-01 1.130923032760620117e-01 8.624134212732315063e-02 1.853149235248565674e-01 3.085679709911346436e-01 -5.337053909897804260e-02 -2.679263651371002197e-01 2.388952523469924927e-01 -1.686212792992591858e-02 1.693754494190216064e-01 2.198410630226135254e-01 1.464306414127349854e-01 -1.078378185629844666e-01 1.336665302515029907e-01 -7.157351821660995483e-02
9.580930694937705994e-03 4.515204206109046936e-02 -3.319305777549743652e-01 2.614083588123321533e-01 4.440278187394142151e-02 6.981393788009881973e-03 2.264646589756011963e-01 6.413368880748748779e-02 -1.331760138273239136e-01 2.209474295377731323e-01 1.472828090190887451e-01 -3.225203603506088257e-02 1.301701068878173828e-01 1.905350834131240845e-01 2.404714077711105347e-01 3.236287534236907959e-01 1.106807589530944824e-02 4.523115232586860657e-02 1.213067322969436646e-01 -3.599066138267517090e-01 1.663061231374740601e-01 -5.705941095948219299e-02 -1.242980957031250000e-01 -2.849502265453338623e-01 1.400206387042999268e-01 -1.705026030540466309e-01 2.292845956981182098e-02 -6.522116065025329590e-02 1.420950144529342651e-02 3.264589607715606689e-01 1.338615268468856812e-01 -6.864759325981140137e-02
1.680606752634048462e-01 -1.319004148244857788e-01 -2.042247354984283447e-01 3.757095932960510254e-01 8.743944577872753143e-03 -5.767069011926651001e-02 3.867846131324768066e-01 9.058702737092971802e-03 -2.905448079109191895e-01 5.586313828825950623e-02 -1.262771338224411011e-01 5.264095962047576904e-03 1.116247549653053284e-01 4.617089033126831055e-01 -8.311849832534790039e-02 9.018908441066741943e-02 4.589335247874259949e-02 1.483355090022087097e-02 1.867968738079071045e-01 -2.464419901371002197e-01 -1.500299274921417236e-01 8.580816537141799927e-02 -2.508305907249450684e-01 -7.954488694667816162e-02 -8.711645007133483887e-02 -4.175144806504249573e-02 1.529092937707901001e-01 -3.153103217482566833e-02 2.017717063426971436e-01 2.747465483844280243e-02 4.280140250921249390e-02 1.193218398839235306e-02
-6.693544983863830566e-02 8.185439743101596832e-03 -3.088998198509216309e-01 3.980259299278259277e-01 1.071816384792327881e-01 -9.962386684492230415e-04 1.330922245979309082e-01 -1.608958244323730469e-01 7.337322831153869629e-02 -3.935463726520538330e-02 -3.328538239002227783e-01 -1.342784315347671509e-01 1.180248856544494629e-01 2.177872955799102783e-01 -1.457464396953582764e-01 1.450958847999572754e-01 2.240524888038635254e-01 -6.535784900188446045e-02 3.342429697513580322e-01 -4.066216200590133667e-02 -2.584675699472427368e-02 2.867637276649475098e-01 -1.340232789516448975e-01 -1.491271853446960449e-01 -1.415247321128845215e-01 -5.199425667524337769e-02 2.082773149013519287e-01 1.010034084320068359e-01 1.657225936651229858e-01 1.951893568038940430e-01 4.844026640057563782e-02 1.092679798603057861e-01
-1.316908150911331177e-01 -2.851227819919586182e-01 -1.935092955827713013e-01 4.101224541664123535e-01 5.341272801160812378e-02 -4.279233142733573914e-02 1.809742748737335205e-01 -7.656381279230117798e-02 1.842519193887710571e-01 -2.248241901397705078e-01 -1.189464032649993896e-01 3.217232599854469299e-02 2.030067592859268188e-01 1.401439756155014038e-01 4.018558934330940247e-02 1.377548575401306152e-01 -4.459156841039657593e-02 -5.939383804798126221e-02 8.450145274400711060e-02 -2.157928794622421265e-02 4.590912163257598877e-02 1.755617558956146240e-01 2.018105983734130859e-01 -3.270598948001861572e-01 -3.329944610595703125e-02 1.839994937181472778e-01 1.700071394443511963e-01 1.806217283010482788e-01 -2.265587598085403442e-01 1.489880383014678955e-01 -3.279004096984863281e-01 -3.640543669462203979e-03
8.366495370864868164e-03 -4.936029389500617981e-02 -1.903518736362457275e-01 1.097201332449913025e-01 1.819693148136138916e-01 -7.899697124958038330e-02 3.536419868469238281e-01 -5.094933137297630310e-02 -7.492039352655410767e-02 3.227059543132781982e-02 -2.495332993566989899e-02 -3.234731033444404602e-02 2.196945399045944214e-01 3.893925547599792480e-01 1.325300484895706177e-01 2.006641030311584473e-01 -4.537571221590042114e-02 1.223580073565244675e-02 -1.599794439971446991e-02 -2.912524640560150146e-01 1.510113775730133057e-01 5.167208239436149597e-02 -3.442799672484397888e-02 -2.818059027194976807e-01 6.912262737751007080e-02 -1.555038690567016602e-01 3.181071877479553223e-01 7.496965676546096802e-02 -2.962017357349395752e-01 2.880057394504547119e-01 8.974862098693847656e-02 -9.103281795978546143e-02
9.386580437421798706e-02 -2.045334130525588989e-01 -2.404175698757171631e-01 5.813058232888579369e-04 1.053122878074645996e-01 -9.003753960132598877e-02 4.409445822238922119e-01 2.484327107667922974e-01 -5.917872488498687744e-02 -7.868812978267669678e-02 9.088562428951263428e-02 4.007450863718986511e-02 9.102813899517059326e-02 3.356689214706420898e-01 1.975747197866439819e-01 2.306398451328277588e-01 1.903175562620162964e-01 1.810293197631835938e-01 -7.268953323364257812e-02 -1.643320024013519287e-01 2.878069877624511719e-02 9.682957082986831665e-02 -1.458417177200317383e-01 -2.496398240327835083e-01 1.010805889964103699e-01 -9.451635181903839111e-02 2.047583162784576416e-01 1.591719128191471100e-02 -1.207435578107833862e-01 2.750251293182373047e-01 -9.805557131767272949e-02 -1.649777889251708984e-01
-1.056308299303054810e-01 7.296016067266464233e-02 -1.221967861056327820e-01 3.299140930175781250e-01 -8.755695074796676636e-02 -2.963590919971466064e-01 -6.610845029354095459e-02 -1.386347785592079163e-02 7.659827917814254761e-02 -1.889999359846115112e-01 -9.249704331159591675e-02 -6.311371177434921265e-02 3.387128561735153198e-02 -8.393882215023040771e-02 -2.760958373546600342e-01 3.879337310791015625e-01 1.355614513158798218e-01 -5.365124344825744629e-02 1.471802741289138794e-01 -1.355001926422119141e-01 -2.932108342647552490e-01 2.383124530315399170e-01 1.582141965627670288e-01 -1.085004732012748718e-01 4.398459196090698242e-02 -2.352681159973144531e-01 6.437923759222030640e-02 1.344873942434787750e-02 7.774070650339126587e-02 2.521463632583618164e-01 1.154414489865303040e-01 -2.919551432132720947e-01
-3.467395007610321045e-01 -1.290859133005142212e-01 -1.157083511352539062e-01 3.086331114172935486e-02 -1.654896289110183716e-01 3.241268917918205261e-02 5.738963931798934937e-02 2.322156429290771484e-01 -4.994474723935127258e-02 -2.727028355002403259e-02 4.599386081099510193e-02 1.391798704862594604e-01 1.511127650737762451e-01 4.474616795778274536e-02 1.538374572992324829e-01 3.143995627760887146e-02 1.280835866928100586e-01 9.472396969795227051e-02 2.655783593654632568e-01 1.096941381692886353e-01 3.208009898662567139e-02 1.289292871952056885e-01 1.109413057565689087e-01 -3.235773444175720215e-01 1.333765536546707153e-01 -4.488873854279518127e-02 5.525205135345458984e-01 1.835465282201766968e-01 -1.164098754525184631e-01 2.051095366477966309e-01 -3.875810280442237854e-02 -1.743433773517608643e-01
-1.821277290582656860e-01 -9.021077305078506470e-02 -2.792879939079284668e-01 1.030898615717887878e-01 -1.176164671778678894e-02 -3.614950776100158691e-01 1.736201792955398560e-01 2.158126085996627808e-01 1.379064917564392090e-01 -2.209091484546661377e-01 -2.123665362596511841e-01 -4.685159027576446533e-02 2.166302502155303955e-02 2.539219856262207031e-01 1.395118087530136108e-01 1.351670026779174805e-01 3.428670763969421387e-01 -6.334055960178375244e-02 7.583339512348175049e-02 9.350800514221191406e-02 1.235250532627105713e-01 1.300155669450759888e-01 9.293431788682937622e-02 -4.065183103084564209e-01 1.472647041082382202e-01 -7.917662709951400757e-02 9.433836489915847778e-02 -7.561867684125900269e-02 -5.504889041185379028e-02 9.584366343915462494e-03 -1.933493763208389282e-01 -1.397588402032852173e-01
1.041648015379905701e-01 2.059995383024215698e-01 -3.432040810585021973e-01 3.447011113166809082e-01 3.181419372558593750e-01 -7.685170322656631470e-02 6.906269490718841553e-02 5.478157848119735718e-02 -8.235742151737213135e-02 2.117599127814173698e-03 -3.829410672187805176e-01 1.537715271115303040e-02 4.004494845867156982e-02 1.721913218498229980e-01 -3.697858750820159912e-02 -3.368901833891868591e-02 2.448490448296070099e-02 -8.776909112930297852e-02 3.789315521717071533e-01 9.054481983184814453e-03 4.470607265830039978e-02 4.949562251567840576e-02 1.265616416931152344e-01 -1.780403107404708862e-01 2.446045726537704468e-02 -1.794982887804508209e-02 2.456450313329696655e-01 9.477324783802032471e-03 1.912486106157302856e-01 1.500699818134307861e-01 1.650572121143341064e-01 2.365587800741195679e-01
-8.451096713542938232e-02 -6.239844486117362976e-03 -2.635744214057922363e-01 1.919411271810531616e-01 -1.124414503574371338e-01 -2.072016596794128418e-01 1.875817030668258667e-01 5.320478603243827820e-02 1.607096195220947266e-02 -2.062157094478607178e-01 -5.106737464666366577e-02 4.577300325036048889e-02 -4.064496979117393494e-02 3.454554080963134766e-01 -5.388294160366058350e-02 2.200710475444793701e-01 -1.632259488105773926e-01 3.211132064461708069e-02 2.635925114154815674e-01 -9.557648003101348877e-02 -7.685251533985137939e-02 -7.898602634668350220e-02 1.077600270509719849e-01 -4.266713857650756836e-01 2.096309363842010498e-01 -2.313347719609737396e-02 -5.596500262618064880e-02 1.135972961783409119e-01 -1.404247581958770752e-01 3.986867964267730713e-01 1.475063264369964600e-01 -7.750016171485185623e-03
1.896855980157852173e-02 3.479918465018272400e-02 -2.191791534423828125e-01 1.916374415159225464e-01 1.776452064514160156e-01 1.141593977808952332e-02 3.112641274929046631e-01 1.343986988067626953e-01 -1.776252835988998413e-01 -8.987114578485488892e-02 1.412791460752487183e-01 -7.152837514877319336e-02 2.140813320875167847e-01 3.244712352752685547e-01 1.442541182041168213e-01 1.703801304101943970e-01 -1.214707046747207642e-01 -1.765093654394149780e-01 7.241177558898925781e-02 -2.447329312562942505e-01 -5.850050598382949829e-02 -1.804050989449024200e-02 1.971656922250986099e-03 -2.098667621612548828e-01 1.605507731437683105e-01 -2.109761238098144531e-01 2.494269460439682007e-01 9.242600202560424805e-02 -2.331829667091369629e-01 3.474342226982116699e-01 7.215827703475952148e-02 -1.455813199281692505e-01
2.060187235474586487e-02 1.313783675432205200e-01 -2.629565000534057617e-01 9.757338464260101318e-02 4.574440047144889832e-02 -1.064549982547760010e-01 1.855981647968292236e-01 -2.921917848289012909e-02 -7.051340490579605103e-02 9.491174668073654175e-02 2.119901031255722046e-01 -2.228545695543289185e-01 2.019751071929931641e-01 4.358550012111663818e-01 8.939537405967712402e-02 2.991095185279846191e-01 5.943937972187995911e-02 1.084993034601211548e-01 4.922457411885261536e-02 -1.885071396827697754e-01 2.225891798734664917e-01 2.452292712405323982e-03 1.211363524198532104e-01 -2.640458941459655762e-01 2.092079520225524902e-01 -2.838298864662647247e-02 1.065621003508567810e-01 -2.707707881927490234e-01 4.125723615288734436e-02 2.387452870607376099e-01 2.026535421609878540e-01 -4.349663853645324707e-02
-1.138759553432464600e-01 -3.376408293843269348e-02 -1.252647340297698975e-01 6.849634926766157150e-03 1.666449755430221558e-01 3.689565509557723999e-02 3.150704503059387207e-01 -4.896681383252143860e-02 8.289403468370437622e-02 -3.296339213848114014e-01 1.140151843428611755e-01 -1.228489801287651062e-01 9.054052643477916718e-04 1.385060399770736694e-01 3.098535239696502686e-01 1.119673177599906921e-01 9.960735589265823364e-02 2.486306279897689819e-01 -6.706468760967254639e-02 -1.929914206266403198e-01 1.586097106337547302e-02 2.149356156587600708e-01 2.072508335113525391e-01 -3.295353651046752930e-01 1.227166280150413513e-01 -8.902662247419357300e-02 2.800322175025939941e-01 -1.584914624691009521e-01 -1.253660470247268677e-01 2.800784707069396973e-01 -7.207180559635162354e-02 -1.750656217336654663e-01
3.004341945052146912e-02 5.650404468178749084e-02 -2.235140651464462280e-01 1.890564858913421631e-01 1.162774581462144852e-02 -1.645237654447555542e-01 4.397860541939735413e-02 2.775973975658416748e-01 -2.434238046407699585e-02 -1.207848489284515381e-01 -2.783381640911102295e-01 -1.568491198122501373e-02 -2.149749100208282471e-01 5.913085490465164185e-02 5.014173686504364014e-02 3.519546985626220703e-01 -5.201341211795806885e-02 2.965290844440460205e-02 2.579307556152343750e-02 2.610586583614349365e-02 2.673447504639625549e-02 -2.222663536667823792e-02 -8.067169040441513062e-02 -4.839508533477783203e-01 -1.083131209015846252e-01 1.582139432430267334e-01 4.423615634441375732e-01 -1.570348590612411499e-01 9.791439026594161987e-02 -8.001450449228286743e-02 1.165975816547870636e-03 1.226985827088356018e-01
3.208538517355918884e-02 5.683160573244094849e-02 -3.556943237781524658e-01 1.241538822650909424e-01 -2.036925405263900757e-01 2.859142422676086426e-02 2.044434398412704468e-01 2.095456719398498535e-01 -2.968206703662872314e-01 7.775446772575378418e-02 -1.297138929367065430e-01 2.071666866540908813e-01 -8.114164322614669800e-02 7.124790549278259277e-02 1.650733202695846558e-01 3.332512080669403076e-01 -1.364456266164779663e-01 -1.258590668439865112e-01 1.191511601209640503e-01 5.205932073295116425e-03 -1.731888763606548309e-02 2.437913417816162109e-01 3.834297060966491699e-01 -7.751244306564331055e-02 1.491580605506896973e-01 -8.615330606698989868e-02 8.511136472225189209e-02 -5.716515704989433289e-02 -1.730918288230895996e-01 2.021622955799102783e-01 -2.164624631404876709e-01 -5.122887343168258667e-02
-1.022207066416740417e-01 -1.745306253433227539e-01 -8.538395911455154419e-02 3.355419039726257324e-01 -1.213128864765167236e-01 3.537473827600479126e-02 2.067357748746871948e-01 2.935314476490020752e-01 -6.102885678410530090e-02 -1.252221465110778809e-01 -2.328054606914520264e-01 3.432982042431831360e-02 8.688167482614517212e-02 3.461002707481384277e-01 -1.309068053960800171e-01 2.136028110980987549e-01 -1.344141550362110138e-03 3.703065216541290283e-02 1.931409835815429688e-01 -1.061666980385780334e-01 -2.949083968997001648e-02 2.685726583003997803e-01 -2.482208013534545898e-01 7.811330258846282959e-02 -1.352090239524841309e-01 3.996102884411811829e-02 2.462913841009140015e-01 -1.167322620749473572e-01 9.796784073114395142e-02 2.911809980869293213e-01 -1.956821531057357788e-01 -1.093627735972404480e-01
-7.072803378105163574e-02 -8.283551782369613647e-02 -3.459846675395965576e-01 7.012456655502319336e-02 1.545270383358001709e-01 7.866354286670684814e-02 2.363615781068801880e-01 1.991107361391186714e-03 -5.587802827358245850e-02 1.124298945069313049e-01 1.802752465009689331e-01 -9.372608736157417297e-03 8.666761219501495361e-02 2.716085910797119141e-01 2.326518446207046509e-01 3.409002125263214111e-01 -4.129427671432495117e-02 5.328501760959625244e-02 -5.429564416408538818e-02 -2.514175474643707275e-01 -1.434122957289218903e-02 1.690818071365356445e-01 -8.732736855745315552e-02 -1.233734413981437683e-01 1.645910143852233887e-01 -2.498102039098739624e-01 2.131611853837966919e-01 -2.096776813268661499e-01 8.644487708806991577e-03 3.768019676208496094e-01 1.580000072717666626e-01 -9.665783494710922241e-02
-6.849563121795654297e-02 -9.547216445207595825e-02 -1.288752704858779907e-01 1.237771138548851013e-01 9.223518520593643188e-02 -1.415124684572219849e-01 4.512015581130981445e-01 -1.209592819213867188e-02 -7.765845954418182373e-02 -1.337477713823318481e-01 -6.661150604486465454e-02 1.243546679615974426e-01 1.135842874646186829e-02 4.204577207565307617e-02 2.485039532184600830e-01 2.330972999334335327e-01 8.762351423501968384e-02 1.845986815169453621e-03 -2.999358177185058594e-01 -1.018776372075080872e-01 -2.199032343924045563e-02 3.298259079456329346e-01 -2.681891918182373047e-01 8.149057626724243164e-03 -2.677150070667266846e-01 8.302870206534862518e-03 3.179915249347686768e-01 1.154488548636436462e-01 -1.339408159255981445e-01 8.887441456317901611e-02 2.104490250349044800e-01 -1.208240464329719543e-01
-2.617539139464497566e-03 2.577106840908527374e-02 -1.503806412220001221e-01 2.651469707489013672e-01 1.581515222787857056e-01 -6.935189664363861084e-02 3.253715932369232178e-01 1.141985952854156494e-01 -1.626495271921157837e-01 -1.158533617854118347e-01 1.669339090585708618e-01 -7.332870364189147949e-02 2.383025586605072021e-01 4.109405279159545898e-01 1.290858238935470581e-01 1.512286216020584106e-01 -8.144774287939071655e-02 8.010379970073699951e-03 7.830370962619781494e-02 -1.196042969822883606e-01 4.590874537825584412e-02 1.046421378850936890e-01 -8.965341001749038696e-02 -2.495112270116806030e-01 6.056588888168334961e-02 -1.624361872673034668e-01 1.811069548130035400e-01 3.645231947302818298e-02 -2.142789959907531738e-01 3.566904664039611816e-01 9.733104705810546875e-02 -2.491647452116012573e-01
-4.118008911609649658e-02 7.755345106124877930e-02 -1.446945071220397949e-01 3.737864792346954346e-01 2.254583686590194702e-02 -1.142561212182044983e-01 1.365256905555725098e-01 6.941862404346466064e-02 3.870530053973197937e-02 -2.873756922781467438e-02 -2.525658905506134033e-01 1.495820432901382446e-01 -9.473776817321777344e-02 -3.392051905393600464e-03 1.592948585748672485e-01 2.465522885322570801e-01 -1.582770943641662598e-01 -1.229904666543006897e-01 -6.678187102079391479e-02 4.092257469892501831e-02 -2.623896002769470215e-01 1.458004415035247803e-01 -5.281828716397285461e-02 -5.076259970664978027e-01 2.710116803646087646e-01 2.398514151573181152e-01 2.264535278081893921e-01 -1.316009759902954102e-01 -3.623820096254348755e-02 -6.058561429381370544e-02 9.644996374845504761e-02 -1.492222025990486145e-02
-3.738722298294305801e-04 -1.217299923300743103e-01 -3.892492055892944336e-01 2.019610852003097534e-01 -2.029039561748504639e-01 3.177900984883308411e-02 1.109858378767967224e-01 5.637228116393089294e-02 -1.714492142200469971e-01 1.732698976993560791e-01 -2.276148945093154907e-01 -1.411199420690536499e-01 2.247038185596466064e-01 1.698089689016342163e-01 1.815616488456726074e-01 -6.609462946653366089e-02 -8.511363528668880463e-03 1.884915828704833984e-01 2.699972689151763916e-02 1.190945953130722046e-01 5.743413791060447693e-02 5.038410797715187073e-02 2.755154073238372803e-01 5.108582973480224609e-02 1.815680861473083496e-01 1.027747690677642822e-01 1.883579641580581665e-01 -2.344652414321899414e-01 -9.826231747865676880e-02 2.544237375259399414e-01 3.794766962528228760e-01 1.266784314066171646e-02
-6.171709299087524414e-02 -9.159195423126220703e-02 -1.317629963159561157e-01 4.697463810443878174e-01 1.094093546271324158e-02 1.194895058870315552e-01 2.668064236640930176e-01 -4.948560893535614014e-02 -9.273678809404373169e-02 -1.472906768321990967e-01 -1.550981551408767700e-01 -4.672443121671676636e-02 4.068233817815780640e-02 1.915490031242370605e-01 -7.658008486032485962e-03 1.020000353455543518e-01 1.820526868104934692e-01 -2.156950235366821289e-01 8.158928155899047852e-02 -8.691874146461486816e-02 4.166465625166893005e-02 -6.085702776908874512e-02 -1.678790450096130371e-01 -1.361769288778305054e-01 -2.481952160596847534e-01 1.772406399250030518e-01 1.275281459093093872e-01 -2.480261400341987610e-02 4.150035381317138672e-01 2.356050610542297363e-01 2.472794950008392334e-01 -1.076105758547782898e-01
1.064758747816085815e-02 1.486320793628692627e-01 -5.631623789668083191e-02 3.008848726749420166e-01 9.468718618154525757e-02 -2.874583601951599121e-01 9.447904676198959351e-02 2.908312976360321045e-01 -9.865845739841461182e-02 1.270855218172073364e-01 -2.380528301000595093e-02 1.104415208101272583e-01 1.188403591513633728e-01 2.798928413540124893e-03 2.855307459831237793e-01 5.718402564525604248e-02 8.948884159326553345e-02 -4.249586910009384155e-02 7.449395209550857544e-02 -1.081757396459579468e-01 -1.953203082084655762e-01 2.576247155666351318e-01 2.621510624885559082e-01 -2.492282390594482422e-01 3.681009113788604736e-01 2.691797018051147461e-01 7.768782973289489746e-02 -1.399622112512588501e-02 -2.069666795432567596e-02 2.387661784887313843e-01 8.548731915652751923e-03 1.651848554611206055e-01
3.203753009438514709e-02 1.671730130910873413e-01 -2.121650874614715576e-01 3.838063776493072510e-01 9.363201260566711426e-02 -1.771338284015655518e-01 1.591423600912094116e-01 1.512894779443740845e-01 -2.826111577451229095e-02 4.364633932709693909e-02 -2.030177265405654907e-01 2.970347702503204346e-01 1.471566036343574524e-03 9.095551073551177979e-02 2.405454665422439575e-01 2.635189294815063477e-01 3.516069054603576660e-02 -1.401666849851608276e-01 2.766124531626701355e-02 2.174649983644485474e-01 -1.304051280021667480e-01 8.147086948156356812e-02 1.060759425163269043e-01 -4.421339333057403564e-01 1.035829707980155945e-01 2.560363709926605225e-01 1.975558698177337646e-03 -1.580573767423629761e-01 8.657931536436080933e-02 -9.752297401428222656e-02 2.111540921032428741e-02 6.766942143440246582e-02
-7.647391408681869507e-02 -1.516954451799392700e-01 1.348183453083038330e-01 2.115588337182998657e-01 -7.340136170387268066e-02 1.034196466207504272e-01 1.506717354059219360e-01 2.497111260890960693e-01 -4.416846930980682373e-01 -2.577415108680725098e-01 -1.368972659111022949e-01 1.859677433967590332e-01 -4.993529617786407471e-02 3.114619553089141846e-01 1.558893620967864990e-01 1.266950555145740509e-02 -6.599299609661102295e-02 8.524713665246963501e-02 -1.241758167743682861e-01 6.143486499786376953e-02 1.500449329614639282e-01 3.402636200189590454e-02 5.039634928107261658e-02 -1.911142021417617798e-01 2.158403843641281128e-01 7.903495430946350098e-02 3.319037258625030518e-01 4.712308943271636963e-02 2.679159045219421387e-01 9.403005242347717285e-02 -1.581737697124481201e-01 -6.209243834018707275e-02
1.183961629867553711e-01 -1.529655456542968750e-01 -4.460717737674713135e-01 1.385496109724044800e-01 1.429887115955352783e-01 1.093261092901229858e-01 -8.697186410427093506e-02 3.021919429302215576e-01 3.971758112311363220e-02 -1.275638937950134277e-01 -1.908061504364013672e-01 -9.144953638315200806e-02 6.700088083744049072e-02 1.135207191109657288e-01 1.197686493396759033e-01 3.557522892951965332e-01 2.396503388881683350e-01 -1.080507561564445496e-01 8.617839962244033813e-02 -3.892882466316223145e-01 -4.324379935860633850e-02 1.106422841548919678e-01 6.283022463321685791e-02 -1.054402142763137817e-01 -4.267529398202896118e-02 -7.042138278484344482e-02 2.304253578186035156e-01 -7.514449767768383026e-03 1.452157348394393921e-01 1.780382990837097168e-01 -1.401177346706390381e-01 -5.117002502083778381e-02
-6.950572878122329712e-02 8.114992082118988037e-02 -1.964082568883895874e-01 3.976289331912994385e-01 1.008539125323295593e-01 7.705977559089660645e-02 -8.626947551965713501e-02 1.771247535943984985e-01 8.313195407390594482e-02 -1.335879713296890259e-01 -1.601448804140090942e-01 -5.176081880927085876e-02 -2.787150256335735321e-02 2.217842191457748413e-01 9.170741587877273560e-02 -4.305130243301391602e-02 3.125882744789123535e-01 -1.116270348429679871e-01 3.075310587882995605e-01 -1.815485302358865738e-03 4.462515935301780701e-02 1.906977891921997070e-01 -2.385391592979431152e-01 -1.941906511783599854e-01 5.429907515645027161e-02 1.925536245107650757e-01 3.032071292400360107e-01 1.052936688065528870e-01 6.437235325574874878e-02 3.271103799343109131e-01 1.422367691993713379e-01 1.073353737592697144e-01
-3.490596115589141846e-01 2.325082719326019287e-01 -1.164760962128639221e-01 2.038791775703430176e-01 7.872700691223144531e-02 6.509216874837875366e-02 1.932954937219619751e-01 3.250811249017715454e-02 -9.204116463661193848e-02 -1.977354288101196289e-01 1.018676813691854477e-02 -6.542626023292541504e-02 2.829686999320983887e-01 6.462818384170532227e-02 1.225818172097206116e-01 -2.894887886941432953e-02 -1.884688735008239746e-01 6.921958178281784058e-02 1.366460621356964111e-01 1.144255623221397400e-01 -1.520693600177764893e-01 3.397508561611175537e-01 -9.412618726491928101e-02 -1.136031188070774078e-02 -2.807066142559051514e-01 -8.199543505907058716e-02 1.307955682277679443e-01 -1.148765087127685547e-01 3.750233054161071777e-01 -5.752898380160331726e-02 2.632564008235931396e-01 -1.390689760446548462e-01
-1.339161396026611328e-01 -1.880998760461807251e-01 -1.930382698774337769e-01 4.190684258937835693e-01 -9.414600580930709839e-02 -3.578649833798408508e-02 1.880077421665191650e-01 3.094941079616546631e-01 -2.001661956310272217e-01 -1.337901805527508259e-03 4.190000891685485840e-02 1.111468076705932617e-01 -7.157198339700698853e-02 2.272236496210098267e-01 -4.312613978981971741e-02 9.043047577142715454e-02 2.231749705970287323e-02 -2.068319730460643768e-02 2.979407608509063721e-01 -4.248785227537155151e-02 3.985188528895378113e-02 2.172284722328186035e-01 -6.190331652760505676e-02 -2.695788145065307617e-01 -2.364800423383712769e-01 9.417485445737838745e-02 1.661137044429779053e-01 -9.515248239040374756e-02 2.752067744731903076e-01 -2.853954583406448364e-02 -2.766297459602355957e-01 -1.610434427857398987e-02
6.947780400514602661e-02 9.842882864177227020e-03 -2.568154633045196533e-01 1.009367108345031738e-01 2.211620099842548370e-02 2.638710290193557739e-02 2.021487653255462646e-01 7.957671186886727810e-04 -2.392230741679668427e-02 1.188381388783454895e-02 9.553952515125274658e-02 5.190563574433326721e-02 9.405512362718582153e-02 4.851863682270050049e-01 1.833164840936660767e-01 2.812533080577850342e-01 1.299303025007247925e-01 4.246395826339721680e-02 1.311607211828231812e-01 -3.323752880096435547e-01 1.069973036646842957e-02 5.720150470733642578e-02 -1.149297356605529785e-01 -2.342853099107742310e-01 1.715094149112701416e-01 -3.234526216983795166e-01 1.600554212927818298e-02 -1.903398185968399048e-01 5.176571756601333618e-02 3.248345851898193359e-01 7.906917482614517212e-02 -6.759562343358993530e-02
-1.242860853672027588e-01 -1.915541738271713257e-01 -1.691688746213912964e-01 -2.762544527649879456e-02 -4.506596550345420837e-02 -1.328247189521789551e-01 1.008354052901268005e-01 4.604698717594146729e-01 -5.675542354583740234e-02 -1.498475521802902222e-01 -3.555659055709838867e-01 -2.825363539159297943e-02 -3.628341481089591980e-03 1.555991917848587036e-01 1.298869997262954712e-01 3.807072341442108154e-02 -2.177948504686355591e-02 -5.389875546097755432e-02 1.749547421932220459e-01 -1.872076541185379028e-01 1.627152115106582642e-01 3.610895574092864990e-01 1.194685027003288269e-01 2.181105874478816986e-02 8.174094557762145996e-02 1.337441653013229370e-01 3.015330731868743896e-01 7.630585879087448120e-02 3.354751467704772949e-01 -1.689796149730682373e-02 1.790093071758747101e-02 7.778850942850112915e-02
-1.960032731294631958e-01 -2.852279543876647949e-01 -4.040174782276153564e-01 6.662389636039733887e-02 -8.179389685392379761e-02 9.667667746543884277e-02 3.617137074470520020e-01 3.309028968214988708e-02 1.247164011001586914e-01 -5.740463361144065857e-02 -1.841353029012680054e-01 -8.335460722446441650e-02 -3.581408038735389709e-02 6.359535455703735352e-02 2.501292228698730469e-01 2.478643655776977539e-01 -3.266132250428199768e-02 7.050041854381561279e-02 2.718282341957092285e-01 3.072550892829895020e-01 5.295314639806747437e-02 2.506005577743053436e-02 -1.694253981113433838e-01 -2.617210447788238525e-01 1.572808027267456055e-01 -7.335044909268617630e-03 1.813768893480300903e-01 -3.803148120641708374e-02 -2.053538896143436432e-02 1.456467211246490479e-01 -1.044868584722280502e-02 -1.403981894254684448e-01
2.118480950593948364e-01 -6.583958864212036133e-02 -3.084891736507415771e-01 2.790776491165161133e-01 2.942534387111663818e-01 -2.211407274007797241e-01 1.498848013579845428e-02 4.068144261837005615e-01 -1.795042306184768677e-01 -6.138406693935394287e-02 -2.984930872917175293e-01 6.069666519761085510e-02 3.553747385740280151e-02 -7.073972374200820923e-02 2.952608652412891388e-02 1.797443181276321411e-01 1.370219886302947998e-01 -2.841728273779153824e-03 1.037386879324913025e-01 2.400659024715423584e-02 -6.170636415481567383e-02 2.871274389326572418e-02 2.581769414246082306e-02 -1.087982505559921265e-01 -4.796707257628440857e-02 -1.827946305274963379e-01 2.148419469594955444e-01 1.492385268211364746e-01 3.482729494571685791e-01 1.633316725492477417e-01 -4.789049178361892700e-02 -8.148849010467529297e-02
5.535419657826423645e-02 -1.007458195090293884e-03 -1.672335565090179443e-01 8.407348394393920898e-02 -2.034386843442916870e-01 4.241951741278171539e-03 2.476757913827896118e-01 1.685509574599564075e-03 -2.469179332256317139e-01 1.908648610115051270e-01 1.755996495485305786e-01 5.368719995021820068e-02 3.746107220649719238e-02 2.334326709387823939e-04 4.622344672679901123e-02 2.871546149253845215e-01 1.539131253957748413e-01 -2.137672305107116699e-01 2.243264019489288330e-01 3.297353908419609070e-02 -1.383754611015319824e-01 1.572580337524414062e-01 -1.141793876886367798e-01 -3.718979656696319580e-01 1.933199465274810791e-01 -3.231241926550865173e-02 2.345482259988784790e-01 -1.757764816284179688e-01 2.861581444740295410e-01 2.295224964618682861e-01 2.422987669706344604e-01 -9.172735363245010376e-02
-8.382836729288101196e-02 -1.363234966993331909e-01 -1.437254250049591064e-01 3.161092996597290039e-01 -5.347250029444694519e-02 -2.306275814771652222e-01 -5.205168575048446655e-02 -3.274554153904318810e-03 -1.957383602857589722e-01 7.500309497117996216e-02 -2.969284057617187500e-01 -1.048009395599365234e-01 3.477043285965919495e-02 2.898434698581695557e-01 6.366442143917083740e-02 1.683567166328430176e-01 1.406373381614685059e-01 -1.627572625875473022e-01 2.015360444784164429e-01 -2.667429745197296143e-01 -4.668491333723068237e-02 1.418665945529937744e-01 -1.295477449893951416e-01 1.671773046255111694e-01 6.178747117519378662e-02 3.136719763278961182e-02 3.102681040763854980e-01 -2.590643465518951416e-01 3.679783642292022705e-01 2.596724592149257660e-02 3.858501464128494263e-02 5.921825394034385681e-02
-3.149487674236297607e-01 3.208927065134048462e-02 1.101288106292486191e-02 9.942465275526046753e-02 -8.451894670724868774e-02 -3.646975159645080566e-01 1.794136166572570801e-01 8.291276544332504272e-02 -2.461611106991767883e-02 -1.498900502920150757e-01 -1.415060311555862427e-01 -6.550516001880168915e-03 5.412836372852325439e-02 2.993839085102081299e-01 2.766367197036743164e-01 1.096305251121520996e-01 5.716464295983314514e-02 1.237902641296386719e-01 -2.031655162572860718e-01 2.670565545558929443e-01 1.048514172434806824e-01 2.327206879854202271e-01 5.449447780847549438e-02 -4.122471213340759277e-01 1.455645263195037842e-01 7.066001743078231812e-02 1.899097561836242676e-01 -2.017404884099960327e-01 2.349082566797733307e-02 9.992287307977676392e-02 -5.059271678328514099e-02 -3.181415796279907227e-02
9.478876739740371704e-02 -2.734683454036712646e-02 -1.332131773233413696e-01 2.238258272409439087e-01 1.452753990888595581e-01 -3.454127535223960876e-02 2.624361813068389893e-01 3.703853487968444824e-02 -1.281553506851196289e-01 -1.318193078041076660e-01 7.850439846515655518e-02 -1.233797743916511536e-01 1.365579664707183838e-01 3.505548536777496338e-01 1.900050789117813110e-01 2.786252796649932861e-01 -1.071723643690347672e-02 -8.986814878880977631e-03 7.160006463527679443e-02 -2.212920635938644409e-01 4.943028092384338379e-02 8.856661617755889893e-02 -8.940798789262771606e-02 -2.476222068071365356e-01 1.484747231006622314e-01 -2.273114174604415894e-01 2.050432860851287842e-01 9.211272932589054108e-03 -2.581523656845092773e-01 3.917495906352996826e-01 8.454633504152297974e-02 -2.059924900531768799e-01
3.199253464117646217e-03 7.239916920661926270e-02 -3.619690239429473877e-01 2.826886773109436035e-01 9.451883286237716675e-02 1.656579822301864624e-01 1.525044739246368408e-01 3.749139010906219482e-01 -1.103441044688224792e-01 -2.228591125458478928e-03 -8.555111475288867950e-03 8.760898560285568237e-02 1.883351951837539673e-01 1.641461402177810669e-01 -1.677315495908260345e-02 2.511810362339019775e-01 1.795830428600311279e-01 2.056192234158515930e-02 2.628791034221649170e-01 -8.106103539466857910e-02 -5.649746581912040710e-02 2.125867158174514771e-01 6.860724533908069134e-05 -1.040788143873214722e-01 -3.478748798370361328e-01 -1.788998246192932129e-01 1.736159771680831909e-01 -1.497626602649688721e-01 2.273501306772232056e-01 5.481958761811256409e-02 -4.354418069124221802e-02 -9.029423445463180542e-02
-1.202176958322525024e-01 -2.555475104600191116e-03 -3.994195759296417236e-01 2.260653078556060791e-01 -5.418962612748146057e-02 -1.410194039344787598e-01 3.105949759483337402e-01 1.838833652436733246e-02 6.316314637660980225e-02 -1.387786120176315308e-01 -4.520410895347595215e-01 8.499332517385482788e-02 1.110366508364677429e-01 1.564298570156097412e-01 1.317194998264312744e-01 -4.334694519639015198e-02 3.027740716934204102e-01 1.814489439129829407e-02 2.295588329434394836e-02 8.551273494958877563e-02 1.159050911664962769e-01 3.225855529308319092e-02 8.307879418134689331e-02 -3.828493058681488037e-01 1.713416725397109985e-01 5.458974465727806091e-02 7.704539597034454346e-02 -1.671868562698364258e-02 -3.336393460631370544e-02 -1.617399007081985474e-01 -5.710338801145553589e-02 -1.659780144691467285e-01
-2.175411731004714966e-01 -1.557855680584907532e-02 -6.531038135290145874e-02 1.386640071868896484e-01 2.114165574312210083e-01 1.171431690454483032e-02 3.251079618930816650e-01 5.626145750284194946e-02 -1.084995642304420471e-01 -2.101450711488723755e-01 1.781196147203445435e-01 1.105956658720970154e-01 -4.349048435688018799e-02 3.096575438976287842e-01 1.690504252910614014e-01 2.393621951341629028e-01 -3.522844985127449036e-02 8.568739145994186401e-02 -1.019027177244424820e-02 -2.008028328418731689e-01 -5.894156172871589661e-02 -2.751177921891212463e-02 -1.234131604433059692e-01 -3.161377608776092529e-01 3.953823819756507874e-02 -9.326656162738800049e-02 2.790258228778839111e-01 -9.349378198385238647e-02 -2.127233147621154785e-01 2.491630166769027710e-01 5.425006523728370667e-02 -3.408134579658508301e-01
-5.298069491982460022e-02 2.365698218345642090e-01 -2.703100442886352539e-02 3.287591934204101562e-01 -1.538619995117187500e-01 -1.978659927845001221e-01 1.677576154470443726e-01 2.522680163383483887e-01 1.693451777100563049e-02 1.278093308210372925e-01 -3.686106503009796143e-01 6.542670540511608124e-03 1.425636839121580124e-02 1.543571799993515015e-01 -1.859372854232788086e-01 2.053060531616210938e-01 3.783251717686653137e-02 -3.372329846024513245e-02 3.368881940841674805e-01 -9.825821965932846069e-02 -9.290082752704620361e-02 1.502998024225234985e-01 -1.294588893651962280e-01 -3.255520761013031006e-01 -4.250286519527435303e-02 2.008135020732879639e-01 2.259931862354278564e-01 -9.111795574426651001e-02 -4.250509291887283325e-02 7.507129758596420288e-02 2.446843124926090240e-02 -1.878477036952972412e-01
6.885071098804473877e-02 -2.779330611228942871e-01 -3.480812013149261475e-01 2.484313100576400757e-01 -5.318170785903930664e-02 1.277835853397846222e-02 8.039446175098419189e-02 1.193650290369987488e-01 -4.056124389171600342e-02 -4.262423813343048096e-01 1.480046063661575317e-01 9.817492961883544922e-02 9.646756947040557861e-02 1.301855742931365967e-01 2.043240219354629517e-01 -1.057362779974937439e-01 1.873921900987625122e-01 8.029925078153610229e-02 -1.109547838568687439e-01 -2.328221127390861511e-02 -9.222558140754699707e-02 5.879589915275573730e-02 5.435587093234062195e-02 -1.561129689216613770e-01 2.135185748338699341e-01 4.507703334093093872e-02 3.975246250629425049e-01 -8.799903094768524170e-02 1.115415841341018677e-01 4.279449954628944397e-02 -1.730221807956695557e-01 -2.570423483848571777e-01
-3.484207391738891602e-02 -6.239728257060050964e-02 -2.255497127771377563e-01 2.264022082090377808e-01 2.334799319505691528e-01 -1.363953351974487305e-01 3.478646278381347656e-01 -1.783154532313346863e-02 -1.263324320316314697e-01 1.868717744946479797e-02 2.287253141403198242e-01 1.021114364266395569e-02 1.615985333919525146e-01 3.357739448547363281e-01 1.976743787527084351e-01 2.024849057197570801e-01 5.219840630888938904e-02 -1.098463311791419983e-03 8.578900247812271118e-03 -1.742613017559051514e-01 -4.636524617671966553e-02 3.299846872687339783e-02 -9.870795160531997681e-02 -2.952257096767425537e-01 2.098925970494747162e-02 -1.554426103830337524e-01 1.942568719387054443e-01 -1.215729191899299622e-01 -1.539134979248046875e-01 3.073729872703552246e-01 7.108943164348602295e-02 -2.775050997734069824e-01
-2.235528547316789627e-03 7.400340586900711060e-02 -2.838753461837768555e-01 2.870285212993621826e-01 1.272313296794891357e-01 -2.093439549207687378e-01 2.555143237113952637e-01 8.823117613792419434e-02 8.218039572238922119e-02 -3.573677688837051392e-02 1.819061487913131714e-01 -1.372492760419845581e-01 2.380080695729702711e-04 3.780198693275451660e-01 2.356227040290832520e-01 1.628113090991973877e-01 1.520290970802307129e-01 2.285630255937576294e-01 -1.380768865346908569e-01 -2.448250949382781982e-01 -6.369326263666152954e-02 5.622560903429985046e-02 -1.493372321128845215e-01 -1.393655091524124146e-01 5.243270471692085266e-02 -1.947606950998306274e-01 1.505430340766906738e-01 -1.697336882352828979e-01 -1.404039710760116577e-01 2.910858094692230225e-01 8.041936159133911133e-02 -8.493625372648239136e-02
-2.589394450187683105e-01 -5.479402467608451843e-02 -1.396510004997253418e-01 -3.741732984781265259e-02 1.136682704091072083e-01 1.230916902422904968e-01 8.864457905292510986e-02 -1.919541656970977783e-01 -1.805389970541000366e-01 -2.200219333171844482e-01 -1.949777156114578247e-01 -9.097732603549957275e-02 1.228521317243576050e-01 1.624640524387359619e-01 3.166396021842956543e-01 2.690784335136413574e-01 2.275810390710830688e-01 1.802038401365280151e-01 -1.087151914834976196e-01 -1.448905020952224731e-01 -1.380474567413330078e-01 -1.078934818506240845e-01 1.672871410846710205e-02 -4.186129271984100342e-01 9.769137948751449585e-02 3.681375086307525635e-02 1.260220557451248169e-01 -2.554753124713897705e-01 -3.997324779629707336e-02 2.574615478515625000e-01 2.884203195571899414e-02 -1.037461608648300171e-01
-2.893703877925872803e-01 -2.312011569738388062e-01 -7.877123355865478516e-02 4.609769582748413086e-01 -1.589782685041427612e-01 1.219589561223983765e-01 1.166965737938880920e-01 2.243238687515258789e-02 -1.240413039922714233e-01 6.200893595814704895e-02 1.147770043462514877e-02 1.363400369882583618e-01 -1.292097661644220352e-02 1.983673721551895142e-01 2.616436965763568878e-02 5.922073870897293091e-02 1.192683801054954529e-01 1.171766221523284912e-02 1.870191991329193115e-01 9.607453644275665283e-02 -1.250289827585220337e-01 2.033122479915618896e-01 6.391656398773193359e-02 -9.778972715139389038e-02 -4.782882332801818848e-02 3.009192086756229401e-02 1.878625154495239258e-01 1.590175479650497437e-01 3.117211163043975830e-01 1.871871948242187500e-01 -4.277975559234619141e-01 2.698926546145230532e-04
-9.902016073465347290e-02 2.064980566501617432e-02 -2.102944850921630859e-01 3.894359469413757324e-01 1.868448257446289062e-01 8.457646518945693970e-02 9.094323962926864624e-02 6.946976482868194580e-02 1.076506599783897400e-01 9.270457923412322998e-02 -2.585110366344451904e-01 1.446176171302795410e-01 -7.800489664077758789e-02 2.660881280899047852e-01 2.715094946324825287e-02 2.411742657423019409e-01 -1.241002976894378662e-01 -4.551868885755538940e-02 1.535141766071319580e-01 1.581370644271373749e-02 -1.016352474689483643e-01 9.258060902357101440e-02 4.363046213984489441e-02 1.811952888965606689e-01 -3.258979618549346924e-01 -2.205448150634765625e-01 1.708641350269317627e-01 -5.936089158058166504e-02 3.080275952816009521e-01 2.084262669086456299e-01 2.245535850524902344e-01 -1.541702002286911011e-01
-2.691646516323089600e-01 1.575900614261627197e-01 -3.848016858100891113e-01 3.502298295497894287e-01 -1.877342164516448975e-01 2.491241134703159332e-02 -9.481574594974517822e-02 2.161900401115417480e-01 -1.512100175023078918e-02 2.265498340129852295e-01 -8.898361772298812866e-02 -8.321677148342132568e-02 1.196391135454177856e-01 5.675154551863670349e-02 3.042763471603393555e-01 5.545878410339355469e-02 1.667344719171524048e-01 -2.810221910476684570e-01 2.905107394326478243e-04 -1.732502877712249756e-01 -1.289669275283813477e-01 6.246979534626007080e-02 2.303324937820434570e-01 -2.649049460887908936e-01 1.931820809841156006e-02 1.164090782403945923e-01 8.742563426494598389e-03 8.596275746822357178e-02 -9.945591539144515991e-02 1.517886817455291748e-01 1.475112885236740112e-01 -6.454002112150192261e-02
-3.470271527767181396e-01 9.923049807548522949e-02 -1.425246447324752808e-01 2.518462538719177246e-01 4.279113840311765671e-03 2.727504260838031769e-02 3.618901073932647705e-01 1.893345117568969727e-01 -7.158368080854415894e-02 -2.105557173490524292e-01 -1.463702172040939331e-01 3.003506362438201904e-01 1.962081044912338257e-01 6.221689283847808838e-02 2.064138054847717285e-01 -5.906689167022705078e-02 7.698577642440795898e-02 1.110025420784950256e-01 -4.470499604940414429e-02 2.636246085166931152e-01 -4.553781449794769287e-02 1.483697891235351562e-01 2.766879796981811523e-01 -9.605285525321960449e-02 1.646981835365295410e-01 1.093642264604568481e-01 3.156054913997650146e-01 8.328863233327865601e-02 8.333724737167358398e-02 2.812678180634975433e-02 1.092388853430747986e-01 6.277624517679214478e-02
-4.534150287508964539e-02 1.890528351068496704e-01 -3.900518119335174561e-01 -5.427663400769233704e-02 -1.566123217344284058e-01 -8.307947218418121338e-02 3.081788122653961182e-01 1.283723860979080200e-01 -2.005156874656677246e-01 -7.202467322349548340e-02 -1.814376562833786011e-02 5.590203776955604553e-02 1.777525991201400757e-01 4.555105790495872498e-02 2.079105824232101440e-01 1.726211607456207275e-01 -9.153828769922256470e-02 -2.321430146694183350e-01 2.841081321239471436e-01 8.087817579507827759e-02 2.136321039870381355e-03 1.778442710638046265e-01 3.732478618621826172e-01 6.737501919269561768e-02 -9.136112779378890991e-02 -8.254297822713851929e-02 2.966507375240325928e-01 -1.622928828001022339e-01 1.905168592929840088e-01 1.197788119316101074e-02 -1.304787844419479370e-01 2.662483789026737213e-02
-4.135499149560928345e-02 6.020167842507362366e-02 -1.202792897820472717e-01 2.688514590263366699e-01 1.375837475061416626e-01 -3.821252286434173584e-02 3.198981881141662598e-01 1.221295446157455444e-01 -1.294122189283370972e-01 -1.364777237176895142e-01 1.839408427476882935e-01 -4.907993134111166000e-03 1.001513078808784485e-01 4.476118683815002441e-01 1.901116073131561279e-01 1.304022669792175293e-01 -4.705804213881492615e-02 -2.578046172857284546e-03 2.944858185946941376e-02 -2.572731375694274902e-01 6.044746562838554382e-02 -1.128889322280883789e-01 -6.337331980466842651e-02 -2.857855856418609619e-01 1.422569304704666138e-01 -5.745760351419448853e-02 2.451376765966415405e-01 3.363687172532081604e-02 -1.298338025808334351e-01 3.249619007110595703e-01 1.213747709989547729e-01 -2.102263569831848145e-01
4.037748556584119797e-03 3.030819892883300781e-01 -1.104164496064186096e-01 1.270022243261337280e-01 -5.154989659786224365e-03 -2.001009285449981689e-01 4.339157640933990479e-01 4.956567659974098206e-02 7.749072462320327759e-02 -2.310515344142913818e-01 -1.608120650053024292e-01 5.549701862037181854e-03 3.270061314105987549e-02 1.163872629404067993e-01 4.175653215497732162e-03 2.916057407855987549e-01 -3.277391567826271057e-02 9.872208535671234131e-02 1.943140872754156590e-03 1.795615106821060181e-01 -8.590582013130187988e-02 1.362981647253036499e-01 1.675995737314224243e-01 -2.291442602872848511e-01 3.171108663082122803e-01 -5.091438814997673035e-02 1.588448882102966309e-02 4.432155936956405640e-02 -1.969704963266849518e-02 4.015867710113525391e-01 1.470418125391006470e-01 -1.605616509914398193e-01
-1.489912867546081543e-01 -7.593512535095214844e-03 -2.177643775939941406e-01 2.602760791778564453e-01 2.196732610464096069e-01 -5.131023749709129333e-02 3.159115314483642578e-01 4.218965768814086914e-02 -5.748873203992843628e-02 -1.335245221853256226e-01 1.920832991600036621e-01 -3.457443788647651672e-02 1.418289542198181152e-01 4.093929827213287354e-01 1.249160021543502808e-01 2.503566443920135498e-01 -1.371455788612365723e-01 3.098761290311813354e-02 4.478904604911804199e-02 -1.838022768497467041e-01 4.453180357813835144e-02 5.020217970013618469e-02 -1.503302007913589478e-01 -2.271212190389633179e-01 6.384100764989852905e-02 -3.227772563695907593e-02 2.360910922288894653e-01 -7.063710689544677734e-02 -2.159121036529541016e-01 3.372223079204559326e-01 9.421495348215103149e-02 -1.248186081647872925e-01
4.610121995210647583e-02 2.274269759654998779e-01 -2.994229495525360107e-01 -3.014344163239002228e-02 -7.110098004341125488e-02 -9.918440878391265869e-02 1.881739944219589233e-01 1.849723309278488159e-01 -2.369749844074249268e-01 -1.467107981443405151e-01 -9.195572882890701294e-02 -3.092197515070438385e-02 9.361803531646728516e-02 6.234741955995559692e-02 -4.882895201444625854e-02 3.295740485191345215e-01 -1.713311374187469482e-01 -1.951419264078140259e-01 8.992883563041687012e-02 -2.208447307348251343e-01 6.063549220561981201e-02 4.331522285938262939e-01 2.280246764421463013e-01 -4.016347974538803101e-02 -2.287638336420059204e-01 5.439118668437004089e-02 2.043289393186569214e-01 2.084759250283241272e-02 2.072991728782653809e-01 2.181645482778549194e-01 -4.421055689454078674e-02 -3.352446481585502625e-02
1.104340478777885437e-01 -1.065121889114379883e-01 -1.385481208562850952e-01 2.404351383447647095e-01 1.089484468102455139e-01 2.030639946460723877e-01 2.331278845667839050e-02 8.542313426733016968e-02 -1.391469538211822510e-01 -3.686097860336303711e-01 -3.809840977191925049e-01 -1.982632428407669067e-01 -1.081803068518638611e-01 2.530336678028106689e-01 3.287017047405242920e-01 -9.182683378458023071e-02 7.553061842918395996e-02 1.841198652982711792e-02 2.504318654537200928e-01 1.091476455330848694e-01 7.258550077676773071e-02 2.081506699323654175e-01 -9.849637001752853394e-02 -1.186771988868713379e-01 -1.011346001178026199e-02 2.265621908009052277e-02 2.936930060386657715e-01 4.293082654476165771e-02 1.169560104608535767e-01 6.760688126087188721e-02 1.919374763965606689e-01 -9.875837713479995728e-02
8.789535611867904663e-03 -4.811268299818038940e-02 -4.414388537406921387e-01 2.777149677276611328e-01 1.118879392743110657e-01 -1.585663408041000366e-01 1.385412514209747314e-01 -1.555732190608978271e-01 1.320159882307052612e-01 -4.651963710784912109e-02 -2.065624892711639404e-01 5.754372570663690567e-03 -2.812288887798786163e-02 -6.165175512433052063e-02 1.768687814474105835e-01 -1.024941802024841309e-01 2.085839509963989258e-01 -1.072725579142570496e-01 3.333096802234649658e-01 -2.301476150751113892e-01 1.888888143002986908e-02 2.791112363338470459e-01 1.098955944180488586e-01 -2.502936720848083496e-01 2.475151568651199341e-01 6.664776802062988281e-02 1.090314984321594238e-01 -1.661682426929473877e-01 2.741897106170654297e-02 1.962443441152572632e-01 4.457909986376762390e-02 1.317725032567977905e-01
-6.058741733431816101e-02 9.509543329477310181e-02 -1.612296402454376221e-01 2.452788501977920532e-01 9.885179996490478516e-02 -1.408089976757764816e-02 3.367868363857269287e-01 1.535978615283966064e-01 -2.141979634761810303e-01 8.266320452094078064e-03 2.302477061748504639e-01 -1.159598380327224731e-01 4.349032044410705566e-02 3.799854815006256104e-01 1.528306752443313599e-01 2.652483880519866943e-01 -5.834277346730232239e-02 6.493092328310012817e-02 -8.252970129251480103e-02 -1.433066129684448242e-01 2.140313386917114258e-02 3.279965743422508240e-02 1.988989673554897308e-02 -2.984938919544219971e-01 1.073985844850540161e-01 -1.372374594211578369e-01 2.928676903247833252e-01 5.985667556524276733e-02 -1.720807850360870361e-01 2.851640582084655762e-01 4.746488854289054871e-02 -2.069672495126724243e-01
-1.169953644275665283e-01 -1.085746511816978455e-01 -8.412246406078338623e-02 2.992653250694274902e-01 2.646165788173675537e-01 -6.723706610500812531e-03 4.137790203094482422e-02 1.640440672636032104e-01 -1.952932588756084442e-02 -1.660843491554260254e-01 -3.188247084617614746e-01 1.478000879287719727e-01 -3.361878916621208191e-02 -1.602037549018859863e-01 4.661273211240768433e-02 3.124059736728668213e-01 -4.257620498538017273e-02 -1.898880898952484131e-01 -3.949206322431564331e-02 -1.437205076217651367e-01 -9.796039760112762451e-02 -1.177016831934452057e-02 1.920011453330516815e-02 -4.565108418464660645e-01 -1.599826477468013763e-02 1.079407408833503723e-01 2.995068132877349854e-01 2.510944902896881104e-01 1.758107692003250122e-01 1.635411977767944336e-01 -9.113943204283714294e-03 1.353834848850965500e-02
-2.230303585529327393e-01 -1.765722185373306274e-01 -2.718512155115604401e-02 2.472510486841201782e-01 -9.044142067432403564e-02 3.025206550955772400e-02 -4.137637838721275330e-02 1.573800742626190186e-01 6.462404876947402954e-02 -2.746237218379974365e-01 -4.610646963119506836e-01 1.388547271490097046e-01 1.142277866601943970e-01 2.283541858196258545e-01 1.109358109533786774e-02 1.106663271784782410e-01 2.714734375476837158e-01 7.649841904640197754e-02 2.230693101882934570e-01 -8.656570315361022949e-02 -9.781510382890701294e-02 2.548676431179046631e-01 -1.986433416604995728e-01 -1.828171163797378540e-01 -1.509785056114196777e-01 -1.224695891141891479e-01 1.627133972942829132e-02 -9.878999739885330200e-02 1.533631086349487305e-01 2.530327737331390381e-01 7.151652872562408447e-02 8.902171254158020020e-02
-1.450149714946746826e-01 2.340802736580371857e-02 -5.954138562083244324e-02 3.129026889801025391e-01 -2.838307023048400879e-01 -1.353659480810165405e-01 -9.488068521022796631e-02 6.139626726508140564e-02 6.360086053609848022e-02 -6.217906624078750610e-02 -2.974774688482284546e-02 5.321897938847541809e-02 4.536893591284751892e-02 -8.605375140905380249e-02 -1.210677400231361389e-01 2.760686278343200684e-01 1.755817979574203491e-01 -1.108496189117431641e-01 7.569120079278945923e-02 -1.710683852434158325e-01 2.985923923552036285e-02 -3.793642669916152954e-02 -6.092666834592819214e-02 -9.303605556488037109e-02 2.095345407724380493e-01 2.291944175958633423e-01 4.040692150592803955e-01 2.873499095439910889e-01 1.305485218763351440e-01 2.380188405513763428e-01 1.603719294071197510e-01 -3.447464108467102051e-01
-1.809251457452774048e-01 1.529783010482788086e-01 2.324868179857730865e-02 1.539236009120941162e-01 1.436057686805725098e-01 6.642717868089675903e-02 -6.202001124620437622e-02 3.030363917350769043e-01 -2.434112876653671265e-01 -7.359909266233444214e-02 -1.736239641904830933e-01 -3.518189117312431335e-02 1.450508385896682739e-01 7.295628637075424194e-02 -1.937363483011722565e-02 1.961397677659988403e-01 -1.226516291499137878e-01 -5.729686096310615540e-02 4.013710021972656250e-01 -2.701327949762344360e-02 -1.061022467911243439e-02 2.973218560218811035e-01 1.097661554813385010e-01 -8.136096596717834473e-02 8.548358082771301270e-02 -2.890203893184661865e-01 3.064808249473571777e-01 -6.082947552204132080e-02 3.296678662300109863e-01 -1.328126639127731323e-01 1.256799846887588501e-01 -1.404937654733657837e-01
-1.889844685792922974e-01 -1.599572831764817238e-03 -2.860227525234222412e-01 5.023220777511596680e-01 3.932810127735137939e-01 -6.961138546466827393e-02 -4.799903184175491333e-02 6.271109730005264282e-02 3.621381521224975586e-02 -2.203861027956008911e-01 -2.716760337352752686e-01 -1.041944995522499084e-01 7.057816535234451294e-02 -1.804881147108972073e-03 1.055070236325263977e-01 -5.922979861497879028e-02 -9.616958349943161011e-02 4.122680693399161100e-04 5.289478600025177002e-02 5.889840796589851379e-02 -4.435452446341514587e-02 1.186095848679542542e-01 -1.902599632740020752e-01 -3.399154245853424072e-01 -9.533916413784027100e-02 -8.957160264253616333e-02 9.340550750494003296e-02 -1.367551982402801514e-01 1.696457713842391968e-01 1.778532713651657104e-01 5.255656316876411438e-02 1.386286616325378418e-01
-1.289764344692230225e-01 5.016706883907318115e-03 -7.642500847578048706e-02 7.611092925071716309e-02 1.656296849250793457e-01 9.696481376886367798e-02 2.794307172298431396e-01 -6.653223931789398193e-02 1.366145443171262741e-02 -2.380713224411010742e-01 7.133585959672927856e-02 -3.988998010754585266e-02 -1.423482149839401245e-01 3.534221351146697998e-01 3.426947295665740967e-01 3.574733436107635498e-01 9.526325017213821411e-02 1.646706461906433105e-01 5.322526022791862488e-02 -2.118006348609924316e-03 -1.046368703246116638e-01 7.152578979730606079e-02 2.242880165576934814e-01 -3.489181995391845703e-01 2.051252126693725586e-02 -2.092172205448150635e-01 1.975135356187820435e-01 -9.523697197437286377e-02 -8.820058405399322510e-02 1.111744642257690430e-01 -1.550595760345458984e-01 -1.866055876016616821e-01
-2.295228987932205200e-01 -3.405006229877471924e-02 -3.115720152854919434e-01 2.360874861478805542e-01 -1.077359691262245178e-01 1.476315259933471680e-01 1.695802807807922363e-01 2.786520123481750488e-01 1.905787289142608643e-01 6.260912865400314331e-02 1.559952795505523682e-01 -1.723831333220005035e-02 -1.440501511096954346e-01 1.536400988698005676e-02 1.734804958105087280e-01 2.400500327348709106e-01 8.660516887903213501e-02 -5.880990624427795410e-02 1.903993636369705200e-01 -5.314077809453010559e-02 -2.620653621852397919e-02 2.766700983047485352e-01 1.509224623441696167e-01 -1.871536858379840851e-02 -3.532625138759613037e-01 9.107523411512374878e-02 3.083862066268920898e-01 -1.761097609996795654e-01 2.193999290466308594e-01 1.246122792363166809e-01 -7.165232207626104355e-03 -8.150701969861984253e-02
-1.026120968163013458e-02 -1.194944605231285095e-01 1.476517915725708008e-01 3.158018887042999268e-01 -5.087055265903472900e-02 -1.477347910404205322e-01 -1.277225464582443237e-02 1.815342903137207031e-01 2.664262894541025162e-03 -3.466653823852539062e-01 -3.594678938388824463e-01 1.453011333942413330e-01 1.385902911424636841e-01 6.555186957120895386e-02 1.049559116363525391e-01 1.498518139123916626e-01 1.890163868665695190e-01 -7.978553324937820435e-02 3.539949357509613037e-01 -1.108441799879074097e-01 9.332843869924545288e-02 2.304024547338485718e-01 1.264611780643463135e-01 -1.157232969999313354e-01 -1.333652585744857788e-01 1.942253112792968750e-02 -9.638766944408416748e-02 -2.443850040435791016e-01 -1.236739475280046463e-02 3.183487951755523682e-01 1.246446045115590096e-03 -1.396893858909606934e-01
-4.884680360555648804e-02 9.044668823480606079e-02 -4.186788499355316162e-01 2.842658162117004395e-01 7.585591822862625122e-02 1.960196346044540405e-02 -8.859985508024692535e-03 3.071066737174987793e-01 -1.076669469475746155e-01 -1.194481104612350464e-01 -3.578257560729980469e-01 -1.471613943576812744e-01 1.674176454544067383e-01 1.488599553704261780e-02 2.580811269581317902e-02 3.227384984493255615e-01 2.273119539022445679e-01 -4.431540146470069885e-02 7.238788157701492310e-02 -7.730677723884582520e-02 -1.806083768606185913e-01 1.648911237716674805e-01 -1.712791472673416138e-01 7.283323444426059723e-03 -1.462568491697311401e-01 -7.381176948547363281e-02 2.129944115877151489e-01 2.633297815918922424e-02 -6.009270995855331421e-02 2.910539209842681885e-01 -8.814561367034912109e-02 3.360784053802490234e-02
-1.551457792520523071e-01 -1.382317692041397095e-01 6.097792834043502808e-02 3.929305672645568848e-01 -2.236563861370086670e-01 5.720728263258934021e-02 2.164842486381530762e-01 2.054802626371383667e-01 -5.254122987389564514e-02 -5.498433485627174377e-02 -7.143700122833251953e-02 -7.640238851308822632e-02 4.067214578390121460e-02 2.325527518987655640e-01 2.130938135087490082e-02 9.037846326828002930e-02 -3.794148191809654236e-02 1.037650108337402344e-01 3.342509865760803223e-01 -7.089982926845550537e-02 -1.814648509025573730e-01 1.467989832162857056e-01 -7.768727838993072510e-02 -1.522780507802963257e-01 -3.332514166831970215e-01 -1.197680383920669556e-01 2.278068363666534424e-01 -1.865258514881134033e-01 2.947098910808563232e-01 4.109862074255943298e-02 -2.484800368547439575e-01 -1.449768990278244019e-02
-9.172579646110534668e-02 7.268736511468887329e-02 -4.667289182543754578e-02 4.342391490936279297e-01 1.640706956386566162e-01 -2.258175760507583618e-01 2.584603056311607361e-02 6.250473111867904663e-02 2.039318718016147614e-02 -3.553652763366699219e-01 -1.542220860719680786e-01 -1.401105672121047974e-01 1.174564193934202194e-02 9.974231012165546417e-03 3.256555199623107910e-01 -3.755535872187465429e-04 5.678333342075347900e-02 -1.292006075382232666e-01 1.328976601362228394e-01 6.439472781494259834e-04 1.779461055994033813e-01 9.268738329410552979e-02 -3.246229290962219238e-01 -3.782553374767303467e-01 -1.553802490234375000e-01 -1.157293375581502914e-02 2.292127758264541626e-01 -3.525186702609062195e-02 1.020469516515731812e-01 5.939684808254241943e-02 1.183431968092918396e-01 6.611559540033340454e-02
2.000979892909526825e-02 3.784816712141036987e-02 -2.262360900640487671e-01 1.838982999324798584e-01 1.654573976993560791e-01 -1.171746291220188141e-02 3.549157381057739258e-01 -1.204750407487154007e-02 -2.313126772642135620e-01 9.761548787355422974e-02 1.206464469432830811e-01 1.681734025478363037e-01 1.305706948041915894e-01 3.246830701828002930e-01 2.775640785694122314e-01 2.627061307430267334e-01 6.205116864293813705e-03 5.444325879216194153e-02 -3.045383095741271973e-02 -3.001604676246643066e-01 2.114266157150268555e-01 1.857376843690872192e-01 -4.601226374506950378e-02 -1.105415597558021545e-01 1.832385957241058350e-01 -1.782592684030532837e-01 6.344269216060638428e-02 -5.084791034460067749e-02 3.386467695236206055e-02 3.432122170925140381e-01 8.167131245136260986e-02 -2.878930186852812767e-03
-3.411619067192077637e-01 2.935485243797302246e-01 1.930862665176391602e-02 2.699264883995056152e-01 -3.030649125576019287e-01 -1.282213181257247925e-01 -6.901075132191181183e-03 5.566345900297164917e-02 2.764147892594337463e-02 -2.295844405889511108e-01 -3.530139923095703125e-01 -6.087243091315031052e-03 7.683041691780090332e-02 2.196756601333618164e-01 1.503993272781372070e-01 1.281993556767702103e-02 1.542823612689971924e-01 -8.584687113761901855e-02 1.601471900939941406e-01 1.551290750503540039e-01 8.211399614810943604e-02 1.480768322944641113e-01 1.169015020132064819e-01 -1.975086033344268799e-01 -1.035815626382827759e-01 -9.945449233055114746e-02 4.005305841565132141e-02 -1.002825945615768433e-01 4.073581099510192871e-02 -5.142070725560188293e-02 3.950870335102081299e-01 5.279725790023803711e-02
9.204428642988204956e-02 -9.926316887140274048e-02 -3.223219215869903564e-01 3.656750023365020752e-01 7.450795918703079224e-02 2.524913251399993896e-01 2.014188840985298157e-02 2.883006334304809570e-01 -1.762080192565917969e-01 2.303423918783664703e-02 -1.068326011300086975e-01 5.943422019481658936e-02 1.671876907348632812e-01 1.442224532365798950e-01 7.530554383993148804e-02 3.356640040874481201e-01 2.065822482109069824e-01 1.384639590978622437e-01 1.388743221759796143e-01 -7.844579964876174927e-02 -7.345514744520187378e-02 3.062927424907684326e-01 6.238820403814315796e-02 -2.818212471902370453e-02 -2.188374251127243042e-01 -1.954739689826965332e-01 2.011222541332244873e-01 -2.136598676443099976e-01 1.081867739558219910e-01 1.288089808076620102e-02 -3.674553707242012024e-02 -3.183389827609062195e-02
-1.353759765625000000e-01 -1.239762082695960999e-01 -2.279915362596511841e-01 3.547315001487731934e-01 -9.338977187871932983e-02 9.445691853761672974e-02 1.590834110975265503e-01 2.037690132856369019e-01 -9.358781576156616211e-02 -3.535071387887001038e-02 -1.093742549419403076e-01 -5.233148857951164246e-02 1.152827963232994080e-01 1.802176535129547119e-01 5.780857428908348083e-02 2.606461942195892334e-01 6.637584418058395386e-02 7.048927992582321167e-02 3.459030687808990479e-01 -2.708340287208557129e-01 6.337723881006240845e-02 7.959785312414169312e-02 -3.380087614059448242e-01 -1.105556543916463852e-02 -2.540820240974426270e-01 1.277377754449844360e-01 1.947114020586013794e-01 3.727923333644866943e-02 5.075533315539360046e-02 2.405340969562530518e-01 -2.115616500377655029e-01 -9.895447641611099243e-02
-1.286736130714416504e-01 -9.433154761791229248e-02 -2.612341940402984619e-01 4.031170010566711426e-01 9.541302919387817383e-02 -1.205358281731605530e-01 2.863246202468872070e-01 1.055195331573486328e-01 -1.993949115276336670e-01 -1.311313062906265259e-01 1.212345808744430542e-01 -1.027148514986038208e-01 -1.013124827295541763e-02 1.620211079716682434e-02 3.940394520759582520e-01 7.558643072843551636e-02 2.776499390602111816e-01 6.222355738282203674e-02 -1.325708441436290741e-02 7.268434017896652222e-02 3.694271296262741089e-02 1.788624376058578491e-01 -2.312019169330596924e-01 -7.922208309173583984e-02 3.927766159176826477e-02 -9.710601717233657837e-02 9.484107792377471924e-02 -1.675770282745361328e-01 -2.444269210100173950e-01 1.100129485130310059e-01 2.829018235206604004e-01 6.375607103109359741e-02
-1.366546899080276489e-01 -3.397363424301147461e-02 -1.016039177775382996e-01 1.930380910634994507e-01 1.167185902595520020e-01 -2.211745381355285645e-01 1.682592481374740601e-01 1.711297184228897095e-01 2.937242155894637108e-03 -1.239181831479072571e-01 2.339436262845993042e-01 -7.100259512662887573e-02 7.885327190160751343e-02 2.678166627883911133e-01 2.744896709918975830e-01 1.472923159599304199e-01 -4.149379208683967590e-02 3.450186848640441895e-01 -1.179279386997222900e-01 -3.080845475196838379e-01 4.799056425690650940e-02 1.064138561487197876e-01 8.012169040739536285e-03 -2.103783339262008667e-01 8.963359892368316650e-02 -1.216164082288742065e-01 9.794770181179046631e-02 -9.877050668001174927e-02 -9.143427759408950806e-02 2.608077526092529297e-01 -7.306540012359619141e-02 -3.884598910808563232e-01
-4.087957143783569336e-01 8.002001792192459106e-02 -6.568121910095214844e-02 -6.569527834653854370e-02 4.249147698283195496e-02 -1.930755935609340668e-02 2.929744720458984375e-01 7.127964496612548828e-02 1.202590018510818481e-02 -1.665306091308593750e-01 -1.341854780912399292e-01 3.139203786849975586e-01 1.342965215444564819e-01 3.075871169567108154e-01 3.008217215538024902e-01 4.287312552332878113e-02 1.723463535308837891e-01 -3.733595833182334900e-02 2.072772085666656494e-01 3.433616459369659424e-02 2.422066777944564819e-01 1.620305329561233521e-01 -6.058432161808013916e-02 -2.443549782037734985e-01 2.612644433975219727e-01 4.424552619457244873e-02 1.432113498449325562e-01 -1.220500394701957703e-01 -2.703746594488620758e-02 1.941099762916564941e-01 -2.852608263492584229e-02 8.348743617534637451e-02
5.038163438439369202e-02 2.754263579845428467e-02 -3.965945839881896973e-01 1.563883572816848755e-01 2.344985753297805786e-01 -1.391202677041292191e-02 -9.024022519588470459e-02 3.160525858402252197e-01 -7.948347181081771851e-02 -1.118838638067245483e-01 -1.441849619150161743e-01 -5.910243093967437744e-02 1.916675567626953125e-01 1.528720259666442871e-01 2.437458932399749756e-01 3.060842752456665039e-01 8.487418293952941895e-02 -1.880774460732936859e-02 7.509408891201019287e-02 -1.806406825780868530e-01 -9.918623417615890503e-02 8.915523439645767212e-02 -1.918209195137023926e-01 -7.929962873458862305e-02 -1.434189677238464355e-01 -1.572459638118743896e-01 1.976753622293472290e-01 1.103388443589210510e-01 2.922074198722839355e-01 1.911691725254058838e-01 -2.507548928260803223e-01 -8.582926541566848755e-02
-2.067848891019821167e-01 -2.399716973304748535e-01 -2.602864205837249756e-01 3.191969394683837891e-01 -1.507320851087570190e-01 -1.606891863048076630e-02 1.198735833168029785e-01 1.760464906692504883e-01 -1.007733345031738281e-01 -8.928469568490982056e-02 -2.029112167656421661e-02 1.372069716453552246e-01 2.885483503341674805e-01 -1.574869453907012939e-02 2.942865490913391113e-01 -6.951503455638885498e-02 -3.394982218742370605e-02 2.748286426067352295e-01 1.842470318078994751e-01 5.840675532817840576e-02 4.669648408889770508e-02 2.773891985416412354e-01 -3.905641660094261169e-02 -3.383629620075225830e-01 1.812029629945755005e-01 3.128253296017646790e-02 2.807959020137786865e-01 1.697713695466518402e-02 -3.903506323695182800e-02 -2.880794927477836609e-02 1.258454918861389160e-01 9.511975198984146118e-02
-2.594791948795318604e-01 3.245354071259498596e-02 -3.679692149162292480e-01 3.209885358810424805e-01 9.996979683637619019e-02 -3.624361753463745117e-02 2.572101950645446777e-01 2.686764597892761230e-01 3.887119889259338379e-02 -2.117658853530883789e-01 -8.390212059020996094e-02 1.858517378568649292e-01 -7.158914580941200256e-03 8.027946203947067261e-02 1.639700233936309814e-01 -1.751114130020141602e-01 3.056982904672622681e-02 -7.995115593075752258e-03 1.208678632974624634e-01 2.385542243719100952e-01 5.842382460832595825e-02 9.033305197954177856e-02 2.080482095479965210e-01 -3.275048136711120605e-01 6.013556569814682007e-02 1.419799774885177612e-01 2.994876503944396973e-01 -3.376729041337966919e-02 1.680105775594711304e-01 -2.440639585256576538e-02 -1.154602766036987305e-01 1.240728981792926788e-02
-4.477035999298095703e-01 -1.294949501752853394e-01 -2.750437557697296143e-01 1.801945418119430542e-01 -1.179094463586807251e-01 7.446550764143466949e-03 1.865700632333755493e-01 1.496552675962448120e-01 -1.426722407341003418e-01 -5.211422964930534363e-02 8.117309212684631348e-02 1.366348117589950562e-01 3.188337385654449463e-01 5.047285184264183044e-02 1.672200113534927368e-01 -3.790042130276560783e-03 6.041439622640609741e-02 1.084470376372337341e-01 2.724556326866149902e-01 2.004379220306873322e-02 1.606447249650955200e-01 3.375572860240936279e-01 -1.610071025788784027e-02 -1.550633311271667480e-01 2.991215586662292480e-01 -3.676049783825874329e-02 3.998225554823875427e-02 -7.918382436037063599e-02 1.327726244926452637e-01 -7.200532406568527222e-02 2.139851152896881104e-01 4.006018489599227905e-02
-2.933951914310455322e-01 -1.524613499641418457e-01 -3.623762130737304688e-01 4.527942091226577759e-02 -8.893651515245437622e-02 -7.125578820705413818e-02 5.893565248697996140e-03 2.668143510818481445e-01 -1.995309442281723022e-01 -1.974917203187942505e-01 4.996801167726516724e-02 4.551988840103149414e-02 1.807994246482849121e-01 2.130380272865295410e-01 3.355478048324584961e-01 -9.263594634830951691e-03 2.122860252857208252e-01 1.263858973979949951e-01 2.986957132816314697e-01 8.309182524681091309e-02 9.585620835423469543e-03 1.108374297618865967e-01 4.871947690844535828e-02 -3.546992540359497070e-01 1.833778917789459229e-01 6.603605579584836960e-03 2.028343081474304199e-01 1.144120283424854279e-02 1.424549054354429245e-02 4.907314479351043701e-02 -1.538580954074859619e-01 -3.005441743880510330e-03
1.423231661319732666e-01 3.828347101807594299e-02 -2.749841213226318359e-01 1.402658224105834961e-01 -9.062980860471725464e-02 -2.508514523506164551e-01 2.938388586044311523e-01 -4.744543880224227905e-02 -9.446626901626586914e-02 3.136662393808364868e-02 -2.359923869371414185e-01 2.041945010423660278e-01 1.416025906801223755e-01 5.948839336633682251e-02 1.061988323926925659e-01 2.261245846748352051e-01 2.192688919603824615e-02 1.058400869369506836e-01 -1.986283808946609497e-02 1.001783311367034912e-01 2.058328827843070030e-03 -8.535248041152954102e-02 -5.799507722258567810e-02 -4.642381072044372559e-01 3.196189701557159424e-01 9.754210710525512695e-02 8.056112378835678101e-02 -1.092924773693084717e-01 1.849019527435302734e-01 2.600448727607727051e-01 2.199182808399200439e-01 -3.733920678496360779e-02
3.231037408113479614e-02 -1.453965604305267334e-01 -1.567629873752593994e-01 3.289685845375061035e-01 2.560195922851562500e-01 3.415980935096740723e-02 3.506229072809219360e-02 -2.558098919689655304e-02 8.177935332059860229e-02 -3.060717582702636719e-01 -1.346730291843414307e-01 -1.355834007263183594e-01 2.846888899803161621e-01 -1.429913192987442017e-01 2.184419631958007812e-01 1.837611347436904907e-01 -1.475624553859233856e-02 -1.592716127634048462e-01 5.165741592645645142e-02 -4.729589447379112244e-02 -2.557002473622560501e-03 3.299195170402526855e-01 -2.943933010101318359e-02 -3.947777748107910156e-01 -7.418354600667953491e-02 8.770699799060821533e-02 1.724112033843994141e-01 9.879969805479049683e-02 2.638346552848815918e-01 1.750218272209167480e-01 -4.637172445654869080e-02 7.364053279161453247e-02
1.104285567998886108e-01 -2.736242413520812988e-01 -2.671293318271636963e-01 2.241029888391494751e-01 -5.395842343568801880e-02 -5.757493898272514343e-02 2.592733204364776611e-01 -3.502900525927543640e-02 -1.954385489225387573e-01 -4.428438469767570496e-02 -6.656804587692022324e-03 -3.790103271603584290e-02 2.100002393126487732e-02 3.818181902170181274e-02 3.204572945833206177e-02 2.228318899869918823e-01 9.605643153190612793e-02 -1.142947822809219360e-01 -9.340204298496246338e-02 8.817826211452484131e-02 -2.665866315364837646e-01 2.637705393135547638e-02 -1.687699258327484131e-01 -3.728143274784088135e-01 1.982410997152328491e-01 -1.764692068099975586e-01 1.111946403980255127e-01 -3.313947916030883789e-01 2.757924497127532959e-01 9.780250489711761475e-02 2.356040030717849731e-01 -1.032947301864624023e-01
-2.916724681854248047e-01 -1.412871479988098145e-01 -1.540933996438980103e-01 3.205644190311431885e-01 1.073006838560104370e-01 -8.236097544431686401e-02 -8.487604558467864990e-03 -1.048190798610448837e-02 -2.371703684329986572e-01 -6.610949337482452393e-02 3.680986911058425903e-02 2.575676739215850830e-01 8.781357854604721069e-02 1.077297553420066833e-01 1.965534687042236328e-01 4.274201765656471252e-02 1.559894084930419922e-01 1.449496448040008545e-01 1.922734230756759644e-01 -1.003643870353698730e-01 1.215606555342674255e-01 2.534213364124298096e-01 -2.754922583699226379e-02 -4.397457540035247803e-01 9.004249423742294312e-02 -1.923147216439247131e-02 -8.273836225271224976e-02 -1.166132837533950806e-01 8.019783347845077515e-02 -3.192438483238220215e-01 2.277507334947586060e-01 -8.500833809375762939e-02
1.354043632745742798e-01 6.268741935491561890e-02 -3.795917704701423645e-02 8.108001947402954102e-02 -6.386228650808334351e-02 -1.017113104462623596e-01 -3.832963481545448303e-02 -3.175352886319160461e-02 -2.208084464073181152e-01 -9.419661760330200195e-02 -4.381704926490783691e-01 -1.919309943914413452e-01 2.966015972197055817e-02 7.833857834339141846e-02 1.797699779272079468e-01 2.347541302442550659e-01 -6.474643945693969727e-02 5.164382979273796082e-02 1.042205095291137695e-01 -2.551649212837219238e-01 -1.144440770149230957e-01 2.054734677076339722e-01 3.999939560890197754e-01 -1.460140049457550049e-01 -3.393267095088958740e-02 6.139342114329338074e-02 3.587600290775299072e-01 -4.134725779294967651e-02 2.517042160034179688e-01 2.288731336593627930e-01 2.368539106100797653e-03 3.703577443957328796e-02
-7.412661612033843994e-02 9.960158169269561768e-02 -3.577977418899536133e-01 2.448913604021072388e-01 1.018877327442169189e-01 7.423377037048339844e-02 1.558364629745483398e-01 4.179700911045074463e-01 -5.320956185460090637e-02 -7.507768273353576660e-02 -2.218316942453384399e-01 -7.985461503267288208e-02 2.873605787754058838e-01 -8.120858110487461090e-04 1.277552247047424316e-01 1.666566580533981323e-01 1.056903973221778870e-01 3.351027407916262746e-05 2.893943488597869873e-01 -7.472883164882659912e-02 -2.255951464176177979e-01 7.249755412340164185e-02 -2.001103460788726807e-01 -2.192933298647403717e-02 -1.532503813505172729e-01 2.174006700515747070e-01 2.609926462173461914e-01 2.088475506752729416e-03 4.410828649997711182e-02 2.093848735094070435e-01 -7.864997535943984985e-02 -5.449732393026351929e-02
3.067271411418914795e-02 2.065519839525222778e-01 -1.703196018934249878e-01 2.583912014961242676e-01 3.108246624469757080e-01 -9.565721452236175537e-02 1.789804697036743164e-01 7.010982930660247803e-02 -7.360515743494033813e-02 -1.362667828798294067e-01 -1.812583804130554199e-01 -3.761917725205421448e-02 -1.421042233705520630e-01 -2.501097507774829865e-03 1.026648804545402527e-01 2.114316970109939575e-01 -1.666162461042404175e-01 -2.031682617962360382e-02 -8.807404339313507080e-02 -1.625872403383255005e-01 1.968797296285629272e-01 2.422486990690231323e-01 -6.635971367359161377e-02 -4.769916534423828125e-01 5.352106411010026932e-03 7.470124959945678711e-02 2.751587629318237305e-01 1.054479368031024933e-02 2.866351902484893799e-01 -2.724803984165191650e-02 -1.672883927822113037e-01 -1.237924303859472275e-02
-7.096395641565322876e-02 1.474639475345611572e-01 -2.647897303104400635e-01 2.830778658390045166e-01 1.038454622030258179e-01 1.354670077562332153e-01 1.308357268571853638e-01 4.177299141883850098e-01 -2.768099904060363770e-01 -4.845412075519561768e-02 -1.679278016090393066e-01 -7.094197720289230347e-02 1.850992143154144287e-01 5.898579955101013184e-02 1.394319087266921997e-01 1.830729097127914429e-01 2.444863617420196533e-01 -7.792187482118606567e-02 2.740912437438964844e-01 -1.681714355945587158e-01 -2.861815094947814941e-01 6.480997055768966675e-02 -1.486018449068069458e-01 6.498035788536071777e-02 -9.040297567844390869e-02 -6.333946436643600464e-02 1.936781257390975952e-01 -7.710717618465423584e-02 8.323590271174907684e-03 2.456667125225067139e-01 -2.789148874580860138e-02 -2.862647362053394318e-02
-3.516244143247604370e-02 2.238988131284713745e-01 -7.483070343732833862e-02 2.050542831420898438e-01 -1.368849277496337891e-01 -1.830220818519592285e-01 2.340603023767471313e-01 2.591838240623474121e-01 1.302319318056106567e-01 -1.001575663685798645e-01 -8.331065624952316284e-02 3.050759434700012207e-01 2.319591864943504333e-02 3.234225213527679443e-01 8.356352150440216064e-02 1.101136207580566406e-01 2.892487943172454834e-01 -5.475910380482673645e-02 -7.289373129606246948e-02 -1.573135703802108765e-01 1.895480751991271973e-01 1.875339895486831665e-01 1.468935757875442505e-01 8.523304760456085205e-02 1.122221276164054871e-01 -1.216922923922538757e-01 4.492037594318389893e-01 -4.747307673096656799e-02 6.231375783681869507e-02 -4.531539231538772583e-02 2.754827961325645447e-02 1.440095603466033936e-01
-2.725625038146972656e-01 2.232257276773452759e-02 -4.086306691169738770e-01 2.388002574443817139e-01 7.791163399815559387e-03 -1.632125675678253174e-01 9.046558290719985962e-02 2.311159372329711914e-01 -8.492143452167510986e-02 -1.434590071439743042e-01 -1.974007338285446167e-01 2.415540963411331177e-01 -8.342956192791461945e-03 6.229468435049057007e-02 3.010962009429931641e-01 -6.614121049642562866e-02 1.314168870449066162e-01 -1.357305943965911865e-01 7.556761056184768677e-02 8.660452812910079956e-02 1.278682425618171692e-02 2.672341167926788330e-01 2.690705060958862305e-01 -1.745059788227081299e-01 9.854637831449508667e-02 -6.172047927975654602e-02 1.883080303668975830e-01 -3.818387165665626526e-02 1.777364086592569947e-04 -1.857514977455139160e-01 -2.443453520536422729e-01 -1.443531960248947144e-01
4.261654336005449295e-03 -1.831483095884323120e-01 -8.293545246124267578e-02 2.717559337615966797e-01 -3.099435567855834961e-02 1.247948259115219116e-01 4.296943843364715576e-01 3.486372902989387512e-02 -5.748143419623374939e-02 -1.109129041433334351e-01 -1.413190513849258423e-01 1.543169021606445312e-01 -4.035989940166473389e-02 1.374101787805557251e-01 -1.239920035004615784e-01 1.497787684202194214e-01 1.373484581708908081e-01 -2.526108026504516602e-01 3.569819629192352295e-01 -6.687007844448089600e-02 1.045152619481086731e-01 2.931854315102100372e-02 -1.413928866386413574e-01 -1.005738601088523865e-01 -1.520157456398010254e-01 2.754105255007743835e-03 3.099003136157989502e-01 8.056917041540145874e-02 2.664360404014587402e-01 3.035458028316497803e-01 7.692690938711166382e-02 -1.201946958899497986e-01
-1.774097979068756104e-02 -7.598593831062316895e-02 -1.881054788827896118e-01 -4.906455799937248230e-02 1.065751686692237854e-01 -6.738471984863281250e-02 4.353995025157928467e-01 3.516256809234619141e-02 -5.355007201433181763e-02 -4.788107052445411682e-02 -2.059137681499123573e-03 7.826466113328933716e-02 2.475097477436065674e-01 3.232702016830444336e-01 1.769669950008392334e-01 3.675697743892669678e-01 -1.415146049112081528e-02 -8.104342222213745117e-02 7.622667402029037476e-02 -6.327666342258453369e-02 1.264792829751968384e-01 -1.042619645595550537e-01 -1.214695423841476440e-01 -1.960661113262176514e-01 1.017450988292694092e-01 -1.791318058967590332e-01 1.452904343605041504e-01 -3.393468260765075684e-01 6.244992464780807495e-02 2.046309113502502441e-01 2.775646150112152100e-01 -8.811440318822860718e-02
-7.955411076545715332e-02 1.880899220705032349e-01 -4.069653451442718506e-01 6.824377179145812988e-02 5.188276525586843491e-03 -5.629912018775939941e-02 2.045308053493499756e-01 -6.703598052263259888e-02 9.823934175074100494e-03 -1.974965184926986694e-01 -1.169096753001213074e-01 5.745540559291839600e-02 7.512351125478744507e-02 -1.666833907365798950e-01 -1.095006242394447327e-01 1.588360965251922607e-01 -2.378159947693347931e-02 -1.442215442657470703e-01 2.161663770675659180e-02 -6.743209809064865112e-02 -1.068739686161279678e-02 2.598463892936706543e-01 1.945567876100540161e-01 8.447363041341304779e-03 4.379833638668060303e-01 -3.222381770610809326e-01 2.107440084218978882e-01 -4.582035541534423828e-02 6.192621216177940369e-02 1.919271945953369141e-01 2.740105390548706055e-01 -1.480055451393127441e-01
-3.687856793403625488e-01 -1.954783648252487183e-01 -1.742367148399353027e-01 1.993242353200912476e-01 1.013037632219493389e-03 -1.993086375296115875e-02 4.529344737529754639e-01 6.200428679585456848e-02 -3.983916342258453369e-02 -1.982977688312530518e-01 2.773109376430511475e-01 2.050886116921901703e-02 3.949969261884689331e-02 2.136573428288102150e-03 2.606908082962036133e-01 -8.052792400121688843e-03 6.268212944269180298e-02 -8.957991003990173340e-02 -1.301729828119277954e-01 3.417817130684852600e-02 1.729895547032356262e-02 7.985740154981613159e-02 1.878027915954589844e-01 6.074331328272819519e-02 4.123419150710105896e-02 -4.383983090519905090e-02 3.668416440486907959e-01 1.019070371985435486e-01 2.199238538742065430e-02 3.611845374107360840e-01 2.678315900266170502e-02 -5.045455321669578552e-02
-3.170154392719268799e-01 -2.499383836984634399e-01 -2.144131958484649658e-01 1.112129017710685730e-01 -1.649111360311508179e-01 -1.719428449869155884e-01 2.339622527360916138e-01 7.821524143218994141e-02 -1.129436716437339783e-01 -1.813494041562080383e-02 -1.214841729961335659e-03 7.516765594482421875e-02 1.985250562429428101e-01 1.932538747787475586e-01 2.698776125907897949e-01 1.662020981311798096e-01 2.056858837604522705e-01 1.783821880817413330e-01 2.062520831823348999e-01 2.043775320053100586e-01 1.058925315737724304e-01 6.553205847740173340e-02 -1.108399126678705215e-03 -4.334653913974761963e-01 1.698065251111984253e-01 4.440059140324592590e-02 2.101991325616836548e-01 -5.423177033662796021e-02 -1.083885729312896729e-01 1.023774072527885437e-01 5.079943314194679260e-02 2.330758050084114075e-02
1.826012432575225830e-01 1.166754141449928284e-01 -8.772836625576019287e-02 1.603818833827972412e-01 3.633570298552513123e-02 -2.758601494133472443e-02 -3.976667672395706177e-02 7.716787606477737427e-02 -1.873530000448226929e-01 -1.759987771511077881e-01 -2.923772335052490234e-01 7.596296072006225586e-02 1.369081288576126099e-01 1.887912005186080933e-01 9.948174655437469482e-02 3.552363812923431396e-01 1.157817244529724121e-01 1.663559079170227051e-01 2.414014488458633423e-01 -1.401924788951873779e-01 -6.694813072681427002e-02 1.838482320308685303e-01 -1.675009727478027344e-01 1.132908761501312256e-01 -1.054094806313514709e-01 -4.317652061581611633e-02 4.813585579395294189e-01 -2.122966498136520386e-01 2.224059998989105225e-01 1.218113768845796585e-02 1.071508154273033142e-01 1.147749423980712891e-01
-1.189439594745635986e-01 9.249505586922168732e-03 -1.873126327991485596e-01 1.843308508396148682e-01 -5.751996859908103943e-02 9.248824417591094971e-02 2.082682102918624878e-01 -6.992967426776885986e-02 3.749163448810577393e-02 1.158814579248428345e-01 -2.818024754524230957e-01 1.856881231069564819e-01 -1.869041174650192261e-01 2.219177782535552979e-02 2.059109061956405640e-01 1.346438080072402954e-01 -8.568597026169300079e-03 -1.326705217361450195e-01 -1.634481549263000488e-02 -1.446457654237747192e-01 1.269696354866027832e-01 2.685422003269195557e-01 -2.182261645793914795e-01 -3.640478849411010742e-01 1.315644681453704834e-01 1.631762683391571045e-01 -8.897460997104644775e-03 -3.241226673126220703e-01 2.134212553501129150e-01 2.360318750143051147e-01 2.656898796558380127e-01 -6.097943335771560669e-02
-1.029619053006172180e-01 2.586300969123840332e-01 -1.721370816230773926e-01 2.608766853809356689e-01 7.786004990339279175e-02 2.001395821571350098e-02 7.814247161149978638e-02 2.225183248519897461e-01 -6.685882806777954102e-02 5.125589296221733093e-02 -3.809616267681121826e-01 5.870295315980911255e-02 9.048925340175628662e-02 1.172649711370468140e-01 1.159226968884468079e-01 4.055646359920501709e-01 2.740432024002075195e-01 -7.829473353922367096e-03 2.535464167594909668e-01 5.026074871420860291e-02 -2.632828950881958008e-01 -2.778869494795799255e-02 3.052506223320960999e-02 -7.790983654558658600e-03 -2.915680408477783203e-01 -5.140826478600502014e-02 2.233754098415374756e-01 4.219687357544898987e-02 -7.568980567157268524e-03 2.250333726406097412e-01 -6.209518015384674072e-02 1.620771549642086029e-02
-2.245697379112243652e-02 1.083907559514045715e-01 -1.242937371134757996e-01 2.958760261535644531e-01 -1.076155304908752441e-01 2.836723625659942627e-01 2.294026017189025879e-01 1.910786479711532593e-01 -1.010630838572978973e-02 -1.152288541197776794e-01 -3.870463073253631592e-01 2.395084127783775330e-02 9.120924025774002075e-02 1.020395532250404358e-01 5.900269374251365662e-02 2.139769792556762695e-01 2.823834419250488281e-01 -4.004067555069923401e-02 9.032551944255828857e-02 -9.900154173374176025e-02 -2.383742928504943848e-01 4.455246403813362122e-02 -2.646806538105010986e-01 -1.383482217788696289e-01 -7.718554139137268066e-02 1.077382415533065796e-01 9.350784122943878174e-02 1.258005201816558838e-01 1.241743713617324829e-01 3.945186138153076172e-01 1.059214770793914795e-01 -9.260389022529125214e-03
-2.183173000812530518e-01 -1.109541878104209900e-01 -1.723033785820007324e-01 1.697432398796081543e-01 -8.658996969461441040e-02 -7.965390384197235107e-02 1.537014991044998169e-01 3.595313429832458496e-01 1.114457100629806519e-01 -6.281932443380355835e-02 -2.525171935558319092e-01 -2.077405452728271484e-01 1.542715728282928467e-02 1.455637514591217041e-01 1.068564131855964661e-01 3.521493673324584961e-01 -1.762456595897674561e-01 1.177466511726379395e-01 1.985760964453220367e-02 9.893159568309783936e-02 1.399946808815002441e-01 2.087311893701553345e-01 1.593802273273468018e-01 4.237652197480201721e-02 1.960614323616027832e-02 -1.303451359272003174e-01 1.921820938587188721e-01 -9.964391589164733887e-02 3.829860091209411621e-01 -2.404127418994903564e-01 1.094225570559501648e-01 9.216096997261047363e-02
-3.072609603404998779e-01 -8.184380829334259033e-02 -2.962722815573215485e-02 -5.536242946982383728e-02 -9.413613379001617432e-02 -1.008511632680892944e-01 2.129961252212524414e-01 2.014296501874923706e-01 -2.288937717676162720e-01 -2.418668419122695923e-01 9.043952450156211853e-03 3.586717694997787476e-02 1.673395000398159027e-02 4.938448220491409302e-02 3.998233973979949951e-01 1.265311688184738159e-01 1.270444989204406738e-01 8.248827606439590454e-02 6.938595324754714966e-02 -2.818596735596656799e-02 1.420716941356658936e-01 6.532811373472213745e-02 9.392534196376800537e-02 -5.614337921142578125e-01 -1.063872873783111572e-02 6.564242392778396606e-02 2.193925082683563232e-01 -1.964883655309677124e-01 -9.070388972759246826e-02 9.048075228929519653e-02 -6.602663546800613403e-02 -1.007761955261230469e-01
-5.224282667040824890e-02 -9.143558889627456665e-02 -9.864306449890136719e-02 2.166901081800460815e-01 -9.749948233366012573e-02 -1.690412759780883789e-01 -3.108716942369937897e-02 1.006743013858795166e-01 7.131213694810867310e-02 -6.893806904554367065e-02 -8.410209417343139648e-02 -3.178273141384124756e-02 2.892461717128753662e-01 -1.052952483296394348e-01 -1.633438169956207275e-01 2.921057939529418945e-01 -6.951788236619904637e-05 -1.830684542655944824e-01 3.367661237716674805e-01 -8.644651621580123901e-02 -2.496818304061889648e-01 2.863674163818359375e-01 6.538387387990951538e-02 -6.356146931648254395e-02 1.094076931476593018e-01 -2.392273694276809692e-01 1.721395999193191528e-01 -1.470903679728507996e-02 2.000801861286163330e-01 3.633100688457489014e-01 2.117870301008224487e-01 -1.880813688039779663e-01
-1.728977113962173462e-01 1.194630116224288940e-01 5.351077765226364136e-03 1.910645812749862671e-01 -1.524190753698348999e-01 -2.760881558060646057e-02 -1.530550718307495117e-01 1.040570437908172607e-01 -1.327101737260818481e-01 -3.430796861648559570e-01 -2.835535109043121338e-01 -3.512660861015319824e-01 2.621559798717498779e-01 7.595037668943405151e-02 2.678117156028747559e-01 3.914172649383544922e-01 9.097271412611007690e-02 -3.304129466414451599e-02 1.234863046556711197e-02 -7.224483042955398560e-02 1.792168915271759033e-01 2.411720156669616699e-01 -1.906285993754863739e-02 -2.705887705087661743e-02 -7.056089490652084351e-02 -9.127243421971797943e-03 1.520846784114837646e-01 9.316278249025344849e-02 2.061630785465240479e-02 2.137545049190521240e-01 1.773439794778823853e-01 -4.434489831328392029e-02
-2.428891137242317200e-02 -2.128014415502548218e-01 -2.256325781345367432e-01 2.996588349342346191e-01 -1.752188503742218018e-01 6.394749134778976440e-02 1.025811210274696350e-01 3.765548393130302429e-02 -2.511483728885650635e-01 -8.625428378582000732e-02 -2.217793911695480347e-01 1.089278534054756165e-01 6.934348493814468384e-02 2.573805451393127441e-01 -2.048039808869361877e-02 2.966543734073638916e-01 -1.131238043308258057e-01 1.445772945880889893e-01 2.609166502952575684e-01 -6.531667709350585938e-02 3.708592802286148071e-02 -8.172854036092758179e-02 4.615948721766471863e-02 1.458970643579959869e-02 -2.547214329242706299e-01 3.904512897133827209e-02 1.893045008182525635e-01 -2.120606601238250732e-01 2.839554548263549805e-01 2.658037841320037842e-01 -2.387107908725738525e-01 -6.103218346834182739e-02
-4.135201871395111084e-02 6.040805950760841370e-02 -1.278993785381317139e-01 7.448480278253555298e-02 2.090340480208396912e-02 -6.835565716028213501e-02 -9.230240434408187866e-02 1.331207603216171265e-01 -6.783357262611389160e-02 -1.019956320524215698e-01 -1.916413456201553345e-01 5.559945851564407349e-02 3.732225298881530762e-01 1.998101472854614258e-01 4.779682159423828125e-01 1.707310080528259277e-01 2.860839366912841797e-01 -2.348326146602630615e-01 -9.109671413898468018e-02 7.987152785062789917e-03 4.135098308324813843e-03 4.287813603878021240e-01 5.024164542555809021e-02 -1.912236362695693970e-01 -1.079497635364532471e-01 1.810168661177158356e-02 -4.207810014486312866e-02 1.101686153560876846e-02 -1.107436120510101318e-01 -3.982887044548988342e-02 1.787548214197158813e-01 -1.474775075912475586e-01
-1.878923326730728149e-01 -1.917347162961959839e-01 -2.809540033340454102e-01 -5.806093662977218628e-02 -1.398928910493850708e-01 1.345474570989608765e-01 2.952400743961334229e-01 4.361998289823532104e-03 -1.888766884803771973e-02 -3.530052304267883301e-02 -2.491932362318038940e-01 1.685051769018173218e-01 1.005427315831184387e-01 1.733332872390747070e-01 1.349693834781646729e-01 2.548405230045318604e-01 -3.185753524303436279e-02 9.623368084430694580e-02 2.398819327354431152e-01 1.346951574087142944e-01 -1.917704492807388306e-01 4.169148206710815430e-02 2.901442162692546844e-02 -4.344965517520904541e-01 -1.550529897212982178e-02 -2.096465826034545898e-01 1.161107420921325684e-01 3.182835578918457031e-01 -1.022306680679321289e-01 1.233848929405212402e-01 3.332629427313804626e-02 -7.411120831966400146e-02
-2.063510864973068237e-01 2.704351581633090973e-02 -7.173098623752593994e-02 5.046096444129943848e-01 1.357028633356094360e-01 -2.174928486347198486e-01 5.656807869672775269e-02 -3.169847279787063599e-02 -1.291683465242385864e-01 -1.638299971818923950e-02 -2.332794517278671265e-01 -2.719184011220932007e-02 1.019878499209880829e-02 -1.794701814651489258e-01 2.898695170879364014e-01 5.197355523705482483e-02 1.463284343481063843e-01 -3.648241758346557617e-01 -8.760771900415420532e-02 3.551237285137176514e-03 -1.416563689708709717e-01 1.372894048690795898e-01 2.481901831924915314e-02 -2.625958323478698730e-01 5.580935999751091003e-02 -1.229444220662117004e-01 3.092339038848876953e-01 7.684274762868881226e-02 1.360764056444168091e-01 8.127580583095550537e-02 -1.333235204219818115e-01 4.995807632803916931e-02
4.548171907663345337e-02 -1.346849054098129272e-01 -1.739981919527053833e-01 4.706146121025085449e-01 -7.015436887741088867e-02 -6.221448257565498352e-02 1.879574209451675415e-01 9.635996073484420776e-02 -1.683508306741714478e-01 -7.204116880893707275e-02 -1.355660110712051392e-01 9.606949985027313232e-03 -3.359112143516540527e-02 3.408411443233489990e-01 -8.889935165643692017e-02 3.426296114921569824e-01 -4.233390837907791138e-02 6.970109045505523682e-02 1.788852065801620483e-01 -2.774216830730438232e-01 -3.150299191474914551e-02 -1.760631799697875977e-01 -5.158875882625579834e-02 -4.813685640692710876e-02 -1.533755660057067871e-01 -5.778158083558082581e-02 1.325398087501525879e-01 -1.063135489821434021e-01 2.204351574182510376e-01 2.165744155645370483e-01 -2.748870849609375000e-01 -2.563604339957237244e-02
-2.818545401096343994e-01 -5.082142725586891174e-02 -3.072803616523742676e-01 3.222559094429016113e-01 7.439269870519638062e-02 -1.169859245419502258e-01 2.586403191089630127e-01 -8.256802707910537720e-02 -3.083696402609348297e-02 -5.350272357463836670e-02 -2.752448618412017822e-01 1.123666390776634216e-01 -1.329517923295497894e-02 2.111101299524307251e-01 -6.679266691207885742e-02 8.941691368818283081e-02 2.517992258071899414e-01 -2.076805680990219116e-01 -2.686793170869350433e-02 1.422279477119445801e-01 1.170042231678962708e-01 1.425872445106506348e-01 3.166055306792259216e-02 -3.438373804092407227e-01 2.574640512466430664e-01 1.310822740197181702e-02 7.493095099925994873e-02 -2.387297898530960083e-01 -8.341468870639801025e-02 -1.632101088762283325e-01 -1.505993423052132130e-03 -1.843261718750000000e-01
7.813668251037597656e-02 2.737220935523509979e-02 -1.805265396833419800e-01 1.363450139760971069e-01 -2.374532520771026611e-01 -7.688654959201812744e-02 2.946999967098236084e-01 4.734740033745765686e-02 -1.100433841347694397e-01 -1.312967836856842041e-01 -1.334051191806793213e-01 1.926957815885543823e-01 1.183330044150352478e-01 2.479046583175659180e-02 7.636384107172489166e-03 2.272611409425735474e-01 9.624273329973220825e-02 2.272302508354187012e-01 -2.950941771268844604e-02 2.262611389160156250e-01 -1.239355355501174927e-01 3.112302161753177643e-02 9.140948206186294556e-02 -2.262443006038665771e-01 2.333378642797470093e-01 -1.983150243759155273e-01 3.375324606895446777e-01 -2.135318666696548462e-01 -1.527668982744216919e-01 4.087604880332946777e-01 8.580775558948516846e-02 7.927242666482925415e-03
-1.472073048353195190e-01 2.686934173107147217e-01 -1.684448421001434326e-01 1.044266149401664734e-01 -1.167381834238767624e-02 -2.225101590156555176e-01 8.859119564294815063e-02 -1.769124567508697510e-01 1.240421645343303680e-02 -1.164006292819976807e-01 -1.556261181831359863e-01 3.455190360546112061e-02 8.056791126728057861e-02 2.727803885936737061e-01 4.129075631499290466e-02 4.186189472675323486e-01 1.680692285299301147e-02 -1.341426223516464233e-01 2.117196619510650635e-01 -2.595094218850135803e-02 1.198114156723022461e-01 1.933313310146331787e-01 -1.804050505161285400e-01 3.785429149866104126e-02 -1.228581964969635010e-01 -2.405697852373123169e-01 2.621887922286987305e-01 1.599811762571334839e-01 5.308209732174873352e-02 -1.096311304718255997e-02 2.092353403568267822e-01 -3.429141044616699219e-01
-1.066381037235260010e-01 -2.405701205134391785e-02 -2.100647240877151489e-01 2.046981006860733032e-01 7.267878204584121704e-02 -1.991127729415893555e-01 2.091842293739318848e-01 1.073631048202514648e-01 3.796043992042541504e-02 1.164189539849758148e-02 1.095013692975044250e-01 -1.964716762304306030e-01 1.090344041585922241e-01 3.809935748577117920e-01 8.395155519247055054e-02 2.085187733173370361e-01 -2.041571587324142456e-01 -1.256682872772216797e-01 1.478479355573654175e-01 -5.871523171663284302e-02 3.366875275969505310e-02 1.751834303140640259e-01 -1.145528256893157959e-01 -2.011787593364715576e-01 1.837914735078811646e-01 2.352007478475570679e-02 2.377821803092956543e-01 1.795471012592315674e-01 -1.300100386142730713e-01 2.912451624870300293e-01 -1.263599842786788940e-01 -3.647833168506622314e-01
-8.639216423034667969e-02 -3.018714487552642822e-02 -1.347354948520660400e-01 2.249710410833358765e-01 -3.926472067832946777e-01 1.220330372452735901e-01 -8.602195302955806255e-04 -1.481162458658218384e-01 -1.148686558008193970e-01 1.404716372489929199e-01 -1.669024527072906494e-01 6.387580186128616333e-02 5.488311871886253357e-02 3.266024589538574219e-01 2.349326461553573608e-01 1.687258780002593994e-01 1.314013451337814331e-01 2.310386896133422852e-01 -1.038136482238769531e-01 2.433275990188121796e-02 -8.745588362216949463e-02 -1.189136728644371033e-01 9.454151242971420288e-02 -1.502095013856887817e-01 3.025090396404266357e-01 -2.402629554271697998e-01 1.179608851671218872e-01 -4.230020940303802490e-02 1.401614546775817871e-01 3.493408560752868652e-01 1.756463199853897095e-01 2.944912202656269073e-02
-3.571881055831909180e-01 -1.758985221385955811e-01 -5.722713470458984375e-02 3.379638493061065674e-01 -1.945383474230766296e-02 -8.451210707426071167e-02 3.917428851127624512e-01 1.267751306295394897e-01 2.633197233080863953e-02 -1.316600888967514038e-01 -1.543158590793609619e-01 1.868748813867568970e-01 -2.630929350852966309e-01 1.890746802091598511e-01 1.935547590255737305e-01 8.278515934944152832e-02 -2.601983956992626190e-02 -6.494321674108505249e-02 9.292375296354293823e-02 1.004014462232589722e-01 9.102631360292434692e-03 4.986100643873214722e-02 9.849568456411361694e-02 -1.799971163272857666e-01 1.476244777441024780e-01 -9.455903433263301849e-03 3.900214433670043945e-01 1.659143567085266113e-01 3.845556452870368958e-02 6.724920123815536499e-02 -2.122811824083328247e-01 -2.971231471747159958e-03
-8.574763685464859009e-02 1.833161152899265289e-02 -1.648405194282531738e-01 1.314588189125061035e-01 -1.652843058109283447e-01 -7.025693356990814209e-02 3.892921842634677887e-03 2.669291794300079346e-01 -1.747656315565109253e-01 -3.076417148113250732e-01 -3.918693065643310547e-01 3.192983567714691162e-01 3.817058727145195007e-02 2.359627373516559601e-02 -7.658872008323669434e-02 9.399411827325820923e-02 -3.978291898965835571e-02 1.025332063436508179e-01 5.841043591499328613e-02 -8.300909399986267090e-02 1.041147764772176743e-02 -6.104060634970664978e-02 1.773895770311355591e-01 -1.164768934249877930e-01 2.028475254774093628e-01 -1.061179041862487793e-01 2.369549721479415894e-01 -2.274542599916458130e-01 1.650574058294296265e-01 -6.591244786977767944e-02 3.966045677661895752e-01 -1.627301126718521118e-01
-5.177303776144981384e-02 -1.568785607814788818e-01 -2.092123031616210938e-01 9.159373492002487183e-02 -3.071982413530349731e-02 -9.138882905244827271e-02 2.409578114748001099e-01 4.209817647933959961e-01 2.424435690045356750e-03 -6.753677129745483398e-02 -1.676912903785705566e-01 -9.359978884458541870e-02 1.811370253562927246e-01 2.443935871124267578e-01 1.404846310615539551e-01 1.266266703605651855e-01 2.912676334381103516e-01 4.930310323834419250e-02 -1.594220995903015137e-01 3.618938848376274109e-02 -1.038581579923629761e-01 1.739007830619812012e-01 2.560527920722961426e-01 -1.825971305370330811e-01 2.167673110961914062e-01 -1.704135239124298096e-01 5.116198956966400146e-02 -3.333448171615600586e-01 -8.774330466985702515e-02 1.269854512065649033e-02 1.759779453277587891e-01 1.539191305637359619e-01
-2.336485087871551514e-01 -1.136689186096191406e-01 -2.532806992530822754e-02 1.062955409288406372e-01 -1.288738101720809937e-02 -8.989856392145156860e-02 3.193297982215881348e-01 3.722338378429412842e-01 5.768522620201110840e-02 -5.903850868344306946e-02 -9.828691929578781128e-02 -2.469030916690826416e-01 3.188985586166381836e-02 4.813965409994125366e-02 5.545081943273544312e-02 2.605853676795959473e-01 9.718906879425048828e-02 -1.388577669858932495e-01 9.811225347220897675e-03 -6.438037008047103882e-02 7.378638535737991333e-02 3.147704005241394043e-01 2.827585935592651367e-01 -1.246175020933151245e-01 1.336719691753387451e-01 -1.719075441360473633e-01 9.729755669832229614e-02 4.649187624454498291e-02 4.572024345397949219e-01 7.761399447917938232e-02 3.287187777459621429e-03 1.137067377567291260e-01
-1.519655436277389526e-01 -8.221650868654251099e-02 1.354872733354568481e-01 1.444672793149948120e-01 1.017668694257736206e-01 1.445396244525909424e-01 2.574840784072875977e-01 -5.060701817274093628e-02 1.645920984447002411e-02 -4.548230469226837158e-01 8.218570798635482788e-02 1.900660395622253418e-01 1.921848803758621216e-01 1.262242794036865234e-01 1.908837705850601196e-01 2.619551122188568115e-01 7.295167446136474609e-02 1.495572924613952637e-01 2.301795482635498047e-01 -1.350305378437042236e-01 -1.295749992132186890e-01 2.067108303308486938e-01 2.314441800117492676e-01 -6.406504660844802856e-02 3.273448348045349121e-02 1.320356726646423340e-01 4.787343740463256836e-02 -7.828365266323089600e-02 2.340814173221588135e-01 8.356414735317230225e-02 3.431997895240783691e-01 -1.702011935412883759e-02
-6.657151132822036743e-02 1.111720129847526550e-02 -3.218575119972229004e-01 3.559101819992065430e-01 6.955700367689132690e-02 1.949802488088607788e-01 2.936631627380847931e-02 1.801630556583404541e-01 -1.615482568740844727e-01 -8.561313152313232422e-02 -2.281942032277584076e-02 1.017591208219528198e-01 1.336389333009719849e-01 1.291544884443283081e-01 -6.352886557579040527e-02 2.831658124923706055e-01 1.852498799562454224e-01 2.407228350639343262e-01 4.478023573756217957e-02 -3.128564953804016113e-01 -7.089323550462722778e-02 1.209783703088760376e-01 -7.259052991867065430e-02 1.760911568999290466e-02 -2.959085404872894287e-01 -2.276973426342010498e-01 2.361090332269668579e-01 -2.322759628295898438e-01 1.962201297283172607e-01 9.859689325094223022e-02 1.351120602339506149e-02 -1.050590425729751587e-01
-1.499695479869842529e-01 2.745123580098152161e-02 -1.765178292989730835e-01 3.787669539451599121e-01 1.046501398086547852e-01 -7.297555357217788696e-02 2.580576203763484955e-02 1.293603777885437012e-01 -7.248046249151229858e-02 -2.364732697606086731e-02 1.071249693632125854e-01 2.798134833574295044e-02 6.564047932624816895e-02 1.522648930549621582e-01 -3.311376273632049561e-02 7.501679658889770508e-02 1.825555413961410522e-01 -2.466389685869216919e-01 -5.510320141911506653e-02 2.982829138636589050e-02 -1.713220179080963135e-01 9.699600189924240112e-02 1.081944033503532410e-01 -2.073982357978820801e-01 -4.855402708053588867e-01 3.106921724975109100e-02 3.563466966152191162e-01 2.470148354768753052e-02 1.615719199180603027e-01 1.122123971581459045e-01 3.223063647747039795e-01 -1.331074982881546021e-01
-7.741577923297882080e-02 7.001718040555715561e-03 -5.446696653962135315e-02 3.203440904617309570e-01 -3.490047156810760498e-02 1.821818649768829346e-01 3.579243719577789307e-01 -1.194684952497482300e-02 1.044549122452735901e-01 -2.437688261270523071e-01 -2.471556365489959717e-01 -1.216847635805606842e-02 1.247859671711921692e-01 8.944715559482574463e-02 -5.142076313495635986e-02 9.920696914196014404e-02 1.079649180173873901e-01 -3.010742664337158203e-01 -1.176365464925765991e-01 -1.107062101364135742e-01 6.865589320659637451e-02 2.047341465950012207e-01 -1.538986265659332275e-01 -2.239515781402587891e-01 -1.807601153850555420e-01 5.452478677034378052e-02 2.778308093547821045e-01 3.187637031078338623e-02 3.182458579540252686e-01 2.596960663795471191e-01 1.632165759801864624e-01 -1.730720861814916134e-03
-1.702766865491867065e-01 -1.058870479464530945e-01 -2.280695289373397827e-01 2.015356719493865967e-01 -9.561880677938461304e-02 -2.384888082742691040e-01 1.855588704347610474e-02 -2.908017635345458984e-01 -3.254420757293701172e-01 -2.449055761098861694e-01 -2.812746465206146240e-01 -1.153219193220138550e-01 -3.730940632522106171e-03 1.418460756540298462e-01 1.634763777256011963e-01 3.327669203281402588e-01 8.201541006565093994e-02 4.568560793995857239e-02 -2.844676077365875244e-01 -1.097000911831855774e-01 2.142258174717426300e-02 6.826887279748916626e-02 -9.036523103713989258e-02 -2.221097350120544434e-01 2.196922749280929565e-01 8.540078252553939819e-02 9.959542006254196167e-02 -9.811457991600036621e-02 2.110099196434020996e-01 -8.284976333379745483e-02 9.868808090686798096e-03 9.672142565250396729e-02
-1.995282769203186035e-01 1.021031811833381653e-01 -2.349073886871337891e-01 1.120689883828163147e-01 2.970436029136180878e-02 -2.342128455638885498e-01 6.575330346822738647e-02 -1.118345707654953003e-01 -1.595162004232406616e-01 -7.431102544069290161e-02 -1.538848429918289185e-01 -5.229418352246284485e-02 9.224390983581542969e-02 4.065105617046356201e-01 8.104638755321502686e-02 1.962209343910217285e-01 -7.191875576972961426e-02 -7.502902299165725708e-02 4.235048964619636536e-02 -1.888234168291091919e-02 7.574825733900070190e-02 -5.926356837153434753e-02 3.873405978083610535e-02 -9.858834743499755859e-02 3.790213540196418762e-02 -8.847491443157196045e-02 3.972409665584564209e-01 -1.882921159267425537e-01 -3.541223108768463135e-01 3.287546038627624512e-01 -2.356753200292587280e-01 -9.096647799015045166e-02
-3.800616040825843811e-02 2.041220217943191528e-01 -2.934576869010925293e-01 -7.173174526542425156e-03 -1.295345462858676910e-02 1.391058415174484253e-01 2.315419763326644897e-01 5.557937920093536377e-02 -1.269584447145462036e-01 -1.962997764348983765e-01 3.941670991480350494e-03 5.755237862467765808e-02 2.920162379741668701e-01 -2.041738033294677734e-01 2.300809621810913086e-01 7.058698683977127075e-02 6.361535936594009399e-02 3.501563519239425659e-02 -3.919073939323425293e-02 -1.488848924636840820e-01 4.258621856570243835e-02 2.247764319181442261e-01 -5.226980149745941162e-02 -2.687881588935852051e-01 2.544341981410980225e-01 2.506907284259796143e-01 2.262274026870727539e-01 -2.671100497245788574e-01 3.591715991497039795e-01 -8.013065159320831299e-02 9.797301888465881348e-02 1.469326857477426529e-02
5.480097234249114990e-02 1.179387569427490234e-01 4.912642762064933777e-02 4.054101407527923584e-01 -4.261693730950355530e-02 -1.329880356788635254e-01 4.861362278461456299e-02 3.074850142002105713e-01 -1.418625414371490479e-01 -1.362929344177246094e-01 1.278531253337860107e-01 2.628577053546905518e-01 1.475171446800231934e-01 1.368540823459625244e-01 3.609747812151908875e-02 2.506907284259796143e-01 -2.086699157953262329e-01 1.340562850236892700e-01 2.322449535131454468e-01 -1.641329526901245117e-01 2.237498164176940918e-01 2.084375917911529541e-01 1.513715386390686035e-01 9.101777523756027222e-02 -7.734756916761398315e-02 -1.480065938085317612e-02 3.733254969120025635e-01 2.917786501348018646e-02 1.446716785430908203e-01 1.858821511268615723e-01 -2.575067244470119476e-02 -3.813340514898300171e-02
-1.163568347692489624e-01 -1.569283381104469299e-02 -2.538921236991882324e-01 4.179923236370086670e-01 7.548579573631286621e-02 2.222254127264022827e-01 2.782182395458221436e-01 -4.039626196026802063e-02 7.711035758256912231e-02 -9.829629957675933838e-02 -1.704958230257034302e-01 -2.258317079395055771e-03 6.549457460641860962e-02 2.860936820507049561e-01 -6.334862112998962402e-02 -9.294118732213973999e-02 2.409411668777465820e-01 -2.654002606868743896e-01 -1.886727660894393921e-02 -2.796292006969451904e-01 -4.435704648494720459e-02 2.613718509674072266e-01 -1.387100964784622192e-01 -1.328796148300170898e-01 -1.078297272324562073e-01 -1.544157788157463074e-02 1.524655967950820923e-01 -1.204341873526573181e-01 2.940461039543151855e-01 9.741088002920150757e-02 8.622844517230987549e-02 -4.714222624897956848e-02
-2.846136689186096191e-01 -1.352752894163131714e-01 -1.154850870370864868e-01 3.470478355884552002e-01 -1.736691594123840332e-01 1.600088202394545078e-03 2.659536302089691162e-01 8.557676523923873901e-02 -1.418822258710861206e-01 -1.539920121431350708e-01 -1.360971853137016296e-02 1.967301964759826660e-01 2.433397322893142700e-01 -9.759860485792160034e-02 2.606186568737030029e-01 -5.859560891985893250e-02 -5.751271545886993408e-02 -4.488941282033920288e-02 -6.575549393892288208e-02 1.613774001598358154e-01 2.931098826229572296e-02 3.470265865325927734e-01 -2.453414350748062134e-02 -2.399331331253051758e-01 -5.440384848043322563e-04 -1.728554815053939819e-01 2.613456845283508301e-01 4.325531050562858582e-02 2.951648831367492676e-01 -1.622603386640548706e-01 7.517046481370925903e-02 -3.965144231915473938e-02
-1.469892561435699463e-01 8.727053180336952209e-03 -3.940382301807403564e-01 1.081497594714164734e-01 3.538988903164863586e-02 -1.025910377502441406e-01 1.883865296840667725e-01 -2.006022073328495026e-02 1.716927438974380493e-01 -2.622820734977722168e-01 6.371998041868209839e-02 7.639156281948089600e-02 -3.210511640645563602e-04 4.143964350223541260e-01 2.755660712718963623e-01 2.804923653602600098e-01 -2.416311800479888916e-01 5.500041693449020386e-02 2.728326320648193359e-01 7.373867928981781006e-02 -6.962417811155319214e-02 -9.161470457911491394e-03 -8.029072731733322144e-02 -2.524038255214691162e-01 2.150965780019760132e-01 -7.965293712913990021e-03 -3.718582680448889732e-03 -5.680913850665092468e-02 2.679622359573841095e-02 2.230597436428070068e-01 -8.380829542875289917e-02 7.578270882368087769e-02
-3.202825188636779785e-01 -2.822949178516864777e-02 -2.107283771038055420e-01 8.882098831236362457e-03 -1.134835854172706604e-01 -1.032927483320236206e-01 -8.586845546960830688e-02 3.268960118293762207e-01 -1.533549576997756958e-01 -3.091144263744354248e-01 -1.999978721141815186e-01 -6.720874458551406860e-02 2.459333539009094238e-01 -1.383748836815357208e-02 9.683242440223693848e-02 1.466964185237884521e-01 -1.532027125358581543e-01 -1.514357030391693115e-01 -2.880113124847412109e-01 -3.277723193168640137e-01 1.109775155782699585e-01 1.589687466621398926e-01 -2.998126484453678131e-02 -2.869122028350830078e-01 2.399397827684879303e-02 -2.233829163014888763e-02 9.413640946149826050e-02 -5.110087245702743530e-02 3.192182630300521851e-02 7.761350274085998535e-02 2.844789922237396240e-01 -3.294275701045989990e-02
-3.116890490055084229e-01 -1.297956854104995728e-01 -1.069727540016174316e-01 -2.843565121293067932e-02 -3.709329292178153992e-02 -1.199546828866004944e-01 3.429722189903259277e-01 1.265802085399627686e-01 -2.709060609340667725e-01 -1.384175866842269897e-01 2.084311330690979958e-03 3.122802674770355225e-01 2.506849765777587891e-01 2.312982529401779175e-01 9.410815685987472534e-02 -1.694154925644397736e-02 3.907112032175064087e-02 -1.062096282839775085e-02 1.241516843438148499e-01 1.962560564279556274e-01 -1.912706494331359863e-01 2.673348784446716309e-01 2.677592933177947998e-01 -2.630183100700378418e-01 1.186971589922904968e-01 1.366040389984846115e-02 1.885728091001510620e-01 -8.112278580665588379e-02 -8.695233613252639771e-02 1.059233769774436951e-01 1.703857332468032837e-01 7.223830092698335648e-03
-2.225410938262939453e-01 -7.958405464887619019e-02 -4.312032461166381836e-01 1.668068915605545044e-01 9.477179497480392456e-03 -4.308384656906127930e-02 2.498093098402023315e-01 8.161956816911697388e-02 -8.459956198930740356e-02 -1.533420383930206299e-01 -1.494503617286682129e-01 1.790550500154495239e-01 1.658079624176025391e-01 9.949974715709686279e-02 2.755049765110015869e-01 1.542806439101696014e-02 1.053761020302772522e-01 7.310473173856735229e-02 3.708392009139060974e-02 2.463725209236145020e-01 6.461188197135925293e-02 2.488767504692077637e-01 5.694236978888511658e-02 -4.473135769367218018e-01 1.034201309084892273e-01 1.270208805799484253e-01 2.387107610702514648e-01 -1.054961979389190674e-01 -6.273784488439559937e-02 2.171453274786472321e-02 -1.077458709478378296e-01 -4.288946092128753662e-02
-2.494798004627227783e-01 -1.089952960610389709e-01 -2.594584822654724121e-01 -7.166159898042678833e-02 -2.594103850424289703e-02 -4.147226214408874512e-01 1.244525387883186340e-01 2.092864960432052612e-01 -1.364678144454956055e-01 -6.056264787912368774e-02 -1.542275398969650269e-01 8.953661471605300903e-02 -9.587693959474563599e-02 2.823101282119750977e-01 2.469851672649383545e-01 3.627595305442810059e-02 1.049346625804901123e-01 -4.368050768971443176e-02 2.089972943067550659e-01 -1.025760248303413391e-01 2.357979863882064819e-01 1.417218744754791260e-01 -1.778762042522430420e-02 -2.429230511188507080e-01 2.703144252300262451e-01 7.592167705297470093e-02 2.414806783199310303e-01 1.812586486339569092e-01 -1.267588883638381958e-02 1.720592975616455078e-01 -6.484097987413406372e-02 1.002979427576065063e-01
-1.227290853857994080e-01 3.064400255680084229e-01 -1.991463303565979004e-01 1.872220337390899658e-01 -1.135962009429931641e-01 -2.665676176548004150e-01 2.429077923297882080e-01 -5.493898689746856689e-02 1.241091638803482056e-01 -2.200029045343399048e-01 -3.443764448165893555e-01 9.082982689142227173e-02 -6.377619504928588867e-02 -5.357080604881048203e-03 1.485675340518355370e-03 1.248309686779975891e-01 -2.790116006508469582e-03 1.795872896909713745e-01 -2.846879325807094574e-02 9.965777397155761719e-02 -3.310332447290420532e-02 1.013305932283401489e-01 1.968403756618499756e-01 -3.167659640312194824e-01 3.184747397899627686e-01 -2.158121913671493530e-01 1.902047693729400635e-01 -1.365177780389785767e-01 -5.373390018939971924e-02 2.434244155883789062e-01 3.666336834430694580e-02 -1.581550016999244690e-02
-1.917414665222167969e-01 -8.855435252189636230e-02 -2.475298047065734863e-01 3.006772324442863464e-02 1.762258708477020264e-01 -4.186471179127693176e-02 -1.984573714435100555e-02 4.504079744219779968e-02 -9.702833741903305054e-02 -2.448399811983108521e-01 -1.752559989690780640e-01 1.426004171371459961e-01 9.986334294080734253e-02 1.223147884011268616e-01 -7.813550531864166260e-02 2.305802404880523682e-01 1.369468774646520615e-02 1.790421158075332642e-01 4.209373146295547485e-02 -1.102287769317626953e-01 2.586461305618286133e-01 1.409867256879806519e-01 8.167838305234909058e-02 -4.686797261238098145e-01 -1.165090650320053101e-01 -3.378030359745025635e-01 1.388548612594604492e-01 5.503874644637107849e-02 3.472224771976470947e-01 1.192848235368728638e-01 9.099188446998596191e-02 3.210698440670967102e-02
9.717135131359100342e-02 -7.190783508121967316e-03 1.922242045402526855e-01 3.417526781558990479e-01 7.089509814977645874e-02 -1.860419511795043945e-01 -1.375535726547241211e-01 5.276210606098175049e-02 -8.962012827396392822e-02 -2.981769107282161713e-02 -7.459246367216110229e-02 -3.327447688207030296e-03 1.062090024352073669e-01 -1.469028554856777191e-02 2.698671817779541016e-01 2.485863715410232544e-01 1.456885337829589844e-01 -2.833985909819602966e-02 2.739641368389129639e-01 -1.525515317916870117e-01 -6.396367400884628296e-02 2.511725127696990967e-01 -1.311890482902526855e-01 -2.539540529251098633e-01 -1.265246272087097168e-01 -1.851460523903369904e-02 1.282529830932617188e-01 -6.032170727849006653e-02 4.187293350696563721e-01 1.948786526918411255e-01 1.982251852750778198e-01 -2.377392351627349854e-01
-9.235507249832153320e-02 -5.633873865008354187e-02 -2.589734196662902832e-01 3.091843128204345703e-01 -2.209616005420684814e-01 -4.365660622715950012e-02 2.702939510345458984e-01 8.007861673831939697e-02 -2.535313665866851807e-01 -8.053790777921676636e-02 -7.549063116312026978e-02 8.552304655313491821e-02 1.128589361906051636e-02 3.917951583862304688e-01 -1.793041639029979706e-02 5.981267616152763367e-02 -1.326484489254653454e-03 6.974230473133502528e-06 1.498856693506240845e-01 -3.851014375686645508e-01 -1.225255150347948074e-02 -4.880036041140556335e-02 -6.996745616197586060e-02 -3.718839958310127258e-02 -2.159352600574493408e-01 3.864433243870735168e-02 2.107304185628890991e-01 -5.836152657866477966e-02 2.881619334220886230e-01 2.497361153364181519e-01 -1.782884001731872559e-01 3.765555098652839661e-02
-5.190229415893554688e-02 -4.549703001976013184e-02 -8.940352499485015869e-02 4.128347039222717285e-01 1.159740239381790161e-01 1.874896883964538574e-01 2.298787683248519897e-01 1.230311114341020584e-02 5.162023007869720459e-02 -1.033654958009719849e-01 -2.940995395183563232e-01 6.223654747009277344e-02 3.338201642036437988e-01 3.391064405441284180e-01 4.579984396696090698e-02 -1.966170966625213623e-03 8.673989772796630859e-02 -2.554691135883331299e-01 1.510538160800933838e-01 -7.889339327812194824e-02 1.681264042854309082e-01 4.723884537816047668e-02 -7.772329449653625488e-02 -1.873247474431991577e-01 -9.493173658847808838e-02 -1.052607893943786621e-01 2.077744752168655396e-01 -1.578228920698165894e-01 2.247646749019622803e-01 6.072424352169036865e-02 -1.794384419918060303e-01 -1.868987232446670532e-01
-1.468262225389480591e-01 -4.947527125477790833e-02 -4.666254669427871704e-02 3.438522517681121826e-01 1.692545250989496708e-03 -2.547706663608551025e-01 3.367400169372558594e-01 5.506457015872001648e-02 -3.204680681228637695e-01 -9.291221946477890015e-02 9.506288915872573853e-03 5.629065260291099548e-02 5.936838313937187195e-02 2.193107604980468750e-01 2.490104921162128448e-02 1.978895999491214752e-02 8.137480169534683228e-02 -2.146800905466079712e-01 8.492634445428848267e-02 -2.677935957908630371e-01 -7.361678406596183777e-03 -3.584789633750915527e-01 2.181034237146377563e-01 -1.802257597446441650e-01 -1.258611329831182957e-03 1.306017786264419556e-01 3.350418210029602051e-01 -7.935037463903427124e-02 1.218402981758117676e-01 -1.193936392664909363e-01 4.543003067374229431e-02 1.293229870498180389e-03
-5.495096743106842041e-02 -1.079180911183357239e-01 -5.481723323464393616e-02 3.342173993587493896e-01 5.537606403231620789e-02 2.215268611907958984e-01 6.969308853149414062e-02 -9.701803326606750488e-02 -1.730692535638809204e-01 -3.841746449470520020e-01 -2.018767297267913818e-01 -1.569730341434478760e-01 7.302082329988479614e-02 2.169992327690124512e-01 9.984947741031646729e-02 6.924604624509811401e-02 1.726502031087875366e-01 -2.849414348602294922e-01 2.844038791954517365e-02 -1.340733766555786133e-01 1.735148578882217407e-01 8.312176913022994995e-03 1.967962458729743958e-02 -3.525788187980651855e-01 2.733461931347846985e-02 1.769666969776153564e-01 2.761156260967254639e-01 -1.033894494175910950e-01 2.139200419187545776e-01 1.953018158674240112e-01 -3.465086594223976135e-02 7.304442673921585083e-02
-2.612180113792419434e-01 -1.123622432351112366e-01 -2.247179448604583740e-01 -1.925546117126941681e-02 -1.566630303859710693e-01 -6.639309227466583252e-02 1.032904088497161865e-01 -1.097101643681526184e-01 -1.088070347905158997e-01 -3.873401284217834473e-01 -3.491354733705520630e-02 -1.252938210964202881e-01 9.034843184053897858e-03 2.375363409519195557e-01 3.386623263359069824e-01 4.578641057014465332e-01 5.326809361577033997e-02 1.299073994159698486e-01 -2.092159837484359741e-01 -1.834044009447097778e-01 1.141796335577964783e-01 1.017594188451766968e-01 3.438445553183555603e-02 -2.490793615579605103e-01 1.386808156967163086e-01 7.125005125999450684e-02 -5.769264325499534607e-02 -8.889166265726089478e-02 -1.881379820406436920e-02 1.891161352396011353e-01 -3.449340164661407471e-02 -2.009999938309192657e-02
-2.106669545173645020e-01 -2.175061777234077454e-02 -1.302172094583511353e-01 2.946850955486297607e-01 -2.222854271531105042e-02 4.586893599480390549e-03 3.032631576061248779e-01 3.132364749908447266e-01 2.231249362230300903e-01 -6.881899386644363403e-02 -3.440757989883422852e-01 3.240123987197875977e-01 -1.194027997553348541e-02 1.699805259704589844e-01 1.392880827188491821e-01 -4.144566506147384644e-02 2.337365895509719849e-01 2.178491204977035522e-01 -8.653750270605087280e-02 -5.031606554985046387e-02 4.297556728124618530e-02 1.433181911706924438e-01 2.196275889873504639e-01 -1.669577509164810181e-01 2.098221182823181152e-01 -4.298362880945205688e-02 2.058969140052795410e-01 -1.544497907161712646e-01 -2.486352622509002686e-02 -8.749023824930191040e-02 3.479517251253128052e-02 2.207966521382331848e-02
-2.206394821405410767e-01 -7.290346175432205200e-02 -3.561058938503265381e-01 -4.372044652700424194e-02 4.076198488473892212e-02 -1.841755360364913940e-01 1.078016534447669983e-01 -3.065938875079154968e-02 -3.158120438456535339e-02 -8.142490684986114502e-02 -1.532084196805953979e-01 7.337484508752822876e-02 -3.674140200018882751e-02 3.540104329586029053e-01 1.658319532871246338e-01 9.482578188180923462e-02 7.331977784633636475e-02 1.250718086957931519e-01 -2.553067170083522797e-02 -9.611975401639938354e-02 1.557580381631851196e-01 -7.505826652050018311e-02 2.178882807493209839e-01 5.508592724800109863e-02 1.563445031642913818e-01 2.122274786233901978e-02 4.020554423332214355e-01 -1.195639446377754211e-01 -1.767676621675491333e-01 3.966700136661529541e-01 -1.561955660581588745e-01 -2.105820775032043457e-01
-1.314739584922790527e-01 1.070348098874092102e-01 -4.145248532295227051e-01 3.522394001483917236e-01 -1.657913774251937866e-01 5.596214905381202698e-03 -8.263632655143737793e-02 4.971947520971298218e-02 -2.181809097528457642e-01 -1.232917606830596924e-01 -1.614219993352890015e-01 -7.479301095008850098e-02 -6.842235475778579712e-02 -9.289713203907012939e-02 3.248806297779083252e-01 -4.336632788181304932e-02 2.354286462068557739e-01 -2.104050517082214355e-01 -6.443492323160171509e-02 -3.431406021118164062e-01 -1.219614967703819275e-01 3.592367097735404968e-02 1.973431706428527832e-01 -2.422693669795989990e-01 8.346509933471679688e-02 -3.714744001626968384e-02 -3.898550942540168762e-02 4.259106889367103577e-02 4.341860860586166382e-02 6.752441823482513428e-02 7.744444161653518677e-02 -2.526275515556335449e-01
-4.436767399311065674e-01 -7.445491105318069458e-02 -2.142176926136016846e-01 2.407288551330566406e-01 1.271397769451141357e-01 1.670485138893127441e-01 4.953857362270355225e-01 1.383632887154817581e-02 -2.560551166534423828e-01 -1.710375398397445679e-01 -3.635866940021514893e-02 1.009725257754325867e-01 1.481071766465902328e-02 4.193420335650444031e-02 5.863687396049499512e-02 -2.197077125310897827e-02 -2.048663794994354248e-02 -2.349112182855606079e-02 -8.649221062660217285e-02 2.290767244994640350e-02 -1.661085486412048340e-01 1.963599771261215210e-01 -1.743495278060436249e-02 1.401967257261276245e-01 4.813075438141822815e-02 -1.938489079475402832e-01 2.222869247198104858e-01 -5.614364892244338989e-02 -6.329645216464996338e-02 3.085512220859527588e-01 3.708549961447715759e-02 6.112866476178169250e-02
-5.301311612129211426e-02 -6.055279448628425598e-02 -2.604729831218719482e-01 2.780659198760986328e-01 2.924112379550933838e-01 -9.238541126251220703e-02 8.574882149696350098e-02 1.548838019371032715e-01 -6.509916484355926514e-02 -1.636496484279632568e-01 -1.799769848585128784e-01 -1.122466698288917542e-01 -2.737718634307384491e-02 -2.180288881063461304e-01 3.063575923442840576e-01 1.737837046384811401e-01 -2.000414431095123291e-01 -2.087844163179397583e-01 -3.431243076920509338e-02 -6.519127637147903442e-02 -2.015822380781173706e-01 9.641147404909133911e-02 -2.129494212567806244e-02 -3.467899858951568604e-01 -7.711685448884963989e-02 -4.623607918620109558e-02 2.048681229352951050e-01 -4.084882885217666626e-02 2.364729344844818115e-01 2.826527357101440430e-01 -4.430063813924789429e-02 1.595055013895034790e-01
-1.535363215953111649e-02 -3.426700457930564880e-02 -9.729914367198944092e-02 1.543098539113998413e-01 -8.228638023138046265e-02 1.515172570943832397e-01 1.477428227663040161e-01 3.338780105113983154e-01 -1.254156827926635742e-01 -1.874443441629409790e-01 -2.616097033023834229e-01 -1.012732237577438354e-01 1.489149183034896851e-01 2.432629652321338654e-02 6.682728976011276245e-02 1.641371995210647583e-01 5.947806313633918762e-02 6.004846096038818359e-02 1.472097039222717285e-01 4.194872453808784485e-02 1.477987468242645264e-01 4.089756906032562256e-01 2.264406681060791016e-01 -4.156540706753730774e-02 4.305586218833923340e-02 1.171487569808959961e-01 3.486803472042083740e-01 -1.398301869630813599e-01 4.253732562065124512e-01 -6.332762539386749268e-02 -5.945141986012458801e-02 2.584205567836761475e-02
-9.843060374259948730e-02 5.117204971611499786e-03 -6.919663399457931519e-02 2.265751510858535767e-01 5.872916802763938904e-02 -7.728818804025650024e-02 2.081341296434402466e-01 -1.447640657424926758e-01 3.131956160068511963e-01 -4.413159936666488647e-02 -7.939821481704711914e-02 2.789430506527423859e-02 2.259748727083206177e-01 1.633562445640563965e-01 2.506005465984344482e-01 8.815240114927291870e-02 2.563830018043518066e-01 2.708969265222549438e-02 1.821290403604507446e-01 9.505628794431686401e-02 6.798094511032104492e-02 6.747430562973022461e-02 1.652063615620136261e-02 -4.463184773921966553e-01 1.118950024247169495e-01 9.024878591299057007e-02 2.375788837671279907e-01 1.516106631606817245e-02 3.355274721980094910e-02 2.860013246536254883e-01 -3.483927547931671143e-01 -7.784622162580490112e-02
-1.377627104520797729e-01 6.153466179966926575e-02 -1.570866703987121582e-01 2.888150811195373535e-01 -9.009522944688796997e-02 -1.660963892936706543e-02 3.562508225440979004e-01 2.755014896392822266e-01 1.694722473621368408e-01 -1.379046440124511719e-01 -1.059428900480270386e-01 2.926144599914550781e-01 1.544416695833206177e-01 6.139523908495903015e-02 4.981912672519683838e-02 -1.243232414126396179e-01 2.606944739818572998e-01 1.495462357997894287e-01 -3.919940441846847534e-03 -2.247546017169952393e-01 -9.090801328420639038e-02 2.807269990444183350e-01 1.094481348991394043e-01 -1.892120689153671265e-01 2.596345841884613037e-01 3.532066941261291504e-02 2.720539271831512451e-01 -1.575501561164855957e-01 -4.588555917143821716e-02 -8.012497425079345703e-02 9.138746559619903564e-02 8.782015740871429443e-02
1.030170321464538574e-01 6.002789828926324844e-03 1.704957932233810425e-01 4.151946902275085449e-01 -9.695050865411758423e-02 -1.667844951152801514e-01 2.146438658237457275e-01 6.115711107850074768e-02 -5.818746611475944519e-02 -9.207665920257568359e-02 9.494611620903015137e-02 -3.693524375557899475e-02 -2.417284697294235229e-01 8.041232824325561523e-02 -2.120897173881530762e-02 2.283345162868499756e-01 2.807441651821136475e-01 -1.753080934286117554e-01 7.766301929950714111e-02 -5.409562215209007263e-02 -3.432605564594268799e-01 2.455245554447174072e-01 4.547864198684692383e-03 -2.616799473762512207e-01 -1.231347769498825073e-01 1.525437831878662109e-02 1.430172771215438843e-01 -1.202114969491958618e-01 -3.301734570413827896e-03 3.431550264358520508e-01 -5.888370797038078308e-03 -1.671028882265090942e-01
1.698898077011108398e-01 -1.690994799137115479e-01 5.651971697807312012e-02 3.100985586643218994e-01 -2.288841009140014648e-01 8.907127380371093750e-02 2.782658934593200684e-01 -7.525233924388885498e-02 -1.008077114820480347e-01 -2.944496273994445801e-01 -1.949085295200347900e-01 7.695137709379196167e-02 2.910701632499694824e-01 1.308854669332504272e-01 1.882955282926559448e-01 1.510812938213348389e-01 2.437807433307170868e-02 -2.452476471662521362e-01 2.838478386402130127e-01 -1.806679219007492065e-01 3.788274526596069336e-02 2.234748937189579010e-02 3.691184520721435547e-02 -3.403068780899047852e-01 4.740883409976959229e-02 -6.747231632471084595e-02 2.937080264091491699e-01 9.494318626821041107e-03 -3.750393539667129517e-02 3.684412222355604172e-03 -1.049977093935012817e-01 -1.440054550766944885e-02
-2.175752073526382446e-01 -9.318008273839950562e-02 -5.891143530607223511e-02 3.626118600368499756e-01 -1.619643531739711761e-02 3.838352486491203308e-02 2.069707959890365601e-01 -1.881738193333148956e-02 2.274292521178722382e-02 -2.196735143661499023e-01 -2.905908524990081787e-01 -1.394168287515640259e-01 1.373708695173263550e-01 3.221088349819183350e-01 2.571539394557476044e-02 -1.751707494258880615e-01 -9.118917584419250488e-02 -8.700162172317504883e-02 -3.582393378019332886e-02 2.277429550886154175e-01 -1.307564377784729004e-01 1.932861208915710449e-01 -1.439988613128662109e-01 -3.878110647201538086e-01 9.422736614942550659e-02 4.503338783979415894e-02 2.143285274505615234e-01 -8.013757318258285522e-02 -2.350914925336837769e-01 2.100442200899124146e-01 -1.112753152847290039e-02 8.267262950539588928e-03
-1.448599249124526978e-01 1.632808335125446320e-02 1.368813663721084595e-01 1.672627776861190796e-01 -1.304548531770706177e-01 7.124673575162887573e-02 -1.484799236059188843e-01 3.642373383045196533e-01 -1.402534544467926025e-01 -2.423920482397079468e-01 -2.142581492662429810e-01 -2.462143003940582275e-01 2.157748043537139893e-01 7.733730226755142212e-02 3.365946114063262939e-01 3.223994970321655273e-01 -9.199606627225875854e-02 -1.558128744363784790e-01 -3.900788724422454834e-02 -8.366669714450836182e-02 1.276547461748123169e-01 2.662678360939025879e-01 6.758315861225128174e-02 -2.700878977775573730e-01 -9.589228034019470215e-02 -1.612651199102401733e-01 1.504760235548019409e-01 3.309519216418266296e-02 2.323544397950172424e-02 9.903649240732192993e-02 1.084740012884140015e-01 -1.160568073391914368e-01
-1.040394380688667297e-01 2.638228237628936768e-01 -3.464199304580688477e-01 2.685049176216125488e-01 3.296093642711639404e-02 -6.881741434335708618e-02 2.099417895078659058e-01 -8.949116617441177368e-02 2.675358057022094727e-01 -8.724445849657058716e-02 -1.915686130523681641e-01 -4.196311905980110168e-02 -1.505183875560760498e-01 -7.930905371904373169e-02 1.827988922595977783e-01 7.989794015884399414e-03 2.836825251579284668e-01 1.125688478350639343e-02 3.215355873107910156e-01 2.203421480953693390e-02 -9.783926606178283691e-02 1.208943426609039307e-01 7.502156496047973633e-02 -4.341185688972473145e-01 -1.002029702067375183e-01 -1.091042980551719666e-01 8.175764977931976318e-02 -1.778396964073181152e-01 2.363597042858600616e-02 8.839801698923110962e-02 9.438724815845489502e-02 9.595718234777450562e-02
-4.277793318033218384e-02 2.660465836524963379e-01 -2.403130084276199341e-01 1.045508682727813721e-01 1.004656404256820679e-01 9.276888519525527954e-02 1.245995312929153442e-01 -8.995441347360610962e-02 1.137633398175239563e-01 2.980316430330276489e-02 -1.809740215539932251e-01 -1.270003020763397217e-01 -2.210496664047241211e-01 2.853422760963439941e-01 3.579312935471534729e-02 1.152121573686599731e-01 -2.430754899978637695e-01 1.014209687709808350e-01 1.439575105905532837e-01 7.272566109895706177e-02 1.380654871463775635e-01 1.485790908336639404e-01 6.789209693670272827e-02 -4.500274062156677246e-01 1.257426198571920395e-02 8.186632394790649414e-02 4.543871879577636719e-01 2.534274756908416748e-02 1.442719995975494385e-01 1.665949672460556030e-01 -3.193632140755653381e-02 -4.034610465168952942e-02
-1.826037070713937283e-03 -3.267743065953254700e-02 -4.598083198070526123e-01 -6.535402964800596237e-03 -4.640239477157592773e-02 -2.204394042491912842e-01 2.082580775022506714e-01 -1.888704150915145874e-01 -2.422812730073928833e-01 -2.430277168750762939e-01 -1.615907065570354462e-02 1.556618213653564453e-01 -7.293900847434997559e-02 2.174563258886337280e-01 8.446002006530761719e-02 6.443940219469368458e-04 2.568442523479461670e-01 2.322498857975006104e-01 -1.652686595916748047e-01 -4.067824222147464752e-03 3.939887881278991699e-02 8.394611999392509460e-03 -1.870835013687610626e-02 -6.392887234687805176e-02 4.038783907890319824e-02 9.761602431535720825e-02 4.046092331409454346e-01 -1.926943212747573853e-01 3.816280886530876160e-02 2.628391981124877930e-01 1.276774853467941284e-01 -5.945964530110359192e-02
-1.288621723651885986e-01 -1.753310412168502808e-01 -3.087163269519805908e-01 2.537469863891601562e-01 2.654236853122711182e-01 -9.511068463325500488e-02 3.126817941665649414e-02 6.257594376802444458e-02 1.333626359701156616e-01 -2.377138435840606689e-01 -1.653477251529693604e-01 1.601890623569488525e-01 -1.715188175439834595e-01 1.057048141956329346e-02 2.916828095912933350e-01 1.318842768669128418e-01 2.466139011085033417e-02 7.359400391578674316e-02 1.252042651176452637e-01 2.516476809978485107e-01 7.021123915910720825e-02 2.653400003910064697e-01 1.992601528763771057e-02 -3.476358652114868164e-01 9.606155753135681152e-02 1.838411539793014526e-01 2.589825391769409180e-01 2.219862863421440125e-02 -6.168047338724136353e-02 2.263364791870117188e-01 3.978426381945610046e-02 2.143048867583274841e-02
6.733316928148269653e-02 2.282495982944965363e-02 -1.863905191421508789e-01 1.585075855255126953e-01 -1.266702860593795776e-01 -9.212303161621093750e-02 5.390364304184913635e-02 1.026538461446762085e-01 -1.422743052244186401e-01 -1.995406597852706909e-01 -3.242927193641662598e-01 -3.881841301918029785e-01 3.469251841306686401e-02 4.923580214381217957e-02 -8.928731083869934082e-03 8.942779153585433960e-02 1.115797832608222961e-01 -7.581857591867446899e-02 3.117301762104034424e-01 -1.153216436505317688e-01 -2.058094441890716553e-01 1.193740144371986389e-01 2.959790229797363281e-01 -2.168626636266708374e-01 1.756782643496990204e-02 1.777094900608062744e-01 3.349781930446624756e-01 1.648766845464706421e-01 2.173782885074615479e-01 1.519295722246170044e-01 7.271814346313476562e-02 -5.163386836647987366e-02
-9.315097332000732422e-02 1.770032644271850586e-01 -1.514628380537033081e-01 1.225646063685417175e-01 5.899892747402191162e-02 -5.290010944008827209e-02 1.014235615730285645e-01 6.544666737318038940e-02 2.269353717565536499e-02 -2.060171216726303101e-01 -2.065277099609375000e-01 -1.015250664204359055e-02 4.103757813572883606e-02 -2.158363536000251770e-02 -9.566639550030231476e-03 3.168534040451049805e-01 -4.743137210607528687e-02 -5.252422392368316650e-02 3.241588175296783447e-01 -4.325016215443611145e-02 -1.011791974306106567e-01 2.127022743225097656e-01 5.365853384137153625e-02 8.514110743999481201e-02 1.668664626777172089e-02 -2.387563139200210571e-01 3.092376291751861572e-01 6.318275630474090576e-02 1.396922767162322998e-01 2.404318302869796753e-01 3.034612834453582764e-01 -4.571094810962677002e-01
-1.004694104194641113e-01 -8.579413592815399170e-02 2.429044991731643677e-01 2.810620367527008057e-01 -8.715107291936874390e-02 -7.914467155933380127e-02 -7.822255790233612061e-02 3.546650409698486328e-01 -6.427282094955444336e-02 -2.322922646999359131e-01 -2.554748952388763428e-01 8.378968387842178345e-02 8.244361728429794312e-02 2.433019578456878662e-01 1.210331991314888000e-01 1.943273656070232391e-02 2.304574847221374512e-01 -1.191757339984178543e-02 7.284992188215255737e-02 1.700856387615203857e-01 7.360313832759857178e-02 3.977201282978057861e-01 5.482225120067596436e-02 -4.235349223017692566e-02 -1.194805651903152466e-01 -6.795103847980499268e-02 2.963675260543823242e-01 -1.591765135526657104e-01 1.616264581680297852e-01 9.344436973333358765e-02 -1.719336807727813721e-01 -1.871268302202224731e-01
5.911775305867195129e-02 -3.120780289173126221e-01 -3.131750524044036865e-01 1.822269260883331299e-01 5.806808546185493469e-02 3.140126168727874756e-01 1.860768198966979980e-01 -7.620628178119659424e-02 -1.122650876641273499e-01 -1.433096975088119507e-01 -5.558038130402565002e-02 -9.665898047387599945e-03 2.079441249370574951e-01 1.658818274736404419e-01 1.216536238789558411e-01 2.344946861267089844e-01 -7.083966047503054142e-04 6.048087030649185181e-03 -3.025317192077636719e-01 -3.438153862953186035e-02 9.476262144744396210e-03 -1.382569372653961182e-01 1.709476299583911896e-02 -1.974477171897888184e-01 5.346079170703887939e-02 -2.511625736951828003e-02 3.990655243396759033e-01 -5.178282409906387329e-02 4.007723927497863770e-02 -1.051694080233573914e-01 -4.017879068851470947e-02 -3.429557979106903076e-01
-9.976001828908920288e-02 -7.497923076152801514e-02 1.220136582851409912e-01 4.043056368827819824e-01 4.802056401968002319e-02 -1.125092133879661560e-01 7.275754958391189575e-02 -6.854457408189773560e-02 -6.390779465436935425e-02 5.479606986045837402e-02 -1.378651261329650879e-01 1.889245957136154175e-01 -2.999069914221763611e-02 1.983187347650527954e-02 2.896241545677185059e-01 1.350497454404830933e-01 2.215812206268310547e-01 -1.793376803398132324e-01 3.530373275279998779e-01 -1.901120245456695557e-01 -1.685025729238986969e-02 -9.918098337948322296e-03 -1.605532467365264893e-01 -2.397891879081726074e-01 3.659144509583711624e-03 -2.933365665376186371e-02 1.030808240175247192e-01 -9.468636661767959595e-02 3.814965784549713135e-01 1.708630919456481934e-01 2.809255421161651611e-01 -1.269065886735916138e-01
1.566543802618980408e-02 1.059300377964973450e-01 -9.153825789690017700e-02 3.974311649799346924e-01 -4.362942278385162354e-02 -3.001548349857330322e-01 2.158945500850677490e-01 1.278108507394790649e-01 5.363620072603225708e-02 -2.218231856822967529e-01 -3.569650463759899139e-03 2.784640491008758545e-01 4.969346150755882263e-02 7.420757412910461426e-02 -4.193322360515594482e-02 7.227678317576646805e-03 1.768932044506072998e-01 2.997406721115112305e-01 1.322724968194961548e-01 -1.324677169322967529e-01 6.490173190832138062e-02 3.574493527412414551e-01 2.195758819580078125e-01 -6.209373474121093750e-02 3.703080490231513977e-02 1.126173883676528931e-01 2.697974145412445068e-01 -2.616420090198516846e-01 -5.460425093770027161e-02 -1.365298479795455933e-01 1.033492237329483032e-01 9.320338722318410873e-04
1.754774153232574463e-02 5.739041045308113098e-02 -1.529653072357177734e-01 2.171768434345722198e-02 -4.267276078462600708e-02 -7.580641657114028931e-02 4.275277853012084961e-01 6.296433508396148682e-02 3.235445171594619751e-02 -2.983113229274749756e-01 -1.575107723474502563e-01 3.400892019271850586e-02 4.129081591963768005e-02 2.445381134748458862e-01 1.056964397430419922e-01 3.713389635086059570e-01 -1.491778790950775146e-01 -2.265556342899799347e-02 2.015431374311447144e-01 1.094227060675621033e-01 -1.268382221460342407e-01 -7.017915602773427963e-03 9.909722954034805298e-02 -3.347647190093994141e-01 3.252384364604949951e-01 -1.613874286413192749e-01 9.205266088247299194e-02 1.273204088211059570e-01 -1.357661634683609009e-01 2.050719857215881348e-01 1.036288812756538391e-01 -1.025868207216262817e-01
-9.846667945384979248e-02 -1.883618347346782684e-02 -1.927212625741958618e-01 2.631781101226806641e-01 2.024755477905273438e-01 -7.754059135913848877e-02 3.392041921615600586e-01 6.894007325172424316e-02 -1.940221525728702545e-02 -6.021439284086227417e-02 1.326944530010223389e-01 -1.415746402926743031e-03 2.007521539926528931e-01 3.907916247844696045e-01 7.453533262014389038e-02 1.661977767944335938e-01 -1.635063290596008301e-01 -3.192223235964775085e-02 -5.039645731449127197e-02 -2.321464270353317261e-01 1.377743482589721680e-02 1.338091790676116943e-01 -5.984314531087875366e-02 -2.366279512643814087e-01 1.019596308469772339e-01 -2.495200186967849731e-01 1.623520255088806152e-01 8.173494040966033936e-02 -2.384056150913238525e-01 3.133322894573211670e-01 1.198371797800064087e-01 -1.788622140884399414e-01
-4.206693544983863831e-02 -6.504518538713455200e-02 -3.685082495212554932e-01 2.624865770339965820e-01 8.062200993299484253e-02 -1.566607654094696045e-01 2.768547832965850830e-01 -4.232887178659439087e-02 -1.143296509981155396e-01 -1.567243784666061401e-01 -2.011859714984893799e-01 -2.889165580272674561e-01 7.232186198234558105e-02 5.669477954506874084e-02 1.592142432928085327e-01 -1.213217526674270630e-02 3.008774220943450928e-01 1.661574989557266235e-01 -1.285910308361053467e-01 1.464877128601074219e-01 -8.713183552026748657e-02 1.797512173652648926e-01 -2.544139027595520020e-01 -1.382842212915420532e-01 -2.149776518344879150e-01 -1.127977371215820312e-01 1.441440284252166748e-01 8.321207016706466675e-02 2.276860326528549194e-01 9.006394445896148682e-02 2.350134998559951782e-01 5.089228972792625427e-02
-3.707043230533599854e-01 -1.563908010721206665e-01 -2.701197862625122070e-01 -4.591911286115646362e-02 -1.705693453550338745e-01 3.284573554992675781e-03 2.446444481611251831e-01 1.765049695968627930e-01 -7.057863473892211914e-02 -1.305754780769348145e-01 -3.888914361596107483e-02 -6.230606138706207275e-02 -2.158136665821075439e-02 1.830818802118301392e-01 3.303723931312561035e-01 1.273560822010040283e-01 2.633187770843505859e-01 1.540480647236108780e-02 1.486571431159973145e-01 2.752649188041687012e-01 7.809244096279144287e-02 2.031412869691848755e-01 2.889330871403217316e-02 -3.202955424785614014e-01 1.172945052385330200e-01 1.089001595973968506e-01 2.411275357007980347e-01 -9.632850438356399536e-02 4.486299306154251099e-02 1.926042437553405762e-01 4.403880238533020020e-02 -6.198183447122573853e-02
-3.560759723186492920e-01 1.824967861175537109e-01 -7.848959416151046753e-02 1.554961651563644409e-01 4.943928495049476624e-02 1.222859174013137817e-01 9.155108034610748291e-02 -1.074506416916847229e-01 -5.461690202355384827e-02 -2.186722606420516968e-01 -1.682816073298454285e-02 1.146391704678535461e-01 3.059220314025878906e-01 7.093580439686775208e-03 1.160120368003845215e-01 1.712417006492614746e-01 -2.057103514671325684e-01 1.527940928936004639e-01 1.527502983808517456e-01 -1.673925966024398804e-01 -7.026698440313339233e-02 2.669998109340667725e-01 2.684899866580963135e-01 -1.106851696968078613e-01 -6.365341693162918091e-02 3.587184846401214600e-02 3.273574411869049072e-01 1.065717451274394989e-02 1.080259159207344055e-01 -1.090555563569068909e-01 3.835894763469696045e-01 -1.034120693802833557e-01
-4.317948967218399048e-02 9.048315882682800293e-02 -1.842982172966003418e-01 2.097345888614654541e-01 2.026924490928649902e-01 -4.023250564932823181e-02 2.647500932216644287e-01 1.332176625728607178e-01 -2.205763459205627441e-01 -4.128989949822425842e-02 2.032573521137237549e-01 6.745916604995727539e-02 1.204393729567527771e-01 3.580861389636993408e-01 1.487768143415451050e-01 2.215602546930313110e-01 -3.267104178667068481e-02 -2.654347755014896393e-02 6.627600640058517456e-02 -2.232418805360794067e-01 -4.303831607103347778e-02 1.194357126951217651e-01 -6.042581051588058472e-02 -2.260365486145019531e-01 2.323275804519653320e-01 -2.296295315027236938e-01 2.383223325014114380e-01 6.387055385857820511e-03 -2.427358478307723999e-01 2.503591477870941162e-01 1.090830042958259583e-01 -2.176411002874374390e-01
-2.672486901283264160e-01 -1.576574891805648804e-01 -1.708249151706695557e-01 2.519131079316139221e-02 -9.500227123498916626e-02 -1.486514508724212646e-01 7.331894338130950928e-02 1.801877468824386597e-01 -1.342486590147018433e-01 1.432718187570571899e-01 -1.631657332181930542e-01 4.331198334693908691e-02 -1.280190795660018921e-01 3.852561116218566895e-01 3.548629879951477051e-01 1.370544135570526123e-01 1.345444321632385254e-01 5.958208814263343811e-02 2.727154195308685303e-01 -3.678826382383704185e-03 1.546255201101303101e-01 1.628222912549972534e-01 -2.392500638961791992e-02 -2.818339169025421143e-01 2.894295752048492432e-01 9.901928901672363281e-02 2.652066946029663086e-01 1.756196320056915283e-01 2.694194670766592026e-03 -1.374487578868865967e-02 -8.214321732521057129e-02 -1.456132810562849045e-02
-1.668068319559097290e-01 -1.651718616485595703e-01 -3.033374249935150146e-01 2.554724514484405518e-01 1.241816133260726929e-01 -9.844759106636047363e-02 3.424216806888580322e-01 -6.659556645900011063e-03 -2.323572039604187012e-01 -2.082642763853073120e-01 3.804845735430717468e-03 -1.528378725051879883e-01 7.507052272558212280e-02 1.136922612786293030e-01 1.312244087457656860e-01 -1.019996684044599533e-02 1.762500703334808350e-01 1.991542242467403412e-02 -2.292032688856124878e-01 4.186310991644859314e-02 -2.517458423972129822e-02 3.242963850498199463e-01 -3.261656165122985840e-01 -5.227409303188323975e-02 -5.842185392975807190e-02 -1.803246736526489258e-01 2.347330600023269653e-01 -4.120505973696708679e-02 1.903461813926696777e-01 5.701576545834541321e-02 2.047997266054153442e-01 1.173115074634552002e-01
-8.473983407020568848e-02 9.810019284486770630e-02 -1.896396577358245850e-01 2.444313764572143555e-01 1.789296716451644897e-01 -1.433855593204498291e-01 2.355969697237014771e-01 -1.362626701593399048e-01 1.316459774971008301e-01 -3.695278987288475037e-02 -2.078037410974502563e-01 -1.626200973987579346e-01 -2.937447726726531982e-01 1.623364090919494629e-01 -8.117345161736011505e-03 1.076658666133880615e-01 -2.714641392230987549e-01 -7.500540465116500854e-02 2.366698235273361206e-01 1.126640662550926208e-02 6.275652348995208740e-02 1.718591451644897461e-01 1.250601708889007568e-01 -4.892745912075042725e-01 -5.082029849290847778e-02 -3.619329631328582764e-02 3.079403340816497803e-01 4.319261386990547180e-02 -6.101312115788459778e-02 8.886605501174926758e-02 4.652564227581024170e-02 -9.942014515399932861e-02
-3.621286153793334961e-01 7.977073639631271362e-02 -2.962775528430938721e-01 2.779726684093475342e-01 -3.086174130439758301e-01 -7.150548696517944336e-02 5.893717706203460693e-02 -7.108564954251050949e-03 -7.749660871922969818e-03 1.205502171069383621e-02 4.306136816740036011e-02 -1.611888408660888672e-01 -8.306693285703659058e-02 2.157307267189025879e-01 -1.192880719900131226e-01 2.422331273555755615e-01 -7.074408978223800659e-02 1.091068685054779053e-01 -1.977206319570541382e-01 5.510503426194190979e-02 -3.407780081033706665e-02 1.580722779035568237e-01 4.446951672434806824e-02 -4.029607027769088745e-02 1.844716072082519531e-01 2.090190164744853973e-02 4.141174852848052979e-01 -1.725862175226211548e-01 2.029529660940170288e-01 -2.481173872947692871e-01 1.062703058123588562e-01 -2.451145648956298828e-02
5.918307229876518250e-02 1.967435330152511597e-01 -1.040373444557189941e-01 2.183161973953247070e-01 -2.051687426865100861e-02 -5.690376088023185730e-02 9.514457732439041138e-02 1.642753332853317261e-01 -1.065393611788749695e-01 -1.186542958021163940e-02 -3.286604881286621094e-01 -2.425975650548934937e-01 9.986427426338195801e-02 2.187451580539345741e-03 3.222701698541641235e-02 2.088082134723663330e-01 -9.851629287004470825e-02 9.444411098957061768e-02 3.061658740043640137e-01 -1.772496253252029419e-01 -1.285968720912933350e-01 2.527568340301513672e-01 -3.970543667674064636e-02 -2.806934416294097900e-01 -1.854001432657241821e-01 2.055991739034652710e-01 3.436939418315887451e-01 -2.457491867244243622e-02 3.070616722106933594e-01 2.400610037147998810e-02 1.548134088516235352e-01 -8.861905336380004883e-02
-1.835053116083145142e-01 -1.220749840140342712e-01 -3.236357867717742920e-01 1.757829934358596802e-01 4.564879927784204483e-03 -1.392255723476409912e-01 -1.482450813055038452e-01 -9.584988467395305634e-03 2.385199368000030518e-01 -3.524954989552497864e-02 -1.041190773248672485e-01 -1.512460596859455109e-02 2.404011487960815430e-01 1.060759834945201874e-02 1.956352740526199341e-01 2.061037272214889526e-01 1.409763544797897339e-01 -5.538610368967056274e-02 5.532134324312210083e-02 -1.226140633225440979e-01 5.418607965111732483e-03 3.974472880363464355e-01 1.723991781473159790e-01 6.044987821951508522e-04 6.514734774827957153e-02 -4.005417823791503906e-01 1.306123659014701843e-02 -9.739973582327365875e-03 1.370076322928071022e-03 2.828968167304992676e-01 2.240187078714370728e-01 -2.062454372644424438e-01
-3.765058144927024841e-02 -1.371681988239288330e-01 -1.055684760212898254e-01 3.476288914680480957e-01 2.108511701226234436e-02 -8.108551055192947388e-02 1.616604477167129517e-01 1.246701478958129883e-01 -2.825092077255249023e-01 -3.160137832164764404e-01 -9.101375937461853027e-02 9.959916025400161743e-02 1.188677251338958740e-01 2.708234190940856934e-01 2.423719912767410278e-01 -5.471943318843841553e-02 9.147080779075622559e-02 1.616126596927642822e-01 -8.738543093204498291e-02 1.027023345232009888e-01 9.049611538648605347e-02 5.742804333567619324e-02 1.318729519844055176e-01 -9.148991107940673828e-02 4.089239984750747681e-02 -1.268328875303268433e-01 3.162919878959655762e-01 -6.895568966865539551e-02 2.722079753875732422e-01 -1.650663763284683228e-01 -2.616176605224609375e-01 -2.640597820281982422e-01
-1.479362994432449341e-01 1.140120029449462891e-01 -9.341743588447570801e-02 1.368864178657531738e-01 -1.898401975631713867e-02 -1.874130778014659882e-02 4.143293201923370361e-02 5.050845071673393250e-02 -1.159956529736518860e-01 -2.606345713138580322e-01 -2.583337724208831787e-01 -2.061452344059944153e-02 -4.028369486331939697e-02 7.780656218528747559e-02 5.603441037237644196e-03 3.037303090095520020e-01 -2.137951552867889404e-01 -1.733076870441436768e-01 3.577005565166473389e-01 -4.431829974055290222e-02 -1.286346912384033203e-01 1.918702870607376099e-01 -5.649377405643463135e-02 -2.193633466958999634e-02 -1.331252325326204300e-02 -3.261928558349609375e-01 2.682805061340332031e-01 1.916860342025756836e-01 1.514018326997756958e-02 1.758833825588226318e-01 2.297288775444030762e-01 -3.496243953704833984e-01
4.160520806908607483e-02 -3.480404019355773926e-01 -2.140301465988159180e-01 2.157628387212753296e-01 2.754739858210086823e-02 1.623447798192501068e-02 4.465375840663909912e-02 4.053210467100143433e-02 -1.918730586767196655e-01 -2.658435106277465820e-01 1.000663358718156815e-02 1.208068728446960449e-01 2.167824506759643555e-01 2.852109260857105255e-02 2.039812058210372925e-01 8.436020463705062866e-02 1.370138078927993774e-01 2.675088346004486084e-01 -1.584278605878353119e-02 -1.271913526579737663e-03 -4.614884778857231140e-02 1.332706362009048462e-01 1.142895817756652832e-01 -2.555287480354309082e-01 2.318049371242523193e-01 -3.902372717857360840e-02 3.621606230735778809e-01 1.193121671676635742e-01 1.518950462341308594e-01 -1.913496255874633789e-01 -1.257745772600173950e-01 -3.104954063892364502e-01
-3.913597390055656433e-02 1.343485862016677856e-01 -2.055228501558303833e-01 1.345111429691314697e-01 -3.445307165384292603e-02 2.959358319640159607e-02 1.307178884744644165e-01 4.503729641437530518e-01 -1.500462144613265991e-01 -1.025464981794357300e-01 -4.022290110588073730e-01 1.888116076588630676e-02 6.846043467521667480e-02 -2.858547493815422058e-02 1.075779795646667480e-01 2.552385628223419189e-01 8.653839677572250366e-02 -7.291299849748611450e-02 2.930819690227508545e-01 -1.775181591510772705e-01 -2.219384908676147461e-01 3.402227908372879028e-02 -9.451659768819808960e-02 -2.243373692035675049e-01 -2.814647555351257324e-01 -9.386418759822845459e-02 2.145051062107086182e-01 -9.511353820562362671e-02 8.827371895313262939e-02 1.618290394544601440e-01 -1.590448245406150818e-02 -5.904807150363922119e-02
-5.262532830238342285e-02 6.567846983671188354e-03 -1.782608181238174438e-01 5.287071466445922852e-01 5.608844757080078125e-02 1.732372045516967773e-01 9.054130315780639648e-02 -5.932769924402236938e-02 -1.549035012722015381e-01 -4.292239900678396225e-03 -2.881247401237487793e-01 9.162303805351257324e-02 -8.500101417303085327e-02 2.719657123088836670e-01 -1.776089519262313843e-01 1.221878901124000549e-01 1.391152292490005493e-01 -1.017589271068572998e-01 6.763458251953125000e-02 -1.350343320518732071e-02 -1.820269674062728882e-01 9.442676603794097900e-02 1.151706129312515259e-01 -5.332328379154205322e-02 -1.989739686250686646e-01 -3.404055535793304443e-01 2.485430985689163208e-01 1.271694004535675049e-01 1.911945939064025879e-01 4.323019459843635559e-02 1.742164790630340576e-01 -5.571960657835006714e-02
-1.025963127613067627e-01 9.279014542698860168e-03 2.421726845204830170e-02 2.514126598834991455e-01 -1.721549928188323975e-01 -2.926872670650482178e-01 -1.221606582403182983e-01 4.167492687702178955e-01 -6.657130271196365356e-02 -2.026610225439071655e-01 -7.878282666206359863e-02 1.668809950351715088e-01 1.609883159399032593e-01 -7.278351485729217529e-02 3.772882223129272461e-01 2.965103685855865479e-01 1.052055209875106812e-01 -7.640810310840606689e-02 2.678129635751247406e-02 1.804570555686950684e-01 1.648015528917312622e-01 4.548786953091621399e-02 1.228339448571205139e-01 -1.329109072685241699e-01 2.254079431295394897e-01 2.522651851177215576e-02 1.568590104579925537e-01 5.036970600485801697e-03 1.549049615859985352e-01 5.540010053664445877e-03 1.622027456760406494e-01 -2.051009982824325562e-01
-8.703185617923736572e-02 2.034978568553924561e-01 -6.189285218715667725e-02 2.713405787944793701e-01 3.440300002694129944e-02 9.346069395542144775e-02 1.380532383918762207e-01 2.699611783027648926e-01 -1.261453181505203247e-01 -9.383220225572586060e-02 -3.847568631172180176e-01 -8.106821775436401367e-02 -1.734377592802047729e-01 -4.771737381815910339e-02 1.424459666013717651e-01 2.049350440502166748e-01 -1.023551076650619507e-02 4.858810082077980042e-02 2.254278063774108887e-01 -1.017083004117012024e-01 -2.572421431541442871e-01 1.349422931671142578e-01 1.874873489141464233e-01 -2.628805935382843018e-01 -2.395186424255371094e-01 2.289717346429824829e-01 1.496439278125762939e-01 3.221487998962402344e-02 1.093218401074409485e-01 2.759575247764587402e-01 1.431654989719390869e-01 -6.025489047169685364e-02
-7.132866978645324707e-02 6.455408781766891479e-02 -1.267373859882354736e-01 2.970902323722839355e-01 4.632418230175971985e-02 -6.439618021249771118e-02 -6.112406402826309204e-02 2.919807285070419312e-02 -6.597759574651718140e-02 2.249335683882236481e-02 -2.789074368774890900e-02 -2.608837783336639404e-01 1.257026195526123047e-01 2.586763501167297363e-01 1.008362397551536560e-01 2.734450399875640869e-01 -9.360018372535705566e-02 -1.730217784643173218e-01 3.091396391391754150e-01 -6.133259460330009460e-02 -2.671266905963420868e-03 4.799295961856842041e-02 1.293988525867462158e-01 -5.487291514873504639e-02 2.962423115968704224e-02 -5.831212922930717468e-02 -1.464324165135622025e-02 1.950637847185134888e-01 3.984000980854034424e-01 5.139727517962455750e-02 2.633835673332214355e-01 -4.481261372566223145e-01
-1.719793677330017090e-01 -2.340911515057086945e-02 -1.772187948226928711e-01 3.647364974021911621e-01 -1.225867196917533875e-01 1.147666871547698975e-01 7.725126296281814575e-02 2.061332613229751587e-01 -5.708904936909675598e-03 -5.696735158562660217e-02 4.335067421197891235e-02 -4.651900753378868103e-02 -8.068206906318664551e-02 1.007660180330276489e-01 1.205617636442184448e-01 3.925299644470214844e-02 2.964209765195846558e-02 -3.944114595651626587e-02 2.008753120899200439e-01 9.419522434473037720e-02 -2.288918942213058472e-01 1.407398283481597900e-01 -5.762822180986404419e-02 -1.438666284084320068e-01 -4.473293423652648926e-01 -1.425169557332992554e-01 1.861914098262786865e-01 -1.102312840521335602e-02 3.551970720291137695e-01 5.431386828422546387e-02 3.177262842655181885e-01 -2.357411235570907593e-01
-5.191665142774581909e-02 4.548314027488231659e-03 -3.517901003360748291e-01 -5.811889842152595520e-02 -1.591114513576030731e-02 -1.811625361442565918e-01 2.986411154270172119e-01 2.950992062687873840e-02 -6.833476573228836060e-02 -4.104968011379241943e-01 -1.447577625513076782e-01 1.808058917522430420e-01 7.057429105043411255e-02 8.130444586277008057e-02 -8.625600486993789673e-02 4.974739626049995422e-02 5.326923355460166931e-02 2.380174100399017334e-01 -2.634575963020324707e-01 -1.013867184519767761e-01 -8.796147257089614868e-02 1.144856587052345276e-01 1.729019135236740112e-01 -1.240373179316520691e-01 1.566942930221557617e-01 -2.882528007030487061e-01 2.654308676719665527e-01 -1.932809799909591675e-01 -4.049803130328655243e-03 2.254102081060409546e-01 -8.092460036277770996e-02 -1.433815956115722656e-01
-1.689403355121612549e-01 1.984032392501831055e-01 -2.489954829216003418e-01 3.066888749599456787e-01 -1.942985951900482178e-01 -1.036584228277206421e-01 1.672013998031616211e-01 3.776591718196868896e-01 -7.948981225490570068e-02 7.951866090297698975e-02 -1.045205369591712952e-01 -1.163356602191925049e-01 -1.743830181658267975e-02 -4.818776249885559082e-02 1.580971181392669678e-01 -7.436012476682662964e-02 2.418947219848632812e-01 5.786156654357910156e-02 1.851180493831634521e-01 1.205612868070602417e-01 1.322053819894790649e-01 1.632559001445770264e-01 1.480718255043029785e-01 -1.695079803466796875e-01 -7.354839146137237549e-02 -5.454823840409517288e-03 3.333874940872192383e-01 -1.988264620304107666e-01 2.798464000225067139e-01 -4.822403716389089823e-04 -8.963189274072647095e-02 1.969466656446456909e-01
-1.143176704645156860e-01 1.640815883874893188e-01 -4.763391017913818359e-01 -1.354666948318481445e-01 -2.903796136379241943e-01 -7.943921536207199097e-02 3.112750947475433350e-01 3.671740181744098663e-03 -5.291045084595680237e-02 1.179296299815177917e-01 -2.261343896389007568e-01 -2.922487817704677582e-02 8.116662502288818359e-02 -8.087599650025367737e-03 6.888508796691894531e-02 2.828028202056884766e-01 -2.345799058675765991e-01 1.344917435199022293e-02 7.174831815063953400e-03 6.452672183513641357e-02 -3.204376995563507080e-02 3.341385126113891602e-01 2.176412492990493774e-01 -1.275660991668701172e-01 -2.630128338932991028e-02 -2.700706012547016144e-02 3.065437078475952148e-01 5.273299291729927063e-02 -4.336607456207275391e-02 9.317407757043838501e-02 1.157870218157768250e-01 -9.627347439527511597e-02
-2.098091095685958862e-01 -1.070621609687805176e-01 1.669398844242095947e-01 3.235211968421936035e-01 -9.606993198394775391e-02 -1.846503615379333496e-01 -1.637471467256546021e-01 2.216654121875762939e-01 7.426288723945617676e-02 -2.222272753715515137e-01 -1.631851792335510254e-01 6.160137802362442017e-02 6.720027327537536621e-02 2.423102110624313354e-01 2.013861089944839478e-01 8.459170162677764893e-02 3.563902378082275391e-01 -1.248065605759620667e-01 1.184530630707740784e-01 -4.773257300257682800e-02 -1.058222427964210510e-01 2.084525674581527710e-01 9.011397510766983032e-02 -1.994224041700363159e-01 -7.231427729129791260e-02 2.066989988088607788e-01 -2.826903015375137329e-02 -8.915219455957412720e-02 2.572598159313201904e-01 2.624914050102233887e-01 1.285941060632467270e-02 -2.074875533580780029e-01
-1.991728097200393677e-01 -2.507463395595550537e-01 -2.346116453409194946e-01 4.228855669498443604e-01 -1.054265499114990234e-01 2.136753648519515991e-01 3.005291521549224854e-01 8.709375560283660889e-02 4.649547860026359558e-02 1.406111521646380424e-03 -3.000795282423496246e-02 3.122742474079132080e-02 4.150126874446868896e-02 1.558646410703659058e-01 5.799681413918733597e-03 -3.483280912041664124e-02 -1.626796424388885498e-01 1.472817212343215942e-01 1.525454819202423096e-01 1.455974727869033813e-01 6.478434056043624878e-02 1.812377125024795532e-01 5.274179950356483459e-02 -2.017965316772460938e-01 -1.317359656095504761e-01 -4.033589363098144531e-02 3.545664846897125244e-01 6.837819516658782959e-02 2.611825764179229736e-01 6.338407844305038452e-02 -2.723776102066040039e-01 -9.291516244411468506e-02
-9.489114582538604736e-02 -1.036869883537292480e-01 -2.661963999271392822e-01 -1.236649323254823685e-02 -2.946195900440216064e-01 -8.795964717864990234e-02 1.692927330732345581e-01 2.154896855354309082e-01 -1.856160722672939301e-02 -2.677927315235137939e-01 -3.668935894966125488e-01 2.310248315334320068e-01 2.791001498699188232e-01 -1.136509850621223450e-01 4.072098433971405029e-02 8.525032550096511841e-02 8.118529804050922394e-03 2.865773439407348633e-01 -1.565150320529937744e-01 -3.049922287464141846e-01 -8.618087321519851685e-02 5.699317529797554016e-02 -5.935005377978086472e-03 -1.019527837634086609e-01 9.745459258556365967e-02 -1.416880041360855103e-01 1.807791292667388916e-01 3.080840595066547394e-02 2.645199894905090332e-01 1.354362964630126953e-01 8.651898801326751709e-02 -7.674327935092151165e-04
-1.603238433599472046e-01 3.880466148257255554e-02 2.260995656251907349e-01 2.995482087135314941e-01 -1.448735129088163376e-02 -3.182496130466461182e-01 1.271789669990539551e-01 -3.515330702066421509e-02 -2.903990447521209717e-02 5.803060531616210938e-02 4.285159986466169357e-03 4.237377643585205078e-02 3.889649361371994019e-02 -4.722118005156517029e-02 1.593946367502212524e-01 2.330632358789443970e-01 2.524587213993072510e-01 -8.305948972702026367e-02 2.187609821557998657e-01 -1.783889681100845337e-01 8.011480793356895447e-03 2.303396165370941162e-01 -1.650960296392440796e-01 -3.005736172199249268e-01 -1.464679837226867676e-01 -2.961305342614650726e-02 8.460954576730728149e-02 -1.051023080945014954e-01 3.353413343429565430e-01 3.023582100868225098e-01 1.952389776706695557e-01 -1.413582116365432739e-01
2.013795450329780579e-02 -4.823754541575908661e-03 -3.252581954002380371e-01 3.734573721885681152e-01 -4.138786811381578445e-03 2.006544619798660278e-01 -1.970647461712360382e-02 1.679207235574722290e-01 -7.824084162712097168e-02 -2.574071586132049561e-01 -2.378569990396499634e-01 5.180378630757331848e-02 7.968439161777496338e-02 2.686645090579986572e-01 1.055431291460990906e-01 2.927300035953521729e-01 2.647692859172821045e-01 1.309853941202163696e-01 2.683305442333221436e-01 -7.911434769630432129e-02 -2.625558078289031982e-01 -1.925205439329147339e-02 -4.177050665020942688e-02 -6.066647823899984360e-03 -2.905397117137908936e-01 5.063257738947868347e-02 6.346270442008972168e-02 -3.238075599074363708e-02 5.174252390861511230e-02 1.221373602747917175e-01 1.659349799156188965e-01 6.821060925722122192e-02
-4.506503343582153320e-01 -2.674054168164730072e-02 -9.344393759965896606e-02 3.163803815841674805e-01 -4.403695929795503616e-03 -3.351258859038352966e-02 2.018386125564575195e-01 1.030262559652328491e-01 -2.548406422138214111e-01 -1.415462791919708252e-01 5.405724048614501953e-02 1.007329449057579041e-01 1.817589253187179565e-01 -6.955767422914505005e-02 1.755652725696563721e-01 -4.735881090164184570e-02 3.775611519813537598e-02 1.168620809912681580e-01 1.277424097061157227e-01 1.209811717271804810e-01 1.897397488355636597e-01 2.579795718193054199e-01 6.234146282076835632e-02 -2.959639430046081543e-01 1.846220046281814575e-01 7.422377169132232666e-02 4.654793441295623779e-02 -2.278999239206314087e-02 2.760017216205596924e-01 -2.086046785116195679e-01 2.266605645418167114e-01 -1.116478294134140015e-01
-4.593491554260253906e-01 -7.574013620615005493e-02 -7.460455596446990967e-02 3.047539889812469482e-01 -5.378835648298263550e-02 -8.996350690722465515e-03 1.407589316368103027e-01 9.740584343671798706e-02 4.516329616308212280e-02 -2.368991076946258545e-01 -1.913232117658481002e-04 2.172513157129287720e-01 1.420922279357910156e-01 -3.732468560338020325e-02 -6.833751499652862549e-02 1.195835322141647339e-01 -9.230563044548034668e-02 1.384412348270416260e-01 1.017274335026741028e-01 8.234164118766784668e-02 7.762541621923446655e-02 3.554740548133850098e-01 3.792228698730468750e-01 -2.340648472309112549e-01 -1.643176525831222534e-01 3.345904871821403503e-03 1.854562908411026001e-01 1.302176564931869507e-01 8.019238710403442383e-02 -7.192253321409225464e-02 1.897077262401580811e-01 -6.985399872064590454e-02
-6.237901002168655396e-02 1.530717611312866211e-01 -4.327328503131866455e-02 2.531586587429046631e-01 2.069205045700073242e-01 -2.175892591476440430e-01 4.547036439180374146e-02 -2.015980333089828491e-01 -1.051008775830268860e-01 1.709652990102767944e-01 -1.340224146842956543e-01 -2.300083786249160767e-01 2.733920514583587646e-01 -1.882708817720413208e-01 1.203415617346763611e-01 2.226833552122116089e-01 3.125867247581481934e-01 4.570534825325012207e-02 -4.412652552127838135e-02 7.859530299901962280e-02 7.401961367577314377e-03 2.665393948554992676e-01 1.485406756401062012e-01 -3.180152177810668945e-01 -1.023688837885856628e-01 1.432536542415618896e-01 3.167569339275360107e-01 6.135556474328041077e-02 1.393859982490539551e-01 9.961813688278198242e-02 1.122537925839424133e-01 -9.576874971389770508e-02
-5.690944939851760864e-02 -4.614690318703651428e-02 -1.736294329166412354e-01 4.152097105979919434e-01 6.194244697690010071e-02 1.990173757076263428e-01 2.627001106739044189e-01 -6.030948087573051453e-02 3.323559090495109558e-02 -1.931771636009216309e-01 -3.084779679775238037e-01 6.954034790396690369e-03 7.550413906574249268e-02 2.403387725353240967e-01 -1.278960611671209335e-02 5.044721812009811401e-02 1.909281313419342041e-01 -3.483899831771850586e-01 -2.096998132765293121e-02 -1.399485915899276733e-01 9.952026605606079102e-02 1.680645793676376343e-01 -1.032504960894584656e-01 -1.111389547586441040e-01 -1.325793415307998657e-01 8.253020048141479492e-02 2.983407080173492432e-01 9.043657034635543823e-02 2.272838503122329712e-01 1.999505907297134399e-01 1.440955400466918945e-01 5.654802173376083374e-02
-8.189669996500015259e-02 7.367428392171859741e-03 -1.718223690986633301e-01 4.246948063373565674e-01 4.072095826268196106e-02 -1.480366736650466919e-01 5.609005689620971680e-02 4.251585900783538818e-01 -1.393296271562576294e-01 -7.779738400131464005e-03 -4.630069136619567871e-01 -5.661043524742126465e-02 6.968948245048522949e-02 1.218674406409263611e-01 -1.252844929695129395e-01 2.146829292178153992e-02 -1.666595111601054668e-03 1.486293040215969086e-02 1.344280838966369629e-01 -2.097890526056289673e-01 -1.871654689311981201e-01 2.187207043170928955e-01 -7.394929230213165283e-02 -2.621084451675415039e-01 -7.971023768186569214e-02 1.442697942256927490e-01 7.841651886701583862e-02 -6.849659234285354614e-02 1.150076016783714294e-01 1.085567548871040344e-01 2.134456858038902283e-02 -1.418870836496353149e-01
-4.914536606520414352e-03 6.011783331632614136e-02 -1.653413921594619751e-01 3.137393891811370850e-01 3.302245736122131348e-01 -5.625497549772262573e-03 1.749309152364730835e-01 2.686417996883392334e-01 -1.068470850586891174e-01 5.476041510701179504e-02 -1.659595519304275513e-01 8.229605853557586670e-02 -1.603201031684875488e-01 4.684716090559959412e-02 9.163239598274230957e-02 2.532865405082702637e-01 1.082715466618537903e-01 -2.346860617399215698e-02 -3.129416331648826599e-02 -7.812377810478210449e-02 -7.463444024324417114e-02 -7.015700638294219971e-02 1.634629517793655396e-01 -4.643837809562683105e-01 2.035304903984069824e-01 3.507549762725830078e-01 -1.096425950527191162e-02 3.945745900273323059e-02 9.581475704908370972e-02 1.700306832790374756e-01 1.388261914253234863e-01 -1.176812499761581421e-01
-7.183650881052017212e-02 6.496655195951461792e-02 -1.208621859550476074e-01 4.158970713615417480e-01 -3.032951382920145988e-03 7.338899374008178711e-02 -3.747225739061832428e-03 2.211018204689025879e-01 -1.642704010009765625e-01 -1.563023626804351807e-01 -2.621026337146759033e-01 8.155108243227005005e-02 1.724673211574554443e-01 2.879629433155059814e-01 -1.082366332411766052e-01 2.610623277723789215e-02 2.768732309341430664e-01 2.582969665527343750e-01 9.361684322357177734e-02 -2.384257018566131592e-01 -5.598561465740203857e-02 1.585507690906524658e-01 2.339528407901525497e-03 -1.028339639306068420e-01 -2.708504498004913330e-01 6.220001354813575745e-02 4.683641344308853149e-02 -3.604218736290931702e-02 2.402310073375701904e-01 2.991755604743957520e-01 8.854404836893081665e-02 1.153211742639541626e-01
2.543573975563049316e-01 1.194293275475502014e-01 -1.860928088426589966e-01 2.673535645008087158e-01 -4.027789086103439331e-02 -3.913797438144683838e-02 1.845669150352478027e-01 1.552113741636276245e-01 -1.809944510459899902e-01 -1.680825799703598022e-01 -2.129624830558896065e-03 3.837879374623298645e-02 1.292310208082199097e-01 1.244556605815887451e-01 -2.268613874912261963e-02 3.614396154880523682e-01 1.517704576253890991e-01 1.414191424846649170e-01 2.292480915784835815e-01 -1.207429990172386169e-01 -3.527363296598196030e-03 2.602461725473403931e-03 -1.322080343961715698e-01 -2.354681026190519333e-03 -1.925284266471862793e-01 -1.909744441509246826e-01 4.211091101169586182e-01 -3.536863625049591064e-02 2.568116486072540283e-01 6.788756698369979858e-02 2.598137855529785156e-01 9.966054558753967285e-02
-1.588484495878219604e-01 -2.522874772548675537e-01 4.587233066558837891e-02 4.166565835475921631e-01 -1.879489719867706299e-01 4.685265198349952698e-02 1.378428488969802856e-01 1.940091699361801147e-01 -1.270090788602828979e-01 -8.533354848623275757e-02 -7.700551301240921021e-02 -6.020306050777435303e-02 -2.737468481063842773e-02 2.189539223909378052e-01 -1.491066068410873413e-02 1.554320305585861206e-01 1.011675670742988586e-01 -1.292675882577896118e-01 2.342377454042434692e-01 4.732666537165641785e-02 -4.986251890659332275e-02 1.325193047523498535e-01 1.851065549999475479e-03 -2.529414892196655273e-01 -3.044025897979736328e-01 -1.035287529230117798e-01 2.859025895595550537e-01 -4.336291179060935974e-02 3.784019351005554199e-01 1.275015771389007568e-01 -1.433696299791336060e-01 1.140596903860569000e-02
-3.075048923492431641e-01 -2.479651477187871933e-03 -9.415324777364730835e-02 8.417794853448867798e-02 -2.214340567588806152e-01 -1.575809568166732788e-01 -8.439542725682258606e-03 8.634719997644424438e-02 1.780596375465393066e-02 -2.171211987733840942e-01 -2.748865187168121338e-01 1.897664517164230347e-01 3.803916275501251221e-01 1.400775555521249771e-02 -8.151010423898696899e-02 2.002708762884140015e-01 -3.750612437725067139e-01 6.734327226877212524e-02 2.031561598414555192e-04 -1.147919595241546631e-01 -4.940399527549743652e-02 3.132528066635131836e-01 1.710424432530999184e-03 -5.163661763072013855e-02 -4.816623404622077942e-02 4.294429346919059753e-02 1.766185611486434937e-01 -3.270595520734786987e-02 3.163972496986389160e-01 1.365573257207870483e-01 1.698072403669357300e-01 -1.085122376680374146e-01
-1.192315444350242615e-01 -2.164334356784820557e-01 -1.748961657285690308e-01 7.510869950056076050e-02 6.048199906945228577e-02 -1.997781246900558472e-01 3.913286328315734863e-02 -1.140452921390533447e-01 -2.011960148811340332e-01 -3.423913121223449707e-01 -1.235888078808784485e-01 -1.997177302837371826e-01 5.893833935260772705e-02 1.605214327573776245e-01 3.438777327537536621e-01 2.820250093936920166e-01 1.752438843250274658e-01 3.181549906730651855e-01 -1.030959859490394592e-01 -1.909564137458801270e-01 -7.805747538805007935e-02 1.892988011240959167e-02 1.012450307607650757e-01 -2.027808427810668945e-01 2.004453390836715698e-01 -2.825711853802204132e-02 2.337107062339782715e-02 -1.828733533620834351e-01 1.307778209447860718e-01 1.238814443349838257e-01 -2.443026602268218994e-01 -2.742937952280044556e-02
1.212643366307020187e-02 -3.191442787647247314e-02 -7.766734808683395386e-02 2.098364681005477905e-01 -1.876067221164703369e-01 1.188555918633937836e-02 5.713398754596710205e-02 1.672150939702987671e-01 -2.821401655673980713e-01 1.296650022268295288e-01 -2.021527439355850220e-01 -2.672753930091857910e-01 -1.715157181024551392e-01 1.321831904351711273e-02 2.806508541107177734e-01 1.651504635810852051e-01 2.472237050533294678e-01 2.087773010134696960e-02 3.485925495624542236e-01 -1.900371909141540527e-01 1.011340394616127014e-01 1.734260916709899902e-01 3.086303770542144775e-01 -2.929666936397552490e-01 1.378548741340637207e-01 -9.837557375431060791e-02 1.286190897226333618e-01 -7.717681676149368286e-02 8.552516251802444458e-02 7.535156607627868652e-02 1.676072776317596436e-01 7.084852457046508789e-02
-3.921349346637725830e-01 -1.059075593948364258e-01 1.604169011116027832e-01 1.860268861055374146e-01 6.746196001768112183e-02 -4.484781622886657715e-02 4.775264859199523926e-02 -9.077832847833633423e-02 -7.652904093265533447e-02 -1.683617196977138519e-02 -1.348805874586105347e-01 5.593200773000717163e-02 -1.499613672494888306e-01 2.024143636226654053e-01 2.197096794843673706e-01 3.734425306320190430e-01 1.771211922168731689e-01 1.006276085972785950e-01 -6.632118672132492065e-02 6.696200370788574219e-02 -2.496128976345062256e-01 1.709901094436645508e-01 1.993723586201667786e-02 -1.557787358760833740e-01 3.363154456019401550e-02 3.470115363597869873e-01 1.875370293855667114e-01 -2.575139999389648438e-01 1.279558539390563965e-01 9.369047731161117554e-02 -2.223304007202386856e-03 -2.533013522624969482e-01
-1.283731609582901001e-01 3.057010844349861145e-02 -1.170704737305641174e-01 1.670078784227371216e-01 1.494326591491699219e-01 -2.768900245428085327e-02 2.532494366168975830e-01 1.419288814067840576e-01 -2.539660930633544922e-01 -6.751621514558792114e-02 1.314708292484283447e-01 -2.633745409548282623e-02 1.480733007192611694e-01 3.823766708374023438e-01 2.115792781114578247e-01 1.224640160799026489e-01 -6.614895910024642944e-02 -1.660975664854049683e-01 3.380216285586357117e-02 -2.851559519767761230e-01 -7.034816592931747437e-02 4.069358482956886292e-02 -1.045720130205154419e-01 -2.548882067203521729e-01 1.903905868530273438e-01 -1.393759846687316895e-01 2.446172982454299927e-01 -6.771783530712127686e-02 -2.615280151367187500e-01 3.182523846626281738e-01 1.326983273029327393e-01 -1.198319420218467712e-01
-1.235709339380264282e-01 -6.171568483114242554e-02 -1.885342039167881012e-02 1.240535750985145569e-01 -1.232920587062835693e-02 -1.064995080232620239e-01 -5.743442103266716003e-02 1.796092242002487183e-01 -1.566146612167358398e-01 -8.630125224590301514e-02 -3.223912715911865234e-01 -3.361938595771789551e-01 2.068726718425750732e-01 -7.435406744480133057e-02 2.343119978904724121e-01 2.870204746723175049e-01 8.443710952997207642e-02 -5.089854821562767029e-03 7.271616905927658081e-02 -1.363834887742996216e-01 2.383700758218765259e-01 2.959807217121124268e-01 4.985810816287994385e-02 -2.262814491987228394e-01 -1.458995938301086426e-01 -1.382224857807159424e-01 1.957528144121170044e-01 -1.071671545505523682e-01 -2.471873909235000610e-01 1.417435556650161743e-01 1.607612371444702148e-01 -2.391383051872253418e-01
-1.096483021974563599e-01 1.221034601330757141e-01 -1.502134501934051514e-01 7.363259792327880859e-02 2.616657614707946777e-01 -2.098274528980255127e-01 1.468664556741714478e-01 1.611359864473342896e-01 -7.095222920179367065e-02 -9.788785129785537720e-02 3.134721145033836365e-02 -4.177725873887538910e-03 1.611984074115753174e-01 4.918420016765594482e-01 1.044391691684722900e-01 1.145358085632324219e-01 -1.573112756013870239e-01 -2.280020415782928467e-01 1.167075484991073608e-01 -2.252942509949207306e-02 6.533027160912752151e-03 1.758872270584106445e-01 -4.870733991265296936e-02 -2.592192888259887695e-01 2.230256050825119019e-01 -1.605004519224166870e-01 2.114800214767456055e-01 -7.417816668748855591e-03 -2.136101014912128448e-02 3.095861673355102539e-01 -1.381355822086334229e-01 -2.246066331863403320e-01
-4.587424546480178833e-02 1.823110431432723999e-01 -1.799034029245376587e-01 2.275412082672119141e-01 1.615530401468276978e-01 -2.027327567338943481e-01 1.326263695955276489e-01 2.255482375621795654e-01 -3.849306702613830566e-02 1.924121007323265076e-02 -3.852959275245666504e-01 -9.570952504873275757e-02 1.890584081411361694e-02 1.155683621764183044e-01 -1.207513511180877686e-01 1.851861178874969482e-01 2.332344502210617065e-01 -5.923184752464294434e-02 2.277763783931732178e-01 -2.749992012977600098e-01 -1.933062821626663208e-01 1.049282550811767578e-01 2.995245857164263725e-03 -1.295473277568817139e-01 -1.237001921981573105e-02 2.698014378547668457e-01 1.451857686042785645e-01 7.001541554927825928e-02 3.008924722671508789e-01 1.761682778596878052e-01 -1.468505430966615677e-02 -2.269507944583892822e-01
-3.106817901134490967e-01 5.958439782261848450e-02 -3.092861473560333252e-01 2.717136442661285400e-01 -2.795083215460181236e-03 -7.041327655315399170e-02 2.474068850278854370e-01 4.669307172298431396e-02 1.247076392173767090e-01 -1.190593093633651733e-01 -3.574780821800231934e-01 1.702320724725723267e-01 1.545874625444412231e-01 4.532371461391448975e-02 5.502424761652946472e-02 3.540005907416343689e-02 2.367257028818130493e-01 -1.116218864917755127e-01 -9.352845139801502228e-03 1.240342855453491211e-01 9.128846228122711182e-02 1.291325837373733521e-01 1.637787669897079468e-01 -3.237411677837371826e-01 2.146370261907577515e-01 1.915169693529605865e-02 1.356784850358963013e-01 -1.927530318498611450e-01 -4.342621937394142151e-02 2.328343316912651062e-02 -2.633448541164398193e-01 -1.759753972291946411e-01
-3.234663307666778564e-01 -7.194571197032928467e-02 -1.169635131955146790e-01 1.065818369388580322e-01 2.624529302120208740e-01 -2.414591237902641296e-02 1.286782771348953247e-01 1.033243723213672638e-02 -5.003136023879051208e-02 -3.637857139110565186e-01 1.573140770196914673e-01 2.368194311857223511e-01 9.864913672208786011e-02 3.502996265888214111e-01 8.341495692729949951e-02 1.591318473219871521e-02 1.867615580558776855e-01 3.050250187516212463e-02 -5.704725533723831177e-02 -1.912002414464950562e-01 -8.309210836887359619e-02 2.779509723186492920e-01 2.967313528060913086e-01 -2.569592930376529694e-02 -7.159459590911865234e-02 -4.953537136316299438e-02 -1.983096823096275330e-02 -1.157212182879447937e-01 2.415444105863571167e-01 4.010397195816040039e-02 2.560403048992156982e-01 -1.683171987533569336e-01
-1.322212517261505127e-01 -1.810682266950607300e-01 -3.526669740676879883e-02 3.210040330886840820e-01 -1.449183225631713867e-01 -9.462647140026092529e-02 1.658557504415512085e-01 -3.371404856443405151e-02 -1.146785467863082886e-01 -1.707465201616287231e-01 -2.544031739234924316e-01 1.380957961082458496e-01 -1.552816480398178101e-01 3.610526025295257568e-01 1.191652938723564148e-01 1.623614579439163208e-01 4.490818455815315247e-02 1.219779029488563538e-01 2.492914944887161255e-01 -2.937940359115600586e-01 -5.552816018462181091e-02 -2.167474776506423950e-01 5.336844176054000854e-02 1.276302337646484375e-01 -3.103079833090305328e-02 1.824763119220733643e-01 2.661448419094085693e-01 -1.562871038913726807e-01 2.602730691432952881e-01 -1.516576856374740601e-01 9.318403154611587524e-02 4.703859612345695496e-02
-1.722605526447296143e-02 -6.745924055576324463e-02 -3.076611552387475967e-03 4.371849000453948975e-01 -5.035682022571563721e-02 -1.539120636880397797e-02 3.900790512561798096e-01 1.899794936180114746e-01 1.669645011425018311e-01 3.344569355249404907e-02 -1.530657112598419189e-01 8.126059919595718384e-02 7.622516900300979614e-02 5.998263135552406311e-02 2.262740880250930786e-01 5.989948287606239319e-02 9.136297553777694702e-02 1.575191169977188110e-01 1.999444887042045593e-02 -3.116282224655151367e-01 -6.238016858696937561e-02 -1.328383386135101318e-01 -2.850315161049365997e-02 4.061870276927947998e-02 1.852692365646362305e-01 -1.460996419191360474e-01 4.081623554229736328e-01 -8.333690464496612549e-02 4.166948795318603516e-02 -7.626165449619293213e-02 1.771292835474014282e-01 2.587513923645019531e-01
-4.212861135601997375e-02 -4.023279622197151184e-02 -2.465251088142395020e-01 2.471548467874526978e-01 3.442625403404235840e-01 1.082717925310134888e-01 -3.682147711515426636e-02 -4.939455166459083557e-02 -4.456518962979316711e-02 -3.015204668045043945e-01 -3.970097899436950684e-01 2.209247089922428131e-02 6.008679047226905823e-02 1.818200796842575073e-01 1.247859448194503784e-01 -5.714874714612960815e-03 9.708416461944580078e-02 -4.503200575709342957e-02 1.984692364931106567e-01 1.518400758504867554e-01 8.904113620519638062e-02 2.243677228689193726e-01 6.139921769499778748e-02 -2.212331891059875488e-01 1.106205210089683533e-01 -9.724642336368560791e-02 2.410521805286407471e-01 -5.907649919390678406e-02 1.676895916461944580e-01 2.538494169712066650e-01 1.175913363695144653e-01 2.507461309432983398e-01
-1.597124338150024414e-01 6.573051214218139648e-02 -1.602494120597839355e-01 2.565907835960388184e-01 1.395454537123441696e-02 1.503926515579223633e-01 -3.499280288815498352e-02 -1.324297934770584106e-01 -2.068075686693191528e-01 -1.882848143577575684e-01 -3.282898291945457458e-02 1.763900816440582275e-01 -5.405203998088836670e-02 5.095495283603668213e-02 8.109806478023529053e-02 2.686544656753540039e-01 -9.675231575965881348e-02 -2.516976892948150635e-01 2.383477538824081421e-01 9.910673648118972778e-02 -3.125475719571113586e-02 1.538985967636108398e-01 -9.893049485981464386e-03 4.746242985129356384e-02 -2.516442537307739258e-01 -1.299174278974533081e-01 3.405369520187377930e-01 -3.835804015398025513e-02 2.191963493824005127e-01 1.934517025947570801e-01 2.996203303337097168e-01 -3.211794495582580566e-01
-1.568787992000579834e-01 -1.252775043249130249e-01 5.443307757377624512e-02 1.041832193732261658e-01 6.880028545856475830e-02 3.205354884266853333e-02 3.257607817649841309e-01 -2.922736294567584991e-02 -2.296899259090423584e-02 -1.022554710507392883e-01 -4.628403112292289734e-02 3.811695054173469543e-02 -1.255381666123867035e-02 2.013929486274719238e-01 2.107119262218475342e-01 3.199366629123687744e-01 8.065609633922576904e-02 2.862887084484100342e-01 -4.410228878259658813e-02 -1.659701466560363770e-01 -2.206263132393360138e-02 1.752118766307830811e-01 1.930031776428222656e-01 -4.551775455474853516e-01 9.697698801755905151e-02 -1.493110954761505127e-01 1.735512614250183105e-01 -6.428610533475875854e-02 -2.021061182022094727e-01 1.651612222194671631e-01 -1.993200182914733887e-01 -2.523934841156005859e-01
-2.250017821788787842e-01 1.288183778524398804e-01 -2.321416586637496948e-01 1.126611456274986267e-01 1.317903697490692139e-01 -6.782010197639465332e-02 2.011851221323013306e-01 4.021232426166534424e-01 4.155992530286312103e-03 -1.964000165462493896e-01 -3.308573663234710693e-01 -2.876697853207588196e-02 1.614598333835601807e-01 4.887368902564048767e-02 -1.414863169193267822e-01 1.894687116146087646e-01 1.397896856069564819e-01 -8.659037202596664429e-02 1.487039476633071899e-01 -1.621836237609386444e-02 -2.060061842203140259e-01 1.301006227731704712e-01 -2.294266363605856895e-03 -1.184030547738075256e-01 -2.470968812704086304e-01 3.191898763179779053e-01 2.430993318557739258e-01 -1.490417588502168655e-02 1.670736819505691528e-02 1.598745733499526978e-01 1.075256168842315674e-01 -1.622599214315414429e-01
-3.036217689514160156e-01 1.338607966899871826e-01 -2.026521563529968262e-01 1.826035827398300171e-01 6.626559793949127197e-02 -1.541513353586196899e-01 2.488727867603302002e-01 2.241859436035156250e-01 3.266465961933135986e-01 -9.534365683794021606e-02 1.185706164687871933e-02 2.699929177761077881e-01 9.850192815065383911e-02 1.587538421154022217e-01 -6.333995610475540161e-02 -1.307172328233718872e-01 2.311339378356933594e-01 9.761875122785568237e-02 3.446473274379968643e-03 -8.715554326772689819e-02 6.260168552398681641e-02 8.642096817493438721e-02 8.251572400331497192e-02 -4.325458779931068420e-02 1.807601451873779297e-01 7.157996296882629395e-02 5.156427025794982910e-01 -1.570304185152053833e-01 5.777460709214210510e-02 -1.653986796736717224e-02 8.727884292602539062e-02 1.011012028902769089e-02
-5.773392319679260254e-02 -3.728083148598670959e-02 -2.090968489646911621e-01 1.724823564291000366e-01 -2.122709006071090698e-01 -1.491181254386901855e-01 3.353882813826203346e-03 -2.271349076181650162e-03 -1.570481061935424805e-01 -3.083250820636749268e-01 -3.103947639465332031e-01 1.648015975952148438e-01 3.090521097183227539e-01 -1.428708583116531372e-01 5.407842248678207397e-02 7.016360014677047729e-02 -1.223281398415565491e-02 -4.545335471630096436e-02 -1.808838546276092529e-01 -6.267694756388664246e-03 -2.588115036487579346e-01 3.419234976172447205e-02 1.952056139707565308e-01 -1.465338170528411865e-01 2.650783360004425049e-01 -1.929873973131179810e-01 1.552741676568984985e-01 -1.520012319087982178e-01 2.955654859542846680e-01 2.387350201606750488e-01 9.975792467594146729e-02 1.255159676074981689e-01
-7.130102068185806274e-02 -5.146085843443870544e-02 -2.990339398384094238e-01 3.934310376644134521e-01 -6.612703949213027954e-02 -2.061719000339508057e-01 3.688174486160278320e-01 -5.567877739667892456e-02 -4.816118627786636353e-02 -2.123688459396362305e-01 1.542699187994003296e-01 -4.676742479205131531e-02 1.018282547593116760e-01 -2.871881611645221710e-02 3.554590046405792236e-02 2.272668760269880295e-03 1.231451481580734253e-01 8.339023590087890625e-02 -8.543831110000610352e-02 -6.887883879244327545e-03 -5.355651676654815674e-02 4.962796270847320557e-01 -2.922228276729583740e-01 -1.262613981962203979e-01 -5.721119046211242676e-02 -1.696860343217849731e-01 1.054615899920463562e-01 9.557601064443588257e-02 -9.840867668390274048e-02 1.837548427283763885e-02 1.129283234477043152e-01 -1.453340500593185425e-01
-6.236442923545837402e-02 1.405804157257080078e-01 -2.691570520401000977e-01 6.194311380386352539e-01 1.441086679697036743e-01 1.646318882703781128e-01 7.980962097644805908e-02 2.150979936122894287e-01 7.611723244190216064e-02 1.279467064887285233e-02 -1.667712628841400146e-02 4.252879414707422256e-03 1.889940351247787476e-02 9.987828880548477173e-02 -2.566769160330295563e-02 1.943313479423522949e-01 -4.939339123666286469e-03 -6.317142397165298462e-02 2.143671661615371704e-01 -7.457774877548217773e-02 -2.519223690032958984e-01 8.246122300624847412e-02 -1.262118387967348099e-02 6.611235439777374268e-02 -2.511020302772521973e-01 -1.614151895046234131e-01 1.901029795408248901e-01 -1.305877417325973511e-01 1.247556805610656738e-01 1.046827435493469238e-01 2.556335926055908203e-01 -1.392658241093158722e-02
-2.188851311802864075e-02 -2.374391555786132812e-01 -2.403958439826965332e-01 2.432824969291687012e-01 2.927825413644313812e-02 6.000470742583274841e-02 1.300408095121383667e-01 1.445407420396804810e-01 -1.635683774948120117e-01 -3.776902258396148682e-01 6.979121267795562744e-02 1.743372529745101929e-02 2.162801325321197510e-01 2.042083293199539185e-01 2.280816882848739624e-01 -2.599928528070449829e-02 9.252814948558807373e-02 5.441750586032867432e-02 -2.189651876688003540e-01 1.471360772848129272e-01 4.621366783976554871e-02 3.849113360047340393e-02 4.949632659554481506e-02 -1.265037953853607178e-01 1.188765093684196472e-01 -7.631740719079971313e-02 4.507958889007568359e-01 1.682347990572452545e-02 1.795600205659866333e-01 -2.518901973962783813e-02 -1.589071750640869141e-01 -2.887567877769470215e-01
-2.712355740368366241e-02 -2.546273767948150635e-01 -3.393760621547698975e-01 8.525880426168441772e-02 -1.598984934389591217e-02 2.978329733014106750e-02 2.517889738082885742e-01 -8.342179656028747559e-02 -1.922777146100997925e-01 -1.113691031932830811e-01 4.679936170578002930e-02 -1.243158578872680664e-01 1.739642918109893799e-01 -9.680747985839843750e-03 2.813428044319152832e-01 1.303034573793411255e-01 1.120904833078384399e-01 6.745390594005584717e-02 -9.172078967094421387e-02 6.736733764410018921e-02 -2.450686395168304443e-01 1.371380239725112915e-01 -2.016201913356781006e-01 8.375259488821029663e-02 1.560343205928802490e-01 -2.245465368032455444e-01 3.726832866668701172e-01 1.273882985115051270e-01 -7.319825887680053711e-02 2.590453028678894043e-01 2.860446572303771973e-01 -7.878796756267547607e-02
-2.455778419971466064e-01 -3.593871369957923889e-02 -1.109957993030548096e-01 2.190286815166473389e-01 -2.171850651502609253e-01 -1.668889820575714111e-01 9.222850203514099121e-02 -4.122132807970046997e-02 -1.673161536455154419e-01 1.763994842767715454e-01 -2.565469741821289062e-01 -2.171839326620101929e-01 2.035336047410964966e-01 2.460815161466598511e-01 6.941572576761245728e-02 -8.979635685682296753e-02 7.740527391433715820e-02 2.686762809753417969e-01 -5.373901128768920898e-02 -1.040608715265989304e-02 -9.106656908988952637e-02 -2.430526725947856903e-02 1.067031249403953552e-01 -1.098772659897804260e-01 3.166029453277587891e-01 -7.493059337139129639e-02 1.418134123086929321e-01 -1.100321114063262939e-01 1.442635208368301392e-01 3.947449922561645508e-01 2.774966657161712646e-01 -2.630326710641384125e-02
-2.697109282016754150e-01 -2.471396178007125854e-01 -3.680943250656127930e-01 -8.919406682252883911e-03 -2.365264445543289185e-01 -4.184068366885185242e-02 3.902231156826019287e-01 7.262632995843887329e-02 3.447422012686729431e-02 -5.464147403836250305e-02 -1.453480869531631470e-01 -7.680774480104446411e-02 1.958813145756721497e-02 2.947911024093627930e-01 2.427147626876831055e-01 2.064007073640823364e-01 4.730948060750961304e-02 1.452047824859619141e-01 1.808843165636062622e-01 2.661396265029907227e-01 1.157920993864536285e-02 4.863016679883003235e-02 -8.374911546707153320e-02 -3.111789226531982422e-01 2.876577712595462799e-02 1.696336665190756321e-03 1.074276566505432129e-01 9.011723101139068604e-03 -3.922776505351066589e-02 2.161818444728851318e-01 3.757094591856002808e-02 3.101499751210212708e-03
2.603357657790184021e-02 -8.592791110277175903e-02 -2.571086287498474121e-01 3.487539887428283691e-01 -3.052381575107574463e-01 -5.345749482512474060e-02 -4.880637302994728088e-02 1.366137862205505371e-01 -5.041369423270225525e-02 7.116297632455825806e-02 -1.312903910875320435e-01 -1.677227020263671875e-01 -3.569725155830383301e-02 -1.316556483507156372e-01 4.043054580688476562e-01 1.980349868535995483e-01 2.614336609840393066e-01 5.892112106084823608e-02 4.318047314882278442e-02 -2.260194392874836922e-03 -1.507069021463394165e-01 9.513269364833831787e-02 2.660684287548065186e-01 -4.311752915382385254e-01 -1.322895288467407227e-01 -1.368009950965642929e-02 8.088635653257369995e-02 -5.632945895195007324e-02 -8.599942922592163086e-02 8.377943933010101318e-02 -8.450338989496231079e-02 -4.187996312975883484e-02
-2.019291669130325317e-01 -1.147443875670433044e-01 -7.705939933657646179e-03 1.158642247319221497e-01 -8.910900354385375977e-02 -2.400369644165039062e-01 1.704390794038772583e-01 2.659096717834472656e-01 -1.020916998386383057e-01 3.396994620561599731e-02 -4.704004526138305664e-02 -6.981794536113739014e-02 1.317317038774490356e-02 1.564749777317047119e-01 2.321229279041290283e-01 2.926638424396514893e-01 1.425635963678359985e-01 -8.914846181869506836e-02 2.941879034042358398e-01 2.085500955581665039e-02 1.686356216669082642e-01 2.265427410602569580e-01 1.314456909894943237e-01 -8.926960825920104980e-02 -2.743498980998992920e-02 -1.711621880531311035e-01 2.109602391719818115e-01 -9.680329263210296631e-02 4.949860572814941406e-01 6.755147874355316162e-02 -1.676389575004577637e-01 5.042156204581260681e-02
-2.587462365627288818e-01 3.595570921897888184e-01 -4.665653407573699951e-02 8.360925316810607910e-02 -2.463104948401451111e-02 7.376381754875183105e-02 4.749259725213050842e-02 -8.170266449451446533e-02 3.013694845139980316e-02 -3.897407650947570801e-01 -1.663782745599746704e-01 -1.003427505493164062e-01 1.110489815473556519e-01 2.103996872901916504e-01 1.851267218589782715e-01 4.515191614627838135e-01 8.831103146076202393e-02 -4.134978726506233215e-02 1.519049257040023804e-01 -1.458309292793273926e-01 -1.394799649715423584e-01 1.227597594261169434e-01 1.275017112493515015e-01 1.344994008541107178e-01 7.012385129928588867e-02 -9.121518582105636597e-02 1.173334866762161255e-01 1.938340663909912109e-01 3.617824241518974304e-02 1.285754293203353882e-01 1.312861442565917969e-01 -2.682359516620635986e-01
6.558036059141159058e-02 5.632320046424865723e-02 -1.249487698078155518e-01 2.787216007709503174e-01 1.178330928087234497e-02 -1.765660792589187622e-01 -4.449196904897689819e-02 1.601157188415527344e-01 -1.415668576955795288e-01 2.393738925457000732e-02 -4.770627319812774658e-01 -2.896859310567378998e-03 1.944036409258842468e-02 8.018625527620315552e-02 -8.625999838113784790e-02 2.347081303596496582e-01 -1.139054819941520691e-01 3.762351348996162415e-02 3.351731598377227783e-01 -1.641558259725570679e-01 -8.994697034358978271e-02 2.569231986999511719e-01 -7.623020559549331665e-02 -2.762597799301147461e-01 9.714617580175399780e-02 1.382601112127304077e-01 7.046497613191604614e-02 -2.657676339149475098e-01 1.180366799235343933e-01 1.148366928100585938e-01 6.541129201650619507e-03 -2.855301797389984131e-01
-2.101253718137741089e-01 -1.830514818429946899e-01 -3.193452954292297363e-01 5.668422579765319824e-02 5.640044435858726501e-02 -1.014361381530761719e-01 1.740626096725463867e-01 6.011034548282623291e-02 -2.333525419235229492e-01 -2.095624506473541260e-01 -4.037310183048248291e-02 1.152879074215888977e-01 3.632239699363708496e-01 2.061109542846679688e-01 2.894653677940368652e-01 1.589139550924301147e-01 6.621084362268447876e-02 1.889217197895050049e-01 2.237671464681625366e-01 3.905724734067916870e-02 4.278050735592842102e-02 9.834291040897369385e-02 -1.172473728656768799e-01 -2.351322025060653687e-01 3.235633075237274170e-01 -4.527101293206214905e-02 9.857620298862457275e-02 5.271396040916442871e-02 -7.393117994070053101e-02 5.016562342643737793e-02 -2.102478295564651489e-01 1.714112907648086548e-01
-2.402443736791610718e-01 5.259742587804794312e-02 -2.851646244525909424e-01 1.264712363481521606e-01 2.364963442087173462e-01 -8.677279949188232422e-02 1.907860338687896729e-01 -4.795558378100395203e-02 -3.953575342893600464e-02 -1.132973209023475647e-01 -5.943031236529350281e-02 -1.302892118692398071e-01 1.346179842948913574e-01 3.630075454711914062e-01 5.011264607310295105e-02 1.613459587097167969e-01 -6.462404876947402954e-02 -1.508399546146392822e-01 1.376657932996749878e-01 -7.357154041528701782e-03 -6.161532923579216003e-02 9.713714569807052612e-02 -1.223392561078071594e-01 -3.401097655296325684e-01 2.373622357845306396e-01 -1.648290902376174927e-01 1.260571330785751343e-01 1.103009805083274841e-01 -1.161000356078147888e-01 3.872392475605010986e-01 -3.664085641503334045e-02 -2.460603266954421997e-01
-3.258662223815917969e-01 5.287677422165870667e-02 -1.507998555898666382e-01 4.801259040832519531e-01 -6.550870090723037720e-02 -2.626165449619293213e-01 -1.451186984777450562e-01 1.433048248291015625e-01 1.204222142696380615e-01 -5.774400755763053894e-02 -1.163638383150100708e-02 5.348787829279899597e-02 1.714489161968231201e-01 1.880463510751724243e-01 -4.443332180380821228e-02 2.623600363731384277e-01 -1.585867553949356079e-01 1.868505775928497314e-02 1.151998639106750488e-01 -3.988068401813507080e-01 7.538206875324249268e-02 1.780119687318801880e-01 -1.686174795031547546e-02 8.102072775363922119e-02 -8.258441090583801270e-02 -1.147472187876701355e-01 7.358106225728988647e-02 4.238282144069671631e-02 6.842046976089477539e-02 3.939034417271614075e-03 2.971343398094177246e-01 -6.545340269804000854e-02
8.942025154829025269e-02 -1.828873157501220703e-01 -3.094930946826934814e-01 2.200906276702880859e-01 -6.579907983541488647e-02 -1.795084029436111450e-01 2.324630618095397949e-01 -9.462713450193405151e-02 -1.182374656200408936e-01 1.480113565921783447e-01 9.335244446992874146e-02 -1.346553862094879150e-01 1.272341459989547729e-01 3.013243377208709717e-01 7.243073731660842896e-02 1.453770548105239868e-01 -6.711754947900772095e-03 9.800887852907180786e-02 -2.534068562090396881e-02 6.373197305947542191e-03 1.324185132980346680e-01 3.862667083740234375e-02 -1.436189413070678711e-01 -2.398424148559570312e-01 2.144552916288375854e-01 -1.092871129512786865e-01 1.611322611570358276e-01 -3.159827589988708496e-01 2.991203665733337402e-01 2.519406378269195557e-01 2.708887457847595215e-01 3.319927677512168884e-02
1.808906532824039459e-02 -2.246761135756969452e-02 -1.656432300806045532e-01 2.466613501310348511e-01 1.018564775586128235e-02 1.979507803916931152e-01 2.603590190410614014e-01 1.666640490293502808e-02 -4.596021771430969238e-02 -7.524552941322326660e-02 -1.960530281066894531e-01 1.515278667211532593e-01 9.174676984548568726e-02 1.647308021783828735e-01 -1.153424978256225586e-01 2.221641540527343750e-01 3.229568004608154297e-01 1.212192252278327942e-01 1.411513090133666992e-01 -3.876939117908477783e-01 -3.608128428459167480e-02 4.029651880264282227e-01 -9.635096788406372070e-02 -8.407945930957794189e-02 -1.919977366924285889e-01 -9.178998321294784546e-02 7.646527886390686035e-02 7.917477190494537354e-02 2.623155117034912109e-01 1.256551891565322876e-01 1.505637913942337036e-01 -4.707532748579978943e-02
-1.253731697797775269e-01 1.541228741407394409e-01 -4.063471257686614990e-01 3.860826492309570312e-01 -6.560604274272918701e-02 -1.732049584388732910e-01 -1.409273147583007812e-01 1.918196231126785278e-01 -1.969224512577056885e-01 1.515193432569503784e-01 -2.219924181699752808e-01 -1.074878945946693420e-01 2.583015859127044678e-01 6.398417055606842041e-02 -5.745856091380119324e-02 3.931732475757598877e-02 -1.213560998439788818e-01 2.023610770702362061e-01 1.796939875930547714e-03 1.405698806047439575e-01 8.343272842466831207e-03 -2.663722075521945953e-02 6.207196041941642761e-02 -7.755405455827713013e-02 1.079224124550819397e-01 -1.524304598569869995e-01 9.290584176778793335e-02 -3.378188610076904297e-01 1.128050684928894043e-01 2.810200452804565430e-01 7.923234999179840088e-02 -1.243434697389602661e-01
8.144945651292800903e-02 -2.077340334653854370e-01 -7.845340669155120850e-02 4.641489982604980469e-01 2.564291656017303467e-02 8.028598129749298096e-02 2.562128007411956787e-01 4.768816381692886353e-02 -9.439403563737869263e-02 -1.131229028105735779e-01 -1.495891660451889038e-01 -7.662145793437957764e-02 -1.210666522383689880e-01 2.428136765956878662e-01 -7.364671677350997925e-02 6.403725594282150269e-02 1.694598421454429626e-02 -1.471555978059768677e-01 -1.193071063607931137e-02 9.593308717012405396e-02 7.645230740308761597e-02 3.329458534717559814e-01 -1.280759871006011963e-01 -5.871735140681266785e-02 -3.003759682178497314e-02 -3.762166248634457588e-03 2.007272094488143921e-01 -1.436941623687744141e-01 -6.493352353572845459e-02 3.359155952930450439e-01 3.976197242736816406e-01 1.251252591609954834e-01
-7.201028615236282349e-02 5.485854670405387878e-02 -2.775626629590988159e-02 2.153804451227188110e-01 7.991668581962585449e-02 -2.157953381538391113e-01 9.316580742597579956e-02 2.745765149593353271e-01 1.305685564875602722e-02 8.876027166843414307e-02 -4.212617874145507812e-01 -1.485355943441390991e-01 4.386225715279579163e-02 1.723210364580154419e-01 -1.820475049316883087e-02 1.622367799282073975e-01 9.003519266843795776e-02 -1.631657332181930542e-01 1.934649944305419922e-01 -3.567996323108673096e-01 -1.199528947472572327e-01 2.930937707424163818e-01 -1.561793088912963867e-01 -2.425964921712875366e-01 1.336298584938049316e-01 2.427197992801666260e-02 3.475587442517280579e-02 -2.293840050697326660e-01 5.707447975873947144e-02 9.171403944492340088e-02 1.701452210545539856e-02 -2.730282545089721680e-01
-1.337608844041824341e-01 1.482012588530778885e-02 -1.195461582392454147e-02 1.190840676426887512e-01 -1.712117046117782593e-01 -1.427744626998901367e-01 1.682858914136886597e-01 8.559391647577285767e-02 -5.769208446145057678e-02 -3.083226382732391357e-01 -4.557887017726898193e-01 1.799088120460510254e-01 1.928260773420333862e-01 -1.387346237897872925e-01 -5.626321956515312195e-02 1.098341941833496094e-01 1.719885468482971191e-01 3.252152502536773682e-01 -7.474678009748458862e-02 -2.559280395507812500e-01 -8.200730383396148682e-02 -3.243299946188926697e-02 3.681161999702453613e-02 -1.019646897912025452e-01 2.162976115942001343e-01 -9.344471991062164307e-02 2.022315263748168945e-01 -2.587119936943054199e-01 1.918893158435821533e-01 1.113315895199775696e-01 1.620277911424636841e-01 8.534907549619674683e-02
-1.568130999803543091e-01 -6.170908920466899872e-03 -2.417503446340560913e-01 2.017021924257278442e-01 3.906526789069175720e-02 -2.895581126213073730e-01 1.250349134206771851e-01 1.378725469112396240e-01 7.868683338165283203e-02 -1.066136434674263000e-01 -2.343285381793975830e-01 -4.702228587120771408e-03 -3.046336770057678223e-02 2.302262932062149048e-01 1.569197624921798706e-01 1.208238080143928528e-01 3.386059105396270752e-01 7.535559684038162231e-02 8.972648531198501587e-02 1.418528705835342407e-01 1.329388767480850220e-01 4.076863452792167664e-02 1.547747701406478882e-01 -3.704563379287719727e-01 2.204688936471939087e-01 -4.383821412920951843e-02 3.383387997746467590e-02 -1.735786646604537964e-01 -1.222395002841949463e-01 2.196557074785232544e-01 -3.195665776729583740e-01 -1.201561465859413147e-01
-9.926889091730117798e-02 -2.857700288295745850e-01 -2.289488762617111206e-01 2.372487485408782959e-01 -7.880859076976776123e-02 1.111652553081512451e-01 3.565711900591850281e-02 -4.532939568161964417e-02 -2.757268548011779785e-01 -2.639754116535186768e-01 -9.461335139349102974e-04 9.909043461084365845e-02 9.204106032848358154e-02 1.510675698518753052e-01 1.781878620386123657e-01 7.155989110469818115e-02 7.810034602880477905e-02 5.554383993148803711e-02 -8.277919888496398926e-02 -1.974771171808242798e-02 9.175768494606018066e-02 1.429279297590255737e-01 1.798875927925109863e-01 -1.153296232223510742e-01 1.402949839830398560e-01 -6.092092394828796387e-02 4.065292477607727051e-01 2.454325743019580841e-02 3.519075214862823486e-01 -5.583246797323226929e-02 -2.697428762912750244e-01 -2.725321352481842041e-01
-1.219087466597557068e-01 1.005526036024093628e-01 -2.492209523916244507e-01 2.050008624792098999e-01 3.583750128746032715e-02 -2.988268733024597168e-01 2.403899133205413818e-01 2.058974653482437134e-01 1.059535369277000427e-01 1.350780203938484192e-02 -1.910918354988098145e-01 6.111595779657363892e-02 -5.571302771568298340e-02 1.212257966399192810e-01 3.251702487468719482e-01 1.300765275955200195e-01 1.495387107133865356e-01 8.346108347177505493e-02 -1.413099914789199829e-01 5.406219884753227234e-02 -5.113439261913299561e-02 2.758486270904541016e-01 2.145242840051651001e-01 -2.943654954433441162e-01 3.454301655292510986e-01 1.356165297329425812e-02 1.170672699809074402e-01 -2.831166684627532959e-01 5.994072929024696350e-02 -2.423401735723018646e-02 -3.180510923266410828e-02 7.653670012950897217e-02
1.045772805809974670e-01 -4.376777634024620056e-02 -2.876009345054626465e-01 7.855960726737976074e-02 -1.439484357833862305e-01 -1.637950092554092407e-01 7.718589156866073608e-02 -6.296645849943161011e-02 -3.916576877236366272e-02 -2.261651754379272461e-01 4.736009985208511353e-02 1.872768402099609375e-01 9.408006072044372559e-02 3.379143476486206055e-01 2.324799895286560059e-01 -9.005227684974670410e-02 6.460946518927812576e-03 2.744334638118743896e-01 -1.820796877145767212e-01 -1.538918763399124146e-01 3.226323053240776062e-02 5.657717585563659668e-02 5.240512266755104065e-02 -2.762615382671356201e-01 1.570370197296142578e-01 1.207707896828651428e-01 3.758498728275299072e-01 -5.156773701310157776e-02 1.021544113755226135e-01 2.392141222953796387e-01 2.088003605604171753e-02 -3.143766224384307861e-01
-5.703344941139221191e-02 -2.305565178394317627e-01 -6.135315448045730591e-02 3.583427667617797852e-01 -3.086007237434387207e-01 -1.673042215406894684e-02 9.381520794704556465e-04 1.806386411190032959e-01 -1.106193065643310547e-01 1.461122781038284302e-01 -4.745598509907722473e-02 -1.110857725143432617e-01 -8.032304048538208008e-02 -1.704661697149276733e-01 3.247441947460174561e-01 2.772925794124603271e-01 1.094363033771514893e-01 -5.869481712579727173e-02 1.573722511529922485e-01 -2.122783362865447998e-01 -1.087702959775924683e-01 2.758513689041137695e-01 1.582774370908737183e-01 -4.289625883102416992e-01 1.031542290002107620e-02 -2.771512977778911591e-02 1.041078940033912659e-01 -1.266121119260787964e-01 -5.492623522877693176e-02 6.210598349571228027e-02 -1.775846071541309357e-02 8.093362674117088318e-03
-9.833475202322006226e-02 -1.461354643106460571e-01 -4.494804441928863525e-01 2.826407551765441895e-01 3.388116955757141113e-01 -3.471390157938003540e-02 -7.202267646789550781e-02 -1.833067461848258972e-02 -3.012124449014663696e-02 -1.899163275957107544e-01 -1.443338841199874878e-01 -1.249709352850914001e-01 8.972974866628646851e-02 1.497354824095964432e-02 1.679916307330131531e-02 1.808216720819473267e-01 8.798064291477203369e-02 2.176642566919326782e-01 1.286914199590682983e-01 4.002394899725914001e-02 7.170128077268600464e-02 5.958867818117141724e-02 2.561708167195320129e-02 -3.016576170921325684e-01 1.236293837428092957e-01 -1.616546362638473511e-01 1.470712423324584961e-01 1.756846755743026733e-01 3.880854547023773193e-01 1.955677522346377373e-03 4.880309104919433594e-02 1.741274297237396240e-01
-1.170461326837539673e-01 2.151330560445785522e-01 7.810701429843902588e-02 1.336572319269180298e-01 -7.754655182361602783e-02 -1.311666965484619141e-01 6.567411124706268311e-02 3.837738931179046631e-01 -1.411858648061752319e-01 -1.135191172361373901e-01 -1.568504273891448975e-01 2.977136671543121338e-01 -1.514880061149597168e-01 2.496853470802307129e-01 6.162957288324832916e-03 1.316863670945167542e-02 1.027346029877662659e-01 6.897890567779541016e-02 -2.387315630912780762e-01 -8.156242966651916504e-02 8.549561351537704468e-02 1.790901124477386475e-01 4.743917286396026611e-02 -3.739299476146697998e-01 -5.514964461326599121e-02 -1.715913861989974976e-01 3.882955312728881836e-01 -1.148467585444450378e-01 1.310380990616977215e-03 -1.079747676849365234e-01 1.356752067804336548e-01 -1.508313864469528198e-01
-1.525266021490097046e-01 -1.066308584995567799e-03 -4.438092187047004700e-02 2.684694528579711914e-01 -9.521613270044326782e-02 -3.435494378209114075e-02 7.117748260498046875e-02 5.220955237746238708e-02 -5.887312069535255432e-02 -2.236508429050445557e-01 8.726680278778076172e-02 5.862111970782279968e-02 2.455325126647949219e-01 8.865242823958396912e-03 1.887868344783782959e-01 1.922045052051544189e-01 -1.291711628437042236e-01 2.069953083992004395e-01 2.233635634183883667e-01 -1.251978129148483276e-01 5.223374068737030029e-02 4.415830969810485840e-01 3.724639117717742920e-01 2.435124292969703674e-02 -6.024446710944175720e-02 1.490204781293869019e-01 3.104450702667236328e-01 -1.181539986282587051e-02 1.455052942037582397e-01 -6.262569874525070190e-02 2.707034945487976074e-01 6.553007662296295166e-02
-2.179587483406066895e-01 -4.848390445113182068e-02 -1.439457982778549194e-01 1.976745128631591797e-01 5.047744885087013245e-02 -9.438187628984451294e-02 8.928287774324417114e-02 1.900932788848876953e-01 -2.481870800256729126e-01 -1.229078136384487152e-02 -2.738511562347412109e-01 -1.912957429885864258e-01 -1.808361411094665527e-01 1.212675962597131729e-02 1.261457353830337524e-01 3.790067881345748901e-02 5.659817252308130264e-03 4.284601658582687378e-02 1.598153263330459595e-01 -2.388285845518112183e-01 2.032689452171325684e-01 2.498483508825302124e-01 4.894156381487846375e-02 -4.007295072078704834e-01 -6.682315468788146973e-02 1.506014019250869751e-01 3.481972813606262207e-01 1.573087126016616821e-01 2.551807761192321777e-01 -9.127879142761230469e-02 2.585171163082122803e-02 -1.132698133587837219e-01
-4.058507829904556274e-02 2.830002903938293457e-01 -4.685257077217102051e-01 8.564827591180801392e-02 -9.515709429979324341e-02 -2.661764919757843018e-01 2.157800197601318359e-01 1.437718719244003296e-01 -3.802550584077835083e-02 1.017862483859062195e-01 1.105503588914871216e-01 -9.089094586670398712e-03 1.680043190717697144e-01 8.227996528148651123e-02 1.220980435609817505e-01 2.686502337455749512e-01 -9.912452660501003265e-04 -1.004468835890293121e-02 3.116873279213905334e-02 1.612748503684997559e-01 4.585905745625495911e-02 8.916163444519042969e-02 2.057082951068878174e-01 -2.590115070343017578e-01 1.508875936269760132e-01 3.259127736091613770e-01 1.222040206193923950e-01 -2.700533866882324219e-01 9.401906281709671021e-02 1.282217651605606079e-01 3.531576693058013916e-02 -9.040862321853637695e-02
-2.985865771770477295e-01 1.164239197969436646e-01 -2.425064891576766968e-01 1.976330727338790894e-01 1.593352854251861572e-01 1.217502355575561523e-01 -4.340321943163871765e-02 -7.215718924999237061e-02 3.108286485075950623e-02 -1.212285384535789490e-01 -3.970020636916160583e-02 -2.045605145394802094e-02 6.504469364881515503e-02 7.914250344038009644e-02 1.583764106035232544e-01 2.154369205236434937e-01 -1.927633434534072876e-01 1.191569045186042786e-01 1.092609092593193054e-01 -1.160101816058158875e-01 1.687795221805572510e-01 3.177326023578643799e-01 -5.779177322983741760e-02 -2.303750962018966675e-01 -3.244349062442779541e-01 -1.892743855714797974e-01 2.728857696056365967e-01 2.068142443895339966e-01 3.118467330932617188e-01 -4.105002060532569885e-02 1.783792525529861450e-01 2.819035761058330536e-02
-3.295914530754089355e-01 -2.139085829257965088e-01 -2.059612274169921875e-01 3.731794655323028564e-02 -2.155897170305252075e-01 1.298856735229492188e-01 8.704885840415954590e-02 -7.092990912497043610e-03 -5.976634100079536438e-03 -5.751948058605194092e-02 6.734135001897811890e-02 4.135711491107940674e-02 3.885273635387420654e-02 2.738701999187469482e-01 2.273453623056411743e-01 1.979534775018692017e-01 2.009899467229843140e-01 5.828652903437614441e-02 2.900165319442749023e-01 3.295643329620361328e-01 2.370477840304374695e-02 1.257596164941787720e-01 7.448033988475799561e-02 -3.675105869770050049e-01 1.138245463371276855e-01 5.095115862786769867e-03 3.449466824531555176e-01 2.889375318773090839e-04 1.242085620760917664e-01 7.796089351177215576e-02 7.616420090198516846e-02 -3.264344483613967896e-02
-6.810091435909271240e-02 -2.194664180278778076e-01 1.377897858619689941e-01 2.173611223697662354e-01 9.197068214416503906e-02 -2.106619030237197876e-01 3.806594908237457275e-01 1.080499496310949326e-02 -8.613967895507812500e-02 -6.701094657182693481e-02 -9.325651824474334717e-02 -1.042761355638504028e-01 -3.091526404023170471e-02 9.681100398302078247e-02 1.424396187067031860e-01 5.652881413698196411e-02 7.189083844423294067e-02 -2.013124972581863403e-01 1.051107719540596008e-01 -2.858736217021942139e-01 7.076453417539596558e-02 1.622118949890136719e-01 2.427500905469059944e-03 -2.024196386337280273e-01 3.709834069013595581e-02 1.316985115408897400e-02 4.795939028263092041e-01 -2.219550311565399170e-01 3.007633090019226074e-01 -1.615492850542068481e-01 -4.350297152996063232e-02 -8.818019181489944458e-02
-2.211157418787479401e-02 1.812819391489028931e-02 -1.575349271297454834e-01 2.955972254276275635e-01 -3.994879499077796936e-02 2.223326712846755981e-01 3.710427880287170410e-01 1.142518222332000732e-01 -1.857113465666770935e-02 -1.098123639822006226e-01 -2.538945972919464111e-01 2.286917269229888916e-01 1.426037102937698364e-01 1.001595109701156616e-01 1.230799555778503418e-01 6.106531247496604919e-02 2.022010833024978638e-01 -2.126118540763854980e-01 1.071392446756362915e-01 -2.413653768599033356e-02 8.299357444047927856e-02 1.766308844089508057e-01 -3.552193045616149902e-01 -7.256174087524414062e-02 -1.299486756324768066e-01 7.916439324617385864e-02 2.121196985244750977e-01 1.606038808822631836e-01 1.782458871603012085e-01 3.001603782176971436e-01 1.421098560094833374e-01 -5.598357692360877991e-02
1.123811006546020508e-01 1.508912593126296997e-01 -2.835453450679779053e-01 3.350413590669631958e-02 -5.402590334415435791e-02 3.577516973018646240e-02 1.085759997367858887e-01 1.083844676613807678e-01 -1.574803590774536133e-01 -1.519686579704284668e-01 -1.241451278328895569e-01 -3.117837384343147278e-02 2.786185741424560547e-01 -2.801564522087574005e-02 3.771711587905883789e-01 -1.764505803585052490e-01 2.374256700277328491e-01 -4.201211780309677124e-02 4.775405302643775940e-02 -3.056911230087280273e-01 -1.197844594717025757e-01 5.514181405305862427e-02 6.493988633155822754e-02 -2.093758434057235718e-01 2.617883682250976562e-01 2.236256003379821777e-01 1.524857431650161743e-01 -2.671170830726623535e-01 2.740102410316467285e-01 9.981069713830947876e-03 7.466803491115570068e-02 -1.614104360342025757e-01
-1.842365264892578125e-01 -3.399566113948822021e-01 4.012548923492431641e-02 3.899027109146118164e-01 -6.323638558387756348e-02 -6.793083250522613525e-02 -1.401180326938629150e-01 1.662347912788391113e-01 -9.450566768646240234e-02 -2.440652847290039062e-01 -2.646822929382324219e-01 1.903659403324127197e-01 1.423100233078002930e-01 2.460357993841171265e-01 2.596197426319122314e-01 -1.295003592967987061e-01 1.790772676467895508e-01 7.065707445144653320e-02 3.558026626706123352e-02 -7.231315970420837402e-02 -2.033519931137561798e-02 2.990119457244873047e-01 -8.155050128698348999e-02 -1.091705784201622009e-01 -1.321451216936111450e-01 8.860635012388229370e-02 1.152157485485076904e-01 -1.710776388645172119e-01 1.723625808954238892e-01 1.469035446643829346e-02 -1.977181881666183472e-01 -1.113504245877265930e-01
-2.114319056272506714e-01 1.851235888898372650e-02 -1.917244493961334229e-01 7.954706996679306030e-02 -1.234145089983940125e-01 -2.646144330501556396e-01 -5.131009966135025024e-02 -7.252736482769250870e-03 -4.420558363199234009e-02 -5.828359350562095642e-02 -3.152451664209365845e-02 2.189846709370613098e-02 2.666220963001251221e-01 -1.393658369779586792e-01 -1.475627124309539795e-01 3.352575302124023438e-01 -9.040246903896331787e-02 -8.469076128676533699e-04 -1.053291931748390198e-01 -4.545798897743225098e-02 -9.658969938755035400e-02 2.728877365589141846e-01 1.184481978416442871e-01 -2.344009280204772949e-01 9.603961557149887085e-02 -3.166233301162719727e-01 2.437217682600021362e-01 -1.433287374675273895e-02 2.155874967575073242e-01 2.159130275249481201e-01 9.059584140777587891e-02 -3.846229314804077148e-01
-8.820278942584991455e-02 7.055395096540451050e-02 -1.140635088086128235e-01 3.691815137863159180e-01 1.988004893064498901e-01 -4.849299415946006775e-02 3.128951042890548706e-02 -1.537024676799774170e-01 -1.837814450263977051e-01 -2.943961136043071747e-02 -2.182437926530838013e-01 1.990261971950531006e-01 1.559291332960128784e-01 2.411097139120101929e-01 -2.472095377743244171e-02 1.047186851501464844e-01 1.441966593265533447e-01 1.324968189001083374e-01 1.919112056493759155e-01 -2.376694828271865845e-01 1.346687674522399902e-01 2.594889998435974121e-01 -1.935272961854934692e-01 1.277705132961273193e-01 -6.420413404703140259e-02 1.363454503007233143e-03 2.511733472347259521e-01 -2.928102388978004456e-02 2.492299675941467285e-01 3.663241863250732422e-01 -9.850338846445083618e-02 1.027460694313049316e-01
-2.053569704294204712e-01 1.399044394493103027e-01 -1.236707121133804321e-01 2.355721592903137207e-01 -1.560430526733398438e-01 -1.318182051181793213e-01 -2.506498098373413086e-01 -1.735510528087615967e-01 -1.890118867158889771e-01 -1.378205120563507080e-01 -8.472055196762084961e-03 4.476042836904525757e-02 9.088885039091110229e-02 1.991530060768127441e-01 1.379365772008895874e-01 2.045176178216934204e-01 1.936603896319866180e-02 5.090946331620216370e-02 -2.343503981828689575e-01 2.708694897592067719e-02 -3.250338733196258545e-01 1.182900890707969666e-01 -7.125703990459442139e-02 -9.529479593038558960e-02 2.941669821739196777e-01 1.371051184833049774e-02 4.211032688617706299e-01 -3.270799666643142700e-02 1.237887665629386902e-01 2.091525197029113770e-01 2.246211767196655273e-01 1.272712927311658859e-02
-5.633649975061416626e-02 -9.930539876222610474e-02 -2.929531931877136230e-01 2.750080525875091553e-01 -6.317150592803955078e-02 -7.624985277652740479e-02 8.112384378910064697e-02 2.353592813014984131e-01 -9.980516880750656128e-02 -3.077842295169830322e-01 3.329093009233474731e-02 1.344347298145294189e-01 2.110398709774017334e-01 1.345048695802688599e-01 2.403204590082168579e-01 -1.483220607042312622e-01 8.552729338407516479e-02 1.449056267738342285e-01 -8.166749030351638794e-02 2.102101296186447144e-01 -2.769658155739307404e-02 1.050195619463920593e-01 1.275918483734130859e-01 -2.751770019531250000e-01 6.052335351705551147e-02 -4.987775161862373352e-02 4.266284406185150146e-01 9.362740814685821533e-02 -4.101478308439254761e-02 5.515911802649497986e-02 -2.656330168247222900e-01 -1.797079741954803467e-01
-5.790442228317260742e-02 -1.804926693439483643e-01 -2.296021133661270142e-01 -3.580969199538230896e-02 -1.567206829786300659e-01 -1.303283721208572388e-01 3.388524949550628662e-01 1.189431324601173401e-01 -5.627240985631942749e-02 -2.153177857398986816e-01 -8.287147432565689087e-02 2.618258893489837646e-01 1.036415547132492065e-01 5.012460798025131226e-02 8.658446371555328369e-02 1.479701399803161621e-01 -1.788069009780883789e-01 1.928406059741973877e-01 2.946398854255676270e-01 2.695654705166816711e-02 -1.021644249558448792e-01 -1.563962548971176147e-02 1.119174621999263763e-02 -3.784833848476409912e-01 1.592784747481346130e-02 -4.263949021697044373e-02 2.744382321834564209e-01 2.846463620662689209e-01 -4.732023179531097412e-02 1.751812100410461426e-01 1.825447231531143188e-01 -1.911597698926925659e-01
-4.952232539653778076e-01 -5.973351001739501953e-02 -1.236265823245048523e-01 8.968711644411087036e-02 -1.668750941753387451e-01 -8.744908124208450317e-02 -1.930268108844757080e-02 2.741966843605041504e-01 -2.268441468477249146e-01 -8.898165076971054077e-02 -9.390344470739364624e-02 3.230091035366058350e-01 9.549631923437118530e-02 3.449194729328155518e-01 3.340821713209152222e-02 4.681149497628211975e-02 2.989301383495330811e-01 1.942855268716812134e-01 1.693570241332054138e-02 -2.398528754711151123e-01 -5.611243098974227905e-02 -2.443088591098785400e-02 1.114499662071466446e-02 -8.754202723503112793e-02 6.610599160194396973e-02 -5.830451846122741699e-02 1.898345351219177246e-01 -2.278047353029251099e-01 -1.169273722916841507e-02 -4.359948798082768917e-04 -1.373753994703292847e-01 -4.142836481332778931e-02
1.046215519309043884e-01 1.010369434952735901e-01 -1.089826002717018127e-01 1.634432822465896606e-01 -1.365760564804077148e-01 -9.473300725221633911e-02 5.163275822997093201e-02 5.214063823223114014e-02 -1.541366279125213623e-01 -1.337845921516418457e-01 -3.844765424728393555e-01 -2.766498327255249023e-01 1.581132858991622925e-01 1.132929697632789612e-01 -8.919019997119903564e-02 2.601136267185211182e-01 7.521572709083557129e-02 -5.824467539787292480e-02 5.570324510335922241e-02 -8.176366984844207764e-02 -2.388441115617752075e-01 2.557922303676605225e-01 3.163115680217742920e-01 -2.124551981687545776e-01 -1.151185184717178345e-01 1.965822130441665649e-01 3.320984840393066406e-01 -5.996788293123245239e-02 2.380038648843765259e-01 7.491150498390197754e-02 -4.766885656863451004e-03 -1.149480938911437988e-01
-2.234194874763488770e-01 2.506380081176757812e-01 -1.440804600715637207e-01 2.168090641498565674e-01 -2.334786020219326019e-02 -3.343037962913513184e-01 1.302492171525955200e-01 -5.069185420870780945e-02 -4.313154146075248718e-02 1.532837450504302979e-01 -3.423731625080108643e-01 -8.512699604034423828e-02 -3.513834206387400627e-03 -1.039671376347541809e-01 4.121384024620056152e-01 -2.263324894011020660e-02 4.019919037818908691e-02 -1.349382549524307251e-01 4.718201979994773865e-02 -2.174776345491409302e-01 -8.354368060827255249e-02 4.484876245260238647e-02 9.009204804897308350e-02 -1.001406610012054443e-01 -5.562423542141914368e-02 -2.967918217182159424e-01 3.592527210712432861e-01 -5.474187806248664856e-02 1.420681923627853394e-01 3.871817374601960182e-03 1.293298155069351196e-01 -6.599331973120570183e-04
-3.687943816184997559e-01 -9.939449280500411987e-02 -1.412544697523117065e-01 1.185536608099937439e-01 -3.293292969465255737e-02 -2.184914350509643555e-01 -2.099494263529777527e-02 1.659132242202758789e-01 -1.667508184909820557e-01 3.303970396518707275e-02 2.315611578524112701e-02 1.022546589374542236e-01 1.812557131052017212e-01 2.222506105899810791e-01 2.811866998672485352e-01 1.202765479683876038e-01 2.180924862623214722e-01 9.264554828405380249e-02 2.973821759223937988e-01 1.354485601186752319e-01 1.353720668703317642e-02 2.538992166519165039e-01 1.501797139644622803e-01 -2.956073582172393799e-01 1.448522657155990601e-01 6.553403288125991821e-02 3.698852956295013428e-01 -8.530819416046142578e-02 -7.462424039840698242e-02 -2.191173145547509193e-03 -5.601130425930023193e-02 1.097506880760192871e-01
-9.783262759447097778e-02 1.118386238813400269e-01 -2.295659929513931274e-01 3.044717609882354736e-01 2.234468460083007812e-01 -1.556909382343292236e-01 1.364144086837768555e-01 6.769230216741561890e-02 -1.149232909083366394e-01 -1.415972709655761719e-01 2.068226039409637451e-01 -3.430131450295448303e-02 1.921008676290512085e-01 3.173416852951049805e-01 1.176850348711013794e-01 7.733896374702453613e-02 -9.537622332572937012e-02 -5.929601192474365234e-02 7.837799936532974243e-02 -2.398233860731124878e-01 -9.731129556894302368e-02 1.139545589685440063e-01 -1.172765940427780151e-01 -2.535552978515625000e-01 3.265398368239402771e-02 -2.129964232444763184e-01 2.317936569452285767e-01 4.379038698971271515e-03 -2.353229820728302002e-01 3.638679683208465576e-01 8.301929384469985962e-02 -1.699669212102890015e-01
-1.764507293701171875e-01 -2.593287825584411621e-01 -1.863715797662734985e-01 2.518478333950042725e-01 1.013383418321609497e-01 1.709450334310531616e-01 2.575825154781341553e-01 -2.122864425182342529e-01 -4.519912600517272949e-02 -7.573910057544708252e-02 -2.259000241756439209e-01 4.155686497688293457e-02 -9.636794775724411011e-02 1.267503499984741211e-01 9.119732677936553955e-02 9.815233200788497925e-02 5.328056588768959045e-02 -2.542314827442169189e-01 1.523903608322143555e-01 -1.687117479741573334e-02 -1.521555483341217041e-01 1.728663593530654907e-01 -9.678006917238235474e-02 -3.064844310283660889e-01 1.299861520528793335e-01 2.488297671079635620e-01 1.485933065414428711e-01 -2.794454097747802734e-01 2.795211970806121826e-01 1.750205904245376587e-01 7.374009583145380020e-03 -1.165823489427566528e-01
1.075726673007011414e-01 5.270208045840263367e-02 -1.125827878713607788e-01 2.089934498071670532e-01 -1.879763007164001465e-01 -8.063620328903198242e-02 1.794566810131072998e-01 1.386985182762145996e-01 -1.151020228862762451e-01 -1.379762738943099976e-01 8.056056499481201172e-02 1.060021817684173584e-01 1.401263475418090820e-02 1.471142619848251343e-01 1.439541280269622803e-01 2.285177111625671387e-01 1.657164841890335083e-01 5.612573400139808655e-02 2.978864908218383789e-01 9.869170188903808594e-02 2.149112373590469360e-01 1.040576547384262085e-01 -1.278182566165924072e-01 -7.248882949352264404e-02 -3.687722384929656982e-01 4.945636168122291565e-02 3.641340434551239014e-01 -2.087649554014205933e-01 3.689735233783721924e-01 1.178520098328590393e-01 1.367242485284805298e-01 1.374092139303684235e-02
-4.040810763835906982e-01 -7.850766927003860474e-02 -2.084090411663055420e-01 3.603567369282245636e-03 7.644734531641006470e-02 -2.003077417612075806e-01 3.142361640930175781e-01 5.256978422403335571e-02 -3.574871271848678589e-02 -2.809713184833526611e-01 4.113089293241500854e-03 1.297253966331481934e-01 1.584734469652175903e-01 1.776328533887863159e-01 3.348867893218994141e-01 2.837981283664703369e-01 1.693302690982818604e-01 1.174857094883918762e-01 -4.233879223465919495e-02 9.107190370559692383e-02 -6.895948201417922974e-02 -9.201071411371231079e-02 3.554929196834564209e-01 -1.203133538365364075e-01 -8.512096107006072998e-02 9.648526459932327271e-02 8.700706064701080322e-02 -1.696789264678955078e-01 1.218922901898622513e-03 1.516903042793273926e-01 -6.373677402734756470e-02 8.112888783216476440e-02
-2.509224712848663330e-01 -1.206552311778068542e-01 6.435395777225494385e-02 1.072339788079261780e-01 3.669578954577445984e-02 3.019710816442966461e-02 3.912675082683563232e-01 3.021960556507110596e-01 -3.843550384044647217e-02 6.794475764036178589e-02 -5.456723272800445557e-02 -1.680085510015487671e-01 -9.396229870617389679e-03 -5.872910842299461365e-02 2.452210783958435059e-01 1.293224394321441650e-01 -7.616675645112991333e-02 -2.718521654605865479e-01 1.807099729776382446e-01 -1.161373779177665710e-01 1.596620529890060425e-01 1.916650086641311646e-01 1.616786569356918335e-01 -2.553704082965850830e-01 3.633478656411170959e-02 -2.254185527563095093e-01 1.456504166126251221e-01 3.656454011797904968e-02 3.805269300937652588e-01 -6.154893338680267334e-02 8.538720011711120605e-02 -1.802219599485397339e-01
-8.101092651486396790e-03 7.615469396114349365e-02 2.412971109151840210e-02 3.805910348892211914e-01 -2.460916042327880859e-01 2.080623209476470947e-01 2.067329436540603638e-01 -1.375729590654373169e-01 -1.692580431699752808e-01 -2.520151436328887939e-01 1.296638883650302887e-02 -5.007934197783470154e-02 1.388192474842071533e-01 1.400128751993179321e-01 1.652625799179077148e-01 2.715454101562500000e-01 -2.189825102686882019e-02 -1.733299493789672852e-01 2.553983032703399658e-01 -1.232731640338897705e-01 -9.288443252444267273e-03 -1.509544104337692261e-01 7.910686731338500977e-02 -3.744383454322814941e-01 -1.099269371479749680e-02 2.881972491741180420e-02 2.599407732486724854e-01 -1.652484685182571411e-01 1.689517050981521606e-01 -1.037532165646553040e-01 -1.392162144184112549e-01 -1.167346239089965820e-01
-4.471778571605682373e-01 3.651454299688339233e-02 -9.073024243116378784e-02 1.074287742376327515e-01 5.177052691578865051e-02 -4.190802201628684998e-02 3.759026229381561279e-01 1.920699924230575562e-01 -2.579347491264343262e-01 -1.923531442880630493e-01 -1.076967641711235046e-01 1.435566842555999756e-01 2.816482186317443848e-01 5.037873983383178711e-02 2.521404027938842773e-01 1.127757653594017029e-01 1.742199994623661041e-02 3.565412759780883789e-02 -2.323001623153686523e-01 1.472794264554977417e-01 -1.394442915916442871e-01 5.127111077308654785e-02 3.209880590438842773e-01 -7.391238212585449219e-02 2.425265312194824219e-02 -4.734821990132331848e-02 1.909502297639846802e-01 4.344594478607177734e-02 4.892694298177957535e-03 2.013924419879913330e-01 -4.374548420310020447e-02 1.045291200280189514e-01
5.215009301900863647e-02 3.404496982693672180e-02 -2.705854773521423340e-01 2.748540043830871582e-01 -1.791042275726795197e-02 -1.653781980276107788e-01 6.444709748029708862e-02 4.842294752597808838e-02 -2.180934697389602661e-01 -3.150548413395881653e-02 -1.859627664089202881e-01 -1.341638118028640747e-01 1.992211043834686279e-01 1.309487372636795044e-01 -1.045388206839561462e-01 1.488806754350662231e-01 1.426004320383071899e-01 -1.316815912723541260e-01 2.950624525547027588e-01 -3.027079999446868896e-01 3.545934334397315979e-02 1.853093951940536499e-01 -1.467401981353759766e-01 2.369110882282257080e-01 1.323592364788055420e-01 -5.551322549581527710e-02 1.700142174959182739e-01 -2.402890771627426147e-01 3.037377297878265381e-01 7.269899360835552216e-03 2.982043921947479248e-01 -6.337303668260574341e-02
-1.760839670896530151e-01 5.406646430492401123e-02 -1.277627423405647278e-02 1.499345898628234863e-02 1.213493198156356812e-01 -1.590827405452728271e-01 2.687305212020874023e-01 2.041168808937072754e-01 -1.652139872312545776e-01 1.425335556268692017e-01 -2.474786937236785889e-01 -1.417413353919982910e-01 -1.016499772667884827e-01 3.250560164451599121e-02 1.205239146947860718e-01 2.331389039754867554e-01 -2.044978737831115723e-02 -1.894398182630538940e-01 2.567738890647888184e-01 -7.405348122119903564e-02 -1.095737814903259277e-01 2.966005206108093262e-01 -2.039893902838230133e-02 -1.881481707096099854e-01 1.220122724771499634e-01 -1.265156418085098267e-01 1.441465169191360474e-01 -2.953355312347412109e-01 4.140462875366210938e-01 2.146347761154174805e-01 2.501713670790195465e-02 4.488033801317214966e-02
3.214969858527183533e-02 -1.041952427476644516e-02 2.112592197954654694e-02 3.184031248092651367e-01 -9.052482433617115021e-03 -2.261944562196731567e-01 2.774963527917861938e-02 4.824655130505561829e-02 -1.845389902591705322e-01 1.622534245252609253e-01 -1.316821277141571045e-01 2.419203333556652069e-02 1.503275632858276367e-01 1.500606983900070190e-01 -6.922087818384170532e-02 2.361704856157302856e-01 -6.586597859859466553e-02 -6.082894280552864075e-02 -2.389414459466934204e-01 -1.574782095849514008e-02 -3.596816062927246094e-01 2.065611928701400757e-01 -7.682609558105468750e-02 -2.462178170680999756e-01 -9.569410234689712524e-02 -2.292744517326354980e-01 3.104088008403778076e-01 -7.603258639574050903e-02 2.776440382003784180e-01 1.093752086162567139e-01 2.093516439199447632e-01 -2.408673316240310669e-01
-5.876659601926803589e-02 6.371689587831497192e-02 -2.617286145687103271e-01 1.857513189315795898e-01 4.141559824347496033e-02 -3.685658052563667297e-02 2.009097188711166382e-01 1.147738620638847351e-01 -1.207154691219329834e-01 -1.057449504733085632e-01 1.768708676099777222e-01 -9.200816974043846130e-03 6.784755736589431763e-03 2.485314458608627319e-01 3.095190525054931641e-01 1.784971952438354492e-01 5.429018288850784302e-02 2.697215974330902100e-01 -1.905123293399810791e-01 -1.498036384582519531e-01 -5.508819967508316040e-02 1.678400933742523193e-01 -4.821715503931045532e-02 -1.006748750805854797e-01 1.781494170427322388e-01 -6.256719678640365601e-02 2.813945710659027100e-01 9.545280784368515015e-02 -1.999713927507400513e-01 4.206258058547973633e-01 -6.577020138502120972e-02 -2.509687840938568115e-01
-1.604814827442169189e-01 2.774313278496265411e-02 -1.133500114083290100e-01 3.129992187023162842e-01 1.167530417442321777e-01 -1.059917882084846497e-01 3.843016028404235840e-01 1.382364034652709961e-01 -1.244534254074096680e-01 1.986992545425891876e-03 1.975337266921997070e-01 -1.415712665766477585e-02 1.100353524088859558e-01 4.835019707679748535e-01 7.449331134557723999e-02 1.747771203517913818e-01 3.417380619794130325e-03 1.188234612345695496e-02 -1.647965237498283386e-02 -2.133403271436691284e-01 5.643624812364578247e-02 4.621937498450279236e-02 -9.211131930351257324e-02 -1.242465302348136902e-01 -2.009718911722302437e-03 -3.888592869043350220e-02 1.517543196678161621e-01 1.113002598285675049e-01 -2.315909117460250854e-01 3.218797147274017334e-01 1.513614356517791748e-01 -2.050366401672363281e-01
6.956360768526792526e-03 -4.979488998651504517e-02 -2.148749381303787231e-01 4.832901954650878906e-01 -1.715889871120452881e-01 -3.261840716004371643e-02 2.770867645740509033e-01 1.228367909789085388e-01 -1.419741213321685791e-01 2.125757187604904175e-02 -2.076625674962997437e-01 9.028693288564682007e-02 8.893951773643493652e-03 4.109224081039428711e-01 -1.360709778964519501e-02 1.695427596569061279e-01 -1.086775660514831543e-01 4.752780776470899582e-03 1.604671627283096313e-01 -1.896461695432662964e-01 -4.314839094877243042e-02 -6.256951391696929932e-02 1.004465669393539429e-01 2.326823584735393524e-02 -2.054966539144515991e-01 6.224260432645678520e-04 8.087096363306045532e-02 -9.893438965082168579e-02 3.430067896842956543e-01 6.595604866743087769e-02 -2.065377831459045410e-01 1.115038394927978516e-01
-4.257114231586456299e-02 -2.558910548686981201e-01 -3.542915880680084229e-01 2.981047928333282471e-01 5.408868938684463501e-02 -1.309714168310165405e-01 -7.487516105175018311e-02 1.066353842616081238e-01 -1.271730288863182068e-02 -3.330687582492828369e-01 -9.691020846366882324e-02 -1.594319706782698631e-03 -5.490107834339141846e-02 -3.731878846883773804e-02 1.465323567390441895e-01 1.714049838483333588e-02 1.533482372760772705e-01 -7.356515154242515564e-03 9.326468408107757568e-02 1.043665483593940735e-01 4.610778018832206726e-02 1.740352660417556763e-01 -3.059026300907135010e-01 -9.071041643619537354e-02 -1.409359127283096313e-01 -1.081254407763481140e-01 3.674320280551910400e-01 -3.766224533319473267e-02 6.626771390438079834e-02 3.392632603645324707e-01 2.637751400470733643e-01 -1.313137728720903397e-02
1.628205478191375732e-01 1.501984149217605591e-01 -9.366625547409057617e-02 4.167429208755493164e-01 -2.180930376052856445e-01 8.532100915908813477e-02 2.208113223314285278e-01 -1.365128755569458008e-01 1.173490360379219055e-01 -2.145651876926422119e-01 -1.265708208084106445e-01 1.864929944276809692e-01 2.874582111835479736e-01 8.633993566036224365e-02 1.525672227144241333e-01 7.098014652729034424e-02 1.016274653375148773e-02 -2.514462769031524658e-01 2.134233415126800537e-01 -1.597103476524353027e-01 6.432813405990600586e-02 -1.298117730766534805e-02 2.026614397764205933e-01 -2.460808604955673218e-01 -4.183435812592506409e-02 1.336801517754793167e-02 2.093201279640197754e-01 -1.213828846812248230e-01 1.859228760004043579e-01 1.924337148666381836e-01 -1.818069070577621460e-01 -1.085578203201293945e-01
-2.991535663604736328e-01 -4.611669853329658508e-02 -1.013620793819427490e-01 2.183481454849243164e-01 -1.292278915643692017e-01 -1.582597047090530396e-01 -1.237607747316360474e-01 -4.624035581946372986e-02 -2.442787885665893555e-01 -1.380734145641326904e-01 1.334972493350505829e-02 1.219991315156221390e-02 1.941380798816680908e-01 1.301738172769546509e-01 1.196432188153266907e-01 1.749975830316543579e-01 1.226546689867973328e-01 1.723217777907848358e-02 -2.450265288352966309e-01 -3.268176317214965820e-02 -2.941206693649291992e-01 1.469087898731231689e-01 1.288319099694490433e-02 -1.105667203664779663e-01 3.873504996299743652e-01 -1.130251139402389526e-01 3.041044771671295166e-01 -4.220656678080558777e-02 1.718532443046569824e-01 2.809998393058776855e-01 1.692289263010025024e-01 1.464802622795104980e-01
-6.926820427179336548e-02 2.635569870471954346e-01 -3.354645520448684692e-02 4.102064296603202820e-02 -6.912820041179656982e-02 -2.496479898691177368e-01 4.019289463758468628e-02 1.572645455598831177e-01 -2.099840342998504639e-01 -1.797076612710952759e-01 -1.828321069478988647e-01 6.068408861756324768e-02 -2.988450974225997925e-02 2.450965791940689087e-01 -8.497874438762664795e-02 3.326017260551452637e-01 -9.838326275348663330e-02 -1.257378458976745605e-01 2.456416636705398560e-01 -8.106902986764907837e-02 -1.103234216570854187e-01 2.143830209970474243e-01 3.954835236072540283e-01 9.245356544852256775e-03 -8.603447675704956055e-02 -1.589667946100234985e-01 1.656668633222579956e-01 4.845459014177322388e-02 9.267000854015350342e-02 2.630421519279479980e-01 5.753715336322784424e-02 -2.942647337913513184e-01
4.830583930015563965e-02 2.397849112749099731e-01 -2.499591261148452759e-01 1.192999929189682007e-01 5.788451805710792542e-02 -6.042375229299068451e-03 1.098594292998313904e-01 3.612539470195770264e-01 -1.971171647310256958e-01 -1.306414306163787842e-01 -2.560853660106658936e-01 -8.248626440763473511e-02 2.473067864775657654e-02 1.190755981951951981e-02 2.142068743705749512e-01 2.903134226799011230e-01 3.538515865802764893e-01 -4.073339700698852539e-02 1.750858873128890991e-01 -2.353222370147705078e-01 -1.092605069279670715e-01 1.985323131084442139e-01 -5.839052423834800720e-02 -7.000703364610671997e-02 -1.525979936122894287e-01 -1.528585106134414673e-01 9.623586386442184448e-02 -7.999732345342636108e-02 2.807542979717254639e-01 1.268035769462585449e-01 8.078426867723464966e-02 1.482055038213729858e-01
-2.028365880250930786e-01 2.747706882655620575e-02 -2.758264541625976562e-01 2.607126235961914062e-01 1.885309666395187378e-01 -1.077270954847335815e-01 1.277728974819183350e-01 1.947384625673294067e-01 -2.430346794426441193e-02 -1.305575855076313019e-02 -1.153956353664398193e-01 -2.319582849740982056e-01 1.359707713127136230e-01 3.510389924049377441e-01 1.754740327596664429e-01 1.529255956411361694e-01 -2.560504078865051270e-01 -2.343656271696090698e-01 -1.583950221538543701e-02 -3.697013109922409058e-02 3.064459189772605896e-02 1.923637092113494873e-02 -1.148039922118186951e-01 -2.151492089033126831e-01 1.302456855773925781e-01 -9.186918288469314575e-02 2.406121641397476196e-01 -1.050899457186460495e-02 -1.161601692438125610e-01 2.682189941406250000e-01 -1.667374074459075928e-01 -2.633396685123443604e-01
-1.553694456815719604e-01 4.311467334628105164e-02 -2.431061565876007080e-01 5.083716288208961487e-02 -6.682543456554412842e-02 -1.175726130604743958e-01 3.244516253471374512e-01 2.464711368083953857e-01 -1.052677258849143982e-01 1.253945082426071167e-01 -6.947796791791915894e-02 1.135413814336061478e-02 -1.157608404755592346e-01 4.897422343492507935e-02 2.945801615715026855e-01 1.640913635492324829e-01 -1.112407888285815716e-03 -4.587554186582565308e-02 3.773072063922882080e-01 1.819866895675659180e-01 3.757270425558090210e-02 2.864159941673278809e-01 2.771662771701812744e-01 -2.928620278835296631e-01 1.904523968696594238e-01 1.242023892700672150e-02 1.451270133256912231e-01 -5.067875236272811890e-02 9.771981835365295410e-02 1.958926171064376831e-01 -1.860935539007186890e-01 2.270567975938320160e-02
6.986746937036514282e-02 8.338022045791149139e-03 -1.869803816080093384e-01 3.037871718406677246e-01 -3.713503479957580566e-02 -2.833804190158843994e-01 3.371545672416687012e-01 -1.127044931054115295e-01 -8.554269373416900635e-02 -6.580031476914882660e-03 -3.623772859573364258e-01 2.016753256320953369e-01 -9.164971858263015747e-02 -9.759201854467391968e-02 2.524564266204833984e-01 2.028304040431976318e-01 -9.542639553546905518e-02 6.922897696495056152e-02 5.313096567988395691e-02 -4.456324130296707153e-02 9.487153962254524231e-03 9.269227832555770874e-02 1.402208656072616577e-01 -2.083334028720855713e-01 -6.254449253901839256e-04 2.495286464691162109e-01 -4.785714298486709595e-02 -3.469750285148620605e-01 9.501603245735168457e-02 1.577574610710144043e-01 1.948715895414352417e-01 -1.014928817749023438e-01
8.819830417633056641e-02 -7.075837254524230957e-02 4.875285923480987549e-02 3.982844352722167969e-01 -4.230794012546539307e-01 1.537936329841613770e-01 3.052824437618255615e-01 -1.300230920314788818e-01 -1.938763707876205444e-01 -2.343348115682601929e-01 -1.576191931962966919e-01 4.424706101417541504e-02 2.588456869125366211e-01 1.582249104976654053e-01 2.369251549243927002e-01 3.516181930899620056e-02 -1.087608654052019119e-02 -1.553556323051452637e-01 1.609473526477813721e-01 -1.282504200935363770e-01 -4.435043781995773315e-02 -3.192995442077517509e-03 -3.515736758708953857e-02 -3.200307488441467285e-01 9.741371497511863708e-03 -2.763543277978897095e-03 1.301589161157608032e-01 -1.682866066694259644e-01 2.719680592417716980e-02 4.207879677414894104e-02 -9.569421410560607910e-02 -1.244018003344535828e-01
-3.010071218013763428e-01 -1.118240356445312500e-01 -4.207280874252319336e-01 2.694156169891357422e-01 -7.209399249404668808e-03 -1.839972138404846191e-01 2.297022193670272827e-01 -1.070402488112449646e-01 5.985964089632034302e-02 -1.028640344738960266e-01 -3.850840032100677490e-01 1.434913724660873413e-01 1.400224417448043823e-01 5.834822729229927063e-02 1.915138028562068939e-02 1.311326920986175537e-01 2.349865734577178955e-01 -9.340322017669677734e-02 -2.168715372681617737e-02 5.752665549516677856e-02 1.108411923050880432e-01 1.465727090835571289e-01 1.176590770483016968e-01 -3.102070391178131104e-01 2.001063376665115356e-01 3.946203738451004028e-02 5.260834470391273499e-02 -1.594118773937225342e-01 -5.374734103679656982e-02 -1.092750206589698792e-01 -5.458599701523780823e-02 -1.624672114849090576e-01
-1.074016094207763672e-01 -3.619449213147163391e-02 -2.163202315568923950e-01 1.294660121202468872e-01 -1.154509335756301880e-01 5.775298341177403927e-04 2.817874252796173096e-01 1.609638631343841553e-01 -1.199928820133209229e-01 5.500203743577003479e-02 -3.842103779315948486e-01 3.463797643780708313e-02 1.337757557630538940e-01 3.448152542114257812e-01 -1.173313334584236145e-01 8.507455885410308838e-02 2.978412061929702759e-02 -1.902193725109100342e-01 1.383065879344940186e-01 -1.098425313830375671e-01 -1.974829286336898804e-01 1.697663068771362305e-01 -2.171645015478134155e-01 -5.058508366346359253e-02 -3.354035615921020508e-01 6.320257484912872314e-02 1.573726981878280640e-01 -7.807186245918273926e-02 1.973107755184173584e-01 1.514065861701965332e-01 2.352978289127349854e-02 -2.921522259712219238e-01
1.476037949323654175e-01 -2.593225836753845215e-01 -2.288557142019271851e-01 2.135146260261535645e-01 -2.173474133014678955e-01 -8.459195494651794434e-02 4.801172763109207153e-02 1.621161960065364838e-02 -1.048262193799018860e-01 -4.906081035733222961e-02 -3.689577057957649231e-02 -1.199800148606300354e-01 4.735496640205383301e-01 7.978636026382446289e-02 1.650469899177551270e-01 1.708407700061798096e-01 2.187602818012237549e-01 -3.514141961932182312e-02 1.918137669563293457e-01 1.096286028623580933e-01 1.938908360898494720e-02 -1.738910190761089325e-02 1.087780669331550598e-01 -5.097520947456359863e-01 1.255162060260772705e-01 6.024281308054924011e-02 1.169745922088623047e-01 -8.348067849874496460e-02 -5.592177808284759521e-02 1.289679408073425293e-01 -9.704653918743133545e-02 1.923519000411033630e-02
1.040332838892936707e-01 -9.069277346134185791e-02 -2.627812325954437256e-01 2.916494607925415039e-01 7.132543623447418213e-02 -1.384519040584564209e-01 1.407966017723083496e-01 -1.300702542066574097e-01 6.216341257095336914e-02 3.514941036701202393e-02 -4.044999927282333374e-02 6.203521415591239929e-02 -1.874031424522399902e-01 2.137768417596817017e-01 -1.487000882625579834e-01 1.991149783134460449e-01 -4.129955545067787170e-02 -5.263277143239974976e-02 1.567970216274261475e-01 1.258534938097000122e-01 2.473946213722229004e-01 9.203354269266128540e-02 2.004309892654418945e-01 -4.579940736293792725e-01 8.278133720159530640e-02 -2.153406478464603424e-02 3.310771882534027100e-01 1.326246261596679688e-01 -1.154258996248245239e-01 2.962731719017028809e-01 9.333173185586929321e-02 6.198096275329589844e-02
-4.165491163730621338e-01 -9.183731675148010254e-02 -2.771010100841522217e-01 3.076784610748291016e-01 5.326594784855842590e-02 -1.037136465311050415e-01 2.353740036487579346e-01 1.977119743824005127e-01 -8.735378086566925049e-02 -4.256685450673103333e-02 7.155011594295501709e-02 2.368540018796920776e-01 2.205351293087005615e-01 -8.854457736015319824e-02 3.365638256072998047e-01 -2.162943035364151001e-02 1.004957035183906555e-01 -6.206403020769357681e-03 1.880000978708267212e-01 4.354446753859519958e-02 1.286357343196868896e-01 2.391303330659866333e-01 1.300135999917984009e-01 -8.458082377910614014e-02 2.057868540287017822e-01 5.943479761481285095e-02 2.403155118227005005e-01 3.622532635927200317e-02 3.201113641262054443e-02 -7.670710235834121704e-02 1.997047960758209229e-01 2.710926346480846405e-02
-1.104017812758684158e-02 7.544326037168502808e-02 -3.208176195621490479e-01 3.322593271732330322e-01 -1.895257644355297089e-02 4.359449073672294617e-02 8.105985075235366821e-02 1.906406879425048828e-01 -4.092181101441383362e-02 -2.247327119112014771e-01 -2.641454935073852539e-01 1.640010029077529907e-01 3.820914775133132935e-02 3.725539445877075195e-01 1.012979224324226379e-01 1.662312000989913940e-01 2.607600986957550049e-01 1.273034960031509399e-01 3.344959020614624023e-01 -6.849481910467147827e-02 -1.441676020622253418e-01 5.739335715770721436e-02 -1.822580695152282715e-01 3.896621242165565491e-02 -2.595642209053039551e-01 -1.715080812573432922e-02 2.186411619186401367e-01 6.964010000228881836e-02 3.481030091643333435e-02 1.023025363683700562e-01 8.994214981794357300e-02 9.491308778524398804e-02
7.151167094707489014e-02 -1.150695979595184326e-01 -4.087360575795173645e-02 3.494989275932312012e-01 -2.268416620790958405e-02 -2.255997061729431152e-01 8.467040210962295532e-02 5.976855382323265076e-02 -2.509292364120483398e-01 -8.039132505655288696e-02 -9.641423821449279785e-02 3.122969567775726318e-01 1.239408776164054871e-01 1.264014989137649536e-01 7.018684595823287964e-02 5.926097556948661804e-02 3.904265165328979492e-02 5.148574709892272949e-02 2.527044713497161865e-01 -3.228572607040405273e-01 -5.393749102950096130e-02 2.209187895059585571e-01 8.011949062347412109e-02 -5.701300874352455139e-02 -2.661218121647834778e-02 3.036189451813697815e-02 1.807928830385208130e-01 -8.970576524734497070e-02 3.627952933311462402e-01 2.390796691179275513e-01 -3.095806241035461426e-01 1.378610730171203613e-01
-1.343846023082733154e-01 1.449056565761566162e-01 -2.715682983398437500e-01 2.067021280527114868e-01 -4.007102176547050476e-02 1.406616866588592529e-01 -4.848371073603630066e-02 -1.227153018116950989e-01 -1.953266412019729614e-01 -5.672144889831542969e-02 -4.913579672574996948e-02 1.271325349807739258e-01 -1.654710024595260620e-01 2.922781705856323242e-01 -9.973394684493541718e-03 1.697939038276672363e-01 2.458240091800689697e-01 2.743114531040191650e-01 -1.902697682380676270e-01 -1.028838232159614563e-01 -1.034401133656501770e-01 3.522072732448577881e-01 9.791079163551330566e-02 1.360664796084165573e-02 3.467852473258972168e-01 9.183247387409210205e-02 2.016722559928894043e-01 -3.507298603653907776e-02 4.800300672650337219e-02 -1.162515953183174133e-01 3.003411889076232910e-01 -1.948215812444686890e-02
-6.752768997102975845e-03 1.065784972161054611e-02 -1.350453346967697144e-01 4.572642222046852112e-02 -2.460593581199645996e-01 -1.956131160259246826e-01 1.821156404912471771e-02 2.286367565393447876e-01 -1.087939515709877014e-01 -1.789802908897399902e-01 -3.191892802715301514e-01 1.001362279057502747e-01 2.185207605361938477e-01 4.327113926410675049e-02 -1.616402715444564819e-01 8.614727854728698730e-02 -2.216947078704833984e-01 2.132237106561660767e-01 1.146769300103187561e-01 -2.318429648876190186e-01 -7.313997298479080200e-02 -4.675698000937700272e-03 -4.069662839174270630e-02 -1.229799613356590271e-01 -7.049992680549621582e-02 7.138346880674362183e-02 3.980148732662200928e-01 -1.852019578218460083e-01 2.452232390642166138e-01 2.438464015722274780e-01 2.870906293392181396e-01 -2.608279511332511902e-02
-2.397578023374080658e-02 2.177642285823822021e-02 -1.787439584732055664e-01 2.735663652420043945e-01 2.725706994533538818e-01 -1.975073665380477905e-01 1.072760298848152161e-01 7.394455373287200928e-02 -2.657958492636680603e-02 -3.797023594379425049e-01 -1.908461898565292358e-01 -1.454879641532897949e-01 1.749517619609832764e-01 8.674387633800506592e-02 2.362435460090637207e-01 -1.175865307450294495e-01 5.157210305333137512e-02 -1.054262667894363403e-01 1.570329964160919189e-01 1.684108078479766846e-01 9.663534164428710938e-02 1.009395346045494080e-01 -2.216494828462600708e-01 -8.819648623466491699e-02 -1.726714372634887695e-01 1.210314035415649414e-01 2.658267617225646973e-01 -8.764732629060745239e-02 8.360149711370468140e-02 1.757496893405914307e-01 2.863426506519317627e-01 -2.563863992691040039e-01
-1.936713699251413345e-03 1.934908032417297363e-01 3.478689119219779968e-02 1.201548352837562561e-01 8.175819367170333862e-02 4.985393211245536804e-02 2.672386467456817627e-01 1.206175610423088074e-01 -2.062543528154492378e-03 -5.822014529258012772e-03 -2.107098996639251709e-01 -1.088801994919776917e-01 1.966164410114288330e-01 2.098433226346969604e-01 -1.060518845915794373e-01 2.971543073654174805e-01 -1.603134907782077789e-02 8.966381847858428955e-02 3.001926839351654053e-01 -1.344123631715774536e-01 1.074913665652275085e-01 3.522002100944519043e-01 6.390837579965591431e-02 -1.402457058429718018e-01 1.318931132555007935e-01 1.622084155678749084e-02 3.301280736923217773e-01 1.049719378352165222e-01 4.229522049427032471e-01 -1.049029733985662460e-02 1.087402328848838806e-01 9.448102116584777832e-02
-2.485459744930267334e-01 -2.512226104736328125e-01 -2.972893416881561279e-01 -2.324380725622177124e-02 -2.583002150058746338e-01 4.634894803166389465e-02 1.049779281020164490e-01 1.422327607870101929e-01 -5.582128092646598816e-02 -1.684857755899429321e-01 -2.351322397589683533e-02 5.709550809115171432e-03 1.405597329139709473e-01 2.464112639427185059e-01 2.801423370838165283e-01 2.942877411842346191e-01 2.397040575742721558e-01 9.288898855447769165e-02 1.489305943250656128e-01 2.983669340610504150e-01 1.763429492712020874e-01 1.967636048793792725e-01 1.237222105264663696e-01 -2.113920450210571289e-01 4.049752652645111084e-02 -2.064944058656692505e-02 2.636051774024963379e-01 1.069776788353919983e-01 1.791840535588562489e-03 6.578636169433593750e-02 5.160662904381752014e-02 -1.064646542072296143e-01
1.139057055115699768e-01 2.619785368442535400e-01 -2.412506751716136932e-02 1.445121318101882935e-01 -5.163381248712539673e-02 -1.592727899551391602e-01 1.605108082294464111e-01 2.061175704002380371e-01 -1.235999688506126404e-01 9.116218239068984985e-02 -2.628290653228759766e-01 -3.059307634830474854e-01 2.529991269111633301e-01 2.727345526218414307e-01 -5.671140551567077637e-02 2.515881359577178955e-01 4.809281602501869202e-02 -1.261289417743682861e-01 2.005234211683273315e-01 -3.167783319950103760e-01 -1.290120035409927368e-01 2.222936451435089111e-01 1.865184009075164795e-01 -1.637811064720153809e-01 -3.871665522456169128e-02 -4.638869315385818481e-02 2.312465906143188477e-01 -8.218117803335189819e-02 1.964747607707977295e-01 6.176493316888809204e-02 1.030407622456550598e-01 7.818897813558578491e-02
-3.101633116602897644e-02 2.237943410873413086e-01 -2.572143673896789551e-01 -1.156859621405601501e-01 -1.955385953187942505e-01 -6.796297430992126465e-02 4.149728417396545410e-01 1.592471450567245483e-01 -3.380910456180572510e-01 -3.919255360960960388e-02 -1.611503809690475464e-01 2.632022276520729065e-02 1.041066795587539673e-01 1.617449373006820679e-01 1.608815342187881470e-01 1.926518678665161133e-01 -2.566611208021640778e-02 -1.312311291694641113e-01 1.411689817905426025e-01 5.950379744172096252e-02 9.794205427169799805e-02 3.171061575412750244e-01 1.984570473432540894e-01 -1.560938209295272827e-01 -2.870985493063926697e-02 -1.217534691095352173e-01 2.324347198009490967e-01 -5.363811925053596497e-02 -2.883441001176834106e-02 2.067799419164657593e-01 -2.303410619497299194e-01 4.524903744459152222e-02
-1.827706098556518555e-01 1.534634083509445190e-02 -1.676289588212966919e-01 2.922460734844207764e-01 3.064668774604797363e-01 -1.262264847755432129e-01 3.162896037101745605e-01 1.424999684095382690e-01 -7.869674265384674072e-02 -1.205760166049003601e-01 1.598022431135177612e-01 -2.549197897315025330e-02 1.366799324750900269e-01 3.004587888717651367e-01 1.676453053951263428e-01 1.604302525520324707e-01 1.042332383804023266e-03 5.958383902907371521e-03 -2.092902734875679016e-02 -1.999814212322235107e-01 7.242243736982345581e-02 2.589454688131809235e-02 -1.595977395772933960e-01 -2.147523611783981323e-01 1.645050793886184692e-01 -1.984103024005889893e-01 1.804785430431365967e-01 5.862477049231529236e-02 -1.798559129238128662e-01 3.173381686210632324e-01 5.091884732246398926e-02 -2.384925186634063721e-01
-3.390683233737945557e-01 -1.795793473720550537e-01 -2.364995032548904419e-01 3.635267317295074463e-01 -2.667908556759357452e-02 -3.331569582223892212e-02 2.372392416000366211e-01 7.373034209012985229e-02 -1.632909476757049561e-01 -1.866542175412178040e-02 -2.554137492552399635e-03 2.971212863922119141e-01 1.612457185983657837e-01 -1.295248139649629593e-02 3.290057182312011719e-01 -9.869143366813659668e-03 2.960482984781265259e-02 8.905672281980514526e-02 1.679623872041702271e-01 8.391377329826354980e-02 1.413629204034805298e-01 3.551298677921295166e-01 9.641313552856445312e-02 -2.178628593683242798e-01 2.283138334751129150e-01 3.269438631832599640e-03 1.185152083635330200e-01 5.960221961140632629e-02 6.432758271694183350e-02 -4.134671390056610107e-02 1.408710330724716187e-01 9.487234801054000854e-02
-3.204963803291320801e-01 3.162972033023834229e-01 1.938579604029655457e-02 3.530215620994567871e-01 -3.354325592517852783e-01 2.402711100876331329e-02 1.651231348514556885e-01 1.789243817329406738e-01 1.378421187400817871e-01 -2.693724632263183594e-01 -1.021751835942268372e-01 -3.148856014013290405e-02 1.270900517702102661e-01 -1.565080136060714722e-02 6.867467612028121948e-02 7.739858329296112061e-02 3.122652173042297363e-01 3.073967248201370239e-02 7.535292208194732666e-02 2.942258724942803383e-03 -4.980967938899993896e-02 8.841025829315185547e-02 3.067651065066456795e-03 -3.784725442528724670e-02 -7.953101769089698792e-03 -1.365002393722534180e-01 3.151692450046539307e-01 -3.274016082286834717e-01 -1.592607796192169189e-01 -2.431121468544006348e-02 3.665683045983314514e-02 -3.703137114644050598e-02
-3.057858645915985107e-01 -9.549246728420257568e-02 -3.628022074699401855e-01 -9.682969190180301666e-03 -3.045483529567718506e-01 -1.230851337313652039e-01 1.135451048612594604e-01 2.546253502368927002e-01 -1.445446312427520752e-01 -1.079218015074729919e-01 -3.269281238317489624e-02 -6.946608424186706543e-02 2.239538431167602539e-01 1.417104750871658325e-01 2.289710640907287598e-01 4.093409329652786255e-02 1.568272113800048828e-01 2.934189885854721069e-02 2.836683690547943115e-01 1.136598810553550720e-01 8.045193552970886230e-02 1.255419403314590454e-01 1.119337603449821472e-01 -3.118920326232910156e-01 8.640028536319732666e-02 1.487121731042861938e-01 3.161183893680572510e-01 3.678982611745595932e-03 -1.266365498304367065e-01 8.781771361827850342e-02 -3.571621328592300415e-02 -1.087436079978942871e-01
-2.192144542932510376e-01 1.196997240185737610e-01 -4.401743113994598389e-01 3.370675444602966309e-01 -2.079120576381683350e-01 9.792162477970123291e-02 1.628854125738143921e-01 3.610089048743247986e-02 -1.547257453203201294e-01 2.504840306937694550e-02 -5.008731409907341003e-02 -1.226885095238685608e-01 5.774368718266487122e-02 -2.009793967008590698e-01 3.174629807472229004e-01 5.683440715074539185e-02 2.407783120870590210e-01 -1.438727974891662598e-01 6.228372082114219666e-02 -2.795244753360748291e-01 -1.296401321887969971e-01 -9.234749525785446167e-02 8.457905054092407227e-02 -2.413287311792373657e-01 1.000102143734693527e-02 -8.403307199478149414e-02 -9.292070567607879639e-02 1.654286384582519531e-01 3.031092882156372070e-02 1.717139333486557007e-01 -5.311812087893486023e-02 -1.786795556545257568e-01
-1.910281479358673096e-01 9.469925612211227417e-02 -3.466052114963531494e-01 6.868657469749450684e-02 5.998984351754188538e-02 -3.297768831253051758e-01 3.728182911872863770e-01 2.328748442232608795e-02 -2.240726649761199951e-01 -7.031262665987014771e-02 1.871383041143417358e-01 2.475798875093460083e-01 -3.708802908658981323e-02 1.239549964666366577e-01 2.686955928802490234e-01 1.151802912354469299e-01 2.732276916503906250e-01 8.915051072835922241e-02 -1.366066280752420425e-02 -8.061398752033710480e-03 1.337142139673233032e-01 3.321495056152343750e-01 -9.732403606176376343e-02 -1.170024946331977844e-01 4.105958715081214905e-02 -1.055239960551261902e-01 4.080133885145187378e-02 -9.925105422735214233e-02 -1.091805547475814819e-01 1.911373883485794067e-01 8.501265197992324829e-02 9.945797920227050781e-02
-3.583002090454101562e-01 1.107899378985166550e-02 -2.029677927494049072e-01 -8.751383051276206970e-03 1.863662451505661011e-01 -1.098944097757339478e-01 1.634583175182342529e-01 1.127164140343666077e-01 -1.712821871042251587e-01 -1.058498919010162354e-01 -3.104576840996742249e-02 1.751752495765686035e-01 3.820046782493591309e-01 6.645760685205459595e-02 3.377730250358581543e-01 2.726596891880035400e-01 1.395433098077774048e-01 1.136588007211685181e-01 1.945486217737197876e-01 1.199316307902336121e-01 -2.088808566331863403e-01 -2.229115962982177734e-01 1.287281662225723267e-01 -1.216489449143409729e-02 5.579903721809387207e-02 2.117428695783019066e-03 2.984602451324462891e-01 -7.796521484851837158e-02 -7.256290316581726074e-02 1.636183708906173706e-01 -2.475222945213317871e-02 8.622956275939941406e-02
2.811930899042636156e-04 -2.484151422977447510e-01 -2.080595195293426514e-01 2.712918817996978760e-01 5.432406440377235413e-02 2.040202021598815918e-01 1.574162840843200684e-01 5.882598459720611572e-02 -2.154983431100845337e-01 -8.996527642011642456e-02 5.354149267077445984e-02 -9.564561769366264343e-03 1.282579749822616577e-01 6.493361294269561768e-02 2.314634434878826141e-02 9.245699644088745117e-02 2.336125075817108154e-01 2.852258738130331039e-03 -1.817567050457000732e-01 -3.489812463521957397e-02 3.960663080215454102e-02 1.998905651271343231e-02 1.134125888347625732e-01 -1.387616693973541260e-01 2.695460319519042969e-01 -1.789656728506088257e-01 3.650572001934051514e-01 8.663477748632431030e-02 1.767379790544509888e-01 -3.645002096891403198e-02 -5.344969034194946289e-02 -5.074884295463562012e-01
-2.274825870990753174e-01 3.201666474342346191e-01 -3.299114406108856201e-01 2.502379417419433594e-01 -1.194922775030136108e-01 -3.867560625076293945e-02 -1.240015029907226562e-01 6.450857222080230713e-02 5.871669948101043701e-02 -2.576160011813044548e-03 -2.249294891953468323e-02 6.039241328835487366e-02 -9.989808499813079834e-02 7.485602796077728271e-02 -1.459258422255516052e-02 5.805853381752967834e-02 -4.034792631864547729e-02 2.406103610992431641e-01 4.088279232382774353e-02 -2.511880993843078613e-01 -2.864631712436676025e-01 1.041034311056137085e-01 -1.885312348604202271e-01 -4.353052005171775818e-02 2.376590818166732788e-01 9.974830597639083862e-02 3.281953632831573486e-01 -2.011218369007110596e-01 3.374186456203460693e-01 1.353686004877090454e-01 8.511978387832641602e-02 -5.964308977127075195e-02
-3.180654942989349365e-01 -2.137402594089508057e-01 -2.008531838655471802e-01 1.281376183032989502e-01 8.292467147111892700e-02 -1.864213198423385620e-01 2.350545823574066162e-01 2.615258395671844482e-01 1.276305317878723145e-01 -3.097726404666900635e-01 -3.107229471206665039e-01 1.399996578693389893e-01 6.894033402204513550e-02 2.206384241580963135e-01 1.707659959793090820e-01 -1.501221675425767899e-02 3.204967677593231201e-01 -6.828448921442031860e-02 2.441908717155456543e-01 -2.488918043673038483e-02 1.994244195520877838e-02 3.897181712090969086e-03 6.163521483540534973e-02 -1.460974067449569702e-01 2.296383231878280640e-01 7.604416925460100174e-03 -2.274803817272186279e-02 -1.850478909909725189e-02 -1.714537292718887329e-01 1.051589623093605042e-01 -1.398013234138488770e-01 -1.142717823386192322e-01
9.936463087797164917e-02 8.512676507234573364e-02 -1.043859869241714478e-01 1.800909191370010376e-01 -3.547708690166473389e-02 -1.012174412608146667e-01 1.220016852021217346e-01 1.229696944355964661e-01 -8.945525437593460083e-02 -3.819226101040840149e-02 1.969437152147293091e-01 3.332883864641189575e-02 1.327865868806838989e-01 3.660045862197875977e-01 2.107860147953033447e-01 5.285986512899398804e-02 9.197309613227844238e-02 3.305978775024414062e-01 -1.892381310462951660e-01 -1.859146803617477417e-01 -2.368541508913040161e-01 -1.093119904398918152e-01 1.403788775205612183e-01 -3.348013460636138916e-01 9.832728654146194458e-02 -1.347281131893396378e-02 2.594469487667083740e-01 6.754650175571441650e-02 9.205515682697296143e-02 2.831150591373443604e-01 1.636448502540588379e-02 -3.021067678928375244e-01
4.095190018415451050e-02 1.675425618886947632e-01 -1.146781891584396362e-01 1.054262369871139526e-01 1.688476651906967163e-01 6.788102537393569946e-02 2.495935112237930298e-01 -5.656425282359123230e-02 -7.585857529193162918e-04 -9.223429113626480103e-02 -1.096058711409568787e-01 8.764382451772689819e-02 1.677961498498916626e-01 2.301461845636367798e-01 8.790946006774902344e-02 2.536409497261047363e-01 -5.037496238946914673e-02 5.764837935566902161e-02 2.731656134128570557e-01 -1.008848473429679871e-01 2.388801127672195435e-01 5.126206278800964355e-01 3.953354898840188980e-03 -8.311334997415542603e-02 -9.593057446181774139e-03 1.175506860017776489e-01 9.534233808517456055e-02 -1.105837225914001465e-01 4.560138285160064697e-01 -7.297415286302566528e-02 -7.211662363260984421e-03 -2.292068209499120712e-03
-2.997598052024841309e-01 -2.527244389057159424e-01 -3.107428848743438721e-01 3.985862433910369873e-02 -7.959966361522674561e-02 3.696754202246665955e-02 2.977861762046813965e-01 1.246552914381027222e-01 8.522434532642364502e-02 -1.962893754243850708e-01 -6.446357816457748413e-02 -3.059235960245132446e-02 -1.108508333563804626e-01 1.901633888483047485e-01 3.115880191326141357e-01 1.542194634675979614e-01 2.132587283849716187e-01 6.414162367582321167e-02 5.903918668627738953e-02 2.124285846948623657e-01 -4.482376947999000549e-02 7.101223617792129517e-02 -1.908580809831619263e-01 -2.920305728912353516e-01 1.774476617574691772e-01 5.786576122045516968e-02 1.039878129959106445e-01 7.542788982391357422e-02 1.176911666989326477e-01 3.369990885257720947e-01 5.568591877818107605e-03 -1.012246981263160706e-01
-2.600834071636199951e-01 1.104943528771400452e-01 -1.301701068878173828e-01 2.588095702230930328e-02 -7.203123718500137329e-02 -1.649555712938308716e-01 8.190040290355682373e-02 -1.361217442899942398e-02 -2.520770132541656494e-01 -2.113587707281112671e-01 -1.434508562088012695e-01 1.209810450673103333e-01 2.364902496337890625e-01 -5.047291517257690430e-02 1.492081731557846069e-01 4.793239012360572815e-02 1.015705540776252747e-01 7.865694910287857056e-02 -2.550460398197174072e-01 1.195964440703392029e-01 -3.013881742954254150e-01 1.575771532952785492e-02 2.312482297420501709e-01 -1.529010385274887085e-01 2.520844936370849609e-01 -9.314275532960891724e-02 3.703935444355010986e-01 -3.059494495391845703e-02 9.309047460556030273e-02 3.361841142177581787e-01 1.779871582984924316e-01 9.627380222082138062e-02
3.144542919471859932e-03 1.090094819664955139e-01 1.209522932767868042e-01 3.755030333995819092e-01 -5.417403206229209900e-02 2.867368161678314209e-01 3.142782151699066162e-01 -1.933706998825073242e-01 6.271653622388839722e-02 -1.167818438261747360e-03 -2.004669457674026489e-01 -6.573285162448883057e-02 2.675316929817199707e-01 3.064193129539489746e-01 2.399950623512268066e-01 7.176540046930313110e-02 -5.445121973752975464e-02 -1.888465285301208496e-01 9.784529358148574829e-02 -1.414710879325866699e-01 7.551784813404083252e-02 3.686108067631721497e-02 1.220911517739295959e-01 -3.256704211235046387e-01 -1.098133176565170288e-01 -7.066711783409118652e-02 2.545482814311981201e-01 -4.332773014903068542e-02 1.710559874773025513e-01 3.660495579242706299e-02 -1.186047643423080444e-01 -9.932639449834823608e-02
-2.948102951049804688e-01 -2.215144932270050049e-01 -3.409897387027740479e-01 3.482765257358551025e-01 -4.068845883011817932e-02 1.826662011444568634e-02 1.388383954763412476e-01 5.223445221781730652e-02 3.538127988576889038e-03 -2.093148529529571533e-01 5.552507191896438599e-02 1.316420286893844604e-01 2.283886224031448364e-01 7.469723373651504517e-02 1.858721375465393066e-01 -1.472807973623275757e-01 1.458690874278545380e-02 3.169582784175872803e-02 3.035094141960144043e-01 1.619518995285034180e-01 2.112788334488868713e-02 3.386460244655609131e-01 1.697690933942794800e-01 -2.127922177314758301e-01 1.618882864713668823e-01 3.881654515862464905e-02 1.636042147874832153e-01 1.350296009331941605e-02 1.643705926835536957e-02 -2.010581046342849731e-01 9.070058166980743408e-02 -1.088901385664939880e-01
3.141433000564575195e-03 9.346073865890502930e-02 -1.847936213016510010e-01 2.967299520969390869e-01 -1.165203936398029327e-02 1.908229887485504150e-01 1.932996809482574463e-01 2.437830269336700439e-01 -1.838700845837593079e-02 -4.656837880611419678e-02 -2.738223969936370850e-01 2.545755207538604736e-01 1.209106519818305969e-01 1.963616162538528442e-01 4.549881909042596817e-03 2.318692058324813843e-01 2.732688486576080322e-01 5.207055434584617615e-02 1.108501926064491272e-01 -3.044961988925933838e-01 1.214532088488340378e-02 3.183315098285675049e-01 -1.403469741344451904e-01 -1.198770999908447266e-01 -2.821610867977142334e-01 7.109028846025466919e-02 3.052043356001377106e-02 1.506380438804626465e-01 8.554329723119735718e-02 2.253414094448089600e-01 -1.227763574570417404e-02 -4.445154592394828796e-02
-2.730020880699157715e-01 6.029406189918518066e-02 1.134605109691619873e-01 2.169008255004882812e-01 9.473790228366851807e-02 -5.468576774001121521e-02 -2.366670966148376465e-02 -6.614708900451660156e-02 4.513809829950332642e-02 -1.394834071397781372e-01 -1.715553849935531616e-01 7.523991912603378296e-02 -1.266310214996337891e-01 2.169148772954940796e-01 7.209693640470504761e-02 3.906680345535278320e-01 -1.105985566973686218e-01 -6.938372552394866943e-02 2.660204470157623291e-01 -3.746302053332328796e-02 5.947162210941314697e-02 3.184556066989898682e-01 -6.256655603647232056e-02 6.123309209942817688e-02 1.254900544881820679e-02 -3.290830552577972412e-01 3.059530854225158691e-01 -2.346575073897838593e-02 1.163780018687248230e-01 3.901877626776695251e-02 1.009350046515464783e-01 -3.712475001811981201e-01
-8.086513727903366089e-02 -5.144222080707550049e-02 -6.549187749624252319e-02 2.175236195325851440e-01 3.771945834159851074e-02 2.245344370603561401e-01 2.613467276096343994e-01 2.804479897022247314e-01 -1.085266396403312683e-01 -1.488803327083587646e-01 -1.249186694622039795e-01 -1.936622150242328644e-02 8.488782495260238647e-02 3.114414028823375702e-02 8.651144802570343018e-02 -2.550426684319972992e-02 3.228065371513366699e-01 1.353493183851242065e-01 -3.712357953190803528e-02 -1.012439187616109848e-02 1.548622548580169678e-01 4.500102996826171875e-01 1.539590805768966675e-01 -6.870051473379135132e-02 -2.165273576974868774e-01 -1.206592097878456116e-01 1.390891969203948975e-01 -1.960579119622707367e-02 2.737803459167480469e-01 2.903174757957458496e-01 2.324494421482086182e-01 2.861741930246353149e-02
-1.930119283497333527e-02 7.791043817996978760e-02 -1.507767289876937866e-01 -3.314661327749490738e-03 -1.003556791692972183e-02 -2.805165648460388184e-01 2.745866179466247559e-01 6.441874802112579346e-02 -9.141270816326141357e-02 2.312397025525569916e-02 -3.069712035357952118e-02 1.262544989585876465e-01 8.258906006813049316e-02 3.640854954719543457e-01 2.830223441123962402e-01 3.591734170913696289e-01 -5.785623192787170410e-02 -1.336857490241527557e-02 1.865440756082534790e-01 9.412154555320739746e-02 -1.093146726489067078e-01 -9.987544268369674683e-03 -6.538815051317214966e-02 -4.468917548656463623e-01 3.480242937803268433e-02 -7.315018028020858765e-02 1.791524440050125122e-01 4.513774067163467407e-02 -1.668079048395156860e-01 2.919050753116607666e-01 -6.308110058307647705e-02 -1.314767450094223022e-01
-1.574906855821609497e-01 1.154361814260482788e-01 -1.753114014863967896e-01 2.471796721220016479e-01 1.502429842948913574e-01 -1.303681582212448120e-01 8.970653265714645386e-02 1.501842290163040161e-01 -7.106560468673706055e-02 3.620824962854385376e-02 -9.019348770380020142e-02 -5.237148702144622803e-02 1.933172345161437988e-01 4.346499741077423096e-01 8.241342008113861084e-02 1.302901208400726318e-01 -1.101967319846153259e-01 -2.142142355442047119e-01 1.021114438772201538e-01 3.395545110106468201e-02 3.648070618510246277e-02 -1.272125821560621262e-02 -1.668810099363327026e-01 -2.872232198715209961e-01 3.931440040469169617e-02 -1.199692562222480774e-01 1.376053392887115479e-01 1.230908110737800598e-01 -1.573382914066314697e-01 3.894324004650115967e-01 -1.389398574829101562e-01 -3.246185481548309326e-01
-2.268647849559783936e-01 7.080814987421035767e-02 -1.073595322668552399e-02 4.453786909580230713e-01 -1.952025443315505981e-01 6.787372380495071411e-02 1.115516051650047302e-01 3.224864006042480469e-01 3.501898422837257385e-02 8.664767444133758545e-02 2.872988022863864899e-02 4.115947522222995758e-04 1.340339928865432739e-01 3.420130014419555664e-01 -6.342720985412597656e-02 1.237159818410873413e-01 1.276439577341079712e-01 8.415332436561584473e-02 -1.103875711560249329e-01 -1.170127391815185547e-01 -1.792486608028411865e-01 1.445502042770385742e-01 6.680724769830703735e-02 -1.381225585937500000e-01 1.828880906105041504e-01 -4.027198553085327148e-01 2.503254711627960205e-01 -8.962841704487800598e-03 1.896263472735881805e-02 -1.793538182973861694e-01 4.994792491197586060e-02 5.336933210492134094e-02
-1.259319931268692017e-01 -5.819308012723922729e-02 -2.108417898416519165e-01 4.061029478907585144e-02 8.326351642608642578e-02 -1.143410280346870422e-01 2.173644304275512695e-01 3.051936626434326172e-01 5.618004128336906433e-03 -4.209659248590469360e-02 -9.613323211669921875e-02 -2.555907964706420898e-01 -4.376877471804618835e-02 2.888966538012027740e-02 3.331243395805358887e-01 2.708810269832611084e-01 1.176455393433570862e-01 6.287830322980880737e-02 2.605498135089874268e-01 2.854936420917510986e-01 3.307523950934410095e-02 2.001758515834808350e-01 2.690727710723876953e-01 -2.832442820072174072e-01 8.401216566562652588e-02 1.954943686723709106e-01 1.992537230253219604e-01 -8.301536738872528076e-02 -6.169746816158294678e-02 -4.139186814427375793e-02 2.192115932703018188e-01 -6.604051589965820312e-02
-8.790577203035354614e-02 7.963354885578155518e-02 -2.640280425548553467e-01 2.884332835674285889e-02 -5.240602418780326843e-02 -9.238154441118240356e-02 3.010233044624328613e-01 1.403038799762725830e-01 -4.773905500769615173e-02 -3.399109840393066406e-01 -1.982865184545516968e-01 -8.346695452928543091e-02 2.925858087837696075e-02 5.006167292594909668e-01 2.258691340684890747e-01 1.516225486993789673e-01 -2.845834791660308838e-01 9.880758076906204224e-02 9.805143624544143677e-02 5.163597688078880310e-02 -1.594780087471008301e-01 -4.015689343214035034e-02 5.671171844005584717e-02 -2.715213000774383545e-01 2.031106352806091309e-01 -2.702973783016204834e-02 -1.140571106225252151e-02 5.707527697086334229e-02 -3.923713043332099915e-02 2.037035673856735229e-01 4.277875274419784546e-02 8.349448442459106445e-02
-5.923771858215332031e-02 1.866320148110389709e-02 -1.104136407375335693e-01 1.853520125150680542e-01 -2.612965703010559082e-01 -1.094832643866539001e-01 1.747671812772750854e-01 -2.564712762832641602e-01 -1.703468561172485352e-01 6.454193033277988434e-03 -9.564464539289474487e-02 3.045695461332798004e-02 1.152117103338241577e-01 1.752751171588897705e-01 1.482072919607162476e-01 2.762373983860015869e-01 6.566863507032394409e-02 1.278859525918960571e-01 -8.841380476951599121e-02 2.836532518267631531e-02 -3.967339694499969482e-01 4.157800227403640747e-02 -9.749017655849456787e-02 -1.684808880090713501e-01 2.362120449542999268e-01 7.054412737488746643e-03 3.145885467529296875e-01 2.609882876276969910e-02 -7.108585536479949951e-02 4.246628582477569580e-01 1.503545939922332764e-01 4.257925599813461304e-02
-1.162391714751720428e-02 1.942647099494934082e-01 -4.001184403896331787e-01 3.421133458614349365e-01 1.226106807589530945e-01 1.431084275245666504e-01 1.251770704984664917e-01 3.133191168308258057e-01 -1.726153045892715454e-01 -1.472189836204051971e-02 -2.109578251838684082e-01 -2.402843907475471497e-02 4.756974056363105774e-02 -2.211929112672805786e-02 1.251413077116012573e-01 3.230932652950286865e-01 1.916367262601852417e-01 6.135899573564529419e-02 2.541127502918243408e-01 -3.956222161650657654e-02 -3.097587823867797852e-01 8.977522701025009155e-02 5.234425421804189682e-03 1.097144410014152527e-01 -9.484527260065078735e-02 5.632654204964637756e-02 2.316061854362487793e-01 3.983891382813453674e-02 2.530646324157714844e-02 1.614096015691757202e-01 3.983918286394327879e-04 -1.447410434484481812e-01
-1.218085139989852905e-01 1.969444155693054199e-01 -1.316800713539123535e-01 2.678650319576263428e-01 3.607784584164619446e-02 -2.456843852996826172e-01 2.025699764490127563e-01 3.052343726158142090e-01 6.237504258751869202e-02 -2.125458419322967529e-02 -4.524587690830230713e-01 -1.472032368183135986e-01 1.645045578479766846e-01 -4.842725768685340881e-02 -1.061420217156410217e-01 2.454713881015777588e-01 3.820596262812614441e-02 -8.297216892242431641e-02 1.689067631959915161e-01 -1.385586708784103394e-01 -1.795913279056549072e-01 2.275003641843795776e-01 -4.389836266636848450e-02 -1.701775044202804565e-01 -2.469785958528518677e-01 1.188388392329216003e-01 1.727562844753265381e-01 1.342659164220094681e-02 8.848516643047332764e-02 1.946436017751693726e-01 -6.831192877143621445e-03 -8.878367394208908081e-02
-7.412286847829818726e-02 1.300193071365356445e-01 -1.553128063678741455e-01 1.976844221353530884e-01 -2.746872417628765106e-02 -1.582913845777511597e-01 2.692391276359558105e-01 1.538714021444320679e-01 -4.962415248155593872e-02 1.135291606187820435e-01 -1.193170845508575439e-01 -2.259947955608367920e-01 -1.511810272932052612e-01 -4.436122253537178040e-02 2.127535939216613770e-01 8.508954197168350220e-02 2.220547497272491455e-01 -5.417042877525091171e-03 1.875982284545898438e-01 -1.159756481647491455e-01 -4.140636883676052094e-03 3.887557983398437500e-01 1.624819338321685791e-01 -3.514351844787597656e-01 1.575953066349029541e-01 1.820179373025894165e-01 3.983405828475952148e-01 8.394660800695419312e-02 -9.483182430267333984e-02 1.166123617440462112e-02 -1.851219311356544495e-02 -4.728667438030242920e-02
-1.707997471094131470e-01 -1.434968262910842896e-01 1.669423654675483704e-02 2.508058249950408936e-01 1.346651613712310791e-01 -1.662478744983673096e-01 1.148418262600898743e-01 3.606105744838714600e-01 8.434531837701797485e-02 -8.890300523489713669e-04 -7.576457411050796509e-02 -3.940455242991447449e-02 9.930018335580825806e-02 8.318199776113033295e-03 2.268924713134765625e-01 3.266657888889312744e-01 -1.031502336263656616e-01 3.528080414980649948e-03 2.404606938362121582e-01 -1.104648485779762268e-01 -1.048578247427940369e-01 -1.247094422578811646e-01 -1.391274761408567429e-02 -2.081989645957946777e-01 1.117245405912399292e-01 -3.011828660964965820e-01 2.941536307334899902e-01 -6.602907180786132812e-02 3.163619935512542725e-01 -2.452139854431152344e-01 -5.843156203627586365e-02 8.396860212087631226e-02
4.654755815863609314e-02 -1.185823306441307068e-01 -2.710373997688293457e-01 1.930181831121444702e-01 2.117899805307388306e-01 -1.980055570602416992e-01 4.259202182292938232e-01 3.941681236028671265e-02 -4.554850980639457703e-02 -2.276997268199920654e-01 -6.947567313909530640e-02 -1.714372336864471436e-01 -2.073054760694503784e-01 1.597242243587970734e-02 2.025066465139389038e-01 1.228635013103485107e-02 -1.827423833310604095e-02 1.165039092302322388e-02 -2.059791088104248047e-01 -2.145279496908187866e-01 9.245759248733520508e-02 3.796530961990356445e-01 -9.042847156524658203e-02 4.685147106647491455e-02 4.170104116201400757e-02 -1.847779378294944763e-02 1.299849450588226318e-01 -5.027662590146064758e-02 4.071832820773124695e-02 3.807537257671356201e-01 8.655331283807754517e-02 7.679643481969833374e-02
-2.845878005027770996e-01 6.714351940900087357e-03 -2.983975112438201904e-01 1.586328595876693726e-01 2.259435504674911499e-02 -1.985096782445907593e-01 1.398306339979171753e-01 1.244247555732727051e-01 1.613163352012634277e-01 -1.148760244250297546e-01 -3.070367276668548584e-01 -2.134296670556068420e-02 4.852837696671485901e-02 1.868475824594497681e-01 1.539893597364425659e-01 9.127943962812423706e-02 3.686486482620239258e-01 4.047119989991188049e-02 9.786174446344375610e-02 3.015153482556343079e-02 9.847408533096313477e-02 1.469703763723373413e-01 1.022934019565582275e-01 -3.365159928798675537e-01 2.224216014146804810e-01 8.375580608844757080e-02 1.247974783182144165e-01 -8.412338793277740479e-02 -1.852338314056396484e-01 1.639656722545623779e-01 -2.809965610504150391e-01 -6.501708179712295532e-02
1.052664499729871750e-02 1.058070510625839233e-01 -4.720387160778045654e-01 3.049711585044860840e-01 4.026697482913732529e-03 4.633923619985580444e-02 1.180347427725791931e-01 2.277738787233829498e-02 1.642711907625198364e-01 -2.968641929328441620e-02 -9.374676644802093506e-02 -8.294608443975448608e-02 -9.756292402744293213e-02 -5.640768259763717651e-02 -4.451287165284156799e-02 -5.999051500111818314e-03 2.254513055086135864e-01 -1.054282113909721375e-01 1.988019198179244995e-01 2.339230477809906006e-02 5.994955822825431824e-02 3.103868663311004639e-01 9.216899424791336060e-02 -3.972433507442474365e-01 8.390503376722335815e-02 -4.895115643739700317e-02 2.902706861495971680e-01 -2.433194667100906372e-01 3.256644681096076965e-02 1.153027936816215515e-01 2.458086758852005005e-01 4.560595005750656128e-02
-7.470658421516418457e-02 2.665151953697204590e-01 -3.620594143867492676e-01 7.282982766628265381e-02 -7.269779592752456665e-02 -2.308454662561416626e-01 2.489871680736541748e-01 4.649580642580986023e-02 1.780724525451660156e-01 -1.776604801416397095e-01 -2.094296813011169434e-01 1.043239794671535492e-02 -1.759460195899009705e-02 4.721228033304214478e-02 4.071124270558357239e-02 3.242486715316772461e-01 -1.867393776774406433e-02 1.563547402620315552e-01 1.114892885088920593e-01 7.421582192182540894e-02 -5.048152431845664978e-02 8.337143808603286743e-02 1.961594074964523315e-01 -3.658805191516876221e-01 3.578147888183593750e-01 -1.251021772623062134e-01 1.108501031994819641e-01 -1.975183002650737762e-02 -1.230973601341247559e-01 1.739331483840942383e-01 1.345358341932296753e-01 -5.696915462613105774e-02
2.634224295616149902e-02 -1.005059331655502319e-01 -1.524234563112258911e-01 4.048875868320465088e-01 3.280882537364959717e-02 -1.685511507093906403e-02 1.323283463716506958e-01 3.672351688146591187e-02 -3.362324535846710205e-01 -2.119438052177429199e-01 -1.405473500490188599e-01 2.654429674148559570e-01 1.687633991241455078e-01 2.460813671350479126e-01 -2.540367888286709785e-03 9.559597074985504150e-02 -1.542235314846038818e-01 1.287495642900466919e-01 2.873373925685882568e-01 -2.752236723899841309e-01 1.723138964734971523e-03 3.591311350464820862e-02 -1.309497375041246414e-02 2.873918227851390839e-02 -1.328771859407424927e-01 4.108917340636253357e-02 1.557940691709518433e-01 -1.176482364535331726e-01 1.867418587207794189e-01 2.984298765659332275e-01 -1.850006878376007080e-01 1.373742669820785522e-01
-2.854356728494167328e-02 -4.432285577058792114e-02 -2.538165748119354248e-01 2.187848687171936035e-01 -3.360409736633300781e-01 -7.023707777261734009e-02 -2.589790336787700653e-02 1.942407041788101196e-01 -2.556838095188140869e-02 -3.430776000022888184e-01 -4.374756943434476852e-03 2.795377373695373535e-01 6.793975085020065308e-02 2.050246298313140869e-01 4.541411250829696655e-02 4.320186004042625427e-02 5.012735724449157715e-02 3.664992749691009521e-01 9.256859123706817627e-02 -1.691991239786148071e-01 -4.053512960672378540e-02 2.186996042728424072e-01 1.473876237869262695e-01 8.175347931683063507e-03 1.912598609924316406e-01 2.138375490903854370e-01 1.845810711383819580e-01 -1.141278818249702454e-01 1.803966760635375977e-01 4.344260692596435547e-02 -5.680004879832267761e-02 -2.631061375141143799e-01
-3.079542517662048340e-01 -1.571064442396163940e-01 -3.614963889122009277e-01 2.457011677324771881e-02 4.173254966735839844e-02 -1.050215959548950195e-01 2.580275237560272217e-01 1.762426048517227173e-01 1.104598641395568848e-01 -1.155762597918510437e-01 -3.646291792392730713e-01 2.303209342062473297e-02 4.196636006236076355e-02 2.361496388912200928e-01 9.325733035802841187e-02 1.589880138635635376e-01 4.003323912620544434e-01 1.584002934396266937e-02 4.587607458233833313e-02 2.430934309959411621e-01 1.053555533289909363e-01 1.373707801103591919e-01 5.322016775608062744e-02 -2.112831771373748779e-01 1.019878834486007690e-01 -3.138860687613487244e-02 1.240092515945434570e-01 4.630993586033582687e-03 -8.010885864496231079e-02 1.725709438323974609e-01 -1.180288642644882202e-01 -1.103025749325752258e-01
-6.338728964328765869e-02 -2.092515081167221069e-01 -1.440484821796417236e-01 4.144265949726104736e-01 -8.675009012222290039e-02 -7.461958378553390503e-02 1.188393756747245789e-01 2.093195617198944092e-01 -2.041951008141040802e-02 -1.606549918651580811e-01 -1.910447776317596436e-01 1.165664196014404297e-01 1.092945598065853119e-02 2.004167139530181885e-01 -9.775057435035705566e-02 2.323746979236602783e-01 1.138252988457679749e-01 7.604189682751893997e-03 2.735405266284942627e-01 -1.779492795467376709e-01 -1.033364161849021912e-01 -2.792182564735412598e-02 -1.944893151521682739e-01 7.139965891838073730e-02 -1.513489931821823120e-01 1.533347368240356445e-01 2.469274848699569702e-01 -4.104254767298698425e-02 2.144207954406738281e-01 3.037452995777130127e-01 -1.913395524024963379e-01 -2.251721024513244629e-01
-7.122748345136642456e-02 -8.755818940699100494e-03 -2.384148091077804565e-01 2.512892186641693115e-01 -1.604502205736935139e-03 -2.013319917023181915e-02 1.377055197954177856e-01 -9.058234095573425293e-02 -2.763324677944183350e-01 -4.415546059608459473e-01 -2.539745867252349854e-01 -1.964665204286575317e-01 -1.917324028909206390e-03 8.473288267850875854e-02 1.865199357271194458e-01 -5.169929563999176025e-02 -4.506406188011169434e-02 5.688168108463287354e-03 1.553855538368225098e-01 -4.761813324876129627e-04 1.768529862165451050e-01 1.099287942051887512e-01 -1.251357495784759521e-01 -2.129233777523040771e-01 -2.677272260189056396e-01 -6.724695861339569092e-02 3.249353766441345215e-01 -6.653801351785659790e-02 1.774752885103225708e-01 1.862924695014953613e-01 1.863053590059280396e-01 1.025724560022354126e-01
-7.318246364593505859e-02 -1.629963889718055725e-02 1.540753394365310669e-01 3.916808068752288818e-01 -7.708118110895156860e-02 8.910690993070602417e-02 -4.221620038151741028e-02 2.230675816535949707e-01 -1.269498169422149658e-01 -3.862362802028656006e-01 -3.069149255752563477e-01 -9.403758682310581207e-03 -4.472490400075912476e-02 2.887917160987854004e-01 1.667909026145935059e-01 5.129379779100418091e-02 1.602080464363098145e-01 -3.382118791341781616e-02 2.867690026760101318e-01 1.030047312378883362e-01 -1.647174656391143799e-01 2.593268156051635742e-01 5.060283839702606201e-02 -5.145875737071037292e-02 -1.010644063353538513e-01 5.536486208438873291e-02 9.526289254426956177e-02 -3.213136196136474609e-01 4.866780713200569153e-02 1.576219201087951660e-01 6.390471756458282471e-02 1.516935881227254868e-02
-7.472847402095794678e-02 -1.458940468728542328e-02 -2.863821983337402344e-01 3.214836418628692627e-01 -3.339765965938568115e-02 1.330526024103164673e-01 1.692182123661041260e-01 1.208275258541107178e-01 -2.479843497276306152e-01 -1.526934355497360229e-01 5.384208634495735168e-02 7.321205735206604004e-02 7.683420181274414062e-02 2.538207471370697021e-01 2.993473112583160400e-01 -1.444804370403289795e-01 3.156051412224769592e-02 8.525386452674865723e-02 8.101677149534225464e-02 2.402463406324386597e-01 -4.941109567880630493e-02 -1.741640716791152954e-01 2.583518624305725098e-02 1.301658194279298186e-04 8.351850509643554688e-02 -2.885108292102813721e-01 3.681772053241729736e-01 -7.649000734090805054e-02 3.169497251510620117e-01 -8.974079042673110962e-03 -1.263072490692138672e-01 -1.371241658926010132e-01
-2.595282718539237976e-02 -5.734920874238014221e-02 -3.720368146896362305e-01 -2.590538561344146729e-02 -8.907213807106018066e-03 1.064747646450996399e-01 3.514862060546875000e-01 1.934112757444381714e-01 -1.211240813136100769e-01 2.443972602486610413e-02 1.380001306533813477e-01 -2.093118801712989807e-02 1.078212037682533264e-01 2.439864128828048706e-01 1.097453162074089050e-01 2.412980198860168457e-01 8.171636611223220825e-02 9.206543117761611938e-02 1.546163856983184814e-01 -2.022415548563003540e-01 8.126382529735565186e-02 1.275061350315809250e-02 -1.389715373516082764e-01 -3.775779306888580322e-01 1.720500439405441284e-01 -4.270827770233154297e-02 6.399943679571151733e-02 -1.599879413843154907e-01 4.507778957486152649e-02 3.726088106632232666e-01 2.375251650810241699e-01 -3.746351599693298340e-02
1.650403812527656555e-02 2.374886423349380493e-01 -2.518706917762756348e-01 1.488081216812133789e-01 -8.272213488817214966e-02 -1.114855855703353882e-01 2.372501194477081299e-01 9.950747713446617126e-03 2.986574918031692505e-02 -2.333635091781616211e-01 -2.861736118793487549e-01 1.164507195353507996e-01 -1.011519730091094971e-01 1.042596697807312012e-01 5.777560174465179443e-02 2.283636778593063354e-01 6.294806301593780518e-02 2.040392309427261353e-01 3.365230560302734375e-02 1.928434967994689941e-01 -1.473609823733568192e-02 8.030584454536437988e-02 2.764483988285064697e-01 -2.415063977241516113e-01 4.307838380336761475e-01 -1.004493832588195801e-01 1.052752956748008728e-01 -1.023734211921691895e-01 -7.894635200500488281e-02 2.725236415863037109e-01 1.574133187532424927e-01 -8.276229351758956909e-02
-2.371582984924316406e-01 -8.028611540794372559e-02 -2.068850100040435791e-01 3.828684091567993164e-01 8.787389099597930908e-02 1.075308546423912048e-01 -2.195878885686397552e-02 3.490505218505859375e-01 7.409723848104476929e-02 2.179186493158340454e-01 1.048642024397850037e-02 -3.471164032816886902e-02 5.089362338185310364e-02 -4.919942095875740051e-02 7.590202987194061279e-02 3.303230404853820801e-01 1.702771484851837158e-01 -1.619778387248516083e-02 2.282370775938034058e-01 4.169804230332374573e-02 -1.227574348449707031e-01 9.382658451795578003e-02 8.797246217727661133e-02 -5.075392499566078186e-02 -3.181137740612030029e-01 2.150207012891769409e-02 3.733561635017395020e-01 9.714243933558464050e-03 -2.966994233429431915e-02 1.978245377540588379e-01 1.345631778240203857e-01 -1.248714700341224670e-01
-1.806044876575469971e-01 -2.582428976893424988e-02 -1.353437304496765137e-01 1.032504439353942871e-01 -4.740016069263219833e-03 -5.542717874050140381e-02 2.549449205398559570e-01 1.026891916990280151e-01 -2.506812475621700287e-02 -1.902104765176773071e-01 -2.975377812981605530e-02 -8.745574206113815308e-02 -8.183468878269195557e-02 2.041866034269332886e-01 3.121609091758728027e-01 2.627223432064056396e-01 -1.833130046725273132e-02 2.647875845432281494e-01 -1.574238948523998260e-02 -9.899891167879104614e-02 -6.745748221874237061e-02 5.251101404428482056e-02 1.466156989336013794e-01 -3.187441825866699219e-01 -7.440889719873666763e-03 -1.228509396314620972e-01 2.044702619314193726e-01 -1.839715540409088135e-01 -2.681610286235809326e-01 3.051956593990325928e-01 -2.253185808658599854e-01 -2.852678596973419189e-01
-9.926162660121917725e-02 2.647497653961181641e-01 -3.940398693084716797e-01 4.037757813930511475e-01 -1.269668042659759521e-01 -1.086410731077194214e-01 -1.096531674265861511e-01 -1.719566993415355682e-02 -1.191676929593086243e-01 -7.619367539882659912e-02 -6.932269036769866943e-02 -9.120093286037445068e-02 -3.589715634007006884e-04 -2.339619211852550507e-02 4.083454012870788574e-01 4.075710475444793701e-02 -4.772395640611648560e-02 -2.737976312637329102e-01 -9.635437279939651489e-02 -2.357941120862960815e-01 -2.253287732601165771e-01 -5.953071173280477524e-03 1.834955811500549316e-01 -2.188459634780883789e-01 4.918990656733512878e-02 -1.648410409688949585e-02 -1.038345159031450748e-03 -1.248480007052421570e-01 1.025645136833190918e-01 1.685545407235622406e-02 -2.307752706110477448e-02 -2.351829558610916138e-01
2.496098726987838745e-02 -1.393840182572603226e-02 -2.331030517816543579e-01 2.822497189044952393e-01 1.496259402483701706e-02 1.764342002570629120e-02 -1.239265315234661102e-02 -7.571060210466384888e-02 -1.379892230033874512e-01 1.249270513653755188e-03 -1.747585982084274292e-01 -1.078277602791786194e-01 2.374975085258483887e-01 1.288327723741531372e-01 2.297071367502212524e-01 1.993915140628814697e-01 -5.327066779136657715e-02 -1.554081290960311890e-01 1.281391382217407227e-01 1.119267418980598450e-01 1.963178068399429321e-01 -1.384124159812927246e-01 8.747462183237075806e-02 -4.688936769962310791e-01 2.776912748813629150e-01 3.092464804649353027e-01 2.770859599113464355e-01 -7.925250381231307983e-02 -1.139930784702301025e-01 -1.874987594783306122e-02 -7.629293203353881836e-02 -1.261190325021743774e-01
-1.707703918218612671e-01 -4.604909941554069519e-02 6.900384277105331421e-02 1.181168928742408752e-01 -7.141405344009399414e-02 -1.109400987625122070e-01 -1.178678572177886963e-01 1.986831277608871460e-01 -1.612569540739059448e-01 -1.729493588209152222e-01 -3.620769679546356201e-01 -2.662415206432342529e-01 2.442702800035476685e-01 6.984356790781021118e-02 2.647835612297058105e-01 3.372205197811126709e-01 1.525372713804244995e-01 -6.049140915274620056e-02 8.897560089826583862e-02 -7.813400030136108398e-02 9.733684360980987549e-02 2.170285433530807495e-01 3.026511520147323608e-02 -1.411405503749847412e-01 -1.598552167415618896e-01 -1.330398321151733398e-01 1.573225110769271851e-01 1.511672288179397583e-01 -1.256936639547348022e-01 3.602888286113739014e-01 -1.509636454284191132e-02 -1.338046789169311523e-01
6.139554083347320557e-02 1.225404217839241028e-01 -1.644116342067718506e-01 2.982188165187835693e-01 -5.831814184784889221e-02 -1.731932163238525391e-01 2.261918485164642334e-01 3.257066905498504639e-01 -6.619121879339218140e-02 -7.995144277811050415e-02 -3.330066800117492676e-01 1.009760349988937378e-01 -6.930869072675704956e-02 -1.338337361812591553e-01 1.147051677107810974e-01 1.657657474279403687e-01 8.004004508256912231e-02 -3.169608488678932190e-02 2.242217212915420532e-01 -2.034972310066223145e-01 -1.608875989913940430e-01 6.498221307992935181e-02 2.275806963443756104e-01 -1.596959084272384644e-01 -2.675413787364959717e-01 1.912484019994735718e-01 2.324606478214263916e-01 1.394250392913818359e-01 1.345450580120086670e-01 2.425121665000915527e-01 1.000861823558807373e-01 -6.577342748641967773e-02
-1.570315659046173096e-01 -7.836671173572540283e-02 -4.126009717583656311e-02 2.007617354393005371e-01 -2.024995386600494385e-01 -1.890481635928153992e-02 -7.238318771123886108e-02 -1.002383045852184296e-02 -3.200692310929298401e-02 -5.818202719092369080e-02 -2.151502817869186401e-01 7.603534497320652008e-03 4.537194073200225830e-01 8.951241523027420044e-02 3.358698189258575439e-01 -2.592581696808338165e-02 7.535208016633987427e-02 -1.658019721508026123e-01 2.887089550495147705e-01 -1.204733550548553467e-01 1.456324607133865356e-01 -4.403426498174667358e-02 2.848476469516754150e-01 -3.768993616104125977e-01 4.873661696910858154e-02 9.862147271633148193e-02 1.859631836414337158e-01 -6.309123337268829346e-02 -1.404716968536376953e-01 -2.483850717544555664e-02 7.323070615530014038e-02 -2.205152660608291626e-01
5.903638154268264771e-02 2.336142584681510925e-02 -1.128668263554573059e-01 4.337370097637176514e-01 -3.004758954048156738e-01 1.208095997571945190e-01 2.418796122074127197e-01 -1.372760534286499023e-01 -3.705779612064361572e-01 -1.644209027290344238e-02 -4.026232659816741943e-02 2.609508931636810303e-01 6.395612657070159912e-02 1.920117139816284180e-01 -1.166420727968215942e-01 1.895770281553268433e-01 -5.283270403742790222e-02 1.193924173712730408e-01 1.890526115894317627e-01 -2.539170086383819580e-01 1.142906248569488525e-01 1.450697239488363266e-02 2.167065814137458801e-02 -1.785239577293395996e-01 -4.080342501401901245e-02 -2.198293432593345642e-02 1.821597367525100708e-01 -5.449219048023223877e-02 2.236812114715576172e-01 2.029713988304138184e-01 -1.224752068519592285e-01 8.745315670967102051e-02
-1.102252677083015442e-01 1.067988723516464233e-01 -2.067644745111465454e-01 1.795910149812698364e-01 2.913542687892913818e-01 -1.746123731136322021e-01 7.500609755516052246e-02 6.641124933958053589e-02 -7.225423306226730347e-02 -1.032151654362678528e-02 -7.265061140060424805e-02 -1.421922296285629272e-01 1.820785105228424072e-01 3.132713139057159424e-01 1.528795808553695679e-02 6.834170967340469360e-02 -1.308338940143585205e-01 -1.249822378158569336e-01 1.489717215299606323e-01 -7.606177031993865967e-02 1.044282913208007812e-01 8.658717572689056396e-02 -8.536751568317413330e-02 -3.179549872875213623e-01 2.303573936223983765e-01 -1.628147363662719727e-01 2.672553658485412598e-01 1.316896229982376099e-01 -1.070325374603271484e-01 3.245683312416076660e-01 -4.308589547872543335e-02 -3.667528331279754639e-01
-7.631977647542953491e-02 -9.353353083133697510e-02 -3.207930326461791992e-01 2.191865444183349609e-01 2.732132971286773682e-01 -1.721263378858566284e-01 2.720863521099090576e-01 1.355618387460708618e-01 -1.738099306821823120e-01 -2.200051397085189819e-01 8.641815930604934692e-02 -3.000208437442779541e-01 2.304498106241226196e-03 -7.852847874164581299e-02 1.730621010065078735e-01 8.931670337915420532e-02 1.083452925086021423e-01 -6.424865871667861938e-02 -1.608601957559585571e-01 -1.014704182744026184e-01 -1.595466583967208862e-01 3.140195906162261963e-01 -8.854430913925170898e-02 -2.692351303994655609e-02 -4.970094561576843262e-02 -1.146993041038513184e-01 3.057886958122253418e-01 -5.946443229913711548e-02 6.753192096948623657e-02 2.288785129785537720e-01 2.290384769439697266e-01 1.042183488607406616e-01
-2.682839632034301758e-01 -2.437806576490402222e-01 -2.778654694557189941e-01 -9.541953355073928833e-02 3.538028895854949951e-02 -1.293488442897796631e-01 3.153165280818939209e-01 1.552672088146209717e-01 7.764171808958053589e-02 -2.357099652290344238e-01 -1.407508105039596558e-01 6.950730085372924805e-02 -9.623629599809646606e-02 2.363475710153579712e-01 3.100122511386871338e-01 2.445158213376998901e-01 2.119917124509811401e-01 -1.762226074934005737e-01 1.295811980962753296e-01 1.861922591924667358e-01 4.640601575374603271e-02 9.090492874383926392e-02 -3.328176587820053101e-02 -3.163202404975891113e-01 1.909635215997695923e-01 -7.496085762977600098e-02 1.704480499029159546e-01 -2.646743133664131165e-02 6.589635461568832397e-02 9.879782795906066895e-02 -5.566652119159698486e-02 7.375884801149368286e-02
-4.576430656015872955e-03 -4.637657478451728821e-02 -2.005994021892547607e-01 2.343960106372833252e-01 -1.445767283439636230e-02 -1.714459806680679321e-01 3.961543738842010498e-01 5.633048713207244873e-02 -8.879525959491729736e-02 9.701545536518096924e-02 -1.551090329885482788e-01 1.774925589561462402e-01 4.101879522204399109e-02 2.154131978750228882e-01 -1.883552409708499908e-02 1.952202320098876953e-01 -2.418487332761287689e-02 -3.825697898864746094e-01 -3.405927121639251709e-02 4.092245548963546753e-02 -7.621295005083084106e-02 2.643775045871734619e-01 -1.539920121431350708e-01 -2.531761229038238525e-01 -7.081152498722076416e-02 4.479984566569328308e-02 -3.996787220239639282e-02 -2.666272521018981934e-01 1.361942887306213379e-01 1.448362022638320923e-01 3.072354495525360107e-01 1.630917489528656006e-01
-1.167803034186363220e-01 5.037031322717666626e-02 -3.469147682189941406e-01 1.217443943023681641e-01 1.721847355365753174e-01 -5.286452546715736389e-02 2.219329178333282471e-01 9.026875346899032593e-02 2.832851745188236237e-02 -1.614921241998672485e-01 -3.199293464422225952e-02 -6.133494898676872253e-02 1.567338854074478149e-01 4.270926117897033691e-01 8.424163609743118286e-02 1.738135814666748047e-01 -2.553169727325439453e-01 -1.261892821639776230e-02 1.295497119426727295e-01 2.819082699716091156e-02 -7.597813755273818970e-02 7.061528414487838745e-02 7.395850494503974915e-03 -3.789784908294677734e-01 2.537981867790222168e-01 -1.664394512772560120e-02 1.234861277043819427e-02 -1.773930899798870087e-02 -8.629284799098968506e-02 3.166483342647552490e-01 -5.310461856424808502e-03 -2.694414556026458740e-01
9.976191073656082153e-02 2.817958891391754150e-01 -2.007198929786682129e-01 4.276441410183906555e-02 -2.393932342529296875e-01 -4.428577795624732971e-02 -2.689277566969394684e-02 1.461982131004333496e-01 -2.166878134012222290e-01 -3.064270503818988800e-02 -2.496534287929534912e-01 -2.638896405696868896e-01 4.558725655078887939e-02 2.766119539737701416e-01 -2.136925421655178070e-02 1.603492051362991333e-01 7.394418865442276001e-02 -2.722586505115032196e-02 1.731105297803878784e-01 -3.989459574222564697e-01 -1.052853688597679138e-01 1.111673563718795776e-01 1.882550120353698730e-01 -1.119469031691551208e-01 3.421455249190330505e-02 4.910599440336227417e-02 3.607080876827239990e-01 -1.023557502776384354e-02 1.622037589550018311e-01 2.674204111099243164e-01 3.808667883276939392e-02 5.210712179541587830e-02
-1.161217540502548218e-01 2.176456339657306671e-02 -8.525329828262329102e-02 8.501632511615753174e-02 1.585919260978698730e-01 -7.273565977811813354e-02 5.701755285263061523e-01 1.139281913638114929e-01 -2.470885664224624634e-01 -5.122495815157890320e-02 5.229876935482025146e-02 -2.259963005781173706e-01 -1.198428794741630554e-01 3.227913752198219299e-02 6.286634504795074463e-02 -3.097312897443771362e-02 2.003521472215652466e-01 1.399482041597366333e-01 -7.555750012397766113e-02 -1.086765974760055542e-01 -1.338291019201278687e-01 3.958067297935485840e-01 6.742995232343673706e-03 3.544237837195396423e-02 -3.610704839229583740e-02 -5.819458514451980591e-02 2.827378213405609131e-01 -1.188027337193489075e-01 5.367881059646606445e-02 3.292196989059448242e-01 -2.979631070047616959e-03 -4.561411961913108826e-02
-1.182796210050582886e-01 2.284460812807083130e-01 -2.281765639781951904e-01 3.062188029289245605e-01 -3.703480213880538940e-02 -2.287959009408950806e-01 1.184089928865432739e-01 1.019910126924514771e-01 -2.660591006278991699e-01 2.339845746755599976e-01 7.088156789541244507e-02 1.251287609338760376e-01 1.870482116937637329e-01 -2.566812001168727875e-02 4.056820869445800781e-01 2.071384191513061523e-01 1.547345668077468872e-01 -6.754536926746368408e-02 -8.670919388532638550e-02 -1.152206286787986755e-01 8.635828644037246704e-02 3.176683783531188965e-01 1.776563376188278198e-01 -3.209272921085357666e-01 8.272138983011245728e-02 -6.078651547431945801e-02 -1.098021641373634338e-01 -4.260602965950965881e-02 -4.658105224370956421e-02 -1.480311388149857521e-03 3.684598952531814575e-02 1.822649687528610229e-02
-1.420827358961105347e-01 4.553463682532310486e-02 -3.075276315212249756e-01 4.583196640014648438e-01 2.150379121303558350e-01 -4.116698354482650757e-02 3.953287750482559204e-02 -1.501330360770225525e-02 1.119469329714775085e-01 -1.111927106976509094e-01 -1.740902662277221680e-01 -7.486476097255945206e-03 -1.112294122576713562e-01 1.094599366188049316e-01 -1.517938524484634399e-01 1.504017710685729980e-01 -8.976306021213531494e-02 2.801141440868377686e-01 1.623936444520950317e-01 1.204601526260375977e-01 1.721977442502975464e-01 2.291920222342014313e-02 1.634009927511215210e-01 -2.692157030105590820e-01 -6.001190841197967529e-02 -1.391114741563796997e-01 2.743792533874511719e-01 2.229094319045543671e-02 3.665198087692260742e-01 2.203966118395328522e-02 -1.491094008088111877e-02 8.702141791582107544e-02
-1.646983921527862549e-01 1.164923328906297684e-02 -2.458294481039047241e-01 1.921566277742385864e-01 2.447185665369033813e-01 -6.677267607301473618e-03 5.475312843918800354e-02 2.027572132647037506e-03 -3.733306750655174255e-02 -5.614076554775238037e-02 9.191387146711349487e-02 -1.236220374703407288e-01 1.191021353006362915e-01 4.914617836475372314e-01 1.321775913238525391e-01 1.262900680303573608e-01 -1.494382917881011963e-01 -2.478265613317489624e-01 1.675976514816284180e-01 -3.694395720958709717e-02 1.228634174913167953e-02 5.650102719664573669e-02 -1.192373037338256836e-01 -2.969262897968292236e-01 1.887196302413940430e-01 -7.617105543613433838e-02 2.836249470710754395e-01 1.132334545254707336e-01 -5.668776482343673706e-02 2.121215909719467163e-01 -1.160596013069152832e-01 -2.823860645294189453e-01
1.274346858263015747e-01 -1.315546929836273193e-01 -1.467103660106658936e-01 3.098402321338653564e-01 -8.605405688285827637e-02 -2.073456346988677979e-02 1.756864190101623535e-01 6.041250750422477722e-02 -1.819750815629959106e-01 6.477360613644123077e-03 2.824740670621395111e-02 -5.250538885593414307e-02 -5.092861875891685486e-02 2.174028456211090088e-01 1.873594820499420166e-01 -7.326292246580123901e-02 2.011711597442626953e-01 -2.007816731929779053e-01 -1.612683013081550598e-02 3.415685147047042847e-02 -1.705027371644973755e-01 3.594463467597961426e-01 -3.816585056483745575e-03 -4.496661946177482605e-02 -1.949317604303359985e-01 -1.473818421363830566e-01 2.854440510272979736e-01 1.413105875253677368e-01 -3.240917623043060303e-02 4.153564572334289551e-01 3.131241500377655029e-01 6.506661325693130493e-02
-3.128140047192573547e-02 3.209142386913299561e-02 1.413158774375915527e-01 3.464069366455078125e-01 -5.555307865142822266e-02 -3.063025772571563721e-01 -2.616117335855960846e-02 2.574643492698669434e-01 1.410896889865398407e-02 -3.312112689018249512e-01 -2.541862614452838898e-02 1.863827556371688843e-02 1.615867167711257935e-01 9.096658229827880859e-02 4.966687038540840149e-02 1.891259849071502686e-01 7.073627319186925888e-03 2.017782926559448242e-01 2.103686034679412842e-01 -3.042868971824645996e-01 4.866125807166099548e-02 4.070100486278533936e-01 8.774241060018539429e-02 -9.544469416141510010e-03 2.768381685018539429e-02 1.561452895402908325e-01 1.836643964052200317e-01 -1.041090954095125198e-02 6.037209555506706238e-02 7.724537700414657593e-02 2.420307546854019165e-01 1.732794791460037231e-01
-1.830303072929382324e-01 1.319420933723449707e-01 1.183293759822845459e-01 1.383261680603027344e-01 2.753806672990322113e-02 -1.597567796707153320e-01 -6.800030171871185303e-02 3.285156562924385071e-02 -1.679473370313644409e-01 -1.186386644840240479e-01 -2.427075654268264771e-01 2.857146970927715302e-02 1.808989793062210083e-01 2.201770246028900146e-01 4.005677998065948486e-01 1.722748577594757080e-01 -1.114922240376472473e-01 -1.265224069356918335e-01 3.170692548155784607e-02 -9.971214830875396729e-02 1.241383478045463562e-01 3.747788444161415100e-02 -3.626573085784912109e-02 1.220933645963668823e-01 -2.138561941683292389e-02 8.202040195465087891e-02 2.195974886417388916e-01 1.960579603910446167e-01 3.484567701816558838e-01 2.071684449911117554e-01 3.290045857429504395e-01 -2.679114043712615967e-01
-1.447590142488479614e-01 8.455820381641387939e-02 -8.331913501024246216e-02 5.283901095390319824e-01 7.824815064668655396e-02 5.223619192838668823e-02 -4.793504998087882996e-02 2.312301099300384521e-01 -6.508888304233551025e-02 -1.877929717302322388e-01 -9.793373756110668182e-03 1.601856052875518799e-01 3.032770454883575439e-01 2.402143180370330811e-01 -8.345403522253036499e-02 2.482891678810119629e-01 -1.849412620067596436e-01 1.772670745849609375e-01 -1.539169400930404663e-01 -3.063867390155792236e-01 -4.024553112685680389e-03 1.809704862534999847e-02 2.323570847511291504e-01 7.481859996914863586e-03 1.658757179975509644e-01 6.601667497307062149e-03 9.228939563035964966e-02 -2.107332833111286163e-02 1.751089096069335938e-01 -1.859542727470397949e-02 1.798167824745178223e-01 1.215266436338424683e-02
-3.225416410714387894e-03 -1.097932364791631699e-02 -3.987335860729217529e-01 1.484411805868148804e-01 2.878974974155426025e-01 -1.408690065145492554e-01 -3.720019757747650146e-02 1.954637765884399414e-01 -3.789366781711578369e-02 -1.936225444078445435e-01 -3.242225348949432373e-01 2.342823334038257599e-02 -1.051679952070116997e-03 -1.257545500993728638e-01 2.660367190837860107e-01 3.404578864574432373e-01 1.631333231925964355e-01 -6.808706372976303101e-02 -9.068518131971359253e-02 -9.284706413745880127e-02 -1.185538396239280701e-01 -6.613280158489942551e-03 -8.563765138387680054e-02 -7.223988324403762817e-02 -1.544763147830963135e-01 -3.803950548171997070e-02 2.301027476787567139e-01 -2.339432388544082642e-02 2.445649951696395874e-01 2.974938154220581055e-01 -1.654607802629470825e-01 -1.377067156136035919e-02
-2.911545336246490479e-02 5.750919878482818604e-02 1.921610161662101746e-02 2.091855704784393311e-01 1.517549157142639160e-01 -1.565010994672775269e-01 -2.781296707689762115e-02 2.951595373451709747e-02 1.722855567932128906e-01 -1.926694214344024658e-01 -7.097341120243072510e-02 -2.202014625072479248e-01 7.622704654932022095e-02 2.035232037305831909e-01 3.518060743808746338e-01 1.084480434656143188e-01 1.232162564992904663e-01 -7.691944390535354614e-02 3.424166142940521240e-01 -1.274521648883819580e-01 -1.116836890578269958e-01 6.970437616109848022e-02 1.277550607919692993e-01 -1.529828459024429321e-01 1.008555665612220764e-01 2.070888876914978027e-02 1.299379169940948486e-01 1.184603944420814514e-01 4.783055186271667480e-02 -2.401942610740661621e-01 9.956534206867218018e-02 -5.257364511489868164e-01
-7.365677505731582642e-02 1.930471695959568024e-02 -2.966672778129577637e-01 -9.484060108661651611e-02 1.739262789487838745e-01 -1.026227101683616638e-01 3.143945336341857910e-01 1.992678642272949219e-01 -1.131503507494926453e-01 -7.436352223157882690e-02 -1.902286261320114136e-01 7.461702823638916016e-02 -1.119956653565168381e-02 1.990043818950653076e-01 1.547939330339431763e-01 3.767715394496917725e-01 -8.916525542736053467e-02 -5.197934340685606003e-03 2.215556055307388306e-01 8.000037074089050293e-02 -1.695965789258480072e-02 -6.632551550865173340e-02 1.562063954770565033e-02 -4.581213295459747314e-01 1.598337143659591675e-01 1.808905415236949921e-02 2.422957122325897217e-01 -1.415428519248962402e-02 -1.977753490209579468e-01 1.754930615425109863e-01 -1.159735862165689468e-02 -1.379471868276596069e-01
1.342552248388528824e-02 1.834823042154312134e-01 -6.677618250250816345e-03 3.634814023971557617e-01 -1.452564299106597900e-01 -2.182631939649581909e-01 -2.905820496380329132e-02 3.065743744373321533e-01 2.488465420901775360e-02 -3.961662054061889648e-01 -1.938823014497756958e-01 9.286646544933319092e-02 -7.032265514135360718e-02 1.030314639210700989e-01 1.684257835149765015e-01 6.714431941509246826e-02 7.487694732844829559e-03 2.178624123334884644e-01 1.056155860424041748e-01 -1.079796105623245239e-01 2.283200472593307495e-01 1.945217102766036987e-01 3.688666224479675293e-02 -1.379490923136472702e-02 9.112997353076934814e-02 1.323471367359161377e-01 4.322903156280517578e-01 2.564767748117446899e-02 5.241190269589424133e-02 4.746002703905105591e-02 4.479771107435226440e-02 1.897072345018386841e-01
-2.693936228752136230e-01 -1.361842304468154907e-01 -3.278797566890716553e-01 3.108049929141998291e-01 -5.016004201024770737e-03 1.358149796724319458e-01 1.305041015148162842e-01 2.072742432355880737e-01 -1.157399863004684448e-01 -1.643977016210556030e-01 -4.265087842941284180e-02 1.049364507198333740e-01 2.778013348579406738e-01 9.803170710802078247e-02 2.233865857124328613e-01 1.649770885705947876e-02 -1.027246117591857910e-01 5.338656902313232422e-02 2.482266277074813843e-01 2.275991439819335938e-01 -2.327070385217666626e-01 2.708384394645690918e-01 -4.236346855759620667e-02 -2.263054400682449341e-01 1.348568499088287354e-01 -5.894963443279266357e-02 2.264041304588317871e-01 -7.941993325948715210e-02 -1.597690135240554810e-01 -1.318856775760650635e-01 -6.540094316005706787e-02 4.837706685066223145e-02
-2.356107831001281738e-01 -1.776407472789287567e-02 -2.742463350296020508e-01 2.023657225072383881e-02 1.081164702773094177e-01 -1.296417862176895142e-01 3.224534690380096436e-01 1.530662477016448975e-01 -3.696203231811523438e-02 -2.603395879268646240e-01 -3.295018672943115234e-01 1.628483235836029053e-01 -8.735647052526473999e-02 1.049840152263641357e-01 1.221019551157951355e-01 2.178620696067810059e-01 2.368491142988204956e-01 1.455212980508804321e-01 3.798569738864898682e-02 1.034485176205635071e-01 1.003219261765480042e-01 2.367966175079345703e-01 2.083043754100799561e-01 -3.706322908401489258e-01 1.214753538370132446e-01 3.073949925601482391e-02 4.892427101731300354e-02 -1.147055029869079590e-01 -1.262125372886657715e-01 9.048068523406982422e-02 -1.889502406120300293e-01 -2.214219886809587479e-03
7.184336334466934204e-02 -3.409765064716339111e-01 -3.360983729362487793e-01 2.479242533445358276e-01 -1.342980749905109406e-02 -1.839958727359771729e-01 3.686568439006805420e-01 3.260268270969390869e-02 -1.570998132228851318e-01 -1.153754219412803650e-01 6.688640266656875610e-02 -1.605716347694396973e-01 3.816672414541244507e-02 1.139751821756362915e-01 1.130672842264175415e-01 8.438690006732940674e-02 1.411855071783065796e-01 1.879528462886810303e-01 -1.668749190866947174e-02 7.715180516242980957e-02 -8.217265456914901733e-02 1.641404777765274048e-01 -2.542550563812255859e-01 8.493802696466445923e-02 1.647482439875602722e-02 -2.138420343399047852e-01 3.071492314338684082e-01 -1.027317368425428867e-03 -3.366304934024810791e-02 5.535722151398658752e-02 2.134724110364913940e-01 -2.708935141563415527e-01
-2.787149250507354736e-01 -1.817589104175567627e-01 -2.177686691284179688e-01 4.147853851318359375e-01 -5.229790136218070984e-02 -1.258243322372436523e-01 1.379614025354385376e-01 -2.316965162754058838e-01 -1.303012818098068237e-01 -1.610030531883239746e-01 -2.942750453948974609e-01 5.009273998439311981e-03 -3.632597625255584717e-02 9.729614108800888062e-02 -7.762153446674346924e-02 1.209218725562095642e-01 1.093463152647018433e-01 -2.509982287883758545e-01 -4.950514435768127441e-02 7.244084775447845459e-02 1.993842571973800659e-01 -4.419464617967605591e-02 1.295969784259796143e-01 -2.854081988334655762e-01 2.425535172224044800e-01 7.792435586452484131e-02 1.089557856321334839e-01 -1.996589452028274536e-01 5.691005289554595947e-02 -7.405552268028259277e-02 8.633454144001007080e-02 -2.492786347866058350e-01
-1.123141795396804810e-01 -7.918207347393035889e-02 2.934523522853851318e-01 2.419095486402511597e-01 -1.770220547914505005e-01 -2.809767983853816986e-02 8.907112479209899902e-02 1.840928047895431519e-01 -1.252844464033842087e-02 -3.121404051780700684e-01 -3.621351718902587891e-01 6.978926807641983032e-02 2.226958237588405609e-02 3.394077718257904053e-01 2.090740501880645752e-01 9.631545841693878174e-02 7.845592498779296875e-02 1.892733387649059296e-02 1.153696551918983459e-01 -1.295032203197479248e-01 1.179459169507026672e-01 3.728289902210235596e-01 -6.539613753557205200e-02 -1.384140104055404663e-01 -9.049038589000701904e-02 8.287531882524490356e-02 -5.671528354287147522e-02 -6.100739538669586182e-02 1.492407619953155518e-01 2.515265643596649170e-01 -1.461639851331710815e-01 -1.356744766235351562e-01
3.632377833127975464e-02 1.144921630620956421e-01 -2.196461856365203857e-01 1.278200298547744751e-01 1.427861452102661133e-01 4.618433490395545959e-02 -6.003744900226593018e-02 1.027374714612960815e-01 -4.738814011216163635e-02 -1.429464668035507202e-01 -2.910790741443634033e-01 1.682757586240768433e-01 2.433064430952072144e-01 3.826258182525634766e-01 5.669644474983215332e-02 1.987938582897186279e-02 2.554346621036529541e-01 9.786977618932723999e-02 2.674553394317626953e-01 -3.495810031890869141e-01 -5.006662011146545410e-02 1.525555998086929321e-01 1.796338558197021484e-01 -9.968461096286773682e-02 -1.411175131797790527e-01 -1.923629199154675007e-03 -2.607138082385063171e-02 9.269578009843826294e-02 1.973902881145477295e-01 3.208273649215698242e-01 3.592700511217117310e-02 1.745060235261917114e-01
2.020058222115039825e-02 3.438758850097656250e-01 7.695477455854415894e-02 3.549708425998687744e-02 -1.676664873957633972e-02 -2.581134438514709473e-01 3.214889019727706909e-02 2.163944691419601440e-01 -1.813758462667465210e-01 -1.476875692605972290e-01 -1.912246346473693848e-01 -2.554926872253417969e-01 1.782816797494888306e-01 2.195517867803573608e-01 7.660254836082458496e-02 2.828964889049530029e-01 6.331279873847961426e-02 -5.806008353829383850e-02 1.533473134040832520e-01 -2.245444059371948242e-01 -1.280354708433151245e-01 2.760655283927917480e-01 1.660001426935195923e-01 -9.363292157649993896e-02 5.783677473664283752e-02 1.530149281024932861e-01 3.661752045154571533e-01 -1.467117965221405029e-01 1.948996335268020630e-01 7.264272123575210571e-02 -6.963808555155992508e-03 -3.217635303735733032e-02
-1.872869580984115601e-01 7.322905212640762329e-02 5.190255120396614075e-02 2.657850682735443115e-01 -4.533209651708602905e-02 1.123425513505935669e-01 2.988070845603942871e-01 1.850171685218811035e-01 1.700257956981658936e-01 -1.393911689519882202e-01 -2.374321073293685913e-01 8.098764717578887939e-02 1.853243708610534668e-01 1.603652350604534149e-02 1.090671494603157043e-01 7.888423651456832886e-02 1.423532702028751373e-02 9.242402017116546631e-02 -7.110829651355743408e-02 -1.563467085361480713e-01 1.802553087472915649e-01 2.727169394493103027e-01 4.109379351139068604e-01 -8.818282186985015869e-02 -3.316017612814903259e-02 -5.401253327727317810e-02 2.955835759639739990e-01 4.834641888737678528e-02 2.701915502548217773e-01 -1.248149350285530090e-01 2.380833178758621216e-01 -1.526173502206802368e-01
-4.774531126022338867e-01 2.231300622224807739e-02 -2.217354178428649902e-01 -3.644995391368865967e-02 4.251265153288841248e-02 -6.665944308042526245e-02 2.408883124589920044e-01 2.306421101093292236e-02 -9.889025241136550903e-02 -2.458980977535247803e-01 -1.244104206562042236e-01 -1.248826235532760620e-01 2.063405215740203857e-01 2.296843975782394409e-01 3.449981510639190674e-01 2.789789140224456787e-01 -1.849756808951497078e-03 1.577286422252655029e-01 -4.512779414653778076e-02 1.297060251235961914e-01 -1.080828309059143066e-01 -1.150613427162170410e-01 2.469291239976882935e-01 -1.368142366409301758e-01 9.312375448644161224e-03 -3.171268105506896973e-02 1.423634141683578491e-01 -1.755187213420867920e-01 6.448339670896530151e-03 2.062936127185821533e-01 -1.252857744693756104e-01 6.257501244544982910e-02
-1.837900578975677490e-01 -3.056004270911216736e-02 -1.985253989696502686e-01 3.154924511909484863e-01 2.158480696380138397e-02 2.486909031867980957e-01 -1.239834502339363098e-01 2.157666385173797607e-01 -6.529927998781204224e-02 -3.441535830497741699e-01 -1.112590655684471130e-01 -6.041860952973365784e-02 9.374501556158065796e-02 1.536918878555297852e-01 4.291658848524093628e-02 9.435383975505828857e-02 4.642086476087570190e-02 1.552304923534393311e-01 1.636356562376022339e-01 -1.960234344005584717e-02 -1.474092900753021240e-02 4.106408655643463135e-01 2.327749580144882202e-01 -2.777377143502235413e-03 -2.406053245067596436e-01 -2.528114616870880127e-02 1.442326605319976807e-01 4.076442494988441467e-02 3.293286859989166260e-01 6.675668060779571533e-02 2.143826335668563843e-01 6.240859627723693848e-02
-8.214496076107025146e-02 3.577307239174842834e-02 -2.303103208541870117e-01 2.754368185997009277e-01 1.505231857299804688e-01 -1.661304682493209839e-01 5.658494308590888977e-02 9.629240632057189941e-02 1.204823702573776245e-01 -2.602223157882690430e-01 -2.415856570005416870e-01 1.785891652107238770e-01 -1.786488890647888184e-01 -3.052956424653530121e-02 1.978949755430221558e-01 6.535232812166213989e-02 4.594071954488754272e-02 1.313337534666061401e-01 1.043694093823432922e-01 1.162190511822700500e-01 6.892257928848266602e-02 2.390689551830291748e-01 2.915109395980834961e-01 -3.967638313770294189e-01 2.200428247451782227e-01 7.937683165073394775e-02 1.620488464832305908e-01 -3.150787055492401123e-01 -3.776532830670475960e-03 1.340879797935485840e-01 -6.601291149854660034e-02 2.991184033453464508e-02
-2.553582191467285156e-01 -5.898193269968032837e-02 -1.893130689859390259e-01 5.326161384582519531e-01 1.054563224315643311e-01 8.705759793519973755e-02 1.799820512533187866e-01 -4.149428755044937134e-02 1.287538409233093262e-01 2.032081969082355499e-02 -1.171937510371208191e-01 2.123842090368270874e-01 1.498864144086837769e-01 1.273635327816009521e-01 1.546128094196319580e-01 -4.479719698429107666e-02 7.458417862653732300e-02 7.321553677320480347e-02 9.223581291735172272e-03 1.093947608023881912e-02 1.126918271183967590e-01 1.886129081249237061e-01 2.730564773082733154e-01 -3.918259441852569580e-01 -3.539468348026275635e-02 2.166400104761123657e-02 1.035673618316650391e-01 -1.772922277450561523e-01 1.454277336597442627e-01 -4.721535369753837585e-03 -2.473828941583633423e-01 6.933214515447616577e-02
1.496774256229400635e-01 4.770819470286369324e-02 -1.693592518568038940e-01 2.839005291461944580e-01 6.775913387537002563e-02 -9.610963612794876099e-02 1.597839593887329102e-01 1.607094705104827881e-01 -9.338827431201934814e-02 -2.100027501583099365e-01 -8.137172460556030273e-02 -6.173446308821439743e-03 -5.738929286599159241e-02 -1.321850419044494629e-01 7.305535674095153809e-02 1.751328557729721069e-01 -1.314475536346435547e-01 -1.320669054985046387e-01 1.044759713113307953e-02 -6.138389930129051208e-02 7.692102342844009399e-02 7.523214071989059448e-02 -1.496315449476242065e-01 -4.387164115905761719e-01 -2.204942107200622559e-01 9.100772440433502197e-02 4.124751091003417969e-01 -9.501545131206512451e-02 2.970484197139739990e-01 1.761745363473892212e-01 2.444576323032379150e-01 6.678784638643264771e-02
-8.771859854459762573e-02 -1.798204183578491211e-01 -1.784126609563827515e-01 4.507093429565429688e-01 -1.379211395978927612e-01 -2.998288869857788086e-01 6.747596710920333862e-02 3.197984769940376282e-02 5.523310229182243347e-02 -9.373097866773605347e-02 -1.524526029825210571e-01 1.931253261864185333e-02 5.065690726041793823e-03 3.470558524131774902e-01 2.148737385869026184e-02 9.905926883220672607e-02 4.004121944308280945e-02 2.967514395713806152e-01 -2.379871904850006104e-01 1.102279722690582275e-01 -1.685757935047149658e-01 -1.648267507553100586e-01 -1.042715311050415039e-01 -2.610282897949218750e-01 2.239828705787658691e-01 7.879904657602310181e-02 9.446182101964950562e-02 -1.738377809524536133e-01 -3.299621120095252991e-02 1.796684414148330688e-01 1.493500471115112305e-01 -7.988410070538520813e-03
4.570337943732738495e-03 -3.486008569598197937e-02 -1.176566407084465027e-01 2.350385636091232300e-01 -1.325268894433975220e-01 4.910191521048545837e-02 1.439275890588760376e-01 1.809767037630081177e-01 -1.596885174512863159e-01 -2.199380099773406982e-01 1.772177219390869141e-02 1.399075090885162354e-01 6.680997461080551147e-02 1.286079287528991699e-01 -1.080248132348060608e-01 4.301592111587524414e-01 -1.499803662300109863e-01 2.336933091282844543e-02 3.540876507759094238e-01 -5.676916241645812988e-02 1.397641599178314209e-01 3.560971319675445557e-01 -2.637529186904430389e-02 5.979091301560401917e-02 -2.006625682115554810e-01 -8.702500164508819580e-02 3.200994133949279785e-01 4.803644120693206787e-02 1.226617470383644104e-01 4.013855010271072388e-02 1.863525062799453735e-01 -1.962634176015853882e-01
-5.764150619506835938e-02 -1.826894432306289673e-01 -4.423842728137969971e-01 3.028395473957061768e-01 -2.889589369297027588e-01 -1.332226991653442383e-01 1.285428404808044434e-01 1.478122174739837646e-01 -3.964445888996124268e-01 1.362974345684051514e-01 -1.653036326169967651e-01 -1.008493602275848389e-01 1.690432578325271606e-01 1.517660617828369141e-01 3.254648065194487572e-03 -4.816548526287078857e-02 1.264656931161880493e-01 1.439917683601379395e-01 1.408092528581619263e-01 -1.391164399683475494e-02 4.514013603329658508e-02 4.192332923412322998e-02 9.844660758972167969e-02 4.368438571691513062e-02 2.192531973123550415e-01 5.130527168512344360e-02 1.061692908406257629e-01 -1.699092388153076172e-01 1.239565387368202209e-01 1.455588936805725098e-01 1.683500409126281738e-01 2.029929012060165405e-01
1.375879496335983276e-01 2.422616779804229736e-01 -6.524111330509185791e-02 4.819408804178237915e-02 -2.686602249741554260e-02 5.476659536361694336e-02 -6.435541808605194092e-02 6.809849292039871216e-02 -1.996606141328811646e-01 -1.240641251206398010e-01 -8.705925941467285156e-02 5.509666725993156433e-02 -1.118414383381605148e-02 1.318524777889251709e-01 3.954718410968780518e-01 -4.596663638949394226e-02 7.315723598003387451e-02 -8.810421451926231384e-03 7.133819628506898880e-03 -9.382687509059906006e-02 1.165689527988433838e-01 -2.852120064198970795e-02 6.248492375016212463e-02 -8.123525977134704590e-02 3.982519805431365967e-01 1.270468253642320633e-02 4.833603203296661377e-01 -2.222986221313476562e-01 3.446309566497802734e-01 1.077130436897277832e-01 -2.002798207104206085e-02 -2.227653861045837402e-01
-3.600988984107971191e-01 8.023266494274139404e-02 2.291199751198291779e-03 3.063786923885345459e-01 6.363388895988464355e-02 -7.962538301944732666e-02 -3.669117018580436707e-02 1.340110152959823608e-01 -2.218862175941467285e-01 -8.566794544458389282e-02 7.780330628156661987e-02 2.753222361207008362e-02 -9.434995800256729126e-02 2.731339633464813232e-01 6.025827024132013321e-03 2.785778343677520752e-01 -1.929906904697418213e-01 -1.974004358053207397e-01 1.887113451957702637e-01 -3.697809278964996338e-01 1.076772212982177734e-01 -3.368504345417022705e-02 2.585403323173522949e-01 7.858054339885711670e-02 3.585823625326156616e-02 2.311603352427482605e-02 2.505802512168884277e-01 -7.386111468076705933e-02 1.253367215394973755e-01 3.668413311243057251e-02 2.854484915733337402e-01 -1.135014370083808899e-01
-2.690604329109191895e-01 -2.418509684503078461e-02 -1.615220010280609131e-01 1.747092902660369873e-01 -7.550758868455886841e-02 -2.742165029048919678e-01 1.625851690769195557e-01 1.747560352087020874e-01 -1.639169156551361084e-01 4.755195230245590210e-02 3.156558796763420105e-02 5.792110785841941833e-02 6.739053130149841309e-02 1.481194794178009033e-01 1.739014238119125366e-01 1.806907951831817627e-01 2.077246308326721191e-01 2.001804560422897339e-01 2.208589464426040649e-01 1.337206512689590454e-01 8.359371870756149292e-02 6.224894896149635315e-02 1.071610599756240845e-01 -3.900771439075469971e-01 1.802004873752593994e-01 1.008125916123390198e-01 4.015308618545532227e-01 -1.515558660030364990e-01 -1.517682522535324097e-01 9.664908051490783691e-02 -1.164964437484741211e-01 1.118948981165885925e-01
-1.969914436340332031e-01 4.000057000666856766e-03 -1.871242076158523560e-01 2.139602452516555786e-01 2.583896517753601074e-01 -5.550177395343780518e-02 2.602441608905792236e-01 -2.761095389723777771e-02 9.025575220584869385e-02 1.041571721434593201e-01 3.278285637497901917e-02 -1.964655518531799316e-02 1.430533230304718018e-01 4.567092657089233398e-01 9.464617818593978882e-02 1.818061023950576782e-01 -1.810752600431442261e-01 -4.254402965307235718e-02 8.789251744747161865e-02 -2.549805305898189545e-02 -6.664630770683288574e-02 2.055031955242156982e-01 -1.955949217081069946e-01 -3.902106583118438721e-01 2.016213834285736084e-01 -4.248782992362976074e-02 1.742389351129531860e-01 -3.021937794983386993e-02 -5.102057009935379028e-02 1.842543184757232666e-01 -2.131200134754180908e-01 -1.210963577032089233e-01
-2.916637957096099854e-01 -8.681513369083404541e-02 -2.976727485656738281e-01 3.305476307868957520e-01 -2.486503869295120239e-01 -2.165956199169158936e-01 -4.037770628929138184e-02 2.295055091381072998e-01 -9.810394607484340668e-03 -2.338745296001434326e-01 7.604651153087615967e-02 -2.850156161002814770e-04 -7.911417633295059204e-02 2.096476778388023376e-02 1.026325002312660217e-01 1.144912540912628174e-01 6.579551845788955688e-02 -1.891913712024688721e-01 5.026389285922050476e-02 4.602706059813499451e-02 -4.681744426488876343e-02 -6.249434500932693481e-02 -2.487780153751373291e-02 -1.292715519666671753e-01 2.448322772979736328e-01 -1.610677540302276611e-01 2.909091413021087646e-01 -1.531265955418348312e-02 3.115302920341491699e-01 -1.984297335147857666e-01 2.823589146137237549e-01 -2.164791524410247803e-02
-7.931789010763168335e-02 1.620758324861526489e-01 -8.877404779195785522e-02 2.278091162443161011e-01 9.975706785917282104e-02 6.660132855176925659e-02 2.074683755636215210e-01 3.245209753513336182e-01 8.355960994958877563e-02 1.381146609783172607e-01 -5.644369497895240784e-02 -4.732659831643104553e-02 -2.225891351699829102e-01 7.001267373561859131e-02 2.424263507127761841e-01 2.736439406871795654e-01 3.225162029266357422e-01 -2.316647022962570190e-02 1.756998449563980103e-01 -1.306862533092498779e-01 -1.984525918960571289e-01 2.723588645458221436e-01 1.272546499967575073e-01 -7.295452803373336792e-02 -4.510502144694328308e-02 2.898230552673339844e-01 3.119265139102935791e-01 9.790974855422973633e-02 1.646595299243927002e-01 1.134661510586738586e-01 4.456821084022521973e-02 -5.351189151406288147e-02
-2.020895630121231079e-01 -1.967912167310714722e-01 -1.551382541656494141e-01 -1.378857195377349854e-01 -1.959339827299118042e-01 -1.308732777833938599e-01 2.441577017307281494e-01 1.235528290271759033e-01 -2.202297300100326538e-01 -1.309999376535415649e-01 2.563771232962608337e-02 3.575961291790008545e-02 1.893552839756011963e-01 3.114094734191894531e-01 3.928301930427551270e-01 2.253643572330474854e-01 1.636785566806793213e-01 2.241205982863903046e-02 1.998201906681060791e-01 6.747101992368698120e-02 6.667872518301010132e-02 2.094839513301849365e-01 1.793922036886215210e-01 -3.065657317638397217e-01 1.110985279083251953e-01 1.405666321516036987e-01 2.168558686971664429e-01 2.228646352887153625e-02 -3.838524222373962402e-02 9.286025166511535645e-02 -3.202422708272933960e-02 6.639433652162551880e-02
-1.315107345581054688e-01 4.620030149817466736e-02 -2.416387647390365601e-01 1.778029203414916992e-01 2.885800898075103760e-01 -7.691377401351928711e-02 1.722615808248519897e-01 1.320652216672897339e-01 8.562169969081878662e-02 4.174020141363143921e-02 5.003701895475387573e-02 -1.852656751871109009e-01 2.386324405670166016e-01 2.863343060016632080e-01 1.137884408235549927e-01 1.319057047367095947e-01 -1.696595996618270874e-01 -2.598652839660644531e-01 3.378399834036827087e-02 -3.595176711678504944e-02 -3.625403344631195068e-02 1.667404025793075562e-01 -1.606865823268890381e-01 -3.948972821235656738e-01 2.102420181035995483e-01 -1.290850341320037842e-01 2.252332419157028198e-01 -1.872086524963378906e-02 -7.485436648130416870e-02 2.178756892681121826e-01 -8.047471940517425537e-02 -2.407373040914535522e-01
-1.551455706357955933e-01 2.380861490964889526e-01 -1.104705333709716797e-01 2.040673606097698212e-02 -9.498450160026550293e-02 -1.625756025314331055e-01 8.148825913667678833e-02 1.068409010767936707e-01 -2.140745520591735840e-02 -3.340591490268707275e-01 -1.125842258334159851e-01 -9.393797814846038818e-02 7.971417903900146484e-02 1.701215356588363647e-01 5.870502442121505737e-03 3.616097867488861084e-01 -9.080751985311508179e-02 -2.421639859676361084e-01 2.374655008316040039e-01 -7.711313664913177490e-03 -6.482288241386413574e-02 3.015221655368804932e-01 2.205320000648498535e-01 9.305365383625030518e-02 7.245486136525869370e-03 -1.388484686613082886e-01 1.553622335195541382e-01 -2.303463406860828400e-02 7.417971640825271606e-02 2.287026196718215942e-01 1.248293966054916382e-01 -4.004151523113250732e-01
-2.508511841297149658e-01 4.205795377492904663e-02 -2.259036600589752197e-01 3.701912760734558105e-01 1.100466959178447723e-02 5.885206535458564758e-02 3.554270863533020020e-01 1.636547446250915527e-01 4.468457028269767761e-02 -1.653529852628707886e-01 -1.110840588808059692e-01 2.914326488971710205e-01 5.578185617923736572e-02 8.218681067228317261e-02 1.589718163013458252e-01 -1.262311637401580811e-01 8.549205027520656586e-03 -4.050356522202491760e-02 -1.578029245138168335e-01 2.704578042030334473e-01 -6.262683123350143433e-02 2.369498610496520996e-01 2.619881927967071533e-01 -1.547379940748214722e-01 1.729334145784378052e-01 3.344833105802536011e-02 3.133516013622283936e-01 3.206212073564529419e-02 1.063907444477081299e-01 -2.249002829194068909e-02 1.121307164430618286e-01 7.615267485380172729e-02
-2.758022844791412354e-01 -1.469414532184600830e-01 6.836390495300292969e-02 6.275893747806549072e-02 -1.140726059675216675e-01 -3.163962066173553467e-02 -7.071848213672637939e-02 2.668368816375732422e-01 -2.469847649335861206e-01 1.622408814728260040e-02 -2.808798849582672119e-01 -2.235276252031326294e-01 1.239770650863647461e-01 -4.758489876985549927e-02 3.347702622413635254e-01 2.700652182102203369e-01 2.274257540702819824e-01 -1.937536746263504028e-01 1.523432880640029907e-01 -1.916473656892776489e-01 1.572516709566116333e-01 7.909201085567474365e-02 1.417363286018371582e-01 -2.593404352664947510e-01 -7.144525647163391113e-02 -4.630190134048461914e-02 7.382439821958541870e-02 -2.556255087256431580e-02 -7.255011051893234253e-02 1.799849569797515869e-01 1.414074599742889404e-01 -2.687232494354248047e-01
8.530251681804656982e-03 9.897875040769577026e-02 -2.589464783668518066e-01 5.239757299423217773e-01 1.529517173767089844e-01 9.218771755695343018e-02 1.106059551239013672e-01 1.092113927006721497e-01 3.250375390052795410e-02 3.598842024803161621e-02 -3.021604008972644806e-02 1.549186855554580688e-01 -6.555502116680145264e-02 9.508568793535232544e-02 9.611655771732330322e-02 2.621182203292846680e-01 1.178168281912803650e-01 1.217075902968645096e-02 1.083991527557373047e-01 -7.757214456796646118e-02 -2.428445219993591309e-01 -2.683477476239204407e-02 -1.043823137879371643e-01 4.563997313380241394e-02 -2.757232487201690674e-01 -2.355037629604339600e-01 2.712066173553466797e-01 -3.206704184412956238e-02 2.344692498445510864e-01 1.424380093812942505e-01 2.816749811172485352e-01 -9.372657537460327148e-02
-4.652247298508882523e-03 3.404266014695167542e-02 -1.400775164365768433e-01 3.260610699653625488e-01 -4.508861526846885681e-02 1.935951858758926392e-01 1.735780686140060425e-01 3.941180706024169922e-01 -1.954766213893890381e-01 3.543553873896598816e-02 -3.193152248859405518e-01 1.408376395702362061e-01 2.070222645998001099e-01 -9.891990572214126587e-02 7.448527216911315918e-02 2.383961826562881470e-01 1.907565146684646606e-01 -1.310713738203048706e-01 2.170879691839218140e-01 -6.569254398345947266e-02 -1.779897660017013550e-01 2.054586857557296753e-01 -1.333684027194976807e-01 -1.297673583030700684e-02 -8.652585744857788086e-02 7.421787083148956299e-02 8.338662236928939819e-02 -3.642690181732177734e-02 -1.496294885873794556e-01 2.633139193058013916e-01 5.876484140753746033e-02 -2.414781153202056885e-01
-2.243109494447708130e-01 -2.301614880561828613e-01 -3.334976732730865479e-01 3.140679895877838135e-01 6.461677700281143188e-02 1.106724515557289124e-01 9.907518327236175537e-02 9.569415450096130371e-02 -4.803808405995368958e-02 -1.592858880758285522e-01 9.897398948669433594e-02 3.363881260156631470e-02 3.340157270431518555e-01 4.824204370379447937e-02 1.767816096544265747e-01 -4.145295545458793640e-02 4.031220823526382446e-02 -9.620746225118637085e-02 3.789179325103759766e-01 2.523815035820007324e-01 -1.761598289012908936e-01 2.386181354522705078e-01 4.227646440267562866e-02 -2.257183939218521118e-01 2.374615967273712158e-01 -7.401119172573089600e-02 1.756582856178283691e-01 3.859913907945156097e-03 -8.245031535625457764e-02 -2.403026446700096130e-02 4.376533627510070801e-02 -7.136237621307373047e-02
6.266704946756362915e-02 -7.694355398416519165e-02 -2.010885179042816162e-01 -3.720740228891372681e-02 -1.350920945405960083e-01 -1.799660027027130127e-01 1.142526641488075256e-01 1.877115070819854736e-01 5.160449445247650146e-02 -1.902112364768981934e-01 -3.975825011730194092e-01 1.331860274076461792e-01 2.993404567241668701e-01 2.451132237911224365e-01 1.363171637058258057e-01 2.888070046901702881e-01 -2.108533978462219238e-01 2.112621963024139404e-01 -7.186615467071533203e-02 -1.762294471263885498e-01 -3.861840069293975830e-02 9.836559742689132690e-02 -1.145466491580009460e-01 -8.779073506593704224e-02 -1.813012920320034027e-02 2.133889347314834595e-01 8.541806042194366455e-02 8.859246224164962769e-02 1.834451407194137573e-01 8.094841241836547852e-02 1.683178246021270752e-01 -3.101968765258789062e-01
-3.119070827960968018e-01 -1.348145157098770142e-01 -5.373452231287956238e-02 1.217608228325843811e-01 1.360546648502349854e-01 -2.423510104417800903e-01 1.338509172201156616e-01 4.392514228820800781e-01 -3.945053741335868835e-02 -1.810978204011917114e-01 7.691700756549835205e-02 -2.112282365560531616e-01 5.460350587964057922e-02 3.173260774929076433e-04 8.937872201204299927e-02 2.841738164424896240e-01 9.655331261456012726e-03 7.463128119707107544e-02 2.118547707796096802e-01 1.133400797843933105e-01 -1.109567433595657349e-01 1.718226373195648193e-01 2.199465781450271606e-01 -2.534200847148895264e-01 1.143442019820213318e-01 -7.701860368251800537e-02 2.725237309932708740e-01 1.768644005060195923e-01 1.449239403009414673e-01 -7.131598144769668579e-02 -1.806860268115997314e-01 -3.154003620147705078e-02
-4.128373786807060242e-02 1.748348325490951538e-01 -2.370221167802810669e-01 9.253829717636108398e-02 -2.438067225739359856e-03 -1.792387515306472778e-01 3.365913629531860352e-01 7.052523642778396606e-02 1.244623139500617981e-01 -2.818183302879333496e-01 -1.541925817728042603e-01 -1.122545301914215088e-01 3.147856146097183228e-02 1.842017024755477905e-01 4.094246029853820801e-02 3.460493981838226318e-01 -1.239503249526023865e-01 1.293931603431701660e-01 1.529604047536849976e-01 1.382133811712265015e-01 -1.010952219367027283e-01 1.209992468357086182e-01 1.439216732978820801e-01 -2.696884572505950928e-01 3.477418422698974609e-01 -3.291140496730804443e-02 1.987182535231113434e-02 5.765993893146514893e-02 -1.425687372684478760e-01 2.863000929355621338e-01 2.093484550714492798e-01 -1.374523714184761047e-02
-2.909030914306640625e-01 1.042336300015449524e-01 -2.448614984750747681e-01 8.796518296003341675e-02 -1.405678242444992065e-01 -1.766257435083389282e-01 3.744892776012420654e-01 1.335961967706680298e-01 1.720402971841394901e-03 -2.134325802326202393e-01 -8.365650475025177002e-02 7.633972167968750000e-02 -1.462479960173368454e-02 4.049547016620635986e-01 3.986350074410438538e-02 3.699793517589569092e-01 -2.469719201326370239e-01 1.110057756304740906e-01 3.006732836365699768e-02 -9.015890955924987793e-02 -1.635355800390243530e-01 -1.010146811604499817e-01 -1.022369787096977234e-01 -2.102083563804626465e-01 1.370049268007278442e-01 -9.495104104280471802e-02 -6.805713474750518799e-02 1.114733424037694931e-02 -4.854538664221763611e-02 2.172775566577911377e-01 -4.250763729214668274e-02 9.411641210317611694e-02
-6.107974424958229065e-02 -2.313083112239837646e-01 -1.702062487602233887e-01 2.699239253997802734e-01 -9.643398970365524292e-02 -2.390681058168411255e-01 -1.987055875360965729e-02 3.837320581078529358e-02 2.557471096515655518e-01 -8.944819122552871704e-02 -1.837173700332641602e-01 -1.040734127163887024e-01 1.220982968807220459e-01 4.380295574665069580e-01 3.451429307460784912e-01 2.350665330886840820e-01 5.588044971227645874e-02 1.744980663061141968e-01 1.583093851804733276e-01 1.088708713650703430e-01 -1.794182360172271729e-01 1.856718659400939941e-01 5.260258913040161133e-03 -1.593583673238754272e-01 -4.685370996594429016e-02 1.580626815557479858e-01 -1.602082401514053345e-01 1.013327166438102722e-01 1.562227588146924973e-02 4.244434833526611328e-02 9.223570674657821655e-02 -1.929398626089096069e-01
-2.499646507203578949e-02 -1.705370098352432251e-01 -1.233800277113914490e-01 8.918587863445281982e-02 3.284860402345657349e-02 -6.976058334112167358e-02 -3.140557706356048584e-01 6.771726161241531372e-02 1.067231874912977219e-02 -7.705123722553253174e-02 -6.132181361317634583e-02 1.551608592271804810e-01 3.271017968654632568e-01 1.305867433547973633e-01 6.397022865712642670e-03 2.300493568181991577e-01 1.367390751838684082e-01 -2.698798850178718567e-02 -2.810980658978223801e-03 -4.942472558468580246e-03 -1.057901382446289062e-01 9.412628412246704102e-02 9.424097090959548950e-02 -1.703267246484756470e-01 2.752164602279663086e-01 -2.823822796344757080e-01 3.957875370979309082e-01 2.822035551071166992e-01 7.386423647403717041e-02 1.772314012050628662e-01 2.430331557989120483e-01 -2.488988935947418213e-01
-2.858572602272033691e-01 -1.866089850664138794e-01 -2.940555810928344727e-01 5.662667378783226013e-02 -1.375068165361881256e-02 -5.861440300941467285e-02 1.488114241510629654e-02 -1.414897851645946503e-02 -1.741023659706115723e-01 -7.071336358785629272e-02 6.173966825008392334e-02 -5.044099316000938416e-02 1.990174204111099243e-01 1.043869033455848694e-01 3.984552025794982910e-01 1.349794864654541016e-01 3.163580298423767090e-01 1.153925955295562744e-01 4.152707755565643311e-01 1.031685173511505127e-01 -6.475915014743804932e-02 2.842624112963676453e-02 1.287948936223983765e-01 -2.596628367900848389e-01 1.964481025934219360e-01 -1.879522018134593964e-02 3.047470450401306152e-01 2.652424387633800507e-02 -2.402865700423717499e-02 7.233002223074436188e-03 -3.131575882434844971e-02 -3.076847828924655914e-02
-2.092763632535934448e-01 1.239147186279296875e-01 -1.946692168712615967e-01 1.299715042114257812e-01 2.418992072343826294e-01 -7.849925011396408081e-02 2.363184392452239990e-01 1.165818944573402405e-01 5.184092558920383453e-03 -5.896960198879241943e-02 3.087181784212589264e-02 -3.741121292114257812e-02 1.561552733182907104e-01 3.290233910083770752e-01 1.396417021751403809e-01 1.638463735580444336e-01 -1.906399279832839966e-01 -2.010627090930938721e-01 1.020447760820388794e-01 2.235396951436996460e-02 -8.342891931533813477e-03 2.065412700176239014e-01 -8.884996920824050903e-02 -4.289370477199554443e-01 1.289747059345245361e-01 -3.236174210906028748e-02 1.558967977762222290e-01 -1.041153669357299805e-01 -1.765808165073394775e-01 3.275156021118164062e-01 1.827285252511501312e-02 -2.306552827358245850e-01
-3.251766264438629150e-01 2.342603802680969238e-01 -1.019281055778264999e-02 3.876850306987762451e-01 -2.930073738098144531e-01 -5.588855966925621033e-02 -4.290061444044113159e-02 1.097705736756324768e-01 3.320146352052688599e-02 -2.301452904939651489e-01 6.767954677343368530e-02 6.722737103700637817e-02 3.398770466446876526e-02 8.559783548116683960e-02 3.651562631130218506e-01 5.612108483910560608e-02 1.748712211847305298e-01 7.917137444019317627e-02 1.823086738586425781e-01 2.587211877107620239e-02 1.825701743364334106e-01 4.428566619753837585e-02 1.467949151992797852e-01 5.949561949819326401e-03 -1.183039769530296326e-01 6.941119581460952759e-02 -8.273109048604965210e-02 -1.385990083217620850e-01 1.833671033382415771e-01 1.156949251890182495e-01 3.516263365745544434e-01 -1.866090744733810425e-01
-1.229794323444366455e-01 -1.315951794385910034e-01 -2.564077079296112061e-01 3.720430731773376465e-01 3.596942424774169922e-01 -2.977693267166614532e-02 -3.600632771849632263e-02 1.012583002448081970e-01 -1.101135015487670898e-01 -2.683591246604919434e-01 -1.897867172956466675e-01 1.925008296966552734e-01 -1.383996605873107910e-01 4.247665405273437500e-02 2.760287821292877197e-01 -7.851900160312652588e-02 9.584573656320571899e-02 -2.221273817121982574e-02 1.841947734355926514e-01 1.317530721426010132e-01 6.150368228554725647e-02 2.042205631732940674e-01 -8.062001317739486694e-02 -3.696706593036651611e-01 2.002844214439392090e-02 -2.976984530687332153e-02 1.359609663486480713e-01 -1.962142735719680786e-01 1.922639906406402588e-01 1.254668086767196655e-01 1.141010317951440811e-02 1.808497868478298187e-02
-2.451077997684478760e-01 1.991790980100631714e-01 -1.200846731662750244e-01 7.415167987346649170e-02 -1.881565451622009277e-01 -4.618412628769874573e-02 1.663440912961959839e-01 1.625776886940002441e-01 -1.253980398178100586e-01 -1.529605537652969360e-01 -1.038120165467262268e-01 1.303150802850723267e-01 2.382473349571228027e-01 -7.931555807590484619e-02 1.144088730216026306e-01 -1.392776966094970703e-01 3.117352426052093506e-01 4.631806537508964539e-02 -9.039538353681564331e-02 6.645540893077850342e-02 -1.290627270936965942e-01 3.571851551532745361e-01 8.816584944725036621e-02 -8.311444520950317383e-02 -2.239785492420196533e-01 -1.286024004220962524e-01 3.033266961574554443e-01 1.344917807728052139e-02 1.500930637121200562e-01 1.932022720575332642e-01 3.339291512966156006e-01 1.586948484182357788e-01
1.561481058597564697e-01 5.506868287920951843e-02 -1.870416551828384399e-01 1.736689060926437378e-01 1.047389395534992218e-02 -2.888945862650871277e-02 2.820089459419250488e-01 3.892486169934272766e-02 -1.346668899059295654e-01 -1.893166601657867432e-01 6.066851690411567688e-02 -1.262529520317912102e-03 6.634610146284103394e-02 1.486604511737823486e-01 -1.998289115726947784e-02 3.603821992874145508e-01 5.023410916328430176e-02 5.107467621564865112e-02 1.462737470865249634e-01 -2.998134680092334747e-02 -5.004200339317321777e-02 1.297951936721801758e-01 2.941738581284880638e-03 3.062220662832260132e-02 -2.718210220336914062e-01 -1.874864399433135986e-01 3.497540652751922607e-01 -1.193920448422431946e-01 4.237538576126098633e-01 4.831559211015701294e-02 3.675309121608734131e-01 2.629764750599861145e-02
-7.407381385564804077e-02 -2.462992817163467407e-02 -4.312502965331077576e-02 1.898722499608993530e-01 -1.212305352091789246e-01 -9.947253763675689697e-02 -1.315560489892959595e-01 -3.502500429749488831e-02 -4.882973805069923401e-02 -9.461804479360580444e-02 -6.189481914043426514e-02 1.701673865318298340e-01 2.907796204090118408e-02 5.333519726991653442e-02 2.356114983558654785e-01 2.026782184839248657e-01 2.232701629400253296e-01 -4.232932925224304199e-01 2.063632197678089142e-02 -1.161292120814323425e-01 9.430485218763351440e-02 2.597096264362335205e-01 2.794129252433776855e-01 -8.190330862998962402e-02 2.444278001785278320e-01 -2.306815534830093384e-01 9.169802069664001465e-03 -5.341221764683723450e-02 1.745224297046661377e-01 2.374397069215774536e-01 1.324739009141921997e-01 -3.796336650848388672e-01
-2.383270412683486938e-01 -4.955247789621353149e-02 1.009883359074592590e-01 3.296569883823394775e-01 4.878130555152893066e-02 -8.896879106760025024e-02 -5.641312152147293091e-02 1.880671828985214233e-01 -1.876982860267162323e-02 -1.551447808742523193e-01 -2.238288223743438721e-01 2.443190813064575195e-01 7.246422767639160156e-02 5.740849673748016357e-02 2.020248174667358398e-01 5.596085265278816223e-02 2.720269560813903809e-01 7.020139135420322418e-03 1.392512172460556030e-01 1.144514046609401703e-02 1.473723910748958588e-02 2.274461537599563599e-01 -5.009322240948677063e-02 -4.221528768539428711e-01 -1.731652170419692993e-01 9.776563942432403564e-02 -1.225410625338554382e-01 -1.691732555627822876e-01 1.531845182180404663e-01 3.447260856628417969e-01 -6.032246351242065430e-02 -1.759490817785263062e-01
-1.005948632955551147e-01 1.244799718260765076e-01 -2.327347099781036377e-01 3.580336868762969971e-01 -2.290990203619003296e-01 7.674717903137207031e-02 2.465145587921142578e-01 1.837476789951324463e-01 -8.318197727203369141e-02 -1.529775410890579224e-01 -1.123324558138847351e-01 1.459944844245910645e-01 -1.209624707698822021e-01 1.589863449335098267e-01 -3.177740424871444702e-02 -9.890073537826538086e-02 2.976034581661224365e-01 1.791788786649703979e-01 -9.208811074495315552e-02 -3.079448640346527100e-01 1.032094359397888184e-01 5.868357606232166290e-03 1.214236095547676086e-01 1.980016753077507019e-02 5.265880003571510315e-02 3.012946806848049164e-02 2.907064855098724365e-01 -2.326687872409820557e-01 2.112262099981307983e-01 -1.626107841730117798e-02 2.910782694816589355e-01 4.929434508085250854e-02
-2.391764968633651733e-01 -1.521542668342590332e-01 -1.025696173310279846e-01 2.758395671844482422e-01 9.437798708677291870e-02 -1.443880796432495117e-01 1.637708544731140137e-01 4.188344776630401611e-01 7.177645713090896606e-02 1.977183222770690918e-01 -9.104726463556289673e-02 2.087372913956642151e-02 4.901080206036567688e-02 -1.478430032730102539e-01 7.731007039546966553e-02 3.120212852954864502e-01 -1.552941203117370605e-01 -8.204068243503570557e-02 1.908535659313201904e-01 6.290744245052337646e-02 6.911455094814300537e-02 2.123840712010860443e-02 3.813425302505493164e-01 -3.105117082595825195e-01 1.790841519832611084e-01 3.937339875847101212e-03 1.724773198366165161e-01 -8.268982917070388794e-02 1.479592770338058472e-01 4.738228395581245422e-02 -9.598210453987121582e-02 1.244764775037765503e-02
-1.705064326524734497e-01 -5.180237814784049988e-02 8.751054108142852783e-02 4.175342619419097900e-02 -5.139645189046859741e-02 -6.665431708097457886e-02 -2.976437285542488098e-02 2.837932407855987549e-01 -1.118047609925270081e-01 -1.572523452341556549e-02 -3.405109345912933350e-01 -2.985509634017944336e-01 6.913211196660995483e-02 3.435676544904708862e-02 2.000449895858764648e-01 4.606050550937652588e-01 1.763931959867477417e-01 -9.752529859542846680e-02 1.408527046442031860e-01 -1.027734428644180298e-01 2.433844506740570068e-01 1.599740684032440186e-01 1.545312404632568359e-01 -2.967791855335235596e-01 3.774627298116683960e-02 -2.497450215741991997e-03 2.242722660303115845e-01 3.124014940112829208e-03 -9.315588325262069702e-02 1.625479012727737427e-01 9.656626731157302856e-02 -1.743398904800415039e-01
-1.988129317760467529e-01 9.388574957847595215e-02 -2.443214505910873413e-01 1.333286613225936890e-01 -9.722442924976348877e-02 -2.718372344970703125e-01 3.166091740131378174e-01 2.222352474927902222e-01 -1.892050802707672119e-01 7.262594997882843018e-02 -1.512600481510162354e-01 1.115798205137252808e-01 -9.901384264230728149e-02 -2.292429469525814056e-02 3.730460107326507568e-01 -3.327490761876106262e-02 1.102813109755516052e-01 -3.546099066734313965e-01 -7.404368370771408081e-02 -1.212534531950950623e-01 -1.366953849792480469e-01 3.061140179634094238e-01 1.481355130672454834e-01 -7.942431420087814331e-02 1.377814412117004395e-01 -4.972160235047340393e-02 -3.114612400531768799e-02 9.181951731443405151e-02 1.799772530794143677e-01 1.078709512948989868e-01 2.930612117052078247e-02 -1.993150264024734497e-01
-3.278028666973114014e-01 -2.534859180450439453e-01 -1.953429728746414185e-01 3.913970291614532471e-01 -4.247286543250083923e-02 -6.208650022745132446e-02 2.177468985319137573e-01 -1.541985869407653809e-01 -1.016417443752288818e-01 -1.574186608195304871e-02 -4.492114856839179993e-02 2.723557353019714355e-01 1.738206744194030762e-01 -1.665717214345932007e-01 2.709696292877197266e-01 -7.057542912662029266e-03 -1.437071803957223892e-02 2.337719500064849854e-02 2.733564972877502441e-01 3.926164656877517700e-02 1.010393574833869934e-01 2.040312886238098145e-01 -8.958777785301208496e-02 -3.275947570800781250e-01 1.452575773000717163e-01 -1.642098277807235718e-01 1.153872162103652954e-01 1.424367167055606842e-02 9.719340130686759949e-03 -6.814008951187133789e-02 1.752807796001434326e-01 -2.527556195855140686e-02
-1.965460777282714844e-01 7.393666356801986694e-02 -2.073386013507843018e-01 8.572977036237716675e-02 -7.192119956016540527e-02 -3.151566088199615479e-01 1.322415620088577271e-01 8.588445186614990234e-02 -1.245847865939140320e-01 7.574180513620376587e-02 -1.507075875997543335e-01 1.265971660614013672e-01 -1.057588607072830200e-01 1.090789027512073517e-02 2.510525286197662354e-01 4.886398091912269592e-02 1.879207789897918701e-01 -3.130612373352050781e-01 -3.407195955514907837e-02 -1.161863505840301514e-01 -1.204921007156372070e-01 2.739110887050628662e-01 1.095231994986534119e-01 -1.236655283719301224e-02 2.934633195400238037e-01 -8.998064696788787842e-02 1.938653439283370972e-01 -1.694376580417156219e-02 4.142432510852813721e-01 5.326443538069725037e-02 -1.788121610879898071e-01 -2.265282869338989258e-01
6.132263317704200745e-02 -7.054942101240158081e-02 -4.448726773262023926e-01 4.046686887741088867e-01 1.570139452815055847e-02 2.297784984111785889e-01 2.698333375155925751e-02 2.450861185789108276e-01 -1.080970317125320435e-01 -5.292706191539764404e-03 -7.154825329780578613e-02 -4.813462961465120316e-03 1.252974867820739746e-01 2.206754684448242188e-02 8.748555928468704224e-02 3.574482202529907227e-01 1.539910882711410522e-01 9.072405844926834106e-02 1.772881597280502319e-01 -1.181336268782615662e-01 -2.958308905363082886e-02 2.322268187999725342e-01 -3.847655281424522400e-02 8.554718643426895142e-02 -1.682033240795135498e-01 -1.939315497875213623e-01 1.777775734663009644e-01 -1.607592105865478516e-01 1.183775663375854492e-01 1.691169142723083496e-01 -1.368676871061325073e-01 -1.471680551767349243e-01
-3.686868548393249512e-01 -8.664579689502716064e-02 -6.279157102108001709e-02 3.812659299001097679e-03 3.592113405466079712e-02 -1.074849739670753479e-01 2.035613059997558594e-01 7.241962850093841553e-02 -6.030432507395744324e-02 -1.627631038427352905e-01 -1.244170889258384705e-01 2.248923778533935547e-01 2.369995415210723877e-01 2.484733164310455322e-01 3.416911363601684570e-01 3.455405123531818390e-03 3.439300358295440674e-01 -4.432382434606552124e-02 2.594364583492279053e-01 1.741231530904769897e-01 1.601753979921340942e-01 5.035400390625000000e-02 8.094129711389541626e-02 -2.214378565549850464e-01 2.136088162660598755e-01 1.112984307110309601e-02 2.428590357303619385e-01 -1.104545146226882935e-01 -7.223262637853622437e-02 1.687762737274169922e-01 8.197030425071716309e-02 -5.666705220937728882e-02
-1.520440280437469482e-01 -1.879739016294479370e-01 -2.085341662168502808e-01 5.127600431442260742e-01 -4.305948317050933838e-02 -1.097617298364639282e-01 2.123350650072097778e-01 1.098575722426176071e-02 -3.018942773342132568e-01 -8.861070126295089722e-02 -2.059325873851776123e-01 -5.113639682531356812e-02 -1.332113891839981079e-02 1.390752345323562622e-01 -8.377926796674728394e-02 1.829651743173599243e-01 -1.096176169812679291e-02 -9.295420348644256592e-02 2.233497798442840576e-01 -3.366346657276153564e-01 -1.035974398255348206e-01 -1.211679279804229736e-01 4.643667861819267273e-02 1.525782495737075806e-01 -4.095519706606864929e-02 -7.415190339088439941e-02 2.130531668663024902e-01 -2.015244662761688232e-01 2.265115231275558472e-01 -6.564540416002273560e-02 1.642473624087870121e-03 1.955135166645050049e-02
[truncated: 3,263,917 more chars]
