# Supplementary material for: The Language of Innovation
Source: PLoS One. 2020 Apr 30;15(4):e0230107. doi: 10.1371/journal.pone.0230107 (PMC7194493; doi:10.1371/journal.pone.0230107)
Supplement: S18 File — (GZ) [file pone.0230107.s018.tar.gz › 1996-2000/V2Run_23_VS_4500_embeddings1996-2000ED32.txt]

-2.220192253589630127e-01 1.236787587404251099e-01 8.431855589151382446e-02 -3.172818720340728760e-01 1.372541636228561401e-01 -2.934727817773818970e-03 1.067958176136016846e-01 -1.783407330513000488e-01 -2.742215692996978760e-01 -1.577470451593399048e-02 1.406694054603576660e-01 -2.455373853445053101e-01 -3.893052786588668823e-02 9.463283419609069824e-02 1.380700618028640747e-01 2.423031181097030640e-01 -2.934652566909790039e-02 -1.710219830274581909e-01 -2.836830727756023407e-02 -1.861991733312606812e-01 1.697735339403152466e-01 -7.250239700078964233e-02 -1.017481386661529541e-01 1.598127186298370361e-01 3.321295380592346191e-01 5.800826102495193481e-02 1.013490855693817139e-01 -1.162328640930354595e-03 2.250134348869323730e-01 3.826321959495544434e-01 -2.465141266584396362e-01 6.704503297805786133e-02
-2.585922777652740479e-01 -1.730397343635559082e-01 1.661348193883895874e-01 -1.886643171310424805e-01 2.329506725072860718e-01 -1.936131864786148071e-01 3.170070648193359375e-01 -7.825260981917381287e-03 -4.843388199806213379e-01 2.673847377300262451e-01 -1.015659272670745850e-01 -1.862404681742191315e-02 -6.509809941053390503e-02 1.279197912663221359e-02 -1.873413920402526855e-01 -7.225272059440612793e-02 1.993068121373653412e-02 7.967227138578891754e-03 -1.739664375782012939e-01 7.565151900053024292e-02 -5.110493302345275879e-02 -1.735315471887588501e-01 1.774919480085372925e-01 1.969599723815917969e-01 1.740539819002151489e-01 1.304821968078613281e-01 2.132486179471015930e-02 4.124226048588752747e-02 5.573457852005958557e-02 -1.137463450431823730e-01 -2.782668471336364746e-01 6.166621297597885132e-02
-2.093656212091445923e-01 1.069290265440940857e-01 2.337138205766677856e-01 -2.607759833335876465e-01 1.645160913467407227e-01 1.337097585201263428e-01 8.628242462873458862e-02 -7.245048135519027710e-02 -2.875917851924896240e-01 2.235041260719299316e-01 8.066293597221374512e-02 -3.298173099756240845e-02 -4.364067688584327698e-02 -2.550574578344821930e-02 2.376123964786529541e-01 -1.257524490356445312e-01 -9.340404719114303589e-02 -3.602075576782226562e-02 -3.010825216770172119e-01 -1.497518569231033325e-01 9.314928948879241943e-02 5.434972792863845825e-02 8.155122399330139160e-02 2.893708348274230957e-01 1.911454498767852783e-01 -1.974947452545166016e-01 -5.667533725500106812e-02 3.849644362926483154e-01 8.032448589801788330e-02 -2.566172927618026733e-02 -2.483739256858825684e-01 -1.688698381185531616e-01
9.659190662205219269e-03 3.736958801746368408e-01 1.128340978175401688e-02 -3.309126794338226318e-01 2.199863791465759277e-01 5.793878808617591858e-02 3.917937874794006348e-01 -2.676043212413787842e-01 7.516168989241123199e-05 -3.392086178064346313e-02 -3.011516528204083443e-03 -2.918709814548492432e-01 1.191100776195526123e-01 1.475096121430397034e-02 1.872765831649303436e-02 -2.645924687385559082e-01 2.891452983021736145e-02 -1.150031983852386475e-01 -2.033356726169586182e-01 -1.521837618201971054e-02 -8.658300340175628662e-02 -7.974984496831893921e-02 -1.606322079896926880e-01 3.758392333984375000e-01 -4.412482306361198425e-02 1.601287275552749634e-01 -7.514253258705139160e-02 -2.520922757685184479e-02 1.544426977634429932e-01 -4.134891927242279053e-02 5.799244716763496399e-02 5.744945257902145386e-02
-4.612583294510841370e-02 2.983823604881763458e-02 -2.843565866351127625e-02 -4.532100260257720947e-02 3.807210922241210938e-01 -9.367344528436660767e-02 1.235573664307594299e-01 -1.388318389654159546e-01 -3.302084803581237793e-01 3.341321349143981934e-01 -6.808890402317047119e-02 -2.883462309837341309e-01 4.304928332567214966e-02 -4.322092048823833466e-03 9.625045955181121826e-02 -3.938122838735580444e-02 -2.241225391626358032e-01 -1.186966598033905029e-01 -6.739615648984909058e-02 1.920657977461814880e-02 5.486844107508659363e-02 -1.986289629712700844e-03 2.402059435844421387e-01 1.830824315547943115e-01 9.373299777507781982e-03 -1.126745715737342834e-01 4.769582301378250122e-02 4.108234047889709473e-01 1.628601402044296265e-01 2.868424654006958008e-01 1.022602170705795288e-01 -1.347230225801467896e-01
2.011122269323095679e-04 3.253997862339019775e-01 9.284069389104843140e-02 -1.547318547964096069e-01 3.547976613044738770e-01 -3.809140622615814209e-02 -5.683097615838050842e-02 1.580795198678970337e-01 -2.238332480192184448e-01 1.182154044508934021e-01 8.406709134578704834e-02 -2.657952308654785156e-01 -8.080558478832244873e-02 8.400471508502960205e-02 5.820919200778007507e-02 1.438525319099426270e-01 -8.457261323928833008e-02 -1.224568486213684082e-01 -7.640855759382247925e-02 -7.867655903100967407e-02 -1.469043046236038208e-01 -1.329345554113388062e-01 -1.428066380321979523e-02 2.475877106189727783e-01 2.010160088539123535e-01 -3.737457841634750366e-02 1.705320626497268677e-01 4.293180704116821289e-01 2.306424379348754883e-01 1.808825880289077759e-01 -2.041529864072799683e-01 -9.390736371278762817e-02
-8.754461258649826050e-02 3.728061318397521973e-01 1.239001303911209106e-01 -6.769915670156478882e-02 2.999986410140991211e-01 7.710526138544082642e-02 -5.744833126664161682e-02 -2.196007035672664642e-02 -1.123131737112998962e-01 1.628199666738510132e-01 -8.654513210058212280e-02 -2.980338931083679199e-01 -3.115066885948181152e-01 -1.941313408315181732e-02 1.597879976034164429e-01 -6.845116615295410156e-02 -2.188387364149093628e-01 -4.303610324859619141e-01 -2.208488881587982178e-01 1.323403120040893555e-01 -8.135227859020233154e-02 -4.312726110219955444e-02 -6.961663067340850830e-02 2.403716146945953369e-01 -2.081373333930969238e-02 9.952258318662643433e-02 -4.127825051546096802e-02 1.545995175838470459e-01 1.657779961824417114e-01 3.693050146102905273e-02 -1.816884875297546387e-01 4.825234413146972656e-02
-7.297527045011520386e-02 -1.465399982407689095e-03 3.369559049606323242e-01 -1.797263622283935547e-01 5.248908996582031250e-01 8.753211051225662231e-02 2.092265151441097260e-02 1.847594231367111206e-01 -2.373015284538269043e-01 8.712740242481231689e-02 -1.277438551187515259e-02 -1.793049275875091553e-01 -1.679857820272445679e-01 -9.370904415845870972e-02 3.266604542732238770e-01 -8.903314173221588135e-02 -1.695503741502761841e-01 -5.784897506237030029e-02 -1.263573765754699707e-01 3.517069667577743530e-02 -4.181504249572753906e-02 -3.075933158397674561e-01 -1.892628520727157593e-02 -7.662623189389705658e-03 -2.787417965009808540e-03 -3.105473332107067108e-02 -8.455320447683334351e-02 2.834877073764801025e-01 1.515776216983795166e-01 1.182739287614822388e-01 -9.887298196554183960e-02 -4.394637420773506165e-02
-1.221941858530044556e-01 2.366480231285095215e-02 9.137322008609771729e-02 -8.822680264711380005e-02 5.266890525817871094e-01 1.116241440176963806e-01 1.484874933958053589e-01 -6.671669334173202515e-02 -7.918065786361694336e-02 2.014645636081695557e-01 1.567020267248153687e-01 -2.679610624909400940e-02 3.610536828637123108e-02 -1.836601793766021729e-01 -1.589552313089370728e-01 -2.694618105888366699e-01 -2.162026315927505493e-01 -2.220174968242645264e-01 4.797894507646560669e-02 -3.392278775572776794e-02 4.153763130307197571e-02 -1.728015691041946411e-01 1.258817911148071289e-01 3.148009181022644043e-01 -4.801459237933158875e-02 5.918726697564125061e-02 9.417352080345153809e-02 2.530736625194549561e-01 -9.815873950719833374e-02 -1.286550164222717285e-01 -3.006649911403656006e-01 -7.511669397354125977e-02
2.519177794456481934e-01 2.132346928119659424e-01 -1.678261756896972656e-01 -4.144189059734344482e-01 2.499712258577346802e-01 7.991998572833836079e-04 1.784784197807312012e-01 -1.115169897675514221e-01 -2.236788719892501831e-01 -9.544432908296585083e-02 -5.937306210398674011e-03 -1.678520888090133667e-01 -1.764957420527935028e-02 -2.584632039070129395e-01 2.516613304615020752e-01 -6.349970400333404541e-02 -9.542324393987655640e-02 -2.412859536707401276e-02 -1.067389920353889465e-01 -7.219314575195312500e-02 8.889281004667282104e-02 -2.222470492124557495e-01 -2.620734572410583496e-01 1.149463504552841187e-01 1.365636289119720459e-01 1.671351045370101929e-01 5.219562724232673645e-02 -1.038948819041252136e-02 3.408155739307403564e-01 8.544650673866271973e-02 -1.151887103915214539e-01 1.045299470424652100e-01
-8.559937775135040283e-02 1.998003423213958740e-01 -5.542450025677680969e-02 -2.181363552808761597e-01 1.408762484788894653e-01 -4.015320912003517151e-03 -1.207902003079652786e-02 -5.539391189813613892e-03 -3.072527050971984863e-01 1.368926651775836945e-02 -6.065899506211280823e-02 -2.069644033908843994e-01 -1.645148694515228271e-01 -3.231242299079895020e-01 1.072702184319496155e-01 -1.967211812734603882e-01 -1.655626595020294189e-01 -2.446710914373397827e-01 -1.890845447778701782e-01 1.073528453707695007e-01 4.296137765049934387e-02 -1.110612675547599792e-01 -2.090116217732429504e-02 1.160882785916328430e-01 2.301425039768218994e-01 9.172257967293262482e-03 -1.216915715485811234e-02 5.364159941673278809e-01 -2.024841029196977615e-03 5.846643447875976562e-02 -1.977521926164627075e-01 -1.147089079022407532e-01
-1.145001575350761414e-01 1.944462656974792480e-01 1.976783424615859985e-01 -9.359774738550186157e-02 2.658107280731201172e-01 -1.551105827093124390e-01 1.535633504390716553e-01 8.656522631645202637e-02 -1.886761039495468140e-01 1.054449677467346191e-01 -3.605293110013008118e-02 -2.611479759216308594e-01 -2.472696900367736816e-01 -2.900203689932823181e-02 6.200755387544631958e-02 -2.415107935667037964e-01 -3.942176997661590576e-01 -1.426390707492828369e-01 -1.161752715706825256e-01 -4.553265124559402466e-02 -2.500492632389068604e-01 -2.325661480426788330e-01 1.247671246528625488e-01 2.170152813196182251e-01 3.540657460689544678e-02 -1.652204841375350952e-01 9.074318222701549530e-03 2.665664255619049072e-01 2.129003852605819702e-01 1.522281765937805176e-02 -1.337537169456481934e-01 3.667078539729118347e-02
-8.186674863100051880e-02 3.071262501180171967e-02 -1.410508714616298676e-02 -3.217346668243408203e-01 4.521369934082031250e-01 1.708395034074783325e-01 1.076791137456893921e-01 -6.538670510053634644e-03 -1.612914204597473145e-01 1.658274531364440918e-01 1.489462256431579590e-01 -2.581137120723724365e-01 2.095461357384920120e-03 -2.494919002056121826e-01 -1.516442000865936279e-01 3.363151848316192627e-02 -6.560344994068145752e-02 -2.642829716205596924e-01 -1.872088760137557983e-01 -8.591634221374988556e-03 -1.631924510002136230e-01 -6.607248634099960327e-02 -1.191081013530492783e-02 4.460933059453964233e-02 1.129347160458564758e-01 2.952288649976253510e-02 -1.176940724253654480e-01 6.436618417501449585e-02 1.970877647399902344e-01 -2.757296264171600342e-01 -2.809347212314605713e-01 2.165110856294631958e-01
-2.755106091499328613e-01 -2.870891094207763672e-01 6.205580756068229675e-02 -2.602779865264892578e-01 5.371375083923339844e-01 -7.771733403205871582e-02 2.782735824584960938e-01 5.052477121353149414e-02 8.303394168615341187e-02 2.184377610683441162e-01 2.685358282178640366e-03 -2.308346703648567200e-02 -4.639238119125366211e-02 -1.441165655851364136e-01 2.462971955537796021e-01 -8.666148036718368530e-02 1.289115399122238159e-01 -1.196932569146156311e-01 -4.968754574656486511e-02 5.131774232722818851e-04 -1.129850372672080994e-01 -1.170131936669349670e-01 1.210035011172294617e-01 3.168975114822387695e-01 9.561156481504440308e-02 4.283204674720764160e-02 2.633197233080863953e-02 2.159802429378032684e-02 1.505298167467117310e-01 2.669990062713623047e-02 -1.389530152082443237e-01 1.397679746150970459e-01
2.681681811809539795e-01 -5.821862816810607910e-02 -3.858822211623191833e-02 -3.635681271553039551e-01 2.828897237777709961e-01 4.396864026784896851e-02 7.469178736209869385e-02 -2.112536579370498657e-01 -2.890004813671112061e-01 1.615680456161499023e-01 1.122496351599693298e-01 7.400716096162796021e-02 -2.866452336311340332e-01 -1.384080387651920319e-02 -8.804878592491149902e-02 -5.360608920454978943e-02 -1.629739068448543549e-02 9.232510812580585480e-03 -2.538173198699951172e-01 9.084196388721466064e-02 -3.127074241638183594e-01 -2.954695140942931175e-03 2.488494068384170532e-01 1.025501489639282227e-01 -5.170587450265884399e-02 -1.789112016558647156e-02 9.187561273574829102e-02 1.862280219793319702e-01 2.049423307180404663e-01 2.807522118091583252e-01 -1.671190410852432251e-01 -6.468937266618013382e-03
-4.198107495903968811e-02 3.229779377579689026e-02 3.129183351993560791e-01 -2.218320965766906738e-01 1.458349078893661499e-01 -1.393645405769348145e-01 -6.508657336235046387e-02 6.930322945117950439e-02 -1.711752712726593018e-01 8.569954335689544678e-02 -1.116037294268608093e-01 -3.782592713832855225e-01 -1.610301136970520020e-01 1.085194498300552368e-01 3.803969025611877441e-01 -3.948787972331047058e-02 -2.095963060855865479e-01 -1.460451781749725342e-01 -1.853457987308502197e-01 1.397358477115631104e-01 -4.820727184414863586e-02 -3.257659673690795898e-01 -1.086954325437545776e-01 1.223455816507339478e-01 3.361163139343261719e-01 -1.577046960592269897e-01 -5.893447622656822205e-02 7.914998382329940796e-02 1.326650530099868774e-01 6.258812546730041504e-02 1.274715270847082138e-02 2.358453534543514252e-02
2.428452521562576294e-01 1.496190279722213745e-01 1.496627181768417358e-01 -2.662967145442962646e-01 8.511047810316085815e-02 4.427704960107803345e-02 2.067997157573699951e-01 -2.442567050457000732e-01 -3.974832594394683838e-01 1.614280045032501221e-01 -2.433072030544281006e-01 -1.644090563058853149e-01 1.002470105886459351e-01 -1.516487300395965576e-01 2.415064275264739990e-01 -8.847369998693466187e-02 -4.261491820216178894e-02 1.981905251741409302e-01 -6.936370860785245895e-03 -6.318122893571853638e-02 -5.921171605587005615e-02 -2.073288112878799438e-01 -1.091903001070022583e-01 2.170042842626571655e-01 1.031239181756973267e-01 5.168995819985866547e-03 1.393155902624130249e-01 -1.471189875155687332e-02 2.428163886070251465e-01 5.280696228146553040e-02 -3.136452436447143555e-01 -5.627465620636940002e-02
-2.382335215806961060e-01 -1.445689499378204346e-01 7.923910021781921387e-02 -1.515919268131256104e-01 3.352195620536804199e-01 5.069913342595100403e-02 6.033534184098243713e-02 5.774770397692918777e-03 -1.939013004302978516e-01 1.267714649438858032e-01 2.183483727276325226e-02 -2.843609638512134552e-02 -1.047292426228523254e-01 -1.253577172756195068e-01 9.157391637563705444e-02 6.194345653057098389e-02 3.150274977087974548e-02 -2.569548785686492920e-01 1.955600231885910034e-01 1.607105694711208344e-02 -1.983193308115005493e-01 -4.702830314636230469e-02 5.930262058973312378e-02 3.948869407176971436e-01 3.919637501239776611e-01 1.398842781782150269e-01 1.475586742162704468e-01 -1.228000968694686890e-01 2.389134317636489868e-01 1.001456603407859802e-01 -2.990128099918365479e-01 8.672183007001876831e-02
-8.956552296876907349e-02 1.494372785091400146e-01 1.146364957094192505e-01 -3.651634156703948975e-01 5.304599404335021973e-01 2.465681917965412140e-02 9.229395538568496704e-02 -4.544093459844589233e-02 -2.887172102928161621e-01 -3.143347799777984619e-02 2.020979076623916626e-01 -1.124096587300300598e-01 6.755031645298004150e-02 -8.746981620788574219e-02 1.502503752708435059e-01 2.516427636146545410e-01 1.242866143584251404e-01 -4.494064301252365112e-02 -1.492419391870498657e-01 -1.683830916881561279e-01 3.550038114190101624e-02 -6.536711007356643677e-02 9.499402344226837158e-02 1.506667733192443848e-01 1.332728862762451172e-01 1.080375835299491882e-01 -1.191202700138092041e-01 -8.896615356206893921e-02 6.986793130636215210e-02 -1.118636056780815125e-01 -2.931718230247497559e-01 1.854993849992752075e-01
2.395635284483432770e-02 2.562201619148254395e-01 4.131791740655899048e-02 -2.696242928504943848e-01 1.983263343572616577e-01 -6.524667888879776001e-02 2.540711462497711182e-01 -1.793040782213211060e-01 -1.173797026276588440e-01 -4.416095837950706482e-02 -2.426426298916339874e-02 -1.127834320068359375e-01 1.031452715396881104e-01 -1.781169325113296509e-01 2.703601717948913574e-01 -3.470992445945739746e-01 -1.714498102664947510e-01 1.677137911319732666e-01 -2.451584935188293457e-01 1.091214120388031006e-01 8.976243436336517334e-02 -2.332618087530136108e-02 -1.689262539148330688e-01 2.245157957077026367e-01 -3.071771375834941864e-02 4.186885803937911987e-02 2.149116992950439453e-02 5.526921153068542480e-02 3.465226590633392334e-01 1.817383170127868652e-01 -1.416477710008621216e-01 2.400921136140823364e-01
-4.276287928223609924e-02 2.883895337581634521e-01 -2.627007849514484406e-02 -3.477214276790618896e-01 1.380050331354141235e-01 1.012099720537662506e-02 3.432507216930389404e-01 -9.623490273952484131e-02 -2.140567749738693237e-01 1.648888438940048218e-01 -5.038708448410034180e-02 -1.818851232528686523e-01 2.829580754041671753e-02 -1.014556661248207092e-01 3.815172314643859863e-01 -2.273608893156051636e-01 -1.430819556117057800e-02 -4.312904551625251770e-02 4.049334675073623657e-02 7.504746317863464355e-02 1.173110585659742355e-02 -2.988189086318016052e-02 -2.265661507844924927e-01 2.992823719978332520e-01 -1.846566237509250641e-02 3.559907525777816772e-02 3.283612057566642761e-02 2.570412307977676392e-02 3.578216135501861572e-01 8.825957775115966797e-02 1.654634922742843628e-01 1.112639233469963074e-01
9.698162227869033813e-02 -4.984928295016288757e-02 2.153662499040365219e-03 -2.887383103370666504e-01 2.797853648662567139e-01 -1.033023744821548462e-01 1.869792304933071136e-02 -2.246210724115371704e-01 -1.346937417984008789e-01 1.874483972787857056e-01 1.544151902198791504e-01 -6.697864830493927002e-02 -7.960717380046844482e-02 -7.180304080247879028e-02 1.700153946876525879e-01 7.025295495986938477e-02 -5.265476927161216736e-02 -1.260484308004379272e-01 -2.933784388005733490e-02 -1.133463252335786819e-02 -2.775103449821472168e-01 -3.078476786613464355e-01 2.479269653558731079e-01 4.490284621715545654e-01 3.749411180615425110e-02 -3.762143254280090332e-01 2.484575472772121429e-02 9.177624434232711792e-02 -9.631237946450710297e-03 1.274326145648956299e-01 2.688485011458396912e-02 1.203002557158470154e-01
1.550569832324981689e-01 -1.504406034946441650e-01 1.100814789533615112e-01 -3.715057075023651123e-01 4.016253724694252014e-02 -8.812935650348663330e-02 2.035691440105438232e-01 -2.711765468120574951e-01 -8.829689025878906250e-02 3.958114609122276306e-02 2.791129797697067261e-02 -1.536997258663177490e-01 4.103913437575101852e-03 6.837078928947448730e-02 7.040195912122726440e-02 -9.097373485565185547e-02 -1.559974998235702515e-01 -3.212897479534149170e-02 -1.074263453483581543e-01 -6.230726465582847595e-02 2.533809542655944824e-01 -1.605168431997299194e-01 -4.852069541811943054e-02 4.591872692108154297e-01 -1.439784169197082520e-01 1.620606184005737305e-01 -2.371586859226226807e-01 1.693243533372879028e-01 1.539657115936279297e-01 2.759471349418163300e-02 2.018137574195861816e-01 2.933850884437561035e-01
-1.038685217499732971e-01 -2.848725020885467529e-01 7.745498418807983398e-02 -7.912774384021759033e-02 4.738729894161224365e-01 2.381643652915954590e-02 2.741408646106719971e-01 -1.568532735109329224e-01 -2.999796271324157715e-01 2.340414077043533325e-01 3.201687335968017578e-01 5.577718839049339294e-02 1.944764107465744019e-01 -2.050596987828612328e-03 1.470210403203964233e-01 -8.993104845285415649e-02 -1.270856857299804688e-01 -1.936385184526443481e-01 -1.543659567832946777e-01 3.336718073114752769e-04 1.587089151144027710e-02 -2.095767408609390259e-01 9.008224308490753174e-02 2.016330212354660034e-01 -5.883070826530456543e-02 -5.976346880197525024e-02 9.986855089664459229e-02 9.920094162225723267e-02 1.825667470693588257e-01 7.900302112102508545e-02 -6.265401607379317284e-04 1.271571964025497437e-01
-2.005077339708805084e-02 1.324076503515243530e-01 3.488126993179321289e-01 -6.671304255723953247e-02 2.153810113668441772e-01 1.823324896395206451e-02 -5.301659554243087769e-02 -2.659882307052612305e-01 -2.976298332214355469e-01 1.015986874699592590e-01 3.171405196189880371e-02 -9.704628586769104004e-02 8.324421197175979614e-02 -2.422766089439392090e-01 2.558993548154830933e-02 -3.850775584578514099e-02 -1.161566823720932007e-01 -1.851435601711273193e-01 3.849691245704889297e-03 7.381800562143325806e-02 -1.662203967571258545e-01 -3.539349734783172607e-01 1.516099739819765091e-02 1.063051894307136536e-01 8.751548081636428833e-02 -2.065668404102325439e-01 5.029590800404548645e-03 3.876823782920837402e-01 1.932201683521270752e-01 6.658230721950531006e-02 -2.927771806716918945e-01 -1.129906773567199707e-01
-2.582858204841613770e-01 2.788698300719261169e-02 9.410172700881958008e-02 -7.888965308666229248e-02 2.348818033933639526e-01 -2.875489927828311920e-02 1.146897003054618835e-01 -1.096377894282341003e-01 3.805831819772720337e-02 -1.717140823602676392e-01 -2.843459546566009521e-01 -2.427355796098709106e-01 -1.620465368032455444e-01 -1.724123805761337280e-01 2.284011691808700562e-01 -7.787582278251647949e-02 -4.922700300812721252e-02 -2.833068966865539551e-01 -2.259398698806762695e-01 -5.473418161273002625e-02 1.330210920423269272e-02 -7.845756411552429199e-02 1.380050182342529297e-01 4.564863741397857666e-01 1.127447336912155151e-01 -8.177937567234039307e-02 -2.185353189706802368e-01 2.232546210289001465e-01 8.236312866210937500e-02 1.403264403343200684e-01 -1.927126795053482056e-01 1.536712143570184708e-02
-2.599313296377658844e-02 -4.199357330799102783e-02 2.463986128568649292e-01 -1.084903627634048462e-02 1.691108755767345428e-02 1.092132851481437683e-01 1.714081466197967529e-01 3.056425787508487701e-02 -1.170899048447608948e-01 1.582659631967544556e-01 -7.943810522556304932e-02 -1.348363310098648071e-01 -3.219059109687805176e-01 -8.976566046476364136e-02 2.023479044437408447e-01 1.922788023948669434e-01 -2.685260176658630371e-01 -3.677388727664947510e-01 -2.737095952033996582e-01 -3.994604200124740601e-02 -3.252660483121871948e-02 3.513951227068901062e-02 1.592470258474349976e-01 3.047458529472351074e-01 7.464362680912017822e-02 2.072879113256931305e-02 3.756399452686309814e-02 3.935111165046691895e-01 1.325228959321975708e-01 9.349478036165237427e-02 -1.722872406244277954e-01 1.368684470653533936e-01
-1.345525234937667847e-01 2.147468775510787964e-01 2.487434595823287964e-01 4.012290015816688538e-02 1.653036773204803467e-01 -1.283168494701385498e-01 5.534088611602783203e-02 -8.037697523832321167e-02 -2.658656239509582520e-01 -3.546794503927230835e-02 4.421531688421964645e-03 -4.786737263202667236e-01 -2.483224123716354370e-01 1.756561547517776489e-02 1.949897110462188721e-01 -1.664324700832366943e-01 -1.883271634578704834e-01 -2.346552610397338867e-01 -2.401975095272064209e-01 4.474445432424545288e-02 3.563160076737403870e-02 -9.624583274126052856e-02 2.700816141441464424e-03 2.184820324182510376e-01 7.049510627985000610e-02 -9.994646161794662476e-02 1.688776761293411255e-01 2.883656024932861328e-01 1.233738735318183899e-01 5.710177123546600342e-02 -1.765052825212478638e-01 7.367490231990814209e-02
-1.701552234590053558e-02 1.734607368707656860e-01 1.865578889846801758e-01 -1.257180273532867432e-01 3.885078430175781250e-01 -1.405364274978637695e-01 7.381140440702438354e-02 1.788811832666397095e-01 -5.051649212837219238e-01 -8.840415626764297485e-02 1.575161963701248169e-01 -2.850596308708190918e-01 -2.666214108467102051e-01 3.543536737561225891e-02 6.391326338052749634e-02 -1.077004671096801758e-01 -1.491670310497283936e-01 -1.819845885038375854e-01 -9.569635242223739624e-02 -1.700281724333763123e-02 -2.349442988634109497e-02 -3.715470433235168457e-02 -8.489706553518772125e-03 2.932909131050109863e-01 4.571180045604705811e-02 -1.994381099939346313e-02 3.165578003972768784e-03 1.405956894159317017e-01 2.548384368419647217e-01 -7.293055951595306396e-02 -8.318828791379928589e-02 3.855982795357704163e-02
-7.678358256816864014e-02 1.483821123838424683e-01 1.164573654532432556e-01 4.526492580771446228e-02 2.361077815294265747e-01 7.183951884508132935e-02 1.086218059062957764e-01 -7.714016735553741455e-02 8.187666535377502441e-02 -1.076645553112030029e-01 -5.920558422803878784e-02 -3.439256250858306885e-01 -1.722166091203689575e-01 -9.607879817485809326e-02 2.524463534355163574e-01 -1.920030862092971802e-01 -2.638157606124877930e-01 -3.479067981243133545e-01 -9.415823966264724731e-02 -2.439038902521133423e-01 -1.327862888574600220e-01 -2.012301832437515259e-01 -9.595628944225609303e-04 2.508916854858398438e-01 1.283185780048370361e-01 -1.559925265610218048e-02 -2.361585386097431183e-02 3.308379650115966797e-01 3.116813115775585175e-02 6.176444143056869507e-02 -2.079846560955047607e-01 2.083712816238403320e-01
4.288083687424659729e-02 -4.288943856954574585e-02 1.918078958988189697e-01 -4.791085422039031982e-02 2.513848245143890381e-03 -2.845717128366231918e-03 2.289000600576400757e-01 -1.027124524116516113e-01 -2.866600751876831055e-01 -8.540458232164382935e-02 1.524327136576175690e-02 -1.913836300373077393e-01 -2.018409967422485352e-01 1.940112747251987457e-02 1.466102749109268188e-01 1.617579534649848938e-02 -1.626899242401123047e-01 -1.409831792116165161e-01 -2.434775605797767639e-02 1.828898638486862183e-01 1.590594351291656494e-01 -2.364076822996139526e-01 -1.177835017442703247e-01 2.857530713081359863e-01 9.498911350965499878e-02 -1.515272557735443115e-01 4.005513191223144531e-01 -2.325955778360366821e-01 -4.395039007067680359e-02 5.606538429856300354e-02 -1.343123894184827805e-02 4.429368674755096436e-01
-1.400257647037506104e-01 -8.871968090534210205e-02 2.903982996940612793e-03 -2.900216579437255859e-01 2.924329638481140137e-01 8.828547596931457520e-02 2.708778381347656250e-01 -2.271174341440200806e-01 -9.820442646741867065e-02 -3.649756312370300293e-02 1.032898053526878357e-01 -4.798958450555801392e-02 -5.015906691551208496e-02 2.637963294982910156e-01 -4.752563312649726868e-02 2.495378702878952026e-01 -1.240944862365722656e-01 -9.670577198266983032e-02 1.787371188402175903e-01 1.039589643478393555e-01 1.425887197256088257e-01 -2.238816618919372559e-01 6.656064838171005249e-02 3.493600487709045410e-01 9.861658513545989990e-02 2.307411134243011475e-01 4.025172814726829529e-02 2.420342862606048584e-01 1.679347157478332520e-01 -1.002999097108840942e-01 -1.235932484269142151e-01 -2.615412771701812744e-01
-9.789644740521907806e-03 1.826538741588592529e-01 3.316005766391754150e-01 -7.970630377531051636e-02 3.663019239902496338e-01 -1.465655565261840820e-01 8.532192558050155640e-02 8.091377466917037964e-02 -2.929745018482208252e-01 1.380025744438171387e-01 1.573457121849060059e-01 -3.782593011856079102e-01 -1.560469567775726318e-01 -9.732338041067123413e-02 3.034501671791076660e-01 -3.836932778358459473e-02 -1.492729038000106812e-01 -2.319065481424331665e-01 1.179661881178617477e-02 -8.753016591072082520e-02 -1.089708134531974792e-01 -1.735419034957885742e-01 1.171750575304031372e-01 2.327172271907329559e-02 1.674672961235046387e-01 5.994035163894295692e-04 7.027348130941390991e-02 2.837657630443572998e-01 1.397807747125625610e-01 -6.727393716573715210e-02 -5.364430323243141174e-02 8.658761158585548401e-03
-1.587717682123184204e-01 1.179448142647743225e-02 2.800360918045043945e-01 -2.778553068637847900e-01 3.882316648960113525e-01 -1.027719676494598389e-01 -1.336679235100746155e-02 1.017949730157852173e-01 -1.730028241872787476e-01 -1.366522610187530518e-01 -5.241459235548973083e-02 -2.365724742412567139e-01 -2.577983736991882324e-01 -8.434879034757614136e-02 2.479838579893112183e-01 1.114926636219024658e-01 -2.610084116458892822e-01 -7.217811793088912964e-02 -2.688966393470764160e-01 1.104620620608329773e-01 -1.494942307472229004e-01 1.328887790441513062e-01 1.788202226161956787e-01 2.602610588073730469e-01 4.716091603040695190e-02 -1.402672529220581055e-01 9.493754059076309204e-02 7.866236567497253418e-02 3.343742340803146362e-02 3.181181102991104126e-02 -2.357372641563415527e-01 -4.257546272128820419e-03
-1.547640115022659302e-01 -1.097175255417823792e-01 1.200763434171676636e-01 -4.520770609378814697e-01 2.397509962320327759e-01 7.973447442054748535e-02 2.502682805061340332e-01 -3.499233722686767578e-01 4.433506354689598083e-02 8.253530412912368774e-02 1.969146579504013062e-01 5.917332693934440613e-02 -1.833598762750625610e-01 2.095745205879211426e-01 -2.072951942682266235e-01 -1.027610152959823608e-01 -5.102114751935005188e-02 -1.150012016296386719e-01 -2.046547271311283112e-02 -8.916190266609191895e-02 5.120753496885299683e-02 -3.229018300771713257e-02 -9.019911289215087891e-02 2.506862282752990723e-01 -2.645844221115112305e-02 1.343963295221328735e-01 1.445668935775756836e-01 1.159621179103851318e-01 3.019122779369354248e-01 4.160527139902114868e-03 -2.576915621757507324e-01 6.817334145307540894e-02
-2.259632386267185211e-02 2.399758845567703247e-01 1.703804731369018555e-01 -1.036171391606330872e-01 2.745020091533660889e-01 -1.065789461135864258e-01 1.469859201461076736e-02 5.712227895855903625e-02 -2.451283782720565796e-01 3.249049931764602661e-02 -7.798741012811660767e-02 -2.084828168153762817e-01 -2.189723700284957886e-01 -1.163830906152725220e-01 2.013804316520690918e-01 8.173710852861404419e-02 -2.481185793876647949e-01 -1.566980928182601929e-01 -2.493052333593368530e-01 7.221832871437072754e-02 6.418928503990173340e-02 -4.079464077949523926e-01 1.864365041255950928e-01 1.360639780759811401e-01 5.603855103254318237e-02 -5.673747509717941284e-02 6.090279202908277512e-03 1.486278772354125977e-01 4.041812121868133545e-01 -1.407580822706222534e-01 3.705927357077598572e-02 4.681894183158874512e-02
-6.318906787782907486e-03 -1.352215558290481567e-01 2.789522986859083176e-03 -2.552038431167602539e-01 -1.238611191511154175e-01 1.619199365377426147e-01 3.163061439990997314e-01 8.007889986038208008e-02 -9.485681354999542236e-02 9.884424507617950439e-02 -1.346067786216735840e-01 1.408862918615341187e-01 -5.798615515232086182e-02 1.757988631725311279e-01 1.721186041831970215e-01 9.515745937824249268e-02 -1.304431706666946411e-01 -1.406790167093276978e-01 8.589431643486022949e-03 3.170537948608398438e-01 2.136551737785339355e-01 -1.768373697996139526e-01 -5.592236295342445374e-02 2.465638667345046997e-01 4.654947817325592041e-01 -1.346495002508163452e-01 8.454255014657974243e-02 2.360577136278152466e-01 1.720751523971557617e-01 -8.385808765888214111e-02 -1.231537237763404846e-01 1.053269952535629272e-01
-2.219050657004117966e-03 1.004146710038185120e-01 4.248841702938079834e-01 -1.134387701749801636e-01 2.612858116626739502e-01 -8.862722665071487427e-02 -5.067142099142074585e-02 9.440480172634124756e-02 -1.564392298460006714e-01 1.618365794420242310e-01 -3.702952712774276733e-02 -2.741449475288391113e-01 -1.857144534587860107e-01 1.819637790322303772e-02 7.674939185380935669e-02 -2.724397778511047363e-01 -9.143085777759552002e-02 -5.774925276637077332e-02 -2.132900208234786987e-01 4.183045774698257446e-02 5.077001079916954041e-02 -3.651661574840545654e-01 1.664440333843231201e-01 1.759982705116271973e-01 2.632442712783813477e-01 9.238525480031967163e-02 -2.953617274761199951e-02 1.944259256124496460e-01 3.093729615211486816e-01 -1.047503482550382614e-02 7.852042093873023987e-03 -2.927395328879356384e-02
1.172470524907112122e-01 1.197651624679565430e-01 2.021365165710449219e-01 -4.769561290740966797e-01 -1.247841268777847290e-01 3.001392632722854614e-02 1.976091563701629639e-01 -3.005448579788208008e-01 -2.918685376644134521e-01 9.751295298337936401e-02 -4.820036515593528748e-02 -5.097768828272819519e-02 -1.879136427305638790e-03 2.456250041723251343e-02 7.427651435136795044e-02 -4.142066091299057007e-02 -9.210311691276729107e-04 3.171601891517639160e-02 -1.887041628360748291e-01 7.428290694952011108e-02 -8.122022449970245361e-02 -1.127865687012672424e-01 -1.809954941272735596e-01 3.774756193161010742e-01 -1.336659044027328491e-01 2.991072833538055420e-01 -5.818401277065277100e-02 9.666029363870620728e-02 2.895517945289611816e-01 8.480460196733474731e-02 -3.779461234807968140e-02 -3.221038728952407837e-02
-1.311099827289581299e-01 -1.655937284231185913e-01 2.159553021192550659e-01 -2.217970937490463257e-01 4.374806582927703857e-01 1.820134818553924561e-01 3.736689686775207520e-02 5.817014351487159729e-02 -1.613383740186691284e-01 1.879862695932388306e-01 -1.295669674873352051e-01 6.451223790645599365e-02 -1.306098401546478271e-01 3.371856408193707466e-03 9.885324537754058838e-02 2.383288890123367310e-01 -1.243990883231163025e-01 -1.137950345873832703e-01 -1.156147420406341553e-01 -5.135165899991989136e-02 -9.750735759735107422e-02 -2.374043874442577362e-02 1.062802746891975403e-01 4.291330277919769287e-01 9.454773366451263428e-02 3.039979934692382812e-02 1.447099298238754272e-01 1.660587042570114136e-01 1.170682907104492188e-01 -8.614028990268707275e-02 -1.976645737886428833e-01 3.094711005687713623e-01
-2.923473902046680450e-02 -1.887553483247756958e-01 1.071137711405754089e-01 -3.123830556869506836e-01 3.959188163280487061e-01 4.284945502877235413e-02 1.214431822299957275e-01 1.021408066153526306e-01 -3.683641925454139709e-02 1.504120975732803345e-01 1.449225693941116333e-01 -2.568968832492828369e-01 1.792083531618118286e-01 5.108584091067314148e-02 -1.701736897230148315e-01 -1.029498428106307983e-01 -3.434437811374664307e-01 -1.142615154385566711e-01 -2.011552751064300537e-01 -8.825778216123580933e-02 9.178949892520904541e-02 -3.942120447754859924e-02 1.192429363727569580e-01 2.575727999210357666e-01 3.103446066379547119e-01 -1.211786717176437378e-01 -1.638406515121459961e-02 2.453884184360504150e-01 -3.397946432232856750e-02 -1.084040571004152298e-02 -2.034720629453659058e-01 3.833638504147529602e-02
2.612864971160888672e-02 3.591230809688568115e-01 1.835435330867767334e-01 -5.984766036272048950e-02 2.356927990913391113e-01 9.071331471204757690e-02 1.099868938326835632e-01 -1.937550223374273628e-05 -3.497133404016494751e-02 7.051276415586471558e-02 3.244600072503089905e-02 -3.877642452716827393e-01 -4.382767379283905029e-01 -1.385107785463333130e-01 1.704933941364288330e-01 -5.771116167306900024e-02 -8.219471573829650879e-02 -1.420221626758575439e-01 -4.970377683639526367e-02 7.469507306814193726e-02 1.146863028407096863e-01 -1.530065089464187622e-01 1.802616007626056671e-02 2.125848084688186646e-01 1.576597690582275391e-01 -2.013572603464126587e-01 -1.128768399357795715e-01 2.842954099178314209e-01 2.094629555940628052e-01 7.812516391277313232e-02 -1.416514515876770020e-01 9.927015751600265503e-02
6.916433572769165039e-02 1.720845103263854980e-01 5.898134037852287292e-02 -1.870024949312210083e-01 7.665841281414031982e-02 1.206209436058998108e-01 1.631940156221389771e-01 -1.246301084756851196e-01 -3.411958515644073486e-01 -7.572322338819503784e-02 2.410174533724784851e-02 -2.652725875377655029e-01 2.524164319038391113e-01 -2.282597869634628296e-01 3.748314976692199707e-01 -1.973960697650909424e-01 -3.465393185615539551e-02 1.378325223922729492e-01 -5.947393178939819336e-02 -6.873670220375061035e-02 1.402684152126312256e-01 -1.881660968065261841e-01 2.478178124874830246e-03 3.034216761589050293e-01 1.796748042106628418e-01 2.539231777191162109e-01 6.986059993505477905e-02 -3.823057189583778381e-02 2.442596852779388428e-01 1.145737692713737488e-01 -1.555865108966827393e-01 2.171951159834861755e-02
-1.813518851995468140e-01 1.678846031427383423e-01 2.921837270259857178e-01 -1.343966275453567505e-01 2.463405132293701172e-01 -2.898958027362823486e-01 9.448844194412231445e-02 1.075709164142608643e-01 -3.327024877071380615e-01 1.145789474248886108e-01 -3.292220458388328552e-02 -2.906662225723266602e-01 -1.387654095888137817e-01 7.789746671915054321e-02 3.165112137794494629e-01 -4.062536358833312988e-02 -7.857509702444076538e-02 -1.703648716211318970e-01 -5.276111140847206116e-02 1.022110506892204285e-01 -8.059177547693252563e-02 -2.296543121337890625e-01 8.661340922117233276e-02 2.134271860122680664e-01 -1.184876635670661926e-01 3.527304902672767639e-02 -9.222926944494247437e-02 2.259459495544433594e-01 2.434511482715606689e-01 -4.481609538197517395e-02 -1.529032289981842041e-01 -1.162336096167564392e-01
1.396566629409790039e-01 -4.850286524742841721e-03 1.270325630903244019e-01 -2.542299628257751465e-01 2.425728291273117065e-01 -3.063507080078125000e-01 2.417834289371967316e-02 -2.281435132026672363e-01 -1.935808360576629639e-01 2.125634849071502686e-01 -3.024742193520069122e-02 -6.006739288568496704e-02 -3.819898664951324463e-01 7.486499845981597900e-02 -1.062511727213859558e-01 -1.727255135774612427e-01 -6.105126067996025085e-02 4.178425297141075134e-02 -4.707048088312149048e-02 1.426440291106700897e-02 -1.307687014341354370e-01 -2.056214362382888794e-01 2.566549181938171387e-01 2.432335019111633301e-01 -4.600515216588973999e-02 -1.414555609226226807e-01 -4.975838586688041687e-02 4.049419462680816650e-01 1.515888869762420654e-01 6.410695612430572510e-02 -7.065663486719131470e-02 3.978815302252769470e-02
-8.712426573038101196e-02 2.482651546597480774e-02 2.183365523815155029e-01 -1.083883196115493774e-01 3.700218796730041504e-01 -2.066325992345809937e-01 9.849044680595397949e-02 -1.238436345010995865e-02 -2.202895432710647583e-01 3.125918284058570862e-02 -5.207477509975433350e-02 -2.472629845142364502e-01 7.700265198945999146e-02 -1.970789283514022827e-01 1.905353367328643799e-01 5.166997760534286499e-02 -1.265897452831268311e-01 -8.484190329909324646e-04 -1.280492246150970459e-01 -2.095678597688674927e-01 -2.533175945281982422e-01 1.752756983041763306e-01 8.996145799756050110e-03 1.227928996086120605e-01 9.794747829437255859e-02 2.166344411671161652e-02 2.422556430101394653e-01 2.190594524145126343e-01 1.344313025474548340e-01 -1.446169521659612656e-02 -3.362239301204681396e-01 3.336948156356811523e-01
-2.849158048629760742e-01 -8.802099525928497314e-02 2.335400283336639404e-01 -2.701352536678314209e-01 1.217758059501647949e-01 1.352607607841491699e-01 1.775130331516265869e-01 -2.970025837421417236e-01 -8.367352932691574097e-02 5.209688469767570496e-02 5.619050934910774231e-02 2.706807106733322144e-02 -3.094983994960784912e-01 2.409864068031311035e-01 -1.435914039611816406e-01 1.275267004966735840e-01 -5.982041731476783752e-02 -4.765271209180355072e-03 -9.619957953691482544e-02 1.337380260229110718e-01 5.089310929179191589e-02 2.920882403850555420e-02 1.565248891711235046e-02 4.500988125801086426e-01 -9.033199399709701538e-03 8.376935124397277832e-02 2.340108901262283325e-01 1.052243486046791077e-01 2.054130733013153076e-01 9.483801573514938354e-02 -6.247380748391151428e-02 2.476327419281005859e-01
-2.366246134042739868e-01 1.068352088332176208e-01 7.985734194517135620e-02 -2.518148422241210938e-01 2.495450526475906372e-01 1.060728728771209717e-02 -2.686429210007190704e-02 -1.519747674465179443e-01 -1.794290095567703247e-01 1.701508164405822754e-01 1.230165660381317139e-01 -1.600339114665985107e-01 5.636079236865043640e-02 -1.508784592151641846e-01 -1.374451816082000732e-01 -6.075956299901008606e-02 1.066406741738319397e-01 -2.552371621131896973e-01 -3.415242582559585571e-02 2.439047694206237793e-01 8.112408965826034546e-02 1.709870398044586182e-01 1.786482930183410645e-01 4.284802675247192383e-01 2.065675705671310425e-01 1.444925367832183838e-01 9.716723114252090454e-02 5.226353183388710022e-02 -1.180149167776107788e-01 2.996595501899719238e-01 -2.249888777732849121e-01 -8.731041848659515381e-02
-3.959117531776428223e-01 -1.536210626363754272e-01 3.030637279152870178e-02 -1.854872107505798340e-01 -2.985090389847755432e-02 -8.583677932620048523e-03 2.997163236141204834e-01 2.294904887676239014e-01 -5.318588763475418091e-02 -2.178789488971233368e-02 -1.983752697706222534e-01 -2.677440345287322998e-01 -7.333619892597198486e-02 1.161782965064048767e-01 8.487197011709213257e-02 -2.153073064982891083e-02 -2.867234051227569580e-01 1.978117413818836212e-02 -9.083012491464614868e-02 -1.224991679191589355e-01 5.490564554929733276e-02 -1.384602785110473633e-01 1.638809293508529663e-01 2.294498234987258911e-01 -1.099891811609268188e-01 1.714735664427280426e-02 -1.515329331159591675e-01 4.789084196090698242e-02 2.366300374269485474e-01 -1.389226596802473068e-02 -2.922686934471130371e-01 3.364244699478149414e-01
1.131637915968894958e-01 1.618432402610778809e-01 7.215915620326995850e-02 -5.659415945410728455e-02 1.104463189840316772e-01 -3.160855546593666077e-02 3.205839097499847412e-01 -5.911238491535186768e-02 -2.335658520460128784e-01 2.328970432281494141e-01 1.083396971225738525e-01 -4.613611474633216858e-02 -9.188631549477577209e-03 1.225263029336929321e-01 1.872200518846511841e-01 2.690292149782180786e-02 -2.984560728073120117e-01 -4.976255819201469421e-02 -5.315688252449035645e-02 2.462293654680252075e-01 6.789179146289825439e-02 -3.054065704345703125e-01 2.173452824354171753e-01 1.127696875482797623e-02 -1.984465867280960083e-01 2.722735106945037842e-01 2.126716077327728271e-01 -8.724009245634078979e-02 1.075936555862426758e-01 -7.566396147012710571e-02 -3.292205631732940674e-01 2.594143450260162354e-01
1.986840739846229553e-02 3.346659243106842041e-01 9.657678753137588501e-02 -2.702527046203613281e-01 5.390795692801475525e-02 3.312232345342636108e-02 3.586801886558532715e-01 -1.692530512809753418e-01 -9.452696144580841064e-02 1.451943218708038330e-01 -7.402344048023223877e-02 -2.643956542015075684e-01 6.446073949337005615e-02 -7.337467372417449951e-02 7.069565355777740479e-02 -1.875254064798355103e-01 -7.640045881271362305e-02 -9.233934432268142700e-02 -1.126885637640953064e-01 -1.643868088722229004e-01 -3.928843885660171509e-02 -6.582463532686233521e-02 -3.037785887718200684e-01 2.952000796794891357e-01 -1.279422547668218613e-03 2.689474821090698242e-01 5.024992860853672028e-04 7.346417754888534546e-02 3.447089493274688721e-01 7.736827433109283447e-02 -7.928517647087574005e-03 2.164355069398880005e-01
1.214305460453033447e-01 -1.513953953981399536e-01 1.967047899961471558e-02 -4.095691442489624023e-01 -1.215476542711257935e-01 -5.235465988516807556e-02 1.606393158435821533e-01 -4.055281281471252441e-01 1.014172360301017761e-01 7.373636215925216675e-02 -5.238226428627967834e-02 -3.167797327041625977e-01 -2.376652881503105164e-02 -2.024118006229400635e-01 2.511925101280212402e-01 -2.377829700708389282e-01 -1.326111555099487305e-01 -1.388045679777860641e-02 -1.056700125336647034e-01 6.011329591274261475e-02 -4.378617182374000549e-02 1.122141536325216293e-02 -7.611235976219177246e-02 2.674675285816192627e-01 2.710312902927398682e-01 2.074224352836608887e-01 1.424911022186279297e-01 1.648714393377304077e-01 8.231206983327865601e-02 7.667623460292816162e-02 1.334596574306488037e-01 8.380361832678318024e-03
5.450091511011123657e-02 1.797532886266708374e-01 3.670302033424377441e-01 7.210199534893035889e-02 2.466302514076232910e-01 7.934539020061492920e-02 1.081931814551353455e-01 -8.134719729423522949e-02 3.349190205335617065e-02 -4.032952710986137390e-02 4.290419071912765503e-02 -3.295901715755462646e-01 -2.600348889827728271e-01 -1.827050596475601196e-01 1.478610634803771973e-01 -1.547446846961975098e-01 -1.358811408281326294e-01 -2.835029065608978271e-01 -2.251034229993820190e-01 2.424708195030689240e-02 5.085119605064392090e-02 -6.095996126532554626e-02 1.551984995603561401e-01 2.064433991909027100e-01 4.287039116024971008e-02 6.677933037281036377e-03 4.642381519079208374e-02 2.370305210351943970e-01 3.316900730133056641e-01 2.654602229595184326e-01 -1.234204098582267761e-01 1.705246604979038239e-02
-9.465931355953216553e-02 2.093492448329925537e-01 1.516554057598114014e-01 -5.132300406694412231e-02 4.162463247776031494e-01 -6.021780148148536682e-02 -5.202244035899639130e-03 -2.760451436042785645e-01 -4.123291671276092529e-01 4.599005728960037231e-02 4.382704570889472961e-02 -7.805092632770538330e-02 2.123429328203201294e-01 1.940492168068885803e-02 8.889629691839218140e-02 -3.477361798286437988e-02 -1.068275272846221924e-01 1.390154212713241577e-01 -1.440920773893594742e-02 8.587121963500976562e-02 1.213377527892589569e-02 -1.714636534452438354e-01 -2.523519694805145264e-01 1.972145438194274902e-01 2.527877688407897949e-01 -5.301116034388542175e-02 1.777470558881759644e-01 1.616277247667312622e-01 -9.384213387966156006e-02 2.373255044221878052e-01 -2.573245167732238770e-01 8.675707131624221802e-02
-3.135637938976287842e-01 -8.588843047618865967e-02 1.893511973321437836e-02 -3.475822508335113525e-01 1.821035742759704590e-01 -2.363838255405426025e-02 1.262396574020385742e-01 -3.430117070674896240e-01 -4.594652564264833927e-04 -9.800821542739868164e-02 1.259969472885131836e-01 -5.307874083518981934e-02 -7.954810746014118195e-03 2.372047454118728638e-01 7.988023571670055389e-03 5.799292400479316711e-02 -1.632667928934097290e-01 -1.660863757133483887e-01 8.230099827051162720e-02 8.260881155729293823e-02 3.117610886693000793e-02 -1.230862457305192947e-02 3.147088736295700073e-02 4.126290082931518555e-01 -3.158087283372879028e-02 2.114396989345550537e-01 3.018243014812469482e-01 4.654578864574432373e-02 2.264651060104370117e-01 3.116124495863914490e-02 -2.766801118850708008e-01 -9.883017838001251221e-02
-3.548205792903900146e-01 1.715872436761856079e-01 -7.949292659759521484e-02 -2.540485560894012451e-01 2.345103323459625244e-01 1.759981364011764526e-01 1.015397682785987854e-01 4.364363849163055420e-02 -3.215625286102294922e-01 2.015967667102813721e-01 2.161755263805389404e-01 -3.566893562674522400e-02 2.371761202812194824e-02 2.101835049688816071e-02 -1.406301856040954590e-01 -8.863141760230064392e-03 -2.749768793582916260e-01 -2.636648342013359070e-02 -1.085029728710651398e-02 4.487286880612373352e-02 7.354322820901870728e-02 -7.781989872455596924e-02 1.040748432278633118e-01 4.762080907821655273e-01 1.725406646728515625e-01 -3.353143483400344849e-02 2.151690796017646790e-02 1.195287480950355530e-01 -4.148207977414131165e-02 2.170599400997161865e-01 -1.919754445552825928e-01 6.215450167655944824e-02
-2.936257719993591309e-01 -1.976501662284135818e-03 6.030003353953361511e-02 -1.722677797079086304e-01 2.342058122158050537e-01 1.516353189945220947e-01 5.236691236495971680e-02 -1.239389274269342422e-02 -3.729695677757263184e-01 -2.070066183805465698e-01 8.026877185329794884e-04 -3.666450381278991699e-01 -7.184614241123199463e-02 4.770545661449432373e-02 2.261909842491149902e-01 -2.611119151115417480e-01 -1.780956089496612549e-01 -3.227920532226562500e-01 6.790329515933990479e-02 -9.971671551465988159e-02 -1.201483681797981262e-01 -3.177257254719734192e-02 1.975831687450408936e-01 5.545133352279663086e-02 7.080085575580596924e-02 -1.722173392772674561e-01 -5.815673503093421459e-04 1.460159122943878174e-01 2.393615841865539551e-01 8.858655393123626709e-02 -5.013504996895790100e-02 -1.577523499727249146e-01
-3.641958534717559814e-01 2.746100537478923798e-02 -6.743407249450683594e-02 -3.615683019161224365e-01 3.226292431354522705e-01 1.148841753602027893e-01 6.087198853492736816e-02 -4.487339034676551819e-02 -4.039383530616760254e-01 -2.712957188487052917e-02 3.328318148851394653e-02 2.174852788448333740e-02 -6.654481589794158936e-02 -7.868688553571701050e-02 -2.611267007887363434e-02 -7.457350194454193115e-02 1.684110611677169800e-01 -2.504135072231292725e-01 -1.830331087112426758e-01 2.326466701924800873e-02 -3.497125580906867981e-02 -1.692804992198944092e-01 2.551516294479370117e-01 3.617044389247894287e-01 3.172766044735908508e-02 -6.107352674007415771e-02 -3.744021989405155182e-03 3.789871931076049805e-03 6.750448048114776611e-02 7.396221905946731567e-02 1.375510990619659424e-01 -2.033220678567886353e-01
1.495513468980789185e-01 2.777882814407348633e-01 8.725181221961975098e-03 -2.740953564643859863e-01 1.188259646296501160e-01 2.239706367254257202e-01 1.307453960180282593e-01 -8.982660621404647827e-02 -1.767828464508056641e-01 -4.888012260198593140e-02 -1.029998902231454849e-02 -3.083311021327972412e-01 -1.503034383058547974e-01 -2.077696472406387329e-01 2.927544116973876953e-01 -2.486199289560317993e-01 -2.778617143630981445e-01 -3.025313466787338257e-02 -5.285359546542167664e-02 -4.071854427456855774e-02 3.227814659476280212e-02 7.274511456489562988e-02 -1.215820237994194031e-01 2.009570300579071045e-01 3.178079426288604736e-02 1.025662794709205627e-01 3.145495653152465820e-01 -1.740150451660156250e-01 2.551725208759307861e-01 1.654303446412086487e-02 -1.290706098079681396e-01 1.638721525669097900e-01
-3.062658011913299561e-01 -8.779876679182052612e-02 -1.497813016176223755e-01 -3.139342665672302246e-01 2.488949596881866455e-01 2.220846712589263916e-01 1.257199048995971680e-02 6.526211649179458618e-02 -5.034608840942382812e-01 -1.059439703822135925e-01 -3.082764446735382080e-01 1.133526954799890518e-02 -7.794746011495590210e-02 -8.303215354681015015e-02 -6.511573493480682373e-02 -1.082702800631523132e-01 -1.379049718379974365e-01 -7.680938392877578735e-02 -1.710774302482604980e-01 -8.688583225011825562e-02 -5.309974029660224915e-02 -9.242130815982818604e-02 2.535967230796813965e-01 2.234392464160919189e-01 -7.288541644811630249e-02 -9.783796221017837524e-02 7.092219591140747070e-02 5.058335140347480774e-02 2.128613740205764771e-01 -6.359703838825225830e-02 2.259201183915138245e-02 1.155573651194572449e-01
1.361431628465652466e-01 -1.584626585245132446e-01 1.125532165169715881e-01 -2.127593457698822021e-01 2.533417940139770508e-01 -2.123106122016906738e-01 -7.284151017665863037e-02 -4.989177361130714417e-02 -2.284890711307525635e-01 2.101576626300811768e-01 1.162532791495323181e-01 -3.242996931076049805e-01 -1.816366761922836304e-01 -1.623482555150985718e-01 2.856023050844669342e-02 3.630413487553596497e-02 -1.084944233298301697e-01 -3.351456224918365479e-01 3.809085860848426819e-02 1.736266016960144043e-01 -9.314049780368804932e-02 -8.728001266717910767e-02 2.541098296642303467e-01 1.696991920471191406e-01 -4.570077173411846161e-03 -7.151133567094802856e-02 1.201941817998886108e-02 2.903196811676025391e-01 2.936347424983978271e-01 2.419440597295761108e-01 1.439401227980852127e-02 7.030217349529266357e-02
-1.830998063087463379e-02 1.477497164160013199e-02 3.162758350372314453e-01 -2.032359689474105835e-01 1.804262548685073853e-01 1.515734642744064331e-01 -9.626707434654235840e-02 -7.897626608610153198e-02 -5.123680233955383301e-01 6.479106843471527100e-02 6.433454155921936035e-02 9.925305098295211792e-02 1.800575554370880127e-01 -1.407028883695602417e-01 1.420520693063735962e-01 -1.526291668415069580e-01 -1.419869214296340942e-01 -1.169567555189132690e-01 -4.960488900542259216e-02 3.963834047317504883e-02 1.282797902822494507e-01 3.794073360040783882e-03 -1.007598862051963806e-01 -9.010513313114643097e-04 2.210411727428436279e-01 -2.583645880222320557e-01 4.880687221884727478e-02 2.864230573177337646e-01 2.317969314754009247e-02 7.632679492235183716e-02 -1.832710355520248413e-01 3.258826434612274170e-01
-1.966974437236785889e-01 -2.396722510457038879e-02 4.748461842536926270e-01 -2.525624930858612061e-01 9.633920341730117798e-02 6.580894440412521362e-02 6.320999562740325928e-02 8.127781748771667480e-02 1.268735993653535843e-02 2.997454814612865448e-02 -2.338284850120544434e-01 -1.651825755834579468e-01 -1.087672933936119080e-01 1.728817522525787354e-01 1.555268168449401855e-01 -4.488166049122810364e-02 -9.229634702205657959e-02 -1.229731813073158264e-01 1.196299046277999878e-01 -7.668845355510711670e-02 -2.343785613775253296e-01 9.687627106904983521e-02 9.363299608230590820e-02 3.119534552097320557e-01 2.153694629669189453e-01 -7.386519759893417358e-02 2.632437646389007568e-01 2.954734265804290771e-01 -4.934905096888542175e-03 -5.944935604929924011e-02 -2.399891465902328491e-01 1.117331460118293762e-01
-2.410835027694702148e-01 1.663582324981689453e-01 3.553064167499542236e-01 -2.149040997028350830e-01 2.628203630447387695e-01 -1.297679692506790161e-01 3.669108077883720398e-02 2.716849446296691895e-01 -3.340308964252471924e-01 1.588225811719894409e-01 1.847884804010391235e-02 -3.696677982807159424e-01 -2.612024247646331787e-01 -1.166651584208011627e-02 8.928088843822479248e-02 -1.421417295932769775e-01 -1.746603287756443024e-02 -2.681048810482025146e-01 -6.739363074302673340e-02 -9.591200202703475952e-02 -2.880746312439441681e-02 -1.105649545788764954e-01 -6.091116741299629211e-02 1.839667111635208130e-01 -6.006589159369468689e-02 -6.719687581062316895e-02 4.539931938052177429e-02 9.047436714172363281e-02 1.152341812849044800e-01 7.871250063180923462e-02 -1.204273924231529236e-01 1.465836316347122192e-01
-7.439132034778594971e-02 4.673296809196472168e-01 1.487664431333541870e-01 -6.720249354839324951e-02 1.947083473205566406e-01 4.236008971929550171e-02 9.250746667385101318e-02 2.145561426877975464e-01 -2.804311811923980713e-01 -5.243111774325370789e-02 1.117698568850755692e-02 -2.739524841308593750e-02 1.685324013233184814e-01 2.385883219540119171e-02 9.050379693508148193e-02 2.229191176593303680e-02 -2.260755300521850586e-01 -8.347168564796447754e-02 -1.732659637928009033e-01 -1.151397172361612320e-02 -1.401817705482244492e-02 -2.276042103767395020e-01 2.981818318367004395e-01 1.989083439111709595e-01 2.283644229173660278e-01 7.396751642227172852e-02 -1.213320046663284302e-01 3.303962945938110352e-01 3.491798043251037598e-02 2.456431835889816284e-01 3.106376156210899353e-03 1.530183255672454834e-01
1.667574197053909302e-01 1.645567715167999268e-01 1.275839358568191528e-01 -6.879170238971710205e-02 2.543773055076599121e-01 2.657121717929840088e-01 5.145463161170482635e-03 6.840384006500244141e-02 -4.401090741157531738e-01 1.454627700150012970e-02 -2.123252153396606445e-01 -2.356925904750823975e-01 3.510489687323570251e-02 -2.594039440155029297e-01 -9.681672602891921997e-02 -7.393508404493331909e-02 -1.268503516912460327e-01 -7.035106420516967773e-02 -5.011044070124626160e-02 3.009979724884033203e-01 -1.826527155935764313e-02 -3.108311071991920471e-02 -8.419691771268844604e-02 3.745572566986083984e-01 -3.394598513841629028e-02 1.009568646550178528e-01 -1.636553555727005005e-01 1.714458763599395752e-01 1.868811994791030884e-01 1.295728236436843872e-01 -1.498318612575531006e-01 4.081029817461967468e-02
-5.470136646181344986e-03 2.718195915222167969e-01 1.451616138219833374e-01 -3.508591949939727783e-01 1.138543635606765747e-01 2.674711495637893677e-02 3.285070359706878662e-01 -1.626250296831130981e-01 -9.601984918117523193e-02 9.861054271459579468e-02 1.433363463729619980e-02 -1.262694597244262695e-01 2.500865794718265533e-02 -2.314983010292053223e-01 2.772459983825683594e-01 -3.092434406280517578e-01 -7.514181081205606461e-03 -1.364157199859619141e-01 -1.415290236473083496e-01 -1.618306934833526611e-01 -2.927651442587375641e-02 -1.709866374731063843e-01 -1.746522188186645508e-01 3.506081998348236084e-01 -1.734223812818527222e-01 1.808294653892517090e-01 -3.514601290225982666e-02 4.493119567632675171e-02 1.907051503658294678e-01 1.319751888513565063e-01 -3.580114617943763733e-02 5.056142061948776245e-02
1.141248736530542374e-02 2.363028377294540405e-01 -3.256198391318321228e-02 -2.384984642267227173e-01 2.144774049520492554e-01 5.939648672938346863e-02 1.977292448282241821e-01 -9.348090738058090210e-02 -1.759966611862182617e-01 -1.590142697095870972e-01 -8.843915164470672607e-02 -1.340767890214920044e-01 8.485564962029457092e-03 -1.618167757987976074e-01 4.682458043098449707e-01 -5.461635813117027283e-02 -8.665157109498977661e-02 2.005153298377990723e-01 -8.524085581302642822e-02 -9.078162722289562225e-03 9.917704388499259949e-03 -1.234189122915267944e-01 -2.800495028495788574e-01 3.811905682086944580e-01 -3.051290288567543030e-03 1.247748062014579773e-01 1.342546194791793823e-01 1.317658573389053345e-01 2.330268472433090210e-01 1.008563339710235596e-01 -2.768620103597640991e-02 2.187241315841674805e-01
-1.834459155797958374e-01 -1.914295703172683716e-01 8.581628650426864624e-02 -3.054939508438110352e-01 1.763920634984970093e-01 1.702106148004531860e-01 2.181942015886306763e-01 -3.562741279602050781e-01 -9.042647480964660645e-02 5.403258651494979858e-02 7.088300585746765137e-02 4.216153547167778015e-02 -1.941495984792709351e-01 1.263966113328933716e-01 5.159683525562286377e-02 3.990961611270904541e-02 -1.591561883687973022e-01 2.265368029475212097e-02 -2.608928084373474121e-02 8.764320053160190582e-03 1.370386928319931030e-01 -7.184579223394393921e-02 -1.159775331616401672e-01 4.675959646701812744e-01 7.169296592473983765e-02 1.495929062366485596e-01 2.278001755475997925e-01 8.534803241491317749e-02 2.978697419166564941e-01 4.300398007035255432e-02 -2.339437007904052734e-01 -6.262480467557907104e-02
1.840275824069976807e-01 1.492608934640884399e-01 -3.649191698059439659e-03 -1.716800928115844727e-01 2.083981782197952271e-01 -1.579265594482421875e-01 1.356367021799087524e-01 -2.655175030231475830e-01 -2.025959491729736328e-01 -1.476564705371856689e-01 -1.549757868051528931e-01 -6.492052227258682251e-02 -6.639587134122848511e-02 -1.138649359345436096e-01 2.382984459400177002e-01 -3.120531737804412842e-01 -2.422769367694854736e-01 -4.816363379359245300e-02 -1.386028975248336792e-01 -8.632495999336242676e-02 -2.296834951266646385e-03 -1.214447617530822754e-01 -1.047184765338897705e-01 3.466448187828063965e-01 -3.622333332896232605e-02 5.993305891752243042e-02 2.213718295097351074e-01 -3.045810572803020477e-02 3.941287100315093994e-01 1.034446060657501221e-03 -1.152657940983772278e-01 1.935414969921112061e-01
-2.022311389446258545e-01 8.531948179006576538e-02 1.881849169731140137e-01 -1.956309825181961060e-01 4.556187391281127930e-01 3.914233297109603882e-02 -3.839878132566809654e-03 -1.618565805256366730e-02 -2.129141539335250854e-01 -2.379039078950881958e-01 2.049357593059539795e-01 2.354445308446884155e-01 -1.950006037950515747e-01 9.338544309139251709e-02 -1.129894983023405075e-02 5.392563343048095703e-02 -2.012894600629806519e-01 -1.932483911514282227e-01 8.682003617286682129e-02 1.457467228174209595e-01 -5.499910563230514526e-02 3.128261491656303406e-02 -8.395372331142425537e-02 1.707437932491302490e-01 -8.286561816930770874e-02 1.527650058269500732e-01 3.444206118583679199e-01 2.570638358592987061e-01 4.423198103904724121e-02 1.521149724721908569e-01 -7.998573035001754761e-02 1.623076945543289185e-01
6.594470143318176270e-02 3.873787820339202881e-01 7.976773381233215332e-02 -2.939263880252838135e-01 2.640855610370635986e-01 -1.339546293020248413e-01 1.452755033969879150e-01 -1.472534835338592529e-01 -7.017784565687179565e-02 2.795694768428802490e-02 -3.964246809482574463e-02 -1.378411799669265747e-01 1.099952235817909241e-01 -2.071146517992019653e-01 3.621551096439361572e-01 -1.491144001483917236e-01 2.591827139258384705e-02 -1.123336106538772583e-01 -8.056435734033584595e-02 5.519394204020500183e-02 5.571925267577171326e-02 -7.793013751506805420e-02 -1.076815277338027954e-01 3.286174237728118896e-01 3.711724188178777695e-03 1.533287614583969116e-01 1.398666799068450928e-01 -1.220048815011978149e-01 3.502594530582427979e-01 1.735785007476806641e-01 -1.438563466072082520e-01 6.802513450384140015e-02
2.848793193697929382e-02 3.273557871580123901e-02 2.913932204246520996e-01 -1.027865111827850342e-01 2.250859737396240234e-01 -1.932210624217987061e-01 -1.456436607986688614e-02 6.608685106039047241e-02 -3.061939179897308350e-01 4.108096659183502197e-02 -1.502692699432373047e-01 -3.866454362869262695e-01 -6.472114473581314087e-02 -1.370487511157989502e-01 1.379559040069580078e-01 -1.166918724775314331e-01 -2.257188707590103149e-01 -1.603875458240509033e-01 -4.887512326240539551e-02 4.792207479476928711e-02 -3.672238439321517944e-02 -3.682220876216888428e-01 -2.129606902599334717e-01 1.315254420042037964e-01 8.886581659317016602e-02 -7.665681838989257812e-02 -2.952919155359268188e-02 2.377170324325561523e-01 3.506860435009002686e-01 -7.043655961751937866e-02 3.958406299352645874e-02 7.291712611913681030e-02
1.562816202640533447e-01 -1.253615040332078934e-02 1.028342097997665405e-01 -1.651869863271713257e-01 2.185650765895843506e-01 -3.373508155345916748e-02 3.095713071525096893e-02 4.638177901506423950e-02 -2.978576719760894775e-01 1.312344819307327271e-01 1.410557776689529419e-01 -3.438317477703094482e-01 5.346153303980827332e-02 -8.837265893816947937e-03 1.516796648502349854e-01 -2.849182486534118652e-02 -3.410211801528930664e-01 -2.697499096393585205e-01 -9.658036381006240845e-02 -2.118885964155197144e-01 -8.308196067810058594e-02 -2.604029774665832520e-01 8.661106228828430176e-02 1.749424040317535400e-01 8.284284174442291260e-02 -1.003665700554847717e-01 -1.546591222286224365e-01 3.838976025581359863e-01 1.126411780714988708e-01 -1.307287998497486115e-02 -2.398031800985336304e-01 4.913570359349250793e-03
-1.101878806948661804e-01 1.975696682929992676e-01 4.093689844012260437e-03 -2.722215056419372559e-01 9.060754626989364624e-02 1.288471370935440063e-01 3.342111781239509583e-02 9.811588563024997711e-03 -3.216986656188964844e-01 2.110331654548645020e-01 3.948523998260498047e-01 1.748387888073921204e-02 -1.303027272224426270e-01 2.057342529296875000e-01 -1.702201068401336670e-01 1.481852978467941284e-01 -1.223417669534683228e-01 -5.529482290148735046e-02 1.694993078708648682e-01 -8.962146192789077759e-02 -1.215870156884193420e-01 -2.413696199655532837e-01 -2.798426663503050804e-03 3.267719745635986328e-01 7.934932410717010498e-02 5.688993632793426514e-02 -1.474093459546566010e-02 2.234433889389038086e-01 3.100449740886688232e-01 1.997126452624797821e-02 8.281669020652770996e-02 1.911045610904693604e-01
1.316926777362823486e-01 2.515976727008819580e-01 4.902593418955802917e-02 -2.704366147518157959e-01 4.019951075315475464e-02 -7.923720404505729675e-03 3.355973064899444580e-01 -1.494595557451248169e-01 -3.651970252394676208e-02 1.522574424743652344e-01 1.802924424409866333e-01 -1.384583264589309692e-01 8.609101176261901855e-02 -1.097658947110176086e-01 3.592216074466705322e-01 -2.263070195913314819e-01 -6.153583899140357971e-02 -9.752224385738372803e-02 -9.623975306749343872e-02 -1.680663973093032837e-01 -4.437637701630592346e-02 -2.472961694002151489e-01 -1.293531805276870728e-01 3.965741097927093506e-01 -1.910389587283134460e-02 1.428080797195434570e-01 -5.840348824858665466e-02 9.435869753360748291e-02 1.987799257040023804e-01 -1.872440800070762634e-02 -8.392520993947982788e-02 2.516971826553344727e-01
-1.867090314626693726e-01 1.997214704751968384e-01 1.834107935428619385e-01 -3.954322040081024170e-01 -7.878163456916809082e-02 -9.992696344852447510e-03 2.640077471733093262e-01 -3.050530850887298584e-01 -9.447921812534332275e-02 -1.610987633466720581e-02 5.044448748230934143e-02 -8.380367606878280640e-02 2.716670185327529907e-02 -1.866534203290939331e-01 1.295013427734375000e-01 -1.812433749437332153e-01 -1.884298473596572876e-01 -4.314546287059783936e-02 1.633190065622329712e-01 -5.065257102251052856e-02 -3.739777952432632446e-02 -1.796390861272811890e-01 -2.806711494922637939e-01 4.448071718215942383e-01 -2.112635225057601929e-02 1.041159778833389282e-01 -4.615890979766845703e-02 -2.648409223183989525e-03 2.225072979927062988e-01 1.288010552525520325e-02 8.895162609405815601e-04 1.490813344717025757e-01
1.037801057100296021e-02 5.079683065414428711e-01 2.378416657447814941e-01 -3.411512374877929688e-01 1.644017733633518219e-02 -2.045226693153381348e-01 -3.557705506682395935e-02 -5.169869214296340942e-02 -1.281921863555908203e-01 -3.284798935055732727e-02 1.561186760663986206e-01 -1.077305749058723450e-01 -1.153960824012756348e-01 6.945712864398956299e-02 8.326926827430725098e-02 6.022507324814796448e-02 -4.674134775996208191e-03 -1.661679893732070923e-01 1.712575405836105347e-01 -1.097475662827491760e-01 -1.393920332193374634e-01 -2.290901541709899902e-01 3.554049879312515259e-02 7.461431901901960373e-03 1.633595377206802368e-01 -1.948240958154201508e-02 1.069751307368278503e-01 -2.833480481058359146e-03 -1.019026618450880051e-02 -6.285802274942398071e-02 -3.777877688407897949e-01 3.363659083843231201e-01
-1.934217065572738647e-01 -1.326920688152313232e-01 1.870963722467422485e-01 -2.760766446590423584e-01 8.223287016153335571e-02 1.042553633451461792e-01 2.139860242605209351e-01 -2.408593744039535522e-01 1.223959624767303467e-01 3.248554421588778496e-04 8.081544190645217896e-02 1.237818151712417603e-01 4.510308802127838135e-02 1.966742277145385742e-01 1.380668878555297852e-01 -3.315375372767448425e-02 -3.636963069438934326e-01 7.583267241716384888e-02 3.898421674966812134e-02 8.274323493242263794e-02 -1.364101562649011612e-02 -5.953701958060264587e-02 1.082654893398284912e-01 2.927945852279663086e-01 -1.213494613766670227e-01 2.498800158500671387e-01 2.330982089042663574e-01 3.369741439819335938e-01 3.310812115669250488e-01 2.535459212958812714e-02 -8.112072944641113281e-02 7.175892591476440430e-02
6.946389097720384598e-03 -2.798994183540344238e-01 1.669138818979263306e-01 -3.157924413681030273e-01 7.508444786071777344e-02 2.670601904392242432e-01 2.230574190616607666e-01 -3.886740654706954956e-02 -9.078951179981231689e-02 -3.239783272147178650e-02 2.629179954528808594e-01 -1.711814552545547485e-01 -1.695216260850429535e-02 1.326928436756134033e-01 -1.542682200670242310e-01 -1.257629096508026123e-01 3.201916441321372986e-02 -1.796613335609436035e-01 1.839984208345413208e-01 4.718888178467750549e-02 1.213445290923118591e-01 -2.539311647415161133e-01 1.085890755057334900e-01 4.562453031539916992e-01 2.477563358843326569e-02 1.519304979592561722e-02 1.737699359655380249e-01 1.440615504980087280e-01 1.747792661190032959e-01 -6.655724346637725830e-02 -2.758456580340862274e-02 2.109315097332000732e-01
2.267644740641117096e-02 -4.503463953733444214e-02 2.726533450186252594e-02 -4.171725511550903320e-01 3.713758885860443115e-01 -1.126783564686775208e-01 7.047495245933532715e-02 9.534680098295211792e-02 4.632801935076713562e-02 9.749417752027511597e-02 1.964221149682998657e-01 -2.854582071304321289e-01 6.530528515577316284e-02 -9.142300486564636230e-02 -3.350572660565376282e-02 -1.030832305550575256e-01 -1.521961241960525513e-01 -9.923056513071060181e-02 -3.015545904636383057e-01 -1.389542520046234131e-01 5.853645503520965576e-02 -1.097983196377754211e-01 1.523641049861907959e-01 2.570920586585998535e-01 2.448134571313858032e-01 -8.782992511987686157e-02 -1.645359694957733154e-01 9.762080758810043335e-02 1.330048888921737671e-01 1.291971355676651001e-01 -3.251784741878509521e-01 -9.744756668806076050e-02
7.423056662082672119e-02 1.223040521144866943e-01 -1.228383183479309082e-01 -1.476487666368484497e-01 1.622904688119888306e-01 -2.121341526508331299e-01 2.545737326145172119e-01 -1.056546419858932495e-01 1.197697073221206665e-01 1.263589262962341309e-01 6.821732968091964722e-02 -2.282443344593048096e-01 4.259531199932098389e-02 -1.871250420808792114e-01 -4.937955643981695175e-03 -2.564648389816284180e-01 -6.238188222050666809e-02 -2.312023490667343140e-01 -2.096236795186996460e-01 8.938986063003540039e-02 1.330990791320800781e-01 -4.074403047561645508e-01 1.035385727882385254e-01 3.521650433540344238e-01 -1.367322951555252075e-01 8.712811768054962158e-02 3.188984394073486328e-01 1.096785217523574829e-01 8.692828565835952759e-02 -7.699446380138397217e-02 -7.359550148248672485e-02 1.377946138381958008e-01
5.048517137765884399e-02 2.135634869337081909e-01 2.000662535429000854e-01 -2.927061617374420166e-01 1.013049781322479248e-01 9.506047703325748444e-03 3.209663331508636475e-01 -2.479172497987747192e-01 -8.000196889042854309e-03 2.279223054647445679e-01 1.850815862417221069e-02 -1.050243601202964783e-01 3.768165409564971924e-02 -1.181044280529022217e-01 1.836051940917968750e-01 -3.466215133666992188e-01 -2.140176482498645782e-02 -1.710762977600097656e-01 -1.008183062076568604e-01 -2.061225771903991699e-01 -1.103332191705703735e-01 -3.012078702449798584e-01 -2.298465371131896973e-01 3.157164454460144043e-01 1.080454885959625244e-02 1.577560901641845703e-01 5.519260093569755554e-02 1.044179797172546387e-01 1.844914704561233521e-01 4.242370277643203735e-02 5.489688366651535034e-02 5.573548749089241028e-02
2.229188531637191772e-01 3.197678029537200928e-01 -3.904582187533378601e-02 -1.534056812524795532e-01 2.079873383045196533e-01 8.739714324474334717e-02 2.263957113027572632e-01 -2.985630333423614502e-01 -1.447106748819351196e-01 -2.919757366180419922e-02 -4.315809532999992371e-02 -6.340661644935607910e-02 -1.936565488576889038e-01 -1.378717571496963501e-01 3.361420929431915283e-01 -2.018552571535110474e-01 -3.227226063609123230e-02 -7.756607979536056519e-02 -1.829595416784286499e-01 -1.215708674862980843e-03 1.918284147977828979e-01 -6.895010173320770264e-02 -1.001695096492767334e-01 2.244257181882858276e-01 -5.427700467407703400e-03 1.681722253561019897e-01 2.960804998874664307e-01 -3.180804103612899780e-02 3.099851906299591064e-01 1.224204078316688538e-01 -5.649689584970474243e-02 1.415543854236602783e-01
2.670157849788665771e-01 3.107883967459201813e-02 2.535382509231567383e-01 -2.423767447471618652e-01 -2.059765160083770752e-02 -5.346471443772315979e-02 4.453303515911102295e-01 -3.745876550674438477e-01 -9.497461467981338501e-02 2.969181537628173828e-02 -1.178188528865575790e-02 -1.031787693500518799e-01 -1.277807503938674927e-01 -8.900629729032516479e-02 -2.642158418893814087e-02 -1.276083439588546753e-01 -4.486199095845222473e-02 -8.102796226739883423e-02 6.500001251697540283e-02 -1.119617968797683716e-01 1.263881325721740723e-01 -1.028463765978813171e-01 6.657393276691436768e-02 4.083172976970672607e-01 -8.252967149019241333e-02 1.730049997568130493e-01 -1.739381998777389526e-01 6.175011396408081055e-03 2.557901144027709961e-01 7.051277160644531250e-02 7.258507609367370605e-02 1.874130815267562866e-01
-3.542635142803192139e-01 1.663771122694015503e-01 -3.525203093886375427e-02 -2.478776574134826660e-01 4.015185236930847168e-01 2.680048346519470215e-01 2.518508732318878174e-01 -1.152565181255340576e-01 -1.900639683008193970e-01 3.128983974456787109e-01 -9.796126931905746460e-02 -2.328096181154251099e-01 -8.683586493134498596e-03 -2.305040508508682251e-02 -1.129196137189865112e-01 3.005301952362060547e-01 -1.842125058174133301e-01 -6.674148887395858765e-02 -2.637611515820026398e-02 -4.215089231729507446e-02 2.688967064023017883e-02 -4.996916651725769043e-02 8.495546877384185791e-02 5.692183971405029297e-02 1.318887770175933838e-01 -1.139356046915054321e-01 1.206448767334222794e-03 9.004293382167816162e-02 -7.741195708513259888e-02 6.533452775329351425e-03 -2.106169015169143677e-01 1.716169565916061401e-01
-1.823598295450210571e-01 -1.879914999008178711e-01 6.059939041733741760e-03 -2.811003625392913818e-01 1.424441039562225342e-01 -9.846910834312438965e-02 6.490045040845870972e-02 -2.880080603063106537e-02 1.381577253341674805e-01 -2.336367219686508179e-02 8.876782841980457306e-03 -3.406753838062286377e-01 -1.363306343555450439e-01 -1.087739840149879456e-01 2.159191966056823730e-01 2.320774644613265991e-02 -2.046308666467666626e-01 5.382686480879783630e-02 -8.279289305210113525e-02 8.564388751983642578e-02 -1.036685034632682800e-01 -1.986418664455413818e-01 7.804542034864425659e-02 2.266909778118133545e-01 -2.499708086252212524e-01 2.462115734815597534e-01 -1.143542956560850143e-02 1.503229290246963501e-01 5.780213698744773865e-02 6.438857316970825195e-02 -1.502702534198760986e-01 5.112972259521484375e-01
-2.038168162107467651e-01 1.427494883537292480e-01 2.597551941871643066e-01 -1.598831266164779663e-01 2.557348608970642090e-01 -9.271068125963211060e-02 1.741474121809005737e-02 1.540113389492034912e-01 -3.270887434482574463e-01 9.160950034856796265e-02 6.490578502416610718e-02 -3.117228150367736816e-01 -2.692680060863494873e-01 -6.991811841726303101e-02 1.083939522504806519e-01 4.280990734696388245e-02 -2.628864943981170654e-01 -1.471341550350189209e-01 -1.909981481730937958e-02 -2.258236110210418701e-01 1.079448908567428589e-01 -1.937810331583023071e-01 -9.696386754512786865e-02 2.083235532045364380e-01 1.787547580897808075e-02 9.887002408504486084e-02 -3.978066891431808472e-02 2.792434394359588623e-01 3.070932328701019287e-01 4.370788857340812683e-02 3.649168089032173157e-02 -8.923852443695068359e-02
9.384333156049251556e-03 2.408094555139541626e-01 -5.603265599347651005e-04 -3.094350099563598633e-01 7.417565584182739258e-02 -2.840365096926689148e-02 2.497881352901458740e-01 -1.500383317470550537e-01 -5.291424691677093506e-02 -1.389968991279602051e-01 -1.311918199062347412e-01 -2.953220605850219727e-01 -1.531783938407897949e-01 -1.661359667778015137e-01 3.529665172100067139e-01 -3.109832108020782471e-01 1.194093078374862671e-01 -9.575244039297103882e-02 -1.558479294180870056e-02 1.147761121392250061e-01 1.857444993220269680e-03 -1.947919279336929321e-01 -1.684198081493377686e-01 2.646475732326507568e-01 -5.564486607909202576e-02 7.125837355852127075e-02 -6.607171148061752319e-03 -4.677477106451988220e-02 3.662703633308410645e-01 1.657655090093612671e-01 -3.921911120414733887e-02 9.633497893810272217e-02
4.259365797042846680e-02 1.634528976865112782e-03 3.522203266620635986e-01 -4.281190931797027588e-01 2.759166434407234192e-02 2.243977338075637817e-01 1.737314313650131226e-01 1.451201364398002625e-02 -2.767866551876068115e-01 -6.867860257625579834e-02 -1.605239212512969971e-01 -5.854800343513488770e-02 2.243598252534866333e-01 -1.553048491477966309e-01 3.582319915294647217e-01 -7.839775830507278442e-02 -2.776608765125274658e-01 -1.213485226035118103e-01 1.231278553605079651e-01 1.844227164983749390e-01 -6.549743562936782837e-02 -1.449865195900201797e-02 -1.415435224771499634e-01 2.030374854803085327e-01 -2.072107046842575073e-01 9.114634245634078979e-02 -1.094264313578605652e-01 5.130281671881675720e-02 -6.413252651691436768e-02 -8.100309222936630249e-02 -7.876420766115188599e-02 -1.979761570692062378e-02
-5.905542895197868347e-02 2.990069091320037842e-01 1.329679191112518311e-01 -3.372568190097808838e-01 1.190356984734535217e-01 -3.573604300618171692e-02 3.312059044837951660e-01 -1.503122150897979736e-01 -7.187174260616302490e-02 1.080104187130928040e-01 2.142223156988620758e-02 -1.602401137351989746e-01 4.575029388070106506e-02 -9.197725355625152588e-02 1.546230465173721313e-01 -2.374232262372970581e-01 6.162987649440765381e-02 -1.438879966735839844e-01 -2.074736952781677246e-01 -1.887655407190322876e-01 -1.367572247982025146e-01 -2.328515052795410156e-01 -2.225334793329238892e-01 3.018538355827331543e-01 -4.676488786935806274e-02 1.605332493782043457e-01 5.560311302542686462e-02 1.218964532017707825e-01 2.220088690519332886e-01 7.771503180265426636e-02 1.176131293177604675e-01 2.496814876794815063e-01
-1.693756133317947388e-01 -7.673721015453338623e-02 -2.783872000873088837e-02 -3.548438847064971924e-01 4.091675579547882080e-01 -6.975971907377243042e-02 1.637376248836517334e-01 -1.481538712978363037e-01 -2.135988026857376099e-01 5.204871296882629395e-02 3.462735116481781006e-01 -1.056866943836212158e-01 8.311344310641288757e-03 3.413974866271018982e-02 8.280930668115615845e-02 -1.654991209506988525e-01 2.319571375846862793e-02 7.103222608566284180e-02 8.827187865972518921e-02 8.565270900726318359e-02 1.447404623031616211e-01 -2.139788568019866943e-01 2.419720217585563660e-02 5.434414371848106384e-03 -5.566827580332756042e-02 1.195914298295974731e-01 1.217757612466812134e-01 2.074027657508850098e-01 -3.567938134074211121e-02 -3.532257080078125000e-01 -2.423916906118392944e-01 2.338690608739852905e-01
-1.436826586723327637e-01 2.048334181308746338e-01 -3.852664306759834290e-02 -2.420310527086257935e-01 2.630593441426753998e-02 1.732332110404968262e-01 1.817095875740051270e-01 -3.063588440418243408e-01 -1.349278390407562256e-01 2.329707890748977661e-01 -1.535023450851440430e-01 -1.779002882540225983e-02 -8.200930058956146240e-02 1.476319730281829834e-01 1.883021891117095947e-01 -1.883396506309509277e-01 -3.992938697338104248e-01 1.622007191181182861e-01 -3.177192434668540955e-02 1.839357465505599976e-01 1.667414456605911255e-01 -3.133482038974761963e-01 -1.068265959620475769e-01 -1.006583776324987411e-02 2.543322443962097168e-01 5.983302742242813110e-02 2.413946986198425293e-01 8.714013546705245972e-02 -8.741761744022369385e-02 1.477856338024139404e-01 -1.402013842016458511e-02 4.528422653675079346e-02
7.361324876546859741e-02 1.880614459514617920e-01 1.841687262058258057e-01 -2.413796931505203247e-01 2.534084618091583252e-01 1.996153779327869415e-02 -6.284961849451065063e-02 -1.340258568525314331e-01 -4.190784096717834473e-01 1.269000470638275146e-01 -1.599361561238765717e-02 -5.238516628742218018e-02 4.304097592830657959e-02 -1.572047770023345947e-01 6.739231944084167480e-02 -1.080846786499023438e-01 -2.823184430599212646e-01 -1.929687857627868652e-01 2.651673555374145508e-02 -7.818393409252166748e-02 -1.270627677440643311e-01 -2.263097912073135376e-01 -2.556901276111602783e-01 5.781021714210510254e-02 3.081153929233551025e-01 -1.477132588624954224e-01 -1.594186425209045410e-01 3.310047388076782227e-01 6.744164228439331055e-02 4.870835319161415100e-02 -1.505648344755172729e-01 4.270641133189201355e-02
-1.210010573267936707e-01 -9.444315731525421143e-02 3.001445233821868896e-01 -2.890744507312774658e-01 6.982227414846420288e-02 3.838122189044952393e-01 6.000129133462905884e-02 -1.955475360155105591e-01 -1.061817705631256104e-01 -9.388578124344348907e-03 1.132784113287925720e-01 -3.090398013591766357e-02 -6.692864745855331421e-02 5.401616171002388000e-02 1.800449788570404053e-01 1.641608774662017822e-02 1.334998011589050293e-01 1.784073561429977417e-01 8.889335393905639648e-02 1.257232725620269775e-01 6.064722314476966858e-02 -2.871023416519165039e-01 2.309696935117244720e-02 5.509069189429283142e-03 -9.645798802375793457e-02 1.010555177927017212e-01 1.952104866504669189e-01 2.436528205871582031e-01 5.953643098473548889e-02 -1.886437088251113892e-01 -3.213494122028350830e-01 3.522977828979492188e-01
-2.074119895696640015e-01 -1.363783925771713257e-01 -1.351029574871063232e-01 -3.434460163116455078e-01 3.788888752460479736e-01 8.026555180549621582e-02 -1.433952711522579193e-03 4.660462215542793274e-02 -1.931927353143692017e-01 5.376692861318588257e-02 2.522334754467010498e-01 -2.277177274227142334e-01 1.505079120397567749e-01 2.526417970657348633e-01 2.904505655169487000e-02 -8.092668652534484863e-02 4.773277044296264648e-02 -7.156969606876373291e-02 -2.590384520590305328e-02 6.567986309528350830e-02 -4.887800663709640503e-02 -2.588161528110504150e-01 3.690710291266441345e-02 1.794955432415008545e-01 -4.260018095374107361e-02 1.653885543346405029e-01 1.394741684198379517e-01 2.364894598722457886e-01 2.189198322594165802e-02 -1.838153749704360962e-01 -2.520137429237365723e-01 2.876932322978973389e-01
-1.107838824391365051e-01 -1.068663597106933594e-01 2.667461335659027100e-01 -2.219724059104919434e-01 2.325864136219024658e-01 1.313291117548942566e-02 1.071945577859878540e-01 -1.617810875177383423e-01 -1.338429600000381470e-01 -2.781664729118347168e-01 4.154205024242401123e-01 -3.111125528812408447e-02 -1.260393392294645309e-02 -9.800041466951370239e-02 3.537208735942840576e-01 2.247701138257980347e-01 -1.150263547897338867e-01 -7.569320499897003174e-02 -1.825117766857147217e-01 2.416998594999313354e-01 3.323296830058097839e-02 6.539621204137802124e-02 2.458461932837963104e-02 3.644802048802375793e-02 3.816909343004226685e-02 1.668414920568466187e-01 5.907283723354339600e-02 1.311954408884048462e-01 3.490980863571166992e-01 -7.282147556543350220e-02 -7.272783666849136353e-02 -9.618913382291793823e-02
-1.707151085138320923e-01 1.874871999025344849e-01 1.242059618234634399e-01 7.283309847116470337e-02 2.388149946928024292e-01 1.250593215227127075e-01 2.470106631517410278e-01 -1.110219582915306091e-01 -8.256493136286735535e-03 1.141494438052177429e-01 -1.138231530785560608e-02 -4.803292155265808105e-01 -2.575139701366424561e-01 -1.630226969718933105e-01 2.511579692363739014e-01 -7.313956320285797119e-02 -2.198490202426910400e-01 -1.288245618343353271e-01 -1.879206448793411255e-01 1.139941439032554626e-01 -7.407476752996444702e-02 -1.115660965442657471e-01 1.735104322433471680e-01 1.438748687505722046e-01 8.105510473251342773e-02 -2.275179140269756317e-02 2.359143644571304321e-01 1.810566335916519165e-01 7.054461538791656494e-02 2.473651617765426636e-01 -8.232302218675613403e-02 1.151135414838790894e-01
6.091976538300514221e-03 3.190917195752263069e-03 -1.051374375820159912e-01 -3.219456076622009277e-01 2.471582442522048950e-01 1.692140847444534302e-02 1.270702183246612549e-01 -1.610029190778732300e-01 -3.479394912719726562e-01 -1.866628415882587433e-03 1.628015786409378052e-01 -2.607017159461975098e-01 -8.848110586404800415e-02 -5.486196023412048817e-04 1.352900266647338867e-01 -1.044043004512786865e-01 -1.057022660970687866e-01 -3.833522275090217590e-02 -2.142535597085952759e-01 -1.623748242855072021e-01 1.471572369337081909e-01 -1.648036539554595947e-01 1.056068986654281616e-01 2.231794595718383789e-01 1.553968638181686401e-01 -2.494610846042633057e-01 -2.629381231963634491e-02 3.173122406005859375e-01 -8.801351487636566162e-02 4.324045404791831970e-02 -2.815908491611480713e-01 -2.405879497528076172e-01
1.639315783977508545e-01 8.338054269552230835e-02 1.106854826211929321e-01 -2.593294978141784668e-01 1.733285635709762573e-01 4.042695090174674988e-02 4.191046208143234253e-02 -3.286806493997573853e-02 -1.447316855192184448e-01 1.758556440472602844e-02 -4.618502855300903320e-01 1.586973667144775391e-01 3.994530066847801208e-03 8.858206123113632202e-02 -1.160648167133331299e-01 1.852430403232574463e-01 -2.554413378238677979e-01 -2.174794524908065796e-01 -2.282078564167022705e-01 8.198425918817520142e-02 -2.647416666150093079e-02 -1.870651245117187500e-01 2.327010035514831543e-01 1.658658832311630249e-01 -5.990467965602874756e-02 6.430976837873458862e-02 -2.713551223278045654e-01 2.389452904462814331e-01 -6.305101513862609863e-02 2.106906026601791382e-01 -2.114466726779937744e-01 1.285674571990966797e-01
-2.394934743642807007e-01 -7.982458919286727905e-02 4.567548930644989014e-01 -1.098337024450302124e-01 3.269223868846893311e-01 2.090509086847305298e-01 -1.013295426964759827e-01 -8.027026057243347168e-02 -3.128885328769683838e-01 -8.971145004034042358e-02 -6.543876975774765015e-02 -2.073763608932495117e-01 -2.142133563756942749e-01 -1.705590076744556427e-02 7.589428219944238663e-03 2.356993556022644043e-01 -2.498245835304260254e-01 -1.806664019823074341e-01 -5.081807076930999756e-02 -7.930808514356613159e-02 -3.242158517241477966e-02 -1.975776255130767822e-01 7.412453740835189819e-02 1.627911627292633057e-01 1.966307461261749268e-01 3.186408057808876038e-02 -7.317805662751197815e-03 2.329346835613250732e-01 1.259937733411788940e-01 -4.719346761703491211e-02 5.565996840596199036e-02 4.546417668461799622e-02
1.106272563338279724e-01 2.671196758747100830e-01 -4.297171253710985184e-03 -3.307149410247802734e-01 1.926387697458267212e-01 -1.243515387177467346e-01 1.984442919492721558e-01 -7.271771132946014404e-02 -2.092447131872177124e-01 -1.222987771034240723e-01 -1.532612144947052002e-01 -2.255088090896606445e-01 9.685418754816055298e-02 -1.481896489858627319e-01 3.661628961563110352e-01 -3.698681592941284180e-01 -1.575461775064468384e-01 -3.206982091069221497e-02 -9.698805212974548340e-02 4.036826267838478088e-02 1.319658160209655762e-01 -1.134615838527679443e-01 -1.324218362569808960e-01 2.066851258277893066e-01 -1.517698820680379868e-02 1.496304124593734741e-01 1.005939319729804993e-01 -3.752120584249496460e-02 2.929793894290924072e-01 6.105615943670272827e-02 5.277107656002044678e-02 1.433537602424621582e-01
-1.643872857093811035e-01 -1.411447376012802124e-01 3.063167631626129150e-01 -1.788379698991775513e-01 1.840754151344299316e-01 -2.698895335197448730e-01 1.213416904211044312e-01 -2.418792434036731720e-02 7.836408913135528564e-02 -1.029475778341293335e-02 1.126408576965332031e-01 -6.296923756599426270e-02 -2.146087735891342163e-01 -2.773260138928890228e-02 5.023390427231788635e-02 5.591737478971481323e-02 4.912982881069183350e-02 -2.615534961223602295e-01 2.830691821873188019e-02 4.354728013277053833e-02 -6.737991701811552048e-03 -6.739070266485214233e-02 7.164727151393890381e-02 1.406977325677871704e-01 3.191945254802703857e-01 -5.335399508476257324e-02 2.275514900684356689e-01 4.398048520088195801e-01 2.405491285026073456e-02 -1.603679507970809937e-01 -3.741448521614074707e-01 1.028325110673904419e-01
-5.201826617121696472e-02 -1.520432382822036743e-01 1.929647326469421387e-01 -3.523692488670349121e-01 1.446214169263839722e-01 1.116710230708122253e-01 3.057012856006622314e-01 -3.520129024982452393e-01 -7.476074248552322388e-02 8.907528221607208252e-02 1.281815022230148315e-01 6.722108274698257446e-02 1.346322298049926758e-01 -1.845894455909729004e-01 -2.292190492153167725e-01 6.492080166935920715e-03 -2.677942216396331787e-01 -1.317257285118103027e-01 1.344432774931192398e-02 1.313218381255865097e-04 8.763789385557174683e-02 -2.311787158250808716e-01 -8.620503544807434082e-02 1.503410041332244873e-01 -1.463453322649002075e-01 6.150013208389282227e-02 2.850871086120605469e-01 1.540653258562088013e-01 1.165804415941238403e-01 1.415589749813079834e-01 -2.802001833915710449e-01 3.754032077267765999e-03
-2.505706250667572021e-01 4.772209376096725464e-02 2.239787429571151733e-01 -6.833920627832412720e-02 1.687132120132446289e-01 6.438000500202178955e-02 1.260472238063812256e-01 -1.020428687334060669e-01 -5.043937638401985168e-02 2.134466767311096191e-01 1.069229245185852051e-01 -3.096922934055328369e-01 -4.540910478681325912e-03 -5.553078651428222656e-02 1.680013388395309448e-01 -3.254483044147491455e-01 -1.163878962397575378e-01 -2.704333662986755371e-01 -2.231755107641220093e-01 4.262475669384002686e-02 1.932664029300212860e-02 1.121912896633148193e-01 2.407340705394744873e-01 3.152616620063781738e-01 2.665216922760009766e-01 -2.030794322490692139e-01 -1.063666418194770813e-01 7.043411582708358765e-02 -1.164941340684890747e-01 4.892232641577720642e-02 -9.999567270278930664e-02 2.556927502155303955e-01
3.017945913597941399e-03 2.223727107048034668e-01 5.260517075657844543e-02 -2.488527260720729828e-02 3.053995370864868164e-01 6.917400285601615906e-03 1.063298061490058899e-01 -7.196725904941558838e-02 -3.568056821823120117e-01 1.420778930187225342e-01 -1.802186369895935059e-01 -3.278373479843139648e-01 1.017376556992530823e-01 -2.181871235370635986e-01 -6.043959781527519226e-02 -8.022939413785934448e-02 -4.558540508151054382e-02 8.266443014144897461e-02 3.472125828266143799e-01 1.553514227271080017e-02 -5.674033612012863159e-02 -9.710206836462020874e-02 -1.267071664333343506e-01 2.191442996263504028e-01 7.330702245235443115e-02 1.473793685436248779e-01 2.031039148569107056e-01 6.738373637199401855e-02 1.486746519804000854e-01 1.928893178701400757e-01 -2.892296016216278076e-01 2.440643161535263062e-01
-9.356767684221267700e-02 2.106595635414123535e-01 1.598796695470809937e-01 -1.494000107049942017e-01 4.842513501644134521e-01 -2.632336914539337158e-01 -8.194105327129364014e-02 2.602110803127288818e-01 -2.069900482892990112e-01 2.765633463859558105e-01 -8.150105178356170654e-02 5.486882477998733521e-02 -7.505451887845993042e-02 -1.093769147992134094e-01 6.686192005872726440e-02 -1.795638948678970337e-01 -1.326792091131210327e-01 -2.836157083511352539e-01 -7.296708226203918457e-02 8.771829307079315186e-02 -3.291551768779754639e-02 -2.588065862655639648e-01 -6.919337809085845947e-02 -1.344372052699327469e-02 4.767938330769538879e-02 1.502969581633806229e-02 1.626293361186981201e-01 1.257029324769973755e-01 1.447756737470626831e-01 1.164876371622085571e-01 -1.103591695427894592e-01 2.488463222980499268e-01
-7.610670477151870728e-02 -6.137192994356155396e-02 -7.742132246494293213e-02 -4.376818537712097168e-01 1.194452568888664246e-01 2.620060741901397705e-01 3.874004781246185303e-01 -4.138115942478179932e-01 -2.239231318235397339e-01 8.214084804058074951e-02 1.454968601465225220e-01 4.177500680088996887e-02 9.297663718461990356e-02 1.209069788455963135e-01 2.022491954267024994e-02 9.505458176136016846e-02 2.578660659492015839e-02 -1.821275427937507629e-02 2.451573312282562256e-02 -3.396334871649742126e-02 2.006315439939498901e-01 -5.632441025227308273e-03 4.968613758683204651e-02 2.272137850522994995e-01 -2.318307571113109589e-02 4.304428026080131531e-02 2.284364551305770874e-01 -1.778709143400192261e-02 2.633164823055267334e-01 -1.168517172336578369e-01 -1.580964475870132446e-01 1.270133256912231445e-01
6.202901899814605713e-02 3.909641504287719727e-01 1.615182906389236450e-01 -3.893398940563201904e-01 7.845756411552429199e-02 -5.791248008608818054e-02 2.516766786575317383e-01 -2.439060211181640625e-01 -1.570286899805068970e-01 1.237290427088737488e-01 3.403405472636222839e-02 -1.194593384861946106e-01 6.066159158945083618e-02 6.614691019058227539e-02 1.868718713521957397e-01 -2.562751770019531250e-01 -1.126627717167139053e-02 -6.268520653247833252e-02 -1.053409948945045471e-01 -1.423890292644500732e-01 4.929584916681051254e-03 -1.536385118961334229e-01 -2.814261913299560547e-01 3.414352238178253174e-01 -6.119845062494277954e-02 1.338920742273330688e-01 -3.294633701443672180e-02 3.939381986856460571e-02 1.958272457122802734e-01 2.732693590223789215e-02 2.679884247481822968e-02 2.242263853549957275e-01
-1.409527212381362915e-01 1.804887652397155762e-01 2.873885035514831543e-01 -1.175198629498481750e-01 2.928933501243591309e-01 1.782371252775192261e-01 1.680105328559875488e-01 5.900057405233383179e-02 -6.631629914045333862e-02 -6.497855484485626221e-02 -1.050930619239807129e-01 -3.057171702384948730e-01 -2.000482380390167236e-01 -1.101438924670219421e-01 2.344098091125488281e-01 -9.229365736246109009e-02 -2.364242374897003174e-01 -1.679752767086029053e-01 -2.683742046356201172e-01 2.769286371767520905e-02 5.511294002644717693e-04 8.575801551342010498e-02 1.906414516270160675e-02 3.008081316947937012e-01 1.488755941390991211e-01 5.433397367596626282e-03 -9.188519418239593506e-02 4.197230041027069092e-01 -2.562804520130157471e-02 7.329679094254970551e-03 -6.568843126296997070e-02 7.879123091697692871e-02
2.938420325517654419e-02 -2.130437195301055908e-01 -5.225741490721702576e-02 -3.086575269699096680e-01 2.481566220521926880e-01 8.100344985723495483e-02 1.539348214864730835e-01 -5.558434873819351196e-02 -2.646629512310028076e-01 -8.748839795589447021e-02 1.550306826829910278e-01 4.412625357508659363e-02 1.126048788428306580e-01 1.239935308694839478e-01 -7.028637453913688660e-03 -1.061776727437973022e-01 -1.583118885755538940e-01 -1.431340575218200684e-01 2.462947517633438110e-01 8.654798567295074463e-02 2.158639952540397644e-03 -4.148687124252319336e-01 2.799459099769592285e-01 3.610446155071258545e-01 -2.668024739250540733e-03 1.788086593151092529e-01 1.005576625466346741e-01 2.423405833542346954e-02 1.506229788064956665e-01 -1.752958595752716064e-01 -1.671337522566318512e-02 1.638320982456207275e-01
6.558049470186233521e-02 1.524100750684738159e-01 1.381734758615493774e-01 -3.848743140697479248e-01 -7.580833975225687027e-03 2.667072229087352753e-02 4.246110320091247559e-01 -2.056544423103332520e-01 -1.364331543445587158e-01 8.280873298645019531e-02 -4.621396213769912720e-02 -2.527459561824798584e-01 -1.024099811911582947e-01 -1.087549179792404175e-01 -1.081258896738290787e-02 -1.989796310663223267e-01 -9.760253131389617920e-02 -5.146469548344612122e-02 -1.083324775099754333e-01 -1.301567703485488892e-01 3.644688799977302551e-02 6.738332659006118774e-02 -2.855945229530334473e-01 3.762112557888031006e-01 4.309378564357757568e-03 2.037705779075622559e-01 -1.321184784173965454e-01 1.286329180002212524e-01 2.007051706314086914e-01 -9.757123887538909912e-02 3.745625168085098267e-02 1.783599108457565308e-01
-2.664804458618164062e-01 7.001204043626785278e-02 2.372983992099761963e-01 -3.117607533931732178e-01 5.317095518112182617e-01 6.798991560935974121e-02 2.363886386156082153e-01 -1.403623539954423904e-02 -2.541947960853576660e-01 1.737905293703079224e-02 -7.966033183038234711e-03 -3.723151683807373047e-01 -4.207062348723411560e-02 -8.181032538414001465e-02 -4.918894916772842407e-02 8.461551368236541748e-02 1.193294972181320190e-01 -4.758184775710105896e-02 -1.172310113906860352e-01 -6.623066961765289307e-02 -1.429725438356399536e-01 6.488627195358276367e-02 6.064205244183540344e-02 7.028015702962875366e-02 -1.706937998533248901e-01 9.003458917140960693e-02 -1.001964434981346130e-01 1.601093113422393799e-01 2.386968582868576050e-01 -3.955410048365592957e-02 6.867723912000656128e-02 3.808066621422767639e-02
-3.967085853219032288e-02 -1.377069205045700073e-01 1.567202061414718628e-02 -1.971858590841293335e-01 1.622794121503829956e-01 -4.594208672642707825e-02 4.432991445064544678e-01 -2.816826403141021729e-01 -1.064868196845054626e-01 -2.910088002681732178e-01 2.094823271036148071e-01 -2.522165477275848389e-01 5.607521533966064453e-02 1.017027124762535095e-01 1.517532318830490112e-01 5.831414833664894104e-02 -2.398819625377655029e-01 9.076953679323196411e-02 -5.292513966560363770e-02 3.153302669525146484e-01 -1.996008902788162231e-01 2.810676023364067078e-02 9.362262487411499023e-02 1.833062022924423218e-01 1.613158546388149261e-02 1.207530647516250610e-01 8.146649599075317383e-02 2.946274578571319580e-01 1.292315125465393066e-01 -8.783792704343795776e-02 8.783362805843353271e-02 3.411017358303070068e-02
-5.218787491321563721e-02 2.419897764921188354e-01 1.672722101211547852e-01 -2.787943780422210693e-01 2.923427149653434753e-02 -2.850516140460968018e-02 4.076113104820251465e-01 -2.254765629768371582e-01 -1.978631615638732910e-01 9.800519794225692749e-02 3.437053039669990540e-02 -1.221059709787368774e-01 5.926132574677467346e-02 -1.152745112776756287e-01 1.858046948909759521e-01 -1.963852792978286743e-01 3.992702346295118332e-03 -1.198253333568572998e-01 -1.586780697107315063e-01 -6.068303436040878296e-02 3.763470053672790527e-02 -2.392088025808334351e-01 -3.404233157634735107e-01 3.109598755836486816e-01 -3.038430400192737579e-02 1.242454275488853455e-01 -1.077979803085327148e-01 1.258357986807823181e-02 2.589400410652160645e-01 5.670052766799926758e-02 -7.023164629936218262e-02 2.045186012983322144e-01
-2.383140847086906433e-02 2.128155529499053955e-01 1.037046834826469421e-01 -3.147999942302703857e-01 -2.019774168729782104e-02 1.743749678134918213e-01 2.458529025316238403e-01 -2.792152166366577148e-01 -2.555532455444335938e-01 -5.305780470371246338e-02 -1.261885762214660645e-01 -1.448771804571151733e-01 5.114182084798812866e-02 -1.719984412193298340e-01 3.086595237255096436e-01 -9.881008416414260864e-02 -2.241189777851104736e-01 -2.284468114376068115e-01 -1.868399828672409058e-01 5.703283846378326416e-02 -7.781305909156799316e-02 2.095641382038593292e-02 -2.335853427648544312e-01 2.479673027992248535e-01 -7.926449179649353027e-02 1.679494678974151611e-01 -3.477379679679870605e-02 -7.604773342609405518e-02 2.200795859098434448e-01 8.149129152297973633e-02 8.954582363367080688e-02 2.551472485065460205e-01
1.764322966337203979e-01 -2.065167129039764404e-01 4.477060586214065552e-02 -1.313817650079727173e-01 2.623064815998077393e-01 1.838971674442291260e-02 3.688747584819793701e-01 -2.803389728069305420e-01 -1.318154931068420410e-01 1.757242381572723389e-01 1.147434264421463013e-01 -1.869846880435943604e-01 -2.115198373794555664e-01 -2.163080126047134399e-02 3.011520765721797943e-02 -2.037324458360671997e-01 -2.148229479789733887e-01 -2.131429314613342285e-01 -2.266786806285381317e-02 -6.619682163000106812e-02 3.647285997867584229e-01 -2.028917521238327026e-02 -8.168671280145645142e-02 2.703669071197509766e-01 -6.361499428749084473e-02 -1.187170147895812988e-01 -3.885031118988990784e-02 -1.682732552289962769e-01 2.010813057422637939e-01 -1.041223630309104919e-01 -3.161348775029182434e-02 1.709530651569366455e-01
-2.128452211618423462e-01 4.065131768584251404e-03 2.044591009616851807e-01 -2.191200554370880127e-01 3.854165375232696533e-01 2.011560201644897461e-01 -2.260861694812774658e-01 -8.877135068178176880e-02 -1.147231459617614746e-01 -1.766286343336105347e-01 4.675003513693809509e-02 -2.802343070507049561e-01 -6.101294234395027161e-02 -1.224691718816757202e-01 -1.642715781927108765e-01 1.840249896049499512e-01 -2.385345250368118286e-01 -1.030148938298225403e-01 4.565456882119178772e-02 5.742905288934707642e-02 -8.717832714319229126e-02 -1.111817508935928345e-01 1.064226850867271423e-01 3.750092089176177979e-01 1.655347049236297607e-01 -5.987418070435523987e-02 -1.622401364147663116e-02 8.876050263643264771e-02 3.100095391273498535e-01 9.716614335775375366e-02 1.413742750883102417e-01 5.230835452675819397e-02
1.745925843715667725e-01 2.361261099576950073e-01 2.626290619373321533e-01 -1.279812604188919067e-01 1.145577803254127502e-01 1.410591900348663330e-01 3.846648707985877991e-02 1.081358343362808228e-01 -1.762071549892425537e-01 -1.209697574377059937e-01 1.526489108800888062e-02 -1.081066355109214783e-01 9.152008593082427979e-02 4.418821539729833603e-03 2.007737159729003906e-01 -1.163149401545524597e-01 -1.584227532148361206e-01 -3.582167625427246094e-01 -3.804114460945129395e-01 2.384162321686744690e-02 -1.319144964218139648e-01 -1.814747303724288940e-01 2.797395586967468262e-01 1.824478358030319214e-01 2.211852520704269409e-01 -5.966792348772287369e-03 -1.541389077901840210e-01 2.707552313804626465e-01 4.269702360033988953e-02 7.169532775878906250e-02 -1.556488871574401855e-01 1.568029820919036865e-01
2.960103005170822144e-02 -9.084134548902511597e-02 6.685923784971237183e-02 -3.560212850570678711e-01 -4.609183594584465027e-02 6.918250769376754761e-02 -1.962017565965652466e-01 -6.870899349451065063e-02 -2.878797054290771484e-01 -5.280596390366554260e-02 -1.112597584724426270e-01 7.024122029542922974e-02 -1.643961519002914429e-01 6.543131917715072632e-02 2.471920847892761230e-01 -1.619437485933303833e-01 1.414962857961654663e-01 -1.686647385358810425e-01 -7.391551136970520020e-02 -2.366253361105918884e-02 8.946394920349121094e-02 -2.596725225448608398e-01 1.480289846658706665e-01 2.705747783184051514e-01 7.019042223691940308e-02 2.745299637317657471e-01 2.952728867530822754e-01 3.676044940948486328e-01 -5.701448395848274231e-02 -9.659939259290695190e-02 -1.457107812166213989e-01 1.625891327857971191e-01
7.278820127248764038e-02 -6.973496079444885254e-02 -8.230412006378173828e-02 -2.062840014696121216e-01 3.215513825416564941e-01 1.828610002994537354e-01 2.685284316539764404e-01 -1.490283608436584473e-01 -1.204131320118904114e-01 -8.139812201261520386e-02 5.018698424100875854e-02 4.994025826454162598e-02 9.006088972091674805e-02 3.396082222461700439e-01 1.550719588994979858e-01 2.350651174783706665e-01 -2.974585294723510742e-01 -1.606708467006683350e-01 7.095907628536224365e-02 3.519760370254516602e-01 -3.336061909794807434e-02 -1.423687636852264404e-01 8.480757474899291992e-02 3.192807137966156006e-01 -2.634068764746189117e-02 6.233013793826103210e-02 4.877146333456039429e-02 1.195475086569786072e-01 2.261718362569808960e-01 6.193266063928604126e-02 -1.547523438930511475e-01 8.096976578235626221e-02
-2.964628934860229492e-01 -1.904671788215637207e-01 -6.157504022121429443e-02 -3.177964091300964355e-01 1.359056681394577026e-01 -1.528264582157135010e-01 2.578516900539398193e-01 4.475181177258491516e-02 6.241126731038093567e-02 -1.160342991352081299e-01 -2.835436761379241943e-01 -2.428125888109207153e-01 -1.423619389533996582e-01 -1.235864832997322083e-01 8.575385063886642456e-02 1.099732667207717896e-01 -3.331618309020996094e-01 1.057885438203811646e-01 1.614063382148742676e-01 -9.526129066944122314e-02 -8.409245312213897705e-02 -6.001644581556320190e-02 -3.518474288284778595e-03 1.912630796432495117e-01 5.483933910727500916e-02 1.416040062904357910e-01 -1.127354428172111511e-02 2.896737158298492432e-01 1.294603496789932251e-01 1.063616275787353516e-01 -3.260170817375183105e-01 5.466208234429359436e-02
2.124028094112873077e-02 2.247253656387329102e-01 2.741602361202239990e-01 -3.445068597793579102e-01 7.646950334310531616e-02 4.904844984412193298e-02 3.197358846664428711e-01 -2.288041859865188599e-01 -5.682788789272308350e-02 1.206312254071235657e-01 4.734922945499420166e-02 -2.446543574333190918e-01 2.140339277684688568e-02 -9.317348897457122803e-02 1.896297633647918701e-01 -2.590555250644683838e-01 -4.869427159428596497e-02 -1.075748652219772339e-01 -1.312410533428192139e-01 -1.902871429920196533e-01 -9.501643478870391846e-02 -7.271271198987960815e-02 -1.788197159767150879e-01 2.892190814018249512e-01 3.245574189350008965e-03 2.354450225830078125e-01 1.031925380229949951e-01 -2.062060683965682983e-02 2.907023727893829346e-01 2.262148633599281311e-02 1.372333616018295288e-01 1.805198639631271362e-01
-3.675631713122129440e-03 1.600645482540130615e-01 -1.209783181548118591e-01 -5.471637845039367676e-01 -6.507723592221736908e-03 -1.259059011936187744e-01 1.891102045774459839e-01 -1.170903295278549194e-01 2.432747371494770050e-02 2.355266511440277100e-01 4.163198918104171753e-02 -3.066774010658264160e-01 -8.535911142826080322e-02 5.885043367743492126e-02 -2.310024946928024292e-02 -9.687814861536026001e-03 -7.136105746030807495e-02 2.458127774298191071e-02 -6.044125184416770935e-02 3.336297720670700073e-02 2.414902150630950928e-01 -3.727111220359802246e-01 2.294025570154190063e-01 1.810727715492248535e-01 -2.788832485675811768e-01 1.044363006949424744e-01 1.552312672138214111e-01 8.392835967242717743e-03 1.559885311871767044e-02 -3.752411901950836182e-02 -3.024292178452014923e-02 1.524000614881515503e-01
3.034725226461887360e-02 2.558328509330749512e-01 6.951588392257690430e-02 -3.892759978771209717e-01 3.223557490855455399e-03 -8.429680764675140381e-02 4.611803591251373291e-01 -1.905018538236618042e-01 -4.953894391655921936e-02 1.306294351816177368e-01 -7.726804912090301514e-02 -1.579723358154296875e-01 1.527915894985198975e-01 -1.110070273280143738e-01 1.355882138013839722e-01 -2.207788676023483276e-01 2.408658154308795929e-02 -7.023306936025619507e-02 -1.225383281707763672e-01 -8.308640122413635254e-02 -6.581842154264450073e-02 -2.066611349582672119e-01 -1.240872144699096680e-01 3.842157125473022461e-01 1.589035429060459137e-02 1.630176007747650146e-01 -4.387210309505462646e-02 1.047627478837966919e-01 2.224820256233215332e-01 -3.831029310822486877e-02 2.083411626517772675e-02 1.982612907886505127e-01
-1.672528088092803955e-01 8.773890137672424316e-02 2.190656214952468872e-01 -2.192313522100448608e-01 9.656125307083129883e-02 -9.379578381776809692e-02 1.546477824449539185e-01 3.083319589495658875e-02 9.395100176334381104e-02 -2.046625167131423950e-01 -1.038437485694885254e-01 -4.689251780509948730e-01 -1.893675923347473145e-01 -4.785808175802230835e-02 3.717972710728645325e-02 1.477632522583007812e-01 -1.450767274945974350e-02 -6.196511536836624146e-02 -1.270092725753784180e-01 6.174403429031372070e-02 1.765520274639129639e-01 -5.413348786532878876e-03 1.338142901659011841e-01 4.134826362133026123e-02 -8.794129639863967896e-02 8.947975188493728638e-02 -1.237385571002960205e-01 3.708213269710540771e-01 1.097969189286231995e-01 -5.235328152775764465e-02 -4.496071636676788330e-01 1.490665376186370850e-01
-2.344131469726562500e-01 8.204995095729827881e-02 -9.347648918628692627e-02 -2.811390757560729980e-01 1.121756508946418762e-01 9.423305839300155640e-02 1.043407097458839417e-01 -1.660011410713195801e-01 -1.859000325202941895e-01 5.610267817974090576e-02 5.968740582466125488e-02 -2.285126447677612305e-01 1.194374933838844299e-01 -4.236320033669471741e-02 2.203509509563446045e-01 1.770342290401458740e-01 -1.683084070682525635e-01 -3.681858628988265991e-02 -9.522889554500579834e-02 1.228856742382049561e-01 2.295818179845809937e-01 -3.236399590969085693e-02 1.850881278514862061e-01 1.667495667934417725e-01 9.657079726457595825e-02 -4.316969215869903564e-01 1.863688789308071136e-02 3.618248105049133301e-01 2.250275313854217529e-01 5.720845237374305725e-02 -2.244046628475189209e-01 -1.733929477632045746e-02
-4.941518232226371765e-02 -1.837103664875030518e-01 -1.598286628723144531e-01 -3.347903788089752197e-01 3.392278254032135010e-01 1.040045619010925293e-01 8.677384257316589355e-02 5.693879351019859314e-02 -2.074403017759323120e-01 2.960768938064575195e-01 1.197650213725864887e-03 -7.503923028707504272e-02 6.928779929876327515e-02 -8.659056574106216431e-02 4.111310094594955444e-02 -2.277002930641174316e-01 -1.763339191675186157e-01 -1.794976554811000824e-02 8.307179808616638184e-02 -1.441041380167007446e-01 9.005673229694366455e-02 -2.468832135200500488e-01 1.553540229797363281e-01 2.118550539016723633e-01 2.631253302097320557e-01 2.544297873973846436e-01 -3.559696674346923828e-02 2.010958269238471985e-02 7.819002121686935425e-02 1.279928833246231079e-01 -3.156034648418426514e-01 -1.801356226205825806e-01
-5.002146959304809570e-02 3.193433582782745361e-01 2.038100212812423706e-01 -3.872533440589904785e-01 1.106363236904144287e-01 -3.573666512966156006e-02 3.705959916114807129e-01 -2.627447247505187988e-01 -2.773351408541202545e-02 1.478970050811767578e-01 -7.413260638713836670e-02 -5.369371920824050903e-02 -7.557369768619537354e-02 -3.126513957977294922e-02 1.347366124391555786e-01 -2.148529142141342163e-01 2.719474025070667267e-02 -2.046350017189979553e-02 -1.095530167222023010e-01 -1.324210911989212036e-01 -2.405945770442485809e-02 -1.294282078742980957e-01 -2.914947569370269775e-01 3.715282678604125977e-01 1.042986637912690639e-03 1.181686818599700928e-01 -3.964321315288543701e-02 2.040375769138336182e-02 1.030178889632225037e-01 1.688358187675476074e-01 7.137790322303771973e-02 2.256101071834564209e-01
-3.286269605159759521e-01 1.064166128635406494e-01 8.925089985132217407e-02 -2.786084115505218506e-01 2.234215289354324341e-01 9.972433000802993774e-02 1.201411113142967224e-01 -1.241078674793243408e-01 -2.060137242078781128e-01 1.561444997787475586e-01 3.304217457771301270e-01 -2.835118472576141357e-01 4.018536582589149475e-02 -2.200182527303695679e-01 -3.621081262826919556e-02 -2.575603500008583069e-02 -4.927565157413482666e-02 -1.867182552814483643e-01 9.516352415084838867e-02 -3.898811060935258865e-03 -9.720139205455780029e-02 4.520558193325996399e-02 2.028450071811676025e-01 4.074216261506080627e-02 1.554936617612838745e-01 -2.116941101849079132e-02 6.785218417644500732e-02 2.739214897155761719e-01 -2.020649760961532593e-01 7.105911523103713989e-02 -1.174830049276351929e-01 3.638803958892822266e-01
-2.950496971607208252e-01 8.935623615980148315e-02 1.432508695870637894e-02 -1.191121488809585571e-01 1.266268491744995117e-01 1.312542557716369629e-01 1.260825991630554199e-01 1.621574461460113525e-01 -4.765942990779876709e-01 -5.206152424216270447e-02 3.458421910181641579e-03 -1.930609345436096191e-01 -6.255461275577545166e-02 -4.945794865489006042e-02 1.606443375349044800e-01 -2.027652226388454437e-02 -1.152995303273200989e-01 -4.162686467170715332e-01 -3.348469361662864685e-02 -1.328247487545013428e-01 1.300637125968933105e-01 -1.817016154527664185e-01 2.179451286792755127e-01 1.094816699624061584e-01 4.587095975875854492e-02 -1.421894431114196777e-01 3.061574697494506836e-02 2.466926872730255127e-01 3.223306536674499512e-01 3.851024806499481201e-02 -5.569263547658920288e-02 -8.970340341329574585e-02
1.373725980520248413e-01 4.124262928962707520e-01 1.388954371213912964e-01 -3.282034993171691895e-01 3.753691315650939941e-01 -1.288004964590072632e-01 1.870509833097457886e-01 3.700048476457595825e-02 -1.006891727447509766e-01 -8.353799581527709961e-02 -8.325432986021041870e-02 -1.200732886791229248e-01 -2.499202340841293335e-01 1.176547855138778687e-01 -4.512655735015869141e-02 -2.482519298791885376e-01 7.156503200531005859e-02 -5.722175911068916321e-02 3.046332001686096191e-01 2.238769829273223877e-01 2.883450128138065338e-02 -8.446077257394790649e-02 -5.239213258028030396e-02 -1.067744791507720947e-01 -5.540838465094566345e-02 -2.006529271602630615e-02 1.552049517631530762e-01 1.347662657499313354e-01 -3.067955747246742249e-02 7.395351678133010864e-02 3.660722821950912476e-02 2.912711501121520996e-01
-8.521458506584167480e-02 1.673595011234283447e-01 4.306925833225250244e-01 -2.793110609054565430e-01 1.724483072757720947e-01 -1.135516762733459473e-01 8.122543990612030029e-02 1.581420898437500000e-01 -1.181180868297815323e-02 6.674551987089216709e-04 -1.401835381984710693e-01 -8.530566468834877014e-03 -1.730933487415313721e-01 8.515149354934692383e-02 9.049422293901443481e-02 3.488898277282714844e-02 -1.348819732666015625e-01 4.532217606902122498e-02 -6.455064564943313599e-02 4.727377556264400482e-03 -1.721445024013519287e-01 5.043759196996688843e-02 3.292354345321655273e-01 1.483358591794967651e-01 1.540028303861618042e-01 1.146838888525962830e-01 -5.807467922568321228e-02 3.701568841934204102e-01 1.045831385999917984e-02 1.480609625577926636e-01 -3.605809807777404785e-01 2.101791501045227051e-01
-1.691165268421173096e-01 2.687692642211914062e-02 6.704659014940261841e-02 -2.683719694614410400e-01 1.300560981035232544e-01 1.471226662397384644e-01 4.778735339641571045e-02 -1.400151569396257401e-02 -3.380260765552520752e-01 1.592443138360977173e-01 3.516168594360351562e-01 -9.614989906549453735e-02 1.035030111670494080e-01 -8.231003582477569580e-02 1.165618002414703369e-01 3.032289259135723114e-02 -3.323114514350891113e-01 -3.909926414489746094e-01 -4.519285261631011963e-02 1.083087995648384094e-01 4.663655906915664673e-02 -1.560768783092498779e-01 1.153471022844314575e-01 1.744963377714157104e-01 1.537268608808517456e-01 -1.602544188499450684e-01 -6.741388142108917236e-02 2.214136719703674316e-01 -1.933013498783111572e-01 6.874744594097137451e-02 -2.347404807806015015e-01 3.435844555497169495e-02
1.618061959743499756e-01 1.472540050745010376e-01 2.411810606718063354e-01 -2.631053030490875244e-01 6.233147531747817993e-02 -4.373956844210624695e-02 3.579730391502380371e-01 -2.596013844013214111e-01 -1.432443112134933472e-01 2.113547772169113159e-01 -9.181387722492218018e-02 1.429296378046274185e-02 -9.983243793249130249e-02 4.297055676579475403e-02 -8.964426815509796143e-02 -3.889228031039237976e-02 -1.636257171630859375e-01 -1.331316530704498291e-01 -2.456985041499137878e-02 -1.282250732183456421e-01 2.230558544397354126e-01 -1.014069765806198120e-01 -5.352268461138010025e-03 4.876570403575897217e-01 9.042140841484069824e-02 1.827553361654281616e-01 -1.717164665460586548e-01 -3.498812392354011536e-02 2.391443848609924316e-01 -2.458486333489418030e-02 1.806480735540390015e-01 7.802822440862655640e-02
-9.648074954748153687e-02 1.211472377181053162e-01 -7.803110778331756592e-02 -1.836907565593719482e-01 2.761025726795196533e-01 2.321309745311737061e-01 6.267522927373647690e-03 -5.554230511188507080e-02 -3.516073897480964661e-02 -9.981728345155715942e-02 -2.988301813602447510e-01 -1.490114927291870117e-01 -1.434666067361831665e-01 5.194810405373573303e-02 7.993398606777191162e-02 -6.367663736455142498e-04 -1.512918174266815186e-01 -1.854492723941802979e-01 -4.425930231809616089e-02 -4.683997854590415955e-02 2.354273945093154907e-02 8.521870523691177368e-02 -8.062615990638732910e-02 3.783475756645202637e-01 4.114069044589996338e-01 -5.715411528944969177e-02 2.173536224290728569e-03 3.954493403434753418e-01 -7.131257653236389160e-02 4.592671990394592285e-02 6.585957854986190796e-02 3.020433187484741211e-01
-1.679482161998748779e-01 8.139607310295104980e-02 1.491621583700180054e-01 -1.952603608369827271e-01 2.103047221899032593e-01 1.504904590547084808e-02 -9.301624447107315063e-02 7.383839786052703857e-02 -2.983943819999694824e-01 -2.065755426883697510e-01 -9.184326231479644775e-02 -5.738806352019309998e-02 -1.427194755524396896e-02 -1.803107187151908875e-02 2.159289270639419556e-01 1.976063661277294159e-02 -7.795888185501098633e-02 -4.747336506843566895e-01 -4.565811902284622192e-02 -1.727982908487319946e-01 8.084285259246826172e-02 -1.327241361141204834e-01 1.225961595773696899e-01 1.366801112890243530e-01 -1.853478103876113892e-01 -2.546322047710418701e-01 2.868635952472686768e-01 3.023547232151031494e-01 1.947387307882308960e-01 -1.054277867078781128e-01 -9.914103150367736816e-02 -4.715748876333236694e-02
-3.254526257514953613e-01 2.424279451370239258e-01 -8.226142264902591705e-03 2.931293798610568047e-03 2.491850107908248901e-01 -8.613003790378570557e-02 2.398922443389892578e-01 -1.360834836959838867e-01 -1.810263693332672119e-01 6.987006869167089462e-03 -9.926685132086277008e-03 -3.403931558132171631e-01 -3.000676929950714111e-01 1.970672607421875000e-02 1.232152134180068970e-01 -2.272863686084747314e-01 -2.379615753889083862e-01 -3.089791536331176758e-01 -1.874580234289169312e-01 3.316064178943634033e-02 3.757694736123085022e-03 5.749862641096115112e-03 1.460044831037521362e-01 1.628203988075256348e-01 2.097626030445098877e-02 -1.451007425785064697e-01 -1.343895643949508667e-01 1.243617832660675049e-01 1.560143679380416870e-01 2.257283478975296021e-01 -6.607163697481155396e-02 1.127391010522842407e-01
-2.829414904117584229e-01 6.271431595087051392e-02 2.651871442794799805e-01 -1.997877508401870728e-01 2.272110581398010254e-01 3.494242578744888306e-02 -1.791285574436187744e-01 9.829881787300109863e-02 -2.349135428667068481e-01 -5.483781546354293823e-02 -1.487220525741577148e-01 -2.348996847867965698e-01 -2.654587328433990479e-01 -2.149174958467483521e-01 4.828955605626106262e-02 1.125519871711730957e-01 -1.233346685767173767e-01 -2.731406092643737793e-01 7.091155648231506348e-02 -3.136121109127998352e-02 1.467650290578603745e-02 -1.680393218994140625e-01 1.100756004452705383e-01 1.448290497064590454e-01 3.008247315883636475e-01 3.164320811629295349e-02 -4.940689727663993835e-02 3.146846890449523926e-01 2.685613930225372314e-01 3.869628906250000000e-02 1.030614078044891357e-01 9.720177948474884033e-02
-3.562842905521392822e-01 4.662305861711502075e-02 7.044578343629837036e-02 -3.124964833259582520e-01 6.576127558946609497e-02 3.431017324328422546e-02 6.687869876623153687e-02 -1.481834650039672852e-01 -2.921189963817596436e-01 5.541667342185974121e-02 6.877018511295318604e-02 -3.276432305574417114e-02 1.169950440526008606e-01 -1.060605272650718689e-01 -6.850974168628454208e-03 -1.611877046525478363e-02 -1.856919080018997192e-01 -2.992349863052368164e-01 5.235449969768524170e-02 5.983613058924674988e-02 1.310335397720336914e-01 -2.048952579498291016e-01 7.840833626687526703e-03 8.352033048868179321e-02 5.117350257933139801e-03 -3.745205998420715332e-01 -1.542374375276267529e-03 4.145558178424835205e-01 -1.318798810243606567e-01 5.777902901172637939e-02 -2.591429054737091064e-01 1.425399482250213623e-01
6.525009870529174805e-02 2.540832459926605225e-01 1.730629801750183105e-01 -3.046830892562866211e-01 2.259477972984313965e-01 -6.292435526847839355e-02 3.735166490077972412e-01 -1.135427653789520264e-01 -5.562305077910423279e-02 -1.483884081244468689e-02 -1.997511535882949829e-01 -7.945814728736877441e-02 6.744872778654098511e-02 -9.018383920192718506e-02 3.949273526668548584e-01 -1.085611209273338318e-01 6.101464852690696716e-02 -8.109291084110736847e-03 -2.200482413172721863e-02 -3.419961407780647278e-02 -1.605548313818871975e-03 -2.253101915121078491e-01 -1.908754855394363403e-01 3.692896962165832520e-01 -1.196026355028152466e-01 1.292175501585006714e-01 5.900913849472999573e-02 -7.475812733173370361e-02 1.848621666431427002e-01 1.045865640044212341e-01 -1.600515842437744141e-01 1.766341775655746460e-01
-1.559493541717529297e-01 1.751236617565155029e-01 -2.293322682380676270e-01 -3.140691518783569336e-01 1.852859407663345337e-01 1.554933637380599976e-01 2.666898369789123535e-01 1.019681058824062347e-02 -9.498722106218338013e-02 -4.299410060048103333e-02 -5.070430040359497070e-02 1.766293048858642578e-01 -1.604422479867935181e-01 1.302695274353027344e-01 -1.210315451025962830e-01 -1.167957782745361328e-01 9.786815941333770752e-02 -2.126879394054412842e-01 8.645375818014144897e-02 1.221577823162078857e-01 -8.260909467935562134e-02 5.480736494064331055e-02 1.144778057932853699e-01 -1.787726953625679016e-02 1.395630985498428345e-01 -1.821389496326446533e-01 7.052292674779891968e-02 3.081591725349426270e-01 4.479943811893463135e-01 2.010613381862640381e-01 -2.010496705770492554e-01 1.174868792295455933e-01
-1.724846847355365753e-02 1.955422461032867432e-01 1.570450365543365479e-01 4.383208602666854858e-02 3.478763401508331299e-01 1.279477328062057495e-01 1.141972467303276062e-01 -3.597893565893173218e-02 -6.181287020444869995e-02 -8.035665750503540039e-02 -8.555804193019866943e-02 -3.670057356357574463e-01 -1.666279137134552002e-01 -4.693035501986742020e-03 3.066850304603576660e-01 -4.806941747665405273e-02 -3.521684110164642334e-01 -1.191527247428894043e-01 -2.479860782623291016e-01 -1.055418606847524643e-02 3.050222992897033691e-02 -4.782836884260177612e-02 1.415128260850906372e-02 2.853340506553649902e-01 6.729278713464736938e-02 1.037519276142120361e-01 -2.423342131078243256e-02 4.334090054035186768e-01 6.746081262826919556e-02 6.645810604095458984e-02 -1.586256781592965126e-03 9.673122316598892212e-02
-2.555978894233703613e-01 1.692776679992675781e-01 3.377887010574340820e-01 -7.996575534343719482e-02 2.404618710279464722e-01 -1.057176962494850159e-01 1.534724142402410507e-03 -1.233577802777290344e-01 -2.326306253671646118e-01 -1.269791871309280396e-01 -5.494226515293121338e-02 -1.171160191297531128e-01 -3.576390147209167480e-01 -2.211377173662185669e-01 2.411725968122482300e-01 2.395847579464316368e-03 -1.380868405103683472e-01 -1.934209018945693970e-01 -9.211444854736328125e-02 -1.101375296711921692e-01 7.030822336673736572e-02 -1.957142502069473267e-01 -5.023239925503730774e-02 2.070978730916976929e-01 4.754531383514404297e-02 4.911115765571594238e-02 -3.284859657287597656e-02 3.055974245071411133e-01 2.970479130744934082e-01 1.209146752953529358e-01 -3.779377788305282593e-02 -1.008260771632194519e-01
-1.089386418461799622e-01 -1.979266665875911713e-02 4.003216698765754700e-02 -3.882969617843627930e-01 9.669925272464752197e-02 1.478648185729980469e-01 1.887851767241954803e-02 -2.836686559021472931e-02 -2.360609620809555054e-01 -1.451380457729101181e-02 -1.859034597873687744e-01 1.653060615062713623e-01 3.130190889351069927e-04 -2.179986387491226196e-01 2.518641054630279541e-01 3.007890097796916962e-02 -1.987537443637847900e-01 -2.418174445629119873e-01 -3.889084234833717346e-02 2.128677368164062500e-01 -3.486943617463111877e-02 -2.155730128288269043e-01 -2.655940651893615723e-01 4.200480282306671143e-01 -9.155225008726119995e-02 6.017011031508445740e-02 -3.273759782314300537e-02 -3.822533041238784790e-02 3.177911415696144104e-02 3.396232128143310547e-01 -5.376801639795303345e-02 -7.099892478436231613e-03
1.822719722986221313e-01 2.375347465276718140e-01 1.015754267573356628e-01 -3.021931648254394531e-01 -1.335805803537368774e-01 1.944954246282577515e-01 3.607818186283111572e-01 -3.639952838420867920e-01 -1.312810480594635010e-01 -7.652950286865234375e-02 -7.538068294525146484e-02 -1.351516246795654297e-01 1.732492819428443909e-02 8.044084534049034119e-03 1.328833401203155518e-01 -1.320649832487106323e-01 -3.233848512172698975e-02 -1.602667570114135742e-01 -7.843256741762161255e-02 5.662347748875617981e-02 4.922556504607200623e-02 4.505439475178718567e-02 -2.500253319740295410e-01 2.484679669141769409e-01 -5.378640815615653992e-02 4.058430716395378113e-02 5.982361733913421631e-03 2.223920822143554688e-01 1.967285126447677612e-01 3.809339180588722229e-02 2.011427879333496094e-01 3.293129503726959229e-01
4.919590894132852554e-03 -2.932505495846271515e-02 8.085530251264572144e-02 -3.102741241455078125e-01 1.731542795896530151e-01 1.224209964275360107e-01 3.434015214443206787e-01 -2.206580638885498047e-01 -1.511000245809555054e-01 6.251370906829833984e-02 3.469935851171612740e-03 2.461568564176559448e-01 1.372627168893814087e-01 1.883554607629776001e-01 2.783292159438133240e-02 -1.047195792198181152e-01 -1.653728783130645752e-01 -1.384395807981491089e-01 3.397209569811820984e-02 -5.261327326297760010e-02 -1.483117491006851196e-01 -2.617520987987518311e-01 1.950698196887969971e-01 3.710167706012725830e-01 -2.012512385845184326e-01 -6.196433678269386292e-02 3.454688787460327148e-01 -4.243519529700279236e-02 1.780088990926742554e-01 1.271299459040164948e-02 -1.314797550439834595e-01 -6.434269249439239502e-03
-2.659128606319427490e-01 1.835415959358215332e-01 2.366977781057357788e-01 4.732424765825271606e-02 3.583412766456604004e-01 1.063313037157058716e-01 3.290277719497680664e-01 -1.001567468047142029e-01 -3.388894721865653992e-02 8.848305046558380127e-02 6.509555876255035400e-02 -2.028322815895080566e-01 -2.384193837642669678e-01 -1.376805305480957031e-01 1.234682500362396240e-01 -2.125847935676574707e-01 -1.635076552629470825e-01 -2.330477535724639893e-01 -3.062993288040161133e-01 1.837149634957313538e-02 -9.859209880232810974e-03 -1.166861057281494141e-01 2.145396918058395386e-01 1.687924712896347046e-01 -6.646053493022918701e-02 -5.637836456298828125e-02 1.515810340642929077e-01 2.525820732116699219e-01 -9.053564816713333130e-02 9.555646777153015137e-02 -4.402879625558853149e-02 1.080242171883583069e-01
-2.354977279901504517e-01 -1.003275904804468155e-02 -3.474019467830657959e-02 -3.631466627120971680e-01 3.913272619247436523e-01 7.939620316028594971e-02 1.955990493297576904e-01 -9.191747009754180908e-02 -4.398022592067718506e-02 -6.931527704000473022e-02 1.706989295780658722e-02 7.099249958992004395e-02 -1.264330893754959106e-01 2.100633233785629272e-01 8.950570970773696899e-02 -8.514805138111114502e-02 -4.293258786201477051e-01 5.358486250042915344e-02 1.549804359674453735e-01 1.390472501516342163e-01 -4.575265571475028992e-02 -3.501434251666069031e-02 8.488486520946025848e-03 2.325986623764038086e-01 3.615380451083183289e-02 2.073483467102050781e-01 2.040063589811325073e-01 5.017758533358573914e-02 5.472420156002044678e-02 3.712356388568878174e-01 1.729383075144141912e-04 2.189942821860313416e-02
-9.636357426643371582e-02 -1.193832829594612122e-01 -5.171030387282371521e-02 -4.295257627964019775e-01 1.603343635797500610e-01 1.814328879117965698e-01 1.887357532978057861e-01 -2.117379754781723022e-01 -1.198234111070632935e-01 -1.125255897641181946e-01 1.879198402166366577e-01 -4.887020587921142578e-02 1.014196053147315979e-01 2.330818623304367065e-01 -5.251821503043174744e-02 3.116968572139739990e-01 -2.120700776576995850e-01 -1.054360345005989075e-01 2.621680311858654022e-02 1.299927383661270142e-01 -3.332773456349968910e-03 -8.725083619356155396e-02 3.277582302689552307e-02 3.758823275566101074e-01 2.553613781929016113e-01 6.826786696910858154e-02 4.537962004542350769e-02 2.108230590820312500e-01 6.344274431467056274e-02 -5.994009971618652344e-02 -2.546737492084503174e-01 -9.194854646921157837e-02
-1.232759580016136169e-01 -8.650783449411392212e-02 2.588189020752906799e-02 -3.152626156806945801e-01 3.002300560474395752e-01 3.388135880231857300e-02 6.855487078428268433e-02 -1.344267129898071289e-01 -7.392697036266326904e-02 -1.331126540899276733e-01 -1.262471824884414673e-01 1.522717773914337158e-01 -1.766232848167419434e-01 3.178710639476776123e-01 5.974680557847023010e-02 -2.172220847569406033e-04 -3.712620735168457031e-01 -1.626316905021667480e-01 -9.478149563074111938e-02 1.452835500240325928e-01 -1.222439408302307129e-01 -2.124815732240676880e-01 6.406377255916595459e-02 2.294452041387557983e-01 7.360205054283142090e-02 2.290533035993576050e-01 2.445597350597381592e-01 2.467493468429893255e-04 3.689008951187133789e-02 2.881844043731689453e-01 -2.122341692447662354e-01 -8.199250698089599609e-02
-2.224497795104980469e-01 -7.552661746740341187e-02 1.193103194236755371e-01 -3.119635581970214844e-01 2.725003063678741455e-01 9.459176659584045410e-02 1.725126951932907104e-01 -1.869793236255645752e-01 -4.637142643332481384e-02 -1.661912053823471069e-01 1.415964961051940918e-01 9.668629616498947144e-02 -2.751704156398773193e-01 6.728104501962661743e-02 1.917407661676406860e-02 -1.101540103554725647e-01 -2.077947258949279785e-01 3.693215176463127136e-02 6.844650208950042725e-02 -4.148632287979125977e-02 5.876968428492546082e-02 -8.716384321451187134e-02 4.317150637507438660e-02 4.385169148445129395e-01 -1.057455688714981079e-01 1.533899456262588501e-01 1.992194503545761108e-01 1.327040344476699829e-01 3.941182196140289307e-01 2.323227934539318085e-02 -1.029226928949356079e-01 -1.370503753423690796e-01
-7.886376231908798218e-02 -9.552407264709472656e-02 -9.603965282440185547e-02 -2.381438612937927246e-01 2.973492443561553955e-01 -5.605894699692726135e-02 3.664331138134002686e-01 -1.498279422521591187e-01 -2.035230547189712524e-01 2.227538526058197021e-01 1.661939471960067749e-01 -2.564370334148406982e-01 -1.263519749045372009e-02 -2.108104974031448364e-01 1.238313913345336914e-01 -1.419284939765930176e-01 -6.433974951505661011e-02 5.951350927352905273e-02 3.236361220479011536e-02 1.478619277477264404e-01 2.609909325838088989e-02 -3.207117021083831787e-01 -5.421309918165206909e-02 1.858736388385295868e-02 -3.982671536505222321e-03 2.683829069137573242e-01 3.249002695083618164e-01 -9.986501187086105347e-03 5.151353403925895691e-02 9.032943099737167358e-02 -2.706463038921356201e-01 8.220369368791580200e-02
-1.998696029186248779e-01 1.389760375022888184e-01 9.662759304046630859e-02 -1.250756829977035522e-01 1.442179083824157715e-01 2.264396473765373230e-02 -2.132476307451725006e-02 -1.678245514631271362e-01 -3.265789151191711426e-01 1.032555028796195984e-01 2.495256662368774414e-01 7.141558825969696045e-02 -4.280150681734085083e-02 -1.334296315908432007e-01 7.719733566045761108e-02 1.386558413505554199e-01 -3.173752874135971069e-02 -3.067351579666137695e-01 9.464472532272338867e-02 3.256039321422576904e-02 1.640799641609191895e-02 -1.514955759048461914e-01 2.569116055965423584e-01 2.043927609920501709e-01 -1.161274686455726624e-01 -1.883877515792846680e-01 8.880069106817245483e-02 2.475913912057876587e-01 -6.871281564235687256e-02 3.164846003055572510e-01 -3.782402873039245605e-01 1.846695542335510254e-01
-7.908582687377929688e-03 -2.652315050363540649e-02 2.336330264806747437e-01 -5.248123407363891602e-02 2.147023975849151611e-01 -1.036952063441276550e-01 1.610051393508911133e-01 -2.591019868850708008e-01 -3.578958213329315186e-01 -4.338843747973442078e-02 5.860731378197669983e-02 -1.795238554477691650e-01 1.351603716611862183e-01 -3.232422471046447754e-01 1.799022406339645386e-01 -1.536394804716110229e-01 -8.041413873434066772e-02 6.818742305040359497e-02 2.691734135150909424e-01 2.172868102788925171e-01 1.527305245399475098e-01 -2.672739028930664062e-01 -1.359909474849700928e-01 -2.883486822247505188e-02 5.734126642346382141e-02 6.170721352100372314e-02 1.481653153896331787e-01 5.982952192425727844e-02 1.283963024616241455e-01 1.890088319778442383e-01 -3.069191277027130127e-01 1.540173590183258057e-01
-1.060340479016304016e-01 -6.839130073785781860e-02 1.784750521183013916e-01 -2.646039724349975586e-01 4.782395362854003906e-01 9.472429007291793823e-02 -4.548488557338714600e-02 -6.430414319038391113e-02 -2.585531771183013916e-01 -1.936441510915756226e-01 1.170477643609046936e-02 7.885820418596267700e-02 -1.095891743898391724e-01 2.957185506820678711e-01 -4.219170287251472473e-02 -3.314873874187469482e-01 -2.050013393163681030e-01 -2.713029384613037109e-01 1.556663867086172104e-02 1.253066956996917725e-01 -4.328951239585876465e-02 1.739205718040466309e-01 2.207403257489204407e-02 2.796082794666290283e-01 4.729690775275230408e-02 1.789389550685882568e-01 1.112478375434875488e-01 4.967107903212308884e-03 -2.118580043315887451e-02 1.462686806917190552e-01 7.440704107284545898e-02 -9.616063907742500305e-03
-2.006771974265575409e-02 -1.104551777243614197e-01 3.143565356731414795e-01 -2.608391940593719482e-01 1.459690779447555542e-01 1.016749255359172821e-02 2.497468888759613037e-01 -1.785315573215484619e-01 -9.520075470209121704e-02 2.073996067047119141e-01 -9.890437126159667969e-02 -3.456206917762756348e-01 -1.047264710068702698e-01 3.899854049086570740e-02 9.133577346801757812e-02 1.359392851591110229e-01 5.410458520054817200e-02 -2.320317178964614868e-01 -2.844765484333038330e-01 -1.674208939075469971e-01 7.043728139251470566e-03 1.174462139606475830e-01 3.110735118389129639e-01 -5.163305997848510742e-02 -7.372081279754638672e-02 -6.381475925445556641e-02 7.464564591646194458e-02 2.292156219482421875e-01 1.204178631305694580e-01 -6.973224878311157227e-02 -2.165330201387405396e-01 2.671922147274017334e-01
-3.611547648906707764e-01 2.434282302856445312e-01 1.098486185073852539e-01 -9.410250931978225708e-02 2.620967328548431396e-01 -5.359673500061035156e-02 2.475714981555938721e-01 -1.525444686412811279e-01 -1.720205992460250854e-01 -7.604176551103591919e-02 8.398107439279556274e-02 -3.074798882007598877e-01 -2.070432603359222412e-01 2.186719328165054321e-01 1.237293928861618042e-01 -2.220810949802398682e-01 -6.852106004953384399e-02 -3.108383119106292725e-01 -2.726830840110778809e-01 -6.893934309482574463e-02 -1.102321371436119080e-01 2.169638685882091522e-02 9.805402159690856934e-02 1.194396167993545532e-01 1.209695115685462952e-01 1.761088706552982330e-02 -7.963627576828002930e-02 2.746573388576507568e-01 -1.964149251580238342e-02 4.836319014430046082e-03 -1.408412307500839233e-01 -8.415149897336959839e-02
-1.658211648464202881e-01 1.959339827299118042e-01 3.408691585063934326e-01 -2.632672488689422607e-01 4.197960793972015381e-01 2.172086387872695923e-01 -3.054956719279289246e-02 -1.514600403606891632e-02 -8.945051580667495728e-02 3.712443113327026367e-01 2.090840190649032593e-01 -6.365948170423507690e-02 -4.787193983793258667e-02 -1.836852878332138062e-01 -1.091983690857887268e-01 8.286677300930023193e-02 4.481188952922821045e-02 -2.461573779582977295e-01 -2.523848414421081543e-02 5.130497738718986511e-02 9.763335436582565308e-02 -1.913259923458099365e-01 1.919925957918167114e-01 1.203572228550910950e-01 -2.815438434481620789e-02 1.483244299888610840e-01 8.146404474973678589e-02 1.273894309997558594e-01 -8.038523048162460327e-02 -1.306641474366188049e-02 -1.446123570203781128e-01 1.976539641618728638e-01
-1.863078624010086060e-01 2.219449728727340698e-01 8.294653147459030151e-02 -3.674538806080818176e-02 2.581233680248260498e-01 -3.107902780175209045e-02 3.103767931461334229e-01 1.701415330171585083e-02 -2.620835602283477783e-01 -9.721105545759201050e-02 7.713942229747772217e-02 -2.652034759521484375e-01 -3.847996890544891357e-01 1.442062109708786011e-02 2.745427191257476807e-01 -1.507740765810012817e-01 -1.507574766874313354e-01 -3.276756405830383301e-01 -1.039045006036758423e-01 -5.393756553530693054e-02 -1.059622839093208313e-01 -2.832063101232051849e-02 1.107539236545562744e-01 1.468786001205444336e-01 -3.362554684281349182e-02 6.557351350784301758e-02 -1.793371737003326416e-01 1.875868290662765503e-01 -1.183152478188276291e-02 2.051469683647155762e-01 -1.923301517963409424e-01 3.323530405759811401e-02
-4.520854447036981583e-03 1.239648088812828064e-01 -4.538949579000473022e-03 -4.217114150524139404e-01 2.628740072250366211e-01 3.887368366122245789e-02 2.135774642229080200e-01 9.458199143409729004e-02 2.325884997844696045e-01 3.749436140060424805e-02 -2.121231108903884888e-01 -2.761095389723777771e-02 -4.229757189750671387e-02 1.271508634090423584e-01 1.139039918780326843e-01 -5.237469077110290527e-02 5.264192074537277222e-02 -1.979736238718032837e-01 -9.036296606063842773e-02 4.212881922721862793e-01 1.742071658372879028e-01 -2.337651699781417847e-01 9.635275602340698242e-02 2.218066155910491943e-01 3.521569073200225830e-01 -1.334809046238660812e-02 3.929615393280982971e-02 -5.582242459058761597e-02 1.303182244300842285e-01 -8.545041084289550781e-02 -1.415384113788604736e-01 -4.878233000636100769e-02
-2.738648951053619385e-01 -3.388774096965789795e-01 -7.172515988349914551e-02 -3.395702838897705078e-01 2.681142985820770264e-01 2.405453287065029144e-02 2.812867462635040283e-01 -3.896827995777130127e-02 -3.466027975082397461e-02 -1.150948703289031982e-01 -2.450239285826683044e-02 -3.231007140129804611e-04 -6.941539794206619263e-02 1.233707964420318604e-01 1.758603006601333618e-01 1.744926720857620239e-01 -1.106019038707017899e-02 -1.656733006238937378e-01 2.076865583658218384e-01 8.867814391851425171e-02 1.886267401278018951e-02 -2.247487008571624756e-01 1.437882333993911743e-01 3.778006434440612793e-01 7.481198012828826904e-02 1.506776511669158936e-01 8.199522644281387329e-02 2.820690870285034180e-01 4.813667386770248413e-02 -1.533978432416915894e-01 -3.485368192195892334e-02 7.515193521976470947e-02
4.489799030125141144e-04 3.254474326968193054e-02 3.413685858249664307e-01 -1.220582872629165649e-01 1.611473858356475830e-01 -1.340985447168350220e-01 1.297794934362173080e-02 -6.850558519363403320e-02 -4.565860927104949951e-01 6.384489685297012329e-02 -9.844215214252471924e-02 -6.527017802000045776e-02 -5.971512198448181152e-02 -2.627954483032226562e-01 1.477190554141998291e-01 8.692091703414916992e-02 -2.001348733901977539e-01 -1.420649737119674683e-01 -5.649812147021293640e-02 1.711091026663780212e-02 -4.485538601875305176e-02 -2.078422605991363525e-01 -8.220507204532623291e-02 2.513313591480255127e-01 1.967845261096954346e-01 -2.478893697261810303e-01 3.513842821121215820e-02 3.846318423748016357e-01 1.767767518758773804e-01 1.134934797883033752e-01 -1.334260404109954834e-01 -7.498862687498331070e-03
-3.669722378253936768e-02 1.746909022331237793e-01 -1.167161166667938232e-01 -1.301753073930740356e-01 1.351563036441802979e-01 -3.263808414340019226e-02 3.185568153858184814e-01 -1.177880987524986267e-01 -3.353053927421569824e-01 -1.315337885171175003e-02 -2.134546078741550446e-02 -2.432504594326019287e-01 4.068754985928535461e-02 -1.271938532590866089e-01 3.169012069702148438e-01 -2.445068657398223877e-01 -7.275587320327758789e-02 1.049535814672708511e-02 2.410219423472881317e-02 -1.197821125388145447e-01 1.104052066802978516e-01 -1.880985498428344727e-01 -2.550083100795745850e-01 2.295578271150588989e-01 -3.996460884809494019e-02 2.108190506696701050e-01 1.365916281938552856e-01 1.174434050917625427e-01 3.340126574039459229e-01 -3.376764431595802307e-02 -2.724872231483459473e-01 -3.918648138642311096e-02
1.172660961747169495e-01 2.354145348072052002e-01 -1.057803407311439514e-01 -2.469697147607803345e-01 -2.123134136199951172e-01 -1.247367486357688904e-01 1.706376522779464722e-01 -2.096231281757354736e-02 -1.609825193881988525e-01 1.694516539573669434e-01 -6.932041049003601074e-02 -1.801126003265380859e-01 -6.976316869258880615e-02 1.275350898504257202e-01 9.339294582605361938e-02 -9.491523355245590210e-02 1.440171897411346436e-02 -5.809036269783973694e-02 1.046641469001770020e-01 1.938700377941131592e-01 -1.954863369464874268e-01 -4.019787907600402832e-01 2.454427778720855713e-01 1.525930762290954590e-01 3.479756787419319153e-02 2.000626623630523682e-01 1.749364137649536133e-01 1.828153431415557861e-01 1.782230287790298462e-02 -1.076430752873420715e-01 -4.301935434341430664e-01 5.629403982311487198e-03
1.038947105407714844e-01 -1.115622147917747498e-01 3.279538452625274658e-02 -2.630010545253753662e-01 5.342518538236618042e-02 5.838999524712562561e-02 2.401070296764373779e-01 -2.695296108722686768e-01 -9.772214293479919434e-02 -1.447224020957946777e-01 -6.571593135595321655e-02 -7.241912931203842163e-02 2.575767636299133301e-01 2.667518891394138336e-02 1.323618143796920776e-01 2.056661844253540039e-01 -2.886187732219696045e-01 -3.391600549221038818e-01 1.539075523614883423e-01 8.396822959184646606e-02 -1.932685226202011108e-01 -2.097996175289154053e-01 -2.253303378820419312e-01 3.208593130111694336e-01 -4.632968083024024963e-02 4.361604154109954834e-02 -8.782655000686645508e-02 -2.380306459963321686e-02 2.825322747230529785e-01 1.871121488511562347e-02 -2.117440551519393921e-01 -3.898617625236511230e-02
-1.634781509637832642e-01 -9.635075926780700684e-02 8.878374099731445312e-02 -2.612307369709014893e-01 1.565150767564773560e-01 2.014801502227783203e-01 2.725753188133239746e-01 -3.666505217552185059e-01 -1.560029685497283936e-01 1.150626391172409058e-01 3.083675727248191833e-02 -3.526097163558006287e-02 -1.642572134733200073e-01 1.657065898180007935e-01 -1.423600614070892334e-01 -1.251429617404937744e-01 -2.670128345489501953e-01 -9.886473417282104492e-02 5.844489857554435730e-02 3.756245225667953491e-02 -1.443480234593153000e-02 -3.944524005055427551e-02 -1.089013144373893738e-01 3.419248163700103760e-01 -9.364379942417144775e-02 2.876085340976715088e-01 2.441848665475845337e-01 2.788753248751163483e-02 2.824448049068450928e-01 1.265395134687423706e-01 -1.077517494559288025e-01 9.048088639974594116e-02
9.106390178203582764e-02 1.754887998104095459e-01 1.181038022041320801e-01 -6.640565395355224609e-02 3.871560990810394287e-01 -2.544507086277008057e-01 1.150546669960021973e-01 1.043327227234840393e-01 -1.402181684970855713e-01 2.358488924801349640e-02 -8.370889723300933838e-02 -2.760152220726013184e-01 -2.429921478033065796e-01 -1.804156452417373657e-01 9.588114917278289795e-02 3.083665855228900909e-02 -2.950786948204040527e-01 -3.740479648113250732e-01 -1.086900383234024048e-01 1.775445602834224701e-02 2.852658033370971680e-01 -8.377913385629653931e-02 1.093997582793235779e-01 -3.803015127778053284e-02 1.082282438874244690e-01 -4.856539145112037659e-02 -6.937447190284729004e-02 2.567265629768371582e-01 -3.126350790262222290e-02 1.357113867998123169e-01 -2.007265537977218628e-01 1.150876879692077637e-01
-1.286888420581817627e-01 -5.171328037977218628e-02 -1.373394876718521118e-01 -3.969058990478515625e-01 3.371524512767791748e-01 1.207073181867599487e-01 2.685051560401916504e-01 -1.425586789846420288e-01 -4.009049534797668457e-01 2.137956768274307251e-01 1.514569949358701706e-02 -1.348814666271209717e-01 9.689033031463623047e-02 -3.788990527391433716e-02 1.049745641648769379e-02 -4.924138262867927551e-02 2.754271961748600006e-02 1.839217357337474823e-02 9.216613322496414185e-02 -7.388921827077865601e-02 5.988869816064834595e-03 -1.317221820354461670e-01 -3.093164563179016113e-01 -1.518632173538208008e-01 1.809156388044357300e-01 1.114190965890884399e-01 1.489473739638924599e-03 2.376535534858703613e-01 4.590108618140220642e-02 3.069091215729713440e-02 -2.983434200286865234e-01 -2.517644688487052917e-02
-2.748239338397979736e-01 -1.219964679330587387e-02 8.028713986277580261e-03 -1.850504875183105469e-01 2.695931494235992432e-01 5.590943619608879089e-02 1.933442950248718262e-01 -1.444307118654251099e-01 -1.368746277876198292e-03 6.437688600271940231e-03 -2.738458812236785889e-01 -2.341245859861373901e-01 -2.260383516550064087e-01 1.648621633648872375e-02 1.170663312077522278e-01 -2.628131210803985596e-01 -1.475398838520050049e-01 -4.325401186943054199e-01 -2.432885766029357910e-01 -1.399800181388854980e-01 -1.700907349586486816e-01 -1.104259788990020752e-01 1.508342660963535309e-02 8.387522399425506592e-02 1.717165261507034302e-01 -3.584860265254974365e-02 -2.201443165540695190e-01 1.611609011888504028e-01 -1.628204062581062317e-02 2.072469443082809448e-01 -8.284360170364379883e-02 2.567506954073905945e-02
-4.938231781125068665e-02 5.722434818744659424e-02 1.052411198616027832e-01 3.570277988910675049e-02 1.871841400861740112e-01 1.506194770336151123e-01 2.521620392799377441e-01 -1.453604847192764282e-01 -3.977221250534057617e-01 -4.732994735240936279e-02 3.993988409638404846e-02 -1.308583915233612061e-01 -2.733829021453857422e-01 -3.488553315401077271e-02 1.270931214094161987e-01 -1.353949904441833496e-01 -1.549291014671325684e-01 -4.059860110282897949e-01 -1.694608777761459351e-01 -1.336768269538879395e-01 -1.294259876012802124e-01 -2.060607373714447021e-01 -1.185419261455535889e-01 5.033754557371139526e-02 -4.273645207285881042e-02 -2.005313038825988770e-01 -6.856585294008255005e-02 2.453291565179824829e-01 2.172266393899917603e-01 -3.510779514908790588e-02 -2.798550426959991455e-01 -7.097168266773223877e-02
-5.825852975249290466e-02 8.227618038654327393e-02 1.920802146196365356e-01 -1.340052336454391479e-01 1.378827840089797974e-01 -5.688513815402984619e-02 2.090005576610565186e-01 1.488824486732482910e-01 3.223534673452377319e-02 8.293443918228149414e-02 -1.719586998224258423e-01 -5.929111689329147339e-02 -5.272774025797843933e-02 -7.276674266904592514e-03 -6.062455475330352783e-02 -6.151930429041385651e-03 -2.182395309209823608e-01 -1.594466418027877808e-01 2.339716851711273193e-01 3.398059010505676270e-01 -2.496732585132122040e-02 1.830260604619979858e-01 2.222017645835876465e-01 1.982633024454116821e-01 3.033190071582794189e-01 -2.788811549544334412e-02 3.637504875659942627e-01 1.917285025119781494e-01 1.912568211555480957e-01 1.477806270122528076e-01 -3.046520650386810303e-01 1.420872062444686890e-01
-1.626819074153900146e-01 -6.930720806121826172e-02 5.632340908050537109e-02 -2.993915677070617676e-01 9.436213225126266479e-02 -4.861684516072273254e-03 2.362917512655258179e-01 -3.849227130413055420e-01 -1.392288953065872192e-01 4.204938188195228577e-02 -2.212683111429214478e-02 1.970994099974632263e-02 -1.246185973286628723e-01 -3.659356757998466492e-02 -2.548767626285552979e-01 -7.538911700248718262e-02 -3.828795626759529114e-02 -4.840075224637985229e-02 1.886734217405319214e-01 1.109391301870346069e-01 1.016357541084289551e-01 1.385771483182907104e-01 -9.464703500270843506e-02 4.835415482521057129e-01 -7.364974170923233032e-02 3.523819148540496826e-02 3.878145664930343628e-02 1.562682241201400757e-01 3.018715381622314453e-01 -1.017789989709854126e-01 -1.502117514610290527e-01 2.698048055171966553e-01
9.832864999771118164e-02 4.323251843452453613e-01 2.071795910596847534e-01 -2.436406612396240234e-01 1.373758018016815186e-01 -2.090199440717697144e-01 1.189663037657737732e-01 4.499743506312370300e-02 -2.482852041721343994e-01 -1.955563016235828400e-02 2.592423260211944580e-01 -2.082039266824722290e-01 -6.417648494243621826e-02 -1.313048899173736572e-01 1.137594729661941528e-01 -9.928668290376663208e-02 -1.631747782230377197e-01 -1.588602215051651001e-01 1.830250322818756104e-01 -5.535386875271797180e-02 -4.157517850399017334e-02 -1.347437649965286255e-01 1.908330619335174561e-01 -1.158551052212715149e-01 -2.233290812000632286e-03 1.388906091451644897e-01 -1.028394550085067749e-01 9.747131913900375366e-02 1.036742404103279114e-01 -1.077744811773300171e-01 -3.121738731861114502e-01 2.971928715705871582e-01
-1.129293590784072876e-01 1.014105826616287231e-01 1.372470259666442871e-01 -4.253567457199096680e-01 1.982685774564743042e-01 -1.068390533328056335e-01 1.335606127977371216e-01 9.827630594372749329e-03 -1.626481860876083374e-01 -1.467598974704742432e-01 -8.882004022598266602e-02 -2.461317740380764008e-02 -6.250608712434768677e-02 -5.914936959743499756e-02 2.198469787836074829e-01 2.411023527383804321e-01 1.930397897958755493e-01 -9.923108667135238647e-02 7.595730945467948914e-03 -9.594867378473281860e-02 2.198460996150970459e-01 -1.242748573422431946e-01 3.420773744583129883e-01 -1.150308828800916672e-02 5.860372446477413177e-03 -1.630726903676986694e-01 1.407147198915481567e-01 2.889273166656494141e-01 2.104436606168746948e-01 2.728047668933868408e-01 -1.811639070510864258e-01 1.394432783126831055e-01
-2.209752947092056274e-01 9.635874629020690918e-02 3.385736942291259766e-01 -1.546416133642196655e-01 1.421811580657958984e-01 -1.155387684702873230e-01 -1.494291126728057861e-01 -1.637435108423233032e-01 -7.681447267532348633e-02 -1.062189508229494095e-02 -1.135467737913131714e-01 -2.556031644344329834e-01 -3.247656822204589844e-01 -1.555067300796508789e-01 4.242089763283729553e-02 4.639066010713577271e-02 -2.630716860294342041e-01 -1.512576192617416382e-01 -4.450504481792449951e-02 -1.432774215936660767e-01 7.898131757974624634e-02 -2.957972586154937744e-01 1.449044793844223022e-01 2.760907113552093506e-01 2.921624183654785156e-01 2.219286188483238220e-02 1.132225543260574341e-01 9.195646643638610840e-02 2.450739443302154541e-01 1.140850856900215149e-01 1.076989769935607910e-01 -7.370606064796447754e-02
-1.183904707431793213e-01 -1.743417829275131226e-01 -1.732990443706512451e-01 -4.889511168003082275e-01 1.695531308650970459e-01 -3.540114313364028931e-02 6.636452674865722656e-02 7.666299492120742798e-02 -2.257934510707855225e-01 -1.623535305261611938e-01 -1.495790034532546997e-01 1.253372579813003540e-01 -8.121391385793685913e-02 5.627066269516944885e-02 2.328955531120300293e-01 -1.354934126138687134e-01 6.578382104635238647e-02 -3.942453488707542419e-02 7.864031940698623657e-02 -5.547092854976654053e-02 3.026955723762512207e-01 -1.222733482718467712e-01 2.304236441850662231e-01 1.880862265825271606e-01 -1.227774545550346375e-01 -1.066727787256240845e-01 4.196255654096603394e-02 1.920508295297622681e-01 1.560214906930923462e-01 3.462436497211456299e-01 1.704221032559871674e-02 1.691413670778274536e-01
-1.719598770141601562e-01 7.272059470415115356e-02 1.509611010551452637e-01 -1.869300901889801025e-01 2.807726562023162842e-01 3.548379614949226379e-02 4.680035412311553955e-01 -1.474879384040832520e-01 9.800011664628982544e-02 2.358632683753967285e-01 1.708223223686218262e-01 3.702787309885025024e-02 4.457499459385871887e-02 -1.030322089791297913e-01 -1.087955906987190247e-01 -1.072013527154922485e-01 -3.112487494945526123e-01 -2.029444128274917603e-01 1.400896310806274414e-01 1.066639423370361328e-01 1.319372355937957764e-01 -2.397402971982955933e-01 -6.492999196052551270e-02 8.377230167388916016e-02 -3.055358529090881348e-01 1.458066105842590332e-01 1.207427680492401123e-01 1.897081583738327026e-01 1.387441009283065796e-01 -1.108464822173118591e-01 -4.141679406166076660e-02 -3.472623229026794434e-02
-1.138128191232681274e-01 -2.626529335975646973e-01 1.150078848004341125e-01 -2.396368682384490967e-01 1.804830282926559448e-01 -3.627964109182357788e-02 6.035597994923591614e-03 -6.866915524005889893e-02 -3.894995450973510742e-01 2.468296885490417480e-01 1.455212086439132690e-01 -5.936364084482192993e-02 2.587096393108367920e-01 8.735582977533340454e-02 1.458463519811630249e-01 -6.265532225370407104e-02 -9.539437294006347656e-02 -4.608105123043060303e-01 7.887680083513259888e-02 1.689411252737045288e-01 -5.675975605845451355e-02 -5.507912021130323410e-03 1.739689111709594727e-01 6.750023365020751953e-02 2.140434086322784424e-02 1.428134441375732422e-01 6.133517250418663025e-02 2.519948184490203857e-01 -1.963679790496826172e-01 3.692752495408058167e-02 -1.467900574207305908e-01 1.667345464229583740e-01
4.301945492625236511e-02 5.183459818363189697e-02 2.171358019113540649e-01 -2.446964532136917114e-01 2.045310884714126587e-01 -7.241570204496383667e-02 -6.786521524190902710e-02 2.115462161600589752e-02 -1.627131998538970947e-01 -5.041355639696121216e-02 -1.903010606765747070e-01 -3.354952931404113770e-01 -2.684028446674346924e-01 -1.237269714474678040e-01 1.641358137130737305e-01 -1.093462556600570679e-01 -2.777672708034515381e-01 -7.798755168914794922e-02 -1.863814741373062134e-01 -1.333741992712020874e-01 1.598786748945713043e-02 -3.107884526252746582e-01 1.722531914710998535e-01 2.128543108701705933e-01 1.638078689575195312e-01 1.607727408409118652e-01 -4.204806312918663025e-02 1.820231080055236816e-01 2.975460588932037354e-01 6.233228370547294617e-02 2.086148411035537720e-01 -3.415601700544357300e-02
6.952334195375442505e-02 -2.055681198835372925e-01 5.935251340270042419e-02 -3.998713493347167969e-01 3.828608691692352295e-01 1.066228225827217102e-01 1.512049138545989990e-01 -4.838452860713005066e-02 -2.174315154552459717e-01 -1.595577970147132874e-02 1.522698551416397095e-01 5.937859416007995605e-02 6.922870129346847534e-02 5.711260437965393066e-02 -8.184017986059188843e-02 -1.012904196977615356e-01 -2.083099186420440674e-01 6.673034280538558960e-03 3.386216461658477783e-01 -3.431158140301704407e-02 -4.848561808466911316e-02 -3.738692998886108398e-01 -3.647896647453308105e-02 2.534764707088470459e-01 2.215269953012466431e-01 3.982802107930183411e-02 1.603077799081802368e-01 1.033755615353584290e-01 1.031495630741119385e-01 -6.845781207084655762e-02 8.702955394983291626e-02 1.736172437667846680e-01
-1.111785024404525757e-01 1.156453788280487061e-01 -1.015125811100006104e-01 -2.513315081596374512e-01 5.621439218521118164e-02 7.897650450468063354e-02 4.872208237648010254e-01 -1.915378868579864502e-01 -3.210122138261795044e-02 1.165386885404586792e-01 1.061340272426605225e-01 -3.573198914527893066e-01 1.989113725721836090e-02 -1.870706491172313690e-02 6.406344939023256302e-03 -1.410297304391860962e-02 -2.593265473842620850e-01 1.356390714645385742e-01 1.170349642634391785e-01 3.397335708141326904e-01 2.165715396404266357e-02 -1.868070214986801147e-01 2.120613818988204002e-03 4.989932850003242493e-02 -1.404700428247451782e-01 3.240146115422248840e-02 1.706981956958770752e-01 -7.004465907812118530e-02 2.216533273458480835e-01 7.275973260402679443e-02 -1.510653495788574219e-01 2.794460952281951904e-01
2.927068173885345459e-01 3.796590566635131836e-01 -1.130139604210853577e-01 -4.103834629058837891e-01 1.748961657285690308e-01 -9.755789488554000854e-02 -4.975575953722000122e-03 -5.994670838117599487e-02 -1.134431511163711548e-01 -2.025786489248275757e-01 -1.288414746522903442e-01 -2.008748501539230347e-01 1.599393337965011597e-01 1.984504610300064087e-01 2.366254478693008423e-01 -6.258713454008102417e-02 -2.740550935268402100e-01 -1.365678608417510986e-01 2.462173998355865479e-02 -1.379340738058090210e-01 -1.718880422413349152e-02 -1.181580573320388794e-01 2.173417210578918457e-01 -7.825170457363128662e-02 1.769463717937469482e-01 -5.398785322904586792e-02 6.960650533437728882e-02 2.101314216852188110e-01 2.385209873318672180e-02 2.008489705622196198e-02 -1.627249121665954590e-01 1.336302906274795532e-01
-1.346689909696578979e-01 2.024046778678894043e-01 1.047747880220413208e-01 -3.543914258480072021e-01 -1.135527621954679489e-02 6.049339845776557922e-02 2.599470615386962891e-01 -1.158931255340576172e-01 4.116167873144149780e-02 2.071097791194915771e-01 6.049868091940879822e-02 -1.909113675355911255e-01 9.628656506538391113e-02 4.753303900361061096e-02 1.092948690056800842e-01 -1.853321641683578491e-01 1.063288226723670959e-01 -2.879264950752258301e-01 -2.240670025348663330e-01 -2.057656943798065186e-01 -3.376642614603042603e-02 -1.821761578321456909e-01 -7.529701292514801025e-02 3.513972759246826172e-01 1.730239391326904297e-01 -8.518055081367492676e-02 1.338416039943695068e-01 -7.418661843985319138e-03 3.696517348289489746e-01 6.481900811195373535e-02 -3.417462343350052834e-03 1.754006147384643555e-01
1.943892538547515869e-01 -4.022392258048057556e-02 1.445569563657045364e-02 -3.057325482368469238e-01 5.816210433840751648e-02 1.161569878458976746e-01 3.029312789440155029e-01 -4.274113476276397705e-02 -2.576662003993988037e-01 -2.365369535982608795e-02 -1.336419135332107544e-01 -2.121505588293075562e-01 -1.264419406652450562e-01 1.215145587921142578e-01 3.256724178791046143e-01 -6.590536981821060181e-02 -2.321744114160537720e-01 -1.136848935857415199e-03 1.761315576732158661e-02 1.501123011112213135e-01 2.174502164125442505e-01 -3.467279076576232910e-01 7.631479203701019287e-02 -1.749246381223201752e-02 -9.139570593833923340e-02 -9.386929869651794434e-02 2.581545114517211914e-01 -2.017257511615753174e-01 1.638463586568832397e-01 2.621465325355529785e-01 1.185379624366760254e-01 3.100126236677169800e-02
-1.798664778470993042e-01 -1.895243674516677856e-01 2.999990284442901611e-01 -4.538535475730895996e-01 2.253218889236450195e-01 3.265036642551422119e-01 1.431674808263778687e-01 -1.542667746543884277e-01 -3.046491369605064392e-02 -6.442241370677947998e-02 1.828619241714477539e-01 -9.536594152450561523e-02 1.887661069631576538e-01 5.430703237652778625e-02 -2.679827250540256500e-02 2.151248455047607422e-01 -2.507130503654479980e-01 -1.414708346128463745e-01 1.404715627431869507e-01 5.927069112658500671e-02 -7.941443473100662231e-02 -1.373479049652814865e-02 1.201187446713447571e-01 2.152468711137771606e-01 5.686018988490104675e-02 7.515805959701538086e-02 -1.714052557945251465e-01 2.249138988554477692e-02 2.897106409072875977e-01 -4.684825241565704346e-02 -3.439980000257492065e-02 3.790708258748054504e-02
-5.979557335376739502e-02 1.253312528133392334e-01 1.313658505678176880e-01 -2.028743028640747070e-01 2.273038960993289948e-02 -1.662278622388839722e-01 4.377718567848205566e-01 6.031846161931753159e-03 -8.477652817964553833e-02 1.716805398464202881e-01 -3.442449495196342468e-02 -5.520433653146028519e-03 -4.082123041152954102e-01 2.397513240575790405e-01 2.510299682617187500e-01 1.125901937484741211e-01 -2.562707476317882538e-02 -1.303320825099945068e-01 1.850236356258392334e-01 2.927524745464324951e-01 1.053774952888488770e-01 -9.324208647012710571e-02 -3.225997835397720337e-02 1.281799166463315487e-03 1.642815470695495605e-01 1.070476323366165161e-02 -8.792597055435180664e-02 2.799970209598541260e-01 7.111162692308425903e-02 6.572268158197402954e-02 -2.397914379835128784e-01 1.620341539382934570e-01
1.096255630254745483e-01 1.737686246633529663e-01 1.451541930437088013e-01 -3.117735087871551514e-01 1.043567955493927002e-01 3.522074222564697266e-01 4.750919342041015625e-02 -1.628205329179763794e-01 1.081878915429115295e-01 9.992113709449768066e-02 -6.930363178253173828e-02 6.278552114963531494e-02 -1.143578663468360901e-01 -1.920904219150543213e-01 6.975279003381729126e-02 -1.783489882946014404e-01 -8.641564100980758667e-02 -4.238667711615562439e-02 1.962878108024597168e-01 4.078134298324584961e-01 -5.341273173689842224e-02 -2.439538985490798950e-01 1.961650401353836060e-01 2.324006408452987671e-01 4.813411459326744080e-02 8.376542478799819946e-02 3.096190989017486572e-01 -2.663555182516574860e-02 2.261301577091217041e-01 -9.803798981010913849e-03 -8.756712824106216431e-02 1.579679697751998901e-01
-1.181281581521034241e-01 -4.909482318907976151e-03 3.614995181560516357e-01 -2.692171931266784668e-01 2.454904615879058838e-01 7.286154141183942556e-05 -8.812696672976016998e-03 2.083387784659862518e-02 6.571788340806961060e-02 1.153755262494087219e-01 -2.203120142221450806e-01 -1.428773552179336548e-01 7.854927331209182739e-02 -2.812423929572105408e-02 1.174544245004653931e-01 3.335065022110939026e-02 4.163097590208053589e-02 -2.458050251007080078e-01 2.006169557571411133e-01 4.938074573874473572e-02 -1.717451959848403931e-02 1.005065143108367920e-01 1.207485571503639221e-01 4.100426435470581055e-01 2.360514253377914429e-01 2.072884291410446167e-01 2.967761456966400146e-01 2.154188752174377441e-01 -2.182447351515293121e-02 -2.125963941216468811e-02 -1.989253759384155273e-01 2.049722969532012939e-01
1.642376184463500977e-01 1.623561829328536987e-01 2.811891436576843262e-01 -1.687281765043735504e-02 1.047896444797515869e-01 -1.484394967555999756e-01 2.538507282733917236e-01 8.253577351570129395e-02 -6.825143098831176758e-02 -8.900720626115798950e-03 -9.494228661060333252e-02 3.118766844272613525e-01 6.399385631084442139e-02 1.970671713352203369e-01 1.061910763382911682e-01 3.965373709797859192e-02 -3.896935284137725830e-02 -1.702943295240402222e-01 -2.847261168062686920e-02 -1.617494784295558929e-02 1.269776076078414917e-01 -1.585247069597244263e-01 1.546464711427688599e-01 3.945331275463104248e-01 -4.459301475435495377e-03 3.353665024042129517e-02 -1.044723540544509888e-01 2.737195193767547607e-01 1.965167224407196045e-01 3.904093801975250244e-01 -2.032667398452758789e-01 1.565095037221908569e-01
-1.714918762445449829e-03 2.889452576637268066e-01 1.338276416063308716e-01 -2.709843218326568604e-02 1.734133660793304443e-01 5.643914267420768738e-02 6.451289355754852295e-02 -2.327864803373813629e-02 -2.322553843259811401e-02 -4.268611967563629150e-02 -1.673344671726226807e-01 -3.078407645225524902e-01 -1.311558187007904053e-01 -6.461760401725769043e-02 2.979160249233245850e-01 -1.664559841156005859e-01 -1.495719552040100098e-01 -2.322574853897094727e-01 -3.016629517078399658e-01 8.224397897720336914e-02 8.316242694854736328e-02 -1.817989796400070190e-01 1.065258234739303589e-01 2.939514517784118652e-01 6.595744192600250244e-02 -3.129109367728233337e-02 -6.153395026922225952e-02 4.802167415618896484e-01 1.277526170015335083e-01 -8.473518490791320801e-02 7.708559185266494751e-02 1.263574957847595215e-01
9.048039093613624573e-03 1.677454560995101929e-01 2.900278568267822266e-01 -1.369381546974182129e-01 2.575772404670715332e-01 2.487915754318237305e-01 1.360604614019393921e-01 -2.597158253192901611e-01 -1.782160252332687378e-01 -1.194239929318428040e-01 -1.144405975937843323e-01 1.985860019922256470e-01 -6.338179111480712891e-02 -2.931596338748931885e-01 1.901194453239440918e-01 -1.669813692569732666e-02 6.190792843699455261e-02 -3.347708880901336670e-01 -6.349671632051467896e-02 -2.697296626865863800e-02 -7.573706656694412231e-02 -1.344013810157775879e-01 5.060575902462005615e-02 2.071919888257980347e-01 2.139011025428771973e-01 -8.123338967561721802e-02 -2.338596582412719727e-01 2.811111509799957275e-01 -6.486242264509201050e-02 1.711078733205795288e-01 -9.064766764640808105e-02 1.097362115979194641e-01
5.545252468436956406e-03 5.008730664849281311e-02 1.789293885231018066e-01 -1.720128953456878662e-01 1.777881681919097900e-01 1.143500953912734985e-01 4.195804707705974579e-03 -1.712902635335922241e-01 -4.176627099514007568e-01 1.241372600197792053e-01 1.051285937428474426e-01 -8.739719539880752563e-02 -4.479455947875976562e-02 -4.907057806849479675e-02 5.463087186217308044e-02 -6.361981481313705444e-02 -1.174746155738830566e-01 -9.042513370513916016e-02 3.279924392700195312e-02 1.427447050809860229e-01 -8.282177150249481201e-02 -2.163895517587661743e-01 -5.994251370429992676e-02 7.587449252605438232e-02 7.306406646966934204e-02 -7.133147865533828735e-02 -1.532394140958786011e-01 5.150696039199829102e-01 2.509568333625793457e-01 1.864092350006103516e-01 -3.473393619060516357e-01 -1.333575248718261719e-01
1.466208547353744507e-01 -3.590514063835144043e-01 1.164394468069076538e-01 -2.872719764709472656e-01 4.118000268936157227e-01 -2.464490942656993866e-02 2.173611819744110107e-01 -1.660467237234115601e-01 -4.065774381160736084e-01 -8.383696526288986206e-02 1.767582744359970093e-01 -1.626083105802536011e-01 -1.312575116753578186e-02 5.726819857954978943e-02 1.293570101261138916e-01 3.975291922688484192e-02 -1.842290163040161133e-01 -1.859448850154876709e-01 -1.111646816134452820e-01 1.790131255984306335e-02 2.149693667888641357e-01 9.078311850316822529e-04 1.205284055322408676e-02 -4.909095913171768188e-02 1.422808021306991577e-01 -2.831750735640525818e-02 1.723705530166625977e-01 -2.180492877960205078e-01 1.350576896220445633e-02 2.404762245714664459e-02 2.975397929549217224e-02 1.637139022350311279e-01
1.060015894472599030e-02 1.030050665140151978e-01 -5.039337649941444397e-02 -2.771567404270172119e-01 7.361412048339843750e-02 2.616513371467590332e-01 4.716378748416900635e-01 1.102602854371070862e-01 1.488191075623035431e-02 -5.447934195399284363e-02 2.507578134536743164e-01 -1.378664076328277588e-01 -1.197680979967117310e-01 -1.493240706622600555e-02 -2.375808544456958771e-03 -3.228336572647094727e-01 -1.381679028272628784e-01 -1.713766530156135559e-02 -8.845090121030807495e-02 -1.461847871541976929e-01 -5.200211890041828156e-03 -2.389776557683944702e-01 -3.043698146939277649e-02 2.604312002658843994e-01 7.642199099063873291e-02 1.132485419511795044e-01 -6.834341585636138916e-02 8.544300682842731476e-03 3.812445998191833496e-01 -9.749264270067214966e-02 -3.120378218591213226e-02 2.094526290893554688e-01
9.448096156120300293e-02 -3.144437074661254883e-02 3.356153890490531921e-02 -2.157926112413406372e-01 4.238931834697723389e-01 8.134514093399047852e-02 1.391599774360656738e-01 -1.562816798686981201e-01 -6.627321243286132812e-02 2.398897409439086914e-01 7.981350272893905640e-02 -2.228178232908248901e-01 -1.879486292600631714e-01 2.365918010473251343e-01 2.070732861757278442e-01 -3.206897899508476257e-02 -2.244605310261249542e-02 -9.366942197084426880e-02 2.931627333164215088e-01 1.680863201618194580e-01 -6.908901035785675049e-02 5.862291529774665833e-02 -9.481821209192276001e-02 2.426836192607879639e-01 -4.677385091781616211e-02 5.929729342460632324e-02 1.678961962461471558e-01 2.763677835464477539e-01 -2.705398201942443848e-01 1.415819376707077026e-01 -2.165206521749496460e-01 9.577552229166030884e-02
-5.681880563497543335e-02 2.872112095355987549e-01 1.548208445310592651e-01 -2.950840890407562256e-01 2.085392326116561890e-01 -2.977561950683593750e-01 1.283942162990570068e-01 1.390140317380428314e-02 -1.141608655452728271e-01 -8.614987134933471680e-02 -2.643256783485412598e-01 -1.505201798863708973e-03 -6.626099348068237305e-02 -3.978773579001426697e-02 -9.837429970502853394e-03 1.094923540949821472e-01 -3.898927271366119385e-01 -7.267122715711593628e-02 -1.599993407726287842e-01 2.777178958058357239e-02 3.191711306571960449e-01 1.250705868005752563e-01 2.499623969197273254e-02 2.731878757476806641e-01 1.767078787088394165e-01 2.585331797599792480e-01 -1.077481284737586975e-01 1.125813201069831848e-01 1.532965898513793945e-01 -8.835094980895519257e-03 -1.045193672180175781e-01 -1.128656342625617981e-01
1.032590121030807495e-01 1.711580753326416016e-01 2.355338633060455322e-01 -2.750611007213592529e-01 2.204322665929794312e-01 4.231772199273109436e-02 5.314351618289947510e-02 7.507913559675216675e-02 -3.076393008232116699e-01 1.601584851741790771e-01 2.425734549760818481e-01 -1.841082870960235596e-01 1.010669916868209839e-01 -5.402302742004394531e-02 1.576218903064727783e-01 -5.053338035941123962e-02 -2.148164659738540649e-01 -1.203608736395835876e-01 -5.068768933415412903e-02 1.364832073450088501e-01 -2.218890786170959473e-01 -2.257340848445892334e-01 -2.062433771789073944e-02 1.987617313861846924e-01 1.476403772830963135e-01 -1.502004265785217285e-01 -1.707320064306259155e-01 3.645654022693634033e-01 2.658904492855072021e-01 9.735822677612304688e-04 -1.069296523928642273e-01 -7.748379558324813843e-02
-1.918633580207824707e-01 2.483476139605045319e-02 8.186037838459014893e-02 -3.285599350929260254e-01 3.074581027030944824e-01 2.184691140428185463e-03 8.959544450044631958e-02 1.633479073643684387e-02 -3.574497401714324951e-01 -7.760738581418991089e-02 -1.969279907643795013e-02 5.877075716853141785e-02 6.709959357976913452e-02 3.012451827526092529e-01 1.687600314617156982e-01 2.173723578453063965e-01 -3.095936477184295654e-01 -3.304170817136764526e-02 9.812834858894348145e-02 1.549981087446212769e-01 -1.603111475706100464e-01 1.391700506210327148e-01 -2.903019636869430542e-02 1.964995115995407104e-01 1.211124211549758911e-01 3.062174618244171143e-01 1.959095001220703125e-01 2.465229183435440063e-01 4.375064000487327576e-02 1.068872287869453430e-01 -1.367425173521041870e-02 -1.546248979866504669e-02
-1.884255558252334595e-01 2.091333866119384766e-01 -5.198031663894653320e-03 -2.980781495571136475e-01 -7.909217476844787598e-02 -3.388838097453117371e-02 3.166444301605224609e-01 -2.279329150915145874e-01 -1.174541190266609192e-01 -5.932802334427833557e-02 2.123524397611618042e-01 -1.891056448221206665e-02 -1.016956474632024765e-02 -2.423668056726455688e-01 -2.671149559319019318e-02 -8.064862340688705444e-02 -1.943054348230361938e-01 -2.535549402236938477e-01 -2.285856753587722778e-01 -1.327992230653762817e-01 2.439646124839782715e-01 -1.860359460115432739e-01 7.632766384631395340e-03 4.073725640773773193e-01 5.898266565054655075e-03 3.344941511750221252e-02 3.247760534286499023e-01 -2.671515755355358124e-02 2.079482562839984894e-02 2.842335402965545654e-02 3.675251454114913940e-02 3.771815448999404907e-02
1.422984246164560318e-02 -6.857416033744812012e-02 1.692768186330795288e-01 -3.576496243476867676e-01 1.532968133687973022e-01 -1.915694475173950195e-01 3.356199264526367188e-01 5.205518007278442383e-02 -8.465305715799331665e-02 -3.044500015676021576e-02 -2.667551860213279724e-03 8.443874865770339966e-02 -3.010560572147369385e-01 -2.417211607098579407e-02 2.577327787876129150e-01 2.818331718444824219e-01 1.563831865787506104e-01 -3.298409283161163330e-01 -2.969191037118434906e-02 -6.058443710207939148e-02 1.032254546880722046e-01 -3.674391508102416992e-01 1.460538059473037720e-01 -1.362826824188232422e-01 -1.037258133292198181e-01 8.461707830429077148e-02 1.110934317111968994e-01 4.468751698732376099e-02 7.005313038825988770e-02 1.348784565925598145e-01 -1.742742210626602173e-01 -3.961410000920295715e-02
-1.954299807548522949e-01 -7.973231375217437744e-02 8.549818396568298340e-02 -2.074467688798904419e-01 1.875043362379074097e-01 7.888343930244445801e-02 2.828814387321472168e-01 -4.242072105407714844e-01 6.482604891061782837e-02 -1.518203020095825195e-01 8.515719324350357056e-02 4.257539287209510803e-02 -1.884563863277435303e-01 1.904843747615814209e-01 1.056783720850944519e-01 5.859142169356346130e-02 -1.841870397329330444e-01 -2.701823711395263672e-01 4.087588936090469360e-02 2.149891555309295654e-01 3.170722723007202148e-02 -4.229403287172317505e-02 7.321578264236450195e-02 3.413010835647583008e-01 -2.584901154041290283e-01 9.659411013126373291e-02 1.449135541915893555e-01 -4.914830252528190613e-02 6.947656720876693726e-02 1.172233223915100098e-01 -1.734904497861862183e-01 2.309726923704147339e-01
-1.577938944101333618e-01 -1.853155046701431274e-01 -1.751626878976821899e-01 -3.315766751766204834e-01 2.986154258251190186e-01 -3.269591927528381348e-02 2.902592122554779053e-01 -2.208505570888519287e-01 -2.046122997999191284e-01 -4.847488179802894592e-02 1.615688353776931763e-01 -4.100577160716056824e-02 7.410223037004470825e-02 1.381518989801406860e-01 -1.102994009852409363e-01 8.583035320043563843e-03 -2.747704088687896729e-01 3.319507464766502380e-02 7.966915518045425415e-02 1.183960512280464172e-01 -1.402573939412832260e-02 -2.277557402849197388e-01 -1.313845813274383545e-02 4.482758641242980957e-01 -7.208187878131866455e-02 6.387266516685485840e-02 1.541948616504669189e-01 1.648989915847778320e-01 8.360471576452255249e-02 -1.075758598744869232e-02 -1.590293049812316895e-01 1.589093655347824097e-01
-1.500521004199981689e-01 -1.859570443630218506e-01 3.260578811168670654e-01 -3.133632838726043701e-01 1.493575572967529297e-01 2.072351425886154175e-01 2.158370018005371094e-01 -2.013969123363494873e-01 -6.633915752172470093e-02 9.488660842180252075e-02 7.239372283220291138e-02 1.373866647481918335e-01 -9.162522852420806885e-02 -1.779160797595977783e-01 -4.149587079882621765e-02 6.367066502571105957e-02 9.101381152868270874e-02 -1.424859315156936646e-01 -7.697068154811859131e-02 9.863430634140968323e-03 -3.311884403228759766e-02 -2.014840692281723022e-01 5.210028216242790222e-02 3.399812281131744385e-01 -1.497468538582324982e-02 1.499890834093093872e-01 4.123465716838836670e-01 1.023581475019454956e-01 2.299308478832244873e-01 -1.578015238046646118e-01 -1.633026301860809326e-01 1.952339522540569305e-02
4.945679008960723877e-02 9.407193958759307861e-02 -1.476721018552780151e-01 -3.720784783363342285e-01 9.773828834295272827e-02 3.685509040951728821e-02 2.979504466056823730e-01 1.419063061475753784e-01 -1.000516936182975769e-01 1.552714109420776367e-01 2.995009720325469971e-01 -1.715033650398254395e-01 -6.938415020704269409e-02 -1.755091734230518341e-02 -1.483719423413276672e-02 1.246037408709526062e-01 -1.500513553619384766e-01 6.443946808576583862e-02 8.729397505521774292e-02 2.419465035200119019e-01 2.058402001857757568e-01 -2.570753991603851318e-01 1.600877642631530762e-01 2.301902025938034058e-01 -4.513937979936599731e-03 3.360356688499450684e-01 2.742448151111602783e-01 7.334700226783752441e-02 1.011282056570053101e-01 -4.962765797972679138e-02 -1.231066063046455383e-01 1.823583245277404785e-01
-1.541621685028076172e-01 7.937831431627273560e-02 3.015582561492919922e-01 -4.388615787029266357e-01 7.783749699592590332e-02 2.632080316543579102e-01 1.945635676383972168e-01 1.366894394159317017e-01 2.294586226344108582e-02 -6.542485952377319336e-02 3.969807550311088562e-02 -2.506036311388015747e-02 -7.269252091646194458e-02 -2.938140332698822021e-01 3.029620647430419922e-02 -1.329944133758544922e-01 -3.331184983253479004e-01 -8.231286704540252686e-02 5.387698858976364136e-02 -2.598601207137107849e-02 1.551638543605804443e-01 -3.554742783308029175e-02 3.378646075725555420e-01 1.732494682073593140e-01 2.255148589611053467e-01 -1.821935363113880157e-02 1.504668891429901123e-01 1.278062611818313599e-01 -2.079493850469589233e-01 -1.018727272748947144e-01 -4.968433082103729248e-02 -1.453212182968854904e-02
-9.075749665498733521e-02 1.909243315458297729e-01 1.537634432315826416e-01 -3.889189958572387695e-01 2.883609533309936523e-01 -1.219279468059539795e-01 -1.977530308067798615e-02 -9.236314892768859863e-02 -2.765294909477233887e-01 -1.546949446201324463e-01 -2.524732053279876709e-01 -9.087400138378143311e-02 5.834465473890304565e-02 -1.963698416948318481e-01 -2.211532741785049438e-01 -2.351545840501785278e-01 1.650747358798980713e-01 -1.758213937282562256e-01 2.634854614734649658e-02 1.274573206901550293e-01 -1.332356482744216919e-01 -4.259031638503074646e-02 1.624139845371246338e-01 1.782299578189849854e-01 9.010578691959381104e-02 -2.279789596796035767e-01 -7.653345912694931030e-02 1.717361211776733398e-01 6.930925697088241577e-02 1.305757611989974976e-01 -2.442889809608459473e-01 1.584622561931610107e-01
-9.451910108327865601e-02 1.742236167192459106e-01 2.285166829824447632e-01 -3.002895414829254150e-01 9.157690405845642090e-02 -5.241971835494041443e-02 -1.779564768075942993e-01 1.823873817920684814e-01 -3.151010274887084961e-01 1.372664123773574829e-01 -9.533032774925231934e-02 -1.393479853868484497e-01 -2.058354616165161133e-01 -6.704597175121307373e-02 1.726865321397781372e-01 -1.244694516062736511e-01 -3.355388343334197998e-01 1.519062072038650513e-01 -1.263423413038253784e-01 -5.338341742753982544e-02 2.746859565377235413e-02 -2.012810409069061279e-01 6.360661238431930542e-02 2.728826701641082764e-01 1.637225896120071411e-01 6.600504368543624878e-02 5.619887262582778931e-02 2.680890262126922607e-01 3.130940198898315430e-01 1.574327982962131500e-02 1.219565272331237793e-01 9.921376407146453857e-02
8.411370217800140381e-02 2.756257355213165283e-02 9.487197548151016235e-02 -3.551616966724395752e-01 1.760485023260116577e-01 -1.356275528669357300e-01 -8.304062299430370331e-03 1.012308616191148758e-02 -3.140399754047393799e-01 2.582006454467773438e-01 1.037084162235260010e-01 -2.025959640741348267e-01 -2.053812891244888306e-01 5.440412089228630066e-02 1.030392795801162720e-01 1.089480891823768616e-01 -2.597137391567230225e-01 -2.015013396739959717e-01 -8.339537680149078369e-02 1.712652742862701416e-01 -9.619119018316268921e-02 -1.928300410509109497e-01 2.600107789039611816e-01 1.948180198669433594e-01 -2.648421935737133026e-02 -1.858918964862823486e-01 -2.202234230935573578e-03 3.732805848121643066e-01 1.873980760574340820e-01 6.948862224817276001e-02 5.567721277475357056e-02 -9.361787140369415283e-02
-1.609961986541748047e-01 -1.070101633667945862e-01 3.654579818248748779e-01 -3.027679026126861572e-01 2.317134886980056763e-01 -5.887621641159057617e-02 4.094647243618965149e-02 -6.994729489088058472e-02 -4.012797772884368896e-01 -1.030428148806095123e-02 -1.128344889730215073e-02 1.619195342063903809e-01 1.256825774908065796e-01 -2.856756560504436493e-02 2.131763696670532227e-01 2.609654329717159271e-02 -2.014302909374237061e-01 1.846625842154026031e-02 -2.462134510278701782e-01 -5.924916639924049377e-02 -6.641213595867156982e-02 -1.086302176117897034e-01 -6.043601315468549728e-03 -9.624564647674560547e-02 3.034934103488922119e-01 1.849254369735717773e-01 2.455615252256393433e-02 -1.316849701106548309e-02 3.413933515548706055e-01 1.621871888637542725e-01 4.688358306884765625e-02 1.441116482019424438e-01
-2.008386552333831787e-01 -1.195418685674667358e-01 1.758541539311408997e-02 -4.025577306747436523e-01 1.027620136737823486e-01 -1.684706509113311768e-01 1.366335153579711914e-02 -1.505247205495834351e-01 -2.996423244476318359e-01 2.082060575485229492e-01 1.871977150440216064e-01 -2.217807620763778687e-01 -1.069887280464172363e-01 -4.600266367197036743e-02 -1.699644327163696289e-02 2.954269200563430786e-02 -2.535730004310607910e-01 -4.773066192865371704e-02 -1.026354208588600159e-01 4.519937932491302490e-02 -2.203496918082237244e-02 -1.701207458972930908e-01 2.059529349207878113e-02 7.347539067268371582e-02 1.432950049638748169e-02 -3.115693032741546631e-01 -5.229808390140533447e-03 3.668967187404632568e-01 7.900895923376083374e-02 3.279371559619903564e-01 -1.425511837005615234e-01 9.329517930746078491e-02
3.341737091541290283e-01 1.611732132732868195e-02 1.074620261788368225e-01 -2.540816962718963623e-01 2.081761509180068970e-01 -3.550824522972106934e-02 1.559537500143051147e-01 -2.121769785881042480e-01 -2.567187249660491943e-01 -4.890117421746253967e-02 6.758626550436019897e-02 -1.649577021598815918e-01 -1.291447430849075317e-01 9.624693542718887329e-02 -2.248753309249877930e-01 -3.320657610893249512e-01 -2.476541101932525635e-01 -8.596372604370117188e-02 -3.301725164055824280e-02 -8.402015268802642822e-02 1.730687469244003296e-01 6.483215838670730591e-02 -2.268790639936923981e-02 3.282719254493713379e-01 -6.388905923813581467e-03 -2.202462963759899139e-02 1.524294912815093994e-01 -4.968956857919692993e-02 1.914213895797729492e-01 -2.257157862186431885e-01 -1.824311446398496628e-03 2.793618142604827881e-01
5.783471837639808655e-02 -1.835866458714008331e-02 -6.231734063476324081e-03 -4.253427684307098389e-01 2.877598702907562256e-01 1.255942583084106445e-01 1.745430082082748413e-01 3.605898842215538025e-02 9.114684909582138062e-02 3.344717249274253845e-02 7.862345129251480103e-02 1.948164775967597961e-02 -3.102624788880348206e-02 5.764070525765419006e-02 -8.637655526399612427e-02 9.636323153972625732e-02 -6.842815130949020386e-02 -2.640408575534820557e-01 2.248221188783645630e-01 4.996697604656219482e-01 1.471670418977737427e-01 -2.068186253309249878e-01 1.153076961636543274e-01 1.934611946344375610e-01 1.270653903484344482e-01 -7.682171463966369629e-02 1.660915762186050415e-01 2.218369096517562866e-01 1.362564861774444580e-01 -1.326216012239456177e-01 5.184983089566230774e-02 1.433187276124954224e-01
7.105595618486404419e-02 4.714099690318107605e-02 2.199803246185183525e-03 -3.148507177829742432e-01 -6.361132860183715820e-02 2.468587458133697510e-01 4.646064043045043945e-01 -1.381628662347793579e-01 -1.222373545169830322e-01 -1.960492879152297974e-01 1.522534191608428955e-01 -1.703868061304092407e-02 -2.181421965360641479e-01 6.131387129426002502e-02 1.820894777774810791e-01 -1.550314128398895264e-01 -2.209308594465255737e-01 1.631374098360538483e-02 -8.133543282747268677e-02 1.349211763590574265e-02 1.991411298513412476e-01 -2.096804678440093994e-01 9.878753684461116791e-03 3.623683750629425049e-01 7.678463310003280640e-02 -5.248688906431198120e-02 -1.442025303840637207e-01 -8.324466645717620850e-02 2.167083919048309326e-01 -1.067693158984184265e-01 -1.086363643407821655e-01 1.755826473236083984e-01
-1.598042622208595276e-02 -5.292223393917083740e-02 1.576760783791542053e-03 -3.911106884479522705e-01 4.880166426301002502e-02 5.392979830503463745e-03 -1.108416467905044556e-01 -1.351391077041625977e-01 -3.525084555149078369e-01 1.077890545129776001e-01 1.567126717418432236e-03 -9.536179155111312866e-02 -6.218740344047546387e-02 3.527163267135620117e-01 1.864974945783615112e-01 -2.358945645391941071e-02 3.079331815242767334e-01 -2.145703732967376709e-01 -1.672032326459884644e-01 3.245972469449043274e-02 1.048318669199943542e-01 -1.512178331613540649e-01 2.046306803822517395e-02 9.072230011224746704e-02 1.540500968694686890e-01 4.647936522960662842e-01 -2.002377063035964966e-02 1.730401068925857544e-01 7.118046283721923828e-02 4.992004111409187317e-02 -1.108409613370895386e-01 9.558529593050479889e-03
5.735768377780914307e-02 9.919849783182144165e-02 2.662514746189117432e-01 -2.156513929367065430e-01 2.956797182559967041e-01 1.183608844876289368e-01 3.176206946372985840e-01 -1.588876475580036640e-03 -1.394574940204620361e-01 6.216561887413263321e-04 8.867604285478591919e-02 -1.172981634736061096e-01 1.318091899156570435e-01 2.301901727914810181e-01 2.258995175361633301e-02 2.896279394626617432e-01 -7.567767798900604248e-02 -2.872233688831329346e-01 5.703235417604446411e-02 1.871062815189361572e-01 -7.195244729518890381e-02 -1.674891412258148193e-01 -3.355749249458312988e-01 1.637009084224700928e-01 -2.195378690958023071e-01 1.342788636684417725e-01 -1.768668889999389648e-01 1.664563566446304321e-01 2.007572799921035767e-01 4.947548732161521912e-02 -5.966306477785110474e-02 -2.595842629671096802e-02
-2.648761570453643799e-01 6.460463255643844604e-02 5.911016836762428284e-02 -2.765378355979919434e-01 2.095200717449188232e-01 1.779215186834335327e-01 -2.352651208639144897e-02 -1.143475994467735291e-01 -2.928925156593322754e-01 2.341571748256683350e-01 1.017836183309555054e-01 -2.447149902582168579e-01 2.098923549056053162e-02 -1.002800092101097107e-01 -5.474482197314500809e-03 3.486706316471099854e-02 -1.326940804719924927e-01 -3.606512248516082764e-01 -7.028379291296005249e-02 -9.236440062522888184e-03 1.998470164835453033e-02 -6.841329857707023621e-03 7.289386540651321411e-02 2.041008025407791138e-01 1.134767457842826843e-01 -4.013004899024963379e-02 -7.776780426502227783e-02 -1.205590069293975830e-01 -2.314910590648651123e-01 3.543681502342224121e-01 -2.040503472089767456e-01 2.791464924812316895e-01
-1.751393526792526245e-01 -4.659647867083549500e-02 1.776833534240722656e-01 -2.124722450971603394e-01 3.080617785453796387e-01 -2.043663561344146729e-01 1.018011346459388733e-01 6.521117687225341797e-02 7.164747919887304306e-03 -1.025834232568740845e-01 -1.909985393285751343e-02 -9.909775108098983765e-02 -2.278327494859695435e-01 7.778759300708770752e-02 2.104731202125549316e-01 1.425787359476089478e-01 -1.573186367750167847e-01 -1.592104434967041016e-01 7.894539088010787964e-02 6.840573251247406006e-02 -7.597415242344141006e-03 1.768668591976165771e-01 1.393717825412750244e-01 3.792607188224792480e-01 2.964670658111572266e-01 -1.980741471052169800e-01 1.935125887393951416e-01 3.409584164619445801e-01 5.016144365072250366e-02 -5.688925087451934814e-02 -2.281285673379898071e-01 3.970795497298240662e-02
4.771814495325088501e-02 6.836336571723222733e-03 9.429528377950191498e-03 -1.495654135942459106e-01 2.426182478666305542e-01 2.234209626913070679e-01 -3.445599228143692017e-02 -2.409177124500274658e-01 -2.610158026218414307e-01 1.887980550527572632e-01 2.432004213333129883e-01 -7.169712800532579422e-03 -5.506511032581329346e-02 -1.975483261048793793e-02 -2.566672265529632568e-01 8.065608888864517212e-02 -4.597926139831542969e-02 -2.348218709230422974e-01 -5.137312784790992737e-02 -2.714057266712188721e-02 1.840255558490753174e-01 -1.840569972991943359e-01 2.149755507707595825e-01 3.868761956691741943e-01 -5.398452281951904297e-02 1.552394181489944458e-01 5.015522241592407227e-02 1.721216142177581787e-01 3.499209880828857422e-01 1.678294837474822998e-01 1.461488306522369385e-01 1.142088398337364197e-01
1.248855702579021454e-02 4.358481615781784058e-02 -1.112497150897979736e-01 -2.481570541858673096e-01 2.123719602823257446e-01 2.074280977249145508e-01 2.256253510713577271e-01 -2.227579429745674133e-02 -5.321649368852376938e-03 5.053533613681793213e-02 9.568455629050731659e-03 1.827679127454757690e-01 -1.633124351501464844e-01 2.102045118808746338e-01 2.304964065551757812e-01 2.277238108217716217e-02 -2.038886845111846924e-01 -3.408012092113494873e-01 6.970751285552978516e-02 4.608922898769378662e-01 7.111191749572753906e-02 -2.072804868221282959e-01 1.858268529176712036e-01 1.956727057695388794e-01 1.480689197778701782e-01 -8.814227581024169922e-02 1.409308612346649170e-01 1.139536648988723755e-01 6.996355205774307251e-02 -1.260510683059692383e-01 -4.977185279130935669e-03 2.113893926143646240e-01
4.159912839531898499e-02 -1.326339244842529297e-01 1.630639284849166870e-01 -2.306911051273345947e-01 3.056369721889495850e-01 1.125260256230831146e-02 -4.384053871035575867e-02 -1.695811152458190918e-01 -3.384402692317962646e-01 -2.565339803695678711e-01 -2.417327314615249634e-01 -4.376200735569000244e-01 5.349646881222724915e-02 3.466195613145828247e-02 -1.258246153593063354e-01 -1.818471997976303101e-01 1.996181756258010864e-01 -4.021883755922317505e-02 -6.846898049116134644e-02 -3.517621755599975586e-02 1.134376227855682373e-01 -1.020944342017173767e-01 -2.166139781475067139e-01 2.279062718152999878e-01 4.655117914080619812e-02 -8.454123884439468384e-02 3.846884891390800476e-02 3.042301833629608154e-01 -9.287483990192413330e-03 -2.024680003523826599e-02 -1.231423020362854004e-01 6.952363997697830200e-02
-7.360778003931045532e-02 9.907667338848114014e-02 2.692705988883972168e-01 -3.232764601707458496e-01 1.688052862882614136e-01 -7.977509498596191406e-02 -1.680292040109634399e-01 -3.995524942874908447e-01 -3.387649357318878174e-01 2.014795541763305664e-01 -6.565028335899114609e-03 6.666847318410873413e-02 -2.610922455787658691e-01 2.311785519123077393e-02 8.238077163696289062e-03 -7.923566550016403198e-02 -5.490873008966445923e-02 -8.386575430631637573e-02 1.136225908994674683e-01 7.388395816087722778e-02 -1.820072084665298462e-01 -5.095933564007282257e-03 6.947693228721618652e-02 1.152034327387809753e-01 -3.157539665699005127e-02 -8.769766241312026978e-02 5.158871039748191833e-02 2.216255366802215576e-01 3.656497001647949219e-01 2.472452968358993530e-01 1.034428551793098450e-01 6.675779819488525391e-02
-3.305191397666931152e-01 4.909069091081619263e-02 -5.326040834188461304e-02 -3.629202544689178467e-01 1.283082365989685059e-01 -3.309871628880500793e-02 1.340331286191940308e-01 -1.943545788526535034e-01 -3.017249405384063721e-01 1.113581880927085876e-01 3.679620623588562012e-01 -1.743450760841369629e-01 -1.456889882683753967e-02 -4.645197093486785889e-02 6.089833378791809082e-02 -1.510029286146163940e-01 -3.282347694039344788e-02 1.416320949792861938e-01 4.459002241492271423e-02 -3.712554648518562317e-02 -2.099279500544071198e-02 -3.091086447238922119e-01 1.927768886089324951e-01 3.489857912063598633e-01 -9.953289479017257690e-02 -8.586062490940093994e-02 -1.697210595011711121e-02 1.980985980480909348e-03 2.525870203971862793e-01 3.820630535483360291e-02 8.087375015020370483e-02 -1.165042072534561157e-01
-1.546356230974197388e-01 6.685905624181032181e-03 7.776843756437301636e-02 -5.745819211006164551e-01 1.627025753259658813e-01 -9.661270678043365479e-02 7.604176551103591919e-02 8.355766534805297852e-02 -2.368197776377201080e-02 -1.157863736152648926e-01 -2.824582457542419434e-01 -1.754251867532730103e-02 -1.586702316999435425e-01 -8.839379251003265381e-02 8.783066272735595703e-02 1.071616038680076599e-01 2.002894431352615356e-01 -8.584985136985778809e-02 -1.074412092566490173e-02 2.310691401362419128e-02 2.949294634163379669e-02 -1.311065405607223511e-01 2.622494697570800781e-01 8.684830367565155029e-02 -2.455899305641651154e-02 -9.758821129798889160e-02 2.937427163124084473e-01 3.839416801929473877e-01 -3.840431198477745056e-02 2.135960310697555542e-01 -1.074329838156700134e-01 7.808128371834754944e-03
-5.367636680603027344e-02 -4.430312290787696838e-02 -1.162163391709327698e-01 -3.513761460781097412e-01 1.827510893344879150e-01 1.067279353737831116e-01 -2.362510710954666138e-01 -1.686339527368545532e-01 -1.712919771671295166e-01 2.237233668565750122e-01 -9.166897088289260864e-02 -1.293859034776687622e-01 2.233395874500274658e-01 5.989524722099304199e-02 1.059754937887191772e-01 -1.408699899911880493e-01 -1.413473933935165405e-01 -1.943208277225494385e-01 -5.863917246460914612e-02 -5.284517630934715271e-02 7.753748912364244461e-03 -2.287917733192443848e-01 1.298681646585464478e-01 2.371379733085632324e-01 9.734769165515899658e-02 3.098295331001281738e-01 1.743775233626365662e-02 1.497705280780792236e-01 1.466031819581985474e-01 -8.934754878282546997e-02 -4.026988148689270020e-01 -1.753255277872085571e-01
-5.163141712546348572e-02 1.245136037468910217e-01 1.172138974070549011e-01 -3.315606415271759033e-01 3.937959372997283936e-01 2.157030403614044189e-01 1.842952221632003784e-01 -1.173795238137245178e-01 2.895497344434261322e-02 2.098965048789978027e-01 1.012011617422103882e-01 -2.208518832921981812e-01 5.880620703101158142e-02 -1.469432115554809570e-01 -1.386276632547378540e-01 1.158685088157653809e-01 -6.884080916643142700e-02 1.132671311497688293e-01 -1.187752112746238708e-01 -2.561513185501098633e-01 -3.000733628869056702e-02 -2.380409687757492065e-01 1.123530194163322449e-01 3.387966454029083252e-01 3.097478672862052917e-02 1.435907483100891113e-01 1.080260723829269409e-01 3.293750882148742676e-01 -8.902767300605773926e-02 -5.589747428894042969e-02 -1.065588220953941345e-01 -2.840794809162616730e-02
1.452625989913940430e-01 -2.227291613817214966e-01 2.122033536434173584e-01 -3.878696560859680176e-01 3.056258708238601685e-02 8.303861320018768311e-02 4.289948940277099609e-01 -1.731214858591556549e-02 -2.655571401119232178e-01 -8.083135634660720825e-02 1.143958494067192078e-01 -1.702626943588256836e-01 -1.082541346549987793e-01 -1.025744229555130005e-01 1.251434534788131714e-01 -1.034773066639900208e-01 -3.045333325862884521e-01 2.317188084125518799e-01 -6.788261234760284424e-02 2.614502012729644775e-01 1.960907876491546631e-01 -1.492859330028295517e-03 -1.896264553070068359e-01 2.016129642724990845e-01 -7.951866835355758667e-03 1.018122881650924683e-01 -3.636156395077705383e-02 -1.292816828936338425e-02 8.224966377019882202e-02 -1.060216128826141357e-01 -9.614182263612747192e-02 1.695021800696849823e-02
-2.731453180313110352e-01 -5.328731611371040344e-02 -7.353551685810089111e-02 -2.988162934780120850e-01 3.762554526329040527e-01 1.541371643543243408e-01 2.177607864141464233e-01 -1.064639464020729065e-01 -1.994490176439285278e-01 -1.647228933870792389e-02 2.756121456623077393e-01 1.178347542881965637e-01 8.678335696458816528e-02 -9.585650265216827393e-02 -1.167414635419845581e-01 -1.813037544488906860e-01 -2.385637164115905762e-01 -9.984926320612430573e-03 -4.586799815297126770e-02 1.284085363149642944e-01 1.298246234655380249e-01 -1.516416072845458984e-01 7.803278416395187378e-02 4.532322585582733154e-01 -8.101714402437210083e-02 4.784912616014480591e-02 1.157501712441444397e-02 1.584024280309677124e-01 -1.309726238250732422e-01 3.488858789205551147e-02 -1.367147713899612427e-01 1.120327934622764587e-01
5.000646412372589111e-02 3.098588809370994568e-02 4.677498713135719299e-03 -2.872332632541656494e-01 4.153360128402709961e-01 -9.333961457014083862e-02 1.787333488464355469e-01 -1.030364111065864563e-01 -8.118608593940734863e-02 1.543780136853456497e-02 4.491654038429260254e-02 -4.611173272132873535e-01 -1.122083812952041626e-01 1.550280749797821045e-01 6.952346116304397583e-02 1.654493063688278198e-01 -3.213041927665472031e-03 -2.163251042366027832e-01 -4.168900102376937866e-02 -2.051022648811340332e-01 -3.565884009003639221e-02 5.730763822793960571e-02 3.047468364238739014e-01 9.318175166845321655e-02 -5.543060833588242531e-04 -1.608085930347442627e-01 2.770518697798252106e-02 8.863613009452819824e-02 5.923712253570556641e-02 -1.493479758501052856e-01 -3.520384430885314941e-01 1.377644836902618408e-01
-1.180840306915342808e-03 4.868247807025909424e-01 1.989479959011077881e-01 -2.483886033296585083e-01 -1.184064373373985291e-01 -8.288864046335220337e-02 1.259251087903976440e-01 -7.621388137340545654e-02 -9.022687375545501709e-02 -2.531650662422180176e-01 -8.117865771055221558e-02 -2.549327015876770020e-01 5.122807808220386505e-03 -2.168011106550693512e-02 1.275888681411743164e-01 -2.558647654950618744e-02 -2.246824651956558228e-01 -2.040593326091766357e-01 2.070225588977336884e-02 -6.217952445149421692e-02 -1.152457222342491150e-01 -8.521572500467300415e-02 2.977608740329742432e-01 -1.127483323216438293e-02 5.396115407347679138e-02 -7.722826302051544189e-02 8.687736093997955322e-02 2.876656353473663330e-01 7.159769069403409958e-03 -1.940706931054592133e-02 -1.822659522294998169e-01 3.454695641994476318e-01
-3.432393074035644531e-01 -1.010816022753715515e-01 1.298694610595703125e-01 -2.526358664035797119e-01 1.945896744728088379e-01 -1.179798766970634460e-01 1.919942945241928101e-01 1.527465693652629852e-02 -1.773573160171508789e-01 -2.251082211732864380e-01 -1.341858804225921631e-01 -1.638228148221969604e-01 1.184405535459518433e-01 1.148304194211959839e-01 2.403277456760406494e-01 1.421424746513366699e-01 -4.347494989633560181e-02 -1.962038129568099976e-01 5.411683116108179092e-03 -3.107622615061700344e-04 -1.687965239398181438e-03 -1.947714830748736858e-03 2.296429723501205444e-01 1.382462531328201294e-01 2.271409779787063599e-01 -1.549395173788070679e-01 2.180417031049728394e-01 3.755869865417480469e-01 1.285333782434463501e-01 2.513912692666053772e-02 2.232001861557364464e-03 -2.767942845821380615e-01
5.441242828965187073e-02 -8.587074279785156250e-02 1.499421000480651855e-01 -2.921633124351501465e-01 1.969947069883346558e-01 -3.868205249309539795e-01 2.422199100255966187e-01 -3.239335417747497559e-01 -2.783410437405109406e-02 -1.137752011418342590e-01 4.102559387683868408e-02 -1.853143572807312012e-01 5.092642456293106079e-02 3.281539306044578552e-02 2.100562304258346558e-02 5.441693589091300964e-02 -6.067272648215293884e-02 5.431625992059707642e-02 2.414153367280960083e-01 2.782135605812072754e-01 2.224917337298393250e-02 -2.607269287109375000e-01 9.644697606563568115e-02 2.457392215728759766e-01 1.045422479510307312e-01 9.780078381299972534e-02 -1.472402065992355347e-01 2.353500574827194214e-01 1.525122374296188354e-01 5.268310755491256714e-02 2.608941197395324707e-01 -2.868346497416496277e-02
-9.884598106145858765e-02 6.100175157189369202e-02 5.868012085556983948e-02 -3.773124217987060547e-01 2.159093469381332397e-01 -5.428975820541381836e-02 -4.988082125782966614e-02 1.604287512600421906e-02 -3.857485055923461914e-01 -1.059854477643966675e-01 -3.119737096130847931e-02 -9.133546799421310425e-02 2.291622608900070190e-01 -9.014790877699851990e-03 2.574924193322658539e-02 -1.858319640159606934e-01 9.745324403047561646e-02 -1.147326678037643433e-01 1.019286140799522400e-01 1.560031473636627197e-01 -1.336699724197387695e-01 -5.229285359382629395e-02 -1.611134409904479980e-01 8.286470547318458557e-03 3.385256826877593994e-01 -2.581352889537811279e-01 2.094670943915843964e-02 3.227854073047637939e-01 9.677623957395553589e-02 9.616388380527496338e-02 -2.272308319807052612e-01 2.666875422000885010e-01
-1.999166905879974365e-01 2.289730459451675415e-01 -1.283512171357870102e-02 -3.282824456691741943e-01 3.408577740192413330e-01 -7.885056547820568085e-03 1.269494444131851196e-01 1.966582238674163818e-01 -8.317084610462188721e-02 -1.634369418025016785e-02 2.584486268460750580e-02 1.745898574590682983e-01 -5.804279819130897522e-02 1.662096530199050903e-01 1.673312336206436157e-01 1.153216212987899780e-01 -2.740038037300109863e-01 -2.211416065692901611e-01 -2.845402993261814117e-02 2.540794610977172852e-01 4.682827889919281006e-01 -4.246642440557479858e-02 -6.621482968330383301e-02 1.685461401939392090e-01 1.514880061149597168e-01 2.966796420514583588e-02 8.253810554742813110e-02 8.401580154895782471e-02 1.055014058947563171e-01 -1.559575051069259644e-01 -1.262868661433458328e-02 3.823284059762954712e-02
-1.404304355382919312e-01 1.004127189517021179e-01 -8.527474477887153625e-03 -4.476571977138519287e-01 4.953264072537422180e-02 -6.840100139379501343e-02 2.422815859317779541e-01 -8.487094193696975708e-02 5.964418128132820129e-02 7.972282171249389648e-02 2.601115964353084564e-02 -2.347299009561538696e-01 6.076828390359878540e-02 -8.450046181678771973e-02 -5.084121972322463989e-02 -3.047467209398746490e-02 -1.322190463542938232e-01 -1.188115030527114868e-01 -1.830812394618988037e-01 -2.720477990806102753e-02 2.387706488370895386e-01 -4.133186638355255127e-01 1.030342839658260345e-02 2.546360194683074951e-01 -3.643223047256469727e-01 8.762895315885543823e-02 2.854711711406707764e-01 1.091810315847396851e-01 1.048201695084571838e-01 3.216832876205444336e-02 1.332776993513107300e-02 1.094852834939956665e-01
8.136168122291564941e-02 3.121680319309234619e-01 1.503286212682723999e-01 -3.098403513431549072e-01 5.277652293443679810e-02 8.170609921216964722e-02 4.543937742710113525e-01 -1.771131008863449097e-01 2.679474465548992157e-02 1.406023204326629639e-01 3.720865398645401001e-02 -1.599669009447097778e-01 8.347528427839279175e-02 -1.710534542798995972e-01 1.786486059427261353e-01 -2.375745922327041626e-01 7.019544951617717743e-03 -1.179137453436851501e-01 -1.107245385646820068e-01 -9.288940578699111938e-02 -1.436943560838699341e-01 -2.220850586891174316e-01 -1.924216151237487793e-01 3.105055093765258789e-01 4.346344247460365295e-02 1.139531135559082031e-01 -5.351291038095951080e-03 1.546779870986938477e-01 2.492256611585617065e-01 1.752714812755584717e-02 -1.020396710373461246e-03 1.359470486640930176e-01
-1.709526479244232178e-01 1.725366115570068359e-01 2.350278645753860474e-01 -2.116056829690933228e-01 1.614939570426940918e-01 6.049541756510734558e-02 8.903543651103973389e-02 -8.871085941791534424e-02 -2.561568617820739746e-01 -5.289721861481666565e-02 3.752931253984570503e-03 -5.548598989844322205e-02 3.614291176199913025e-02 -2.123386114835739136e-01 2.341521978378295898e-01 3.622197359800338745e-02 -1.126443520188331604e-01 -3.052947223186492920e-01 1.076358109712600708e-01 2.540061771869659424e-01 1.978487819433212280e-01 -2.004864364862442017e-01 -4.105605557560920715e-02 3.174622058868408203e-01 -2.133468538522720337e-02 -1.453772336244583130e-01 -3.215686082839965820e-01 -1.546314805746078491e-01 7.140680681914091110e-03 6.796033680438995361e-02 -2.707303762435913086e-01 -1.753205657005310059e-01
-2.024198919534683228e-01 -2.128265202045440674e-01 1.087755560874938965e-01 -3.850704729557037354e-01 1.180023606866598129e-02 1.669535040855407715e-01 2.511698603630065918e-01 -3.645660877227783203e-01 -3.075051645282655954e-04 1.029452532529830933e-01 2.097159326076507568e-01 3.869768604636192322e-02 -1.196603327989578247e-01 2.057564631104469299e-02 -1.070686876773834229e-01 -1.103105917572975159e-01 -2.345769107341766357e-01 -1.959122419357299805e-01 8.150974661111831665e-02 1.083093732595443726e-01 8.314472436904907227e-02 -8.647850155830383301e-02 -3.047169186174869537e-02 3.584228456020355225e-01 -7.669934537261724472e-03 1.162743661552667618e-02 1.158253103494644165e-01 2.689262665808200836e-02 2.590018510818481445e-01 1.229276135563850403e-01 -2.870256304740905762e-01 2.612511441111564636e-02
1.133394986391067505e-01 2.533685266971588135e-01 1.381309926509857178e-01 -2.828773856163024902e-01 2.459583431482315063e-01 8.389407396316528320e-02 1.766725778579711914e-01 1.145924534648656845e-02 1.434969455003738403e-01 -1.291291713714599609e-01 -2.380894273519515991e-01 3.594355583190917969e-01 -1.262635737657546997e-01 6.668633222579956055e-02 6.993591785430908203e-02 2.384904958307743073e-02 -3.265662789344787598e-01 -3.279559910297393799e-01 3.013503272086381912e-03 -1.453579813241958618e-01 -4.798788577318191528e-02 -4.550788179039955139e-02 6.841743737459182739e-02 1.326649338006973267e-01 1.876350492238998413e-02 1.131811738014221191e-01 1.689746230840682983e-02 3.067972660064697266e-01 1.022600904107093811e-01 -1.509232912212610245e-02 -3.612825274467468262e-02 3.072937428951263428e-01
6.201926991343498230e-02 3.486752510070800781e-01 2.422060817480087280e-01 -2.969719767570495605e-01 1.923625916242599487e-01 1.065398603677749634e-01 3.565991818904876709e-01 -8.840064704418182373e-02 -7.910146377980709076e-03 7.781471312046051025e-02 -4.773676022887229919e-02 -9.638050943613052368e-02 4.277485981583595276e-02 -2.799306623637676239e-02 1.663832664489746094e-01 -2.337308675050735474e-01 5.048301536589860916e-03 -7.076666504144668579e-02 -8.180105686187744141e-02 -1.046200543642044067e-01 -6.628888100385665894e-02 -1.916523426771163940e-01 -2.764536738395690918e-01 2.576110661029815674e-01 -1.567502170801162720e-01 1.292685270309448242e-01 5.643080174922943115e-02 1.458547860383987427e-01 2.530010938644409180e-01 6.315263360738754272e-02 1.423744261264801025e-01 2.849318981170654297e-01
-9.454711526632308960e-02 -2.940094470977783203e-01 1.683768182992935181e-01 -2.773348987102508545e-01 2.445618361234664917e-01 7.944419980049133301e-02 2.039290517568588257e-01 -2.066285759210586548e-01 -2.531262114644050598e-02 2.297514118254184723e-03 -2.142082341015338898e-02 7.419472932815551758e-02 -1.659018844366073608e-01 -5.900518596172332764e-02 -1.332505643367767334e-01 2.227165549993515015e-02 -5.430199578404426575e-02 -2.866925299167633057e-01 -1.753208637237548828e-01 1.659811437129974365e-01 -5.356461182236671448e-02 2.305594831705093384e-02 2.913775295019149780e-02 4.040104448795318604e-01 3.631745651364326477e-02 1.476775705814361572e-01 2.891209423542022705e-01 -3.554930537939071655e-02 2.985090315341949463e-01 -5.435380712151527405e-02 -2.634389102458953857e-01 1.128548309206962585e-01
-1.243084669113159180e-01 -2.008743211627006531e-02 1.874212026596069336e-01 -3.486288189888000488e-01 2.336652874946594238e-01 6.698755174875259399e-02 1.701398789882659912e-01 -6.301071494817733765e-02 -3.038998842239379883e-01 -9.702710062265396118e-02 -7.661478593945503235e-03 -1.216423809528350830e-01 8.517287671566009521e-02 -1.392042189836502075e-01 2.281809449195861816e-01 1.184344738721847534e-01 -1.270620077848434448e-01 -3.556307777762413025e-02 -5.860378965735435486e-02 3.874117434024810791e-01 1.315422803163528442e-01 -1.373050510883331299e-01 -2.526503503322601318e-01 3.481187820434570312e-01 -5.939965695142745972e-02 -1.270842701196670532e-01 -2.321442067623138428e-01 1.386162489652633667e-01 3.644357994198799133e-02 1.537579149007797241e-01 -5.848795175552368164e-02 -1.133087202906608582e-01
-1.750669926404953003e-01 2.186005562543869019e-01 -2.073704451322555542e-02 -2.648037075996398926e-01 4.309714138507843018e-01 1.012678369879722595e-01 2.167256921529769897e-01 -1.587328165769577026e-01 -7.843013107776641846e-02 3.966328501701354980e-01 1.437071263790130615e-01 -1.281880736351013184e-01 8.776555210351943970e-02 -1.129708439111709595e-01 -9.307257086038589478e-02 -1.285600010305643082e-02 -8.174617588520050049e-02 3.523674979805946350e-02 -3.787897294387221336e-03 -2.730236053466796875e-01 7.553922943770885468e-03 -9.692873805761337280e-02 2.374457865953445435e-01 1.906899213790893555e-01 5.047109723091125488e-02 2.609363794326782227e-01 1.019077450037002563e-01 1.891922354698181152e-01 5.461392179131507874e-02 -1.873522698879241943e-01 -1.065021231770515442e-01 -4.577044770121574402e-02
2.515298426151275635e-01 -8.943274617195129395e-02 1.368068158626556396e-01 -3.984420895576477051e-01 1.679958403110504150e-01 -3.674207953736186028e-03 3.571002483367919922e-01 3.891882300376892090e-02 -3.466936573386192322e-02 -1.001586467027664185e-01 -1.485655754804611206e-01 -1.902903020381927490e-01 -1.628301739692687988e-01 5.552858859300613403e-02 -5.187997221946716309e-02 -2.759762406349182129e-01 -2.405798882246017456e-01 -8.376733958721160889e-02 1.464007645845413208e-01 3.054326176643371582e-01 5.024431645870208740e-02 2.296726685017347336e-03 6.474160403013229370e-02 1.114644855260848999e-02 3.720745742321014404e-01 9.979787282645702362e-03 8.057208359241485596e-02 -1.387587934732437134e-01 -8.483830839395523071e-03 1.809233576059341431e-01 -1.474314033985137939e-01 -1.036053895950317383e-01
-2.781165763735771179e-02 1.163119822740554810e-01 3.628113269805908203e-01 -3.275742530822753906e-01 4.462358355522155762e-01 -8.129192888736724854e-02 1.835059523582458496e-01 -1.128098145127296448e-01 -9.700386226177215576e-02 2.171026356518268585e-02 6.603764370083808899e-03 -3.333528935909271240e-01 -1.126516237854957581e-01 -6.196044012904167175e-02 2.103196270763874054e-02 3.200433030724525452e-02 1.121186986565589905e-01 -2.265737950801849365e-01 -7.095400989055633545e-02 -2.020026445388793945e-01 -6.145096942782402039e-02 1.595982760190963745e-01 6.502936035394668579e-02 8.236588537693023682e-02 1.206273809075355530e-01 -1.304622739553451538e-01 -5.621550604701042175e-02 3.018784224987030029e-01 -1.264799237251281738e-01 -1.486623436212539673e-01 -1.818033605813980103e-01 9.253122657537460327e-02
8.441760390996932983e-02 1.965066194534301758e-01 6.637594103813171387e-02 -4.065277278423309326e-01 1.572231762111186981e-02 -4.849600791931152344e-02 6.947320885956287384e-03 -4.212487861514091492e-02 6.291870027780532837e-03 -1.107404455542564392e-01 2.496916800737380981e-02 -1.817052066326141357e-01 -2.464979141950607300e-01 -1.587328612804412842e-01 2.020509541034698486e-02 -2.495143115520477295e-01 5.262463539838790894e-02 -1.909754127264022827e-01 2.878035306930541992e-01 -1.301219463348388672e-01 -7.103226333856582642e-02 -3.294951021671295166e-01 2.514506280422210693e-01 -1.185825243592262268e-01 9.771645814180374146e-02 3.011018037796020508e-01 6.415490806102752686e-02 1.606611013412475586e-01 2.903606295585632324e-01 3.887476772069931030e-02 -1.783109158277511597e-01 8.911129832267761230e-02
-6.277152337133884430e-03 2.041891030967235565e-02 -2.148226834833621979e-03 -3.606247603893280029e-01 1.052893623709678650e-01 3.197816433385014534e-03 2.344136387109756470e-01 -2.961164712905883789e-01 -4.871659725904464722e-02 -1.603275239467620850e-01 1.890057772397994995e-01 -6.641457974910736084e-02 -3.586622700095176697e-02 -2.261705845594406128e-01 7.757511734962463379e-02 3.915387019515037537e-02 -3.250403404235839844e-01 -2.497143857181072235e-02 -1.001259610056877136e-01 3.432290554046630859e-01 -2.307044267654418945e-01 4.186768457293510437e-02 1.184627711772918701e-01 7.900244742631912231e-02 2.491868287324905396e-01 1.670493930578231812e-01 -3.120879456400871277e-02 2.845976650714874268e-01 2.335066199302673340e-01 -1.867269426584243774e-01 -6.602640450000762939e-02 -1.116948127746582031e-01
-4.080110043287277222e-02 5.486797690391540527e-01 6.994823366403579712e-02 -3.287681937217712402e-01 -3.261359781026840210e-02 -3.208562359213829041e-02 1.727690547704696655e-01 -1.063350066542625427e-01 -9.258767962455749512e-02 -2.340592592954635620e-01 -4.358147084712982178e-02 -2.778269350528717041e-01 1.679623126983642578e-01 5.759239941835403442e-02 1.081971749663352966e-01 1.356422454118728638e-01 -7.990849763154983521e-02 -1.706406772136688232e-01 4.778949543833732605e-02 -2.044115960597991943e-01 -5.069950595498085022e-02 -9.122877568006515503e-02 2.469796538352966309e-01 3.189337998628616333e-02 2.259865775704383850e-02 8.264304697513580322e-02 -2.860464621335268021e-03 2.830424308776855469e-01 6.887909024953842163e-02 6.420004647225141525e-03 -1.717430502176284790e-01 2.505077421665191650e-01
-9.716605395078659058e-02 -1.028344482183456421e-01 -1.761785335838794708e-02 -2.405199408531188965e-01 3.440774679183959961e-01 -1.282749027013778687e-01 3.191340565681457520e-01 -3.249337375164031982e-01 6.866211444139480591e-02 -3.467447459697723389e-01 8.989030867815017700e-02 5.145291984081268311e-02 -1.176372766494750977e-01 -1.445324867963790894e-01 5.090251564979553223e-02 -9.119635820388793945e-02 -2.502814233303070068e-01 -9.204617142677307129e-02 -3.772048279643058777e-02 2.161581814289093018e-01 -1.898530125617980957e-01 -1.695142090320587158e-01 1.585957780480384827e-02 2.560013234615325928e-01 2.274998463690280914e-02 2.075449824333190918e-01 7.208370417356491089e-02 2.148314416408538818e-01 1.570758670568466187e-01 -1.565912514925003052e-01 5.240845680236816406e-02 -3.914117813110351562e-02
-2.741990089416503906e-01 9.665454924106597900e-02 1.563457995653152466e-01 -1.550128608942031860e-01 3.290239870548248291e-01 -3.504129126667976379e-02 3.075516521930694580e-01 -2.653621137142181396e-02 -2.178794890642166138e-01 -6.909427046775817871e-02 1.458142418414354324e-02 -3.626655936241149902e-01 -2.471785843372344971e-01 -1.389223039150238037e-01 1.996164023876190186e-01 -4.880842193961143494e-02 -3.041058778762817383e-02 -4.645119607448577881e-01 -2.558672428131103516e-01 -9.765826910734176636e-02 -8.228931576013565063e-02 1.095170620828866959e-02 9.029330103658139706e-04 5.300081521272659302e-02 5.534197017550468445e-02 -7.153743505477905273e-02 -1.136388033628463745e-01 1.321221292018890381e-01 -7.024303078651428223e-02 6.769087910652160645e-02 -7.683049142360687256e-02 1.551528926938772202e-02
1.515401303768157959e-01 1.692820787429809570e-01 1.936064511537551880e-01 -1.616772115230560303e-01 4.437850043177604675e-02 -2.687902562320232391e-02 1.581929624080657959e-01 1.944582015275955200e-01 -1.919974684715270996e-01 -1.105067059397697449e-01 1.080114990472793579e-01 -5.155323073267936707e-02 -9.355040639638900757e-02 8.475571870803833008e-02 4.840235784649848938e-02 -1.626558750867843628e-01 -2.035385183990001678e-02 -1.173361539840698242e-01 -2.208889275789260864e-01 9.964659810066223145e-02 -9.216358512639999390e-02 -4.138044118881225586e-01 1.310539394617080688e-01 1.947342008352279663e-01 3.000317811965942383e-01 2.125246450304985046e-02 -2.813389897346496582e-01 4.712731838226318359e-01 1.084753405302762985e-02 -6.035210564732551575e-03 -1.045335233211517334e-01 -2.368647046387195587e-02
-2.623664736747741699e-01 1.043020188808441162e-02 5.451061204075813293e-02 -3.914819955825805664e-01 2.013569623231887817e-01 -1.349052041769027710e-01 3.822409510612487793e-01 6.304799020290374756e-02 -1.255163401365280151e-01 -1.574705839157104492e-01 -3.853718563914299011e-02 1.134801376610994339e-02 3.460074309259653091e-03 1.184869110584259033e-01 2.440207451581954956e-02 -1.265994310379028320e-01 5.618649348616600037e-02 -3.241656813770532608e-03 4.463911652565002441e-01 2.004094570875167847e-01 1.685334742069244385e-01 -7.377205882221460342e-03 1.718071997165679932e-01 -1.136361658573150635e-01 2.177873998880386353e-02 3.177645429968833923e-02 1.801095157861709595e-01 1.912184059619903564e-01 1.973254233598709106e-01 2.257709205150604248e-01 -8.340179175138473511e-02 1.109957471489906311e-01
-1.582190692424774170e-01 7.408146560192108154e-02 1.543358862400054932e-01 -2.455292344093322754e-01 4.555394947528839111e-01 1.471004784107208252e-01 2.284155040979385376e-01 -2.414111942052841187e-01 -3.659398853778839111e-02 -7.289982587099075317e-02 -1.330529898405075073e-01 -2.938514053821563721e-01 3.777888789772987366e-02 -1.468498110771179199e-01 1.218181699514389038e-01 -4.802344366908073425e-02 5.640470981597900391e-02 -3.104484677314758301e-01 -1.541711688041687012e-01 -2.184876650571823120e-01 -1.165656447410583496e-01 -3.504906082525849342e-03 1.287457346916198730e-01 -3.159509506076574326e-04 2.787753343582153320e-01 7.467424869537353516e-02 -4.383051022887229919e-02 1.466339677572250366e-01 -7.107109576463699341e-02 -1.532844305038452148e-01 -2.030689120292663574e-01 -1.310874670743942261e-01
1.776496618986129761e-01 2.561923265457153320e-01 3.216913938522338867e-01 -4.894031286239624023e-01 1.168407201766967773e-01 -1.871849596500396729e-02 1.775747835636138916e-01 1.411806643009185791e-01 -1.925799697637557983e-01 -4.159025847911834717e-01 4.435063526034355164e-02 -1.015511900186538696e-01 -2.205301262438297272e-02 -8.484709076583385468e-03 2.913618460297584534e-02 7.925089448690414429e-02 -1.081464439630508423e-01 -6.324773654341697693e-03 8.226581662893295288e-02 -1.890709102153778076e-01 2.058550715446472168e-02 -3.194721415638923645e-02 -2.104612533003091812e-03 -5.009943246841430664e-02 5.667257681488990784e-02 -7.187179476022720337e-02 -7.882235199213027954e-02 1.734934151172637939e-01 -2.919455058872699738e-03 1.652456670999526978e-01 -1.573939323425292969e-01 3.306373357772827148e-01
2.848971402272582054e-03 1.495772302150726318e-01 2.711769938468933105e-01 -3.008144348859786987e-02 3.123493492603302002e-01 1.128517240285873413e-01 1.460819840431213379e-01 -1.641313880681991577e-01 -2.730036675930023193e-01 -2.747036516666412354e-01 -1.806213855743408203e-01 -6.891532242298126221e-02 7.204773277044296265e-02 -1.340885907411575317e-01 -4.683012515306472778e-02 9.324111044406890869e-03 -2.071522474288940430e-01 -2.790737450122833252e-01 -1.286919713020324707e-01 -1.015351936221122742e-01 -6.126368045806884766e-02 -1.758732050657272339e-01 1.145416274666786194e-01 1.999665647745132446e-01 3.651335239410400391e-01 -9.475226700305938721e-02 -1.321926862001419067e-01 2.419084608554840088e-01 -7.830473035573959351e-02 8.764310926198959351e-02 5.448491126298904419e-02 2.474871873855590820e-01
2.165816277265548706e-01 -1.655768230557441711e-02 4.717120528221130371e-02 -3.699474036693572998e-01 -1.654241085052490234e-01 -1.506141722202301025e-01 3.783576786518096924e-01 -1.223799660801887512e-01 -7.589969784021377563e-02 5.675633996725082397e-02 7.347392290830612183e-02 -1.691777110099792480e-01 -2.348233014345169067e-01 3.685259027406573296e-03 -8.833030238747596741e-03 1.983080953359603882e-01 -1.810910254716873169e-01 1.601841002702713013e-01 4.882670182269066572e-04 2.665148675441741943e-01 1.675973385572433472e-01 -2.501573860645294189e-01 -9.348495304584503174e-02 3.468396961688995361e-01 2.169580757617950439e-01 -4.776165634393692017e-02 2.711174776777625084e-03 4.468319937586784363e-03 2.903832495212554932e-02 -8.752485737204551697e-03 -2.571410238742828369e-01 4.879489913582801819e-02
-1.454513669013977051e-01 -1.760511547327041626e-01 -5.670916289091110229e-02 -1.874276548624038696e-01 3.765006661415100098e-01 1.760120391845703125e-01 9.230544418096542358e-02 4.543529450893402100e-02 -2.723367139697074890e-02 9.050387144088745117e-02 -2.139258682727813721e-01 -1.771656274795532227e-01 -2.504207789897918701e-01 1.935446709394454956e-01 7.300821691751480103e-02 2.557148039340972900e-01 5.296778865158557892e-03 -1.797219365835189819e-01 7.116407621651887894e-03 9.271407127380371094e-02 4.187317192554473877e-02 -3.234843909740447998e-02 3.837064281105995178e-02 4.421857297420501709e-01 2.297444045543670654e-01 8.937811362557113171e-04 1.665451526641845703e-01 2.288282960653305054e-01 5.761441960930824280e-02 4.754972830414772034e-02 -2.984202504158020020e-01 3.032406978309154510e-02
-2.387080490589141846e-01 -9.388165920972824097e-02 3.342345356941223145e-02 -1.428844928741455078e-01 8.889736235141754150e-02 -8.402809500694274902e-02 4.738601744174957275e-01 3.083569742739200592e-02 -1.998298428952693939e-02 -7.586123794317245483e-02 -2.182843238115310669e-01 -2.664805948734283447e-01 -1.926823891699314117e-02 2.251388877630233765e-01 1.461571902036666870e-01 -6.614303588867187500e-02 -1.390826702117919922e-01 1.550319343805313110e-01 2.486190199851989746e-02 -1.007962450385093689e-01 8.420277386903762817e-02 -2.550828158855438232e-01 2.171132862567901611e-01 1.924170851707458496e-01 -8.933760970830917358e-02 2.428529858589172363e-01 9.592320770025253296e-02 1.269915997982025146e-01 -1.168176606297492981e-01 -7.919371128082275391e-02 -2.725327014923095703e-01 2.713826894760131836e-01
-1.908333599567413330e-01 3.235200792551040649e-02 7.717311382293701172e-02 -1.988797783851623535e-01 2.986662685871124268e-01 -1.835160329937934875e-02 9.883236885070800781e-02 1.205622553825378418e-01 -3.585952222347259521e-01 -1.383748799562454224e-01 4.850325360894203186e-02 -1.879868358373641968e-01 -3.292869403958320618e-02 1.469382345676422119e-01 9.484471380710601807e-02 -1.190309077501296997e-01 2.185279428958892822e-01 -3.066765964031219482e-01 8.635976910591125488e-02 -1.044409349560737610e-01 1.629912704229354858e-01 -5.280072242021560669e-02 1.560847610235214233e-01 2.389695793390274048e-01 3.407884016633033752e-02 -2.853146195411682129e-01 3.009061515331268311e-01 2.699448168277740479e-01 2.122540920972824097e-01 -4.460963979363441467e-02 4.498363472521305084e-03 8.877247571945190430e-02
-1.580928117036819458e-01 7.172313332557678223e-02 1.952783912420272827e-01 -2.941040992736816406e-01 2.829022109508514404e-01 6.461971998214721680e-02 -4.222786799073219299e-02 -1.645583063364028931e-01 -7.573233451694250107e-03 2.124835737049579620e-03 6.011541560292243958e-02 -1.424219012260437012e-01 6.787696480751037598e-02 2.664840221405029297e-02 -2.877113781869411469e-02 2.792519032955169678e-01 -2.147134542465209961e-01 -1.130539178848266602e-01 -2.913003228604793549e-02 1.616163253784179688e-01 -1.772719025611877441e-01 -2.201395034790039062e-01 1.598074287176132202e-01 5.101452469825744629e-01 2.211140543222427368e-01 6.884609907865524292e-02 -5.034777149558067322e-02 2.425846159458160400e-01 1.650190055370330811e-01 -5.177214369177818298e-02 1.190319955348968506e-01 -1.159941181540489197e-01
1.294652223587036133e-01 1.822324395179748535e-01 5.869701877236366272e-02 -2.531919777393341064e-01 1.061253249645233154e-01 -9.173475950956344604e-02 3.066564500331878662e-01 -2.978135943412780762e-01 -6.473537534475326538e-02 5.847123637795448303e-02 7.720220834016799927e-02 5.713791027665138245e-02 -3.302206397056579590e-01 5.540660582482814789e-03 1.833219528198242188e-01 1.634265631437301636e-01 -2.262801304459571838e-02 -1.485893428325653076e-01 -7.757582515478134155e-02 2.680138349533081055e-01 2.333823740482330322e-01 -9.195117652416229248e-02 -1.428746245801448822e-02 -9.505303204059600830e-02 9.069814532995223999e-02 1.791196642443537712e-03 2.295414656400680542e-01 2.946131229400634766e-01 -4.936478286981582642e-02 2.243944630026817322e-02 -4.119610488414764404e-01 -2.956067211925983429e-02
-6.986446212977170944e-03 1.209095213562250137e-02 1.786334365606307983e-01 -4.099949598312377930e-01 1.930307596921920776e-01 2.764181606471538544e-02 -1.050712913274765015e-01 2.288577146828174591e-02 -4.098409414291381836e-01 -1.499809473752975464e-01 -1.715169996023178101e-01 -2.539072930812835693e-01 1.127243489027023315e-01 -6.467483937740325928e-02 6.963925436139106750e-03 -1.676924526691436768e-01 6.264896690845489502e-02 -6.127431616187095642e-02 1.114968582987785339e-01 1.278939843177795410e-01 -2.168221212923526764e-02 -5.757909268140792847e-03 -4.320788010954856873e-02 -7.359912153333425522e-03 1.683645695447921753e-01 -2.122274786233901978e-01 -7.117186486721038818e-02 3.223836421966552734e-01 8.316165208816528320e-02 2.425052411854267120e-02 -2.488245815038681030e-01 3.607037961483001709e-01
-2.843527123332023621e-02 1.733941286802291870e-01 2.890818359446711838e-05 -1.584037989377975464e-01 2.725201547145843506e-01 1.195118390023708344e-02 2.519772760570049286e-02 2.458971925079822540e-02 -1.506199687719345093e-01 -1.579028666019439697e-01 -1.268283426761627197e-01 -1.700512915849685669e-01 -2.938648462295532227e-01 5.158440396189689636e-02 2.873547673225402832e-01 -2.075318694114685059e-01 -3.018698990345001221e-01 -2.395053803920745850e-01 -3.441811501979827881e-01 -9.486913681030273438e-02 1.470951288938522339e-01 -2.449602186679840088e-01 8.923240005970001221e-03 3.976534307003021240e-02 2.083077877759933472e-01 -7.565596606582403183e-03 -9.025695919990539551e-02 2.336948364973068237e-01 6.704350560903549194e-02 9.537695907056331635e-03 -2.841667532920837402e-01 -1.015092507004737854e-01
-7.216613739728927612e-02 -5.704323202371597290e-02 1.697719991207122803e-01 -3.707380294799804688e-01 5.318739414215087891e-01 1.305298507213592529e-01 4.652636125683784485e-02 -1.457109898328781128e-01 -6.228429451584815979e-02 -2.572852373123168945e-01 -4.477167874574661255e-02 1.875825673341751099e-01 -2.113306969404220581e-01 1.681171655654907227e-01 -5.547343194484710693e-02 1.558880228549242020e-02 -1.814232021570205688e-01 -2.678933739662170410e-01 1.054060235619544983e-01 4.963623359799385071e-02 -1.124666482210159302e-01 4.516572877764701843e-02 -1.172321960330009460e-01 1.182299107313156128e-01 5.877431482076644897e-02 1.905482560396194458e-01 9.977810084819793701e-02 1.859067380428314209e-01 4.667976498603820801e-02 2.018109261989593506e-01 -1.604109257459640503e-01 -6.963574141263961792e-02
5.460122134536504745e-03 8.595985174179077148e-02 8.646360039710998535e-02 -3.480767905712127686e-01 2.829912602901458740e-01 7.122956216335296631e-02 2.833948135375976562e-01 5.291632562875747681e-02 1.870999187231063843e-01 -7.966030389070510864e-02 1.638808287680149078e-02 2.607253491878509521e-01 -1.117945089936256409e-01 2.429967373609542847e-01 -5.500146374106407166e-02 9.037597477436065674e-02 -4.448820948600769043e-01 -2.274243086576461792e-01 1.206815689802169800e-01 -2.545202337205410004e-02 -7.707467675209045410e-02 -8.028674870729446411e-02 1.412815600633621216e-01 1.959057003259658813e-01 2.336642891168594360e-01 4.340251535177230835e-02 -1.623599827289581299e-01 1.258147805929183960e-01 -7.452179852407425642e-05 1.646119803190231323e-01 -1.488685905933380127e-01 1.408151388168334961e-01
-7.345718890428543091e-02 6.249804794788360596e-02 2.501165494322776794e-02 -2.147459089756011963e-01 3.789160251617431641e-01 2.845092415809631348e-01 1.967424750328063965e-01 -8.943213522434234619e-02 -4.100586771965026855e-01 1.947235018014907837e-01 -3.894455265253782272e-03 -8.145829290151596069e-02 -1.429360061883926392e-01 1.787797957658767700e-01 -3.182934969663619995e-02 2.577425725758075714e-02 8.112128078937530518e-02 -6.326711922883987427e-02 1.887867897748947144e-01 -1.274562776088714600e-01 -3.566608950495719910e-02 -2.869654260575771332e-02 3.535333275794982910e-01 -1.090668234974145889e-02 3.082342154812067747e-04 -1.210877671837806702e-01 -1.583787053823471069e-01 8.933740109205245972e-02 9.937708079814910889e-02 5.229335650801658630e-02 -9.703555703163146973e-02 3.827777206897735596e-01
5.132710561156272888e-02 1.724363565444946289e-01 1.038796901702880859e-01 -2.644848823547363281e-01 2.131166458129882812e-01 -4.439706727862358093e-02 3.485316783189773560e-02 -4.710214212536811829e-03 -2.859182953834533691e-01 1.729499846696853638e-01 1.708198189735412598e-01 -2.758293226361274719e-02 -6.403183564543724060e-03 -9.613147377967834473e-02 1.838311403989791870e-01 -6.996403634548187256e-02 -1.859611123800277710e-01 -8.113291859626770020e-02 5.626376718282699585e-02 1.019761562347412109e-01 1.133244251832365990e-03 -2.836921513080596924e-01 -1.015831977128982544e-01 1.184111684560775757e-01 1.364115476608276367e-01 -1.810585260391235352e-01 -1.748749315738677979e-01 4.614204466342926025e-01 2.308718264102935791e-01 1.972244083881378174e-01 -2.785480320453643799e-01 -1.564249098300933838e-01
-1.800083667039871216e-01 1.916099041700363159e-01 1.328255236148834229e-01 -4.171743392944335938e-01 5.371308326721191406e-01 -1.348506957292556763e-01 8.956557512283325195e-02 6.307069212198257446e-02 -2.572918534278869629e-01 -1.175260245800018311e-01 1.239796169102191925e-02 -4.066718816757202148e-01 -7.604829967021942139e-02 3.876724466681480408e-02 6.054337322711944580e-02 -7.016398012638092041e-02 -3.043707087635993958e-02 -4.380189254879951477e-02 -1.306238025426864624e-01 -1.110568344593048096e-01 -1.806986629962921143e-01 -2.188765816390514374e-02 -3.353762999176979065e-02 2.431874722242355347e-01 2.388853579759597778e-02 -6.636213511228561401e-02 -4.725309833884239197e-02 8.994387835264205933e-02 -9.569982998073101044e-03 -1.325408518314361572e-01 1.564765232615172863e-03 -2.222074009478092194e-02
-1.419474929571151733e-01 6.308421492576599121e-02 -1.658637523651123047e-01 -1.993933916091918945e-01 4.416795670986175537e-01 1.906707510352134705e-02 1.948897391557693481e-01 -1.273584365844726562e-01 -1.437513828277587891e-01 1.255104690790176392e-01 1.482231169939041138e-01 -2.407314777374267578e-01 2.499133944511413574e-01 2.348809689283370972e-02 -2.288692258298397064e-02 -8.498639613389968872e-02 -1.553395204246044159e-02 -2.178351767361164093e-02 -1.887938380241394043e-01 9.817392379045486450e-02 7.393494714051485062e-03 -1.029362678527832031e-01 1.341280192136764526e-01 1.148523017764091492e-01 1.059853658080101013e-01 5.945560336112976074e-02 7.506840676069259644e-02 6.148036196827888489e-02 3.440985223278403282e-03 -1.507962346076965332e-01 -1.658525466918945312e-01 5.564097762107849121e-01
9.640579670667648315e-02 1.441101729869842529e-01 9.019763767719268799e-02 -7.167281955480575562e-02 3.371699154376983643e-01 1.713256686925888062e-01 1.508913338184356689e-01 7.784453779458999634e-02 -1.984803229570388794e-01 -6.217751279473304749e-02 -1.901460289955139160e-01 -2.916361093521118164e-01 -1.193065866827964783e-01 -9.985514730215072632e-02 1.648890972137451172e-01 7.120546698570251465e-02 -1.464277058839797974e-01 -3.633599579334259033e-01 -1.428615599870681763e-01 -1.266889274120330811e-01 -7.725598290562629700e-03 -1.959884017705917358e-01 1.855966150760650635e-01 2.027486115694046021e-01 2.218164205551147461e-01 -1.789647527039051056e-02 6.095570325851440430e-02 1.673295795917510986e-01 2.668443024158477783e-01 8.467091619968414307e-02 -6.832674145698547363e-02 -3.092473447322845459e-01
1.758900880813598633e-01 2.961371541023254395e-01 3.025860190391540527e-01 -1.737078186124563217e-03 2.716894447803497314e-01 -9.650390595197677612e-02 1.706141382455825806e-01 -1.676826477050781250e-01 -8.466381579637527466e-02 4.137194156646728516e-02 -2.087715864181518555e-01 -2.175422459840774536e-01 -1.990225166082382202e-01 -6.646454334259033203e-02 -3.791645914316177368e-02 -3.381516784429550171e-02 -2.465442866086959839e-01 -9.710878133773803711e-02 -1.821973770856857300e-01 3.872923552989959717e-02 1.524662226438522339e-01 -1.399932801723480225e-01 -5.942671373486518860e-02 8.860851824283599854e-02 3.021653890609741211e-01 1.142070889472961426e-01 -1.633681803941726685e-01 3.804973959922790527e-01 5.268196016550064087e-02 5.896065756678581238e-02 -2.364793866872787476e-01 -7.697368413209915161e-02
-2.628402113914489746e-01 2.679752930998802185e-02 2.589306533336639404e-01 -2.037256658077239990e-01 2.632807791233062744e-01 1.132274568080902100e-01 -1.705173105001449585e-01 6.997381150722503662e-02 -2.734735310077667236e-01 1.129359379410743713e-01 -9.765097498893737793e-02 -1.673730462789535522e-01 -1.128092706203460693e-01 -1.242207139730453491e-01 -6.752138584852218628e-02 2.804462611675262451e-02 -6.244328618049621582e-02 -1.747878938913345337e-01 -2.525528334081172943e-02 -3.380641713738441467e-02 -1.564635336399078369e-02 -4.826721549034118652e-02 2.838899753987789154e-02 3.098974227905273438e-01 3.190684914588928223e-01 -1.656289994716644287e-01 6.916427984833717346e-03 4.040926396846771240e-01 1.608414798974990845e-01 1.272164285182952881e-01 1.510713100433349609e-01 2.320421934127807617e-01
2.786949872970581055e-01 1.932453662157058716e-01 5.415230989456176758e-02 -2.109238058328628540e-01 1.755487769842147827e-01 -1.550230234861373901e-01 3.699248135089874268e-01 -2.354019694030284882e-02 -5.323708429932594299e-02 -1.830864697694778442e-02 -1.055184379220008850e-01 1.762627959251403809e-01 -2.623727917671203613e-01 -3.879152983427047729e-02 4.606864973902702332e-02 -4.475063644349575043e-03 -1.591648906469345093e-01 -1.124207302927970886e-01 -1.329469233751296997e-01 3.128564730286598206e-02 -1.979225873947143555e-02 -8.519768714904785156e-02 1.256250590085983276e-01 -5.518599972128868103e-02 -7.797977328300476074e-02 1.312930881977081299e-01 1.729128062725067139e-01 3.274832665920257568e-01 -7.298668473958969116e-02 3.204062208533287048e-02 -5.094291567802429199e-01 1.342362016439437866e-01
2.785645425319671631e-01 -7.322239130735397339e-02 -1.522125327028334141e-03 -2.279958873987197876e-01 2.856380641460418701e-01 -9.818363189697265625e-02 2.599719762802124023e-01 -3.466852307319641113e-01 -2.674240767955780029e-01 -8.872333168983459473e-02 2.848190627992153168e-02 8.180808275938034058e-03 -6.297244876623153687e-02 -3.610228002071380615e-02 2.432158589363098145e-02 -2.086735367774963379e-01 -3.084549903869628906e-01 -9.903750568628311157e-02 -2.944931201636791229e-02 1.016930490732192993e-01 2.524030506610870361e-01 2.590608783066272736e-02 7.287412136793136597e-02 2.872176170349121094e-01 -6.572819501161575317e-02 5.136873945593833923e-02 -6.500406563282012939e-02 -1.336997598409652710e-01 2.379835695028305054e-01 -2.379699349403381348e-01 6.942195445299148560e-02 2.022126466035842896e-01
7.512103766202926636e-02 -2.679508924484252930e-01 1.526531279087066650e-01 -1.113021895289421082e-01 3.716031908988952637e-01 2.381374128162860870e-02 8.662297576665878296e-02 -1.377720087766647339e-01 2.282661013305187225e-02 -8.338767290115356445e-02 -3.270033001899719238e-01 -2.738815546035766602e-01 -2.422884404659271240e-01 3.992347046732902527e-02 7.247310131788253784e-02 -1.798962950706481934e-01 1.513165514916181564e-02 -7.575969398021697998e-02 -2.851758152246475220e-02 -2.723518386483192444e-02 4.403966013342142105e-03 -1.339162886142730713e-02 2.749141156673431396e-01 1.072785928845405579e-01 8.833270519971847534e-02 8.583709597587585449e-02 2.226940989494323730e-01 2.233897000551223755e-01 2.605448365211486816e-01 -1.884170770645141602e-01 -2.763410508632659912e-01 2.125415802001953125e-01
-2.202518880367279053e-01 -3.601726889610290527e-02 -2.758338861167430878e-02 -2.284366935491561890e-01 3.853835761547088623e-01 -4.501687362790107727e-02 3.715690970420837402e-02 -2.473872452974319458e-01 -3.035029172897338867e-01 6.901217997074127197e-02 -6.167774647474288940e-02 1.860181987285614014e-02 9.027780592441558838e-02 2.483711764216423035e-02 3.413788974285125732e-02 -1.692451387643814087e-01 1.175749003887176514e-01 -1.875438243150711060e-01 -9.924113005399703979e-02 1.504950970411300659e-01 1.049729883670806885e-01 -5.370028689503669739e-02 1.301693618297576904e-01 5.763640627264976501e-02 3.989569842815399170e-02 -1.760996729135513306e-01 2.184967249631881714e-01 -2.125621885061264038e-01 4.343119859695434570e-01 3.645765781402587891e-02 -2.934463508427143097e-02 3.354250192642211914e-01
5.752349272370338440e-02 2.304333150386810303e-01 1.538448035717010498e-01 -3.881405293941497803e-01 1.365310847759246826e-01 2.288658730685710907e-02 4.114535152912139893e-01 -1.854760497808456421e-01 3.502112999558448792e-02 1.393633633852005005e-01 -1.563885509967803955e-01 -8.790756762027740479e-02 9.667193144559860229e-02 -6.475479155778884888e-02 1.711037158966064453e-01 -3.380326628684997559e-01 -1.263382937759160995e-02 -5.992437526583671570e-02 -3.977008163928985596e-02 -1.522875130176544189e-01 -5.743548274040222168e-03 -2.010765522718429565e-01 -2.605671286582946777e-01 2.515696585178375244e-01 -2.599005587399005890e-03 2.478810399770736694e-01 4.173492267727851868e-02 9.525226801633834839e-02 2.355743348598480225e-01 3.360872343182563782e-02 -6.076715141534805298e-02 6.115870922803878784e-02
-2.429931610822677612e-02 4.419773444533348083e-02 -1.025498732924461365e-01 -3.058957755565643311e-01 7.238218188285827637e-02 -3.446021303534507751e-02 -1.020420342683792114e-02 1.249879673123359680e-01 2.275303937494754791e-02 2.433992736041545868e-02 -1.293703168630599976e-01 -9.714178740978240967e-02 -7.357314229011535645e-02 3.112458810210227966e-02 1.093873754143714905e-01 -1.076384680345654488e-03 1.747925728559494019e-01 -2.580655217170715332e-01 -1.232673749327659607e-01 -7.312331348657608032e-03 -7.138589769601821899e-02 -3.273386359214782715e-01 3.180471062660217285e-01 6.310722976922988892e-02 8.059957996010780334e-03 -5.334695056080818176e-02 4.234878718852996826e-01 3.379229009151458740e-01 1.374818682670593262e-01 2.619253695011138916e-01 -1.575499475002288818e-01 2.950058281421661377e-01
-8.617398142814636230e-02 2.015630155801773071e-01 -3.111940436065196991e-02 -3.373853266239166260e-01 -1.090979296714067459e-02 1.357352286577224731e-01 3.395466804504394531e-01 -9.623750299215316772e-02 -1.209053024649620056e-01 3.697710111737251282e-02 3.793706372380256653e-02 -1.707348413765430450e-02 1.928388923406600952e-01 4.839837551116943359e-02 8.180695585906505585e-03 -3.335856199264526367e-01 8.252757601439952850e-03 -1.853647232055664062e-01 -2.742287516593933105e-01 -2.585204243659973145e-01 -4.670841619372367859e-02 -1.429004818201065063e-01 -1.083813309669494629e-01 3.911210298538208008e-01 6.741967797279357910e-02 4.111088067293167114e-02 1.175434738397598267e-01 1.387417316436767578e-01 2.730142176151275635e-01 3.515243902802467346e-02 -4.494177922606468201e-02 2.111410498619079590e-01
-1.363159865140914917e-01 -4.373485967516899109e-02 2.592213451862335205e-01 -2.506038248538970947e-01 4.800352156162261963e-01 -1.525209546089172363e-01 7.488024234771728516e-02 -1.010851860046386719e-01 -3.053145110607147217e-01 4.682352393865585327e-02 4.271349683403968811e-02 -3.110357224941253662e-01 -4.118379950523376465e-02 -8.295598626136779785e-02 2.656764164566993713e-02 -2.097661793231964111e-01 5.408442392945289612e-02 -2.083175629377365112e-01 -2.738357484340667725e-01 -9.049960225820541382e-02 -8.322233706712722778e-02 2.003569006919860840e-01 1.533914357423782349e-01 3.521759435534477234e-02 9.595633298158645630e-02 1.420424133539199829e-01 -1.337214261293411255e-01 1.401462405920028687e-01 1.794409006834030151e-01 -1.427443884313106537e-02 -1.419785320758819580e-01 1.091820150613784790e-01
8.053354173898696899e-02 -2.805049717426300049e-01 -1.194483935832977295e-01 -4.390116930007934570e-01 2.551697194576263428e-01 8.196325600147247314e-02 7.529494911432266235e-02 -1.134616211056709290e-01 -1.235391274094581604e-01 -5.724862590432167053e-02 2.001201063394546509e-01 -1.107483059167861938e-01 2.611496485769748688e-02 9.937082976102828979e-02 -1.269663870334625244e-01 2.722270973026752472e-02 -2.018499672412872314e-01 -1.976398676633834839e-01 1.962089985609054565e-01 7.297743856906890869e-02 4.003693163394927979e-02 -2.935667335987091064e-01 2.476530522108078003e-01 3.606547713279724121e-01 8.599140495061874390e-02 5.145988240838050842e-02 1.694959998130798340e-01 1.313139498233795166e-01 3.448586910963058472e-02 -6.178565695881843567e-02 3.170944750308990479e-02 2.331203967332839966e-01
2.609891891479492188e-01 1.484596431255340576e-01 3.931581974029541016e-02 -1.068911477923393250e-01 1.982321292161941528e-01 -1.689262688159942627e-01 1.526418477296829224e-01 6.080897524952888489e-02 8.702527731657028198e-02 -9.795112907886505127e-02 -2.513311803340911865e-01 8.429700881242752075e-02 5.020100250840187073e-02 5.595345050096511841e-02 -6.634663045406341553e-02 -1.528683751821517944e-01 -8.075938560068607330e-03 -3.422535359859466553e-01 -6.927729398012161255e-02 2.175008654594421387e-01 -8.850846439599990845e-02 -2.013219743967056274e-01 3.783520311117172241e-02 4.470559954643249512e-01 5.587686225771903992e-02 8.359503000974655151e-03 1.461501866579055786e-01 1.008562818169593811e-01 1.480897516012191772e-01 3.980170786380767822e-01 -1.863847374916076660e-01 -1.113816574215888977e-01
-2.829756140708923340e-01 3.670702129602432251e-02 2.977068722248077393e-01 -2.927550971508026123e-01 2.825732231140136719e-01 -1.369899958372116089e-01 -1.450852900743484497e-01 7.229596376419067383e-02 -1.034815795719623566e-03 -1.188241690397262573e-01 -2.861055545508861542e-02 2.420149743556976318e-02 6.487186765298247337e-04 -2.513505816459655762e-01 7.678507268428802490e-02 -1.456170082092285156e-01 -1.239813640713691711e-01 -1.446192115545272827e-01 -2.679678499698638916e-01 2.295875251293182373e-01 -9.477523714303970337e-02 -2.811581790447235107e-01 -1.281159222126007080e-01 -1.346160620450973511e-01 2.515411376953125000e-01 6.627868115901947021e-02 1.454063057899475098e-01 2.732462584972381592e-01 2.319125086069107056e-01 3.282503411173820496e-02 -2.108993940055370331e-02 1.067760810256004333e-01
1.490987986326217651e-01 3.860019892454147339e-02 1.480794250965118408e-01 -2.192485034465789795e-01 3.156284093856811523e-01 2.222341150045394897e-01 9.839826822280883789e-02 1.387522090226411819e-02 1.194896642118692398e-03 1.400664597749710083e-01 -2.549389600753784180e-01 1.351467054337263107e-02 -5.894272029399871826e-02 1.098795086145401001e-01 1.622714474797248840e-02 -1.180195435881614685e-01 -5.317711830139160156e-02 -3.284125924110412598e-01 -6.341871619224548340e-02 3.939911723136901855e-01 -5.676908046007156372e-02 -1.820097565650939941e-01 1.888134330511093140e-01 -6.076350808143615723e-02 2.759026288986206055e-01 6.520473957061767578e-02 -2.868724614381790161e-02 1.120107471942901611e-01 3.743020892143249512e-01 -7.590807229280471802e-02 1.903485208749771118e-01 1.067492142319679260e-01
-7.086412608623504639e-02 -2.341954968869686127e-02 -1.027128249406814575e-01 -1.479760706424713135e-01 1.498394012451171875e-01 5.304932221770286560e-02 2.202045172452926636e-02 -5.768547579646110535e-02 -1.887888759374618530e-01 3.471538797020912170e-02 2.920381426811218262e-01 -8.703312277793884277e-02 5.327512696385383606e-02 -8.497651666402816772e-02 6.847959011793136597e-02 -5.984326824545860291e-02 -3.605930507183074951e-01 -3.156783580780029297e-01 -2.167158424854278564e-01 9.283841401338577271e-02 1.772025823593139648e-01 -1.266715973615646362e-01 3.865898251533508301e-01 2.779399752616882324e-01 1.558634191751480103e-01 -1.246913820505142212e-01 6.975883245468139648e-02 1.370305120944976807e-01 4.028560593724250793e-02 1.358369290828704834e-01 -3.685300052165985107e-01 -7.797095924615859985e-02
1.651075929403305054e-01 4.766589403152465820e-01 9.501907229423522949e-02 -2.623553276062011719e-01 -1.021615345962345600e-03 -1.706730723381042480e-01 1.004154384136199951e-01 -2.231570705771446228e-02 -2.969064116477966309e-01 -1.919544190168380737e-01 -3.194672614336013794e-02 2.016716264188289642e-02 1.556624751538038254e-02 6.055567413568496704e-03 2.912230789661407471e-03 2.828202582895755768e-02 -1.570091694593429565e-01 -1.310990601778030396e-01 -1.678870320320129395e-01 4.058401286602020264e-02 -1.008526086807250977e-01 -1.948653757572174072e-01 1.454416513442993164e-01 2.110037356615066528e-01 1.050658449530601501e-01 -1.330430954694747925e-01 -1.460539102554321289e-01 3.882299363613128662e-01 -8.176928013563156128e-02 1.480154842138290405e-01 -1.692750751972198486e-01 2.385721653699874878e-01
6.294865906238555908e-02 -1.057385094463825226e-02 1.697527021169662476e-01 -1.074208989739418030e-01 -5.338998138904571533e-02 1.243569925427436829e-01 2.859563529491424561e-01 -3.398213684558868408e-01 -1.502101272344589233e-01 2.054228335618972778e-01 5.143347755074501038e-02 -1.359487324953079224e-01 2.169111929833889008e-02 1.449699141085147858e-02 -9.402377903461456299e-02 -8.846139907836914062e-02 -1.263542473316192627e-01 -1.168512701988220215e-01 -7.009485363960266113e-02 9.399393573403358459e-03 2.397214472293853760e-01 -3.548310697078704834e-02 5.617144983261823654e-03 4.810239076614379883e-01 1.890389174222946167e-01 2.578749358654022217e-01 -2.072043716907501221e-01 7.531248033046722412e-02 2.341272681951522827e-01 5.355874449014663696e-02 1.314141303300857544e-01 2.936207056045532227e-01
-1.329818516969680786e-01 -3.556661680340766907e-02 -3.019931726157665253e-02 -2.616199553012847900e-01 4.571569859981536865e-01 -7.547365874052047729e-02 1.765194386243820190e-01 -1.061146780848503113e-01 -1.449240893125534058e-01 -1.302759051322937012e-01 1.024260893464088440e-01 -3.027580380439758301e-01 -2.215659320354461670e-01 1.026102229952812195e-01 -6.230170652270317078e-02 -5.603834241628646851e-02 -1.208166480064392090e-01 -3.860947191715240479e-01 -3.041176497936248779e-01 -2.316224575042724609e-01 -5.663364008069038391e-02 -6.514292955398559570e-02 -2.079805824905633926e-03 2.379997260868549347e-02 2.890313044190406799e-02 5.861965473741292953e-03 -2.529024183750152588e-01 2.236251980066299438e-01 2.795366197824478149e-02 -7.171086966991424561e-02 -8.141067624092102051e-02 5.100835487246513367e-02
1.223677173256874084e-01 -1.687796227633953094e-02 -7.901985198259353638e-03 -3.934024274349212646e-01 1.789801120758056641e-01 2.599775791168212891e-01 2.774173021316528320e-01 -5.626763775944709778e-02 9.659853577613830566e-02 9.258312173187732697e-03 1.119112223386764526e-01 -4.377120733261108398e-02 -1.887511461973190308e-01 3.319512307643890381e-01 3.413584548979997635e-03 1.562559753656387329e-01 -8.299387246370315552e-02 -3.422034978866577148e-01 -4.802295006811618805e-03 3.606775701045989990e-01 -7.649739831686019897e-02 -1.406003981828689575e-01 1.266072988510131836e-01 2.218902856111526489e-01 2.828355133533477783e-01 -6.744271516799926758e-02 4.276583343744277954e-02 5.359009653329849243e-02 -3.257921338081359863e-02 -1.342782843858003616e-02 -3.582720458507537842e-02 1.389368921518325806e-01
3.038478083908557892e-02 1.502891331911087036e-01 1.070217788219451904e-01 -3.249771893024444580e-01 6.492470949888229370e-02 -9.375099837779998779e-02 1.151230782270431519e-01 8.452530205249786377e-02 -2.591022551059722900e-01 1.258287578821182251e-01 1.837112754583358765e-01 -6.224684789776802063e-02 -3.376976847648620605e-01 -5.573688447475433350e-02 2.311219573020935059e-01 2.593443393707275391e-01 -2.672517895698547363e-01 -7.886493206024169922e-02 1.125140786170959473e-01 2.977787554264068604e-01 -4.094081372022628784e-02 -2.381649166345596313e-01 -1.311760954558849335e-02 -1.154965981841087341e-01 2.382777258753776550e-02 6.005610153079032898e-02 1.785077005624771118e-01 -7.028838992118835449e-02 9.994508698582649231e-03 2.176367789506912231e-01 -3.010975420475006104e-01 1.939558982849121094e-01
-8.322445303201675415e-02 -3.923104703426361084e-02 8.466144651174545288e-02 -4.238146543502807617e-01 9.357602149248123169e-02 1.746317930519580841e-02 2.467481195926666260e-01 1.871230639517307281e-02 -3.312281966209411621e-01 -9.466753900051116943e-02 -3.155477643013000488e-01 -1.466297209262847900e-01 -8.365221321582794189e-02 -7.639124244451522827e-02 1.215841770172119141e-01 -6.254138797521591187e-02 -1.419897228479385376e-01 -1.371327638626098633e-01 1.290331482887268066e-01 1.780595779418945312e-01 -1.625172793865203857e-01 -7.048138231039047241e-02 -2.468661665916442871e-01 3.647247254848480225e-01 -3.051848150789737701e-02 1.336176246404647827e-01 -2.954761385917663574e-01 -9.037974290549755096e-03 -1.692597568035125732e-02 8.100724965333938599e-02 -1.343560516834259033e-01 -1.394245177507400513e-01
-1.923882961273193359e-02 2.331580370664596558e-01 2.916339337825775146e-01 2.544605731964111328e-02 2.048801779747009277e-01 1.389686465263366699e-01 1.219815090298652649e-01 1.698918058536946774e-03 -1.539213061332702637e-01 -2.876494526863098145e-01 1.894272863864898682e-02 -1.832668632268905640e-01 6.354307383298873901e-02 2.022541686892509460e-02 1.820642054080963135e-01 -1.026461794972419739e-01 -1.948344558477401733e-01 -3.336320519447326660e-01 -2.726123631000518799e-01 9.946366399526596069e-02 -1.287772320210933685e-03 -1.855170875787734985e-01 1.172782257199287415e-01 9.403541684150695801e-02 2.236356437206268311e-01 -4.598388820886611938e-02 -2.627219557762145996e-01 3.444441556930541992e-01 5.932916328310966492e-02 -6.807540357112884521e-02 -7.186553627252578735e-02 2.264546602964401245e-01
-6.762351095676422119e-02 3.291493654251098633e-02 -5.756048019975423813e-03 -2.416728883981704712e-01 2.263061404228210449e-01 -4.523001983761787415e-02 2.740734815597534180e-01 -3.403113186359405518e-01 -1.467261165380477905e-01 -2.513093948364257812e-01 1.400449424982070923e-01 -1.836713552474975586e-01 1.680012047290802002e-02 5.983601324260234833e-03 1.821095794439315796e-01 1.591994166374206543e-01 -1.815457642078399658e-01 7.700363546609878540e-02 -1.938951164484024048e-01 3.603047132492065430e-01 -1.163484081625938416e-01 1.385286543518304825e-02 2.300843447446823120e-01 2.108486890792846680e-01 1.657739654183387756e-02 2.687517404556274414e-01 8.069575764238834381e-03 1.391553729772567749e-01 1.970532983541488647e-01 -1.896381750702857971e-02 1.987180113792419434e-01 -8.257984369993209839e-02
-5.372298881411552429e-03 1.196081400848925114e-03 8.632116019725799561e-02 -4.230814874172210693e-01 1.429671198129653931e-01 -2.102980464696884155e-01 2.799349129199981689e-01 -3.514839708805084229e-02 -2.162212729454040527e-01 -1.257299035787582397e-01 -2.852883934974670410e-01 -2.043695151805877686e-01 1.355415731668472290e-01 -1.111185550689697266e-01 1.498654037714004517e-01 5.919931083917617798e-02 -1.370911598205566406e-01 -1.187182515859603882e-01 3.818606026470661163e-03 2.017111331224441528e-01 -1.256678998470306396e-01 -1.727619767189025879e-01 -2.004802078008651733e-01 2.694260179996490479e-01 -2.292851209640502930e-01 1.262740641832351685e-01 -1.215111277997493744e-02 -1.621090471744537354e-01 -1.539394557476043701e-01 2.634212970733642578e-01 -4.177001491189002991e-02 7.119743525981903076e-02
1.113049089908599854e-01 1.607112959027290344e-02 3.582856431603431702e-02 -1.942145079374313354e-01 3.915015608072280884e-02 2.786191999912261963e-01 2.738678753376007080e-01 -2.659587562084197998e-01 -2.635448575019836426e-01 9.700517356395721436e-02 -9.615218639373779297e-02 -2.440638989210128784e-01 -1.127460524439811707e-01 1.183855347335338593e-02 1.324704587459564209e-01 -1.945952922105789185e-01 -4.364002346992492676e-01 -1.459996551275253296e-01 2.644103369675576687e-04 2.259851247072219849e-01 1.062311530113220215e-01 -2.669895887374877930e-01 -3.385108709335327148e-02 -1.780335903167724609e-01 4.680440574884414673e-02 1.697452738881111145e-02 2.528276741504669189e-01 -1.482799649238586426e-01 9.014317393302917480e-02 4.757349379360675812e-03 7.717060297727584839e-02 1.636247783899307251e-01
-1.274477988481521606e-01 -9.185201674699783325e-02 1.415932029485702515e-01 -3.051623702049255371e-01 1.001893728971481323e-01 1.524179577827453613e-01 2.891300916671752930e-01 -4.220788776874542236e-01 -4.979825392365455627e-02 1.031551659107208252e-01 1.557774096727371216e-01 3.735675942152738571e-03 3.315403312444686890e-02 -7.465009391307830811e-02 -1.401637792587280273e-01 -5.379223451018333435e-02 -2.861965298652648926e-01 -1.918465048074722290e-01 4.611787199974060059e-02 1.230218447744846344e-02 1.295394003391265869e-01 -1.389269679784774780e-01 -2.943070605397224426e-03 2.260091900825500488e-01 -2.753087878227233887e-01 1.009502038359642029e-01 3.023149371147155762e-01 1.972657814621925354e-02 2.320292443037033081e-01 8.388002216815948486e-02 -2.214762419462203979e-01 6.828341633081436157e-02
-5.490702763199806213e-02 -1.680794209241867065e-01 -1.559170782566070557e-01 -2.628656327724456787e-01 2.824044525623321533e-01 3.080617785453796387e-01 -9.482777863740921021e-02 -1.811767071485519409e-01 -1.090069413185119629e-01 1.798992604017257690e-02 -3.375363349914550781e-01 -2.713496088981628418e-01 -2.631877958774566650e-01 -2.420261269435286522e-03 4.552112519741058350e-02 -1.105710193514823914e-01 2.020635455846786499e-01 -1.763230860233306885e-01 9.182498604059219360e-02 -2.682139165699481964e-03 1.397828012704849243e-01 -1.742791980504989624e-01 9.739535301923751831e-02 2.952228188514709473e-01 -6.019727885723114014e-02 1.348332613706588745e-01 1.200086027383804321e-01 2.789778709411621094e-01 1.359380781650543213e-01 2.389603666961193085e-02 -6.224978715181350708e-03 1.244114860892295837e-01
-1.119197010993957520e-01 -1.053305938839912415e-01 3.410837352275848389e-01 -2.604481279850006104e-01 3.056767284870147705e-01 4.035148024559020996e-02 8.648440241813659668e-02 1.067335605621337891e-01 2.768307738006114960e-02 4.763509333133697510e-02 -2.833477854728698730e-01 -1.730530261993408203e-01 -6.404350977391004562e-03 -5.588005110621452332e-02 9.990781545639038086e-03 1.300848871469497681e-01 -1.809016913175582886e-01 -2.630706429481506348e-01 2.649004459381103516e-01 -8.923687785863876343e-02 -1.276385486125946045e-01 2.163812145590782166e-02 1.140578314661979675e-01 3.349907994270324707e-01 3.364808559417724609e-01 2.480470761656761169e-02 1.672874093055725098e-01 2.211373597383499146e-01 2.118573337793350220e-02 -5.032012239098548889e-02 -6.953392922878265381e-02 1.556389778852462769e-01
-6.941059976816177368e-02 3.733673691749572754e-01 -1.023429930210113525e-01 -5.124277472496032715e-01 6.506898254156112671e-02 -3.644624352455139160e-02 1.575674265623092651e-01 -1.959411650896072388e-01 2.195810154080390930e-02 -2.235727310180664062e-01 -2.368587255477905273e-02 -7.465770095586776733e-02 1.024091839790344238e-01 1.405595391988754272e-01 9.340883791446685791e-02 -1.433693468570709229e-01 -1.486910581588745117e-01 -8.275291882455348969e-03 -1.373216658830642700e-01 -1.943277865648269653e-01 3.937003016471862793e-02 -1.056788396090269089e-02 2.465195357799530029e-01 -1.453143209218978882e-01 1.136483717709779739e-02 3.607143461704254150e-02 4.326383769512176514e-02 3.722371757030487061e-01 1.996939331293106079e-01 8.327387273311614990e-02 -1.302046924829483032e-01 1.727357506752014160e-01
-1.824606955051422119e-01 7.829549908638000488e-02 2.514054477214813232e-01 -4.109863340854644775e-01 5.409829616546630859e-01 -1.064365208148956299e-01 1.260135471820831299e-01 -1.355314068496227264e-02 -2.243530154228210449e-01 3.114543296396732330e-02 1.233507180586457253e-03 -3.828083872795104980e-01 -1.181185692548751831e-01 -2.220581322908401489e-01 -5.148078128695487976e-02 -1.500747203826904297e-01 -2.499817498028278351e-02 6.743041425943374634e-02 8.644054830074310303e-02 -7.953514903783798218e-02 -1.430892795324325562e-01 1.641303673386573792e-02 1.479554623365402222e-01 1.081067994236946106e-01 -1.272036787122488022e-02 4.150651022791862488e-02 -4.664032533764839172e-02 6.632961332798004150e-02 1.917250752449035645e-01 -5.114663019776344299e-02 -3.163598477840423584e-02 4.449310072232037783e-04
-1.065339967608451843e-01 6.359475106000900269e-02 -4.234717634972184896e-04 -3.148011863231658936e-01 3.071880638599395752e-01 1.016041487455368042e-01 3.305201530456542969e-01 -3.249776363372802734e-01 -1.718108542263507843e-02 -1.534566283226013184e-01 1.015251129865646362e-01 -5.311589688062667847e-02 -1.697378307580947876e-01 4.236793145537376404e-02 -5.156423524022102356e-02 -9.202595800161361694e-02 -1.772200912237167358e-01 6.178676709532737732e-02 8.118017762899398804e-02 -7.593749463558197021e-02 -2.017232328653335571e-01 -1.674531400203704834e-01 2.004290744662284851e-02 4.675126969814300537e-01 -9.998185932636260986e-02 3.976041451096534729e-02 3.145635128021240234e-01 -4.070114344358444214e-03 9.167733043432235718e-02 -9.183133020997047424e-03 -6.388942152261734009e-02 -1.698799878358840942e-01
-1.060274541378021240e-01 1.910767555236816406e-01 3.057268261909484863e-02 -3.183521628379821777e-01 9.028827771544456482e-03 6.924787908792495728e-02 2.258069962263107300e-01 -2.040128409862518311e-01 -4.653835296630859375e-02 -1.478241663426160812e-02 1.865093410015106201e-01 -7.949636131525039673e-02 6.851384043693542480e-02 -6.611088663339614868e-02 -2.036477066576480865e-02 -2.041269391775131226e-01 -3.767290851101279259e-03 -2.463939338922500610e-01 -2.476244419813156128e-01 -3.356893360614776611e-01 3.719465434551239014e-02 -3.927984535694122314e-01 -1.369375884532928467e-01 2.938586175441741943e-01 3.221797524020075798e-03 -1.642940938472747803e-02 2.089798897504806519e-01 5.886132270097732544e-02 2.100272625684738159e-01 -8.282153308391571045e-02 -1.326035559177398682e-01 2.153158485889434814e-01
-4.477013275027275085e-02 2.798324525356292725e-01 2.293436378240585327e-01 -2.247553169727325439e-01 1.252473294734954834e-01 8.464723825454711914e-02 9.962759912014007568e-02 8.412499912083148956e-03 -1.576977521181106567e-01 -1.932930499315261841e-01 -3.590563237667083740e-01 1.153863444924354553e-01 -2.608531154692173004e-02 9.496989101171493530e-02 5.247927829623222351e-02 -1.337197124958038330e-01 -2.134377062320709229e-01 -3.206493258476257324e-01 -1.462636515498161316e-02 -4.912770539522171021e-02 3.305939435958862305e-01 -6.849376857280731201e-02 9.125230461359024048e-02 -2.742834091186523438e-01 1.133652254939079285e-01 1.815658211708068848e-01 5.196832120418548584e-02 3.020512163639068604e-01 3.172077983617782593e-02 -4.524420574307441711e-02 -2.116191685199737549e-01 1.131196469068527222e-01
1.084109768271446228e-01 5.722568929195404053e-02 -1.023101620376110077e-02 -7.259795907884836197e-03 2.663109004497528076e-01 1.556282211095094681e-02 3.119156956672668457e-01 -2.055398225784301758e-01 -3.983327448368072510e-01 -3.897699341177940369e-02 -7.405509054660797119e-02 -1.484914124011993408e-01 -3.006915189325809479e-02 -2.207932323217391968e-01 2.625901997089385986e-01 -7.978221029043197632e-02 -1.687563508749008179e-01 4.079532623291015625e-02 -2.361099720001220703e-01 2.187671512365341187e-01 -5.381856113672256470e-03 -2.469378113746643066e-01 -1.799903213977813721e-01 1.109601780772209167e-01 7.152689993381500244e-02 1.167906373739242554e-01 2.386880964040756226e-01 -9.811530262231826782e-02 1.661162525415420532e-01 1.799986213445663452e-01 -2.498067170381546021e-01 1.191647052764892578e-01
1.281173974275588989e-01 9.243709594011306763e-02 1.272250860929489136e-01 -9.046368300914764404e-02 7.703143358230590820e-02 1.049001142382621765e-01 2.613631486892700195e-01 2.353772521018981934e-01 -2.521587312221527100e-01 5.288691818714141846e-02 -2.322489470243453979e-01 -2.475015074014663696e-01 -1.817475110292434692e-01 -5.172101780772209167e-02 1.193303316831588745e-01 -2.296366542577743530e-01 -2.122031450271606445e-01 -2.101079821586608887e-01 -2.949188277125358582e-02 1.158823743462562561e-01 -1.526739895343780518e-01 -1.212063580751419067e-01 8.461191505193710327e-02 3.020806610584259033e-01 2.149930149316787720e-01 -2.344499528408050537e-01 4.296799190342426300e-03 2.751181125640869141e-01 2.446040660142898560e-01 2.311991155147552490e-02 -1.802111417055130005e-01 -1.270337253808975220e-01
-9.175729751586914062e-02 2.078056633472442627e-01 1.436948776245117188e-01 -1.485284864902496338e-01 1.153110116720199585e-01 2.017637640237808228e-01 1.573438048362731934e-01 -1.934653818607330322e-01 -1.350830029696226120e-02 3.395435512065887451e-01 -1.200566962361335754e-01 -2.942254245281219482e-01 -8.918399363756179810e-02 5.989129096269607544e-02 2.324495464563369751e-01 1.868522539734840393e-02 -2.175635397434234619e-01 -3.309966623783111572e-01 -3.698564320802688599e-02 8.576906472444534302e-02 5.345980077981948853e-02 -4.262929856777191162e-01 -1.495112013071775436e-02 -1.587131917476654053e-01 7.701516151428222656e-02 2.480379939079284668e-01 3.241131454706192017e-02 -1.437172442674636841e-01 -6.378106027841567993e-02 1.175583899021148682e-01 -1.327196359634399414e-01 8.272974938154220581e-02
-6.166762672364711761e-03 -8.888975530862808228e-02 8.967652171850204468e-02 -2.598628699779510498e-01 2.349593192338943481e-01 8.812484145164489746e-02 1.447510570287704468e-01 -7.225721608847379684e-03 -1.807085275650024414e-01 1.580916196107864380e-01 -8.146645128726959229e-02 -1.667647957801818848e-01 1.173717379570007324e-01 -2.629818916320800781e-01 3.119665384292602539e-02 5.180314928293228149e-02 -1.003090217709541321e-01 2.442624606192111969e-02 -1.516163200139999390e-01 1.420016735792160034e-01 2.184609472751617432e-01 -3.371268510818481445e-01 -1.657984107732772827e-01 8.852298557758331299e-02 -1.219059154391288757e-01 -5.842953175306320190e-02 -3.518515229225158691e-01 3.281973302364349365e-01 1.957395970821380615e-01 2.576172351837158203e-01 -2.170652449131011963e-01 -4.151239246129989624e-02
-2.222999632358551025e-01 1.834411472082138062e-01 3.316267430782318115e-01 -3.518665730953216553e-01 4.802010059356689453e-01 -2.555697597563266754e-02 1.211156025528907776e-01 7.666914165019989014e-02 -3.386021256446838379e-01 -1.135113835334777832e-01 -4.523234814405441284e-02 -2.616988718509674072e-01 -1.648138165473937988e-01 -3.454894572496414185e-02 5.214917659759521484e-02 -6.476810574531555176e-02 1.749018207192420959e-02 -1.445006020367145538e-02 9.588121622800827026e-02 -3.412580117583274841e-02 -1.452920287847518921e-01 1.906207064166665077e-03 1.914493180811405182e-02 6.725371628999710083e-02 -5.158312618732452393e-02 1.176757588982582092e-01 -8.306456357240676880e-02 6.325461436063051224e-03 1.869493573904037476e-01 -1.254867762327194214e-01 -2.827031612396240234e-01 -8.408732712268829346e-02
9.986772388219833374e-02 1.599206626415252686e-01 3.229577559977769852e-03 -2.213541865348815918e-01 2.793488502502441406e-01 -1.102217361330986023e-01 2.763471007347106934e-01 -9.643048048019409180e-02 -1.488438099622726440e-01 2.582465708255767822e-01 6.737018376588821411e-02 -1.929598748683929443e-01 -1.845215111970901489e-01 1.955347210168838501e-01 2.546218931674957275e-01 2.654900848865509033e-01 -7.458031922578811646e-02 -6.042946502566337585e-02 -1.036970093846321106e-01 4.268113374710083008e-01 1.655316948890686035e-01 -9.958551079034805298e-02 4.504728689789772034e-02 -2.107838392257690430e-01 6.935788691043853760e-02 -5.042320489883422852e-02 1.078813448548316956e-01 1.620302796363830566e-01 -1.018033362925052643e-02 -4.544905386865139008e-03 -2.438477277755737305e-01 1.031115874648094177e-01
6.234755367040634155e-02 -2.101847678422927856e-01 -6.155946478247642517e-02 -2.568140625953674316e-01 1.138206645846366882e-01 2.996138334274291992e-01 1.922515183687210083e-01 -1.210328936576843262e-01 -1.480657458305358887e-01 4.938930645585060120e-02 1.748856455087661743e-01 -4.054925590753555298e-02 -6.544353067874908447e-02 -5.228234082460403442e-02 -1.855721473693847656e-01 -1.161240115761756897e-01 -1.196812763810157776e-01 -1.347659975290298462e-01 1.803723126649856567e-01 -5.256028845906257629e-02 8.212484419345855713e-02 -2.231365293264389038e-01 1.415009498596191406e-01 4.621170759201049805e-01 1.923822015523910522e-01 1.095298007130622864e-01 2.032173722982406616e-01 9.644954651594161987e-02 2.671415507793426514e-01 -1.775312237441539764e-02 -4.853317886590957642e-02 2.911955118179321289e-01
-4.054539650678634644e-02 -1.102172955870628357e-01 1.304659247398376465e-01 -2.046628594398498535e-01 2.041532397270202637e-01 -1.903320103883743286e-01 3.185174465179443359e-01 -2.632272839546203613e-01 -8.206766843795776367e-02 -3.160175383090972900e-01 2.017058879137039185e-01 -3.316539153456687927e-02 -7.408639043569564819e-02 -2.118821144104003906e-01 5.825043842196464539e-02 7.374505698680877686e-02 -2.319364249706268311e-01 -8.464303612709045410e-02 -5.281480774283409119e-02 3.738532960414886475e-01 -9.385985136032104492e-02 -1.890887618064880371e-01 1.806254833936691284e-01 1.714025735855102539e-01 2.248153388500213623e-01 1.701434850692749023e-01 -3.861709684133529663e-02 1.848106384277343750e-01 1.825346797704696655e-01 7.156725972890853882e-02 -2.241675741970539093e-02 -8.299305289983749390e-02
-4.154000058770179749e-02 -1.015978083014488220e-01 4.153907299041748047e-02 -3.778936564922332764e-01 2.312458753585815430e-01 3.515181541442871094e-01 5.300034955143928528e-02 -8.604567497968673706e-02 -1.732967942953109741e-01 1.073985174298286438e-01 1.824433058500289917e-01 -7.545567303895950317e-02 -7.495434582233428955e-02 7.146332412958145142e-02 7.185900956392288208e-02 2.836746163666248322e-02 1.126639470458030701e-01 -7.467339932918548584e-02 2.074919790029525757e-01 3.112433254718780518e-01 1.237985789775848389e-01 -2.001616805791854858e-01 1.438163071870803833e-01 1.695098876953125000e-01 1.094254180788993835e-01 2.046412676572799683e-01 1.521070599555969238e-01 -3.672947362065315247e-02 1.027937158942222595e-01 -9.784303605556488037e-02 -3.103219866752624512e-01 3.180447816848754883e-01
-7.542894687503576279e-03 -1.169843673706054688e-01 -3.356098430231213570e-03 -2.153668701648712158e-01 -5.269084870815277100e-02 -4.926782846450805664e-02 3.176571726799011230e-01 -4.762278795242309570e-01 -2.342060953378677368e-01 -8.250930160284042358e-02 1.211783811450004578e-01 -2.315932214260101318e-01 -2.043802887201309204e-01 8.901167660951614380e-02 3.682129085063934326e-01 -4.406970739364624023e-02 -8.483701199293136597e-02 -3.134419675916433334e-03 -1.783472448587417603e-01 2.415457665920257568e-01 5.330116674304008484e-02 7.109460979700088501e-02 -1.618823111057281494e-01 2.495902627706527710e-01 4.048597440123558044e-02 4.823444038629531860e-02 1.349145174026489258e-01 1.233613342046737671e-01 1.259839683771133423e-01 -6.123388558626174927e-02 1.408254802227020264e-01 1.384517252445220947e-01
-5.147594213485717773e-02 -7.867128401994705200e-02 6.289555132389068604e-02 -2.509770989418029785e-01 5.344650745391845703e-01 1.431150436401367188e-01 -2.030947804450988770e-01 -1.606442630290985107e-01 -1.698520183563232422e-01 -1.344020366668701172e-01 -2.623664736747741699e-01 -1.808532327413558960e-01 -1.380928158760070801e-01 1.042351052165031433e-01 1.033675372600555420e-01 -6.287852674722671509e-02 1.701565235853195190e-01 -7.974670268595218658e-03 3.129977732896804810e-02 -7.486296817660331726e-03 3.890598192811012268e-02 -1.655656993389129639e-01 2.126482576131820679e-01 2.032465934753417969e-01 -3.271642327308654785e-02 1.715125888586044312e-01 2.505788803100585938e-01 2.730108499526977539e-01 2.291584014892578125e-02 -5.951221659779548645e-02 -1.112575978040695190e-01 1.680261343717575073e-01
-1.240246370434761047e-01 1.956717818975448608e-01 2.936242818832397461e-01 -2.736526131629943848e-01 2.281321138143539429e-01 3.173129856586456299e-01 7.416570931673049927e-02 4.174497723579406738e-02 -4.673159215599298477e-03 3.405445721000432968e-03 3.252775073051452637e-01 -1.403819322586059570e-01 -3.847660496830940247e-02 -6.870762258768081665e-02 6.863510608673095703e-02 4.904063791036605835e-02 -2.969786822795867920e-01 -1.063000410795211792e-01 -1.258604973554611206e-01 3.588119521737098694e-02 7.546497881412506104e-02 -3.505766624584794044e-03 2.499253153800964355e-01 3.320130705833435059e-01 1.670708209276199341e-01 -1.381765156984329224e-01 1.657242923974990845e-01 -1.319805067032575607e-02 -1.267227828502655029e-01 1.691432148218154907e-01 -2.546210587024688721e-01 8.497358113527297974e-02
-2.214200794696807861e-01 1.810265481472015381e-01 1.000325009226799011e-01 -3.741360306739807129e-01 5.561866611242294312e-02 5.925071239471435547e-02 2.938760519027709961e-01 -4.364143684506416321e-02 -7.780539989471435547e-02 1.195075884461402893e-01 -1.020260825753211975e-01 2.763004042208194733e-02 -1.085543483495712280e-01 1.052662953734397888e-01 -3.100474737584590912e-02 2.408097684383392334e-01 1.122257113456726074e-01 -1.941822618246078491e-01 -1.811815202236175537e-01 4.866360425949096680e-01 1.500485241413116455e-01 -5.992510169744491577e-02 2.628847360610961914e-01 1.496450006961822510e-01 1.668422967195510864e-01 3.750766068696975708e-02 -2.833727281540632248e-03 1.306455880403518677e-01 -6.525568664073944092e-03 -2.177037894725799561e-01 -1.239700149744749069e-02 1.690008342266082764e-01
-1.041989997029304504e-01 2.851066589355468750e-01 2.137941569089889526e-01 -3.220740556716918945e-01 4.032962322235107422e-01 -3.998522460460662842e-02 1.690848320722579956e-01 7.018084079027175903e-02 7.172577828168869019e-02 -1.099032238125801086e-01 -2.703545987606048584e-01 3.642738461494445801e-01 -6.850627064704895020e-02 1.576680690050125122e-02 1.206467747688293457e-01 1.341563165187835693e-01 -2.464802116155624390e-01 -1.238137334585189819e-01 2.484574681147933006e-03 -1.137597858905792236e-01 1.397746950387954712e-01 7.370192557573318481e-02 2.670588158071041107e-02 2.748644053936004639e-01 5.021506175398826599e-02 1.274467259645462036e-01 2.648346684873104095e-02 2.049783468246459961e-01 1.632067114114761353e-01 5.266135185956954956e-02 -5.591317638754844666e-02 1.259754449129104614e-01
-1.033209636807441711e-01 -7.159323990345001221e-02 3.195203542709350586e-01 -3.309746682643890381e-01 4.083636105060577393e-01 1.445688605308532715e-01 8.578319102525711060e-02 -1.022629588842391968e-01 -7.450726628303527832e-02 3.161371499300003052e-02 6.545040011405944824e-02 -1.872639209032058716e-01 -2.333959937095642090e-01 -2.181335389614105225e-01 7.813669741153717041e-02 1.914867162704467773e-01 4.366187378764152527e-02 -1.952636986970901489e-01 7.343827933073043823e-02 -1.279982328414916992e-01 -8.911938965320587158e-02 -1.361846774816513062e-01 1.636374294757843018e-01 1.420661360025405884e-01 3.170929551124572754e-01 -5.227276682853698730e-02 8.628323674201965332e-02 1.047346368432044983e-01 -1.267589181661605835e-01 -2.074604332447052002e-01 -1.656809896230697632e-01 1.812220066785812378e-01
-1.664764136075973511e-01 -7.514112442731857300e-02 -5.951856449246406555e-02 -2.447416335344314575e-01 2.054450809955596924e-01 7.931821048259735107e-02 1.253200173377990723e-01 -2.470619231462478638e-01 -3.863522215397097170e-05 1.774600148200988770e-01 -1.497690081596374512e-01 -2.878363430500030518e-01 -1.151116713881492615e-01 1.064440235495567322e-02 8.287354558706283569e-02 2.873101644217967987e-02 -1.399247795343399048e-01 1.432301104068756104e-01 1.138834059238433838e-01 6.280043721199035645e-02 3.434857726097106934e-01 -2.660570144653320312e-01 -1.639148294925689697e-01 1.565867215394973755e-01 -6.470712274312973022e-02 3.179781734943389893e-01 1.063847020268440247e-01 1.333275586366653442e-01 7.968528568744659424e-02 -1.056274026632308960e-01 -3.978455066680908203e-01 1.130588278174400330e-01
1.115266680717468262e-01 1.747215539216995239e-01 4.535693228244781494e-01 -1.717483252286911011e-01 1.323007494211196899e-01 1.515119075775146484e-01 1.366804391145706177e-01 1.226132884621620178e-01 -1.071809604763984680e-01 -5.857921019196510315e-02 5.589567497372627258e-02 1.544495224952697754e-01 2.204266376793384552e-02 -1.041888892650604248e-01 1.780548319220542908e-02 5.055831000208854675e-02 -2.514860630035400391e-01 -1.072088181972503662e-01 1.615033671259880066e-02 -1.029914841055870056e-01 1.828932762145996094e-01 -1.359824687242507935e-01 4.317916035652160645e-01 1.887921988964080811e-01 1.893715932965278625e-02 7.140706758946180344e-03 6.458652019500732422e-02 3.854328691959381104e-01 -9.875492751598358154e-02 2.731538005173206329e-02 -1.684693098068237305e-01 1.996724754571914673e-01
-2.491952031850814819e-01 -1.349654495716094971e-01 1.742721945047378540e-01 -3.142236471176147461e-01 8.122650533914566040e-02 1.146309822797775269e-01 2.415562570095062256e-01 -2.748519182205200195e-01 -7.947997748851776123e-02 5.875496566295623779e-02 2.381972521543502808e-01 1.422010511159896851e-01 -2.269994616508483887e-01 1.471265256404876709e-01 -8.724126964807510376e-02 2.971047163009643555e-02 -2.603787481784820557e-01 -1.572818160057067871e-01 -1.285570561885833740e-01 -1.642728602746501565e-04 3.974516317248344421e-02 -9.536547213792800903e-02 -6.191298738121986389e-02 2.012945115566253662e-01 -1.458093971014022827e-01 7.834897935390472412e-02 1.297334283590316772e-01 1.925405412912368774e-01 3.678601980209350586e-01 1.118239760398864746e-01 -2.703082263469696045e-01 -4.762869700789451599e-02
-2.107597887516021729e-01 -2.054400593042373657e-01 3.319824934005737305e-01 -1.949312835931777954e-01 3.042088747024536133e-01 -8.188083022832870483e-02 8.176473528146743774e-02 1.557842362672090530e-02 -3.321362435817718506e-01 7.930819690227508545e-02 -1.284584552049636841e-01 3.331455215811729431e-02 2.256084233522415161e-01 -6.378433853387832642e-02 1.245269179344177246e-01 1.032012253999710083e-01 -2.054671943187713623e-01 -1.145821511745452881e-01 -5.534769967198371887e-02 1.622371673583984375e-01 -2.081764787435531616e-01 -4.251657053828239441e-02 2.090702354907989502e-01 -6.670885533094406128e-02 2.552459537982940674e-01 1.282876729965209961e-01 8.413989096879959106e-02 7.718209922313690186e-02 2.420080602169036865e-01 1.293773055076599121e-01 -3.058573901653289795e-01 4.595819115638732910e-02
-5.102819576859474182e-02 1.458047181367874146e-01 1.878447979688644409e-01 -2.006237208843231201e-01 1.443457901477813721e-01 -8.624741807579994202e-03 1.284946501255035400e-01 -2.245246767997741699e-01 -3.791278600692749023e-01 4.049012064933776855e-02 3.011497296392917633e-02 -5.942555144429206848e-02 -9.509378671646118164e-02 -5.944015458226203918e-02 8.194103837013244629e-02 -1.278809607028961182e-01 -1.349768787622451782e-01 -3.183116912841796875e-01 -1.807323098182678223e-01 4.408227652311325073e-02 -2.552178874611854553e-02 -1.357206702232360840e-01 -1.589325964450836182e-01 -9.529734402894973755e-02 1.462448537349700928e-01 -1.644849926233291626e-01 -8.653996884822845459e-02 3.468124866485595703e-01 2.281108200550079346e-01 2.160983234643936157e-01 -2.973844707012176514e-01 -2.374175041913986206e-01
1.315426081418991089e-02 -1.876706629991531372e-02 1.394090205430984497e-01 -1.139663606882095337e-01 3.515568971633911133e-01 -7.565642707049846649e-03 2.408613450825214386e-02 -3.728333115577697754e-01 -1.355994343757629395e-01 1.579513698816299438e-01 3.425095975399017334e-02 -2.368701696395874023e-01 -2.713000476360321045e-01 3.060495555400848389e-01 3.303978741168975830e-01 -2.230261266231536865e-01 5.019861832261085510e-02 -3.910898044705390930e-02 1.397803872823715210e-01 1.375438570976257324e-01 5.148078501224517822e-02 -6.882254034280776978e-03 -4.869670141488313675e-03 1.654684394598007202e-01 9.810348600149154663e-02 1.266753822565078735e-01 1.712552011013031006e-01 2.657715678215026855e-01 -2.600956559181213379e-01 -2.883069030940532684e-02 -1.015088707208633423e-01 -1.142226275987923145e-03
-3.997066318988800049e-01 -1.355992853641510010e-01 -6.246263161301612854e-02 -2.371541708707809448e-01 2.366223335266113281e-01 -5.609232932329177856e-02 1.093272790312767029e-01 2.327876864001154900e-03 -4.311016201972961426e-01 -1.734959185123443604e-01 -4.851482808589935303e-03 -1.528145819902420044e-01 -4.456050693988800049e-02 -3.661309927701950073e-02 1.161512136459350586e-01 1.705911941826343536e-02 -1.186701208353042603e-01 -1.913401633501052856e-01 -8.309881389141082764e-02 7.873453199863433838e-02 -7.485264539718627930e-02 -4.818002134561538696e-02 1.851168125867843628e-01 1.167009696364402771e-01 2.525137066841125488e-01 -6.897741463035345078e-03 2.863898277282714844e-01 3.007302582263946533e-01 1.768963634967803955e-01 6.175810936838388443e-03 1.635141819715499878e-01 -1.422324776649475098e-01
4.345059860497713089e-03 3.169861435890197754e-01 1.895906031131744385e-01 -3.663398921489715576e-01 -1.080008447170257568e-01 -1.817087084054946899e-01 1.703778803348541260e-01 -1.700646877288818359e-01 -2.529799342155456543e-01 -4.165198188275098801e-03 2.464309521019458771e-02 -1.511916518211364746e-01 -8.687169104814529419e-02 -1.080644428730010986e-01 1.777646094560623169e-01 -2.861359901726245880e-02 -4.592625051736831665e-02 -2.873697876930236816e-01 3.230788707733154297e-01 -6.411344558000564575e-02 -2.009089440107345581e-01 -2.745957374572753906e-01 2.986709773540496826e-01 -4.158290103077888489e-02 -1.986805535852909088e-02 2.108777314424514771e-01 1.343158632516860962e-01 3.291705250740051270e-02 -2.842221409082412720e-02 -6.702411174774169922e-02 -8.980193734169006348e-02 1.017742678523063660e-01
1.481225490570068359e-01 1.879352033138275146e-01 1.622558236122131348e-01 -2.856591045856475830e-01 3.874038904905319214e-02 6.136100739240646362e-02 -4.329460486769676208e-02 2.286157310009002686e-01 -3.216959238052368164e-01 1.942520290613174438e-01 -1.011498924344778061e-02 -3.851020634174346924e-01 -1.874565705657005310e-02 8.552535623311996460e-02 9.392831474542617798e-03 -2.004751563072204590e-02 -2.217968106269836426e-01 -3.011875748634338379e-01 -8.087136596441268921e-02 -5.069184303283691406e-02 2.183695584535598755e-01 -1.903889775276184082e-01 7.270637899637222290e-02 1.764442473649978638e-01 6.551457196474075317e-02 -2.306561358273029327e-02 -1.237838342785835266e-01 3.367936611175537109e-01 1.997536420822143555e-01 -1.137116737663745880e-02 -2.199191413819789886e-02 -1.848286688327789307e-01
2.681282758712768555e-01 -8.193533122539520264e-02 2.342165075242519379e-02 -3.153651058673858643e-01 -2.557029016315937042e-02 -1.115156859159469604e-01 2.197732329368591309e-01 1.004532277584075928e-01 -3.862364292144775391e-01 -1.619652658700942993e-01 -1.356536000967025757e-01 -1.063421666622161865e-01 -1.725454181432723999e-01 -4.264326766133308411e-02 -6.935629993677139282e-02 -7.637000083923339844e-02 -3.575888872146606445e-01 -1.666173934936523438e-01 9.559796005487442017e-02 2.726993262767791748e-01 1.161118373274803162e-01 -1.356501430273056030e-01 3.086140751838684082e-02 4.280628636479377747e-02 4.606513306498527527e-02 2.209251224994659424e-01 2.098656445741653442e-01 -2.257428877055644989e-02 -9.386552870273590088e-02 2.399548590183258057e-01 -1.540207564830780029e-01 2.077433764934539795e-01
-1.765580475330352783e-01 -1.092700213193893433e-01 -9.404285252094268799e-02 -4.019824862480163574e-01 1.672829240560531616e-01 9.518969804048538208e-03 2.434128522872924805e-01 -2.881712019443511963e-01 -8.391965180635452271e-02 -2.548233866691589355e-01 2.470684200525283813e-01 -1.263780891895294189e-01 -1.730873622000217438e-02 1.199370101094245911e-01 1.017819903790950775e-02 1.676576733589172363e-01 -3.031764626502990723e-01 3.427551314234733582e-02 -4.683810472488403320e-02 2.029689401388168335e-01 -5.703690275549888611e-02 -2.908494509756565094e-02 1.142264623194932938e-02 2.245426774024963379e-01 6.122072786092758179e-02 2.858897149562835693e-01 3.237173706293106079e-02 1.902642995119094849e-01 2.935024499893188477e-01 -1.536248326301574707e-01 -1.309941057115793228e-02 2.055507712066173553e-02
-1.636350154876708984e-01 1.058192998170852661e-01 3.606672585010528564e-02 -1.624292880296707153e-01 3.454315364360809326e-01 5.907815322279930115e-02 4.401872158050537109e-01 -2.253214716911315918e-01 1.494779735803604126e-01 1.560797393321990967e-01 1.284976154565811157e-01 -1.342688351869583130e-01 9.041470289230346680e-02 -6.828792393207550049e-02 -8.881778456270694733e-03 1.620887070894241333e-01 -3.477015197277069092e-01 -1.001683622598648071e-01 4.119168035686016083e-03 -3.544310573488473892e-03 1.815263181924819946e-01 -1.019420325756072998e-01 4.725492000579833984e-02 1.740183830261230469e-01 -2.563871741294860840e-01 1.199491247534751892e-01 2.593670785427093506e-01 1.452653408050537109e-01 3.383598104119300842e-02 1.860498189926147461e-01 1.240826696157455444e-01 1.417377293109893799e-01
-2.650992572307586670e-01 1.182005107402801514e-01 1.503445953130722046e-01 -3.005598187446594238e-01 1.131735071539878845e-01 1.634615361690521240e-01 3.263490200042724609e-01 5.879955366253852844e-02 5.963236093521118164e-02 -1.661774665117263794e-01 5.914364382624626160e-02 -5.535947158932685852e-02 -8.313909173011779785e-02 2.566728293895721436e-01 1.165607273578643799e-01 6.968759000301361084e-02 -3.218842446804046631e-01 1.101515591144561768e-01 -4.233329091221094131e-03 1.872434467077255249e-01 -8.682017028331756592e-02 -1.905274689197540283e-01 -1.321275234222412109e-01 -3.106563538312911987e-02 1.853784769773483276e-01 -3.010601177811622620e-02 2.147984206676483154e-01 1.319711804389953613e-01 3.186381459236145020e-01 -3.023621737957000732e-01 -3.473249450325965881e-02 1.352227926254272461e-01
-9.199500083923339844e-02 6.995479017496109009e-02 5.994043126702308655e-02 -2.619387209415435791e-01 3.258070349693298340e-01 -1.003559902310371399e-01 2.654674649238586426e-01 -1.390576064586639404e-01 -1.040296405553817749e-01 1.175528839230537415e-01 -9.035847336053848267e-02 -5.808315873146057129e-01 -4.726695641875267029e-02 1.379579007625579834e-01 -5.244653299450874329e-02 8.409489691257476807e-02 1.178446412086486816e-02 -1.379015892744064331e-01 -2.154501341283321381e-02 -1.289420872926712036e-01 -5.529029667377471924e-02 1.343424469232559204e-01 1.880520433187484741e-01 -1.771326363086700439e-02 1.549705513752996922e-03 -1.267076283693313599e-01 2.865783870220184326e-02 2.018937468528747559e-01 1.411857157945632935e-01 -1.512136012315750122e-01 -3.105537891387939453e-01 1.312882155179977417e-01
-1.162639856338500977e-01 -4.698221758008003235e-02 -1.010908409953117371e-01 -2.209628075361251831e-01 2.066675722599029541e-01 3.374929353594779968e-02 1.180377751588821411e-01 1.037912890315055847e-01 -3.158228993415832520e-01 2.283677160739898682e-01 -3.070304989814758301e-01 -1.167254447937011719e-01 1.565190106630325317e-01 1.226044371724128723e-01 2.864467799663543701e-01 -9.902658872306346893e-03 -3.121076710522174835e-02 -4.601470530033111572e-01 2.105047926306724548e-02 1.003757044672966003e-01 -9.710341691970825195e-02 -7.872545719146728516e-02 1.640654653310775757e-01 -1.992513798177242279e-02 7.157657295465469360e-02 3.171829879283905029e-01 9.036042541265487671e-02 1.686912328004837036e-01 -2.243581227958202362e-02 5.604871362447738647e-02 -2.457173615694046021e-01 5.163355544209480286e-02
-2.628107070922851562e-01 -2.356697171926498413e-01 1.089591160416603088e-01 -3.666851520538330078e-01 2.450961470603942871e-01 1.196194216609001160e-01 1.738125383853912354e-01 -2.920117974281311035e-01 5.581524968147277832e-02 -1.709318347275257111e-02 -6.801741570234298706e-02 1.277927309274673462e-02 -2.554169595241546631e-01 2.720586955547332764e-01 -8.678590506315231323e-02 -1.068809255957603455e-01 -1.284196227788925171e-01 -9.735911339521408081e-02 -6.009682640433311462e-02 5.719440430402755737e-02 6.248604506254196167e-02 -4.483472928404808044e-02 5.635032430291175842e-03 3.439962565898895264e-01 -1.706286147236824036e-02 1.251441985368728638e-01 2.094048112630844116e-01 1.264788806438446045e-01 3.226240873336791992e-01 -2.974648401141166687e-02 -1.860150098800659180e-01 1.691276580095291138e-02
-9.581174701452255249e-02 2.664760649204254150e-01 1.313193291425704956e-01 -2.413136810064315796e-01 1.998077519237995148e-02 -1.837817952036857605e-02 3.175523281097412109e-01 -3.035997748374938965e-01 -5.981960520148277283e-02 1.270589232444763184e-01 -1.098673120141029358e-01 -2.524510920047760010e-01 1.179599910974502563e-01 6.985619198530912399e-03 2.291159927845001221e-01 -3.030706346035003662e-01 2.653313055634498596e-02 -2.022564113140106201e-01 -1.922881305217742920e-01 -1.862585693597793579e-01 -1.237709745764732361e-01 -1.930806189775466919e-01 -2.105582654476165771e-01 1.851384639739990234e-01 -1.121971309185028076e-01 1.910902261734008789e-01 3.697757050395011902e-02 1.428551822900772095e-01 2.196956872940063477e-01 -5.832554027438163757e-02 -1.420722715556621552e-02 1.717922687530517578e-01
-1.763515770435333252e-01 -2.419062852859497070e-01 6.427912414073944092e-02 -2.759009301662445068e-01 3.697866499423980713e-01 7.487547118216753006e-03 9.469936788082122803e-02 -1.418559849262237549e-01 -4.660854637622833252e-01 2.809749841690063477e-01 1.793136447668075562e-01 -8.870761096477508545e-02 6.640159338712692261e-02 -1.546006202697753906e-01 4.593059793114662170e-02 4.822806268930435181e-02 -7.411701977252960205e-02 -2.030761390924453735e-01 -9.488485008478164673e-02 3.413171693682670593e-02 -2.129688672721385956e-02 -2.531787157058715820e-01 -1.085121259093284607e-01 1.445617079734802246e-01 2.228565216064453125e-01 -1.031066253781318665e-01 2.118851430714130402e-02 -1.518591493368148804e-02 2.395391762256622314e-01 1.054175347089767456e-01 -8.785635977983474731e-02 6.304115056991577148e-02
-8.137691766023635864e-02 1.576289087533950806e-01 2.207353860139846802e-01 4.974595829844474792e-02 2.535212039947509766e-01 -1.259238719940185547e-01 1.026726886630058289e-01 -1.939604729413986206e-01 -2.362650334835052490e-01 5.934343859553337097e-02 -2.039072066545486450e-01 -3.376506268978118896e-02 -1.544862687587738037e-01 -7.637925446033477783e-02 -9.572646021842956543e-02 2.299170196056365967e-01 -1.845418363809585571e-01 -1.145678162574768066e-01 -7.903438061475753784e-02 4.533922299742698669e-02 3.860326707363128662e-01 -2.117165029048919678e-01 1.518120020627975464e-01 2.502936422824859619e-01 3.093694150447845459e-01 -1.905675530433654785e-01 -1.297203153371810913e-01 2.850465774536132812e-01 9.568223357200622559e-02 6.270046532154083252e-02 -1.176418364048004150e-01 5.657604709267616272e-02
1.738341599702835083e-01 5.341584235429763794e-02 2.022710591554641724e-01 -2.137284129858016968e-01 2.054173648357391357e-01 1.666509360074996948e-01 2.354577779769897461e-01 -1.747231781482696533e-01 -3.547005355358123779e-02 -4.573706537485122681e-02 -7.824542373418807983e-02 3.774644061923027039e-02 6.467712670564651489e-02 2.894180417060852051e-01 -1.545040756464004517e-01 1.467409133911132812e-01 -2.558674514293670654e-01 -9.356463328003883362e-03 1.720938980579376221e-01 -6.977810058742761612e-03 2.260886877775192261e-01 -2.053431719541549683e-01 -9.352155029773712158e-02 3.458294570446014404e-01 -5.587214604020118713e-02 7.381769828498363495e-03 7.067449390888214111e-02 -7.249545305967330933e-02 3.918948173522949219e-01 -9.151656180620193481e-03 -1.928481757640838623e-01 2.429419457912445068e-01
-2.212088555097579956e-01 -2.579787969589233398e-01 2.962194979190826416e-01 -2.553256750106811523e-01 1.980525702238082886e-01 -2.398633398115634918e-02 8.312249928712844849e-02 2.344184368848800659e-01 -6.372327357530593872e-02 5.223497375845909119e-02 -1.914548575878143311e-01 -1.613378971815109253e-01 5.668305233120918274e-02 -5.925000831484794617e-02 -3.556970506906509399e-02 -2.615104988217353821e-02 -2.740369178354740143e-02 -2.955160439014434814e-01 2.131124287843704224e-01 1.516712754964828491e-01 -1.034319847822189331e-01 6.815532594919204712e-02 5.838250368833541870e-02 1.969376504421234131e-01 1.868652105331420898e-01 2.273481488227844238e-01 1.152780503034591675e-01 2.610723972320556641e-01 7.058442384004592896e-02 1.921062618494033813e-01 -8.391085267066955566e-02 3.474890887737274170e-01
-5.110968369990587234e-03 2.033049985766410828e-02 1.300718486309051514e-01 -4.813663959503173828e-01 2.154027819633483887e-01 -1.409117579460144043e-01 -1.335359215736389160e-01 -3.434371948242187500e-01 -2.520080804824829102e-01 2.288153953850269318e-02 -2.415095455944538116e-02 2.768622478470206261e-03 -1.638663560152053833e-01 -7.247502356767654419e-02 4.132982715964317322e-02 -2.140936069190502167e-02 -1.152495369315147400e-01 -1.241089627146720886e-01 6.489770859479904175e-02 -6.032464280724525452e-02 -3.003326058387756348e-01 -1.539904028177261353e-01 -7.357283681631088257e-02 -3.318119049072265625e-02 -5.319519713521003723e-02 -1.238158717751502991e-01 5.653734877705574036e-02 3.796936273574829102e-01 3.243467807769775391e-01 -7.291832007467746735e-03 1.369972676038742065e-01 5.907543003559112549e-02
1.250041723251342773e-01 -9.029102511703968048e-03 1.077222675085067749e-01 -3.303329050540924072e-01 2.602005600929260254e-01 2.823802083730697632e-02 2.234191745519638062e-01 -1.936656385660171509e-01 5.326628684997558594e-02 -5.847708508372306824e-02 1.007643435150384903e-02 -1.161426007747650146e-01 6.019288673996925354e-02 3.681019246578216553e-01 1.170553267002105713e-01 3.421704471111297607e-01 -1.152031645178794861e-01 -9.450123459100723267e-02 8.022591471672058105e-02 1.810398399829864502e-01 -3.355206549167633057e-02 -2.571725845336914062e-01 -5.021762847900390625e-02 2.423361986875534058e-01 -6.697713583707809448e-02 -1.678260229527950287e-02 6.916242837905883789e-02 -1.317738741636276245e-01 2.783489525318145752e-01 3.000862710177898407e-02 -3.437098860740661621e-01 6.734647601842880249e-02
1.177474111318588257e-01 2.577282488346099854e-01 2.919743359088897705e-01 -3.588424995541572571e-02 3.980892896652221680e-01 -3.176231384277343750e-01 1.002694740891456604e-01 1.875959634780883789e-01 -2.384288609027862549e-01 1.763762831687927246e-01 -1.224055513739585876e-01 -2.245994806289672852e-01 -4.885973408818244934e-02 7.840315997600555420e-02 1.362200826406478882e-01 -1.639464050531387329e-01 -2.468847185373306274e-01 -1.920822262763977051e-01 5.768105015158653259e-02 4.165761917829513550e-02 1.101141273975372314e-01 -2.136367112398147583e-01 1.227459013462066650e-01 -8.177917450666427612e-02 5.234200134873390198e-02 -6.137685477733612061e-02 -3.432198613882064819e-02 1.735286861658096313e-01 9.261468052864074707e-02 1.022656932473182678e-01 -2.547047436237335205e-01 1.306829005479812622e-01
-1.964248567819595337e-01 -1.230169162154197693e-01 4.050475955009460449e-01 -2.439797967672348022e-01 3.221797347068786621e-01 6.927461922168731689e-02 1.491181850433349609e-01 1.431717574596405029e-01 -1.988807767629623413e-01 -4.552803933620452881e-02 -1.060142442584037781e-01 -7.274878770112991333e-02 1.962264627218246460e-01 -3.177785575389862061e-01 4.560390487313270569e-02 -4.003434628248214722e-02 1.519643887877464294e-02 -1.867133080959320068e-01 1.477471459656953812e-02 -1.209637895226478577e-01 -6.583698093891143799e-02 9.098777920007705688e-02 -9.374015033245086670e-02 1.635844558477401733e-01 5.236617848277091980e-02 1.580654978752136230e-01 1.131151169538497925e-01 1.348855942487716675e-01 1.633069515228271484e-01 9.477885812520980835e-02 -3.951213061809539795e-01 1.464247703552246094e-01
5.232987180352210999e-02 3.501927256584167480e-01 1.487516909837722778e-01 -3.033671379089355469e-01 4.047408103942871094e-01 -1.799769699573516846e-02 1.377118825912475586e-01 -2.301903665065765381e-01 -1.573690176010131836e-01 -1.077978760004043579e-01 -2.928130030632019043e-01 -3.217779695987701416e-01 -1.213238537311553955e-01 -1.678391247987747192e-01 7.347296178340911865e-02 -1.125492751598358154e-01 -1.229240521788597107e-01 -3.434880077838897705e-02 1.915815472602844238e-01 1.058543100953102112e-01 -1.649299263954162598e-01 -1.302575618028640747e-01 7.627985626459121704e-02 -6.374341994524002075e-02 1.801229864358901978e-01 -1.446050475351512432e-03 -1.030022054910659790e-01 -1.267964392900466919e-01 -1.154132261872291565e-01 1.040524393320083618e-01 -1.144846901297569275e-01 1.520501524209976196e-01
9.870542585849761963e-02 2.024633437395095825e-01 2.746489048004150391e-01 -4.640452265739440918e-01 -1.564491093158721924e-01 1.598836034536361694e-01 2.340616583824157715e-01 -2.395069003105163574e-01 -1.403972208499908447e-01 8.799254894256591797e-03 -1.011565774679183960e-01 -2.100843638181686401e-01 4.075042530894279480e-02 1.825743727385997772e-02 8.959830552339553833e-02 -8.529503643512725830e-02 -7.252627611160278320e-02 1.249789912253618240e-02 -9.052042849361896515e-03 7.191542536020278931e-02 -3.324425593018531799e-02 -1.554566323757171631e-01 -2.456247806549072266e-01 4.029640555381774902e-01 -4.924446344375610352e-02 5.825956910848617554e-02 -1.897482667118310928e-03 5.290349945425987244e-02 6.016372144222259521e-02 7.107043266296386719e-02 1.421508938074111938e-01 3.296994566917419434e-01
2.877086587250232697e-02 2.785439789295196533e-01 2.172781825065612793e-01 -4.608092904090881348e-01 8.481137454509735107e-02 6.503078341484069824e-02 3.368054330348968506e-01 -2.437285333871841431e-01 -5.935583636164665222e-02 1.294739991426467896e-01 -1.062164977192878723e-01 -2.186677008867263794e-01 1.017398238182067871e-01 -9.189678728580474854e-02 1.191420853137969971e-01 -3.370527029037475586e-01 9.170932322740554810e-02 -7.644090056419372559e-02 1.111789420247077942e-02 -1.999179124832153320e-01 -7.918338477611541748e-02 -1.540314704179763794e-01 -1.812441051006317139e-01 1.879840046167373657e-01 -6.140373647212982178e-02 1.975719481706619263e-01 5.182321183383464813e-03 6.517139822244644165e-02 1.094195321202278137e-01 -4.633076023310422897e-03 -3.158621862530708313e-02 1.979615539312362671e-01
-1.068574115633964539e-01 1.067460700869560242e-01 3.416481018066406250e-01 -1.798356622457504272e-01 1.041412949562072754e-01 -1.949766427278518677e-01 -2.000064104795455933e-01 2.539826557040214539e-03 -1.749454997479915619e-02 4.553340002894401550e-02 1.230855286121368408e-02 -1.577083468437194824e-01 -1.164540722966194153e-01 -1.277920007705688477e-01 3.279379382729530334e-02 -1.066933646798133850e-01 -1.992945969104766846e-01 -1.461507976055145264e-01 -1.007826849818229675e-01 4.063987359404563904e-02 1.425183028914034367e-03 -3.614971637725830078e-01 1.245787069201469421e-01 2.336167842149734497e-01 1.782524436712265015e-01 1.231934800744056702e-01 9.143359214067459106e-02 4.156378209590911865e-01 2.854552567005157471e-01 1.987164616584777832e-01 2.152448147535324097e-01 -2.152354456484317780e-02
-1.027763858437538147e-01 7.425609976053237915e-02 4.210656508803367615e-02 -2.717443704605102539e-01 1.248596012592315674e-01 8.625378459692001343e-02 2.527198791503906250e-01 -1.758029311895370483e-01 -3.320685923099517822e-01 8.098002523183822632e-02 -2.107007205486297607e-01 -5.619053915143013000e-02 1.512925177812576294e-01 -8.879594504833221436e-02 2.431623265147209167e-02 -1.077770590782165527e-01 -3.433127701282501221e-01 -2.272910475730895996e-01 -9.187527000904083252e-02 1.344893127679824829e-01 2.057589292526245117e-01 1.503041107207536697e-02 1.858305782079696655e-01 2.713112235069274902e-01 -7.646122574806213379e-02 -1.788437813520431519e-01 -1.875867694616317749e-01 5.911805853247642517e-02 -2.053295969963073730e-01 1.372651606798171997e-01 -2.715114057064056396e-01 -1.585764586925506592e-01
1.850885599851608276e-01 -1.537140551954507828e-02 1.137341707944869995e-01 -3.559321165084838867e-01 2.189713567495346069e-01 -2.079527825117111206e-01 -1.454518735408782959e-01 -3.128469586372375488e-01 -2.757357656955718994e-01 1.316566616296768188e-01 8.601890504360198975e-02 -3.094926103949546814e-02 -2.413482964038848877e-01 -3.392205387353897095e-02 1.447080522775650024e-01 2.020522020757198334e-02 -1.036728546023368835e-01 -7.298383861780166626e-02 2.798733301460742950e-02 2.595245465636253357e-02 -8.004178851842880249e-02 -8.870378881692886353e-02 1.867806315422058105e-01 1.937881708145141602e-01 -2.831193245947360992e-02 5.367868114262819290e-03 -2.205248549580574036e-02 3.034022152423858643e-01 3.759722709655761719e-01 2.489233165979385376e-01 1.795579195022583008e-01 3.935258369892835617e-03
1.887443661689758301e-01 -1.047236621379852295e-01 9.040556848049163818e-02 -3.590724766254425049e-01 -2.202632091939449310e-02 1.249018032103776932e-02 1.213712841272354126e-01 -1.281549036502838135e-01 -3.714588582515716553e-01 -2.187298238277435303e-01 -2.027066051959991455e-01 -2.759755775332450867e-02 -1.723197549581527710e-01 1.718194596469402313e-02 -3.521781787276268005e-02 -2.071676962077617645e-02 -3.041066229343414307e-01 -1.934007704257965088e-01 -5.321781337261199951e-02 3.446239233016967773e-01 -5.522012710571289062e-02 -2.140989005565643311e-01 -9.383527934551239014e-02 -9.189665317535400391e-02 -1.087460517883300781e-01 1.940824240446090698e-01 2.891088724136352539e-01 1.382485846988856792e-03 4.964710213243961334e-03 1.149071678519248962e-01 -1.716360300779342651e-01 1.782830357551574707e-01
-1.349700093269348145e-01 2.150102108716964722e-01 1.948226708918809891e-03 -4.222882091999053955e-01 -5.553174018859863281e-02 -1.406214982271194458e-01 3.939657658338546753e-02 -1.205505710095167160e-02 -9.182472527027130127e-02 -2.068360149860382080e-01 -3.402616679668426514e-01 -3.034592866897583008e-01 4.537602886557579041e-02 -4.134774580597877502e-02 9.880585968494415283e-02 1.680422574281692505e-01 -1.516304314136505127e-01 -8.678937703371047974e-02 -2.209599167108535767e-01 -1.466545015573501587e-01 5.812448263168334961e-02 4.168818145990371704e-02 1.709518879652023315e-01 -2.911943942308425903e-02 -1.659380085766315460e-02 1.494661122560501099e-01 9.114739298820495605e-02 1.819246560335159302e-01 1.454592496156692505e-01 -3.563525527715682983e-02 -3.790104389190673828e-01 2.562773823738098145e-01
-2.470770478248596191e-01 1.943766325712203979e-01 1.666017919778823853e-01 3.838854283094406128e-02 4.462242722511291504e-01 1.056132316589355469e-01 3.531850278377532959e-01 -4.296619910746812820e-03 -1.283714082092046738e-02 1.396842598915100098e-01 -1.316075325012207031e-01 -1.935373991727828979e-01 -2.720673978328704834e-01 -1.506313234567642212e-01 1.474877744913101196e-01 -2.294913977384567261e-01 6.025894545018672943e-04 -2.336237877607345581e-01 -9.436054527759552002e-02 -5.712520331144332886e-02 4.713543504476547241e-02 -2.836236916482448578e-02 7.422822713851928711e-02 9.605246037244796753e-02 1.622205823659896851e-01 -5.121082440018653870e-02 -5.780798569321632385e-02 2.200629264116287231e-01 1.567664891481399536e-01 2.111782431602478027e-01 -2.380508333444595337e-01 1.648583635687828064e-02
-1.490054875612258911e-01 1.700076907873153687e-01 -4.553061909973621368e-03 -2.598873376846313477e-01 -2.623475529253482819e-02 2.320164591073989868e-01 3.956749737262725830e-01 -8.332625776529312134e-02 -1.026391386985778809e-01 2.805334515869617462e-02 -6.735124439001083374e-02 -1.911755055189132690e-01 7.661114633083343506e-02 8.985523134469985962e-03 -2.252949774265289307e-02 -2.551541030406951904e-01 3.792349621653556824e-02 -1.229412183165550232e-01 -1.458538770675659180e-01 -3.282686471939086914e-01 -4.464040696620941162e-02 -3.098991811275482178e-01 -6.084644794464111328e-02 3.440864384174346924e-01 1.656900793313980103e-01 -3.712266683578491211e-02 5.211602151393890381e-02 4.554053768515586853e-02 2.214121818542480469e-01 1.710812300443649292e-01 -5.036576837301254272e-02 2.432671338319778442e-01
-1.831687688827514648e-01 -3.150778710842132568e-01 7.191619277000427246e-02 -3.439919650554656982e-01 2.029253691434860229e-01 8.299375325441360474e-02 1.859958916902542114e-01 -1.682618409395217896e-01 8.365041762590408325e-02 1.226801201701164246e-01 -4.323616251349449158e-02 -1.346479207277297974e-01 6.564103811979293823e-02 -3.760334849357604980e-02 1.372666470706462860e-02 3.404703736305236816e-02 -2.474436350166797638e-02 6.715819984674453735e-02 9.246881306171417236e-02 -8.219452947378158569e-02 -6.542273610830307007e-02 -1.120384484529495239e-01 9.988467395305633545e-02 4.448876678943634033e-01 1.585271023213863373e-02 2.132221609354019165e-01 1.426089406013488770e-01 1.319855451583862305e-01 2.128071486949920654e-01 8.054763823747634888e-02 -3.656044006347656250e-01 2.636370956897735596e-01
1.639200933277606964e-02 -2.470238208770751953e-01 -2.522103488445281982e-01 -2.700147628784179688e-01 2.857601940631866455e-01 1.447279602289199829e-01 2.084930539131164551e-01 -1.846480555832386017e-02 -2.464564889669418335e-01 2.399201393127441406e-01 8.167907595634460449e-03 -2.498602122068405151e-01 6.651464104652404785e-02 -1.152532100677490234e-01 8.677799999713897705e-02 7.112211547791957855e-03 -2.704033628106117249e-02 -2.370092570781707764e-01 -1.158516407012939453e-01 -4.140759631991386414e-02 -4.625760018825531006e-02 -2.976628243923187256e-01 -1.190269738435745239e-01 -1.343902349472045898e-01 9.542832151055335999e-03 1.798036545515060425e-01 1.923537254333496094e-01 2.402485758066177368e-01 1.726455800235271454e-02 -1.239629387855529785e-01 -2.158064693212509155e-01 2.555393874645233154e-01
4.476477578282356262e-02 -6.971120601519942284e-04 1.331267505884170532e-01 -3.887858390808105469e-01 1.433661580085754395e-01 -2.000554352998733521e-01 -1.607870310544967651e-01 -3.763983547687530518e-01 -2.079975008964538574e-01 1.263235956430435181e-01 -7.594017684459686279e-02 -2.004745006561279297e-01 -7.273494452238082886e-02 1.514191832393407822e-02 2.105563506484031677e-02 -1.172808706760406494e-01 -1.661321520805358887e-01 -5.062448233366012573e-02 1.298364251852035522e-01 -2.508389530703425407e-03 -2.607266604900360107e-01 -1.787557452917098999e-01 9.207398444414138794e-02 4.978997632861137390e-02 1.748347431421279907e-01 -1.347866803407669067e-01 -2.447110787034034729e-02 2.081336230039596558e-01 3.588221669197082520e-01 2.385504692792892456e-01 1.148013770580291748e-01 1.634366512298583984e-01
5.295016616582870483e-02 -2.543533444404602051e-01 -1.383649185299873352e-02 -4.213743209838867188e-01 3.487706780433654785e-01 -4.164416715502738953e-02 9.893104434013366699e-02 -5.212274938821792603e-02 -2.660135328769683838e-01 -1.481660734862089157e-02 2.124214470386505127e-01 -5.144029483199119568e-02 8.658635616302490234e-02 1.257896125316619873e-01 -7.057925313711166382e-02 -1.079315990209579468e-01 -1.874875128269195557e-01 -3.275155648589134216e-02 2.514862120151519775e-01 -2.357308287173509598e-03 -6.532873213291168213e-02 -3.824397027492523193e-01 7.916171848773956299e-02 3.104561269283294678e-01 1.461279988288879395e-01 7.061203569173812866e-02 2.000838667154312134e-01 2.030761912465095520e-02 1.851743459701538086e-02 -5.222317203879356384e-02 4.233942925930023193e-02 1.893943399190902710e-01
-1.796188354492187500e-01 1.333414018154144287e-01 3.286778330802917480e-01 -1.728376895189285278e-01 2.201202660799026489e-01 -1.367046535015106201e-01 1.337856203317642212e-01 1.516200229525566101e-02 -4.456028640270233154e-01 -1.353828422725200653e-02 1.345195621252059937e-01 -3.624746501445770264e-01 -1.540677845478057861e-01 6.211103871464729309e-03 3.922912105917930603e-02 -7.559551298618316650e-02 -2.118780463933944702e-01 -1.990549564361572266e-01 -1.913152188062667847e-01 -1.247070282697677612e-01 -2.568551301956176758e-01 -1.019081473350524902e-01 -1.219991669058799744e-01 9.089054912328720093e-02 2.006557285785675049e-01 1.439588610082864761e-02 -5.721392855048179626e-02 1.526238471269607544e-01 1.384396702051162720e-01 1.019748449325561523e-01 -1.164269968867301941e-01 -3.460812568664550781e-02
1.106414943933486938e-01 -1.242034658789634705e-01 -5.628792196512222290e-02 -2.431955039501190186e-01 1.831143945455551147e-01 2.242171578109264374e-02 5.023364722728729248e-02 -3.240103125572204590e-01 -1.198310703039169312e-01 3.957665860652923584e-01 -1.072801724076271057e-01 -1.581352204084396362e-01 -1.456837505102157593e-01 8.457536250352859497e-02 -9.172695130109786987e-02 -7.352773845195770264e-02 -1.486297696828842163e-01 -1.191854104399681091e-01 1.344792991876602173e-01 -1.338759660720825195e-01 -2.081819325685501099e-01 -2.935307621955871582e-01 -5.472619831562042236e-02 3.076159656047821045e-01 -1.475062668323516846e-01 3.335640206933021545e-02 2.433520108461380005e-01 2.321141064167022705e-01 5.275687575340270996e-02 2.614865005016326904e-01 -1.451020408421754837e-02 1.096066236495971680e-01
-8.904713392257690430e-02 7.292583584785461426e-02 -7.131656259298324585e-02 -3.784125745296478271e-01 3.182150721549987793e-01 5.236247554421424866e-02 1.136215105652809143e-01 -1.443727165460586548e-01 9.194398671388626099e-02 4.014190435409545898e-01 3.915095329284667969e-02 -8.009327203035354614e-02 1.671989113092422485e-01 -2.361904382705688477e-01 -4.046874865889549255e-02 -1.195376813411712646e-01 -2.145232260227203369e-01 2.000191360712051392e-01 -1.047055199742317200e-01 -2.053063511848449707e-01 3.862441331148147583e-02 -3.035670518875122070e-01 2.515339851379394531e-01 2.988319993019104004e-01 6.114228814840316772e-02 7.748195528984069824e-02 -8.188232779502868652e-02 7.506970316171646118e-02 7.164423167705535889e-02 8.251345902681350708e-02 -4.206265136599540710e-02 4.856118187308311462e-02
-1.339280307292938232e-01 -1.099726408720016479e-01 4.385346174240112305e-02 -2.855657637119293213e-01 3.595579564571380615e-01 1.129538863897323608e-01 7.919982820749282837e-02 -1.445360928773880005e-01 -1.923808604478836060e-01 -3.135885894298553467e-01 -1.569627970457077026e-01 1.955048143863677979e-01 -1.045563593506813049e-01 3.800036907196044922e-01 2.608210593461990356e-02 -4.521403927356004715e-03 -2.008561640977859497e-01 -2.493596524000167847e-01 8.187535405158996582e-02 2.200990170240402222e-01 -1.447943225502967834e-02 -8.471702784299850464e-02 -7.208536565303802490e-02 2.175858318805694580e-01 1.137816235423088074e-01 2.159907221794128418e-01 9.172618389129638672e-02 8.569309860467910767e-02 1.555298417806625366e-01 1.089002415537834167e-01 -1.818239986896514893e-01 3.146830201148986816e-02
-4.446554183959960938e-02 2.138840258121490479e-01 -1.028164923191070557e-01 -1.388508379459381104e-01 2.419390678405761719e-01 -4.210901632905006409e-02 6.118321046233177185e-02 1.917841844260692596e-02 -1.655059456825256348e-01 -8.243610709905624390e-02 -3.325361758470535278e-02 -1.195542737841606140e-01 -1.480143964290618896e-01 -1.507230848073959351e-01 3.628841042518615723e-01 -1.902098953723907471e-01 -3.502926528453826904e-01 -3.695750534534454346e-01 -2.759868502616882324e-01 -1.566068381071090698e-01 1.243792697787284851e-01 -1.469535976648330688e-01 7.801693677902221680e-02 1.053010374307632446e-01 2.601641714572906494e-01 -6.043096259236335754e-02 -7.193448394536972046e-02 1.906090527772903442e-01 2.144411504268646240e-01 3.918068483471870422e-02 -1.438933610916137695e-01 -2.519297786056995392e-02
-5.136173591017723083e-02 -5.442221090197563171e-02 3.672348558902740479e-01 -2.480355650186538696e-01 1.868048012256622314e-01 -1.099695563316345215e-01 -1.368645876646041870e-01 -2.494622766971588135e-02 -3.377333879470825195e-01 5.641188006848096848e-03 -5.877419188618659973e-02 -2.905970513820648193e-01 -2.013206034898757935e-01 1.286243740469217300e-02 -1.635204255580902100e-01 1.410555094480514526e-01 -1.463712602853775024e-01 -1.605354696512222290e-01 -1.691003739833831787e-01 7.171423733234405518e-02 2.540180385112762451e-01 -4.535868018865585327e-02 1.902575045824050903e-01 7.364276796579360962e-02 1.762610822916030884e-01 1.983967572450637817e-01 5.519102327525615692e-03 1.517475098371505737e-01 3.020740449428558350e-01 1.013664603233337402e-01 -6.282229721546173096e-02 -2.329170852899551392e-01
1.537192016839981079e-01 -7.268337160348892212e-02 1.155111938714981079e-01 -2.115992158651351929e-01 3.237684369087219238e-01 1.775247156620025635e-01 4.597244858741760254e-01 1.573581099510192871e-01 -1.200475916266441345e-01 -2.024319022893905640e-01 8.422199636697769165e-02 -2.693960964679718018e-01 -6.882186979055404663e-02 2.330911904573440552e-02 -7.230608165264129639e-02 3.888728842139244080e-02 -2.018786519765853882e-01 -1.870003491640090942e-01 1.016887649893760681e-01 2.777150273323059082e-01 1.764454841613769531e-01 3.002596786245703697e-03 -4.777383804321289062e-02 1.135297939181327820e-01 1.604036241769790649e-01 7.333134114742279053e-02 2.102481275796890259e-01 -5.743857100605964661e-02 -9.528154134750366211e-02 2.856022119522094727e-01 1.000155061483383179e-01 6.840398907661437988e-02
1.277807354927062988e-01 2.644283473491668701e-01 2.438945174217224121e-01 -1.561769992113113403e-01 1.326774060726165771e-01 -1.827218085527420044e-01 3.907897770404815674e-01 -1.359594762325286865e-01 -1.965904980897903442e-01 2.619710862636566162e-01 3.074811771512031555e-02 -1.174986511468887329e-01 -3.312765061855316162e-01 4.947473853826522827e-02 1.719902008771896362e-01 1.344843208789825439e-01 8.160559460520744324e-03 -2.235845327377319336e-01 -6.911321729421615601e-02 7.655850052833557129e-02 1.697780340909957886e-01 -2.911443263292312622e-02 -4.411564767360687256e-02 -1.378900706768035889e-01 2.202497707912698388e-04 -9.819732606410980225e-02 1.077519133687019348e-01 2.356967031955718994e-01 -6.453354656696319580e-02 -5.445294082164764404e-02 -3.585759401321411133e-01 4.422925412654876709e-02
-2.354690730571746826e-01 1.905622333288192749e-01 -9.386420994997024536e-02 -3.201762437820434570e-01 6.619459390640258789e-02 8.706164360046386719e-02 2.438856512308120728e-01 -1.398191303014755249e-01 -3.105770945549011230e-01 -1.787311583757400513e-02 1.008206084370613098e-01 1.715345773845911026e-03 2.448010444641113281e-01 -3.019745051860809326e-01 1.121807321906089783e-01 -9.564636647701263428e-02 -2.712168991565704346e-01 -1.910053789615631104e-01 -1.265892684459686279e-01 1.162799671292304993e-01 -1.885206904262304306e-03 -4.705200344324111938e-02 1.983153373003005981e-01 -7.125919684767723083e-03 -5.119848996400833130e-02 -2.609865665435791016e-01 1.245633140206336975e-02 2.817942500114440918e-01 3.496438264846801758e-02 -1.190150082111358643e-01 -2.809441983699798584e-01 1.822156831622123718e-02
1.319054961204528809e-01 2.130124568939208984e-01 2.293568402528762817e-01 -3.971989452838897705e-01 3.039892613887786865e-01 -6.277487426996231079e-02 6.232258677482604980e-02 1.279252767562866211e-01 5.359594151377677917e-02 2.605347633361816406e-01 -4.211562499403953552e-02 -1.473049521446228027e-01 -2.725739479064941406e-01 -6.672301143407821655e-02 -2.655427530407905579e-02 1.685367152094841003e-02 -1.588646769523620605e-01 -1.145046949386596680e-01 1.536967605352401733e-01 -1.198485121130943298e-01 3.498355299234390259e-02 2.318138480186462402e-01 1.057871058583259583e-01 2.378557920455932617e-01 6.601627171039581299e-02 -3.815833013504743576e-03 5.276669189333915710e-02 3.753434419631958008e-01 1.214924454689025879e-01 -7.552399486303329468e-02 -2.200760394334793091e-01 1.424573361873626709e-01
-2.139436006546020508e-01 -1.549699753522872925e-01 2.039187401533126831e-01 -1.624639630317687988e-01 5.149886384606361389e-02 1.291118264198303223e-01 3.730800151824951172e-01 -2.527347505092620850e-01 5.436790734529495239e-02 2.234339527785778046e-02 1.706205308437347412e-01 8.548881858587265015e-03 -1.309397071599960327e-01 1.361774504184722900e-01 -1.574873328208923340e-01 -1.208720579743385315e-01 -2.556200027465820312e-01 -1.107482016086578369e-01 1.103555187582969666e-01 5.193833727389574051e-03 1.245672628283500671e-01 -4.400051385164260864e-02 1.538055390119552612e-01 3.141157329082489014e-01 -1.163188964128494263e-01 1.659807860851287842e-01 6.923683732748031616e-02 2.617788612842559814e-01 3.060765862464904785e-01 1.605932563543319702e-01 -1.912797987461090088e-01 -1.790404766798019409e-01
4.724488407373428345e-02 9.257994592189788818e-02 4.320157766342163086e-01 -2.241380661725997925e-01 3.157817423343658447e-01 -1.393633633852005005e-01 1.817380189895629883e-01 -1.439254265278577805e-02 3.556463122367858887e-02 1.212141197174787521e-02 -1.815785914659500122e-01 -2.305217534303665161e-01 -2.934382855892181396e-01 -1.260539740324020386e-01 3.781289607286453247e-02 -3.519357368350028992e-02 -1.408928073942661285e-02 -2.476309984922409058e-01 -4.323464632034301758e-02 -1.348305493593215942e-01 -4.968941584229469299e-02 1.115744486451148987e-01 2.063660137355327606e-02 7.164499163627624512e-02 -1.573546230792999268e-01 -9.606722742319107056e-03 1.824926584959030151e-03 1.370955724269151688e-02 2.476585954427719116e-01 -2.669224888086318970e-02 -4.413691759109497070e-01 1.543229967355728149e-01
-2.766491174697875977e-01 -1.646391749382019043e-01 1.717171072959899902e-01 -1.989720463752746582e-01 -1.792764291167259216e-02 -3.561221808195114136e-02 2.089050263166427612e-01 1.815120130777359009e-02 1.318258792161941528e-01 -1.745122252032160759e-03 -5.328154191374778748e-02 -3.155221045017242432e-01 2.379539608955383301e-02 -2.822443470358848572e-02 2.031825929880142212e-01 -1.615450903773307800e-02 -3.346344530582427979e-01 5.172101780772209167e-02 4.955195635557174683e-02 -1.076091602444648743e-01 3.432903811335563660e-02 -1.926619559526443481e-01 1.381469517946243286e-01 3.532648086547851562e-01 -2.076797038316726685e-01 1.861760020256042480e-01 -1.076612845063209534e-01 1.626204252243041992e-01 1.113736405968666077e-01 9.121688455343246460e-02 -3.652994930744171143e-01 1.953857541084289551e-01
-2.633920405060052872e-03 2.261352688074111938e-01 1.677045524120330811e-01 -3.179504275321960449e-01 6.278382241725921631e-02 -2.191073074936866760e-02 2.979744374752044678e-01 -1.578599810600280762e-01 -5.112327262759208679e-02 1.896409094333648682e-01 -1.008699368685483932e-02 -3.567947819828987122e-02 1.079779714345932007e-01 -3.615254536271095276e-02 1.961402297019958496e-01 -3.036188483238220215e-01 1.322809699922800064e-02 -2.220766246318817139e-01 -1.665991246700286865e-01 -3.730045258998870850e-02 -1.211470067501068115e-01 -2.243949472904205322e-01 -2.862921059131622314e-01 3.823064863681793213e-01 2.334018982946872711e-02 2.179872095584869385e-01 -3.001533262431621552e-02 1.576660126447677612e-01 2.058740407228469849e-01 -9.045471251010894775e-02 5.466909334063529968e-02 1.369898915290832520e-01
-1.466498374938964844e-01 -1.570737659931182861e-01 1.387649308890104294e-02 -3.943729698657989502e-01 4.545157551765441895e-01 8.233596384525299072e-02 -7.903244346380233765e-02 -1.671973168849945068e-01 -5.859559029340744019e-02 -2.144123613834381104e-01 -6.075771898031234741e-02 1.876932531595230103e-01 -8.374389261007308960e-02 1.340693384408950806e-01 3.042064607143402100e-02 -8.509280532598495483e-02 -2.746107280254364014e-01 -2.370207011699676514e-01 7.031483948230743408e-02 2.323294878005981445e-01 -3.048990108072757721e-02 -8.023613691329956055e-02 -8.087337017059326172e-02 2.141372710466384888e-01 -2.966921590268611908e-02 1.798956841230392456e-01 1.783653646707534790e-01 1.391626000404357910e-01 -9.201021865010261536e-03 2.439707219600677490e-01 -1.852778792381286621e-01 2.056369744241237640e-02
8.328370749950408936e-02 3.272334858775138855e-02 -1.550364345312118530e-01 -4.259242415428161621e-01 1.662134379148483276e-01 1.308106929063796997e-01 3.390939831733703613e-01 -1.477622799575328827e-02 -2.846789360046386719e-02 5.222227796912193298e-02 -2.717801332473754883e-01 -6.871817260980606079e-02 -1.036145314574241638e-01 1.375689506530761719e-01 9.383250772953033447e-02 3.070748969912528992e-02 8.172570914030075073e-02 -1.886167749762535095e-02 3.445999696850776672e-02 1.889798641204833984e-01 1.580602079629898071e-01 2.802425622940063477e-02 1.978966295719146729e-01 2.768276073038578033e-02 3.028647303581237793e-01 -1.558562070131301880e-01 1.497605741024017334e-01 3.621080815792083740e-01 2.452337741851806641e-01 1.041541844606399536e-01 2.017147243022918701e-01 -1.191306412220001221e-01
-2.499665021896362305e-01 -1.122423782944679260e-01 5.920207500457763672e-02 -2.105477303266525269e-01 5.092533305287361145e-02 2.238581143319606781e-02 2.649978697299957275e-01 -1.993424743413925171e-01 -5.370379984378814697e-02 8.213349431753158569e-02 8.934480696916580200e-02 9.194752573966979980e-02 -1.195188239216804504e-01 2.375295311212539673e-01 7.000309415161609650e-03 -1.121487766504287720e-01 -2.211240977048873901e-01 1.324499547481536865e-01 1.089650690555572510e-01 2.150015346705913544e-02 6.149127706885337830e-02 -2.901682630181312561e-02 1.725727021694183350e-01 3.497048318386077881e-01 -2.955006994307041168e-02 1.206756904721260071e-01 3.365237712860107422e-01 2.274421006441116333e-01 3.693764507770538330e-01 6.423395127058029175e-02 -3.006317615509033203e-01 8.830893784761428833e-02
2.143144607543945312e-02 -8.723749965429306030e-02 1.765305548906326294e-02 -3.119737207889556885e-01 1.662463247776031494e-01 1.088065281510353088e-02 -1.530918926000595093e-01 -2.235322445631027222e-01 -2.577663362026214600e-01 6.292816996574401855e-02 -9.660630673170089722e-02 -1.488224416971206665e-01 -1.723790317773818970e-01 2.480379939079284668e-01 3.703241646289825439e-01 -3.166623786091804504e-02 2.962340414524078369e-01 -2.389848679304122925e-01 -1.162281930446624756e-01 2.305040881037712097e-02 2.504395544528961182e-01 -8.148500323295593262e-02 1.194538250565528870e-01 3.328840732574462891e-01 4.675809666514396667e-02 2.596921622753143311e-01 -2.245020493865013123e-02 1.458256840705871582e-01 6.106112152338027954e-02 1.110089793801307678e-01 1.156823709607124329e-03 3.269363939762115479e-02
3.611528128385543823e-02 -4.859889671206474304e-02 7.045255601406097412e-02 -5.210880637168884277e-01 2.028014212846755981e-01 1.446539312601089478e-01 1.621946990489959717e-01 1.627000980079174042e-02 -1.578280627727508545e-01 1.867269724607467651e-01 -8.995689451694488525e-02 1.027386412024497986e-01 -4.109881445765495300e-02 -2.996368799358606339e-03 1.819692999124526978e-01 -1.043550223112106323e-01 -2.770425081253051758e-01 9.559671394526958466e-03 -4.510420560836791992e-02 1.276668757200241089e-01 -5.084354430437088013e-02 -1.400442570447921753e-01 -2.792387604713439941e-01 4.558866918087005615e-01 -1.478409767150878906e-01 1.307063847780227661e-01 -7.950291782617568970e-02 -1.542353332042694092e-01 2.874979376792907715e-02 4.292603209614753723e-02 -1.111282855272293091e-01 1.408440321683883667e-01
-9.627454727888107300e-02 2.074231356382369995e-01 2.850350737571716309e-01 -1.210181117057800293e-01 2.763194441795349121e-01 2.002329975366592407e-01 1.934732943773269653e-01 -1.987886875867843628e-01 -5.889264866709709167e-03 -4.564374685287475586e-02 -1.119194552302360535e-01 -3.495889157056808472e-02 -1.979417353868484497e-01 2.536557316780090332e-01 2.839946560561656952e-02 2.072957158088684082e-01 -1.349427998065948486e-01 -6.331208348274230957e-02 9.722173213958740234e-02 4.120997339487075806e-02 1.764345541596412659e-02 -2.283515483140945435e-01 -1.398503482341766357e-01 3.688899278640747070e-01 -2.406656146049499512e-01 -1.362245529890060425e-01 2.610715925693511963e-01 -3.783159330487251282e-02 2.623905837535858154e-01 3.756962716579437256e-02 -1.731825917959213257e-01 8.645571023225784302e-02
5.168212205171585083e-02 8.904166519641876221e-02 3.790506720542907715e-02 -3.221240639686584473e-02 2.583774626255035400e-01 -2.585203647613525391e-01 4.625442624092102051e-01 -2.515034377574920654e-01 -1.801294237375259399e-01 -2.816531956195831299e-01 1.733603775501251221e-01 -1.269620656967163086e-02 1.624778509140014648e-01 2.392689324915409088e-02 2.463877573609352112e-02 -1.557520776987075806e-02 -8.434548228979110718e-02 -6.954983621835708618e-02 -7.286179810762405396e-03 3.195515275001525879e-01 -1.006733775138854980e-01 -2.461689561605453491e-01 2.011220455169677734e-01 1.611329168081283569e-01 1.161152645945549011e-01 2.317713648080825806e-01 -1.553698182106018066e-01 1.606221646070480347e-01 5.164569243788719177e-02 1.245788782835006714e-01 9.817434102296829224e-02 1.004520207643508911e-01
1.483912914991378784e-01 1.303232759237289429e-01 2.634733021259307861e-01 -1.127755567431449890e-01 1.220585778355598450e-01 8.846548944711685181e-02 4.110627770423889160e-01 -4.716783761978149414e-02 -1.548638492822647095e-01 -2.733404934406280518e-02 -8.359079807996749878e-02 -1.120483875274658203e-01 -2.296048253774642944e-01 3.443723917007446289e-02 1.707638800144195557e-01 6.631970871239900589e-03 6.624006782658398151e-04 -2.293179780244827271e-01 -2.709558904170989990e-01 1.251661926507949829e-01 6.413781642913818359e-02 8.169412612915039062e-03 1.435826066881418228e-03 1.170611754059791565e-01 1.223341077566146851e-01 1.924960166215896606e-01 1.456757485866546631e-01 -2.455586567521095276e-02 -3.791587352752685547e-01 2.700356245040893555e-01 -3.106268942356109619e-01 1.048120707273483276e-01
-1.319244056940078735e-01 -4.897126927971839905e-02 1.769584864377975464e-01 -2.458813786506652832e-01 1.656675487756729126e-01 1.818811148405075073e-01 2.596789300441741943e-01 -2.018154263496398926e-01 -8.670896291732788086e-02 -2.130654007196426392e-01 2.491424530744552612e-01 2.363265603780746460e-01 5.797263979911804199e-02 1.291704364120960236e-02 -1.713914573192596436e-01 -1.024252176284790039e-01 3.193597495555877686e-02 -1.496983319520950317e-01 2.030678540468215942e-01 1.980809867382049561e-02 7.630262523889541626e-03 -3.616272211074829102e-01 2.303826957941055298e-01 3.162829577922821045e-01 -3.467423841357231140e-02 -2.960520982742309570e-02 2.097312957048416138e-01 1.061903759837150574e-01 2.323208898305892944e-01 8.956278115510940552e-02 -3.212223574519157410e-02 1.900913268327713013e-01
1.698247492313385010e-01 2.920424751937389374e-02 2.173850685358047485e-01 -4.161992967128753662e-01 -1.015015132725238800e-02 -1.061919927597045898e-01 3.013595640659332275e-01 -4.621597230434417725e-01 -9.512543678283691406e-02 -4.542333632707595825e-02 -3.063962422311306000e-02 -2.465423643589019775e-01 -1.198145672678947449e-01 -3.773287404328584671e-03 2.071473002433776855e-01 -2.527911216020584106e-02 -9.226210415363311768e-03 5.025352910161018372e-02 -3.637997061014175415e-02 -4.583669453859329224e-02 -8.021535724401473999e-02 -8.307745307683944702e-02 -6.315452605485916138e-02 1.909434795379638672e-01 2.525064162909984589e-02 3.025703132152557373e-02 2.618062496185302734e-01 2.954758889973163605e-02 6.828147172927856445e-02 1.646792143583297729e-01 2.995124757289886475e-01 2.258529067039489746e-01
1.836738139390945435e-01 -3.688431158661842346e-02 2.239798456430435181e-01 -3.366078734397888184e-01 1.803731471300125122e-01 -1.270525455474853516e-01 9.780298918485641479e-02 9.712274372577667236e-02 -1.618758440017700195e-01 8.879189938306808472e-02 -4.545998573303222656e-02 -1.173878163099288940e-01 -2.152727097272872925e-01 -4.485436156392097473e-02 -7.964421808719635010e-02 -1.107313632965087891e-01 -2.080324441194534302e-01 -6.746249645948410034e-02 1.243047490715980530e-01 2.317455597221851349e-03 1.600377261638641357e-01 2.232063561677932739e-01 2.337409555912017822e-01 3.978075683116912842e-01 6.416135281324386597e-02 -5.649761483073234558e-02 -1.200033798813819885e-01 3.727621138095855713e-01 1.801819354295730591e-01 7.460094243288040161e-02 -2.413241267204284668e-01 -9.126581251621246338e-02
-4.965956136584281921e-02 -9.555244445800781250e-02 1.116276383399963379e-01 -3.525649011135101318e-01 3.543189913034439087e-02 1.555078178644180298e-01 1.993084251880645752e-01 -3.639984130859375000e-01 -8.392278105020523071e-02 7.148956507444381714e-02 2.668344378471374512e-01 2.036805078387260437e-02 2.396416068077087402e-01 -5.020754411816596985e-02 -1.883538961410522461e-01 -1.807794570922851562e-01 -3.535057306289672852e-01 -2.326455712318420410e-01 5.917684733867645264e-02 1.283268034458160400e-01 1.068281158804893494e-01 -1.248110979795455933e-01 -1.114149466156959534e-01 2.331402152776718140e-01 -5.867246910929679871e-02 -3.750428557395935059e-02 1.500377953052520752e-01 6.989687681198120117e-03 1.967159658670425415e-01 9.253405779600143433e-02 -2.180799245834350586e-01 1.645056009292602539e-01
3.789358213543891907e-02 1.129911616444587708e-01 2.913324907422065735e-02 -3.094500899314880371e-01 7.353075593709945679e-02 7.075219601392745972e-02 2.326784580945968628e-01 -4.457985237240791321e-02 -1.992845982313156128e-01 1.166713517159223557e-02 1.461875718086957932e-02 -8.732516318559646606e-02 -1.976047009229660034e-01 1.670701354742050171e-01 3.583726286888122559e-02 1.708589792251586914e-01 -1.998641788959503174e-01 2.900585345923900604e-02 1.548662930727005005e-01 3.947755098342895508e-01 -5.644208192825317383e-02 -3.064074516296386719e-01 -3.317311406135559082e-02 8.671108633279800415e-03 -1.960254013538360596e-01 1.358847469091415405e-01 1.770831793546676636e-01 -8.697528392076492310e-02 1.590417623519897461e-01 1.848328411579132080e-01 -3.096334934234619141e-01 3.278924524784088135e-01
4.241156057105399668e-05 8.854460716247558594e-02 -1.300722453743219376e-02 -2.456880807876586914e-01 2.109238505363464355e-01 -8.339860290288925171e-02 -1.731228828430175781e-01 -2.732238769531250000e-01 -2.907405793666839600e-01 1.883770823478698730e-01 1.080611571669578552e-01 -2.167887240648269653e-01 -1.229691058397293091e-01 9.476396441459655762e-02 2.540859878063201904e-01 1.778222918510437012e-01 -1.496675610542297363e-01 -1.460759639739990234e-01 7.431294769048690796e-02 1.055241227149963379e-01 -7.680036127567291260e-02 -1.938269436359405518e-01 3.455134034156799316e-01 4.630168527364730835e-02 3.381333872675895691e-02 -9.099484235048294067e-02 -2.304817922413349152e-02 1.994865983724594116e-01 3.350529670715332031e-01 1.851132065057754517e-01 1.402472108602523804e-01 1.877644956111907959e-01
-1.708728373050689697e-01 -1.006613858044147491e-02 -1.833496615290641785e-02 -3.016550838947296143e-01 3.541629016399383545e-01 4.974092543125152588e-02 9.504194557666778564e-02 -1.747225075960159302e-01 -2.022643834352493286e-01 -2.550240159034729004e-01 -9.929224848747253418e-03 1.396420896053314209e-01 -1.110505834221839905e-01 2.446755468845367432e-01 3.808422014117240906e-02 -5.760784260928630829e-04 -4.119253158569335938e-01 -2.251054942607879639e-01 1.940382868051528931e-01 1.123367324471473694e-01 -2.906122803688049316e-02 -2.050039544701576233e-02 1.956927776336669922e-01 3.171834647655487061e-01 3.198063001036643982e-02 2.119201421737670898e-01 5.912173911929130554e-02 9.649273753166198730e-02 4.175730049610137939e-02 8.991344273090362549e-02 -1.333734393119812012e-01 -1.247404441237449646e-01
-1.068239733576774597e-01 -1.636950671672821045e-02 9.598749130964279175e-02 -2.169418931007385254e-01 1.872953474521636963e-01 2.638927400112152100e-01 3.377973437309265137e-01 1.508451998233795166e-01 -3.016220331192016602e-01 2.040124731138348579e-03 -1.419724822044372559e-01 -2.488296031951904297e-01 -2.483540177345275879e-01 -4.324519261717796326e-02 1.369643807411193848e-01 -2.215822339057922363e-01 -2.591830492019653320e-01 -2.068580985069274902e-01 -2.529910504817962646e-01 -8.386278152465820312e-02 -4.309788346290588379e-02 7.203440368175506592e-02 -3.656947612762451172e-02 9.113235771656036377e-02 1.204855963587760925e-01 -9.382355958223342896e-02 3.253841027617454529e-02 2.512622773647308350e-01 2.033253759145736694e-01 7.522243261337280273e-02 -8.165170997381210327e-02 -2.171006202697753906e-01
1.503561139106750488e-01 5.036399364471435547e-01 9.362930059432983398e-02 -4.472753703594207764e-01 4.797416925430297852e-02 -4.812475666403770447e-02 -4.682897031307220459e-02 -2.149910032749176025e-01 -1.484956741333007812e-01 -1.709502637386322021e-01 -5.308083072304725647e-02 -1.705494225025177002e-01 -2.620052732527256012e-02 -3.774107992649078369e-02 7.588689774274826050e-02 3.940887283533811569e-03 -1.966248452663421631e-01 -1.574708521366119385e-02 1.503132432699203491e-01 -1.042284220457077026e-01 2.596871054265648127e-04 7.691287994384765625e-02 2.531765997409820557e-01 1.312457025051116943e-01 9.459473937749862671e-02 3.640639781951904297e-02 4.888619109988212585e-02 4.256156980991363525e-01 -3.913458064198493958e-02 -2.138634771108627319e-02 -8.511451631784439087e-02 9.038687497377395630e-02
9.182547032833099365e-02 1.601421833038330078e-02 1.012839600443840027e-01 -1.923918128013610840e-01 3.690119981765747070e-01 4.115984737873077393e-01 2.893362641334533691e-01 2.670798450708389282e-02 -3.004874102771282196e-02 -1.433672755956649780e-01 -1.923724412918090820e-01 -1.251245439052581787e-01 -7.474733144044876099e-02 -2.361271530389785767e-01 2.002478092908859253e-01 1.450664699077606201e-01 -2.343143075704574585e-01 -2.171175777912139893e-01 5.361760035157203674e-02 -3.429367905482649803e-03 -8.352787047624588013e-02 2.506228536367416382e-02 6.539983302354812622e-02 1.739281117916107178e-01 8.559145033359527588e-02 -1.605764478445053101e-01 -3.247694671154022217e-02 3.791257739067077637e-01 1.238196045160293579e-01 -3.933611325919628143e-03 -6.491976231336593628e-02 -1.135491207242012024e-01
-1.620935797691345215e-01 1.614298075437545776e-01 -5.065517872571945190e-02 -3.172789514064788818e-01 1.589688658714294434e-01 1.130513027310371399e-01 3.256209194660186768e-01 -1.477509140968322754e-01 1.273904182016849518e-02 4.566645622253417969e-02 5.299720540642738342e-02 -5.064839869737625122e-02 -2.875835634768009186e-02 -1.915001869201660156e-01 -8.152509108185768127e-03 1.637083292007446289e-02 -2.247072011232376099e-02 -1.419162303209304810e-01 -1.246630921959877014e-01 -1.085062325000762939e-01 2.465884983539581299e-01 -9.568478167057037354e-02 -2.623521089553833008e-01 4.028497040271759033e-01 -7.617583125829696655e-02 1.293967515230178833e-01 3.231009542942047119e-01 3.003897890448570251e-02 2.651975750923156738e-01 -1.616959087550640106e-02 -6.668310612440109253e-02 2.848673462867736816e-01
-1.412453353404998779e-01 2.435836493968963623e-01 8.150523155927658081e-02 -2.623594403266906738e-01 4.941794555634260178e-03 2.536485493183135986e-01 3.503699004650115967e-01 -1.704486906528472900e-01 -1.137704104185104370e-01 1.889614574611186981e-02 8.896940946578979492e-02 -1.091810911893844604e-01 4.779205098748207092e-02 -9.625508636236190796e-02 2.623743377625942230e-02 -2.177230268716812134e-01 1.594268530607223511e-01 -1.992377787828445435e-01 -1.592280715703964233e-01 -2.956791520118713379e-01 -1.192528381943702698e-01 -2.452277392148971558e-01 -2.059441991150379181e-02 2.546503841876983643e-01 1.476822495460510254e-01 -4.735924303531646729e-02 1.827355474233627319e-01 8.583965711295604706e-03 3.105731010437011719e-01 6.586809456348419189e-02 -9.011003375053405762e-02 2.287695109844207764e-01
2.719266922213137150e-04 6.164632365107536316e-02 2.863840460777282715e-01 -4.458969533443450928e-01 5.497808102518320084e-03 2.494967132806777954e-01 5.736759677529335022e-02 -1.852091550827026367e-01 -3.615451604127883911e-02 -2.012073844671249390e-01 -2.235212475061416626e-01 1.646805438213050365e-03 -9.939026087522506714e-02 4.150383174419403076e-02 2.944248020648956299e-01 1.560531705617904663e-01 -2.729266509413719177e-02 -2.471083700656890869e-01 -3.933839127421379089e-02 3.334694206714630127e-01 1.305411010980606079e-01 -5.411892198026180267e-03 1.396531462669372559e-01 1.743711717426776886e-02 3.377229571342468262e-01 -8.158607408404350281e-03 2.360623180866241455e-01 3.473859280347824097e-02 6.014950945973396301e-02 -1.011328473687171936e-01 6.866264343261718750e-02 -6.471131928265094757e-03
-2.551944553852081299e-01 -1.029156669974327087e-01 1.419083923101425171e-01 -7.418642193078994751e-02 3.497296273708343506e-01 3.311219513416290283e-01 3.990112841129302979e-01 -1.220049634575843811e-01 -2.173433452844619751e-02 1.236685067415237427e-01 1.284636929631233215e-02 -1.901406329125165939e-03 -7.836035639047622681e-02 4.742063209414482117e-02 -2.042156457901000977e-02 1.196957845240831375e-02 7.006698101758956909e-02 1.074764877557754517e-01 -4.250058438628911972e-03 1.571261323988437653e-02 7.262755930423736572e-02 -4.837695043534040451e-03 2.280921787023544312e-01 2.395344674587249756e-01 -1.270237751305103302e-02 2.387002110481262207e-01 2.005567103624343872e-01 1.440715938806533813e-01 2.711690366268157959e-01 1.311537176370620728e-01 -2.918442487716674805e-01 2.055682688951492310e-01
1.878436841070652008e-02 9.842598438262939453e-02 1.123244017362594604e-01 -3.696600794792175293e-01 5.561349540948867798e-02 -8.816055022180080414e-03 2.337066233158111572e-01 -2.068234235048294067e-01 6.981907039880752563e-02 -9.855257719755172729e-02 1.634690612554550171e-01 -1.684987097978591919e-01 -5.396675318479537964e-02 -5.317296832799911499e-02 5.866917781531810760e-03 -1.179623305797576904e-01 -3.576010465621948242e-02 -3.515569269657135010e-01 -8.988266438245773315e-02 -1.809629648923873901e-01 3.536497950553894043e-01 -3.209402859210968018e-01 3.255141491536051035e-04 3.036639988422393799e-01 -1.406091004610061646e-01 9.678222239017486572e-02 3.608615100383758545e-01 -2.346930652856826782e-02 2.099007554352283478e-02 -2.650589682161808014e-02 -4.607111215591430664e-02 -3.978271782398223877e-02
-8.734509348869323730e-03 6.287481635808944702e-02 -1.773246191442012787e-02 -3.539145290851593018e-01 7.294450700283050537e-02 -3.311283513903617859e-02 2.884898781776428223e-01 -1.399918347597122192e-01 -3.837763965129852295e-01 -1.132365912199020386e-01 -3.937821090221405029e-02 -3.996755182743072510e-01 2.770732343196868896e-02 1.298694014549255371e-01 1.494704838842153549e-02 -1.919617056846618652e-01 -2.295887321233749390e-01 1.635258272290229797e-02 3.687833994626998901e-02 1.853088736534118652e-01 -7.115674205124378204e-03 -1.164041832089424133e-01 -4.540333990007638931e-03 2.047975957393646240e-01 -2.388954460620880127e-01 -1.000647665932774544e-03 3.724405169486999512e-01 -1.224910095334053040e-01 -9.447729680687189102e-04 1.265052109956741333e-01 -2.038346230983734131e-02 1.166433840990066528e-01
-1.539267897605895996e-01 7.746975123882293701e-02 -2.654574252665042877e-02 -5.514442548155784607e-02 2.919489145278930664e-01 1.291935741901397705e-01 2.555405199527740479e-01 -1.553398966789245605e-01 -1.559581458568572998e-01 -5.901632085442543030e-02 -3.072671405971050262e-02 -2.442087084054946899e-01 -3.155679404735565186e-01 5.892191827297210693e-02 2.612533569335937500e-01 -1.412344723939895630e-01 -1.339206397533416748e-01 -3.479759097099304199e-01 -2.467571496963500977e-01 -1.036471426486968994e-01 -8.273179829120635986e-02 -3.301389515399932861e-02 9.080056846141815186e-02 5.398734658956527710e-02 1.394172012805938721e-01 8.669663220643997192e-03 -2.247051596641540527e-01 2.645539939403533936e-01 -3.489080071449279785e-02 2.841551601886749268e-01 -4.799830913543701172e-02 2.038457989692687988e-01
-2.832706272602081299e-01 -1.441431813873350620e-03 1.983104050159454346e-01 -2.645353972911834717e-01 3.636868000030517578e-01 -1.950172334909439087e-01 2.195377945899963379e-01 -1.482696235179901123e-01 -1.344995498657226562e-01 -1.372574120759963989e-01 6.437204778194427490e-02 -3.217044472694396973e-01 -8.044780045747756958e-02 -2.639091573655605316e-02 -1.047136932611465454e-01 -1.400292515754699707e-01 4.837911948561668396e-02 -3.066481947898864746e-01 -1.798963248729705811e-01 -2.469521760940551758e-01 -1.811773777008056641e-01 5.327296257019042969e-02 2.764090895652770996e-02 8.631497621536254883e-02 6.567577365785837173e-03 -5.841289460659027100e-02 -1.710199713706970215e-01 2.531045973300933838e-01 1.224296763539314270e-01 -3.669596090912818909e-02 -1.804820448160171509e-01 9.158000349998474121e-02
-1.408926844596862793e-01 -8.270651847124099731e-02 8.529984951019287109e-02 -5.765233561396598816e-02 5.222777724266052246e-01 2.383069247007369995e-01 1.411712169647216797e-01 -2.159094065427780151e-01 -3.279943764209747314e-02 7.051792740821838379e-02 -6.217785924673080444e-02 -8.928491920232772827e-02 -1.837500184774398804e-01 -4.309560358524322510e-02 1.237955689430236816e-01 6.736691296100616455e-02 -8.291503787040710449e-02 1.000504493713378906e-01 1.236262172460556030e-01 -3.170941770076751709e-02 -3.363098204135894775e-02 -7.436032593250274658e-02 2.830452620983123779e-01 2.447810918092727661e-01 -4.590478260070085526e-03 2.320786267518997192e-01 -6.315852701663970947e-02 1.672800183296203613e-01 2.025135755538940430e-01 -1.648362874984741211e-01 -2.443958520889282227e-01 3.155871927738189697e-01
-3.425543904304504395e-01 1.297936439514160156e-01 3.739603161811828613e-01 -1.382671892642974854e-01 2.048777639865875244e-01 1.560022830963134766e-01 1.803671717643737793e-01 -8.065320551395416260e-02 -5.619843956083059311e-03 8.714470267295837402e-02 -3.973203152418136597e-02 -1.350308358669281006e-01 2.145584821701049805e-01 1.473257094621658325e-01 3.269740566611289978e-02 -2.013082504272460938e-01 -7.719621062278747559e-02 -9.194545447826385498e-02 2.004826515913009644e-01 2.218835204839706421e-01 -6.728902459144592285e-02 1.654167175292968750e-01 1.830020099878311157e-01 -2.382583729922771454e-02 3.159259855747222900e-01 1.918930858373641968e-01 1.414332091808319092e-01 2.084750980138778687e-01 8.233547210693359375e-02 6.350231170654296875e-02 -2.669167816638946533e-01 1.130687445402145386e-01
1.195158585906028748e-01 -6.393486261367797852e-02 2.149707078933715820e-01 -3.647482395172119141e-01 5.787835642695426941e-02 3.189592063426971436e-01 1.294465363025665283e-01 2.174649201333522797e-02 -1.992309689521789551e-01 1.196878999471664429e-01 1.100837364792823792e-01 -3.983531296253204346e-01 6.734950840473175049e-02 -1.129066422581672668e-01 1.512689888477325439e-01 -1.977547444403171539e-02 9.244674816727638245e-03 -2.073941826820373535e-01 -4.978686943650245667e-02 1.235853806138038635e-01 -2.278633974492549896e-02 -7.421675324440002441e-02 -1.933165490627288818e-01 4.259110987186431885e-01 -1.015320271253585815e-01 2.364309132099151611e-02 -1.226684600114822388e-01 1.974900439381599426e-02 -1.012243106961250305e-01 2.089818120002746582e-01 -2.208669930696487427e-01 5.030205007642507553e-03
1.412170846015214920e-02 -2.361098974943161011e-01 -5.539628490805625916e-02 -3.867379426956176758e-01 9.494286030530929565e-02 2.927177548408508301e-01 1.852995306253433228e-01 -7.447145879268646240e-02 -1.658387482166290283e-01 -6.029457598924636841e-02 2.405017614364624023e-01 -7.730147242546081543e-02 -3.422407805919647217e-02 -6.807647645473480225e-03 -2.061057835817337036e-01 -3.884114325046539307e-02 -7.207367569208145142e-02 -1.453427374362945557e-01 1.669412702322006226e-01 -6.083370000123977661e-02 4.423243552446365356e-02 -2.297221124172210693e-01 1.832164078950881958e-01 4.256125986576080322e-01 9.324095398187637329e-02 1.611882150173187256e-01 1.425585746765136719e-01 9.042328596115112305e-02 2.548399567604064941e-01 2.151436544954776764e-02 -3.139461949467658997e-02 2.444966733455657959e-01
-1.976298168301582336e-02 -7.178165763616561890e-02 -1.748712360858917236e-02 -4.285588562488555908e-01 2.519808411598205566e-01 9.293889254331588745e-02 -9.350793808698654175e-02 -1.562325656414031982e-01 -1.637614965438842773e-01 1.900335252285003662e-01 1.292620301246643066e-01 -2.068740278482437134e-01 2.272599749267101288e-02 -7.985974848270416260e-02 2.321285158395767212e-01 -1.589579284191131592e-01 -2.723702490329742432e-01 5.291068460792303085e-03 -3.571088239550590515e-02 -1.740160286426544189e-01 4.492676258087158203e-02 -2.249188274145126343e-01 1.303898245096206665e-01 1.204340830445289612e-01 5.251883342862129211e-02 3.326381146907806396e-01 -1.713695824146270752e-01 1.929883807897567749e-01 -1.357806473970413208e-01 -3.008902072906494141e-03 -2.964773476123809814e-01 -1.430971026420593262e-01
-7.934040576219558716e-02 1.579197496175765991e-02 -4.725175350904464722e-02 -3.578875064849853516e-01 -1.335844583809375763e-02 -1.170668601989746094e-01 2.319318056106567383e-01 2.052621915936470032e-02 -2.836901135742664337e-02 1.288544535636901855e-01 1.320440471172332764e-01 -2.378295361995697021e-01 -2.125254124402999878e-01 -6.884017586708068848e-02 1.359398011118173599e-02 3.097984194755554199e-02 -1.214307323098182678e-01 -2.576500177383422852e-03 -6.540726870298385620e-02 1.685773581266403198e-01 2.456730008125305176e-01 -4.477014839649200439e-01 1.913743317127227783e-01 2.809227406978607178e-01 -1.575645953416824341e-01 2.678688764572143555e-01 1.939793080091476440e-01 8.956869691610336304e-02 7.351999520324170589e-04 -1.395217180252075195e-01 -8.108974248170852661e-02 2.460286021232604980e-01
2.879151143133640289e-02 1.257806867361068726e-01 3.024324476718902588e-01 -2.843776345252990723e-01 1.516810357570648193e-01 -1.339614093303680420e-01 -1.806523948907852173e-01 -3.505150973796844482e-02 -9.588752686977386475e-02 -1.412924975156784058e-01 3.087023086845874786e-02 -3.146382272243499756e-01 -1.672702282667160034e-01 -9.859456866979598999e-02 -2.657992951571941376e-02 3.992577269673347473e-02 -3.189691305160522461e-01 -1.441302895545959473e-01 -2.417493015527725220e-01 -4.957132786512374878e-02 2.025008797645568848e-01 -2.079052329063415527e-01 1.290811002254486084e-01 8.357449620962142944e-02 2.081508934497833252e-01 -4.643458500504493713e-02 1.237529367208480835e-01 1.982187479734420776e-01 3.335033357143402100e-01 1.542719006538391113e-01 3.065673448145389557e-02 -1.993575841188430786e-01
-7.928480207920074463e-02 5.647597461938858032e-02 3.214513510465621948e-02 -1.340233236551284790e-01 1.327653229236602783e-01 -3.504784405231475830e-01 3.675149083137512207e-01 -1.406594067811965942e-01 8.600111305713653564e-02 -5.652941390872001648e-02 -7.425914704799652100e-02 -2.640551142394542694e-02 -4.547962844371795654e-01 5.812004953622817993e-02 1.360208243131637573e-01 -9.202984720468521118e-02 -1.957072317600250244e-01 -2.532513737678527832e-01 -2.810779027640819550e-02 3.461713194847106934e-01 6.564340740442276001e-02 -5.384842306375503540e-02 -1.180324554443359375e-01 2.232300341129302979e-01 1.707229614257812500e-01 -8.328229188919067383e-02 2.159250527620315552e-01 1.582867354154586792e-01 1.052540242671966553e-01 -6.333173811435699463e-02 -3.917837142944335938e-02 -6.167193129658699036e-02
6.280796229839324951e-02 -3.208337724208831787e-01 1.165834963321685791e-01 -4.170928895473480225e-01 2.157729677855968475e-02 1.524150073528289795e-01 2.693172097206115723e-01 -4.986187070608139038e-02 -7.795507460832595825e-02 -3.541693463921546936e-02 2.999621033668518066e-01 7.564973086118698120e-02 2.727504819631576538e-03 -6.434174627065658569e-02 -1.175979301333427429e-01 -1.039249002933502197e-01 -2.100126147270202637e-01 -2.536318600177764893e-01 1.011993288993835449e-01 1.683255098760128021e-02 -1.629165932536125183e-02 -2.494746744632720947e-01 1.963713467121124268e-01 3.038151860237121582e-01 -3.909632936120033264e-02 5.700077116489410400e-02 1.494625210762023926e-01 2.947020903229713440e-02 3.012347221374511719e-01 1.108209695667028427e-02 -8.616909384727478027e-02 1.908864527940750122e-01
-1.378505676984786987e-01 1.188463419675827026e-01 2.517399489879608154e-01 -1.231272071599960327e-01 2.391526699066162109e-01 -3.157016262412071228e-02 -9.380621463060379028e-02 -2.137033035978674889e-03 -4.119482338428497314e-01 -7.969968765974044800e-02 -1.332281506620347500e-03 -3.244564533233642578e-01 -3.643083572387695312e-01 -4.156960919499397278e-02 1.821953207254409790e-01 -5.247803777456283569e-02 -2.344295531511306763e-01 -9.925282746553421021e-02 -9.172350913286209106e-02 -2.495149672031402588e-01 9.899763762950897217e-02 -2.984768450260162354e-01 4.987542331218719482e-02 1.509811729192733765e-01 4.445615783333778381e-02 1.552429646253585815e-01 -1.235262453556060791e-01 2.090278416872024536e-01 1.466751247644424438e-01 -3.115876577794551849e-02 -4.929402470588684082e-02 5.128226242959499359e-03
-1.797365397214889526e-01 -5.529232695698738098e-02 1.266392171382904053e-01 -2.717809379100799561e-01 1.061864569783210754e-01 3.638749197125434875e-02 1.430887728929519653e-01 -1.574597507715225220e-01 -1.953084319829940796e-01 9.974064677953720093e-02 -1.122322678565979004e-02 -1.448030471801757812e-01 1.343256384134292603e-01 -1.308860629796981812e-01 5.123445391654968262e-02 -6.687479466199874878e-02 -4.085918962955474854e-01 -5.940070748329162598e-02 -1.466555297374725342e-01 -1.728732511401176453e-02 2.490704506635665894e-01 -1.151801794767379761e-01 3.073796927928924561e-01 -3.348472714424133301e-02 -1.379813626408576965e-02 -3.523166179656982422e-01 -3.360541537404060364e-02 3.906434774398803711e-01 2.115058153867721558e-02 5.411409959197044373e-02 -2.374386936426162720e-01 -6.646861881017684937e-02
-2.492909878492355347e-01 2.137654647231101990e-02 -3.291300684213638306e-02 -1.864052861928939819e-01 2.895854413509368896e-01 -4.646191000938415527e-02 -7.960551232099533081e-02 -8.184301853179931641e-02 -2.651548087596893311e-01 -2.147171497344970703e-01 -1.136125698685646057e-01 -1.788028925657272339e-01 7.468821853399276733e-02 1.181435361504554749e-01 1.757164746522903442e-01 -8.221573382616043091e-02 1.872656750492751598e-03 -3.953652679920196533e-01 -1.553156226873397827e-01 2.019013278186321259e-02 1.647806465625762939e-01 -2.529344521462917328e-02 2.211703956127166748e-01 1.934912055730819702e-01 1.501080859452486038e-02 -2.087955623865127563e-01 6.855785846710205078e-02 2.537803351879119873e-01 3.775625526905059814e-01 -7.710709422826766968e-02 -1.102789565920829773e-01 -1.243831887841224670e-01
-1.505522876977920532e-01 -1.119655296206474304e-01 -1.373058301396667957e-03 -3.798175156116485596e-01 1.533035635948181152e-01 -8.236679434776306152e-02 3.380255103111267090e-01 -1.840266436338424683e-01 1.481873635202646255e-02 -1.011041626334190369e-01 1.162935420870780945e-01 -2.031831741333007812e-01 6.976739317178726196e-02 -1.119657047092914581e-02 1.657063215970993042e-01 2.707219421863555908e-01 -3.666666746139526367e-01 -6.912159174680709839e-02 -1.109877899289131165e-01 3.216257691383361816e-02 1.324708852916955948e-02 -5.344985798001289368e-02 -1.178826540708541870e-01 4.057271033525466919e-02 2.603884935379028320e-01 2.783417999744415283e-01 -2.630329132080078125e-01 2.275502383708953857e-01 1.267554610967636108e-01 -8.723070845007896423e-03 1.195805370807647705e-01 -5.741156265139579773e-02
-1.029145903885364532e-02 1.410661637783050537e-01 5.676046386361122131e-02 -3.091465532779693604e-01 1.138373315334320068e-01 -1.342284530401229858e-01 2.312573194503784180e-01 -1.833859235048294067e-01 -1.039469540119171143e-01 5.803552642464637756e-02 -1.301714126020669937e-02 -3.771551549434661865e-01 2.280567288398742676e-01 -2.380641847848892212e-01 2.672753036022186279e-01 -3.768940642476081848e-02 -6.295233219861984253e-02 4.375047981739044189e-02 1.563724502921104431e-02 -3.972390666604042053e-02 1.295644938945770264e-01 -2.042729556560516357e-01 -9.088397026062011719e-02 2.507661283016204834e-01 -8.345017582178115845e-02 5.977291613817214966e-02 1.104744151234626770e-01 -1.411060243844985962e-01 4.687213599681854248e-01 5.005589686334133148e-03 -9.082705527544021606e-02 1.303872615098953247e-01
-2.013454213738441467e-02 1.664163731038570404e-02 -1.316620707511901855e-01 -4.142420589923858643e-01 1.808200590312480927e-02 -2.892320509999990463e-03 3.906690180301666260e-01 2.007637731730937958e-02 -3.945961967110633850e-02 1.978173702955245972e-01 1.066280901432037354e-01 -1.939714103937149048e-01 -8.557099848985671997e-02 2.929355716332793236e-03 -5.278719216585159302e-02 5.293643847107887268e-02 -1.897064000368118286e-01 9.646370261907577515e-02 -3.534380346536636353e-02 2.193629145622253418e-01 2.479598224163055420e-01 -4.062762856483459473e-01 1.467252522706985474e-01 2.702614963054656982e-01 -1.001262664794921875e-01 1.280414313077926636e-01 2.240927517414093018e-01 1.195183247327804565e-01 4.559564590454101562e-02 1.323878951370716095e-02 -5.207814648747444153e-02 2.067779302597045898e-01
-1.467955112457275391e-01 8.951863646507263184e-02 4.083266481757164001e-02 4.720991104841232300e-02 2.613202333450317383e-01 9.153265506029129028e-02 1.852735280990600586e-01 -1.348340362310409546e-01 -1.653413325548171997e-01 -2.034168988466262817e-01 -2.278546839952468872e-01 -2.474847133271396160e-04 -7.828956097364425659e-02 1.766775175929069519e-02 2.638700008392333984e-01 -1.491909008473157883e-02 -8.816348016262054443e-02 -2.809054553508758545e-01 -2.080727070569992065e-01 -8.100873976945877075e-02 4.815476015210151672e-02 6.626338697969913483e-03 1.175364479422569275e-02 4.175789058208465576e-01 3.245920836925506592e-01 -2.690904587507247925e-02 -5.269613116979598999e-02 2.319120615720748901e-01 -5.256180092692375183e-02 3.205378949642181396e-01 -6.841243803501129150e-02 2.328102886676788330e-01
1.291090995073318481e-01 8.274109661579132080e-02 1.486436128616333008e-01 -3.935773372650146484e-01 -7.408381253480911255e-02 1.525535583496093750e-01 3.371417820453643799e-01 -2.901103794574737549e-01 -1.423479765653610229e-01 1.532729417085647583e-01 -3.505786135792732239e-02 -1.470744311809539795e-01 -9.148616343736648560e-02 5.482178926467895508e-02 -1.315702050924301147e-01 -1.279808282852172852e-01 -1.136642768979072571e-01 -9.041794389486312866e-02 9.509918093681335449e-02 -8.763513714075088501e-02 2.429447770118713379e-01 -3.628679737448692322e-02 -1.507816463708877563e-01 3.311291933059692383e-01 -7.578033022582530975e-03 1.341457366943359375e-01 -1.314472109079360962e-01 6.889214366674423218e-02 3.131248652935028076e-01 -4.928009584546089172e-02 1.649834662675857544e-01 2.508091926574707031e-01
-1.863758265972137451e-02 3.497619554400444031e-02 9.351564198732376099e-02 -2.804216742515563965e-01 1.604802310466766357e-01 8.494621515274047852e-02 -1.054600998759269714e-01 -2.234160304069519043e-01 -2.680434882640838623e-01 2.263551056385040283e-01 -1.266901791095733643e-01 2.371311746537685394e-02 -4.748804122209548950e-02 2.714122533798217773e-01 2.162295728921890259e-01 -2.189641743898391724e-01 2.743056416511535645e-01 -2.856410443782806396e-01 -8.505591005086898804e-02 1.949204131960868835e-02 9.483803063631057739e-02 -2.822708785533905029e-01 -1.406906917691230774e-02 6.038089096546173096e-02 5.026700906455516815e-03 3.776701390743255615e-01 2.071641571819782257e-02 1.743459701538085938e-01 -1.314846873283386230e-01 1.504423469305038452e-01 -1.740501672029495239e-01 7.784914970397949219e-02
-5.806079506874084473e-02 3.299358487129211426e-02 -8.866197615861892700e-02 -3.665263056755065918e-01 4.097818732261657715e-01 -5.090677738189697266e-02 -3.958805929869413376e-03 -2.477426230907440186e-01 -1.440020501613616943e-01 3.388732969760894775e-01 -6.909152120351791382e-02 -1.257043778896331787e-01 -7.040750235319137573e-02 -1.119539514183998108e-02 -2.031256705522537231e-01 -6.812020391225814819e-02 1.033779755234718323e-01 -2.426541596651077271e-01 9.396861493587493896e-02 -9.230090677738189697e-02 -2.614934742450714111e-01 -2.308558970689773560e-01 -6.666819099336862564e-03 2.745606899261474609e-01 -1.950198411941528320e-01 9.153746068477630615e-02 2.284980714321136475e-01 1.059535220265388489e-01 3.533347696065902710e-02 1.081442683935165405e-01 8.536290377378463745e-02 -1.430222392082214355e-02
-5.821060761809349060e-02 7.745116949081420898e-03 7.056777179241180420e-02 -4.185687303543090820e-01 1.132069453597068787e-01 3.131679818034172058e-02 9.164321422576904297e-02 -9.529192000627517700e-02 -7.357918471097946167e-02 -2.303981631994247437e-01 -1.374627202749252319e-01 -1.196619570255279541e-01 -1.768355965614318848e-01 -1.918026804924011230e-01 1.062022075057029724e-01 1.279357671737670898e-01 2.164957374334335327e-01 -1.325542479753494263e-01 -1.884243190288543701e-01 -1.041895821690559387e-01 9.931969456374645233e-03 -2.051137238740921021e-01 3.084986805915832520e-01 8.117057383060455322e-02 -3.340330440551042557e-03 -2.024970203638076782e-01 3.248485624790191650e-01 1.709924638271331787e-01 2.006286531686782837e-01 2.725721299648284912e-01 -1.602341979742050171e-01 1.641473174095153809e-01
-1.989522427320480347e-01 5.734046176075935364e-02 2.722220867872238159e-02 -3.400177359580993652e-01 3.655689060688018799e-01 -1.692789793014526367e-02 2.864687144756317139e-01 -2.783653140068054199e-02 -1.275156140327453613e-01 -1.011396273970603943e-01 -4.617667198181152344e-02 -3.138354122638702393e-01 -1.551239937543869019e-01 -1.926329582929611206e-01 1.671297401189804077e-01 -3.638301789760589600e-02 1.099736914038658142e-01 -2.222934514284133911e-01 -9.783399105072021484e-02 -1.973810195922851562e-01 -3.207061439752578735e-02 -1.787761412560939789e-02 1.562546789646148682e-01 -4.449483007192611694e-02 4.090629816055297852e-01 2.015479467809200287e-02 -1.668191254138946533e-01 1.404268592596054077e-01 -2.034512581303715706e-03 -3.755558282136917114e-02 -2.176286727190017700e-01 6.798914074897766113e-02
5.157114937901496887e-02 -2.238651216030120850e-01 4.104431718587875366e-02 -3.867108225822448730e-01 2.432840019464492798e-01 -1.021418422460556030e-01 3.360451012849807739e-02 -3.281315267086029053e-01 -1.306757181882858276e-01 9.171829372644424438e-02 -7.303468883037567139e-02 1.288513094186782837e-01 -1.890031993389129639e-01 1.222567781805992126e-01 7.107666134834289551e-02 -1.961388587951660156e-01 1.578007638454437256e-01 -2.223132699728012085e-01 2.169998735189437866e-01 6.891407072544097900e-02 -8.158746361732482910e-02 -1.370676904916763306e-01 2.642464824020862579e-02 1.822077333927154541e-01 -1.430672258138656616e-01 -1.925289630889892578e-02 3.160154074430465698e-02 2.233578115701675415e-01 2.439786046743392944e-01 3.923959434032440186e-01 -7.227477431297302246e-02 2.168405568227171898e-03
1.459200680255889893e-01 4.835479333996772766e-02 1.815106123685836792e-01 -4.553421735763549805e-01 7.910603284835815430e-02 -2.317791730165481567e-01 -2.642344236373901367e-01 -9.708964824676513672e-02 -2.122853994369506836e-01 -4.247480630874633789e-02 -1.489745974540710449e-01 -1.354942321777343750e-01 -2.550180256366729736e-01 -1.517021059989929199e-01 1.616775803267955780e-02 5.970541015267372131e-02 -1.251796334981918335e-01 1.627811789512634277e-01 -1.896382570266723633e-01 -2.073474228382110596e-02 -3.042578510940074921e-02 -2.181629240512847900e-01 1.803372614085674286e-02 1.976952701807022095e-01 2.704484164714813232e-01 3.259003534913063049e-02 9.306804835796356201e-02 1.583864390850067139e-01 3.658077120780944824e-01 9.135723114013671875e-02 -3.054381348192691803e-02 5.421906709671020508e-03
-8.885838836431503296e-02 1.448083519935607910e-01 1.301336735486984253e-01 -3.267643749713897705e-01 7.156805694103240967e-02 1.358335167169570923e-01 4.240863025188446045e-01 -7.651382684707641602e-02 8.917689323425292969e-02 1.216590404510498047e-01 -2.403090521693229675e-02 -6.112666800618171692e-02 1.126512959599494934e-01 2.502107061445713043e-02 9.921697527170181274e-02 -3.179354071617126465e-01 1.018203124403953552e-01 -2.103218585252761841e-01 -1.724210679531097412e-01 -2.991000711917877197e-01 -1.719457097351551056e-02 -3.211748301982879639e-01 -6.816681474447250366e-02 2.959183454513549805e-01 1.601222455501556396e-01 -5.674559250473976135e-02 9.818689525127410889e-02 -2.521123737096786499e-03 2.162074744701385498e-01 7.287223637104034424e-02 -8.314429968595504761e-02 1.410920172929763794e-01
-6.404589116573333740e-02 2.162532508373260498e-02 1.867173016071319580e-01 -3.176999092102050781e-01 6.265804916620254517e-02 1.970568746328353882e-01 2.784789800643920898e-01 9.422830305993556976e-03 -2.249677330255508423e-01 1.422271132469177246e-01 -1.874329000711441040e-01 -7.566437870264053345e-02 6.925041973590850830e-02 -2.337547987699508667e-01 2.620819807052612305e-01 1.302576959133148193e-01 1.120148040354251862e-02 -1.838041543960571289e-01 -1.060726046562194824e-01 2.751410901546478271e-01 -5.294247716665267944e-02 -6.433612853288650513e-02 -8.451537042856216431e-02 4.247558414936065674e-01 -1.043546572327613831e-01 1.761201769113540649e-02 -9.400181472301483154e-02 4.452770575881004333e-02 -1.973831206560134888e-01 2.910474538803100586e-01 -1.376267075538635254e-01 4.955908283591270447e-02
-8.701178431510925293e-02 -1.691682338714599609e-01 3.204757273197174072e-01 -3.008711934089660645e-01 1.016911044716835022e-01 2.734708189964294434e-01 2.728728055953979492e-01 -2.712992131710052490e-01 -1.263509094715118408e-01 7.439161092042922974e-02 2.246110290288925171e-01 6.953052431344985962e-02 9.588139504194259644e-02 -4.067060723900794983e-02 -2.437415719032287598e-01 -2.721215039491653442e-02 -1.853058338165283203e-01 -2.357385754585266113e-01 7.451673597097396851e-02 2.498991787433624268e-02 7.542700320482254028e-02 -3.563904762268066406e-02 -9.978265315294265747e-02 3.869997262954711914e-01 -5.124313384294509888e-02 -2.182838693261146545e-02 2.495458871126174927e-01 1.128892377018928528e-01 1.453778147697448730e-01 6.668377667665481567e-02 -1.333376020193099976e-01 7.320469617843627930e-02
-8.210747689008712769e-02 -1.530329138040542603e-01 8.329059928655624390e-02 -6.883727759122848511e-02 2.328043580055236816e-01 1.716372668743133545e-01 1.744277477264404297e-01 -1.166345328092575073e-01 -3.689798414707183838e-01 2.327354848384857178e-01 -1.114253699779510498e-02 -3.633717894554138184e-01 3.049832284450531006e-01 -1.358887702226638794e-01 2.053884863853454590e-01 -2.762811817228794098e-02 -1.674016863107681274e-01 4.442042484879493713e-02 8.306316286325454712e-02 1.104856058955192566e-01 4.110801592469215393e-02 -1.778037548065185547e-01 -8.782616257667541504e-02 -3.661529719829559326e-02 8.969458937644958496e-02 -2.905999310314655304e-02 -9.136854112148284912e-02 3.092308640480041504e-01 2.430086731910705566e-01 3.621332347393035889e-02 -1.942121535539627075e-01 2.262043207883834839e-01
-1.162035912275314331e-01 2.576133608818054199e-01 -5.151222646236419678e-02 -3.220939338207244873e-01 2.176689542829990387e-02 -3.057173267006874084e-02 3.456313014030456543e-01 -9.605357050895690918e-02 -7.231867313385009766e-02 2.651009941473603249e-03 2.214767970144748688e-02 -6.119837239384651184e-02 -3.821222344413399696e-03 -8.332452178001403809e-02 -9.432289004325866699e-02 -3.873494267463684082e-02 4.416014254093170166e-02 -2.350327074527740479e-01 -2.578726112842559814e-01 -1.602126359939575195e-01 1.892271190881729126e-01 -3.389177620410919189e-01 -9.189228713512420654e-02 4.434443414211273193e-01 5.955756828188896179e-02 2.040534019470214844e-01 2.068512886762619019e-01 -1.397451944649219513e-02 1.560493260622024536e-01 8.524172753095626831e-02 5.735477805137634277e-02 1.691744923591613770e-01
4.933907091617584229e-02 7.903694175183773041e-03 2.520431876182556152e-01 -2.782573997974395752e-01 2.174102962017059326e-01 -1.686936467885971069e-01 9.036330878734588623e-02 6.945051997900009155e-02 8.731649070978164673e-02 2.205288112163543701e-01 -1.654394567012786865e-01 -5.205252766609191895e-01 -2.319938242435455322e-01 -1.409770362079143524e-02 8.546498417854309082e-02 -4.222257435321807861e-02 5.028421431779861450e-02 -2.392258048057556152e-01 -2.069487720727920532e-01 -5.430548265576362610e-02 1.797675155103206635e-02 -1.427452862262725830e-01 2.033802419900894165e-01 -3.821407677605748177e-03 9.679959155619144440e-03 3.984159231185913086e-02 4.925151169300079346e-02 7.552164793014526367e-02 1.506346315145492554e-01 -1.247748285531997681e-01 -3.308109641075134277e-01 1.582346856594085693e-01
1.011843308806419373e-01 -7.627091556787490845e-02 3.393009305000305176e-01 -2.210272103548049927e-01 1.706267446279525757e-01 1.740163415670394897e-01 1.579605191946029663e-01 -2.106386981904506683e-02 -1.218766570091247559e-01 -1.208803430199623108e-01 -1.922107636928558350e-01 -4.255818724632263184e-01 -1.023335754871368408e-01 -1.265575438737869263e-01 9.100542217493057251e-02 1.553636342287063599e-01 -5.045821517705917358e-02 -1.596287041902542114e-01 6.713836640119552612e-02 -2.024507895112037659e-02 -1.143918707966804504e-01 -5.660692974925041199e-02 -3.172213733196258545e-01 4.725030660629272461e-01 -8.478888124227523804e-02 5.493457615375518799e-02 -9.162293374538421631e-02 5.534717440605163574e-02 3.475158475339412689e-03 -2.989279804751276970e-03 -1.391105651855468750e-01 1.207286641001701355e-01
-2.208259254693984985e-01 -4.754399135708808899e-02 6.423241645097732544e-02 -4.698870480060577393e-01 1.326999515295028687e-01 2.001882791519165039e-01 -1.843817085027694702e-01 -7.508131116628646851e-02 -1.415393203496932983e-01 -4.641257226467132568e-02 -2.031399011611938477e-01 -6.568595021963119507e-02 -2.778501808643341064e-01 7.715149223804473877e-02 1.984836906194686890e-01 -1.343432813882827759e-01 1.574188843369483948e-02 -4.747083410620689392e-02 9.719770401716232300e-02 2.133558243513107300e-01 1.738585345447063446e-02 -1.955887675285339355e-01 2.037373185157775879e-02 1.684943288564682007e-01 -2.244306206703186035e-01 2.745296955108642578e-01 3.087660670280456543e-02 1.462279409170150757e-01 -2.584845200181007385e-02 1.000533699989318848e-01 -1.497749239206314087e-01 3.351974487304687500e-01
1.542302314192056656e-02 2.392280995845794678e-01 9.788651019334793091e-02 -2.871964871883392334e-01 2.880437672138214111e-01 2.873708903789520264e-01 3.550621494650840759e-02 1.038320884108543396e-01 8.831868879497051239e-03 6.556385755538940430e-02 1.999364495277404785e-01 -2.325229048728942871e-01 5.663932114839553833e-02 -3.263698145747184753e-02 -1.387052834033966064e-01 1.263065189123153687e-01 -3.626477420330047607e-01 -1.536361873149871826e-01 2.465605549514293671e-02 4.635044932365417480e-02 -5.616447888314723969e-03 -1.305477619171142578e-01 2.884335517883300781e-01 3.104227483272552490e-01 3.200004994869232178e-01 4.473900422453880310e-02 8.398630470037460327e-02 1.881825923919677734e-01 -7.334765046834945679e-02 -6.180395558476448059e-02 -1.413109898567199707e-01 -6.671419739723205566e-02
-1.408535689115524292e-01 1.542980670928955078e-01 5.050928145647048950e-02 -2.732275724411010742e-01 5.031028389930725098e-02 8.921752125024795532e-02 3.830740749835968018e-01 -1.695876717567443848e-01 -3.899568319320678711e-02 2.606293745338916779e-02 4.123256355524063110e-02 -4.059730842709541321e-02 1.542910039424896240e-01 -6.726849079132080078e-02 7.212881743907928467e-02 -2.258403897285461426e-01 1.465281844139099121e-01 -3.285223543643951416e-01 -2.281878590583801270e-01 -2.454607039690017700e-01 -1.110017485916614532e-02 -2.682258188724517822e-01 -1.575464606285095215e-01 3.618011176586151123e-01 1.065770983695983887e-01 -1.768236979842185974e-02 3.232954069972038269e-02 3.790393471717834473e-02 2.900093197822570801e-01 7.615886628627777100e-02 -1.175422072410583496e-01 1.252347081899642944e-01
5.454719066619873047e-02 1.033117398619651794e-01 2.285624593496322632e-01 -2.125049084424972534e-01 3.440484404563903809e-01 3.142487108707427979e-01 3.307224512100219727e-01 -7.336923480033874512e-02 -2.680964469909667969e-01 1.442629471421241760e-02 -2.664775252342224121e-01 -5.553925409913063049e-02 1.047454774379730225e-01 -1.617334187030792236e-01 1.675747483968734741e-01 2.285125851631164551e-02 -1.161768957972526550e-01 3.535584360361099243e-02 4.107484966516494751e-02 7.321527600288391113e-02 8.385098539292812347e-03 -1.820249855518341064e-01 -1.154269650578498840e-01 2.778951525688171387e-01 5.463721230626106262e-02 -3.164526522159576416e-01 -1.867375224828720093e-01 1.387020796537399292e-01 5.117690563201904297e-02 1.684506833553314209e-01 9.944918006658554077e-02 -3.859882801771163940e-02
5.477071553468704224e-02 3.504114747047424316e-01 5.581801384687423706e-02 -3.189498484134674072e-01 5.277024507522583008e-01 -7.895156741142272949e-02 1.665019094944000244e-01 1.317215710878372192e-01 2.743550017476081848e-02 6.004037708044052124e-02 -1.817127019166946411e-01 1.469863057136535645e-01 -4.636694863438606262e-02 -4.593128710985183716e-02 9.110377728939056396e-02 6.919496227055788040e-04 -1.438808441162109375e-01 -2.025313116610050201e-02 -5.360165610909461975e-02 -1.102122291922569275e-02 3.964449763298034668e-01 7.596629112958908081e-02 1.763963103294372559e-01 -1.405513752251863480e-02 1.224487945437431335e-01 -1.144671589136123657e-01 -1.096940785646438599e-01 1.108279600739479065e-01 1.885798126459121704e-01 9.087888896465301514e-02 -7.789348810911178589e-02 2.176892310380935669e-01
1.620632112026214600e-01 2.811991274356842041e-01 1.515285521745681763e-01 -4.560887217521667480e-01 2.486369460821151733e-01 -1.148835644125938416e-01 9.800830483436584473e-02 -8.161946386098861694e-02 -3.573024412617087364e-03 -1.541915833950042725e-01 2.913004159927368164e-02 -5.418195575475692749e-02 4.085121303796768188e-02 -9.600709378719329834e-02 7.314486801624298096e-02 -2.467748522758483887e-02 3.250888781622052193e-03 -3.258717358112335205e-01 2.403007261455059052e-02 6.337487697601318359e-02 1.319746524095535278e-01 1.048893555998802185e-01 1.590990275144577026e-01 -1.957760155200958252e-01 -6.218707654625177383e-03 -6.973063945770263672e-02 -7.707717269659042358e-02 2.816790640354156494e-01 1.021983684040606022e-03 2.467929273843765259e-01 2.799144573509693146e-02 4.162314534187316895e-01
1.185944974422454834e-01 1.574559360742568970e-01 2.288154810667037964e-01 -1.562559306621551514e-01 1.376131176948547363e-01 -6.689855456352233887e-02 3.349273800849914551e-01 -3.700064867734909058e-02 2.381542474031448364e-01 -8.893962204456329346e-02 -2.228048592805862427e-01 7.859729230403900146e-02 -1.454796791076660156e-01 5.300935730338096619e-02 2.564019523561000824e-02 -6.125270389020442963e-03 -2.873844206333160400e-01 -2.186992913484573364e-01 -2.252414673566818237e-01 1.650210469961166382e-01 4.452812671661376953e-02 -2.168458104133605957e-01 1.119681224226951599e-01 -2.375094406306743622e-02 2.586652338504791260e-01 1.380055248737335205e-01 1.483489722013473511e-01 2.394519597291946411e-01 6.056901067495346069e-02 2.599481344223022461e-01 1.465623378753662109e-01 2.716345191001892090e-01
-2.510055601596832275e-01 2.732563018798828125e-01 1.028544381260871887e-01 -2.344756200909614563e-02 2.301728278398513794e-01 5.472157150506973267e-02 7.876393198966979980e-02 -1.572806984186172485e-01 -1.625335812568664551e-01 4.090198129415512085e-02 1.185663789510726929e-01 -1.294561177492141724e-01 -1.328803449869155884e-01 -1.695702075958251953e-01 1.006916314363479614e-01 -3.144861161708831787e-01 -7.425227016210556030e-02 -3.117388486862182617e-01 -2.002220153808593750e-01 -8.577632717788219452e-03 1.295308172702789307e-01 4.321134090423583984e-02 2.614651322364807129e-01 2.417717576026916504e-01 7.040241360664367676e-02 -2.759660966694355011e-02 8.479611575603485107e-02 8.302421867847442627e-02 -2.254068702459335327e-01 2.091234326362609863e-01 -2.770172655582427979e-01 2.655632495880126953e-01
5.822054296731948853e-02 2.226928249001502991e-02 1.829884499311447144e-01 -5.744644403457641602e-01 1.609942317008972168e-02 -1.805435568094253540e-01 5.253061279654502869e-02 -8.985667675733566284e-02 5.157040804624557495e-02 -3.232541084289550781e-01 5.290202051401138306e-02 -1.061611846089363098e-01 2.145125716924667358e-01 3.177428245544433594e-01 1.364701539278030396e-01 -1.959981471300125122e-01 5.505634471774101257e-02 8.257735520601272583e-03 9.544535726308822632e-02 -4.260071367025375366e-02 5.344836972653865814e-03 -1.339934319257736206e-01 2.696990966796875000e-01 1.434852182865142822e-01 -1.792913675308227539e-02 -7.490427047014236450e-02 -3.069738112390041351e-02 1.909640431404113770e-01 1.910567134618759155e-01 7.030638307332992554e-02 -1.372554600238800049e-01 1.863742023706436157e-01
-1.415548175573348999e-01 6.529106199741363525e-02 4.983599856495857239e-02 -3.696921765804290771e-01 7.980401813983917236e-02 4.170777276158332825e-02 4.739651381969451904e-01 -1.847545951604843140e-01 -4.780636169016361237e-03 1.189867258071899414e-01 9.501742199063301086e-03 -5.954976193606853485e-03 2.005124688148498535e-01 -5.896103382110595703e-02 -1.195160597562789917e-01 -1.311212778091430664e-02 -9.595771878957748413e-02 -2.756737172603607178e-02 -6.236001476645469666e-02 -1.980339884757995605e-01 1.713820397853851318e-01 -1.817924678325653076e-01 -1.588069796562194824e-01 3.876284956932067871e-01 -1.506781391799449921e-02 1.133741661906242371e-01 2.097283154726028442e-01 1.052411347627639771e-01 1.183063071221113205e-02 -1.308677941560745239e-01 -9.398368746042251587e-02 3.346670567989349365e-01
-2.035867273807525635e-01 3.155183792114257812e-01 4.370084777474403381e-02 -2.178882956504821777e-01 2.696574330329895020e-01 -1.145902350544929504e-01 5.020132660865783691e-02 -3.082976303994655609e-02 5.235101561993360519e-03 9.781914204359054565e-02 4.080164432525634766e-02 8.106687664985656738e-02 -8.688282966613769531e-02 2.577018737792968750e-01 8.145757764577865601e-02 1.820559054613113403e-01 -1.071222573518753052e-01 -5.682999640703201294e-02 -4.598049819469451904e-02 2.689659595489501953e-01 4.647723436355590820e-01 -9.981486946344375610e-02 8.804495632648468018e-02 2.463994026184082031e-01 2.695747315883636475e-01 -1.321988105773925781e-01 -7.098905742168426514e-02 1.348452717065811157e-01 9.283014386892318726e-02 -6.438622949644923210e-05 -2.484683245420455933e-01 1.462921649217605591e-01
-3.154740333557128906e-01 -4.092217981815338135e-02 -1.202877536416053772e-01 -3.295927643775939941e-01 3.595793247222900391e-01 -5.357239767909049988e-02 1.192101314663887024e-01 -1.829963326454162598e-01 -2.967876754701137543e-02 -1.943205446004867554e-01 1.322875916957855225e-01 -1.557143181562423706e-01 -1.380024105310440063e-01 2.924868166446685791e-01 5.235417187213897705e-02 -3.055890649557113647e-02 -3.902947008609771729e-01 -3.502436727285385132e-02 6.935506314039230347e-02 4.678358510136604309e-02 -1.112473905086517334e-01 -1.713794916868209839e-01 5.413442384451627731e-03 2.680349647998809814e-01 -9.072702378034591675e-02 1.587283760309219360e-01 1.006803363561630249e-01 1.601576507091522217e-01 1.455819010734558105e-01 2.225535549223423004e-02 -1.632667779922485352e-01 -1.242817193269729614e-01
5.048545077443122864e-02 -2.420905381441116333e-01 4.178902879357337952e-02 -3.747612535953521729e-01 1.502555310726165771e-01 1.366282999515533447e-01 1.755593419075012207e-01 -1.354433894157409668e-01 -9.510718286037445068e-02 -2.015670761466026306e-02 1.874634027481079102e-01 1.047567501664161682e-01 2.138007134199142456e-01 9.671697020530700684e-02 -1.893622577190399170e-01 -5.673525482416152954e-02 -1.465612053871154785e-01 -1.677513122558593750e-01 6.662453711032867432e-02 -1.350532099604606628e-02 4.355609416961669922e-02 -1.780751794576644897e-01 9.674821048974990845e-02 3.845925927162170410e-01 1.073425635695457458e-02 1.447071582078933716e-01 1.572811305522918701e-01 1.471993625164031982e-01 1.501056849956512451e-01 -9.313616156578063965e-02 -1.435817480087280273e-01 4.383231699466705322e-01
-4.352701082825660706e-02 7.531678676605224609e-02 1.850540935993194580e-01 -3.104386329650878906e-01 1.982579380273818970e-01 -1.017966270446777344e-01 3.288031220436096191e-01 -1.019202396273612976e-01 -1.606669425964355469e-01 -5.225449055433273315e-02 -2.152291834354400635e-01 -1.711788028478622437e-01 4.945701360702514648e-02 -2.562565207481384277e-01 2.101599797606468201e-02 9.639246016740798950e-02 -1.999111175537109375e-01 -1.629479601979255676e-02 1.290416866540908813e-01 2.172542065382003784e-01 -2.182655483484268188e-01 -1.669483929872512817e-01 -1.934724450111389160e-01 2.878626883029937744e-01 -2.486090175807476044e-02 2.229471802711486816e-01 -1.431495994329452515e-01 1.206638384610414505e-02 -7.934821397066116333e-02 3.520602583885192871e-01 -7.894040644168853760e-02 -6.562411040067672729e-02
6.850933283567428589e-02 -2.236895859241485596e-01 1.316856592893600464e-01 -4.704894721508026123e-01 3.567957580089569092e-01 -2.071952074766159058e-01 9.582763910293579102e-02 -1.535887271165847778e-01 -2.778334021568298340e-01 -9.588909894227981567e-02 1.824943125247955322e-01 -8.910173177719116211e-02 1.327512115240097046e-01 -5.263233929872512817e-02 -3.610687702894210815e-02 -7.068995386362075806e-02 -1.928786188364028931e-01 -1.444808840751647949e-01 3.601441085338592529e-01 -7.332884520292282104e-02 -1.695994660258293152e-02 -3.376861512660980225e-01 3.370636701583862305e-02 4.296303540468215942e-02 1.389768719673156738e-01 3.923095017671585083e-02 1.059535816311836243e-01 -4.036128893494606018e-02 -1.588449254631996155e-02 1.937376894056797028e-02 5.341355502605438232e-02 3.988074883818626404e-02
-2.245724350214004517e-01 -7.729509379714727402e-03 1.126562505960464478e-01 -4.089833199977874756e-01 1.863410025835037231e-01 -1.389301568269729614e-02 -3.036587871611118317e-02 1.000059917569160461e-01 -3.885679543018341064e-01 -2.496431469917297363e-01 -6.073915585875511169e-02 -6.450056098401546478e-03 3.828392550349235535e-02 5.773329362273216248e-02 2.602290511131286621e-01 -1.785585097968578339e-02 -2.218000590801239014e-03 -1.709705144166946411e-01 -1.363807022571563721e-01 -9.749303758144378662e-02 -2.844386175274848938e-02 1.042936593294143677e-01 2.217306643724441528e-01 1.904717236757278442e-01 7.244255393743515015e-02 -1.423078328371047974e-01 2.419856786727905273e-01 3.443311452865600586e-01 2.394998818635940552e-01 -9.048847481608390808e-03 1.356007009744644165e-01 3.023812733590602875e-02
2.078555375337600708e-01 3.553527593612670898e-02 1.962492801249027252e-02 -2.329035550355911255e-01 1.815423518419265747e-01 3.283852636814117432e-01 8.940190076828002930e-02 1.075994893908500671e-01 -1.864585578441619873e-01 4.304978251457214355e-02 -2.162530645728111267e-02 -2.765078842639923096e-01 -8.284708857536315918e-02 -2.453842461109161377e-01 3.075531721115112305e-01 -1.477135531604290009e-02 -2.193324714899063110e-01 -3.757012188434600830e-01 -1.356834322214126587e-01 -1.999009251594543457e-01 4.324720054864883423e-02 6.848721951246261597e-02 1.446426659822463989e-01 1.082325950264930725e-01 4.059931635856628418e-02 -6.551475822925567627e-02 1.390259712934494019e-01 1.778347045183181763e-01 2.955760359764099121e-01 1.065893918275833130e-01 -3.358077630400657654e-02 -1.467564702033996582e-01
-9.706646949052810669e-02 1.346656829118728638e-01 3.160437643527984619e-01 -2.474373131990432739e-01 3.239543437957763672e-01 -1.566432267427444458e-01 1.303463280200958252e-01 -1.014272719621658325e-01 -7.209236919879913330e-02 1.673821061849594116e-01 -2.142817080020904541e-01 -2.332455366849899292e-01 -2.147982716560363770e-01 8.387047797441482544e-02 3.333882242441177368e-02 1.567160487174987793e-01 7.208721339702606201e-02 -2.162860780954360962e-01 -1.253183484077453613e-01 -1.546279340982437134e-01 6.327579170465469360e-02 1.668059378862380981e-01 1.111370399594306946e-01 7.895633578300476074e-02 -1.024727970361709595e-01 2.237447910010814667e-02 9.431119076907634735e-03 9.565269947052001953e-02 1.654266417026519775e-01 1.429483741521835327e-01 -4.107359349727630615e-01 2.518863677978515625e-01
4.362322762608528137e-02 1.044763326644897461e-01 1.809874325990676880e-01 -4.033746123313903809e-01 1.641965061426162720e-01 1.569676585495471954e-02 1.117582619190216064e-01 2.312153875827789307e-01 1.097655966877937317e-01 -7.524043321609497070e-02 5.137436464428901672e-02 1.782566308975219727e-01 5.414234939962625504e-03 2.189968228340148926e-01 2.814105749130249023e-01 1.954006999731063843e-01 -1.898792386054992676e-01 -2.728048264980316162e-01 -3.617681562900543213e-03 2.783755660057067871e-01 -1.452506706118583679e-02 5.193361267447471619e-02 1.104979366064071655e-01 1.503281295299530029e-01 2.171867936849594116e-01 8.061435073614120483e-02 1.976894736289978027e-01 3.330748379230499268e-01 1.281446516513824463e-01 4.613780975341796875e-02 -1.444026827812194824e-01 1.108169555664062500e-01
2.178612202405929565e-01 6.256648153066635132e-02 1.020443812012672424e-01 -1.967417448759078979e-01 1.534914374351501465e-01 5.988664925098419189e-02 2.670767605304718018e-01 -1.806787401437759399e-01 -2.446853742003440857e-02 -5.854874104261398315e-02 -2.789373137056827545e-02 -7.649629563093185425e-02 -1.026077009737491608e-02 2.386545091867446899e-01 -9.639481455087661743e-02 8.203887939453125000e-02 -1.886447370052337646e-01 -3.939525038003921509e-02 1.305737048387527466e-01 -3.562984243035316467e-02 2.707195281982421875e-01 -2.268093079328536987e-01 7.151964306831359863e-02 4.276889562606811523e-01 -1.120341271162033081e-01 -9.798146784305572510e-02 3.729368746280670166e-02 -1.640237867832183838e-01 4.446516036987304688e-01 4.196037352085113525e-02 -2.180444598197937012e-01 1.376687437295913696e-01
-1.832833886146545410e-02 1.593593657016754150e-01 6.448602676391601562e-02 -1.308025568723678589e-01 2.387037873268127441e-01 5.248850956559181213e-02 2.521516978740692139e-01 1.855233460664749146e-01 9.860122948884963989e-02 -1.730199158191680908e-01 -8.986850827932357788e-02 1.478473693132400513e-01 -6.087954714894294739e-02 -1.244238168001174927e-01 1.621536314487457275e-01 9.924684464931488037e-02 -2.096971124410629272e-01 -2.159282714128494263e-01 -1.365496963262557983e-01 -8.792686462402343750e-02 3.164178133010864258e-02 -8.064172416925430298e-02 2.638100683689117432e-01 3.099799752235412598e-01 2.534497380256652832e-01 -2.375785820186138153e-02 -5.525596812367439270e-02 4.708574116230010986e-01 1.610409468412399292e-01 1.284177452325820923e-01 -2.161174714565277100e-01 -3.855772688984870911e-02
-4.220911860466003418e-02 -3.119544498622417450e-02 -1.403692662715911865e-01 -4.066660106182098389e-01 3.027100861072540283e-01 1.378307789564132690e-01 1.520981490612030029e-01 -9.052366018295288086e-02 -1.184819713234901428e-01 6.762810051441192627e-02 1.784954369068145752e-01 1.203500628471374512e-01 1.234124675393104553e-01 2.726010046899318695e-02 -9.060603380203247070e-02 -9.127166867256164551e-02 -2.018322199583053589e-01 3.591348603367805481e-02 2.923128381371498108e-02 1.590925455093383789e-01 3.028228878974914551e-01 -2.723607718944549561e-01 1.633038073778152466e-01 3.244740962982177734e-01 1.918319016695022583e-01 3.923818469047546387e-02 8.778069168329238892e-02 8.498780429363250732e-02 -1.376305073499679565e-01 -9.044143557548522949e-02 -2.582999765872955322e-01 2.441364079713821411e-01
-3.480663150548934937e-02 -8.397171273827552795e-03 -1.316819787025451660e-01 -3.505370616912841797e-01 2.298054695129394531e-01 6.314687430858612061e-02 -6.890845298767089844e-02 -8.855638653039932251e-02 -2.246553301811218262e-01 5.093420669436454773e-02 1.182424575090408325e-01 2.026375010609626770e-02 -8.810552954673767090e-02 2.307969033718109131e-01 -1.430322881788015366e-02 2.906418591737747192e-02 -2.376907467842102051e-01 -2.250592559576034546e-01 1.952273547649383545e-01 1.955040842294692993e-01 1.127610132098197937e-01 -2.721707820892333984e-01 1.544544100761413574e-01 4.740325212478637695e-01 2.858166992664337158e-01 -6.347385793924331665e-02 -1.305705010890960693e-01 1.764892786741256714e-01 -1.584304263815283775e-03 -1.833967305719852448e-02 7.598561793565750122e-02 2.661529742181301117e-02
-7.235299050807952881e-02 2.465289384126663208e-01 1.288444548845291138e-01 -2.156701683998107910e-01 3.135635554790496826e-01 9.093402326107025146e-02 6.192781031131744385e-02 -3.111023604869842529e-01 -2.459726333618164062e-01 2.342827022075653076e-01 4.400921054184436798e-03 -1.440025269985198975e-01 4.177574813365936279e-02 -2.422781437635421753e-01 -8.513496071100234985e-02 -6.821659207344055176e-02 1.305046956986188889e-02 -3.135563433170318604e-02 1.061324402689933777e-02 4.375447332859039307e-02 1.497760415077209473e-01 -4.677224159240722656e-02 4.422492906451225281e-02 1.295157074928283691e-01 3.556237816810607910e-01 -1.056215763092041016e-01 -3.011007420718669891e-02 2.841973006725311279e-01 -1.574390083551406860e-01 -2.737426944077014923e-02 -3.992215394973754883e-01 6.653154641389846802e-02
9.866642206907272339e-02 -1.135654672980308533e-01 1.716998666524887085e-01 -5.099360272288322449e-02 -1.286531984806060791e-02 -3.080271743237972260e-02 3.743279576301574707e-01 -3.432254791259765625e-01 -2.315606474876403809e-01 -1.128170173615217209e-02 -3.717525675892829895e-02 -1.792035847902297974e-01 -2.529252767562866211e-01 9.019177407026290894e-02 -4.820960760116577148e-02 -3.042286038398742676e-01 -5.702227726578712463e-02 3.049130784347653389e-03 1.425503194332122803e-01 1.148632988333702087e-01 1.490976810455322266e-01 -3.174879550933837891e-01 3.017336875200271606e-02 1.485854238271713257e-01 2.083916217088699341e-01 2.095437496900558472e-01 2.238717377185821533e-01 -1.233144383877515793e-02 7.709479331970214844e-02 2.938532829284667969e-01 5.092024058103561401e-02 1.293612718582153320e-01
1.718485206365585327e-01 2.896351814270019531e-01 3.647376894950866699e-01 -1.704956293106079102e-01 1.438498795032501221e-01 -1.602920144796371460e-01 -5.256356671452522278e-04 -5.572397261857986450e-02 -4.180734604597091675e-02 -1.438838541507720947e-01 -2.098464369773864746e-01 3.634865954518318176e-02 -1.495724320411682129e-01 -1.252215355634689331e-01 2.279351204633712769e-01 9.217930585145950317e-02 -2.650321424007415771e-01 -3.689227998256683350e-02 -6.375622749328613281e-02 -1.851019412279129028e-01 2.618154585361480713e-01 -1.494852639734745026e-02 1.687091737985610962e-01 2.493672370910644531e-01 1.800836920738220215e-01 1.671914458274841309e-01 -1.700087040662765503e-01 3.325896263122558594e-01 1.866765692830085754e-02 -5.408380646258592606e-03 -1.636456549167633057e-01 1.107548549771308899e-01
-8.060830086469650269e-02 -5.020662024617195129e-02 1.994726955890655518e-01 -8.742181211709976196e-02 2.147561907768249512e-01 2.149013876914978027e-01 -5.402262881398200989e-02 -1.502008289098739624e-01 -1.303784400224685669e-01 8.625613152980804443e-02 -1.725711673498153687e-01 -1.281736940145492554e-01 -8.220639824867248535e-02 -1.180878956802189350e-03 8.560609817504882812e-02 9.656150639057159424e-02 -5.893146395683288574e-01 5.213308706879615784e-02 -2.573474124073982239e-02 1.554353982210159302e-01 5.200321972370147705e-02 -3.447658419609069824e-01 -2.653739787638187408e-02 -6.365027278661727905e-02 2.142149060964584351e-01 1.397366672754287720e-01 3.725354969501495361e-01 1.131147071719169617e-01 6.267014890909194946e-02 7.330963015556335449e-02 -6.238783150911331177e-02 1.915153674781322479e-02
1.465116739273071289e-01 7.698968052864074707e-02 2.335716336965560913e-01 -1.318988651037216187e-01 1.677062809467315674e-01 -4.597032815217971802e-02 2.505449056625366211e-01 -1.923735588788986206e-01 -2.040443122386932373e-01 -7.650619745254516602e-02 3.808594644069671631e-01 -2.257211953401565552e-01 -2.038719058036804199e-01 2.080657929182052612e-01 2.000899910926818848e-01 -8.849480748176574707e-02 5.866229161620140076e-02 -5.484147369861602783e-02 -1.297562718391418457e-01 1.315890252590179443e-01 -1.952296048402786255e-01 1.267425417900085449e-01 2.232287777587771416e-03 1.794147938489913940e-01 2.205299884080886841e-01 2.877154946327209473e-01 2.258011847734451294e-01 2.233056277036666870e-01 -1.454384326934814453e-01 5.012864246964454651e-02 -1.069373488426208496e-01 -8.992280811071395874e-03
2.183586545288562775e-02 1.754766255617141724e-01 3.120226263999938965e-01 -3.598636984825134277e-01 1.773551851511001587e-01 -6.117933988571166992e-02 1.385938823223114014e-01 9.569073468446731567e-02 -6.476885825395584106e-02 -1.721074879169464111e-01 -1.006357669830322266e-01 -3.786857798695564270e-02 2.965244837105274200e-02 -1.299640815705060959e-02 -2.379326820373535156e-01 3.121855109930038452e-02 -1.574393957853317261e-01 -1.680203229188919067e-01 -2.770707011222839355e-01 2.511258050799369812e-02 6.673367321491241455e-02 -3.382117301225662231e-02 1.001567021012306213e-01 -3.268143236637115479e-01 1.836522221565246582e-01 2.577294409275054932e-01 2.315981872379779816e-02 2.122396975755691528e-01 3.023448288440704346e-01 -4.480689391493797302e-02 -1.187009587883949280e-01 2.611485123634338379e-01
-1.276753693819046021e-01 -2.107855677604675293e-01 6.573197990655899048e-02 -3.145871460437774658e-01 2.361957728862762451e-01 1.176263466477394104e-01 1.666205078363418579e-01 -3.284648060798645020e-01 9.685641527175903320e-02 6.010075286030769348e-02 2.525201439857482910e-02 -6.308698654174804688e-02 -2.788881361484527588e-01 2.390777692198753357e-02 -1.811561286449432373e-01 -1.052943840622901917e-01 -1.001689359545707703e-01 7.128351181745529175e-02 -1.172435842454433441e-02 1.238137111067771912e-01 1.577499657869338989e-01 -4.086139425635337830e-02 -4.416393116116523743e-02 4.342750608921051025e-01 6.801259517669677734e-02 1.468049436807632446e-01 1.025895923376083374e-01 1.244398131966590881e-01 3.008099198341369629e-01 6.912579387426376343e-02 -1.875519305467605591e-01 2.460302114486694336e-01
-1.482152640819549561e-01 1.523758620023727417e-01 -1.121474616229534149e-02 -3.415814042091369629e-01 5.885757505893707275e-02 1.712471693754196167e-01 1.522529423236846924e-01 -3.565091490745544434e-01 -1.157569140195846558e-01 1.498727649450302124e-01 1.119146645069122314e-01 -1.239128708839416504e-01 3.052008710801601410e-02 -5.011716485023498535e-02 1.258691996335983276e-01 -5.181927233934402466e-02 2.293903529644012451e-01 -2.100066244602203369e-01 -1.817756444215774536e-01 -2.528215348720550537e-01 -7.073805318213999271e-05 -2.323620021343231201e-01 -1.252829134464263916e-01 4.047697186470031738e-01 -3.643745183944702148e-02 -1.526539176702499390e-01 1.578867435455322266e-01 1.217961311340332031e-01 2.373471409082412720e-01 4.571695998311042786e-02 -8.081836253404617310e-02 1.125585138797760010e-01
-1.252991259098052979e-01 1.816692948341369629e-01 5.403359979391098022e-02 -2.566958963871002197e-01 2.483283281326293945e-01 1.134577672928571701e-02 2.615844905376434326e-01 -1.011067107319831848e-01 -2.984072268009185791e-01 -5.966608971357345581e-02 -2.250665724277496338e-01 3.841588913928717375e-04 -1.157698705792427063e-01 9.251786768436431885e-02 7.905072718858718872e-02 -6.382917612791061401e-02 -1.938327997922897339e-01 -1.077749952673912048e-02 4.585182368755340576e-01 2.501262128353118896e-01 4.983579367399215698e-02 2.308881469070911407e-02 1.884094923734664917e-01 -5.392368882894515991e-02 3.385767340660095215e-01 1.350836008787155151e-01 1.242454648017883301e-01 5.261411890387535095e-02 -3.164845332503318787e-02 2.412441372871398926e-01 -6.477844715118408203e-02 9.817754849791526794e-03
-1.984882801771163940e-01 -8.395770192146301270e-02 4.211297724395990372e-03 -8.513855189085006714e-02 4.402827918529510498e-01 2.748509943485260010e-01 2.487159818410873413e-01 -1.794523149728775024e-01 -8.364816009998321533e-02 -3.376039117574691772e-02 -2.631361484527587891e-01 -2.232110649347305298e-01 -9.671628475189208984e-02 4.815132170915603638e-02 3.279330208897590637e-02 -8.461169898509979248e-03 -4.287185519933700562e-02 -1.495824903249740601e-01 -8.082889020442962646e-02 -1.343941390514373779e-01 -8.976375311613082886e-02 5.989488214254379272e-02 -3.412107378244400024e-02 1.376077085733413696e-01 3.310317993164062500e-01 7.402990758419036865e-02 2.507726475596427917e-02 3.095075190067291260e-01 4.289797972887754440e-03 -9.461732208728790283e-02 -2.046834975481033325e-01 3.160803914070129395e-01
-2.900457978248596191e-01 -2.100643962621688843e-01 2.471670508384704590e-01 -3.668995797634124756e-01 6.000121310353279114e-02 -9.693327359855175018e-03 2.445093393325805664e-01 -4.049059152603149414e-01 5.089730489999055862e-03 1.141988672316074371e-02 5.028760805726051331e-02 -7.170174270868301392e-02 -1.382803320884704590e-01 6.305427849292755127e-02 4.584303870797157288e-02 -3.517222777009010315e-02 -9.525807946920394897e-02 -5.110796913504600525e-02 5.058340728282928467e-02 -2.338415244594216347e-03 -1.764417509548366070e-03 -1.312431227415800095e-02 1.090094149112701416e-01 4.381242096424102783e-01 -2.947895228862762451e-01 3.744424507021903992e-02 1.107015088200569153e-01 7.053434848785400391e-02 2.058081775903701782e-01 -4.000745539087802172e-04 -1.811942458152770996e-01 1.239620745182037354e-01
-1.208676770329475403e-01 1.701737195253372192e-01 -1.729504391551017761e-02 -3.013355433940887451e-01 7.075984776020050049e-02 2.104531675577163696e-01 2.539714574813842773e-01 -1.288463473320007324e-01 -1.259754747152328491e-01 1.328117400407791138e-01 3.925077617168426514e-02 -1.893748790025711060e-01 6.688856333494186401e-02 4.020887985825538635e-02 6.056258082389831543e-02 -1.193468347191810608e-01 1.568735837936401367e-01 -2.407664060592651367e-01 -2.839712798595428467e-01 -1.930846124887466431e-01 -2.212832495570182800e-02 -2.102117091417312622e-01 -2.829033434391021729e-01 3.485886752605438232e-01 3.664546646177768707e-03 6.730564869940280914e-03 1.175051033496856689e-01 1.999328285455703735e-01 1.896405518054962158e-01 1.119816154241561890e-01 4.031587019562721252e-02 2.988653779029846191e-01
-5.060672760009765625e-02 3.577399551868438721e-01 -1.055337265133857727e-01 -3.965516686439514160e-01 -1.610409282147884369e-02 -8.424194157123565674e-02 1.896751075983047485e-01 -1.042208746075630188e-01 -8.829623460769653320e-03 -2.503810822963714600e-01 -2.039775848388671875e-01 -1.425327360630035400e-01 3.072436898946762085e-02 -6.254599243402481079e-02 1.936238706111907959e-01 8.740056306123733521e-02 -1.871161907911300659e-01 -1.259044706821441650e-01 -1.149961054325103760e-01 -8.166444301605224609e-02 -2.346814237534999847e-02 -2.855497226119041443e-02 3.332601189613342285e-01 9.981085546314716339e-03 -3.871051967144012451e-02 5.798648670315742493e-02 1.295461505651473999e-01 1.493697464466094971e-01 7.973315566778182983e-02 5.149007216095924377e-02 -4.214757084846496582e-01 2.414731979370117188e-01
2.539875544607639313e-02 -1.387774497270584106e-01 -1.830420643091201782e-01 -3.633396327495574951e-01 1.756094247102737427e-01 7.606015354394912720e-02 2.713537812232971191e-01 -1.151101812720298767e-01 -9.505725651979446411e-02 -7.717605680227279663e-02 6.584248691797256470e-02 -5.919674877077341080e-03 8.874438703060150146e-02 3.149768412113189697e-01 1.055547893047332764e-01 2.355696558952331543e-01 -2.431708723306655884e-01 -2.327570766210556030e-01 1.507992446422576904e-01 3.703259825706481934e-01 1.043677330017089844e-02 -1.300652772188186646e-01 5.106665566563606262e-02 2.147380560636520386e-01 7.404088973999023438e-02 1.262586563825607300e-01 2.518591843545436859e-02 2.831665575504302979e-01 7.388991117477416992e-02 -8.046904206275939941e-02 -2.117634266614913940e-01 5.470774136483669281e-03
4.510458186268806458e-02 -2.496562004089355469e-01 -5.013512447476387024e-02 -4.034081101417541504e-01 2.509893476963043213e-01 9.513685479760169983e-03 -5.342422984540462494e-03 1.541896313428878784e-01 -4.889388009905815125e-02 -1.154824420809745789e-01 -2.128719836473464966e-01 -4.254454281181097031e-03 -9.860846400260925293e-02 -1.186632290482521057e-01 8.530427515506744385e-02 -1.645073890686035156e-01 7.940492033958435059e-02 -2.384205758571624756e-01 -1.193382814526557922e-01 6.181066855788230896e-02 -1.558647006750106812e-01 -2.325539439916610718e-01 3.258331120014190674e-01 4.273474216461181641e-02 -8.046157658100128174e-02 -1.662145182490348816e-02 2.801132202148437500e-01 1.260681897401809692e-01 1.793290972709655762e-01 2.398551553487777710e-01 -2.597319185733795166e-01 1.961018741130828857e-01
7.743072696030139923e-03 2.332425266504287720e-01 2.759885191917419434e-01 5.227874964475631714e-02 1.215033307671546936e-01 1.913635879755020142e-01 1.343299001455307007e-01 -2.266317419707775116e-02 -2.364325374364852905e-01 -2.341746240854263306e-01 -8.031791448593139648e-02 -1.536887288093566895e-01 4.254480451345443726e-02 3.913540393114089966e-02 1.405293643474578857e-01 -1.914539784193038940e-01 -7.806774973869323730e-02 -3.374980092048645020e-01 -2.375923097133636475e-01 1.257630884647369385e-01 -6.626225262880325317e-02 -1.974447220563888550e-01 1.348674148321151733e-01 2.148037254810333252e-01 2.387299239635467529e-01 -9.038525819778442383e-02 -2.205407172441482544e-01 3.430902659893035889e-01 7.351243495941162109e-02 1.044436171650886536e-01 -1.241594366729259491e-02 2.195262163877487183e-01
-2.111640125513076782e-01 9.690322726964950562e-02 6.017576903104782104e-02 1.014553662389516830e-02 2.546802163124084473e-01 -5.390718206763267517e-02 2.926431894302368164e-01 -6.574101001024246216e-02 -4.802947044372558594e-01 -1.418250352144241333e-01 -6.082192063331604004e-02 -1.815457642078399658e-01 -1.459736377000808716e-01 -6.230311002582311630e-03 2.146909832954406738e-01 -1.612557321786880493e-01 -1.109412014484405518e-01 -4.773029386997222900e-01 -8.796800673007965088e-02 -1.775142103433609009e-01 -7.652842998504638672e-02 1.332590822130441666e-02 -8.159787207841873169e-02 1.091698184609413147e-01 -1.068658679723739624e-01 1.718547344207763672e-01 -4.971175268292427063e-02 2.042360156774520874e-01 5.705724656581878662e-02 1.118197944015264511e-02 -9.813988953828811646e-02 -3.912926092743873596e-02
-3.480414152145385742e-01 7.986233383417129517e-02 -1.034160852432250977e-01 -2.820630669593811035e-01 3.285726308822631836e-01 -3.284031152725219727e-02 7.174707204103469849e-02 -3.266876041889190674e-01 -1.078846752643585205e-01 -9.342386573553085327e-02 3.264534100890159607e-02 3.282095864415168762e-02 -1.927532553672790527e-01 2.469928413629531860e-01 4.120761156082153320e-02 -1.110038254410028458e-03 -4.129036962985992432e-01 -5.879971012473106384e-02 2.986121363937854767e-02 7.800669968128204346e-02 -2.517555095255374908e-02 -1.180294528603553772e-01 2.807830832898616791e-02 3.512228131294250488e-01 -1.148427277803421021e-01 1.394864469766616821e-01 1.739785820245742798e-01 1.878965497016906738e-01 -3.454288002103567123e-03 1.014077104628086090e-02 -1.155808493494987488e-01 -8.734034001827239990e-02
-1.192608028650283813e-01 2.276457659900188446e-02 6.229370832443237305e-02 -2.807728350162506104e-01 -7.210293412208557129e-02 -1.727530658245086670e-01 4.316176772117614746e-01 -2.337440401315689087e-01 -1.563738733530044556e-01 1.790185123682022095e-01 -2.068255543708801270e-01 -1.180312484502792358e-01 -2.353080213069915771e-01 1.731459982693195343e-02 2.181670628488063812e-02 -1.649949699640274048e-01 -2.971786074340343475e-02 -2.797437012195587158e-01 -4.254947230219841003e-02 1.361411530524492264e-02 1.608889251947402954e-01 1.162801533937454224e-01 4.163983091711997986e-02 -7.427347451448440552e-02 -2.616077065467834473e-01 -3.354257717728614807e-02 1.895523220300674438e-01 3.181316554546356201e-01 -1.082311868667602539e-01 1.553351581096649170e-01 -1.702257543802261353e-01 1.751603186130523682e-01
-1.769762784242630005e-01 -5.200125277042388916e-02 1.201571747660636902e-01 -8.059075474739074707e-02 1.642697900533676147e-01 2.266683727502822876e-01 1.476091295480728149e-01 -1.071408018469810486e-01 1.486832648515701294e-01 1.447968930006027222e-01 -1.076933667063713074e-01 -5.306145548820495605e-02 5.119663849472999573e-02 9.984445571899414062e-02 -1.594600081443786621e-01 -6.635998934507369995e-02 -1.420732587575912476e-01 -2.059068679809570312e-01 8.624581992626190186e-02 1.467029005289077759e-01 -1.096845492720603943e-01 1.487936377525329590e-01 2.130612432956695557e-01 2.332465797662734985e-01 1.568571329116821289e-01 2.325395494699478149e-01 1.658217459917068481e-01 2.618402242660522461e-01 2.547114789485931396e-01 2.120320796966552734e-01 -3.688068985939025879e-01 2.956392168998718262e-01
-8.823391050100326538e-02 1.156402081251144409e-01 -1.017832458019256592e-01 -3.683887720108032227e-01 3.606922551989555359e-02 -7.477816194295883179e-02 3.142290115356445312e-01 -4.130024835467338562e-02 6.057209800928831100e-03 9.867045283317565918e-02 1.115209907293319702e-01 -2.991999685764312744e-01 -5.382499843835830688e-02 3.276089951395988464e-02 -1.142504345625638962e-02 4.552442580461502075e-02 -2.684286236763000488e-02 -1.694847792387008667e-01 -3.205179572105407715e-01 8.422229439020156860e-02 2.417722642421722412e-01 -3.817448914051055908e-01 1.325418502092361450e-01 2.911900579929351807e-01 -1.694490164518356323e-01 1.346498280763626099e-01 2.463392466306686401e-01 6.376511417329311371e-03 1.428969763219356537e-02 -2.458898723125457764e-02 2.454574219882488251e-02 2.296495139598846436e-01
3.879348188638687134e-02 1.562330778688192368e-02 -9.282337501645088196e-03 -3.968619406223297119e-01 -5.109594669193029404e-03 -1.382808685302734375e-01 4.012836515903472900e-01 -2.036323249340057373e-01 8.699194528162479401e-03 1.743173412978649139e-02 2.517887204885482788e-02 -1.889512985944747925e-01 -7.943852990865707397e-02 -8.802849799394607544e-02 6.196796149015426636e-02 -5.432721227407455444e-02 -7.230623811483383179e-02 -3.362978994846343994e-01 -1.318572759628295898e-01 -1.754877418279647827e-01 1.102029755711555481e-01 -3.720678687095642090e-01 1.277359575033187866e-01 2.660818994045257568e-01 -3.535647690296173096e-02 6.743054091930389404e-02 3.284840881824493408e-01 -8.381552249193191528e-02 -2.075000107288360596e-02 -3.365291282534599304e-02 1.843478828668594360e-01 -3.135102242231369019e-02
-2.884771525859832764e-01 2.879077382385730743e-02 2.228700220584869385e-01 -3.319705426692962646e-01 1.150247454643249512e-01 8.253374136984348297e-03 1.555798947811126709e-01 -1.868185997009277344e-01 -1.547772735357284546e-01 5.779182910919189453e-02 1.984690502285957336e-02 -9.438395500183105469e-02 -6.146372109651565552e-02 5.205807834863662720e-02 6.393591314554214478e-02 -2.365093380212783813e-01 9.387370944023132324e-02 -1.063448563218116760e-01 2.028587013483047485e-01 -5.762606114149093628e-02 4.193276166915893555e-01 -5.407663807272911072e-02 2.668196260929107666e-01 1.355385035276412964e-01 -2.000052332878112793e-01 1.092745959758758545e-01 1.724893748760223389e-01 1.583540737628936768e-01 1.516598016023635864e-01 2.244129180908203125e-01 2.307268530130386353e-01 1.194798424839973450e-01
8.207103610038757324e-02 1.060920059680938721e-01 8.667440712451934814e-02 -1.784574240446090698e-01 6.387589871883392334e-02 -1.986051797866821289e-01 3.606719076633453369e-01 1.407606899738311768e-01 -1.811619848012924194e-01 -2.618964016437530518e-01 -1.530515700578689575e-01 -1.099637076258659363e-01 -1.998423933982849121e-01 4.918369930237531662e-03 -1.441328376531600952e-01 3.584980964660644531e-02 1.558066345751285553e-02 -3.748847246170043945e-01 1.444138735532760620e-01 9.597022086381912231e-02 -2.169755697250366211e-01 -2.709349393844604492e-01 2.666217982769012451e-01 5.641696602106094360e-02 6.490301340818405151e-03 1.742701232433319092e-01 1.006809547543525696e-01 -1.073906198143959045e-02 1.368287950754165649e-01 -5.103386938571929932e-03 -4.892168939113616943e-02 3.505333960056304932e-01
-2.821682393550872803e-01 5.682235583662986755e-03 1.563282161951065063e-01 -2.036857306957244873e-01 2.392762899398803711e-01 3.309361636638641357e-02 2.477753460407257080e-01 -2.473587989807128906e-01 3.443091735243797302e-02 5.096451938152313232e-02 1.154667064547538757e-01 3.885928913950920105e-02 -3.374847173690795898e-01 1.752036958932876587e-01 4.711123928427696228e-02 -1.414522677659988403e-01 -1.377174854278564453e-01 -1.704587042331695557e-02 1.486205011606216431e-01 1.267661154270172119e-02 3.152209974359720945e-04 -1.525749545544385910e-02 1.963777653872966766e-02 4.719135463237762451e-01 -8.287328481674194336e-02 6.425830721855163574e-02 1.686739325523376465e-01 8.577888458967208862e-02 3.509533405303955078e-01 -1.237160898745059967e-02 -2.213867455720901489e-01 -6.390245258808135986e-02
-1.075817942619323730e-01 2.141471207141876221e-01 1.207938790321350098e-01 -3.733426928520202637e-01 3.724457323551177979e-02 1.066343560814857483e-01 2.955572009086608887e-01 -2.474140524864196777e-01 -1.026871949434280396e-01 6.112309917807579041e-02 -9.683690033853054047e-03 -1.414760947227478027e-01 1.756734251976013184e-01 -2.048520371317863464e-02 -5.189171433448791504e-02 -1.782676875591278076e-01 4.290697723627090454e-02 -8.724319189786911011e-02 -1.289765089750289917e-01 -3.386141061782836914e-01 6.975018233060836792e-02 -3.150319755077362061e-01 -1.452880501747131348e-01 2.758876085281372070e-01 -1.347993686795234680e-02 6.996960937976837158e-02 1.834878325462341309e-01 1.111248210072517395e-01 3.608920574188232422e-01 4.367398098111152649e-02 -2.275128103792667389e-02 3.578866645693778992e-02
1.444958001375198364e-01 -6.222945451736450195e-02 1.201371774077415466e-01 -3.314633667469024658e-01 2.201109975576400757e-01 2.328930944204330444e-01 2.870870828628540039e-01 1.778194457292556763e-01 -1.657677739858627319e-01 -1.743816584348678589e-01 -1.655658185482025146e-01 8.057156950235366821e-02 -4.793938621878623962e-02 2.434275001287460327e-01 1.378566212952136993e-02 -2.604421675205230713e-01 -1.281981617212295532e-01 -2.634704485535621643e-02 7.898432016372680664e-02 -6.466419994831085205e-02 2.329599559307098389e-01 1.173318326473236084e-01 3.664134442806243896e-02 -4.161292687058448792e-02 2.254967689514160156e-01 -3.067408315837383270e-02 -4.595590382814407349e-02 3.458264172077178955e-01 3.530994951725006104e-01 1.165582910180091858e-01 -4.871860519051551819e-02 7.562342565506696701e-03
-3.729563951492309570e-01 5.526512395590543747e-03 2.720168791711330414e-02 -3.030635416507720947e-01 2.506312429904937744e-01 1.575171202421188354e-01 5.634778738021850586e-02 -7.882332801818847656e-02 -4.382888674736022949e-01 7.851222902536392212e-02 1.268941611051559448e-01 6.606969237327575684e-02 9.453919529914855957e-02 7.141757756471633911e-02 -3.387307375669479370e-02 -8.814208209514617920e-02 -2.579994499683380127e-01 -1.882617622613906860e-01 -2.188624143600463867e-01 1.554530858993530273e-01 1.129119619727134705e-01 -1.637477874755859375e-01 9.730612486600875854e-02 2.523956000804901123e-01 2.269803918898105621e-02 -5.967766046524047852e-02 9.942404180765151978e-02 1.281389445066452026e-01 -2.182114720344543457e-01 1.306886970996856689e-01 -1.996313333511352539e-01 -8.859851956367492676e-02
7.491444051265716553e-02 1.524518877267837524e-01 -3.713785484433174133e-02 -1.377945840358734131e-01 3.442588746547698975e-01 3.464967012405395508e-01 4.071491658687591553e-01 4.130164533853530884e-02 -1.491952538490295410e-01 -7.108515501022338867e-02 -1.426655501127243042e-01 1.772948354482650757e-01 -1.905292272567749023e-01 -3.758509457111358643e-02 2.353554368019104004e-01 1.851892769336700439e-01 -3.404517099261283875e-02 -1.425033807754516602e-01 1.986688673496246338e-01 9.789998084306716919e-02 -1.419479548931121826e-01 -2.240967452526092529e-01 9.572777152061462402e-02 3.633948415517807007e-02 4.149923846125602722e-02 -5.384064093232154846e-02 -3.640233771875500679e-03 3.093208372592926025e-01 1.805305182933807373e-01 -3.572477400302886963e-02 -1.887905597686767578e-01 -1.305089890956878662e-01
2.286643385887145996e-01 2.386832833290100098e-01 3.618014156818389893e-01 -9.417982771992683411e-03 1.380294561386108398e-01 -8.987548202276229858e-02 2.273718714714050293e-01 -7.709800451993942261e-02 -2.172475457191467285e-01 -5.640997365117073059e-02 -1.968842595815658569e-01 -2.461632490158081055e-01 -1.245953515172004700e-02 -9.411026537418365479e-02 9.998248890042304993e-03 1.483174711465835571e-01 -2.253164798021316528e-01 -8.083450049161911011e-02 -9.882622957229614258e-02 7.114147394895553589e-02 1.219235509634017944e-01 -1.548386961221694946e-01 1.360814785584807396e-04 1.136685833334922791e-01 1.767382621765136719e-01 4.512097314000129700e-02 -2.130433768033981323e-01 3.833321630954742432e-01 -5.114596709609031677e-02 1.009227931499481201e-01 -3.519338667392730713e-01 8.933738619089126587e-02
-9.012273699045181274e-02 1.400421857833862305e-01 7.614037021994590759e-04 -4.712788462638854980e-01 4.138386622071266174e-02 -1.395328938961029053e-01 6.638529896736145020e-02 -3.289779275655746460e-02 -2.765940725803375244e-01 -2.020501047372817993e-01 4.379242286086082458e-02 -3.501871973276138306e-02 -1.331101208925247192e-01 2.233892306685447693e-02 1.557849198579788208e-01 -3.567030429840087891e-01 7.529844343662261963e-02 -2.874200046062469482e-01 1.299022734165191650e-01 4.469153285026550293e-02 -3.731809556484222412e-02 -9.036551415920257568e-02 3.369291722774505615e-01 -1.865396797657012939e-01 8.034601062536239624e-02 1.431642323732376099e-01 -1.139242723584175110e-01 1.861615665256977081e-02 1.962326020002365112e-01 1.303874421864748001e-02 -2.910924553871154785e-01 6.765193492174148560e-02
-2.560695409774780273e-01 1.473628878593444824e-01 4.297641664743423462e-02 -1.400785744190216064e-01 2.519803047180175781e-01 3.018177747726440430e-01 1.337852627038955688e-01 -5.205572396516799927e-02 -5.286371111869812012e-01 -1.560624390840530396e-01 1.644380837678909302e-01 -1.126911491155624390e-01 -5.843673273921012878e-02 3.377576544880867004e-02 1.176146119832992554e-01 -3.341687470674514771e-02 1.810301989316940308e-01 -2.219518721103668213e-01 3.231416270136833191e-02 -1.044346317648887634e-01 -9.074491448700428009e-03 -8.521088212728500366e-02 1.751073151826858521e-01 3.062483668327331543e-01 -2.665551379323005676e-02 -6.162922084331512451e-02 2.061603814363479614e-01 2.500369846820831299e-01 5.110169947147369385e-02 -1.099011600017547607e-01 -1.852682232856750488e-02 -5.146370455622673035e-02
1.274036169052124023e-01 1.706876978278160095e-02 1.767543554306030273e-01 -1.786723881959915161e-01 2.951079010963439941e-01 1.195894852280616760e-01 2.359019815921783447e-01 1.643366217613220215e-01 -3.407341614365577698e-02 -2.500910311937332153e-02 -1.594661325216293335e-01 -1.399078220129013062e-01 -3.324150145053863525e-01 7.903293520212173462e-02 -6.855902262032032013e-03 9.601018577814102173e-02 -9.405387192964553833e-02 -2.743707895278930664e-01 -1.619718521833419800e-01 4.772146046161651611e-01 2.661798894405364990e-01 -1.901696473360061646e-01 1.006240472197532654e-01 1.587888300418853760e-01 1.816858500242233276e-01 -9.687248617410659790e-02 2.689504623413085938e-02 1.518040895462036133e-01 6.468867510557174683e-02 -7.651675492525100708e-02 7.239001989364624023e-02 -3.965535014867782593e-02
-3.145781457424163818e-01 -2.074606250971555710e-03 8.485753089189529419e-02 -2.066204398870468140e-01 3.386068046092987061e-01 2.501039765775203705e-02 5.117505043745040894e-02 -6.573566794395446777e-02 -2.906764298677444458e-02 5.187809094786643982e-02 2.403136901557445526e-02 -1.743585169315338135e-01 1.263209730386734009e-01 1.190575137734413147e-01 -1.227813288569450378e-01 -1.195880249142646790e-01 -7.788155972957611084e-02 1.754061877727508545e-01 1.839518696069717407e-01 8.987464010715484619e-02 -6.903038918972015381e-02 7.913142442703247070e-02 1.471755355596542358e-01 2.103390544652938843e-01 2.922243773937225342e-01 3.382803499698638916e-01 2.232260257005691528e-01 2.753867506980895996e-01 1.731983944773674011e-02 1.274299025535583496e-01 -1.974571496248245239e-01 3.133651912212371826e-01
-4.142422229051589966e-02 -1.241365894675254822e-01 1.762130558490753174e-01 -3.228462338447570801e-01 1.550055593252182007e-01 -2.806998603045940399e-02 -5.098046734929084778e-02 1.737120561301708221e-02 1.015864685177803040e-01 -1.487267464399337769e-01 -5.831003189086914062e-02 -1.329529583454132080e-01 -5.100261420011520386e-02 -1.261654943227767944e-01 -4.925041273236274719e-02 -1.993498019874095917e-02 1.460364013910293579e-01 -2.384150922298431396e-01 -1.327647268772125244e-01 6.185597926378250122e-02 -8.030975610017776489e-02 -1.583595573902130127e-01 3.213665485382080078e-01 2.042164560407400131e-03 -3.301518736407160759e-03 1.351023651659488678e-02 5.055797100067138672e-01 1.557011455297470093e-01 2.269690632820129395e-01 2.192898392677307129e-01 -2.461735010147094727e-01 2.652160823345184326e-01
-5.107258260250091553e-02 -2.508973181247711182e-01 1.238595917820930481e-01 -1.561421900987625122e-01 2.158775031566619873e-01 2.976607158780097961e-02 8.817954361438751221e-02 -1.098938360810279846e-01 -1.821734160184860229e-01 7.445775717496871948e-02 -5.905415490269660950e-02 1.033761724829673767e-02 1.822414249181747437e-01 1.274294108152389526e-01 4.030013382434844971e-01 1.291992049664258957e-02 8.236636966466903687e-02 -2.330634742975234985e-01 1.477817259728908539e-02 5.548805743455886841e-02 -1.484986394643783569e-01 -1.056204140186309814e-01 6.783219426870346069e-02 2.053779810667037964e-01 -2.655096817761659622e-03 3.678699433803558350e-01 1.718336641788482666e-01 2.090639472007751465e-01 -5.737939849495887756e-02 1.030970923602581024e-02 -1.456891745328903198e-01 4.420903027057647705e-01
-2.400365918874740601e-01 1.512525370344519615e-03 1.137926131486892700e-01 -3.029213249683380127e-01 3.443585336208343506e-01 3.305806219577789307e-02 4.105491936206817627e-02 -1.592507511377334595e-01 -2.722250819206237793e-01 -1.037313789129257202e-01 4.359538108110427856e-02 1.375053226947784424e-01 -1.360829025506973267e-01 3.631447255611419678e-01 -3.658692166209220886e-02 -9.766712039709091187e-02 -2.605839669704437256e-01 -8.844009041786193848e-02 6.719810515642166138e-02 1.752142459154129028e-01 -2.859337255358695984e-02 5.443525034934282303e-03 -2.429249733686447144e-01 2.551481425762176514e-01 1.618652641773223877e-01 1.432803124189376831e-01 2.021500281989574432e-02 1.157179698348045349e-01 -2.633579634130001068e-02 3.312581777572631836e-01 1.924460288137197495e-03 1.309324055910110474e-01
3.782354295253753662e-02 -1.587095409631729126e-01 1.284098029136657715e-01 -9.546028077602386475e-02 2.599309086799621582e-01 -3.772595524787902832e-02 2.341364920139312744e-01 -1.569446474313735962e-01 -2.267077863216400146e-01 1.624888479709625244e-01 -8.676513284444808960e-02 1.825518012046813965e-01 9.195979684591293335e-02 -9.959626197814941406e-02 3.322247564792633057e-01 1.457643462345004082e-03 -4.024682939052581787e-02 -2.824341058731079102e-01 1.890970319509506226e-01 3.842154145240783691e-02 -1.025255993008613586e-01 -2.654274925589561462e-02 1.741196662187576294e-01 1.607980132102966309e-01 9.252052009105682373e-02 2.855751216411590576e-01 1.580492407083511353e-01 1.955817937850952148e-01 -9.821990132331848145e-02 -1.182136535644531250e-01 -2.386759668588638306e-01 3.633055984973907471e-01
-2.241591922938823700e-02 2.967016696929931641e-01 1.789473295211791992e-01 -3.475527837872505188e-02 2.320207208395004272e-01 1.241877600550651550e-01 6.572177261114120483e-02 -5.577745288610458374e-02 -3.829134628176689148e-02 -6.717510055750608444e-03 -6.140351295471191406e-02 -3.299630880355834961e-01 -2.601230442523956299e-01 1.123130880296230316e-02 2.321322560310363770e-01 -1.876111328601837158e-01 -2.180894017219543457e-01 -1.229441016912460327e-01 -2.863184809684753418e-01 -2.824128605425357819e-02 3.351100906729698181e-02 2.012101188302040100e-02 5.028777942061424255e-02 2.236019670963287354e-01 5.077769979834556580e-02 4.287431016564369202e-02 -2.805682457983493805e-02 4.847093224525451660e-01 1.713659763336181641e-01 1.246043369174003601e-01 -5.679114721715450287e-03 2.143315076828002930e-01
-1.191278621554374695e-01 -6.221918761730194092e-02 1.248510554432868958e-01 -3.566815853118896484e-01 1.719765663146972656e-01 1.855210065841674805e-01 3.444896340370178223e-01 -4.054747521877288818e-01 -1.275835651904344559e-02 -4.644592478871345520e-02 8.656202256679534912e-02 2.149420976638793945e-01 -3.381448984146118164e-02 2.554580569267272949e-01 -2.024815184995532036e-03 -9.098204225301742554e-02 -5.202597007155418396e-02 -9.544523060321807861e-02 7.652648538351058960e-02 4.092036560177803040e-02 -4.249959811568260193e-02 -1.833278387784957886e-01 1.648261547088623047e-01 3.424898386001586914e-01 -6.911096721887588501e-02 -1.322190165519714355e-01 1.985011100769042969e-01 1.114255785942077637e-01 2.166193574666976929e-01 1.879026740789413452e-01 -5.226485803723335266e-02 5.553925037384033203e-02
[truncated: 3,268,604 more chars]
