# Supplementary material for: The Language of Innovation
Source: PLoS One. 2020 Apr 30;15(4):e0230107. doi: 10.1371/journal.pone.0230107 (PMC7194493; doi:10.1371/journal.pone.0230107)
Supplement: S18 File — (GZ) [file pone.0230107.s018.tar.gz › 1996-2000/V2Run_24_VS_4500_embeddings1996-2000ED32.txt]

-4.618515074253082275e-02 2.474093735218048096e-01 -7.345172017812728882e-02 -4.619284570217132568e-01 -3.735602274537086487e-02 -3.534586131572723389e-01 -2.360210195183753967e-02 -1.387286931276321411e-01 3.864527121186256409e-02 2.907336652278900146e-01 -1.240438446402549744e-01 -3.041239678859710693e-01 1.138755306601524353e-01 1.844045370817184448e-01 1.350054889917373657e-01 -1.956056803464889526e-01 -1.495639830827713013e-01 -1.364353746175765991e-01 -1.257147938013076782e-01 2.483331263065338135e-01 -4.909173771739006042e-02 -2.411489374935626984e-03 1.596390306949615479e-01 1.357931941747665405e-01 -6.294479221105575562e-02 -1.108497679233551025e-01 -1.637656390666961670e-01 -5.331195145845413208e-02 -1.271540066227316856e-03 -1.999820955097675323e-02 -2.341521084308624268e-01 -9.195216000080108643e-02
-1.976176053285598755e-01 -3.153395280241966248e-02 -3.035038709640502930e-01 -3.279811143875122070e-01 -1.942230015993118286e-02 -1.065165325999259949e-01 -1.534666866064071655e-01 4.641897603869438171e-02 -1.720163673162460327e-01 3.282586634159088135e-01 -3.182872235774993896e-01 -8.700634539127349854e-02 3.367076441645622253e-02 2.326522767543792725e-01 2.506777085363864899e-02 -4.270302876830101013e-02 -1.204266101121902466e-01 -4.341567456722259521e-01 -4.601949453353881836e-02 1.996596753597259521e-01 -1.389638483524322510e-01 7.215566188097000122e-02 1.822828501462936401e-01 -9.945352375507354736e-02 -5.929105728864669800e-02 -3.013514280319213867e-01 3.450226783752441406e-02 -6.079743057489395142e-02 -2.101410645991563797e-03 2.252953685820102692e-02 3.898924961686134338e-02 7.102880626916885376e-02
1.175246015191078186e-01 -3.771451711654663086e-01 -1.476909965276718140e-01 -2.744530737400054932e-01 -1.677557975053787231e-01 -3.088549971580505371e-01 -4.344031214714050293e-02 3.252942264080047607e-01 -1.003724634647369385e-01 8.786933869123458862e-02 2.855704724788665771e-02 -1.261260956525802612e-01 -3.340444993227720261e-03 -4.162197001278400421e-03 -1.150996237993240356e-01 -8.779133111238479614e-02 -1.668761670589447021e-01 -6.316244602203369141e-02 -9.316190332174301147e-02 -3.866415098309516907e-02 -4.428249001502990723e-01 -7.839835435152053833e-02 -7.260663062334060669e-02 1.327918190509080887e-02 -2.595733404159545898e-01 -2.528961896896362305e-01 -2.111655324697494507e-01 6.555552780628204346e-02 -1.729807467199862003e-03 9.593770653009414673e-02 -1.416525840759277344e-01 -2.962734363973140717e-02
4.721611365675926208e-02 -1.010000035166740417e-01 8.717887103557586670e-02 -3.150234818458557129e-01 -6.914622336626052856e-02 -2.550649344921112061e-01 8.060614764690399170e-02 2.982171066105365753e-02 -4.069485515356063843e-02 -2.130438536405563354e-01 1.580145806074142456e-01 -3.757347762584686279e-01 2.064366787672042847e-01 3.628614842891693115e-01 1.602029949426651001e-01 -2.359542995691299438e-01 -6.416317820549011230e-02 1.588162481784820557e-01 5.135698709636926651e-03 2.926839515566825867e-02 -4.529602229595184326e-01 -4.789825156331062317e-02 8.610843680799007416e-03 8.348963409662246704e-02 -1.438886523246765137e-01 -7.354384660720825195e-02 2.541973441839218140e-02 -1.082573086023330688e-02 1.839808374643325806e-02 1.408695131540298462e-01 1.957368552684783936e-01 -6.770924478769302368e-02
1.011260226368904114e-01 -1.249729767441749573e-01 -1.526890993118286133e-01 -4.182783961296081543e-01 -6.684636324644088745e-02 -2.118769735097885132e-01 -4.403135553002357483e-02 2.892481684684753418e-01 -1.378986537456512451e-01 2.616709470748901367e-01 3.776660934090614319e-02 -4.177292585372924805e-01 8.534679561853408813e-02 -1.417777240276336670e-01 -3.432411700487136841e-02 -1.640567183494567871e-01 -5.243720114231109619e-02 -2.258208245038986206e-01 1.484129726886749268e-01 -1.154006421566009521e-01 -3.093079477548599243e-02 1.641696989536285400e-01 7.560359686613082886e-02 1.395467817783355713e-01 1.582117564976215363e-02 -3.191922903060913086e-01 -2.485643625259399414e-01 -3.989299759268760681e-02 -4.000782221555709839e-02 -1.066734641790390015e-01 -1.113601680845022202e-02 3.509496897459030151e-02
1.249022036790847778e-01 -1.062203049659729004e-01 6.795360893011093140e-02 -4.040216803550720215e-01 -1.589905023574829102e-01 -1.471864879131317139e-01 -8.131403475999832153e-02 2.947318255901336670e-01 -8.476778119802474976e-02 -1.275826692581176758e-01 -1.101834252476692200e-01 -1.819199323654174805e-01 1.255451738834381104e-01 3.359540924429893494e-02 -1.240954622626304626e-01 -2.228225767612457275e-02 -7.182186841964721680e-02 -2.535340189933776855e-01 -4.511408507823944092e-02 -5.006357282400131226e-02 -1.700373142957687378e-01 1.610940992832183838e-01 4.345073401927947998e-01 8.497759699821472168e-02 -2.936395406723022461e-01 -3.185645341873168945e-01 -9.636318683624267578e-02 1.760406605899333954e-02 5.072550848126411438e-02 -5.243371054530143738e-02 -8.953894674777984619e-02 1.669014245271682739e-01
4.922219365835189819e-02 5.672306939959526062e-02 -6.750766932964324951e-02 -2.764154672622680664e-01 -3.853918313980102539e-01 -1.095352321863174438e-01 1.399259828031063080e-02 2.460608184337615967e-01 -1.746000200510025024e-01 2.850000560283660889e-02 2.936786413192749023e-01 -2.956420779228210449e-01 7.766986638307571411e-02 -1.832220470532774925e-03 -8.811591193079948425e-03 -1.964778453111648560e-01 1.847381591796875000e-01 -1.071214601397514343e-01 -1.569606363773345947e-01 3.758754581212997437e-02 -2.729400098323822021e-01 1.431454438716173172e-02 2.251548171043395996e-01 1.708247512578964233e-02 -2.086720317602157593e-01 -1.097530052065849304e-01 -2.517647445201873779e-01 -1.796922385692596436e-01 2.638371884822845459e-01 -5.116713698953390121e-03 -1.555417478084564209e-01 5.465998314321041107e-03
1.820649951696395874e-01 1.299675852060317993e-01 -6.009963527321815491e-02 -5.260694026947021484e-01 -9.115473181009292603e-02 1.405412554740905762e-01 -9.476315230131149292e-03 2.389732748270034790e-01 -1.665659695863723755e-01 9.014827013015747070e-02 1.785407662391662598e-01 -2.124490439891815186e-01 1.083158478140830994e-01 -4.525905475020408630e-02 2.051706425845623016e-03 6.588374078273773193e-02 -7.082715630531311035e-02 -6.613929569721221924e-02 -1.486165225505828857e-01 6.003848835825920105e-02 -2.464714199304580688e-01 2.657966911792755127e-01 1.260632276535034180e-01 1.547483801841735840e-01 -2.861514389514923096e-01 -1.754735559225082397e-01 -1.543045043945312500e-01 -2.813764102756977081e-02 -1.020307242870330811e-01 1.800981312990188599e-01 -2.151758670806884766e-01 -1.435058563947677612e-01
1.950527876615524292e-01 -3.121072053909301758e-01 -1.570739448070526123e-01 -2.877291142940521240e-01 -1.211461797356605530e-01 6.024937331676483154e-02 2.863354049623012543e-02 4.738116264343261719e-02 -1.664184331893920898e-01 1.786949783563613892e-01 -7.063065469264984131e-02 -2.292012870311737061e-01 1.602671295404434204e-01 2.709021568298339844e-01 3.765028342604637146e-02 -3.199768960475921631e-01 -1.409127116203308105e-01 -2.766869366168975830e-01 -1.330910176038742065e-01 1.467573791742324829e-01 -2.159036993980407715e-01 -4.311067983508110046e-02 2.352910041809082031e-01 -2.290745265781879425e-02 -1.253898739814758301e-01 1.713008731603622437e-01 -2.415787577629089355e-01 -1.083358600735664368e-01 -1.023315936326980591e-01 1.873560547828674316e-01 -5.684475973248481750e-02 1.081450432538986206e-01
-5.242350324988365173e-02 3.061339855194091797e-01 -6.790623068809509277e-02 -3.573424518108367920e-01 1.575865596532821655e-01 -4.530235230922698975e-01 -1.584429852664470673e-02 9.027773886919021606e-02 -7.665588706731796265e-02 3.711525723338127136e-02 1.342680156230926514e-01 -3.016886413097381592e-01 2.681870162487030029e-01 2.824741303920745850e-01 4.301090911030769348e-02 -1.361556537449359894e-02 -3.172341734170913696e-02 -5.591413751244544983e-02 -2.109328061342239380e-01 1.051341649144887924e-02 -3.643102049827575684e-01 4.417833313345909119e-02 -4.492015019059181213e-02 1.164035522378981113e-03 6.983330100774765015e-02 2.129181101918220520e-02 1.232744678854942322e-01 2.234653942286968231e-02 -2.482311334460973740e-03 1.969813555479049683e-01 -1.060507223010063171e-01 -7.877797633409500122e-02
9.953383356332778931e-02 8.652237802743911743e-02 -1.005602926015853882e-01 -5.370904207229614258e-01 -2.084565460681915283e-01 -1.736472994089126587e-01 9.411934763193130493e-02 1.088425070047378540e-01 -7.692089676856994629e-02 1.574622243642807007e-01 -2.614204771816730499e-02 -2.659926712512969971e-01 1.331996452063322067e-02 1.355613917112350464e-01 -2.619065344333648682e-01 -1.533147841691970825e-01 -2.667596936225891113e-01 -1.181568652391433716e-01 -1.613956242799758911e-01 2.373999729752540588e-02 -1.268994510173797607e-01 -2.391699329018592834e-02 -1.507878117263317108e-02 1.366377621889114380e-01 -3.065440058708190918e-01 -6.401570886373519897e-02 -2.312229424715042114e-01 3.585980087518692017e-02 2.004845142364501953e-01 -1.369214206933975220e-01 -6.258285790681838989e-02 -1.180354282259941101e-01
-7.957225292921066284e-02 7.781476527452468872e-02 -4.438851401209831238e-02 -3.430175781250000000e-01 -2.534850835800170898e-01 -9.103975445032119751e-02 -1.673286966979503632e-02 3.504377901554107666e-01 8.131936192512512207e-02 3.625338897109031677e-02 1.130665838718414307e-01 -1.551141589879989624e-01 2.402842640876770020e-01 8.725926280021667480e-02 2.918422967195510864e-02 -1.145348548889160156e-01 -1.444571614265441895e-01 -2.875596582889556885e-01 -2.211062163114547729e-01 -1.661257445812225342e-01 -1.404000371694564819e-01 1.464113146066665649e-01 1.203102841973304749e-01 -7.343403529375791550e-03 -2.498527318239212036e-01 -3.136354982852935791e-01 -2.329708486795425415e-01 6.563210487365722656e-02 1.605756878852844238e-01 1.723353415727615356e-01 -1.836921870708465576e-01 -6.273213028907775879e-02
-1.150785479694604874e-02 1.342862565070390701e-02 -1.168614551424980164e-01 -3.600264191627502441e-01 -3.374919295310974121e-01 -9.947344660758972168e-02 -5.542444810271263123e-02 -1.470079571008682251e-01 -1.134501397609710693e-01 2.872241735458374023e-01 -1.351786404848098755e-01 2.496415562927722931e-02 7.578037679195404053e-03 2.889393866062164307e-01 2.436764687299728394e-01 -2.336310446262359619e-01 -2.760153450071811676e-02 -1.768852472305297852e-01 -2.287430912256240845e-01 1.677606999874114990e-02 -3.888508975505828857e-01 -8.379098027944564819e-02 1.780432015657424927e-01 1.568232923746109009e-01 -2.061845213174819946e-01 -4.575311392545700073e-02 -2.231659740209579468e-02 4.010680690407752991e-02 1.977956481277942657e-02 -1.910468004643917084e-02 -2.117942422628402710e-01 -6.828904151916503906e-02
-1.296359859406948090e-02 -1.028126850724220276e-01 -2.669110596179962158e-01 -1.783259510993957520e-01 -1.479919105768203735e-01 -1.742093116044998169e-01 3.416951745748519897e-03 1.412431150674819946e-01 2.598317898809909821e-02 9.923417121171951294e-02 -4.401399940252304077e-02 -8.627541363239288330e-03 1.362334936857223511e-01 1.462655067443847656e-01 -9.953809902071952820e-03 -1.288358271121978760e-01 1.065838802605867386e-02 -5.364611148834228516e-01 -1.249430477619171143e-01 3.754391372203826904e-01 -2.087681442499160767e-01 5.978856980800628662e-02 -1.595076918601989746e-01 8.207892626523971558e-02 -2.075440734624862671e-01 -2.773354947566986084e-02 -2.550855278968811035e-02 -2.203041911125183105e-01 -2.501373589038848877e-01 3.384862467646598816e-02 -2.467226982116699219e-01 -5.831299722194671631e-02
-3.021752089262008667e-02 -1.303965449333190918e-01 -5.073088407516479492e-02 -1.544383317232131958e-01 -1.698566526174545288e-01 -4.326312839984893799e-01 -1.364945024251937866e-01 3.209913969039916992e-01 -5.589445680379867554e-02 8.272948861122131348e-02 -2.483292818069458008e-01 -3.353697806596755981e-02 3.138819336891174316e-01 -4.350240156054496765e-02 1.058934628963470459e-01 -4.028133749961853027e-01 -8.268604427576065063e-02 -2.268009632825851440e-01 1.772833243012428284e-02 5.658760666847229004e-02 1.342437565326690674e-01 1.317793726921081543e-01 -1.075985729694366455e-01 -1.200402677059173584e-01 -1.205650717020034790e-01 -2.632892429828643799e-01 -7.367455214262008667e-02 -1.490579098463058472e-01 -1.548652499914169312e-01 5.137668922543525696e-02 4.328929260373115540e-02 9.032221138477325439e-02
2.502210997045040131e-02 3.524421155452728271e-01 -8.221391588449478149e-02 -2.828659415245056152e-01 -4.039404094219207764e-01 -3.175002709031105042e-02 7.459788024425506592e-02 1.436471194028854370e-01 -9.134408086538314819e-03 2.691045403480529785e-02 7.365014404058456421e-02 -1.096239164471626282e-01 9.821216762065887451e-02 -1.176740303635597229e-01 1.638915687799453735e-01 4.014574736356735229e-02 -1.124285086989402771e-01 -4.487174376845359802e-02 -5.950422957539558411e-02 -6.881205737590789795e-02 -3.850340247154235840e-01 -1.133847311139106750e-01 2.612230181694030762e-01 2.394676804542541504e-01 -1.814474314451217651e-01 -3.309615552425384521e-01 -1.547202914953231812e-01 -7.626531273126602173e-02 -1.532278060913085938e-01 1.265450119972229004e-01 -7.425270974636077881e-02 3.095352463424205780e-02
-1.796022951602935791e-01 2.964347898960113525e-01 -1.861916668713092804e-02 -1.771491914987564087e-01 -3.527853637933731079e-02 -3.479092419147491455e-01 -1.532853990793228149e-01 1.132679432630538940e-01 -2.261622697114944458e-01 2.042035907506942749e-01 3.144590854644775391e-01 -1.863692700862884521e-01 3.868580460548400879e-01 2.338488101959228516e-01 -1.026741415262222290e-01 -1.704428941011428833e-01 1.941201463341712952e-02 -1.475442051887512207e-01 -1.919797211885452271e-01 9.966889023780822754e-02 -2.526857256889343262e-01 1.116601377725601196e-02 -2.557224594056606293e-02 1.017565876245498657e-01 -2.493852749466896057e-02 -7.162653654813766479e-02 1.231007091701030731e-02 6.720784306526184082e-02 -1.727701574563980103e-01 -1.247719451785087585e-01 1.240848302841186523e-01 -6.301793456077575684e-02
-3.846237063407897949e-02 -1.014019325375556946e-01 -2.401460558176040649e-01 -1.272129863500595093e-01 -2.977834343910217285e-01 -2.101858556270599365e-01 3.921905532479286194e-02 -8.734472841024398804e-02 -2.132025808095932007e-01 2.056867927312850952e-01 -3.671704232692718506e-02 -9.454663097858428955e-02 2.100727707147598267e-01 5.358482897281646729e-02 4.216042812913656235e-03 4.459552094340324402e-02 -2.557255327701568604e-01 -5.042025446891784668e-01 2.370469458401203156e-02 2.167381644248962402e-01 -1.654058843851089478e-01 5.016617849469184875e-02 5.452780425548553467e-02 2.322213202714920044e-01 -2.655674219131469727e-01 -6.704439874738454819e-03 9.853203780949115753e-03 -1.478519942611455917e-02 -2.600328922271728516e-01 -1.339125633239746094e-01 2.371036075055599213e-02 1.199138537049293518e-01
-8.448295295238494873e-02 -1.719094812870025635e-01 -1.058314740657806396e-02 -4.766267240047454834e-01 -2.154259085655212402e-01 -3.164370777085423470e-03 -3.068803623318672180e-02 -8.197370916604995728e-02 4.490008205175399780e-02 2.118958234786987305e-01 2.504015527665615082e-02 1.014071106910705566e-01 2.110249102115631104e-01 4.377216398715972900e-01 1.291278451681137085e-01 -1.378264091908931732e-02 2.423358708620071411e-02 -2.276534885168075562e-01 -7.776661217212677002e-02 -9.524385631084442139e-02 -3.925732970237731934e-01 1.608363911509513855e-02 5.221110209822654724e-02 1.326252520084381104e-01 -9.325859695672988892e-02 -1.924672573804855347e-01 2.806868776679039001e-02 -1.640798598527908325e-01 -1.354298591613769531e-01 1.698325760662555695e-02 -8.543341606855392456e-02 1.718226075172424316e-01
1.008705571293830872e-01 2.537091076374053955e-01 1.434208601713180542e-01 -1.647707372903823853e-01 4.927119612693786621e-02 -3.218856751918792725e-01 5.907364189624786377e-02 3.945403546094894409e-02 -7.865871489048004150e-02 -2.201099880039691925e-02 2.139689475297927856e-01 -3.404409885406494141e-01 3.462781310081481934e-01 2.370780855417251587e-01 -4.312364384531974792e-03 1.582072675228118896e-01 6.413335353136062622e-02 7.168718427419662476e-02 -1.644275039434432983e-01 1.345808655023574829e-01 -4.016764461994171143e-01 3.386431932449340820e-02 1.498628854751586914e-01 1.866408884525299072e-01 -2.374485284090042114e-01 -1.515867859125137329e-01 3.413775702938437462e-03 1.042496599256992340e-02 7.637570053339004517e-02 1.066746264696121216e-01 6.443533301353454590e-02 -1.486814171075820923e-01
-2.153354510664939880e-02 1.353717446327209473e-01 -2.883083745837211609e-02 -3.347733616828918457e-01 -1.658724807202816010e-02 -4.712883234024047852e-01 8.151812106370925903e-02 6.597834080457687378e-02 -8.454123139381408691e-02 3.136605396866798401e-02 3.037581443786621094e-01 -3.294456303119659424e-01 1.962290331721305847e-02 2.532822787761688232e-01 1.450457870960235596e-01 4.010589420795440674e-02 5.071629493613727391e-05 1.529740095138549805e-01 -2.512286044657230377e-02 1.130688935518264771e-01 -3.444496393203735352e-01 5.692302063107490540e-02 -1.398854851722717285e-01 3.134639561176300049e-01 -6.021645665168762207e-02 -6.505065411329269409e-02 9.888635575771331787e-02 -1.314879208803176880e-01 9.909959882497787476e-02 -7.955684512853622437e-02 1.000252217054367065e-01 -3.452042490243911743e-02
2.624880075454711914e-01 1.425361633300781250e-01 -5.527527630329132080e-02 -4.190839827060699463e-01 -1.009348258376121521e-01 -1.176063343882560730e-01 2.635242938995361328e-01 3.690620064735412598e-01 -4.995265230536460876e-02 1.147425398230552673e-01 -1.887938082218170166e-01 -2.157760858535766602e-01 1.218098849058151245e-01 -6.404849141836166382e-02 6.899491697549819946e-02 -5.110555142164230347e-02 4.337583668529987335e-03 -3.411515951156616211e-01 -1.423948407173156738e-01 1.658026129007339478e-01 -7.161109149456024170e-02 1.274144053459167480e-01 3.500118851661682129e-02 -6.129975616931915283e-02 3.890984505414962769e-02 -1.504535824060440063e-01 -1.003324910998344421e-01 -2.475526481866836548e-01 -2.293794751167297363e-01 -1.711485385894775391e-01 -6.777344644069671631e-02 7.573552429676055908e-02
-1.126032229512929916e-02 1.584356427192687988e-01 -9.925093501806259155e-02 1.493018586188554764e-02 -2.733778357505798340e-01 -3.780217766761779785e-01 2.184825688600540161e-01 1.730159223079681396e-01 1.241368502378463745e-01 -5.602800473570823669e-02 -4.616222158074378967e-02 -5.038618445396423340e-01 9.807999432086944580e-02 2.173593491315841675e-01 1.360292136669158936e-01 -3.283296823501586914e-01 -2.081266976892948151e-02 -4.696318134665489197e-02 3.118874132633209229e-02 1.459318399429321289e-01 -1.948042660951614380e-01 1.869930885732173920e-02 -2.075619064271450043e-02 7.448996603488922119e-02 -4.972096905112266541e-02 -1.154725998640060425e-01 1.387111246585845947e-01 1.527930796146392822e-01 -5.920362100005149841e-02 4.161122813820838928e-02 6.796721369028091431e-02 2.724564671516418457e-01
3.793358337134122849e-03 -2.751406133174896240e-01 -2.270739227533340454e-01 -1.058645918965339661e-01 -1.507038027048110962e-01 -3.607476055622100830e-01 1.050755530595779419e-01 1.612860709428787231e-01 -3.244403600692749023e-01 2.493701279163360596e-01 -6.999140977859497070e-02 -2.181053161621093750e-01 5.032985657453536987e-02 -1.947760768234729767e-02 5.107971280813217163e-02 -8.448610454797744751e-02 8.411891758441925049e-02 -7.189127802848815918e-02 -4.070601165294647217e-01 2.020123302936553955e-01 -2.644792497158050537e-01 1.373943835496902466e-01 7.822301238775253296e-02 8.199235796928405762e-02 -3.593771532177925110e-02 -8.441623300313949585e-02 4.549296200275421143e-02 -2.466063499450683594e-01 -1.678163260221481323e-01 9.677900373935699463e-02 1.574327610433101654e-02 9.765154868364334106e-02
1.841576844453811646e-01 1.720858067274093628e-01 2.574303932487964630e-02 -3.325157165527343750e-01 -8.779478818178176880e-02 -2.989413738250732422e-01 -2.326569855213165283e-01 2.257841527462005615e-01 -2.723824083805084229e-01 2.201699018478393555e-01 -1.119982600212097168e-01 -1.355507969856262207e-01 -4.181375261396169662e-03 -3.462944179773330688e-02 1.947005838155746460e-02 -1.816826611757278442e-01 -2.851692028343677521e-02 1.371431164443492889e-02 -2.763086855411529541e-01 1.591845154762268066e-01 -1.553165763616561890e-01 4.553843289613723755e-02 1.770540624856948853e-01 2.833494842052459717e-01 -2.330004572868347168e-01 -1.675058305263519287e-01 -3.079095184803009033e-01 2.459124289453029633e-02 -1.761136390268802643e-02 1.677717640995979309e-02 -2.870683372020721436e-02 -1.231935471296310425e-01
1.878045685589313507e-02 -1.455715894699096680e-01 -8.057050406932830811e-02 -3.637022972106933594e-01 -6.017279811203479767e-03 -6.581422686576843262e-02 3.854397684335708618e-02 3.593345880508422852e-01 -5.183157324790954590e-02 1.216968744993209839e-01 3.242377936840057373e-01 -8.551459759473800659e-02 -4.015984944999217987e-03 2.235119463875889778e-03 1.324645727872848511e-01 3.802875429391860962e-02 -2.849728763103485107e-01 -1.769072562456130981e-01 -9.343388676643371582e-02 -6.984848529100418091e-02 -1.764701604843139648e-01 6.844006944447755814e-03 2.190443277359008789e-01 1.122265011072158813e-01 -3.304540514945983887e-01 3.564326465129852295e-02 -1.497010886669158936e-01 -1.478734612464904785e-01 1.095162406563758850e-01 -1.150746494531631470e-01 -2.361711114645004272e-01 -3.195598125457763672e-01
1.698209047317504883e-01 -1.571886688470840454e-01 1.808190941810607910e-01 -2.912849187850952148e-01 -3.507456481456756592e-01 -4.208808243274688721e-01 -3.276699036359786987e-02 2.331784516572952271e-01 -4.211485385894775391e-02 -5.900413915514945984e-02 2.830011248588562012e-01 -2.950823605060577393e-01 -1.823691837489604950e-02 -5.572721362113952637e-03 4.421807453036308289e-02 1.071721687912940979e-01 -9.481728821992874146e-02 -2.193350344896316528e-01 5.140746012330055237e-02 -1.667958348989486694e-01 -2.530708312988281250e-01 1.187156978994607925e-02 -1.110628060996532440e-02 1.084695085883140564e-01 -1.149393022060394287e-01 -6.555996835231781006e-03 -1.809875518083572388e-01 -8.613117784261703491e-02 5.539985373616218567e-02 9.519236162304878235e-03 -2.582803070545196533e-01 1.200029533356428146e-02
2.495596418157219887e-03 1.067080423235893250e-01 -1.710076034069061279e-01 -2.558039426803588867e-01 -2.754967808723449707e-01 -1.723049283027648926e-01 1.252894401550292969e-01 1.895096302032470703e-01 -1.210198849439620972e-01 1.357492525130510330e-02 1.615205109119415283e-01 -2.714778780937194824e-01 1.015191711485385895e-02 7.372977584600448608e-02 1.044680103659629822e-01 -9.704109281301498413e-02 -1.097779795527458191e-01 -2.745693027973175049e-01 -1.778773218393325806e-01 -2.416201233863830566e-01 -2.771636545658111572e-01 3.242874518036842346e-02 2.224322557449340820e-01 -9.805787354707717896e-03 -3.639591038227081299e-01 -3.073031008243560791e-01 -1.752365529537200928e-01 -1.137588620185852051e-01 7.958265393972396851e-02 -1.185456961393356323e-01 -1.385087985545396805e-02 1.442156638950109482e-02
-4.297243803739547729e-02 3.704870864748954773e-02 -1.225808933377265930e-01 -3.045556843280792236e-01 -3.197672665119171143e-01 -9.227598458528518677e-02 -8.129329071380198002e-04 2.011393159627914429e-01 -6.894652545452117920e-02 1.053645834326744080e-01 -2.198189646005630493e-01 -3.879976570606231689e-01 4.237983003258705139e-02 2.032570689916610718e-01 -2.373307198286056519e-02 -1.219026967883110046e-01 2.936289831995964050e-02 -9.310973435640335083e-02 -7.826425135135650635e-02 -1.932744234800338745e-01 -3.388090431690216064e-01 1.104428619146347046e-01 2.309750020503997803e-01 -8.240420371294021606e-02 -3.057339489459991455e-01 -2.666836082935333252e-01 -6.978971511125564575e-02 -3.959125652909278870e-02 -1.493771746754646301e-02 1.061303988099098206e-01 -1.381381899118423462e-01 -1.509448140859603882e-01
-6.511670351028442383e-02 -6.139396503567695618e-02 -1.693213731050491333e-01 -3.495546281337738037e-01 -2.155098021030426025e-01 -1.325348317623138428e-01 -1.748748421669006348e-01 3.199512362480163574e-01 6.622390449047088623e-02 -6.107465922832489014e-02 2.051701396703720093e-01 -3.233366906642913818e-01 1.277655065059661865e-01 1.691382080316543579e-01 1.139959096908569336e-01 -2.059043198823928833e-01 -1.160242930054664612e-01 -1.872481852769851685e-01 -1.500848382711410522e-01 -2.431982159614562988e-01 -6.092159450054168701e-02 -2.160082459449768066e-01 2.337122708559036255e-01 3.455431014299392700e-02 -1.843191683292388916e-01 2.432317286729812622e-02 -1.224401742219924927e-01 -1.390889286994934082e-01 2.004710733890533447e-01 4.121014475822448730e-02 -8.757859468460083008e-02 -1.850718259811401367e-01
-1.254932675510644913e-02 5.572722479701042175e-02 9.678051620721817017e-02 -1.801551580429077148e-01 -1.737541556358337402e-01 5.530274286866188049e-02 -1.843896321952342987e-02 2.337313592433929443e-01 -2.694437503814697266e-01 2.624092698097229004e-01 1.360666751861572266e-01 -2.978025674819946289e-01 3.915486633777618408e-01 9.316004812717437744e-02 1.999623626470565796e-01 -7.724799615971278399e-06 5.663183331489562988e-02 -4.311371967196464539e-02 6.009888648986816406e-02 2.827188074588775635e-01 -2.250466644763946533e-01 1.342362165451049805e-01 1.111223474144935608e-01 -2.232065424323081970e-02 -8.575637638568878174e-02 1.699273586273193359e-01 -3.674737736582756042e-02 3.798424303531646729e-01 1.311234235763549805e-01 2.164665907621383667e-01 3.330470295622944832e-03 -4.531355574727058411e-03
-8.709418028593063354e-02 -3.213869631290435791e-01 -1.210872549563646317e-02 -3.614501282572746277e-02 -3.260931372642517090e-01 -1.789735108613967896e-01 4.070955887436866760e-02 1.284085810184478760e-01 2.066858559846878052e-01 1.982143372297286987e-01 -1.355358511209487915e-01 -4.092928171157836914e-01 2.749336659908294678e-01 1.833644509315490723e-01 1.752980053424835205e-01 2.023504488170146942e-02 -1.321523934602737427e-01 -3.817730024456977844e-02 -2.338071912527084351e-01 2.269349992275238037e-01 3.874764218926429749e-02 -1.136531829833984375e-01 2.937078773975372314e-01 2.491296678781509399e-01 2.353566326200962067e-02 4.726687073707580566e-02 9.342995472252368927e-03 3.650835901498794556e-02 -1.070568710565567017e-01 5.723500624299049377e-02 -1.168740242719650269e-01 -4.968959093093872070e-02
2.436549961566925049e-02 7.240279018878936768e-02 -6.328462064266204834e-02 -3.289677798748016357e-01 -3.556558787822723389e-01 -8.568799495697021484e-02 -5.895611643791198730e-02 2.209697663784027100e-01 -1.452813595533370972e-01 -3.529024869203567505e-02 4.827823117375373840e-02 -3.251567184925079346e-01 1.849115267395973206e-02 4.825192689895629883e-02 1.603167690336704254e-02 -1.627572476863861084e-01 -7.864365726709365845e-02 -1.313048303127288818e-01 -7.222499698400497437e-02 -1.106379479169845581e-01 -1.180884391069412231e-01 1.752639114856719971e-01 1.528379768133163452e-01 1.800050139427185059e-01 -3.352208137512207031e-01 -4.298701584339141846e-01 -4.344438388943672180e-02 9.844368696212768555e-02 -5.711228772997856140e-02 1.522010415792465210e-01 -2.413759678602218628e-01 -3.521241620182991028e-02
1.401862204074859619e-01 -1.272985637187957764e-01 -2.011516541242599487e-01 -3.457704484462738037e-01 -3.600845634937286377e-01 -1.905718743801116943e-01 -1.331038773059844971e-01 2.758632004261016846e-01 -5.979678034782409668e-02 -8.882163465023040771e-02 6.052578985691070557e-02 -6.331863254308700562e-02 5.091736093163490295e-02 1.699773073196411133e-01 1.391958296298980713e-01 -7.533400505781173706e-02 1.857780665159225464e-02 -1.853181272745132446e-01 1.587389260530471802e-01 -1.016813367605209351e-01 -2.011284530162811279e-01 1.870478391647338867e-01 -1.168179418891668320e-02 1.019835993647575378e-01 -3.450590074062347412e-01 -9.534439072012901306e-03 -2.650185525417327881e-01 3.116266615688800812e-02 -7.707396149635314941e-02 1.286623179912567139e-01 -1.944191753864288330e-01 -2.485910505056381226e-01
-7.713703066110610962e-02 -2.525556385517120361e-01 6.048151850700378418e-02 -1.819106936454772949e-01 -2.021958082914352417e-01 -3.184140324592590332e-01 1.623029112815856934e-01 5.787796899676322937e-02 2.076888680458068848e-01 1.753743141889572144e-01 -2.602407336235046387e-02 -3.329569697380065918e-01 1.920944452285766602e-02 2.839555144309997559e-01 3.159887194633483887e-01 -1.252423226833343506e-01 -8.229312300682067871e-02 -2.487617731094360352e-01 -2.268853187561035156e-01 1.918535828590393066e-01 -1.082737147808074951e-01 7.896530628204345703e-02 1.380608081817626953e-01 -1.366074830293655396e-01 -1.605167686939239502e-01 -1.027834718115627766e-03 1.708865910768508911e-01 -3.330026939511299133e-02 -1.281679123640060425e-01 5.663911998271942139e-02 2.675107680261135101e-02 -2.248150557279586792e-01
1.783991977572441101e-02 1.422950029373168945e-01 -2.034506052732467651e-01 -2.138909250497817993e-01 -3.250910937786102295e-01 -2.081967443227767944e-01 -9.927961230278015137e-02 2.491072565317153931e-01 -1.906394585967063904e-02 1.091922521591186523e-01 -2.507782913744449615e-02 -3.372188508510589600e-01 6.074634566903114319e-02 -6.244239211082458496e-02 3.481883555650711060e-02 1.397324651479721069e-01 -9.660174697637557983e-02 8.058180660009384155e-02 -1.663409620523452759e-01 -3.618362918496131897e-02 -3.432986438274383545e-01 1.698032319545745850e-01 2.657142877578735352e-01 1.807340532541275024e-01 -2.080265283584594727e-01 -1.723555922508239746e-01 -1.559871435165405273e-01 2.300878800451755524e-02 2.140578180551528931e-01 1.483991593122482300e-01 -1.889420151710510254e-01 1.422958076000213623e-01
-2.024985104799270630e-01 9.463302791118621826e-02 1.685112267732620239e-01 -4.216390848159790039e-02 -9.052574634552001953e-02 -3.525729775428771973e-01 -9.920001029968261719e-03 1.031390279531478882e-01 1.431850343942642212e-01 -3.373543545603752136e-02 -1.040001139044761658e-01 -3.012637048959732056e-02 2.664789557456970215e-01 2.711753845214843750e-01 6.772705912590026855e-02 1.852786839008331299e-01 -3.544455766677856445e-01 -1.510295718908309937e-01 3.694557771086692810e-02 2.901247441768646240e-01 -6.608851253986358643e-02 8.777728676795959473e-02 1.839445978403091431e-01 -1.686522662639617920e-01 -1.433033347129821777e-01 -1.233597472310066223e-01 -4.296584427356719971e-02 1.403070688247680664e-01 -1.247859746217727661e-01 9.843529015779495239e-02 -3.948111236095428467e-01 1.142251044511795044e-01
7.806456647813320160e-03 3.811124563217163086e-01 -3.215225338935852051e-01 -3.445672094821929932e-01 -2.373924404382705688e-01 -7.199067622423171997e-02 -9.546849876642227173e-02 3.218346536159515381e-01 -7.413502782583236694e-02 1.077708601951599121e-01 6.644642353057861328e-02 -2.593048512935638428e-01 -1.696974784135818481e-02 7.103829830884933472e-02 9.542611986398696899e-02 -3.427220135927200317e-02 -1.791239380836486816e-01 -5.302460864186286926e-02 4.358759149909019470e-02 -5.526487156748771667e-02 -1.910714805126190186e-01 3.519882261753082275e-02 3.362552523612976074e-01 1.525207608938217163e-01 -1.711021214723587036e-01 -1.701190769672393799e-01 -1.948815137147903442e-01 3.448821976780891418e-02 -6.589579861611127853e-03 2.021039575338363647e-01 -3.177192807197570801e-02 -2.770462818443775177e-02
-1.101374998688697815e-01 2.432388365268707275e-01 1.136893704533576965e-01 -6.602440495043992996e-03 -1.821409016847610474e-01 -3.104992806911468506e-01 -1.730678230524063110e-02 1.491497606039047241e-01 -4.257572442293167114e-02 2.948951162397861481e-02 4.854355007410049438e-02 -4.230397343635559082e-01 1.440940350294113159e-01 4.154058098793029785e-01 2.893853485584259033e-01 5.394485965371131897e-02 -5.782683938741683960e-02 -1.731793731451034546e-01 4.559220746159553528e-02 -1.305496226996183395e-02 -2.629655003547668457e-01 1.483150850981473923e-02 1.093773022294044495e-01 1.883475929498672485e-01 4.137636721134185791e-02 -1.366522163152694702e-01 1.047396585345268250e-01 -1.921122819185256958e-01 -1.656985878944396973e-01 -3.672958165407180786e-02 2.239699661731719971e-01 -9.331004694104194641e-04
4.937634244561195374e-02 -1.420273482799530029e-01 -9.899519383907318115e-02 -3.652499318122863770e-01 -3.344775438308715820e-01 -1.699634343385696411e-01 -1.162333320826292038e-02 1.611718386411666870e-01 -1.904036551713943481e-01 1.253016293048858643e-01 -5.847867578268051147e-02 -5.468904972076416016e-02 1.323532462120056152e-01 1.510928273200988770e-01 1.457662731409072876e-01 4.930472373962402344e-02 -1.701307743787765503e-01 -4.915323853492736816e-01 -1.417606323957443237e-01 3.033861815929412842e-01 -2.573362924158573151e-02 7.115586102008819580e-02 -5.885838717222213745e-02 2.070930302143096924e-01 -8.356621116399765015e-02 4.164877347648143768e-03 -1.063430681824684143e-01 -1.965726464986801147e-01 1.388192176818847656e-02 5.387889966368675232e-02 -6.316092610359191895e-02 -2.147516757249832153e-01
6.421106308698654175e-02 -2.359448522329330444e-01 1.187995746731758118e-01 -2.726497650146484375e-01 2.767515741288661957e-02 -3.639496862888336182e-02 9.118673205375671387e-02 1.189976111054420471e-01 9.858551435172557831e-03 2.523392140865325928e-01 -1.457372456789016724e-01 -2.051828652620315552e-01 -1.058552041649818420e-01 6.058038398623466492e-02 6.988251954317092896e-02 9.257212281227111816e-02 -1.862589120864868164e-01 -2.765333056449890137e-01 -1.913431286811828613e-01 2.011677026748657227e-01 -3.981867134571075439e-01 1.041043773293495178e-01 1.795198619365692139e-01 2.289930433034896851e-01 -1.835859566926956177e-01 -3.019411489367485046e-02 -3.373677134513854980e-01 -7.655502855777740479e-02 2.253565238788723946e-03 4.729762300848960876e-02 -2.571658790111541748e-01 8.234533667564392090e-02
-3.020536154508590698e-02 1.586795598268508911e-01 -7.291312515735626221e-02 -3.925227224826812744e-01 -1.670777946710586548e-01 -2.105907797813415527e-01 1.191248092800378799e-02 3.505616486072540283e-01 -7.163952291011810303e-02 1.173339337110519409e-01 1.510239690542221069e-01 -1.781536638736724854e-01 2.395520545542240143e-02 -5.960476025938987732e-02 7.922798395156860352e-02 -2.671252489089965820e-01 -1.129136458039283752e-01 -6.603378802537918091e-02 -7.770539727061986923e-03 -2.459378838539123535e-01 -2.543738186359405518e-01 -5.394144356250762939e-02 2.402496337890625000e-01 7.859105616807937622e-02 -3.623301386833190918e-01 2.727932669222354889e-02 -8.635307103395462036e-02 -7.940348237752914429e-02 1.797502189874649048e-01 -5.226711183786392212e-02 -2.161339223384857178e-01 1.652276664972305298e-01
-1.798681169748306274e-01 2.233721017837524414e-01 1.355482786893844604e-01 -2.476137876510620117e-01 1.799699366092681885e-01 -3.566776812076568604e-01 3.544254601001739502e-02 1.865608990192413330e-01 -2.042195349931716919e-01 -1.250921376049518585e-02 1.637307256460189819e-01 -3.661548793315887451e-01 2.114804983139038086e-01 1.275021880865097046e-01 -3.111764974892139435e-02 6.171294022351503372e-03 -8.492445200681686401e-02 3.643269091844558716e-02 -1.731364876031875610e-01 1.625030040740966797e-01 -3.431931436061859131e-01 6.182570755481719971e-02 8.400511741638183594e-02 2.273533046245574951e-01 -6.424053013324737549e-02 -1.709587872028350830e-01 1.141522452235221863e-01 2.168303430080413818e-01 -1.230229511857032776e-01 -4.932633787393569946e-02 2.506908588111400604e-02 1.442264020442962646e-01
-4.261629655957221985e-02 1.527784764766693115e-01 -1.420249193906784058e-01 -3.748703002929687500e-01 -1.566548198461532593e-01 -1.406233012676239014e-01 -4.533518478274345398e-02 1.684230566024780273e-01 1.809379607439041138e-01 9.595151990652084351e-02 5.521572753787040710e-02 -1.820337474346160889e-01 1.772062736563384533e-03 9.430187195539474487e-02 -5.241725966334342957e-02 -1.501946449279785156e-01 1.704391539096832275e-01 -1.187416166067123413e-01 -1.343434094451367855e-03 -6.862319260835647583e-02 -3.064590394496917725e-01 2.558705806732177734e-01 2.631699442863464355e-01 1.275736540555953979e-01 -3.420467972755432129e-01 -3.423351645469665527e-01 -1.593486368656158447e-01 -1.612631082534790039e-01 2.369217760860919952e-02 1.201246753334999084e-01 -1.804697662591934204e-01 -3.385302051901817322e-02
1.762111112475395203e-02 7.293532043695449829e-02 1.071248501539230347e-01 -3.849739134311676025e-01 -2.337199747562408447e-01 -3.733467459678649902e-01 3.382990136742591858e-02 2.696396410465240479e-01 -3.626346355304121971e-03 1.813002973794937134e-01 -2.369709163904190063e-01 -2.365811616182327271e-01 1.487212926149368286e-01 -1.361078768968582153e-01 1.436567902565002441e-01 -2.022103369235992432e-01 -4.720525443553924561e-02 -3.665846586227416992e-01 1.086516380310058594e-01 -1.223003193736076355e-01 -1.280724722892045975e-02 3.562577068805694580e-02 -6.472550332546234131e-03 -8.469907194375991821e-02 3.505465388298034668e-02 -2.566152513027191162e-01 1.911683082580566406e-01 4.271649569272994995e-02 -1.067883148789405823e-01 -1.100270748138427734e-01 -1.364833563566207886e-01 6.003667134791612625e-03
-1.872065961360931396e-01 -2.767197787761688232e-01 -1.304940730333328247e-01 -3.790553212165832520e-01 -1.761486828327178955e-01 -2.027439624071121216e-01 -3.244083821773529053e-01 1.468522399663925171e-01 -1.490553934127092361e-02 3.035226836800575256e-02 -2.048794738948345184e-02 -2.846869230270385742e-01 -7.302876561880111694e-02 2.649880945682525635e-01 -8.634719252586364746e-02 -6.062276288866996765e-02 2.520481944084167480e-01 -2.764778733253479004e-01 -1.825128942728042603e-01 -1.050982922315597534e-01 -1.787405759096145630e-01 -2.309240400791168213e-02 -1.610907167196273804e-02 2.073186188936233521e-01 -1.834253817796707153e-01 -1.651184111833572388e-01 8.441276103258132935e-02 9.043364226818084717e-02 6.804475560784339905e-03 1.060961931943893433e-01 -1.022248938679695129e-01 -3.772808611392974854e-02
-1.076332032680511475e-01 -1.832420229911804199e-01 -2.224536836147308350e-01 -1.739017367362976074e-01 -2.943169474601745605e-01 -2.998131215572357178e-01 2.001388818025588989e-01 2.739519774913787842e-01 6.387761980295181274e-02 2.546927928924560547e-01 -1.874232664704322815e-02 -2.220835983753204346e-01 7.129586767405271530e-03 3.033340573310852051e-01 2.573433816432952881e-01 1.413800567388534546e-01 -1.395765542984008789e-01 -1.979952752590179443e-01 -1.950782239437103271e-01 2.534438669681549072e-01 1.480958890169858932e-02 -2.683729678392410278e-02 1.515018753707408905e-02 -5.454635992646217346e-02 -2.894428186118602753e-02 -1.008586883544921875e-01 7.738735526800155640e-02 -6.256005913019180298e-02 7.240106165409088135e-02 4.942056536674499512e-02 1.571140438318252563e-01 -2.611465156078338623e-01
2.014960497617721558e-01 -2.290531396865844727e-01 -2.034061402082443237e-01 -4.081258177757263184e-01 -1.960260868072509766e-01 -1.357139945030212402e-01 4.736868292093276978e-02 1.552640646696090698e-01 -1.943852752447128296e-02 2.559262514114379883e-01 7.719508558511734009e-02 -2.532717399299144745e-02 -1.467072367668151855e-01 2.477979958057403564e-01 -1.243348494172096252e-01 2.506619202904403210e-04 -1.588928401470184326e-01 -2.243154644966125488e-01 -4.457857832312583923e-02 3.533660471439361572e-01 -5.198748782277107239e-02 -7.447288185358047485e-02 1.591157168149948120e-01 7.995328307151794434e-02 -9.594704210758209229e-02 8.151983469724655151e-02 -6.981330364942550659e-02 -1.282978951930999756e-01 1.680675745010375977e-01 -8.993738889694213867e-02 4.914877191185951233e-02 3.558373153209686279e-01
-1.152592971920967102e-01 -1.092023551464080811e-01 4.518472997006028891e-04 -4.036252573132514954e-02 -2.106331586837768555e-01 -2.602430880069732666e-01 -1.405501179397106171e-02 2.109840810298919678e-01 -2.424740344285964966e-01 6.071285903453826904e-02 1.392069756984710693e-01 -1.887602806091308594e-01 -9.070067107677459717e-02 -1.894089877605438232e-01 1.273887902498245239e-01 -2.112443447113037109e-01 1.078881546854972839e-01 -2.565526664257049561e-01 2.484101653099060059e-01 3.431602418422698975e-01 -2.593079507350921631e-01 -3.016436100006103516e-01 1.161221787333488464e-01 1.425903886556625366e-01 -1.566856801509857178e-01 -3.498368710279464722e-02 -1.942358538508415222e-02 -2.191819995641708374e-01 -1.478562802076339722e-01 3.691313043236732483e-02 -4.381495341658592224e-02 -2.135543823242187500e-01
-1.468952149152755737e-01 -1.366595625877380371e-01 7.995647937059402466e-02 -1.430860757827758789e-01 -4.360478371381759644e-02 1.664697378873825073e-01 2.568501979112625122e-02 3.954051733016967773e-01 -8.047088235616683960e-02 1.488525122404098511e-01 2.959330677986145020e-01 -1.417317390441894531e-01 1.443080604076385498e-01 2.718938291072845459e-01 1.871705651283264160e-01 8.715661615133285522e-02 1.274418532848358154e-01 3.620980679988861084e-02 -1.120769307017326355e-01 4.291384816169738770e-01 -2.640219628810882568e-01 8.390934765338897705e-02 -2.788660861551761627e-02 -4.384937882423400879e-02 -1.146029829978942871e-01 -1.800031363964080811e-01 1.818733103573322296e-02 -1.156391762197017670e-02 6.418915838003158569e-02 -3.184963762760162354e-02 -2.710574567317962646e-01 -2.329267561435699463e-01
1.154807135462760925e-01 1.799225807189941406e-01 -4.912652075290679932e-02 -2.779077589511871338e-01 -1.087995544075965881e-01 -3.697071671485900879e-01 1.173973530530929565e-01 5.529121682047843933e-02 -8.550336211919784546e-02 -1.423363685607910156e-01 7.287925481796264648e-02 -3.586585223674774170e-01 3.402564525604248047e-01 3.177288472652435303e-01 1.221024170517921448e-01 -9.284620732069015503e-02 -6.554342061281204224e-02 4.679829627275466919e-02 4.124195501208305359e-02 1.192252486944198608e-01 -4.248075783252716064e-01 -9.594080597162246704e-02 -8.272454887628555298e-02 8.869805932044982910e-02 -4.060404747724533081e-02 -2.236416749656200409e-02 -1.812690868973731995e-02 -1.630616784095764160e-01 -1.487040985375642776e-02 -9.511706978082656860e-02 1.998647153377532959e-01 4.953165352344512939e-02
-6.908941268920898438e-02 1.656397283077239990e-01 1.103427410125732422e-01 -2.664432525634765625e-01 -6.084957346320152283e-02 -1.924257874488830566e-01 4.616616293787956238e-02 3.388928771018981934e-01 2.308670878410339355e-01 -7.123140245676040649e-02 -7.333999872207641602e-02 -4.102270901203155518e-01 4.078015685081481934e-01 1.095842272043228149e-01 1.346681453287601471e-02 1.452228128910064697e-01 2.747446596622467041e-01 7.005738094449043274e-03 1.489611268043518066e-01 1.086181700229644775e-01 -3.259741961956024170e-01 1.438730061054229736e-01 -3.482172265648841858e-02 -3.668294474482536316e-02 9.142423421144485474e-02 -1.095843538641929626e-01 1.310681402683258057e-01 -1.027512028813362122e-01 -3.912089392542839050e-02 6.436974555253982544e-02 8.053311146795749664e-03 4.910946264863014221e-02
-7.052851840853691101e-03 9.131793864071369171e-03 -1.783409863710403442e-01 -3.512263000011444092e-01 -1.935175955295562744e-01 -2.169806212186813354e-01 1.486703455448150635e-01 3.268548846244812012e-01 -3.061460554599761963e-01 -1.094182580709457397e-01 2.804167568683624268e-01 -2.438113838434219360e-01 1.336400210857391357e-01 1.947592571377754211e-02 -3.196565434336662292e-02 -1.670923084020614624e-01 -6.082267314195632935e-02 -2.645371556282043457e-01 1.192849036306142807e-02 -2.154157608747482300e-01 -2.145631313323974609e-01 7.154659181833267212e-02 1.795890629291534424e-01 4.067822918295860291e-02 -1.493938714265823364e-01 -9.162531048059463501e-02 -8.077391237020492554e-02 -1.316945403814315796e-01 2.021081894636154175e-01 1.577193140983581543e-01 -3.206510841846466064e-02 1.168636381626129150e-01
1.826562583446502686e-01 -8.821158669888973236e-03 -6.549075245857238770e-02 -5.554619431495666504e-01 2.079115808010101318e-02 8.986233919858932495e-02 -1.207177713513374329e-01 2.489606887102127075e-01 -3.017002344131469727e-01 3.707067668437957764e-01 1.789213865995407104e-01 -2.421871274709701538e-01 1.476463079452514648e-01 4.415902122855186462e-02 -1.216299086809158325e-01 8.055432140827178955e-02 -6.593620404601097107e-03 -4.235653206706047058e-02 -1.425544768571853638e-01 2.252792119979858398e-01 -1.388249844312667847e-01 -7.520313560962677002e-02 5.821182951331138611e-02 2.142027169466018677e-01 -7.268023490905761719e-02 1.641166023910045624e-02 5.428721755743026733e-02 -1.488987472839653492e-03 -1.449772864580154419e-01 -7.828497886657714844e-02 1.177411898970603943e-01 -8.890261501073837280e-02
5.572079122066497803e-02 -2.500589191913604736e-01 -7.888727635145187378e-02 -1.770335882902145386e-01 -1.654352843761444092e-01 -2.591689825057983398e-01 1.791097372770309448e-01 1.127915233373641968e-01 2.323878854513168335e-01 3.707169294357299805e-01 4.593325778841972351e-03 -2.915609776973724365e-01 2.048028409481048584e-01 2.394387722015380859e-01 8.200740069150924683e-02 1.771608740091323853e-01 -1.789963394403457642e-01 -2.068795710802078247e-01 -1.607780158519744873e-01 2.994806766510009766e-01 -9.492424130439758301e-02 -8.955691754817962646e-02 9.153018146753311157e-02 3.299375995993614197e-02 -1.759045273065567017e-01 1.052203252911567688e-01 1.347339898347854614e-01 7.724404335021972656e-02 -9.560653567314147949e-02 9.011731296777725220e-02 8.443539589643478394e-02 -1.902962774038314819e-01
2.263907343149185181e-01 -2.785119116306304932e-01 1.745396703481674194e-01 -1.389020234346389771e-01 -1.336848735809326172e-01 -8.720955997705459595e-02 1.154530644416809082e-01 2.396393120288848877e-01 1.389851421117782593e-01 2.947636544704437256e-01 -7.738347351551055908e-02 -2.856283076107501984e-02 1.469458788633346558e-01 3.014763891696929932e-01 -8.544937521219253540e-02 -2.644585072994232178e-01 -3.144677579402923584e-01 -2.741246819496154785e-01 -1.444547623395919800e-01 2.533861398696899414e-01 -1.279762089252471924e-01 3.559457138180732727e-02 1.586703509092330933e-01 1.554683595895767212e-01 -8.118466287851333618e-02 -1.953241378068923950e-01 -1.248609945178031921e-01 -1.034699603915214539e-01 -1.044503450393676758e-01 1.243837177753448486e-02 5.138319358229637146e-02 1.077881306409835815e-01
1.288742721080780029e-01 -8.040848188102245331e-03 -7.458756864070892334e-02 -2.000464051961898804e-01 -1.383687257766723633e-01 -2.445662766695022583e-01 2.240679711103439331e-01 5.751384794712066650e-02 -1.128291785717010498e-01 4.407378286123275757e-02 -1.701592584140598774e-03 -1.600571423768997192e-01 1.108273491263389587e-01 3.932470083236694336e-02 3.920656815171241760e-02 -1.837796866893768311e-01 -1.114061400294303894e-01 -1.652242392301559448e-01 1.007582433521747589e-02 -6.083121150732040405e-02 -1.746537685394287109e-01 2.168369293212890625e-02 3.324051797389984131e-01 7.971820235252380371e-02 -1.429388523101806641e-01 -4.161539077758789062e-01 -1.822048574686050415e-01 -1.311838775873184204e-01 2.781713381409645081e-02 5.459094047546386719e-02 -2.496214061975479126e-01 -4.630484580993652344e-01
8.866696059703826904e-02 -1.580436080694198608e-01 -3.645672500133514404e-01 -1.060567125678062439e-01 -3.620101884007453918e-02 -2.468470335006713867e-01 1.478230357170104980e-01 2.210451364517211914e-01 1.402132213115692139e-02 2.031545341014862061e-01 -2.495208531618118286e-01 -2.123804837465286255e-01 6.118801236152648926e-02 2.846090495586395264e-01 -2.441755384206771851e-01 -3.747798129916191101e-02 -6.551234424114227295e-02 -1.583839803934097290e-01 -1.897556036710739136e-01 7.119775563478469849e-02 -1.679497808218002319e-01 1.876229979097843170e-02 3.138820528984069824e-01 -8.722450584173202515e-02 -2.969191409647464752e-03 -2.885155081748962402e-01 2.653583139181137085e-02 -8.393199741840362549e-02 -1.515376269817352295e-01 -1.792405247688293457e-01 -1.885474920272827148e-01 -9.304121881723403931e-02
-1.510741114616394043e-01 2.422372102737426758e-01 6.398931890726089478e-02 -3.902583420276641846e-01 2.238801717758178711e-01 -2.069020420312881470e-01 -3.679008409380912781e-02 1.362479198724031448e-02 -4.430850222706794739e-02 -8.573183417320251465e-02 3.493492305278778076e-01 -4.739014506340026855e-01 2.295292913913726807e-01 1.814229339361190796e-01 2.069704532623291016e-01 9.059690684080123901e-02 3.868257254362106323e-02 -1.363682001829147339e-01 -5.895728990435600281e-02 2.455037236213684082e-01 -1.239243298768997192e-01 9.454432874917984009e-02 -2.378903888165950775e-02 8.015816658735275269e-02 -1.834752708673477173e-01 5.526484176516532898e-02 1.604182412847876549e-03 5.656255781650543213e-02 6.211474910378456116e-02 4.815424233675003052e-02 1.030833348631858826e-01 -5.655322223901748657e-02
-6.332244724035263062e-02 6.393334269523620605e-02 -2.323453724384307861e-01 -1.485558748245239258e-01 -6.288740783929824829e-02 -2.588686347007751465e-01 2.377227395772933960e-01 1.521623283624649048e-01 -1.979240775108337402e-02 1.904599815607070923e-01 -2.235888987779617310e-01 9.815045446157455444e-02 2.731316387653350830e-01 2.461483180522918701e-01 -2.896849513053894043e-01 -2.022285908460617065e-01 -2.449254989624023438e-01 -2.342772334814071655e-01 -7.087424397468566895e-02 1.275866031646728516e-01 -6.027978658676147461e-02 9.586824476718902588e-02 1.096273362636566162e-01 3.151865303516387939e-02 -4.404465109109878540e-02 -1.667533814907073975e-01 1.452001184225082397e-01 -7.096323370933532715e-02 -1.169884502887725830e-01 1.148475408554077148e-01 -2.477327734231948853e-01 -3.206171393394470215e-01
3.356663584709167480e-01 7.288274168968200684e-02 -4.984917119145393372e-02 -2.468834370374679565e-01 -2.891107201576232910e-01 -2.617631852626800537e-01 -1.973452046513557434e-02 2.979622483253479004e-01 -1.908263862133026123e-01 1.502195149660110474e-01 -1.983144432306289673e-01 -3.123972713947296143e-01 1.241864711046218872e-01 -1.482459902763366699e-01 2.011773884296417236e-01 -1.727090775966644287e-01 5.008398368954658508e-02 -1.916708499193191528e-01 1.139080375432968140e-01 -4.282731935381889343e-02 2.644745074212551117e-02 2.145813703536987305e-01 9.976764768362045288e-02 1.391634643077850342e-01 -1.712775975465774536e-01 -1.530426591634750366e-01 -1.296849250793457031e-01 -1.129200160503387451e-01 2.525365166366100311e-02 4.043932259082794189e-02 -2.165947407484054565e-01 1.098584756255149841e-01
2.607840895652770996e-01 -1.465577036142349243e-01 -2.897544018924236298e-02 -5.199456810951232910e-01 -6.022505089640617371e-02 -2.251284271478652954e-01 -3.067131638526916504e-01 7.235085964202880859e-02 -4.431505873799324036e-02 3.089514970779418945e-01 -7.568441331386566162e-02 -3.072849847376346588e-02 2.652650177478790283e-01 1.441831439733505249e-01 -2.096644937992095947e-01 -6.262429058551788330e-02 -3.367983968928456306e-03 2.794938907027244568e-02 -2.704772353172302246e-01 4.941223189234733582e-02 -9.225585497915744781e-03 -1.431095786392688751e-02 1.882796287536621094e-01 1.890743523836135864e-01 -2.319099903106689453e-01 -1.209917217493057251e-01 2.673227153718471527e-02 5.671265069395303726e-03 -3.259070590138435364e-02 1.533907949924468994e-01 -1.443250663578510284e-02 -2.723752334713935852e-02
1.271501332521438599e-01 -1.384299248456954956e-01 -1.478298902511596680e-01 -1.199122443795204163e-01 -1.314139068126678467e-01 -6.448367238044738770e-02 6.857562065124511719e-02 4.261814355850219727e-01 -1.653957217931747437e-01 7.386211305856704712e-02 2.089810818433761597e-01 -1.344370543956756592e-01 -1.568529009819030762e-01 2.094350308179855347e-01 1.768209636211395264e-01 1.976796239614486694e-01 5.213880911469459534e-02 -4.002372324466705322e-01 5.672805383801460266e-02 4.431302100419998169e-02 6.860040873289108276e-02 1.292388513684272766e-02 1.089177653193473816e-01 4.228051304817199707e-01 -2.502468228340148926e-01 -4.941234365105628967e-02 -1.456320136785507202e-01 -8.239659667015075684e-02 -6.255413591861724854e-02 -5.490426439791917801e-03 -1.571732908487319946e-01 -4.483323544263839722e-02
4.148119688034057617e-02 8.764060586690902710e-02 -8.223111927509307861e-02 -3.263733088970184326e-01 -2.231109887361526489e-01 1.324889063835144043e-02 1.881308481097221375e-02 1.861395239830017090e-01 -1.195367872714996338e-01 1.449701189994812012e-01 1.058473214507102966e-01 -2.877320051193237305e-01 -2.288690954446792603e-02 2.055677920579910278e-01 -8.918328583240509033e-02 -1.725499704480171204e-02 1.929558664560317993e-01 -3.096231222152709961e-01 -7.906511425971984863e-02 -3.372046723961830139e-02 -1.364405155181884766e-01 2.157402224838733673e-02 2.782910168170928955e-01 -1.370625048875808716e-01 -4.749316573143005371e-01 -2.388310134410858154e-01 -1.397454887628555298e-01 3.836414590477943420e-02 -5.887180566787719727e-02 1.291632950305938721e-01 -1.260965317487716675e-01 -1.287575960159301758e-01
8.357594162225723267e-02 6.591585278511047363e-02 3.751413431018590927e-03 -4.281435012817382812e-01 -5.356854945421218872e-02 -4.527502506971359253e-02 -2.511706762015819550e-02 3.911752402782440186e-01 -1.966931819915771484e-01 -5.217091366648674011e-02 -1.046464964747428894e-01 -1.903676986694335938e-01 -2.443081466481089592e-03 1.190055683255195618e-01 -8.000058121979236603e-03 8.176233619451522827e-02 -2.343408614397048950e-01 -1.630316302180290222e-02 -6.819181144237518311e-02 6.009428948163986206e-02 -2.123298868536949158e-02 -2.587175071239471436e-01 1.401295214891433716e-01 9.545375406742095947e-02 -5.313579365611076355e-02 -4.666678607463836670e-01 -1.386123597621917725e-01 -2.475080341100692749e-01 2.474253624677658081e-01 8.412954211235046387e-02 -5.331081897020339966e-02 7.396963983774185181e-02
-9.314454346895217896e-02 2.240532636642456055e-01 1.082356348633766174e-01 -4.454822540283203125e-01 -5.857410654425621033e-02 -2.600559294223785400e-01 -8.617794513702392578e-02 1.372514516115188599e-01 -1.491364985704421997e-01 3.994224369525909424e-01 6.339424848556518555e-02 -1.624096781015396118e-01 -8.907543867826461792e-02 3.795381188392639160e-01 -2.266060858964920044e-01 4.043927416205406189e-02 -2.489159852266311646e-01 -2.411540597677230835e-03 4.842061176896095276e-02 -1.733777821063995361e-01 -1.785579621791839600e-01 9.694840759038925171e-02 7.769624888896942139e-02 1.432159692049026489e-01 -3.975959867238998413e-02 -1.068895012140274048e-01 2.818243019282817841e-02 6.978578865528106689e-02 -1.914521306753158569e-02 1.742186397314071655e-01 -2.977252006530761719e-02 6.332999467849731445e-02
1.201200298964977264e-02 1.040435284376144409e-01 5.215339362621307373e-02 -2.459131330251693726e-01 1.003782674670219421e-01 -4.098647236824035645e-01 -1.624231785535812378e-02 1.631441712379455566e-01 -8.438645303249359131e-02 -3.476900979876518250e-02 7.735277712345123291e-02 -3.881796300411224365e-01 3.201828598976135254e-01 3.008408546447753906e-01 1.418922841548919678e-01 -8.224996179342269897e-02 -1.471627056598663330e-01 1.365859657526016235e-01 -1.135180294513702393e-01 7.249549776315689087e-02 -3.507116436958312988e-01 -1.691730879247188568e-02 -1.305459886789321899e-01 8.454778790473937988e-02 -1.382012218236923218e-01 -1.988803595304489136e-01 2.861924096941947937e-02 -8.052144944667816162e-02 1.177875604480504990e-02 -8.968337625265121460e-02 2.364367991685867310e-01 -2.294375794008374214e-03
-6.087388470768928528e-02 2.866736650466918945e-01 -9.182986617088317871e-02 -2.030002027750015259e-01 1.112280637025833130e-01 -4.084573090076446533e-01 1.784264892339706421e-01 2.495730854570865631e-02 -1.677845567464828491e-01 7.021657377481460571e-02 2.466083467006683350e-01 -4.842772781848907471e-01 1.126147359609603882e-01 1.531184017658233643e-01 7.120933383703231812e-02 9.617324918508529663e-02 -8.631749451160430908e-02 1.023288369178771973e-01 -1.738035120069980621e-02 9.218050539493560791e-02 -2.632446587085723877e-01 -8.403935283422470093e-02 -6.140633951872587204e-03 1.415579020977020264e-01 -1.752891540527343750e-01 -4.615265503525733948e-02 -3.789387270808219910e-02 6.631869822740554810e-02 -1.800561249256134033e-01 2.306722700595855713e-01 1.143704727292060852e-01 -1.156473010778427124e-01
-4.289970546960830688e-02 -1.758230775594711304e-01 1.604990800842642784e-03 -3.375783562660217285e-01 -1.889856308698654175e-01 -2.471533417701721191e-01 3.409474492073059082e-01 8.646263182163238525e-02 1.817525327205657959e-01 2.981790602207183838e-01 1.035558953881263733e-01 -3.397937715053558350e-01 1.482259035110473633e-01 2.131497561931610107e-01 2.533125579357147217e-01 4.862837120890617371e-02 -7.095474004745483398e-02 -2.287096083164215088e-01 -1.117438077926635742e-01 2.546966969966888428e-01 -9.618667513132095337e-02 1.721396483480930328e-02 8.667808026075363159e-02 5.528378114104270935e-02 2.097279950976371765e-02 9.176247566938400269e-02 1.600449234247207642e-01 -2.048620022833347321e-02 -3.199864923954010010e-02 8.555010706186294556e-02 1.238973438739776611e-01 -1.931164264678955078e-01
1.167869195342063904e-02 2.286908030509948730e-01 -1.439103484153747559e-02 -1.969604790210723877e-01 7.360982894897460938e-02 -2.267222553491592407e-01 5.054874718189239502e-02 2.089157253503799438e-01 -1.549575179815292358e-01 -1.523568332195281982e-01 1.916588842868804932e-01 -4.695242941379547119e-01 3.530786633491516113e-01 1.006824374198913574e-01 -7.191204931586980820e-03 -3.078205883502960205e-02 8.447952568531036377e-03 -4.170658811926841736e-02 -8.770740590989589691e-03 2.605288028717041016e-01 -1.755654215812683105e-01 -1.934311725199222565e-02 -2.425795979797840118e-02 1.773330569267272949e-01 -1.884312033653259277e-01 -1.962647773325443268e-02 2.785053551197052002e-01 -4.210784286260604858e-02 6.135070696473121643e-02 2.753529548645019531e-01 8.075021207332611084e-02 -1.760696023702621460e-01
2.915840446949005127e-01 -4.283844828605651855e-01 -7.845387607812881470e-02 -2.732861340045928955e-01 -2.705454826354980469e-01 -2.712136805057525635e-01 1.551175266504287720e-01 1.511949021369218826e-02 -5.564199760556221008e-02 2.176077812910079956e-01 7.246019784361124039e-03 -2.699640393257141113e-01 1.304487884044647217e-01 1.744171828031539917e-01 1.223730593919754028e-01 1.963803917169570923e-01 1.474503427743911743e-01 -8.246172219514846802e-02 1.386139243841171265e-01 6.599079072475433350e-02 1.019180752336978912e-02 -2.108348533511161804e-02 -6.262641400098800659e-02 1.677283830940723419e-02 -1.778670102357864380e-01 -1.723663061857223511e-01 -4.395717009902000427e-02 -1.731608361005783081e-01 -3.019515872001647949e-01 9.426144510507583618e-02 -6.231767684221267700e-02 -3.395935893058776855e-02
-3.020319389179348946e-03 2.723659276962280273e-01 8.773941546678543091e-02 -3.236249089241027832e-01 1.348705310374498367e-02 -2.736338078975677490e-01 8.969867229461669922e-02 6.068455986678600311e-03 -3.024609386920928955e-01 -6.641557067632675171e-02 2.384075373411178589e-01 -3.660092651844024658e-01 2.479545772075653076e-01 3.253713250160217285e-01 2.136805653572082520e-01 3.016614541411399841e-02 -1.568403840065002441e-01 5.774194374680519104e-02 -2.033995985984802246e-01 9.027661383152008057e-02 -2.589470744132995605e-01 -7.869314402341842651e-02 -6.195487454533576965e-02 1.580587178468704224e-01 -1.067497506737709045e-01 -1.282204240560531616e-01 8.183929324150085449e-02 8.862017840147018433e-02 5.814363434910774231e-02 1.509956549853086472e-02 -2.269025333225727081e-02 -5.993575602769851685e-02
7.610185444355010986e-02 2.881346046924591064e-01 -6.313633173704147339e-02 -3.377273678779602051e-01 -4.149911105632781982e-01 -1.041763722896575928e-01 -2.080208212137222290e-01 2.739790976047515869e-01 -4.234286490827798843e-03 6.676656752824783325e-02 6.807836145162582397e-02 -3.110806643962860107e-01 9.761598706245422363e-02 7.964570075273513794e-02 -7.827936857938766479e-02 8.862228132784366608e-03 5.617169290781021118e-02 -6.031138449907302856e-02 -2.147963941097259521e-01 1.981847919523715973e-02 -3.057267069816589355e-01 -1.203651167452335358e-02 1.839728355407714844e-01 2.345901727676391602e-01 -1.186268180608749390e-01 -1.875999271869659424e-01 -3.278403729200363159e-02 6.224821880459785461e-02 3.806021437048912048e-02 2.680910825729370117e-01 -1.963086798787117004e-02 -5.976280663162469864e-03
1.095242053270339966e-01 -7.800466567277908325e-02 2.089720517396926880e-01 -4.079555869102478027e-01 -1.584202349185943604e-01 -1.243574246764183044e-01 -7.514527440071105957e-02 1.949782669544219971e-01 -8.027480542659759521e-02 2.597906589508056641e-01 -1.574712693691253662e-01 -2.907401919364929199e-01 -5.097702611237764359e-03 5.485016480088233948e-02 6.734766811132431030e-02 -1.234263032674789429e-01 -1.098185852169990540e-01 -8.291957527399063110e-02 7.095573842525482178e-02 -9.909346699714660645e-02 -2.633485496044158936e-01 8.483084291219711304e-02 3.110886216163635254e-01 2.902866899967193604e-02 -1.176685169339179993e-01 -3.276156783103942871e-01 -2.608151733875274658e-01 1.746721938252449036e-02 1.317506134510040283e-01 1.541510671377182007e-01 -2.072085589170455933e-01 3.121685003861784935e-03
2.969300150871276855e-01 1.571154594421386719e-02 1.628674417734146118e-01 -1.001766547560691833e-01 -1.444308310747146606e-01 -2.757239341735839844e-01 1.476359367370605469e-01 1.962682902812957764e-01 2.389150857925415039e-02 1.507791280746459961e-01 1.132344361394643784e-02 -1.159006431698799133e-01 3.927035629749298096e-01 -2.944308146834373474e-02 1.941335946321487427e-02 -1.516963988542556763e-01 -1.314990669488906860e-01 -2.658147811889648438e-01 1.232620254158973694e-01 3.016533255577087402e-01 -2.745580077171325684e-01 1.043439507484436035e-01 2.861232757568359375e-01 1.475486606359481812e-01 1.497952640056610107e-01 -4.371287673711776733e-02 -1.228882372379302979e-02 -1.816761046648025513e-01 -2.116699367761611938e-01 -1.091867536306381226e-01 1.064685359597206116e-02 -6.398641318082809448e-02
7.413081079721450806e-02 1.063204407691955566e-01 6.080912053585052490e-02 -1.954596936702728271e-01 -7.071010768413543701e-02 -3.918989300727844238e-01 -6.408593803644180298e-02 2.083352506160736084e-01 -1.134686097502708435e-01 -6.507477909326553345e-02 -9.918579598888754845e-04 -4.370484352111816406e-01 2.471459358930587769e-01 2.623001039028167725e-01 2.217974960803985596e-01 -8.913821540772914886e-03 6.073702126741409302e-03 1.265746802091598511e-01 -1.623060405254364014e-01 1.774688214063644409e-01 -3.891636729240417480e-01 -3.214334324002265930e-02 -1.686337590217590332e-01 9.059747308492660522e-02 -8.537185937166213989e-02 -4.436393827199935913e-02 -1.498489174991846085e-02 -1.583128422498703003e-02 1.802058964967727661e-01 -2.588409930467605591e-02 1.969988644123077393e-01 -5.672051757574081421e-02
1.901412755250930786e-01 1.904513984918594360e-01 -2.105937711894512177e-02 -1.886302530765533447e-01 -1.856288057751953602e-03 -2.724651396274566650e-01 1.727549731731414795e-01 2.951837182044982910e-01 1.069378703832626343e-01 1.105316206812858582e-01 1.876663565635681152e-01 -3.413821160793304443e-01 1.913221031427383423e-01 3.450144827365875244e-01 2.671662867069244385e-01 -2.061460912227630615e-02 3.146820235997438431e-03 -1.214272901415824890e-02 -6.476280093193054199e-02 1.501006782054901123e-01 -2.730796337127685547e-01 1.198826432228088379e-01 4.771533235907554626e-02 2.519035935401916504e-01 9.886606037616729736e-02 -1.171620562672615051e-03 3.243365883827209473e-02 -3.737593442201614380e-02 -5.898310244083404541e-02 6.074005272239446640e-03 3.130952417850494385e-01 4.635198786854743958e-02
1.213825587183237076e-02 1.944275945425033569e-01 1.242827251553535461e-01 -1.892922222614288330e-01 3.039441257715225220e-02 6.373623758554458618e-02 1.674890071153640747e-01 2.219122201204299927e-01 -7.539054751396179199e-02 2.772556841373443604e-01 2.113286107778549194e-01 6.171972304582595825e-02 1.018495336174964905e-01 1.956603229045867920e-01 1.977823078632354736e-01 -1.648973226547241211e-01 8.532135933637619019e-02 -7.760699093341827393e-02 -6.723606586456298828e-02 6.826136261224746704e-02 -1.649487018585205078e-02 -2.196622192859649658e-01 2.766691148281097412e-01 7.171683758497238159e-02 -1.983069330453872681e-01 -5.445899963378906250e-01 1.112809926271438599e-01 1.264678873121738434e-02 1.571309715509414673e-01 1.086171045899391174e-01 -1.192219927906990051e-01 -1.750875860452651978e-01
7.139480859041213989e-02 -8.141181617975234985e-02 9.759710729122161865e-02 -1.055216938257217407e-01 -3.229914009571075439e-01 -3.279172480106353760e-01 -1.439855061471462250e-02 6.456820666790008545e-02 2.479268908500671387e-01 2.792564928531646729e-01 1.737580746412277222e-01 -3.183391690254211426e-01 1.564487516880035400e-01 1.806539148092269897e-01 1.805420517921447754e-01 6.502527743577957153e-03 6.412538886070251465e-02 -2.536942958831787109e-01 -1.748856902122497559e-02 3.569932281970977783e-01 7.311168313026428223e-02 -1.679180413484573364e-01 1.542921960353851318e-01 5.559941753745079041e-02 -7.563857734203338623e-02 -5.422702059149742126e-02 -1.306520551443099976e-01 -3.129759058356285095e-02 5.822328478097915649e-02 -9.538621455430984497e-02 1.740522533655166626e-01 -2.539609074592590332e-01
-1.088686734437942505e-01 -2.758530080318450928e-01 1.512293815612792969e-01 -1.142453402280807495e-01 -1.749053299427032471e-01 -1.822494864463806152e-01 3.250828981399536133e-01 1.739032864570617676e-01 -2.608342170715332031e-01 -1.007454767823219299e-01 -3.674265369772911072e-02 -3.574477434158325195e-01 3.037904798984527588e-01 2.423878759145736694e-01 1.684884279966354370e-01 -5.190942063927650452e-02 -1.180924698710441589e-01 -2.597288489341735840e-01 -1.527795046567916870e-01 2.943803071975708008e-01 1.570097543299198151e-02 2.959793061017990112e-02 2.039019167423248291e-01 5.921807512640953064e-02 -3.328261151909828186e-02 -4.730954393744468689e-02 1.074901968240737915e-02 1.339587569236755371e-01 -3.009024634957313538e-02 7.382702315226197243e-04 1.270842850208282471e-01 -1.044109463691711426e-01
6.488926708698272705e-02 -1.925971806049346924e-01 1.336493436247110367e-02 -3.084898591041564941e-01 6.106453388929367065e-02 -8.890025317668914795e-03 -2.684208191931247711e-02 1.454570442438125610e-01 -3.332125954329967499e-03 1.732083261013031006e-01 -2.195918112993240356e-01 -1.737195402383804321e-01 -9.290903061628341675e-02 9.801229834556579590e-02 1.931518614292144775e-01 -1.245981454849243164e-01 -2.329510003328323364e-01 -1.977421939373016357e-01 -6.289178878068923950e-02 -7.755071669816970825e-02 -4.480118751525878906e-01 1.284324824810028076e-01 6.183133646845817566e-02 3.857364058494567871e-01 -2.235850095748901367e-01 -8.507140725851058960e-02 -1.156334131956100464e-01 -7.691220939159393311e-02 1.605157554149627686e-01 -6.119235605001449585e-02 -2.242468595504760742e-01 1.694389730691909790e-01
3.589905425906181335e-02 -1.566775590181350708e-01 -1.327563524246215820e-01 -1.394135504961013794e-01 6.944200024008750916e-03 3.043191134929656982e-02 4.789760708808898926e-02 1.241791695356369019e-01 -1.917282701469957829e-03 -5.239602923393249512e-02 9.176824241876602173e-02 -4.163446128368377686e-01 3.893551826477050781e-01 9.541056305170059204e-02 -1.318344939500093460e-02 -1.266451478004455566e-01 -1.262298524379730225e-01 -7.624509930610656738e-02 -1.743542551994323730e-01 3.001894354820251465e-01 -5.312359929084777832e-01 -1.435185223817825317e-01 -7.371151354163885117e-03 1.052139252424240112e-01 1.740860007703304291e-02 -8.312464505434036255e-02 2.387414500117301941e-02 2.065507508814334869e-02 2.915089428424835205e-01 -2.745509706437587738e-02 6.151547282934188843e-02 5.539582297205924988e-02
5.047413706779479980e-02 8.552823960781097412e-02 -3.471077978610992432e-02 -3.142340481281280518e-01 -4.841755703091621399e-02 -2.835297286510467529e-01 4.327433556318283081e-02 2.836517393589019775e-01 -5.972057580947875977e-02 -7.101156562566757202e-02 5.315556004643440247e-02 -3.294025361537933350e-01 2.848399877548217773e-01 2.766994237899780273e-01 1.956738829612731934e-01 -1.161448657512664795e-01 -1.291042864322662354e-01 2.017773091793060303e-01 -2.000626027584075928e-01 6.400713324546813965e-02 -3.860818147659301758e-01 -6.420904397964477539e-02 -7.697682827711105347e-02 2.371222525835037231e-02 -1.479214578866958618e-01 -1.357375830411911011e-01 4.130009934306144714e-02 -1.837814599275588989e-01 1.212330721318721771e-02 -1.171828731894493103e-01 2.100064903497695923e-01 -2.771685272455215454e-02
-2.458039671182632446e-02 1.776720434427261353e-01 9.209463000297546387e-02 -3.275093734264373779e-01 1.820437163114547729e-01 -2.869508266448974609e-01 7.756245881319046021e-02 1.310139894485473633e-02 -2.720264196395874023e-01 -4.827641695737838745e-02 1.893045604228973389e-01 -3.939588963985443115e-01 3.761113584041595459e-01 1.255987584590911865e-01 2.325182110071182251e-01 7.267773896455764771e-02 5.032999813556671143e-02 3.743721544742584229e-02 6.424325704574584961e-02 2.602126002311706543e-01 -2.733364701271057129e-01 2.224248461425304413e-02 -2.700485661625862122e-02 6.984326988458633423e-02 -1.092381626367568970e-01 -3.939073160290718079e-02 1.539690196514129639e-01 -1.382806301116943359e-01 2.961841970682144165e-02 1.502473652362823486e-01 -2.617613226175308228e-02 -9.710498154163360596e-02
-1.429398357868194580e-01 2.151189446449279785e-01 -4.887530952692031860e-02 -1.451734751462936401e-01 -1.148855015635490417e-01 -2.565268874168395996e-01 2.683027684688568115e-01 2.889894247055053711e-01 1.631988435983657837e-01 -4.142281785607337952e-02 -1.256527751684188843e-01 -3.068675696849822998e-01 1.711876094341278076e-01 4.103362262248992920e-01 2.478343807160854340e-02 -1.168196648359298706e-01 -1.031702831387519836e-01 -7.274988293647766113e-02 2.294419333338737488e-02 1.595409214496612549e-01 -1.760430932044982910e-01 1.445505619049072266e-01 -1.925320737063884735e-02 -9.009411442093551159e-04 -1.844725906848907471e-01 -1.882952600717544556e-01 3.021154105663299561e-01 -5.194069445133209229e-02 1.240696534514427185e-01 -4.509816411882638931e-03 2.156973332166671753e-01 7.419031858444213867e-02
-2.985913120210170746e-02 -1.580531448125839233e-01 7.835309207439422607e-02 -4.479984045028686523e-01 -2.635887563228607178e-01 2.778761088848114014e-02 -6.164570152759552002e-02 7.240837812423706055e-02 -3.311864286661148071e-02 2.308132946491241455e-01 8.183792978525161743e-02 -1.377867311239242554e-01 1.111900508403778076e-01 1.645983308553695679e-01 2.017558664083480835e-01 -2.478754818439483643e-01 -2.377256751060485840e-02 -3.118510842323303223e-01 -2.439034283161163330e-01 1.009096875786781311e-01 -1.051179245114326477e-01 -1.676854193210601807e-01 -9.311078116297721863e-03 1.630786992609500885e-02 -9.160965681076049805e-03 -1.212269216775894165e-01 -3.085421919822692871e-01 9.407407790422439575e-02 -3.058204054832458496e-01 -3.751678019762039185e-02 -2.132500559091567993e-01 -9.362524375319480896e-03
-1.788609474897384644e-01 -7.558666169643402100e-02 -2.709079086780548096e-01 -3.203198015689849854e-01 -1.987235099077224731e-01 -1.256326884031295776e-01 6.469450891017913818e-02 1.577928811311721802e-01 -1.227984130382537842e-01 -1.148031130433082581e-01 1.082038283348083496e-01 -2.895240187644958496e-01 1.200102046132087708e-01 1.259895265102386475e-01 3.424602001905441284e-02 -1.416407376527786255e-01 -1.290998905897140503e-01 -1.460372656583786011e-01 2.673371136188507080e-01 2.452726066112518311e-01 -1.327565461397171021e-01 -1.949441283941268921e-01 5.493232980370521545e-02 -2.546906657516956329e-02 -1.538976654410362244e-02 4.335391893982887268e-02 1.056049093604087830e-01 2.760724723339080811e-01 -2.648356854915618896e-01 1.329517960548400879e-01 -7.123794872313737869e-03 -3.469492495059967041e-01
-8.915636688470840454e-02 1.097596138715744019e-01 -5.566462129354476929e-02 -2.387253642082214355e-01 -4.188620448112487793e-01 -7.996468245983123779e-02 5.745936930179595947e-02 3.410802185535430908e-01 -7.839640974998474121e-02 2.353596687316894531e-01 -2.943933941423892975e-02 -1.255789846181869507e-01 1.700390726327896118e-01 1.177332103252410889e-01 -1.520756334066390991e-01 2.151836454868316650e-02 -5.439019575715065002e-02 -1.822566539049148560e-01 4.394584149122238159e-02 -5.253974348306655884e-03 -2.208828330039978027e-01 1.785912066698074341e-01 2.194273322820663452e-01 -3.995958343148231506e-02 -3.406915366649627686e-01 -3.619889914989471436e-01 -8.445984870195388794e-02 -6.158309429883956909e-02 1.598603576421737671e-01 2.061680518090724945e-02 -7.019330561161041260e-02 -1.280367076396942139e-01
1.513778567314147949e-01 1.424329429864883423e-01 1.641626507043838501e-01 -2.621679008007049561e-01 3.991924971342086792e-02 -5.178524255752563477e-01 3.051932901144027710e-03 1.289585083723068237e-01 -1.783807724714279175e-01 3.411216661334037781e-02 2.896411418914794922e-01 -3.943124413490295410e-01 2.213643789291381836e-01 2.248160094022750854e-01 1.277779787778854370e-01 -5.168851464986801147e-03 -8.736275136470794678e-02 1.348486989736557007e-01 6.244367454200983047e-03 -1.221816893666982651e-02 -2.746681272983551025e-01 6.450339406728744507e-02 9.986829757690429688e-02 7.766184210777282715e-02 -1.348229646682739258e-01 8.482169359922409058e-03 1.837886422872543335e-01 6.094153225421905518e-02 -1.983173191547393799e-02 -3.942529857158660889e-02 8.438915759325027466e-02 -5.698847118765115738e-03
2.051405161619186401e-01 2.131481170654296875e-01 1.809683740139007568e-01 -1.734544187784194946e-01 3.622141201049089432e-03 -3.152922093868255615e-01 9.101313352584838867e-02 1.215354800224304199e-01 -2.720967307686805725e-02 2.515355646610260010e-01 2.037372887134552002e-01 -3.227392211556434631e-02 4.128032177686691284e-02 3.931708633899688721e-01 2.542960643768310547e-02 -4.333321377635002136e-02 -1.954795122146606445e-01 -1.420365739613771439e-02 1.034814119338989258e-01 1.091709285974502563e-01 -1.152187138795852661e-01 2.309828251600265503e-01 -4.800364002585411072e-02 2.143410295248031616e-01 -2.919551432132720947e-01 8.176446706056594849e-02 -8.038923144340515137e-02 -1.427527368068695068e-01 -3.311352133750915527e-01 1.935740709304809570e-01 -8.876687288284301758e-02 1.100875735282897949e-01
5.892743542790412903e-02 8.457201719284057617e-02 -2.429639175534248352e-02 -2.936900258064270020e-01 -5.341357365250587463e-02 -3.020799756050109863e-01 2.100210823118686676e-02 1.517776101827621460e-01 4.775018617510795593e-02 -1.177380084991455078e-01 1.215322837233543396e-01 -3.845703005790710449e-01 3.278886079788208008e-01 2.317418605089187622e-01 2.816934883594512939e-01 -6.436128169298171997e-02 1.474180445075035095e-02 1.223171800374984741e-01 -1.613349169492721558e-01 5.125698819756507874e-02 -4.098727405071258545e-01 -1.066119968891143799e-01 -5.600487813353538513e-02 1.380530893802642822e-01 -1.250557303428649902e-01 -8.294384181499481201e-02 7.399641722440719604e-02 -1.740362197160720825e-01 -7.977841049432754517e-02 -1.014923974871635437e-01 1.952515691518783569e-01 5.449087172746658325e-02
-3.428189083933830261e-02 -2.897334098815917969e-01 -2.742595672607421875e-01 -1.795365959405899048e-01 -1.918806731700897217e-01 -4.536092281341552734e-02 1.186200603842735291e-02 9.563925862312316895e-02 -9.732767194509506226e-02 7.032684981822967529e-02 -1.743909567594528198e-01 -7.673174142837524414e-02 2.113713026046752930e-01 2.408350259065628052e-01 2.157139778137207031e-01 -4.145363718271255493e-02 2.134786695241928101e-01 -7.842350006103515625e-02 -2.123448997735977173e-01 3.503841161727905273e-01 -3.219437003135681152e-01 -1.310806125402450562e-01 4.673589020967483521e-02 2.627902105450630188e-02 5.071587488055229187e-02 -3.629348278045654297e-01 -1.917554624378681183e-02 6.356912851333618164e-02 -2.307996898889541626e-01 1.128241717815399170e-01 -7.236228883266448975e-02 6.626675277948379517e-02
-1.709320843219757080e-01 3.594716265797615051e-02 1.092433929443359375e-01 -1.795655190944671631e-01 -2.034020721912384033e-01 -2.625785768032073975e-01 -2.999643385410308838e-01 5.182527750730514526e-02 7.426351308822631836e-02 1.988542824983596802e-01 2.606050074100494385e-01 -9.535411000251770020e-02 2.164629846811294556e-01 -5.749005451798439026e-02 1.487763822078704834e-01 2.762629464268684387e-02 -1.506933867931365967e-01 4.367453232407569885e-02 2.025408744812011719e-01 4.681321382522583008e-01 -2.995375096797943115e-01 1.062524244189262390e-01 1.650979220867156982e-01 -1.387823373079299927e-01 -6.369288265705108643e-02 -2.308245450258255005e-01 1.081366911530494690e-01 -9.151381254196166992e-02 3.345903381705284119e-02 -9.770538657903671265e-02 -7.160833477973937988e-02 4.108618199825286865e-02
5.115538462996482849e-02 8.384440839290618896e-02 -1.977493800222873688e-02 -3.775409758090972900e-01 -6.095375120639801025e-02 -2.794134616851806641e-01 -2.038595974445343018e-01 1.518569439649581909e-01 -1.724124699831008911e-01 3.355342447757720947e-01 -1.542375683784484863e-01 -2.889138758182525635e-01 9.663911908864974976e-02 1.021561864763498306e-02 -8.724337071180343628e-02 -1.024115383625030518e-01 -7.837172597646713257e-02 8.396104723215103149e-02 -3.536271154880523682e-01 -1.689862757921218872e-01 -2.076044231653213501e-01 -3.041401132941246033e-02 1.835979670286178589e-01 2.346670329570770264e-01 -2.430297434329986572e-01 -1.728394925594329834e-01 1.953307352960109711e-02 -1.249687522649765015e-01 -1.048695519566535950e-01 1.213217712938785553e-02 -3.346367925405502319e-02 -8.428436517715454102e-02
-1.120493784546852112e-01 -2.055968195199966431e-01 -1.324733197689056396e-01 -7.624769210815429688e-02 -1.735943853855133057e-01 -2.265744507312774658e-01 -5.071021616458892822e-03 9.084269404411315918e-02 -9.343773126602172852e-03 -4.759186506271362305e-02 3.327572941780090332e-01 1.235090103000402451e-02 2.473357319831848145e-01 2.468661516904830933e-01 2.712981700897216797e-01 -4.929137602448463440e-02 2.134071104228496552e-02 -3.334221541881561279e-01 -2.563134729862213135e-01 1.512047946453094482e-01 -1.480832397937774658e-01 -8.178689330816268921e-02 -1.343946997076272964e-02 1.128493621945381165e-01 1.624294370412826538e-01 -3.643415272235870361e-01 1.408129036426544189e-01 1.812942922115325928e-01 -1.500517427921295166e-01 1.559058278799057007e-01 -1.350870579481124878e-01 -4.546607285737991333e-02
9.125446528196334839e-02 -2.254157662391662598e-01 -2.405949831008911133e-01 -2.774645686149597168e-01 -2.012568414211273193e-01 -1.155264154076576233e-01 7.454529404640197754e-02 -1.063718870282173157e-01 -1.428321301937103271e-01 7.965258508920669556e-02 -2.272181361913681030e-01 -5.104793235659599304e-02 1.134583204984664917e-01 2.288827151060104370e-01 1.270957589149475098e-01 -6.359908264130353928e-03 1.010975092649459839e-01 -2.731345407664775848e-02 -1.076092049479484558e-01 5.061149001121520996e-01 -2.733662128448486328e-01 -1.235260516405105591e-01 1.513717602938413620e-02 2.258057892322540283e-01 1.223964616656303406e-01 -2.641267180442810059e-01 -1.533854752779006958e-01 -8.947437256574630737e-02 -5.805062130093574524e-02 9.799179434776306152e-02 -5.452813580632209778e-02 -1.438945233821868896e-01
-7.147514820098876953e-02 -1.587010324001312256e-01 -2.927587032318115234e-01 -2.152929902076721191e-01 -3.659045398235321045e-01 -2.658911645412445068e-01 -8.130749315023422241e-02 1.119251474738121033e-01 3.027553558349609375e-01 1.467487215995788574e-01 -9.923906624317169189e-02 -1.807512193918228149e-01 2.354080826044082642e-01 2.862409055233001709e-01 -4.413524642586708069e-03 -9.052355587482452393e-02 1.977971792221069336e-01 1.240611225366592407e-01 -6.041609495878219604e-02 1.088873445987701416e-01 -9.197273850440979004e-02 1.874508708715438843e-01 1.007595509290695190e-01 2.836659252643585205e-01 -1.574368625879287720e-01 1.685778051614761353e-01 -1.102173030376434326e-01 2.098581753671169281e-02 -1.072108149528503418e-01 -3.454040735960006714e-02 -6.991421431303024292e-02 -1.582357585430145264e-01
8.118030428886413574e-02 -3.926047310233116150e-02 -4.826638102531433105e-02 -3.507798016071319580e-01 -1.714534461498260498e-01 -5.871801823377609253e-02 -9.049621224403381348e-02 7.750443369150161743e-02 -1.317754536867141724e-01 1.907642334699630737e-01 2.941747605800628662e-01 -3.225606977939605713e-01 7.502890378236770630e-02 5.150066316127777100e-02 2.092649489641189575e-01 -2.079670131206512451e-01 -9.455394744873046875e-02 -2.991190552711486816e-01 3.088584914803504944e-02 -2.375289499759674072e-01 -6.141100451350212097e-02 8.589297533035278320e-02 9.941606223583221436e-02 1.080641075968742371e-01 -2.663219869136810303e-01 -2.355128228664398193e-01 -5.478339269757270813e-02 -1.420149803161621094e-01 3.052451610565185547e-01 -3.038030304014682770e-02 -2.772665955126285553e-02 2.164753526449203491e-01
4.070230573415756226e-02 -3.298094272613525391e-01 7.790319621562957764e-02 -4.384682476520538330e-01 1.009734198451042175e-01 -1.707000583410263062e-01 1.465014666318893433e-01 3.781530559062957764e-01 -6.935331225395202637e-02 2.272875308990478516e-01 -9.197142720222473145e-02 -1.270330846309661865e-01 5.631352216005325317e-02 7.831181585788726807e-02 -1.384789496660232544e-01 -1.879430264234542847e-01 -3.103795349597930908e-01 -4.321236163377761841e-02 -4.299825057387351990e-02 -6.269949674606323242e-02 -2.539167404174804688e-01 8.375213295221328735e-02 1.721874177455902100e-01 3.800702840089797974e-02 -2.022162675857543945e-01 -1.850796490907669067e-01 -1.320641487836837769e-01 1.095693334937095642e-01 -2.565817208960652351e-03 -6.642133742570877075e-02 -1.581605523824691772e-01 -4.462290927767753601e-02
3.914102539420127869e-02 3.600583225488662720e-02 1.928592100739479065e-02 2.394673600792884827e-02 -1.643700525164604187e-02 -5.225154384970664978e-02 -1.472279876470565796e-01 1.074341163039207458e-01 -7.226365804672241211e-02 1.718526035547256470e-01 -1.215373799204826355e-01 -2.625205218791961670e-01 3.442771434783935547e-01 -2.225017175078392029e-02 5.602439865469932556e-02 1.194171085953712463e-01 -1.361157000064849854e-01 -2.433154582977294922e-01 -2.318816930055618286e-01 1.100244894623756409e-01 -1.170978322625160217e-02 -4.229342341423034668e-01 -5.003743246197700500e-02 -1.936609670519828796e-02 -3.098562657833099365e-01 -3.851374387741088867e-01 -1.751580238342285156e-01 -2.592049539089202881e-01 -3.473815013421699405e-06 1.345108598470687866e-01 -1.367311924695968628e-01 -2.552313543856143951e-02
1.654637455940246582e-01 -2.066873945295810699e-03 -1.849176734685897827e-01 -2.412936538457870483e-01 -4.150176048278808594e-01 -1.804894506931304932e-01 -1.596724838018417358e-01 2.914102375507354736e-01 -5.284387245774269104e-02 2.325620800256729126e-01 2.021000534296035767e-02 -4.163262993097305298e-02 1.055266782641410828e-01 1.763252913951873779e-01 5.816470086574554443e-02 2.634433507919311523e-01 -1.360821127891540527e-01 -2.412629574537277222e-01 -1.551097724586725235e-02 -3.235372900962829590e-02 -1.641215384006500244e-01 1.599154919385910034e-01 3.082211613655090332e-01 1.385351121425628662e-01 -5.418999493122100830e-02 -1.508910953998565674e-01 -1.282230671495199203e-02 -2.018732279539108276e-01 -2.391346544027328491e-02 4.089531674981117249e-02 -1.284752488136291504e-01 -2.466801404953002930e-01
2.907841280102729797e-02 1.839762777090072632e-01 1.082923933863639832e-01 -2.406058460474014282e-01 4.122027754783630371e-02 -4.583583772182464600e-01 -6.164310872554779053e-02 9.824524074792861938e-02 -2.318911254405975342e-02 -1.191377714276313782e-01 3.633553683757781982e-01 -3.392287194728851318e-01 2.056284993886947632e-01 1.760211884975433350e-01 7.989806681871414185e-02 -3.894682973623275757e-02 3.809407725930213928e-02 9.812121093273162842e-02 -1.744316220283508301e-01 2.047844678163528442e-01 -3.365814387798309326e-01 -8.278112113475799561e-02 -5.802093073725700378e-02 2.222589254379272461e-01 -1.919673234224319458e-01 -9.796041995286941528e-02 8.659755438566207886e-02 -3.454636316746473312e-04 3.966180607676506042e-02 1.246739029884338379e-01 4.169377963989973068e-03 3.902052761986851692e-03
-2.817873656749725342e-01 -2.470267266035079956e-01 -1.292393952608108521e-01 -1.975545436143875122e-01 -2.065187394618988037e-01 -1.877680122852325439e-01 4.069613292813301086e-02 2.578509747982025146e-01 -6.380099058151245117e-02 2.806888520717620850e-01 -4.118570685386657715e-02 -1.027841567993164062e-01 2.983885444700717926e-02 1.993755698204040527e-01 5.296719446778297424e-02 1.723898798227310181e-01 -2.983653685078024864e-03 -3.762918412685394287e-01 -7.256925851106643677e-02 -1.857661642134189606e-02 1.016335412859916687e-01 1.571487337350845337e-01 1.986731030046939850e-02 1.936409771442413330e-01 -2.763505280017852783e-01 -5.967104807496070862e-02 -2.186744362115859985e-01 1.433004885911941528e-01 1.962642371654510498e-02 -1.017853245139122009e-01 -3.312313854694366455e-01 2.518750913441181183e-02
1.898934133350849152e-02 -9.341491758823394775e-02 2.933731675148010254e-01 -1.117135360836982727e-01 -1.143656019121408463e-02 -1.868991702795028687e-01 -3.025882691144943237e-02 2.080474495887756348e-01 2.869221381843090057e-02 1.834040582180023193e-01 1.935233920812606812e-02 -3.881347179412841797e-01 1.940889954566955566e-01 2.232948392629623413e-01 2.062045782804489136e-02 1.327039115130901337e-02 -1.194107718765735626e-02 -4.049315154552459717e-01 -1.834299415349960327e-01 3.983361423015594482e-01 -2.249692976474761963e-01 6.323380023241043091e-02 1.397214829921722412e-01 -1.265484988689422607e-01 7.752379775047302246e-02 -1.774089783430099487e-01 1.474035382270812988e-01 -1.202394161373376846e-02 -1.291135102510452271e-01 9.680783748626708984e-02 7.554758340120315552e-02 4.249725490808486938e-02
-1.159225702285766602e-01 -1.339412927627563477e-01 -1.246309876441955566e-01 -3.536664843559265137e-01 -1.176889240741729736e-01 -1.144994795322418213e-01 6.806004792451858521e-02 3.100992441177368164e-01 9.737998247146606445e-02 4.878092110157012939e-01 2.103795409202575684e-01 -1.969936639070510864e-01 -2.211950868368148804e-01 1.876833438873291016e-01 1.050483342260122299e-02 -8.948341757059097290e-02 -5.208272859454154968e-02 -2.022365182638168335e-01 -2.508732378482818604e-01 -1.691344678401947021e-01 -1.561345309019088745e-01 -9.069243818521499634e-02 1.790881343185901642e-02 5.230049416422843933e-02 -5.434419214725494385e-02 -4.246288165450096130e-02 -1.209132596850395203e-01 -1.724016517400741577e-01 1.417957991361618042e-01 5.484744161367416382e-02 -1.763573735952377319e-01 5.785550549626350403e-02
-3.302215039730072021e-02 2.863618731498718262e-02 -4.011742770671844482e-02 -4.002329111099243164e-01 3.513784613460302353e-03 -1.357830911874771118e-01 -2.352416068315505981e-01 2.088375985622406006e-01 -2.979383766651153564e-01 1.820268481969833374e-01 1.998382359743118286e-01 -2.546225786209106445e-01 3.439173102378845215e-02 3.796677589416503906e-01 -1.995080858469009399e-01 1.089055314660072327e-01 8.470609039068222046e-02 -5.524535849690437317e-02 -5.241907015442848206e-02 2.180649787187576294e-01 -1.665602326393127441e-01 -1.255275756120681763e-01 -6.593260914087295532e-02 -2.346265874803066254e-02 -9.261889010667800903e-02 -9.458147734403610229e-02 2.131832540035247803e-01 1.180199533700942993e-01 -2.467730641365051270e-01 5.999202653765678406e-02 -1.051347628235816956e-01 -1.839994639158248901e-01
9.245003759860992432e-02 2.177942246198654175e-01 -2.020087987184524536e-01 -5.948691964149475098e-01 -1.609302163124084473e-01 2.702694013714790344e-02 8.008698932826519012e-03 8.238373696804046631e-02 -1.302985996007919312e-01 3.735302388668060303e-02 -2.156077027320861816e-01 -2.170532643795013428e-01 1.042555868625640869e-01 1.479814946651458740e-01 -1.255839318037033081e-02 1.664135009050369263e-01 7.270441204309463501e-02 -1.561550945043563843e-01 -1.526368260383605957e-01 -5.851399898529052734e-02 -8.167541027069091797e-02 1.150983273983001709e-01 1.226529702544212341e-01 1.000148057937622070e-01 -2.171092033386230469e-01 -2.073000222444534302e-01 -4.043751209974288940e-02 2.140601426362991333e-01 5.415997281670570374e-02 1.473590731620788574e-01 -2.616837918758392334e-01 1.059265881776809692e-01
7.588843815028667450e-03 -2.424065470695495605e-01 -4.905082285404205322e-02 -1.825674027204513550e-01 -1.965116262435913086e-01 -2.565718889236450195e-01 3.167382180690765381e-01 1.058331280946731567e-01 6.711988151073455811e-02 1.576861888170242310e-01 -7.417519390583038330e-02 -9.478595107793807983e-02 2.871545255184173584e-01 2.889989018440246582e-01 1.863138079643249512e-01 -9.135315567255020142e-02 8.961099665611982346e-04 -4.266345873475074768e-02 -1.712073087692260742e-01 4.344973266124725342e-01 -2.288822084665298462e-01 1.022546887397766113e-01 1.913328468799591064e-02 -1.634668707847595215e-01 -1.516864746809005737e-01 -1.161214336752891541e-02 2.970437407493591309e-01 7.207752019166946411e-02 -4.820050299167633057e-02 2.057438902556896210e-02 1.146773900836706161e-02 -8.531685173511505127e-02
8.038317412137985229e-02 1.166148930788040161e-01 5.389656871557235718e-03 -1.744634658098220825e-01 1.810145936906337738e-02 -3.762046694755554199e-01 3.077279403805732727e-02 2.073683142662048340e-01 -1.161280497908592224e-01 -1.716085672378540039e-01 1.810753792524337769e-01 -3.635847866535186768e-01 2.297045886516571045e-01 3.633857965469360352e-01 2.233076393604278564e-01 -1.803433448076248169e-01 5.172283947467803955e-02 1.382798254489898682e-01 -5.133847892284393311e-02 1.204785928130149841e-01 -3.683470785617828369e-01 -2.575789205729961395e-02 -8.554697781801223755e-02 4.990007355809211731e-02 -1.289180070161819458e-01 -1.894140392541885376e-01 -3.970877081155776978e-02 -1.358757019042968750e-01 4.669443145394325256e-02 2.450739964842796326e-02 1.675190925598144531e-01 -8.202131837606430054e-03
-3.912924230098724365e-02 -1.583177782595157623e-02 -1.363755911588668823e-01 -4.730061888694763184e-01 -2.533318996429443359e-01 -8.525998890399932861e-02 -1.019390579313039780e-02 3.003169000148773193e-01 -3.074721060693264008e-02 -5.084422975778579712e-02 1.787882447242736816e-01 -3.187957406044006348e-01 9.508240222930908203e-02 7.055763155221939087e-03 4.132872074842453003e-02 -9.519372135400772095e-03 -2.138692289590835571e-01 -2.691153585910797119e-01 -1.011182814836502075e-01 -1.667415909469127655e-02 -1.818954944610595703e-01 -3.120313957333564758e-02 2.258357964456081390e-02 -4.534907266497612000e-02 -2.603443562984466553e-01 3.541140351444482803e-03 -1.951454430818557739e-01 -3.264030814170837402e-01 1.095672249794006348e-01 -3.122297674417495728e-02 -2.280266135931015015e-01 -5.872346088290214539e-02
-1.274673789739608765e-01 -2.345062345266342163e-01 -6.039097532629966736e-02 -1.355080902576446533e-01 -1.121782362461090088e-01 -1.950237154960632324e-01 1.849476844072341919e-01 1.081295087933540344e-01 -1.694920510053634644e-01 7.754220813512802124e-02 -2.121195793151855469e-01 -2.460879236459732056e-01 2.902789115905761719e-01 1.047631800174713135e-01 7.583286613225936890e-02 -3.325734287500381470e-02 -2.303128093481063843e-01 -5.280349031090736389e-02 -1.272290796041488647e-01 5.699399709701538086e-01 5.140085145831108093e-02 7.211288809776306152e-02 2.348176389932632446e-01 9.305307269096374512e-02 -1.348849982023239136e-01 -8.345710486173629761e-02 -2.767216414213180542e-02 -9.195755422115325928e-02 -2.422714233398437500e-01 -4.179921746253967285e-02 -6.689743697643280029e-02 -7.416359614580869675e-03
1.284658461809158325e-01 1.410711854696273804e-01 -6.977862119674682617e-02 -2.235379219055175781e-01 -7.564764469861984253e-02 -3.909041285514831543e-01 8.813489228487014771e-02 1.290143132209777832e-01 -8.667049556970596313e-02 -6.032596901059150696e-02 -2.829821407794952393e-02 -2.793313562870025635e-01 2.279668748378753662e-01 2.899222970008850098e-01 2.564288079738616943e-01 -1.669035851955413818e-01 2.880737558007240295e-02 -1.292518433183431625e-02 1.792048513889312744e-01 7.018860429525375366e-02 -3.883828818798065186e-01 -1.271924562752246857e-02 -5.534987524151802063e-02 1.081905439496040344e-01 -1.403138339519500732e-01 -5.777981132268905640e-02 2.569028735160827637e-01 -1.354076415300369263e-01 -2.921830862760543823e-02 -3.710244316607713699e-03 3.005803525447845459e-01 6.177164986729621887e-02
7.190248463302850723e-03 -1.185436248779296875e-01 -4.619332030415534973e-02 -3.130078315734863281e-01 -2.788158357143402100e-01 1.383334994316101074e-01 -2.642888016998767853e-02 -7.453272491693496704e-02 6.282820552587509155e-02 1.094476729631423950e-01 4.339781589806079865e-03 2.813463099300861359e-02 1.647700965404510498e-01 1.307621598243713379e-01 8.469722419977188110e-02 -2.520912289619445801e-01 1.862654648721218109e-02 -2.600525915622711182e-01 1.362887173891067505e-01 1.571149230003356934e-01 -3.679353594779968262e-01 -2.920192107558250427e-02 1.384491771459579468e-01 7.596421986818313599e-02 -4.342873692512512207e-01 -3.568709790706634521e-01 7.768590934574604034e-03 -1.673636883497238159e-01 -2.908975444734096527e-02 2.913719788193702698e-02 -1.075040772557258606e-01 -1.458230912685394287e-01
-1.825402677059173584e-01 6.037681177258491516e-02 -1.246747151017189026e-01 -1.995271444320678711e-01 -1.785435378551483154e-01 -5.160620436072349548e-02 1.416915953159332275e-01 2.320139259099960327e-01 2.060533761978149414e-01 3.004079461097717285e-01 -1.162952333688735962e-01 -3.621658384799957275e-01 3.393587172031402588e-01 3.380219936370849609e-01 6.820500642061233521e-02 -5.248099565505981445e-03 7.664182037115097046e-02 -6.711311638355255127e-02 2.353095710277557373e-01 1.333627700805664062e-01 3.928278386592864990e-02 1.161169633269309998e-01 3.438187018036842346e-02 1.823491752147674561e-01 -1.274713035672903061e-02 1.442578732967376709e-01 -1.893069595098495483e-01 -5.626898258924484253e-02 -2.736883461475372314e-01 5.651766806840896606e-02 -1.830854080617427826e-02 -1.277954876422882080e-01
3.829107433557510376e-02 2.718307971954345703e-01 -1.540338620543479919e-02 -2.288374155759811401e-01 -1.623237878084182739e-02 -3.393639326095581055e-01 -5.657659471035003662e-02 2.324873507022857666e-01 -8.956358581781387329e-02 -9.425380825996398926e-02 4.782184213399887085e-02 -3.501517772674560547e-01 1.866501569747924805e-01 4.138769209384918213e-01 1.490187644958496094e-01 -9.143089503049850464e-02 -3.492150828242301941e-02 1.277440041303634644e-01 -7.649535685777664185e-02 1.734055280685424805e-01 -3.903150856494903564e-01 3.293628804385662079e-03 7.381907105445861816e-02 1.543591767549514771e-01 -7.851061224937438965e-02 -3.005046769976615906e-02 4.723203182220458984e-02 -1.391730010509490967e-01 -4.804549366235733032e-02 2.956992201507091522e-02 2.316832840442657471e-01 -1.547759305685758591e-02
-2.632097154855728149e-02 2.270418703556060791e-01 6.621135026216506958e-02 -1.793868988752365112e-01 -1.945051550865173340e-02 -3.034397661685943604e-01 1.144384592771530151e-02 1.365875154733657837e-01 3.896166756749153137e-02 -6.550294160842895508e-02 3.063528239727020264e-01 -2.163001745939254761e-01 3.050860166549682617e-01 4.872314035892486572e-01 1.781550347805023193e-01 -5.753515660762786865e-02 -5.646103993058204651e-02 4.899638146162033081e-02 9.049147367477416992e-02 1.645245999097824097e-01 -3.173501193523406982e-01 9.986917674541473389e-02 -2.338828332722187042e-02 2.458441555500030518e-01 -1.149698421359062195e-01 6.676198542118072510e-02 -8.112678304314613342e-03 -5.408644676208496094e-02 -1.348895137198269367e-03 6.584343314170837402e-02 1.343627125024795532e-01 1.800357550382614136e-01
-1.163820177316665649e-01 -4.186477512121200562e-02 8.468070998787879944e-03 4.443566501140594482e-02 -2.491699457168579102e-01 -3.743633031845092773e-01 1.910082846879959106e-01 -5.842058360576629639e-02 -1.679315567016601562e-01 1.038666889071464539e-01 -1.183880791068077087e-01 -3.789187669754028320e-01 3.774237260222434998e-02 9.674266725778579712e-02 8.829580992460250854e-02 -1.459664404392242432e-01 2.224487960338592529e-01 -8.467009663581848145e-02 4.136136174201965332e-02 3.179319202899932861e-01 -2.785742282867431641e-01 3.022369742393493652e-01 -5.751978233456611633e-02 1.277748346328735352e-01 -1.749910712242126465e-01 -1.440472155809402466e-01 1.150538399815559387e-01 -8.215428143739700317e-02 2.755571305751800537e-01 7.010546326637268066e-02 -9.057382121682167053e-03 6.114424392580986023e-02
1.503734290599822998e-01 5.833430588245391846e-02 -1.653659045696258545e-01 -1.055965572595596313e-01 -4.067828953266143799e-01 -1.204698681831359863e-01 1.388332992792129517e-01 3.605724871158599854e-01 -1.031297668814659119e-01 1.689715683460235596e-01 -2.234997451305389404e-01 -1.306488811969757080e-01 2.260398119688034058e-01 1.901280507445335388e-02 8.207809180021286011e-02 1.717850565910339355e-01 -2.180192321538925171e-01 -1.581931263208389282e-01 -1.155278310179710388e-01 -2.969988808035850525e-02 -2.895345091819763184e-01 1.390336304903030396e-01 3.462142050266265869e-01 7.194515317678451538e-02 -1.795699894428253174e-01 4.434275999665260315e-02 4.007070139050483704e-02 -1.724684238433837891e-01 1.061030291020870209e-02 2.732002735137939453e-02 1.246323529630899429e-02 -1.753310710191726685e-01
2.022840268909931183e-02 8.122625201940536499e-02 -6.443269550800323486e-02 -4.631400406360626221e-01 7.960748672485351562e-02 -9.469472616910934448e-02 -7.550744712352752686e-02 1.683421283960342407e-01 6.604365259408950806e-02 2.513006911613047123e-04 5.715814232826232910e-02 -2.751982510089874268e-01 7.605688180774450302e-03 -3.683666884899139404e-02 8.849693089723587036e-02 1.335690170526504517e-01 -1.052559614181518555e-01 -6.164347752928733826e-02 -1.517592668533325195e-01 -1.009795591235160828e-01 -2.597765922546386719e-01 -3.335279822349548340e-01 2.085464447736740112e-01 2.403409779071807861e-01 -6.911076605319976807e-02 -2.322063744068145752e-01 -2.796576619148254395e-01 -2.530141174793243408e-01 1.148470342159271240e-01 2.493206113576889038e-01 -9.260269999504089355e-02 -4.018111154437065125e-02
-8.959658443927764893e-02 -1.883928924798965454e-01 -3.070388138294219971e-01 -1.490222364664077759e-01 1.174351572990417480e-01 -2.551153004169464111e-01 1.352159678936004639e-01 1.232144683599472046e-01 -1.565899550914764404e-01 7.409204542636871338e-02 2.539470233023166656e-02 1.920229941606521606e-01 2.448632717132568359e-01 1.126340702176094055e-01 3.351115286350250244e-01 -4.395050182938575745e-02 -2.719449400901794434e-01 1.469637304544448853e-01 -9.952113777399063110e-02 1.324836164712905884e-01 -1.299334764480590820e-01 -8.150634914636611938e-02 5.128800868988037109e-02 2.898975908756256104e-01 -3.154361546039581299e-01 -1.212323457002639771e-01 1.508057769387960434e-02 2.667237222194671631e-01 -8.374787867069244385e-02 2.208779007196426392e-02 -3.787799924612045288e-02 -2.134204506874084473e-01
4.924105107784271240e-02 -1.387900561094284058e-01 1.953499764204025269e-01 -2.112471312284469604e-01 -3.258678913116455078e-01 -9.431038051843643188e-02 1.996510922908782959e-01 7.515693455934524536e-02 1.037904396653175354e-01 1.706297248601913452e-01 8.224733173847198486e-03 -3.381668925285339355e-01 2.737908661365509033e-01 2.297831028699874878e-01 3.306315839290618896e-01 2.371678948402404785e-01 -2.019790858030319214e-01 -9.824365377426147461e-02 4.583607986569404602e-02 2.956380546092987061e-01 1.160476058721542358e-01 -6.123171746730804443e-02 3.604051843285560608e-02 1.359478980302810669e-01 -3.925199806690216064e-02 5.106366425752639771e-02 7.064772769808769226e-03 -6.481157243251800537e-02 -9.698004275560379028e-02 1.565440446138381958e-01 -2.563086450099945068e-01 -4.839444905519485474e-02
-3.695151209831237793e-01 -1.083820909261703491e-01 -1.327059566974639893e-01 -1.524095237255096436e-01 -1.701999753713607788e-01 -1.659296005964279175e-01 1.303581744432449341e-01 1.135004311800003052e-01 -1.655185036361217499e-02 1.472794413566589355e-01 5.308455601334571838e-02 -3.368897736072540283e-01 1.738783270120620728e-01 -6.712292134761810303e-02 -2.931701391935348511e-02 1.532651763409376144e-02 1.330260783433914185e-01 -3.704552948474884033e-01 2.630124092102050781e-01 6.748856604099273682e-02 -7.816167548298835754e-03 -2.331291437149047852e-01 1.014120057225227356e-01 1.788972616195678711e-01 3.300659358501434326e-02 -8.498930186033248901e-02 -1.114817038178443909e-01 -1.517399996519088745e-01 -1.050839945673942566e-01 2.591153383255004883e-01 -2.011928707361221313e-01 -2.501892447471618652e-01
1.801780797541141510e-02 2.436089515686035156e-01 -3.308276832103729248e-02 -3.056205809116363525e-01 1.258598454296588898e-02 -2.547326087951660156e-01 -3.439427167177200317e-02 5.098319798707962036e-02 4.379747062921524048e-02 -8.939282596111297607e-02 7.887864112854003906e-02 -4.298050403594970703e-01 3.686426281929016113e-01 2.295471131801605225e-01 2.281044423580169678e-01 -1.663721948862075806e-01 -1.772292703390121460e-01 1.255152225494384766e-01 4.683612659573554993e-02 1.154270097613334656e-01 -3.253811299800872803e-01 -1.850214228034019470e-02 -7.219801098108291626e-02 4.672095179557800293e-02 -8.816795051097869873e-02 -1.623001098632812500e-01 -9.237082302570343018e-02 -1.905627697706222534e-01 3.980229375883936882e-04 -2.433537878096103668e-02 2.277978509664535522e-01 1.003285124897956848e-02
8.770816959440708160e-03 -4.437300562858581543e-02 -2.202894836664199829e-01 2.397085353732109070e-02 -6.518822163343429565e-02 7.866970449686050415e-02 1.457911133766174316e-01 9.605257213115692139e-02 -3.468443825840950012e-02 1.115916371345520020e-01 7.926626503467559814e-02 -3.652994930744171143e-01 1.722782999277114868e-01 2.442032098770141602e-01 1.147202476859092712e-01 -1.191543489694595337e-01 -1.937661170959472656e-01 -7.417649775743484497e-02 1.423034816980361938e-01 4.053569138050079346e-01 -3.666030764579772949e-01 -2.324874103069305420e-01 2.897039987146854401e-03 -7.558246701955795288e-02 -3.461830690503120422e-02 -3.976783752441406250e-01 7.190250605344772339e-02 7.813212275505065918e-02 9.951214306056499481e-03 -1.434541493654251099e-01 -1.574474871158599854e-01 2.468966413289308548e-03
8.862674236297607422e-02 1.300265789031982422e-01 -1.450055185705423355e-02 -2.749249935150146484e-01 -5.032118782401084900e-02 -3.338687419891357422e-01 6.394612789154052734e-02 8.043100684881210327e-02 9.535863064229488373e-03 -1.408163309097290039e-01 7.599925994873046875e-02 -3.161097764968872070e-01 2.239533215761184692e-01 3.337981700897216797e-01 2.368209809064865112e-01 -9.842913597822189331e-02 -1.438230127096176147e-01 1.735329031944274902e-01 -8.346728235483169556e-02 9.783231467008590698e-02 -4.518729746341705322e-01 -6.228112056851387024e-02 -3.303001634776592255e-03 1.459917128086090088e-01 -1.861383020877838135e-01 -6.485624611377716064e-02 5.964902788400650024e-02 -1.183715313673019409e-01 1.099400147795677185e-01 -1.109393537044525146e-01 2.039819359779357910e-01 5.252981930971145630e-02
-3.502165675163269043e-01 -1.118353605270385742e-01 9.130690246820449829e-02 -4.589886963367462158e-01 -2.779486179351806641e-01 -1.576039791107177734e-01 1.356944292783737183e-01 9.885411709547042847e-02 -1.353691518306732178e-01 1.951556503772735596e-01 6.013993173837661743e-02 1.214073132723569870e-02 4.597007855772972107e-02 1.476817019283771515e-02 -1.530217239633202553e-03 4.759183526039123535e-02 9.690939635038375854e-02 -2.380077838897705078e-01 3.497548997402191162e-01 -1.345892064273357391e-02 -2.093177884817123413e-01 -2.463121861219406128e-01 1.992513984441757202e-01 6.940228492021560669e-02 -1.318520307540893555e-01 -2.672073617577552795e-02 -9.614172577857971191e-02 -6.681926548480987549e-02 1.971175819635391235e-01 5.114277452230453491e-02 -1.325543671846389771e-01 -1.496057361364364624e-01
9.795573353767395020e-02 -3.039753139019012451e-01 5.740776285529136658e-02 -4.261309504508972168e-01 -3.222700953483581543e-02 -2.548233866691589355e-01 2.657992541790008545e-01 1.758762151002883911e-01 3.604899719357490540e-02 1.163821145892143250e-01 -4.669794440269470215e-02 1.117679476737976074e-02 3.317457139492034912e-01 -1.555489003658294678e-01 -8.227710612118244171e-03 -4.637820273637771606e-02 -5.989453941583633423e-02 -5.935112014412879944e-02 1.405015401542186737e-02 -1.347138285636901855e-01 -2.895599901676177979e-01 -1.331328600645065308e-01 1.331895142793655396e-01 3.600352108478546143e-01 -1.628488749265670776e-01 -5.942540615797042847e-02 -2.033075988292694092e-01 -1.901658624410629272e-02 -1.012999266386032104e-01 -1.856259703636169434e-01 -1.565044745802879333e-02 2.909439429640769958e-02
3.609810397028923035e-02 -2.723496854305267334e-01 -7.541433721780776978e-02 -4.003219902515411377e-01 -1.927398703992366791e-02 -2.742829918861389160e-02 8.120720833539962769e-02 6.187051907181739807e-02 -2.872725427150726318e-01 -2.910560928285121918e-03 -1.077253445982933044e-01 -2.444941699504852295e-01 -2.063829079270362854e-02 2.220133394002914429e-01 5.469330400228500366e-02 -2.794049680233001709e-01 -3.770952820777893066e-01 -1.120241954922676086e-01 1.323707750998437405e-03 1.891874521970748901e-01 -1.062513589859008789e-01 1.750033497810363770e-01 1.760718822479248047e-01 2.529287338256835938e-01 -1.929393410682678223e-02 -9.366496652364730835e-02 1.312479078769683838e-01 1.753429174423217773e-01 -2.672603819519281387e-03 6.953430920839309692e-02 -1.787342131137847900e-01 2.024909406900405884e-01
-1.086806692183017731e-02 1.745719611644744873e-01 -1.124802976846694946e-01 -2.233466953039169312e-01 -4.453986883163452148e-03 -3.168237209320068359e-01 6.055114045739173889e-02 1.417934149503707886e-01 -3.729569911956787109e-02 -1.438535600900650024e-01 2.400391921401023865e-02 -3.441655337810516357e-01 2.955229580402374268e-01 3.832978010177612305e-01 2.652285397052764893e-01 -1.461109220981597900e-01 -4.341439902782440186e-02 2.061931192874908447e-01 1.200283318758010864e-02 2.037696726620197296e-02 -3.276555538177490234e-01 -3.787977993488311768e-02 6.518676877021789551e-02 1.008441075682640076e-01 -1.273591518402099609e-01 -1.640338748693466187e-01 7.210453599691390991e-02 -1.209717839956283569e-01 -1.427944153547286987e-01 -7.434424012899398804e-02 2.419385761022567749e-01 7.866868749260902405e-03
2.522358298301696777e-01 -1.756816506385803223e-01 -5.574569851160049438e-02 -3.655293881893157959e-01 -1.186374202370643616e-01 -1.577815562486648560e-01 5.418999493122100830e-02 1.833765059709548950e-01 1.682994514703750610e-02 4.166241288185119629e-01 1.885369420051574707e-01 7.580071687698364258e-02 -6.711866706609725952e-02 1.546179205179214478e-01 8.104965835809707642e-02 -3.012747764587402344e-01 1.642080396413803101e-01 -3.150536119937896729e-01 -1.001964733004570007e-01 2.207934111356735229e-01 -1.966045498847961426e-01 -4.916062951087951660e-02 1.411319822072982788e-01 2.205558419227600098e-01 5.645082890987396240e-02 -7.824107259511947632e-02 -9.471196681261062622e-02 4.907372221350669861e-02 1.294314414262771606e-01 -1.009468175470829010e-02 -1.353491246700286865e-01 4.308386519551277161e-02
1.959846168756484985e-01 -9.276843816041946411e-02 -8.079331368207931519e-02 -2.193586677312850952e-01 -1.097755506634712219e-01 -3.213339447975158691e-01 1.998334527015686035e-01 -1.301818899810314178e-02 3.948121145367622375e-02 1.013079285621643066e-01 -7.958953082561492920e-02 -1.170345842838287354e-01 1.174208074808120728e-01 2.053120285272598267e-01 -2.213221490383148193e-01 -4.024123400449752808e-02 -1.708548367023468018e-01 -6.857652962207794189e-02 2.198242396116256714e-02 -7.676592469215393066e-02 -2.081806659698486328e-01 9.545018523931503296e-02 4.048410058021545410e-01 4.414439201354980469e-02 -2.508167624473571777e-01 -3.093188107013702393e-01 -1.519746482372283936e-01 -4.588692262768745422e-02 2.470802962779998779e-01 1.907461136579513550e-01 -2.044423967599868774e-01 -1.514871716499328613e-01
1.406087428331375122e-01 -2.137738093733787537e-02 -9.908130764961242676e-02 -3.046408295631408691e-01 -2.717390656471252441e-01 -9.883406758308410645e-02 1.816941201686859131e-01 1.758880168199539185e-01 -3.673735857009887695e-01 1.314226239919662476e-01 1.210800632834434509e-01 3.448595106601715088e-02 2.768636345863342285e-01 2.301668822765350342e-01 1.168332025408744812e-01 -1.236846297979354858e-01 1.820337176322937012e-01 1.294848769903182983e-01 2.922240495681762695e-01 -2.925963327288627625e-02 2.728698961436748505e-02 -1.725645661354064941e-01 2.136089652776718140e-01 2.616299316287040710e-03 -1.978052407503128052e-01 -1.508581638336181641e-01 1.602075546979904175e-01 2.310912907123565674e-01 1.063781604170799255e-01 9.410770237445831299e-02 -1.691960990428924561e-01 2.931532077491283417e-02
1.226008161902427673e-01 -6.584767997264862061e-02 -8.828364312648773193e-02 -4.028715491294860840e-01 -2.250234782695770264e-01 -1.048875153064727783e-01 2.818851731717586517e-03 2.720145881175994873e-01 -8.879387378692626953e-02 -6.246338784694671631e-02 -1.130592077970504761e-02 -2.218895107507705688e-01 -8.408230543136596680e-02 1.955455988645553589e-01 3.742586076259613037e-02 1.999287754297256470e-01 1.315008252859115601e-01 -3.130529224872589111e-01 -2.940357290208339691e-02 -1.123713329434394836e-02 5.844011530280113220e-02 -3.898105323314666748e-01 -3.765260800719261169e-02 9.318222850561141968e-02 -3.794785439968109131e-01 -2.145520746707916260e-01 -1.246035993099212646e-01 3.813544660806655884e-02 1.522212475538253784e-02 1.052607148885726929e-01 -1.260077804327011108e-01 -1.053940951824188232e-01
3.139132261276245117e-01 -1.596464961767196655e-01 1.959975995123386383e-02 -3.111198246479034424e-01 2.350980788469314575e-02 -1.018545124679803848e-02 2.593434453010559082e-01 1.388284862041473389e-01 -1.005132421851158142e-01 4.686987996101379395e-01 -3.440443798899650574e-02 -4.950319230556488037e-02 3.207762911915779114e-02 1.192386820912361145e-01 9.020490199327468872e-02 -5.604484304785728455e-02 -2.972437739372253418e-01 -1.474529802799224854e-01 -1.486694961786270142e-01 -8.257343433797359467e-03 -2.568199336528778076e-01 -2.922624349594116211e-02 2.825842499732971191e-01 1.159541010856628418e-01 -2.431594580411911011e-01 -9.788773953914642334e-02 -2.155245542526245117e-01 3.603093326091766357e-02 2.314612455666065216e-02 6.242516264319419861e-02 -9.629620239138603210e-03 1.352869570255279541e-01
3.747126460075378418e-02 2.082827985286712646e-01 -7.674729824066162109e-02 -2.185782641172409058e-01 -2.082890123128890991e-01 -2.960821092128753662e-01 2.102899104356765747e-01 2.237164825201034546e-01 7.759851217269897461e-02 6.806008052080869675e-03 -3.358441218733787537e-02 -2.394730597734451294e-01 1.191210895776748657e-01 3.851653635501861572e-01 -1.318583171814680099e-02 -4.144465029239654541e-01 2.103016339242458344e-02 -2.679018974304199219e-01 1.106616631150245667e-01 2.138462960720062256e-01 -1.757225096225738525e-01 9.230671823024749756e-02 -6.265984475612640381e-02 8.844915777444839478e-02 -2.302305400371551514e-02 -4.474886879324913025e-02 1.876712292432785034e-01 -1.247893646359443665e-01 1.337833106517791748e-01 8.244157582521438599e-02 1.267917901277542114e-01 4.204927384853363037e-02
-2.219728082418441772e-01 -2.380458563566207886e-01 -8.983192592859268188e-02 -2.736999690532684326e-01 -2.813597023487091064e-01 -3.265704214572906494e-02 -6.149656698107719421e-02 3.402741849422454834e-01 1.055217385292053223e-01 1.007664203643798828e-01 2.159160673618316650e-01 2.323639392852783203e-02 2.085213661193847656e-01 1.012705117464065552e-01 4.068512469530105591e-02 8.174526691436767578e-02 -2.480818927288055420e-01 -2.136353701353073120e-01 -2.105391584336757660e-02 -3.055899776518344879e-02 1.079982426017522812e-02 -2.883502840995788574e-01 2.010725289583206177e-01 2.401409000158309937e-01 -1.619039326906204224e-01 -1.350491493940353394e-02 1.125838980078697205e-01 -2.355220764875411987e-01 1.123352795839309692e-01 3.748715296387672424e-02 -2.800843417644500732e-01 6.184590235352516174e-02
1.782940775156021118e-01 -8.540458232164382935e-02 -1.043212264776229858e-01 -1.989972591400146484e-01 6.578131020069122314e-02 -3.061512410640716553e-01 3.759379386901855469e-01 1.557971537113189697e-01 -7.185962796211242676e-02 6.199540197849273682e-02 1.885859295725822449e-02 -5.228418111801147461e-02 1.424114704132080078e-01 3.242014348506927490e-02 -1.503548473119735718e-01 -9.947829693555831909e-02 1.667032688856124878e-01 -1.875628083944320679e-01 -7.285211700946092606e-03 -4.997112601995468140e-02 -1.800655573606491089e-01 1.697182208299636841e-01 1.782021224498748779e-01 3.234337270259857178e-01 -2.651195824146270752e-01 -7.075029611587524414e-02 -2.966049686074256897e-02 -7.556766737252473831e-03 2.164528220891952515e-01 7.734080404043197632e-02 -3.059670031070709229e-01 -3.083052039146423340e-01
-8.257712423801422119e-02 -1.065842211246490479e-01 -4.582243785262107849e-02 -2.519166767597198486e-01 -1.503917276859283447e-01 -2.080223560333251953e-01 6.974461674690246582e-02 1.212020739912986755e-01 -1.052609980106353760e-01 2.658154070377349854e-01 3.962281048297882080e-01 -2.299079149961471558e-01 -5.543997883796691895e-02 1.802998930215835571e-01 3.471265733242034912e-02 -1.446797251701354980e-01 -1.933633685111999512e-01 -1.042617335915565491e-01 -1.074260696768760681e-01 -1.940401345491409302e-01 -1.398822963237762451e-01 1.235348135232925415e-01 2.888038456439971924e-01 1.495678070932626724e-02 -2.413995712995529175e-01 -2.665505409240722656e-01 -1.107315495610237122e-01 -1.231210678815841675e-01 2.299083918333053589e-01 -1.968834362924098969e-02 -2.253439873456954956e-01 -6.944976001977920532e-02
1.617273092269897461e-01 1.429830491542816162e-01 -2.177403867244720459e-01 -1.009164527058601379e-01 -4.839099943637847900e-01 -1.733438074588775635e-01 -1.245872899889945984e-01 3.357042670249938965e-01 -1.160491406917572021e-01 1.670887023210525513e-01 -4.316203296184539795e-02 -5.041607841849327087e-02 1.969823688268661499e-01 -2.576635219156742096e-02 -3.987319301813840866e-03 1.459839642047882080e-01 -1.618904769420623779e-01 -2.813683450222015381e-01 -5.433596670627593994e-02 6.409259140491485596e-02 -1.560403257608413696e-01 -7.405476062558591366e-04 2.113540619611740112e-01 1.919967979192733765e-01 -2.295975834131240845e-01 -9.495548903942108154e-02 -1.190535817295312881e-02 -5.268980935215950012e-02 1.904317289590835571e-01 2.499097958207130432e-02 -2.209375947713851929e-01 -1.676713824272155762e-01
2.932231128215789795e-01 -2.022562175989151001e-01 1.152203753590583801e-01 -4.174030721187591553e-01 -1.351958513259887695e-01 -1.448575705289840698e-01 2.467822730541229248e-01 3.651878610253334045e-02 -1.438571065664291382e-01 3.852047622203826904e-01 -4.275235161185264587e-02 4.136814922094345093e-02 3.197489678859710693e-01 -1.112283352995291352e-04 -1.612337380647659302e-01 -1.997932493686676025e-01 -8.814007043838500977e-02 -7.649771124124526978e-02 -4.203885048627853394e-02 1.235254257917404175e-01 -4.358661919832229614e-02 -2.162392735481262207e-01 1.383885294198989868e-01 1.765717864036560059e-01 -2.146072834730148315e-01 -1.048458293080329895e-01 -1.171159744262695312e-01 -6.263501476496458054e-03 -8.631120435893535614e-03 1.163453534245491028e-01 -1.020046621561050415e-01 1.374425292015075684e-01
1.719852164387702942e-02 2.397806793451309204e-01 1.276889741420745850e-01 -2.505000531673431396e-01 -1.329923886805772781e-02 -3.923301398754119873e-01 4.638638347387313843e-02 3.852726519107818604e-02 -2.618240714073181152e-01 -9.553125500679016113e-02 2.363304346799850464e-01 -3.858270347118377686e-01 2.492432296276092529e-01 2.673811614513397217e-01 2.342323958873748779e-01 -5.459214746952056885e-02 -8.473223447799682617e-02 1.026059985160827637e-01 -2.270901352167129517e-01 8.984116464853286743e-02 -2.527232468128204346e-01 8.659674972295761108e-02 7.390756905078887939e-02 1.442144662141799927e-01 -1.857405155897140503e-01 4.682491533458232880e-03 -4.590093158185482025e-03 -7.088772952556610107e-02 -6.741927564144134521e-02 5.560049787163734436e-02 8.457363396883010864e-02 4.724507033824920654e-02
-1.705917268991470337e-01 -8.798035234212875366e-02 1.145002171397209167e-01 -1.459838747978210449e-01 -4.371431469917297363e-02 -4.214867949485778809e-01 2.706173956394195557e-01 1.236737146973609924e-01 1.897054761648178101e-01 1.004672199487686157e-01 5.238768085837364197e-02 -7.401609420776367188e-02 3.283576965332031250e-01 1.901437044143676758e-01 7.710566371679306030e-02 5.707810446619987488e-02 1.901916712522506714e-01 -1.839815974235534668e-01 -1.680975407361984253e-01 -1.075860708951950073e-01 2.643045485019683838e-01 -2.772236056625843048e-02 1.685677617788314819e-01 4.909416660666465759e-02 -6.470103561878204346e-02 -2.675493359565734863e-01 -5.974601209163665771e-02 -2.149046398699283600e-02 -1.761098951101303101e-01 8.962223678827285767e-02 -3.499175608158111572e-01 -2.387985959649085999e-02
-1.332776062190532684e-02 -5.054423585534095764e-02 -1.642687320709228516e-01 -5.077321529388427734e-01 -2.686847448348999023e-01 -1.191355660557746887e-01 3.297632560133934021e-02 1.884282529354095459e-01 -7.531967014074325562e-02 -1.280924081802368164e-01 1.763206422328948975e-01 -3.132415711879730225e-01 2.067775577306747437e-01 2.693726681172847748e-02 1.226819232106208801e-01 3.156550228595733643e-02 -1.461203694343566895e-01 -1.580480784177780151e-01 8.303412236273288727e-03 -1.952921152114868164e-01 -1.971035152673721313e-01 2.280914410948753357e-02 2.268720865249633789e-01 -2.511654980480670929e-02 -2.138019204139709473e-01 3.637769445776939392e-02 -1.593197137117385864e-01 -2.510802745819091797e-01 2.227142751216888428e-01 -2.919159270823001862e-02 -1.285730600357055664e-01 1.551469322293996811e-02
-2.346192672848701477e-02 6.205943971872329712e-02 -1.198908835649490356e-01 -3.355938196182250977e-01 -3.965336084365844727e-01 -2.006757557392120361e-01 -8.446446806192398071e-02 2.242455631494522095e-01 7.026909291744232178e-02 2.332393974065780640e-01 2.005119770765304565e-01 -1.349826306104660034e-01 1.186457350850105286e-01 1.407930441200733185e-02 -9.745571017265319824e-02 -6.188767403364181519e-02 -1.466248780488967896e-01 -4.509691148996353149e-02 -5.302515346556901932e-03 -1.710389256477355957e-01 -2.259826064109802246e-01 1.316965967416763306e-01 2.585299313068389893e-01 5.858670920133590698e-02 -4.328079819679260254e-01 -1.886683404445648193e-01 -2.142590098083019257e-02 2.417704649269580841e-02 1.056658178567886353e-01 -1.003729030489921570e-01 -4.438123479485511780e-02 -1.721500754356384277e-01
-1.422606036067008972e-02 5.496964603662490845e-02 1.570830643177032471e-01 -5.805006995797157288e-02 -1.547721624374389648e-01 -3.595617413520812988e-01 1.308488547801971436e-01 -2.386823762208223343e-03 -2.458507381379604340e-02 1.829856336116790771e-01 1.946642547845840454e-01 -2.008597850799560547e-01 7.832006365060806274e-02 3.056490123271942139e-01 8.835627138614654541e-02 -2.828866057097911835e-02 -1.611766368150711060e-01 5.125937610864639282e-02 -4.215923696756362915e-02 1.237303484231233597e-03 -1.323085427284240723e-01 -1.015445068478584290e-01 1.427868157625198364e-01 3.302995562553405762e-01 -9.232728183269500732e-02 -2.255184799432754517e-01 -8.312113583087921143e-02 -1.002590060234069824e-01 -3.813076317310333252e-01 3.725866973400115967e-01 1.522734165191650391e-01 8.025505393743515015e-02
-7.724157720804214478e-02 2.510796487331390381e-01 -5.066381394863128662e-02 -1.856232285499572754e-01 -6.211771816015243530e-02 -2.864121198654174805e-01 -1.709910295903682709e-02 1.312248706817626953e-01 1.295828968286514282e-01 -1.847295016050338745e-01 5.908922851085662842e-02 -4.131412208080291748e-01 2.850847840309143066e-01 4.856250286102294922e-01 2.402637302875518799e-01 -1.944705396890640259e-01 9.384308755397796631e-02 -3.570176661014556885e-02 1.546297371387481689e-01 -1.669627428054809570e-02 -2.001469433307647705e-01 1.411163210868835449e-01 2.167996019124984741e-02 8.919046074151992798e-02 -1.446973979473114014e-01 9.464485198259353638e-02 7.986324280500411987e-02 -3.592322394251823425e-02 3.914124891161918640e-02 -9.578458033502101898e-03 5.501724779605865479e-02 8.911144733428955078e-02
-4.431461542844772339e-02 -2.799081504344940186e-01 1.558543145656585693e-01 -1.565818935632705688e-01 -8.126839250326156616e-02 -3.391519784927368164e-01 3.000503778457641602e-01 9.646927565336227417e-02 -2.778344042599201202e-02 3.651376068592071533e-02 -6.631439924240112305e-02 -3.283616900444030762e-01 2.451704591512680054e-01 3.235001116991043091e-02 2.093852311372756958e-02 5.290165171027183533e-02 -1.608454734086990356e-01 -1.707095354795455933e-01 -3.446816280484199524e-02 3.719035685062408447e-01 -4.217759892344474792e-02 -1.367564350366592407e-01 -1.254676654934883118e-02 1.324183791875839233e-01 -7.900086231529712677e-03 -9.866077452898025513e-02 2.979630529880523682e-01 -2.450140565633773804e-01 1.216048002243041992e-01 2.450539320707321167e-01 6.700144708156585693e-02 2.392633259296417236e-02
-9.732062369585037231e-02 -4.600023850798606873e-02 -2.032029815018177032e-02 -3.205289244651794434e-01 -2.151469588279724121e-01 -9.623596817255020142e-02 1.555164456367492676e-01 1.992543488740921021e-01 3.921323805116117001e-04 1.510867774486541748e-01 3.931266069412231445e-01 -3.093020617961883545e-01 -7.858968339860439301e-03 2.131913453340530396e-01 6.713369488716125488e-02 -2.837517261505126953e-01 -1.747346222400665283e-01 -2.867801785469055176e-01 -9.609629958868026733e-02 -1.892908364534378052e-01 -5.531801376491785049e-03 4.288066178560256958e-02 -2.385998517274856567e-02 2.495227009057998657e-02 -2.011296153068542480e-01 -2.979166805744171143e-01 -1.230466961860656738e-01 -1.287626028060913086e-01 -1.140937115997076035e-02 -5.521007999777793884e-02 -9.896681457757949829e-02 1.656601727008819580e-01
1.147248819470405579e-01 -1.467452198266983032e-01 2.771088294684886932e-02 -2.582364082336425781e-01 -1.134288236498832703e-01 -2.219779342412948608e-01 8.931040647439658642e-04 1.810887157917022705e-01 2.124578356742858887e-01 2.541218400001525879e-01 6.298919022083282471e-02 -3.430977761745452881e-01 2.539585530757904053e-01 1.829786151647567749e-01 1.355389058589935303e-01 3.203211128711700439e-01 -8.879940956830978394e-02 -1.709018051624298096e-01 2.395181916654109955e-02 2.399482429027557373e-01 6.712818890810012817e-02 -1.456469744443893433e-01 -3.194171702489256859e-03 -4.459582641720771790e-02 -1.690459437668323517e-02 -2.730327248573303223e-01 -8.160507678985595703e-02 -7.122455630451440811e-03 -2.840325236320495605e-01 2.257798463106155396e-01 1.107860356569290161e-01 -6.431376934051513672e-02
3.536279127001762390e-02 -2.531334757804870605e-01 1.001407802104949951e-01 -1.932970434427261353e-01 -2.490660548210144043e-01 -1.826681494712829590e-01 1.332325935363769531e-01 1.266240775585174561e-01 2.219438105821609497e-01 2.183095216751098633e-01 -2.481913864612579346e-01 -2.995428144931793213e-01 2.094746828079223633e-01 2.725577652454376221e-01 1.092484742403030396e-01 1.768931597471237183e-01 -2.075082063674926758e-01 -1.633170843124389648e-01 -1.554872095584869385e-01 2.756171822547912598e-01 -6.193702295422554016e-02 4.344372451305389404e-02 1.836935728788375854e-01 2.500470876693725586e-01 1.377528160810470581e-01 9.969280660152435303e-02 -7.487352192401885986e-02 1.868823915719985962e-02 -5.573834478855133057e-02 7.379892468452453613e-02 -1.821095198392868042e-01 -2.749617910012602806e-03
1.102982759475708008e-01 -2.176326364278793335e-01 -1.057401672005653381e-01 -1.881498545408248901e-01 -8.115206658840179443e-02 -2.822458148002624512e-01 -2.109025791287422180e-02 2.215841859579086304e-01 -7.002916932106018066e-02 2.515985071659088135e-01 7.988841086626052856e-02 -3.645574748516082764e-01 1.138156801462173462e-01 7.967540621757507324e-02 1.445514261722564697e-01 2.894449830055236816e-01 -2.963264882564544678e-01 -2.530271373689174652e-02 5.007230117917060852e-02 3.089239001274108887e-01 1.660327613353729248e-01 -7.424715161323547363e-02 -2.731282450258731842e-02 -1.062299013137817383e-01 -1.722913682460784912e-01 -1.354149430990219116e-01 5.081873387098312378e-02 -1.610630154609680176e-01 -1.740550249814987183e-01 2.387828081846237183e-01 -7.956344634294509888e-02 -1.579277068376541138e-01
-6.614159792661666870e-02 -2.077412009239196777e-01 -7.641080021858215332e-02 -2.628255784511566162e-01 -1.188669055700302124e-01 -3.522199690341949463e-01 1.325076818466186523e-01 1.668018638156354427e-03 1.733824461698532104e-01 2.606670260429382324e-01 5.061641335487365723e-02 -3.072532117366790771e-01 3.465550839900970459e-01 2.827068567276000977e-01 1.010109633207321167e-01 2.272080630064010620e-02 -6.884752213954925537e-02 -2.007272243499755859e-01 -2.013142779469490051e-02 1.114430278539657593e-01 5.334836989641189575e-02 -1.088223755359649658e-01 1.899623423814773560e-01 -4.656615201383829117e-03 2.636436000466346741e-02 -2.584599889814853668e-02 3.917628154158592224e-02 -1.752806901931762695e-01 -1.085649579763412476e-01 2.238639444112777710e-01 2.369674295186996460e-01 -2.361297160387039185e-01
-1.727842390537261963e-01 -4.615839943289756775e-02 -1.490069329738616943e-01 -2.185275405645370483e-01 -8.369319140911102295e-02 1.523449830710887909e-02 -2.731671743094921112e-02 9.958412498235702515e-02 -1.375847607851028442e-01 2.819189131259918213e-01 1.257518380880355835e-01 -4.151654243469238281e-01 1.857300698757171631e-01 2.131188660860061646e-01 3.907155618071556091e-02 -7.744690775871276855e-02 4.368472844362258911e-02 1.264742463827133179e-01 -2.491115629673004150e-01 4.591993689537048340e-01 -2.870659530162811279e-01 8.310887217521667480e-02 6.350399926304817200e-03 8.608756214380264282e-02 1.124603897333145142e-01 -2.840582728385925293e-01 -5.410447716712951660e-02 6.855586916208267212e-02 -9.668965637683868408e-02 3.852499648928642273e-02 -5.172487348318099976e-02 6.381249427795410156e-02
2.787744700908660889e-01 -1.614649593830108643e-01 6.422881036996841431e-02 -3.951614201068878174e-01 -7.914577424526214600e-02 -3.809066414833068848e-01 1.660270392894744873e-01 2.670432031154632568e-01 -2.437807321548461914e-01 2.703662514686584473e-01 2.996308729052543640e-02 5.797274038195610046e-02 6.367474049329757690e-02 1.089661642909049988e-01 7.883257418870925903e-02 -1.835585981607437134e-01 -8.512388169765472412e-02 -2.121983021497726440e-01 -1.909724920988082886e-01 -1.753156259655952454e-02 2.858808636665344238e-02 5.612580478191375732e-02 2.609959244728088379e-01 1.221121996641159058e-01 5.687828361988067627e-02 -1.800092905759811401e-01 -4.226949810981750488e-02 1.088061034679412842e-01 4.992853850126266479e-02 1.223176158964633942e-02 -9.283085167407989502e-02 2.377166748046875000e-01
-5.514173209667205811e-02 8.024459332227706909e-02 -7.740773260593414307e-02 -2.252889424562454224e-01 -1.215488389134407043e-01 -2.009054720401763916e-01 -1.392890959978103638e-01 5.675043538212776184e-02 -1.917309612035751343e-01 3.058438301086425781e-01 1.929025053977966309e-01 -2.873479425907135010e-01 2.426244914531707764e-01 1.917845308780670166e-01 -2.333408445119857788e-01 5.769674107432365417e-02 9.560539573431015015e-02 1.492098867893218994e-01 -3.065309859812259674e-02 2.620368897914886475e-01 -2.968332767486572266e-01 3.402836620807647705e-03 1.336592435836791992e-01 1.137066781520843506e-01 -9.052018076181411743e-02 -1.770447045564651489e-01 1.211602017283439636e-01 2.579600512981414795e-01 -2.988488674163818359e-01 4.949200898408889771e-02 -3.479905053973197937e-02 1.373029649257659912e-01
2.848217487335205078e-01 -2.375040054321289062e-01 -1.861659139394760132e-01 -6.111631914973258972e-02 -3.428773283958435059e-01 -3.350963592529296875e-01 -2.341780997812747955e-02 1.009051203727722168e-01 -6.752677261829376221e-02 1.006405502557754517e-01 1.282514445483684540e-02 -2.290202826261520386e-01 5.316137894988059998e-02 2.230340689420700073e-01 8.976015448570251465e-02 8.897791616618633270e-03 -5.018530040979385376e-02 -1.039174720644950867e-01 6.971112638711929321e-02 1.228283047676086426e-01 1.087620481848716736e-01 -1.490072160959243774e-01 5.442464724183082581e-02 -3.326994180679321289e-02 -1.670626997947692871e-01 -3.385851085186004639e-01 2.311021089553833008e-01 -1.194724254310131073e-02 -4.103710353374481201e-01 1.086024940013885498e-01 -7.665013521909713745e-02 4.406232014298439026e-02
-1.436847299337387085e-01 -2.524464949965476990e-02 6.691318750381469727e-02 -3.463876247406005859e-01 -1.576314121484756470e-01 -2.652510106563568115e-01 -1.546350568532943726e-01 7.589123398065567017e-02 -1.547314226627349854e-01 6.199321895837783813e-02 -5.572231020778417587e-03 7.113179564476013184e-02 1.178326755762100220e-01 1.232760399580001831e-01 4.498442113399505615e-01 -1.361492425203323364e-01 9.922178089618682861e-02 -3.349764645099639893e-01 2.341932430863380432e-02 -9.327310323715209961e-02 -2.347442656755447388e-01 -5.485196597874164581e-03 -1.362841129302978516e-01 2.309179306030273438e-01 -6.044900044798851013e-02 -4.528455808758735657e-02 -1.100705265998840332e-01 8.418491110205650330e-03 1.987126022577285767e-01 1.732065528631210327e-01 -3.088298141956329346e-01 -7.373224198818206787e-02
-9.739020466804504395e-02 -2.829913198947906494e-01 -9.899160265922546387e-02 -1.250570565462112427e-01 -1.445649415254592896e-01 -1.724088564515113831e-02 -1.256072334945201874e-02 1.432153433561325073e-01 -1.152674015611410141e-02 5.434483662247657776e-02 1.616667658090591431e-01 -2.981196641921997070e-01 -8.155006915330886841e-03 1.779683530330657959e-01 1.479963678866624832e-02 -2.256214320659637451e-01 -9.426715224981307983e-02 -9.135542064905166626e-02 -1.597955971956253052e-01 -1.188651099801063538e-01 -1.266160905361175537e-01 6.732492893934249878e-02 2.184806764125823975e-01 1.785531640052795410e-01 -3.459637165069580078e-01 -3.953930735588073730e-01 -2.152702584862709045e-02 -2.452489286661148071e-01 7.630608230829238892e-02 -2.000048905611038208e-01 -3.200443089008331299e-01 -1.420702692121267319e-02
9.759144484996795654e-02 -1.986018419265747070e-01 -1.152989715337753296e-01 -2.487040162086486816e-01 -1.922173351049423218e-01 -1.370414793491363525e-01 -9.629275649785995483e-02 2.126125544309616089e-01 -6.401640921831130981e-02 2.945384383201599121e-01 -9.973674081265926361e-03 1.314770877361297607e-01 6.306756287813186646e-02 4.058304429054260254e-01 2.981485724449157715e-01 -1.896352320909500122e-01 9.590712934732437134e-02 -2.019386738538742065e-01 -1.909766495227813721e-01 9.862899780273437500e-02 -2.695944607257843018e-01 6.042147055268287659e-02 2.433528602123260498e-01 -1.409546378999948502e-02 5.073904991149902344e-02 9.577643126249313354e-02 -2.351630777120590210e-01 -6.392895430326461792e-02 -1.535200476646423340e-01 -1.796875707805156708e-02 -1.111292019486427307e-01 1.568728834390640259e-01
-5.104086920619010925e-02 -2.971856296062469482e-02 -2.212961912155151367e-01 -2.895573079586029053e-01 -1.822177022695541382e-01 -1.922239810228347778e-01 -2.444379590451717377e-02 2.001300901174545288e-01 -2.048771530389785767e-01 1.079577431082725525e-01 2.309003323316574097e-01 -2.431757748126983643e-01 1.076945010572671890e-02 1.554501056671142578e-01 1.905922777950763702e-02 -3.125756978988647461e-01 -1.003811210393905640e-01 2.879989333450794220e-02 -7.655614614486694336e-02 -1.562983542680740356e-01 3.034674376249313354e-02 2.318220026791095734e-02 2.598817050457000732e-01 -6.904278881847858429e-03 -2.673804163932800293e-01 -2.244032025337219238e-01 4.459573328495025635e-02 -2.154309004545211792e-01 2.397942841053009033e-01 -1.695663481950759888e-02 -3.312567174434661865e-01 -1.282901465892791748e-01
-7.774361222982406616e-02 8.799786865711212158e-02 3.046146128326654434e-03 -1.744885593652725220e-01 -1.948944032192230225e-01 -1.900300532579421997e-01 1.392290294170379639e-01 9.715029597282409668e-02 1.218281835317611694e-01 -1.545915156602859497e-01 9.502248466014862061e-02 -6.702553480863571167e-02 2.432664185762405396e-01 2.077373266220092773e-01 4.189137518405914307e-01 2.925785183906555176e-01 -1.280312836170196533e-01 -9.629616141319274902e-02 -9.465318173170089722e-02 1.426758021116256714e-01 -1.411506533622741699e-01 -1.062946766614913940e-01 2.693415880203247070e-01 -5.785223841667175293e-02 -1.578820198774337769e-01 2.619742602109909058e-02 -1.951533257961273193e-01 2.857259940356016159e-03 -1.634544879198074341e-01 1.747309602797031403e-02 -3.646533191204071045e-01 2.266202867031097412e-01
-1.838477551937103271e-01 -3.187908232212066650e-01 -1.020480021834373474e-01 -5.141524970531463623e-02 2.898972667753696442e-02 -2.160305827856063843e-01 1.408618390560150146e-01 1.491474509239196777e-01 9.957381337881088257e-02 2.232636511325836182e-01 -9.142973273992538452e-02 -2.006282955408096313e-01 3.267689645290374756e-01 1.935820728540420532e-01 2.208550125360488892e-01 1.560047268867492676e-01 -1.432527154684066772e-01 -2.137923091650009155e-01 -3.865745291113853455e-02 3.142442107200622559e-01 4.317705705761909485e-02 4.102158360183238983e-03 1.500260829925537109e-01 3.368282020092010498e-01 3.002885729074478149e-02 4.338147118687629700e-02 -1.042679101228713989e-01 -3.115247003734111786e-02 -2.111201435327529907e-01 9.567540884017944336e-02 -2.358500510454177856e-01 -8.881509304046630859e-02
2.609173357486724854e-01 2.699553966522216797e-01 2.374262735247612000e-02 -2.855494320392608643e-01 -1.546052694320678711e-01 -2.680802643299102783e-01 -2.615287005901336670e-01 1.616971492767333984e-01 -1.169699728488922119e-01 3.572936356067657471e-01 -1.370451301336288452e-01 -1.391138434410095215e-01 8.826784044504165649e-02 2.837515808641910553e-02 -1.151023134589195251e-01 -1.110733896493911743e-01 -1.824420243501663208e-01 -6.342911720275878906e-02 -2.998797222971916199e-02 8.085803710855543613e-04 -2.523074448108673096e-01 -2.998558618128299713e-02 1.640905886888504028e-01 1.629506200551986694e-01 -2.947182059288024902e-01 -2.710145711898803711e-01 -1.386618912220001221e-01 -1.194158941507339478e-01 -6.324481964111328125e-02 6.327957659959793091e-02 -1.217528432607650757e-01 -1.028139889240264893e-02
-5.818473175168037415e-02 1.444447934627532959e-01 -1.217837482690811157e-01 -2.089540064334869385e-01 2.130144983530044556e-01 -3.619340360164642334e-01 -3.196732327342033386e-02 2.322509586811065674e-01 -2.958668470382690430e-01 -7.792311953380703926e-04 3.514246940612792969e-01 -4.563193917274475098e-01 2.335436344146728516e-01 1.409721076488494873e-01 -4.894074052572250366e-03 -9.924958646297454834e-02 -9.154728613793849945e-03 -6.677597761154174805e-02 -1.334496587514877319e-01 1.564958095550537109e-01 -2.484604418277740479e-01 -3.238919889554381371e-03 9.860331565141677856e-02 1.456318050622940063e-01 -4.810315743088722229e-02 -4.163599014282226562e-02 1.108976677060127258e-01 -5.341714248061180115e-02 4.574484750628471375e-02 2.723753266036510468e-02 1.384282410144805908e-01 4.069011658430099487e-02
8.986891247332096100e-03 -1.933647692203521729e-01 1.936144009232521057e-02 -3.118903934955596924e-01 2.020460516214370728e-01 9.675230085849761963e-02 -4.700295161455869675e-03 2.548669576644897461e-01 1.252658814191818237e-01 1.878149956464767456e-01 2.389408946037292480e-01 -1.470071356743574142e-02 1.412653475999832153e-01 2.402592897415161133e-01 1.982327103614807129e-01 1.154077127575874329e-01 3.906217217445373535e-02 -6.818658672273159027e-03 2.416986972093582153e-01 3.097384274005889893e-01 -2.226812541484832764e-01 -1.853658854961395264e-01 -5.605807527899742126e-02 -3.405661880970001221e-02 -7.678566873073577881e-02 -4.420644640922546387e-01 -3.006655164062976837e-02 7.632089406251907349e-02 1.639124006032943726e-01 1.067150011658668518e-01 -1.403335481882095337e-01 3.118433989584445953e-02
8.225045353174209595e-02 2.432308159768581390e-02 2.209281921386718750e-01 1.425275802612304688e-01 -8.994864672422409058e-02 -1.342712938785552979e-01 -1.343094557523727417e-02 2.258446812629699707e-01 2.003370374441146851e-01 1.676021367311477661e-01 1.497311443090438843e-01 -2.712555825710296631e-01 3.510493934154510498e-01 3.922308087348937988e-01 1.210709586739540100e-01 3.308565542101860046e-02 -1.627352982759475708e-01 -1.731659658253192902e-02 -5.063107609748840332e-02 9.691268950700759888e-02 -1.244230289012193680e-02 2.259555011987686157e-01 2.411378920078277588e-01 2.961713373661041260e-01 -2.319097816944122314e-01 8.389332890510559082e-02 1.914773732423782349e-01 -5.624947696924209595e-02 -1.386612560600042343e-02 1.834551393985748291e-01 9.359762817621231079e-02 1.004285141825675964e-01
-1.335717886686325073e-01 -1.775486618280410767e-01 -1.413094345480203629e-02 -2.133942842483520508e-01 -2.564179897308349609e-01 -2.689035534858703613e-01 1.222966313362121582e-01 1.996667832136154175e-01 1.652501076459884644e-01 2.561632692813873291e-01 1.163096502423286438e-01 -4.500166475772857666e-01 8.462853729724884033e-02 2.389333844184875488e-01 2.296548932790756226e-01 -3.793566673994064331e-02 -6.377713382244110107e-02 -1.607296615839004517e-01 -1.246409416198730469e-01 2.780123949050903320e-01 7.353601511567831039e-03 -9.455722756683826447e-03 5.494627356529235840e-02 -1.018839627504348755e-01 2.650627167895436287e-03 -1.252473741769790649e-01 1.537315845489501953e-01 -6.889273971319198608e-02 -1.175392046570777893e-01 1.246777474880218506e-01 2.551890909671783447e-01 -9.893561154603958130e-02
-6.666714698076248169e-02 1.168117448687553406e-01 -8.384316414594650269e-02 -4.170888960361480713e-01 -2.465723007917404175e-01 -5.611460655927658081e-02 7.958482950925827026e-02 2.126218378543853760e-01 -1.809198707342147827e-01 2.205530405044555664e-01 1.727920025587081909e-02 -2.011610418558120728e-01 5.187740549445152283e-02 1.215078234672546387e-01 6.786952167749404907e-02 -4.981573671102523804e-02 -8.784309029579162598e-02 -1.336606591939926147e-01 6.673970073461532593e-02 -2.954027056694030762e-01 -1.434451639652252197e-01 -2.095548361539840698e-01 2.426978647708892822e-01 1.009367108345031738e-01 -1.591077260673046112e-02 -1.899588853120803833e-01 -1.754223257303237915e-01 1.232338324189186096e-01 1.947363913059234619e-01 -7.136212289333343506e-02 -3.923167288303375244e-01 9.296705573797225952e-02
3.175687044858932495e-02 -4.666366800665855408e-02 -9.796641767024993896e-02 -3.213043510913848877e-01 -1.091418340802192688e-01 8.014572784304618835e-03 -1.049192808568477631e-02 -1.079933494329452515e-01 -2.394781708717346191e-01 1.511627733707427979e-01 -3.453756496310234070e-02 -2.260584533214569092e-01 4.959516227245330811e-02 3.219367861747741699e-01 2.670377306640148163e-02 -2.574526667594909668e-01 7.541725039482116699e-02 -8.921360224485397339e-02 -5.842070095241069794e-03 7.143790274858474731e-02 -6.813118606805801392e-02 5.936664342880249023e-02 1.618442386388778687e-01 4.025544822216033936e-01 7.198408246040344238e-02 -4.721837937831878662e-01 2.199773192405700684e-01 4.455064237117767334e-02 -1.667287200689315796e-01 9.383311122655868530e-02 -1.082661747932434082e-01 1.122724786400794983e-01
-1.380576193332672119e-01 -1.736287213861942291e-02 -4.719796776771545410e-02 -2.069036215543746948e-01 -9.466541558504104614e-02 -2.894355952739715576e-01 -7.597366720438003540e-02 2.187851965427398682e-01 -4.037646949291229248e-02 1.261385381221771240e-01 3.022576272487640381e-01 -1.880565136671066284e-01 2.840988896787166595e-02 1.569469422101974487e-01 3.613382205367088318e-02 -1.476325839757919312e-01 -2.059191465377807617e-01 -1.710134744644165039e-01 -2.007940858602523804e-01 2.533024549484252930e-02 -6.859330087900161743e-02 5.173253268003463745e-02 1.802995651960372925e-01 7.051958888769149780e-02 -5.578877031803131104e-02 -1.852601468563079834e-01 -1.951388269662857056e-01 -1.782215833663940430e-01 1.752816438674926758e-01 -3.186790049076080322e-01 -3.157581984996795654e-01 -3.157409727573394775e-01
-3.928776457905769348e-02 -2.463718503713607788e-02 -5.923706665635108948e-02 -2.466780990362167358e-01 -3.938955068588256836e-02 -4.110226929187774658e-01 -1.192955374717712402e-01 7.001424580812454224e-02 -1.547015756368637085e-01 3.022517263889312744e-01 5.863209813833236694e-02 -2.240678966045379639e-01 5.829536914825439453e-02 -5.351189523935317993e-02 -1.944269984960556030e-02 -2.602836489677429199e-01 -1.870429813861846924e-01 1.834026165306568146e-02 -9.906245023012161255e-02 -1.590360850095748901e-01 -1.820610910654067993e-01 6.510591506958007812e-02 2.994723021984100342e-01 -1.532618850469589233e-01 -3.649534881114959717e-01 -2.254385054111480713e-01 -1.198937743902206421e-01 -5.448949337005615234e-02 2.719603665173053741e-02 -6.292335689067840576e-02 -2.251320630311965942e-01 -1.510622054338455200e-01
1.613869145512580872e-02 -8.953782916069030762e-02 2.901578880846500397e-02 -1.545039266347885132e-01 -2.631410658359527588e-01 -2.523148655891418457e-01 -8.161610364913940430e-02 7.250124961137771606e-02 -2.859544567763805389e-02 2.142839133739471436e-02 1.334013491868972778e-01 -1.278852522373199463e-01 -1.096653342247009277e-01 1.388064771890640259e-01 1.029382720589637756e-01 1.387151926755905151e-01 3.766348958015441895e-02 -3.162599503993988037e-01 1.776623576879501343e-01 2.589311003684997559e-01 1.763190478086471558e-01 -3.839116916060447693e-02 8.360052108764648438e-02 2.516131401062011719e-01 -2.478612512350082397e-01 -2.148585468530654907e-01 -3.549858331680297852e-01 -1.398459891788661480e-03 5.975493416190147400e-02 2.564091980457305908e-01 -2.732350528240203857e-01 2.124325782060623169e-01
1.160342525690793991e-02 -1.766792684793472290e-01 -3.785597160458564758e-02 -3.565897047519683838e-01 -3.092467486858367920e-01 -3.017183542251586914e-01 2.314433008432388306e-01 -5.745171755552291870e-02 1.607802510261535645e-01 2.153489924967288971e-02 -5.231560766696929932e-02 -3.245138525962829590e-01 -1.468756003305315971e-03 3.619004487991333008e-01 1.516572684049606323e-01 -1.294872015714645386e-01 -2.434568852186203003e-02 -2.024507522583007812e-01 7.705810666084289551e-02 2.823538482189178467e-01 1.009090617299079895e-02 1.646673977375030518e-01 -1.042262837290763855e-02 -9.318813681602478027e-02 -1.368157267570495605e-01 -1.200549304485321045e-01 1.946825832128524780e-01 8.486944437026977539e-02 8.672325871884822845e-03 4.528522491455078125e-02 2.182566374540328979e-01 -1.329952012747526169e-02
-9.976060688495635986e-02 4.878525808453559875e-02 4.843875765800476074e-02 -2.210912555456161499e-01 1.053132414817810059e-01 -7.647082954645156860e-02 -7.984893023967742920e-02 3.029266297817230225e-01 -4.070338793098926544e-03 2.606189250946044922e-01 1.212857961654663086e-01 -2.875548973679542542e-02 2.792277745902538300e-02 2.537593841552734375e-01 1.144347488880157471e-01 -3.856584057211875916e-02 1.709770858287811279e-01 -2.761818282306194305e-02 4.376709461212158203e-02 -1.116800308227539062e-01 -7.708428055047988892e-02 -1.310385465621948242e-01 2.779279947280883789e-01 1.760593801736831665e-01 -1.841873377561569214e-01 -5.948196053504943848e-01 3.101012483239173889e-02 1.544316709041595459e-01 1.119941249489784241e-01 2.877095527946949005e-02 -2.035513371229171753e-01 -1.226437687873840332e-01
-3.099471144378185272e-02 -1.555295884609222412e-01 -6.836035847663879395e-02 -4.559810459613800049e-01 1.821544021368026733e-01 -4.641042649745941162e-01 3.738322854042053223e-01 1.504071354866027832e-01 -2.293418049812316895e-01 1.016039922833442688e-01 -7.881238311529159546e-02 -1.001502573490142822e-01 8.965781889855861664e-03 1.528266668319702148e-01 1.251306682825088501e-01 -7.853772491216659546e-03 1.218276768922805786e-01 -1.177712678909301758e-01 4.229037836194038391e-02 -1.523813754320144653e-01 8.511152863502502441e-02 -9.181202203035354614e-02 4.278490692377090454e-02 -9.599243104457855225e-02 -2.702926397323608398e-01 2.337880618870258331e-02 -1.454478595405817032e-02 -1.117091178894042969e-01 6.585764884948730469e-02 -4.138062149286270142e-02 -2.408330142498016357e-01 -4.700446501374244690e-02
-8.012260496616363525e-02 1.329127401113510132e-01 -1.863330006599426270e-01 -7.337968051433563232e-02 -3.464028835296630859e-01 -4.105595499277114868e-02 -4.112955927848815918e-02 4.154648482799530029e-01 -1.171765550971031189e-01 2.393862307071685791e-01 -5.294889211654663086e-03 -1.706672161817550659e-01 2.397302389144897461e-01 -5.142978206276893616e-02 1.205283701419830322e-01 4.399266466498374939e-02 -8.615472167730331421e-02 -1.393515467643737793e-01 8.591622114181518555e-03 -1.423598527908325195e-01 -2.496425211429595947e-01 7.116924971342086792e-02 2.332265675067901611e-01 3.438457846641540527e-01 -1.477390676736831665e-01 -2.173957824707031250e-01 4.927046224474906921e-02 -4.893099516630172729e-02 2.552686333656311035e-01 -7.414684444665908813e-02 4.799531400203704834e-02 -1.702700257301330566e-01
2.578300610184669495e-02 5.392507836222648621e-02 -4.035139679908752441e-01 -1.425516307353973389e-01 2.095875740051269531e-01 -5.172733664512634277e-01 6.673423200845718384e-02 1.419999003410339355e-01 -1.827409565448760986e-01 1.071435436606407166e-01 -8.687089383602142334e-02 -1.189181348308920860e-03 1.504200696945190430e-01 1.789486110210418701e-01 1.936039328575134277e-01 -1.423265188932418823e-01 9.324228763580322266e-02 -2.011869549751281738e-01 -4.624193999916315079e-03 2.065587788820266724e-01 2.210240364074707031e-01 6.257563829421997070e-03 8.785147219896316528e-02 -4.582763835787773132e-02 -7.144182175397872925e-02 -6.022566556930541992e-02 -9.248795360326766968e-02 -1.908030807971954346e-01 -1.386152952909469604e-01 -1.067818980664014816e-02 -1.917647421360015869e-01 -2.280278354883193970e-01
1.472766548395156860e-01 -1.289062798023223877e-01 -6.155819632112979889e-03 -1.036335751414299011e-01 -8.889676630496978760e-02 -7.457313686609268188e-02 -1.838440597057342529e-01 2.675249278545379639e-01 1.274833530187606812e-01 4.177185893058776855e-02 5.449927970767021179e-02 -5.971397161483764648e-01 9.432690590620040894e-02 2.263764590024948120e-01 1.372091006487607956e-02 -2.528814226388931274e-02 -2.133451215922832489e-02 -3.325941264629364014e-01 -1.682339310646057129e-01 2.996515631675720215e-01 -1.651905179023742676e-01 -2.383499890565872192e-01 2.142917066812515259e-01 -8.921262621879577637e-02 -2.540872991085052490e-02 2.619443833827972412e-02 5.129649117588996887e-02 7.832454890012741089e-02 5.652218312025070190e-02 -5.221677571535110474e-02 9.143999963998794556e-02 4.518526419997215271e-02
1.389693468809127808e-01 -3.373827338218688965e-01 -2.412313967943191528e-01 -3.994257152080535889e-01 9.146046638488769531e-02 -1.002320721745491028e-01 1.057534888386726379e-01 1.448062658309936523e-01 -6.170148029923439026e-02 3.371298313140869141e-01 3.173498436808586121e-02 1.623048633337020874e-02 2.547068893909454346e-01 -7.083882391452789307e-02 1.366982161998748779e-01 6.837397068738937378e-02 -6.120584160089492798e-02 -1.089734956622123718e-01 -1.026422251015901566e-02 1.143463030457496643e-01 -2.398472977802157402e-03 7.180506736040115356e-02 9.433640539646148682e-02 4.344556033611297607e-01 3.034903667867183685e-02 -1.651712656021118164e-01 -4.266162961721420288e-02 4.933026060461997986e-02 -8.275704830884933472e-02 2.909861207008361816e-01 -6.375966221094131470e-02 1.640612185001373291e-01
2.012957781553268433e-01 2.522525787353515625e-01 -2.458366453647613525e-01 -1.701795607805252075e-01 -3.697482347488403320e-01 -6.182801723480224609e-02 8.354935795068740845e-03 3.659418523311614990e-01 -6.766563653945922852e-02 1.312935501337051392e-01 1.552429348230361938e-01 -1.383788138628005981e-01 3.135474026203155518e-01 5.588760226964950562e-02 -1.211133673787117004e-01 1.220190338790416718e-02 -1.516290903091430664e-01 -2.204762771725654602e-02 1.037544682621955872e-01 -8.290793746709823608e-02 -2.227260917425155640e-01 1.058180034160614014e-01 2.400688827037811279e-01 1.820489466190338135e-01 -2.409758418798446655e-01 -1.513393223285675049e-01 7.453012466430664062e-02 -1.037131994962692261e-01 1.832021027803421021e-01 1.461061239242553711e-01 -5.420456826686859131e-02 5.278304964303970337e-02
-1.355743110179901123e-01 -2.912538051605224609e-01 1.789423823356628418e-01 -2.294111996889114380e-01 -5.193691328167915344e-02 -9.600826352834701538e-02 2.145542353391647339e-01 9.740637242794036865e-02 -1.749942302703857422e-01 1.488125175237655640e-01 -1.387774795293807983e-01 -2.503876686096191406e-01 2.652509510517120361e-01 6.324098259210586548e-02 2.408577501773834229e-01 2.962779067456722260e-02 -1.063026115298271179e-01 -2.010834403336048126e-02 -9.731444716453552246e-02 3.187913000583648682e-01 -2.451082505285739899e-02 8.224103599786758423e-02 3.323792815208435059e-01 2.528049945831298828e-01 -1.104054227471351624e-01 -1.699396073818206787e-01 1.849635541439056396e-01 -5.238074436783790588e-02 -2.918077707290649414e-01 -4.712148383259773254e-02 2.782463282346725464e-02 7.753423601388931274e-02
-5.883407220244407654e-02 -3.239519195631146431e-03 7.484935224056243896e-02 -3.136008605360984802e-02 -2.435675859451293945e-01 -1.095140874385833740e-01 -1.601408421993255615e-01 1.764830052852630615e-01 -7.134790718555450439e-02 1.938022375106811523e-01 3.256946802139282227e-01 -3.922562599182128906e-01 1.833580583333969116e-01 3.037014007568359375e-01 3.266408443450927734e-01 -7.137075066566467285e-02 5.171317979693412781e-02 -2.259982191026210785e-02 -3.998680785298347473e-02 3.857093453407287598e-01 -1.686485856771469116e-01 -1.726534068584442139e-01 -7.659195363521575928e-02 2.101765386760234833e-02 1.460359692573547363e-01 -1.109566986560821533e-01 2.183253020048141479e-01 9.857975877821445465e-03 1.087087672203779221e-02 4.778186231851577759e-02 -1.201137006282806396e-01 7.247696816921234131e-02
1.097131241112947464e-02 1.579353511333465576e-01 2.293040603399276733e-02 -2.636122703552246094e-01 -4.487365111708641052e-02 -3.402605652809143066e-01 4.716686531901359558e-02 1.926420778036117554e-01 -6.908105313777923584e-02 1.269638836383819580e-01 -4.557187482714653015e-02 1.296146661043167114e-01 3.523969948291778564e-01 1.101526021957397461e-01 2.758804261684417725e-01 1.732629090547561646e-01 2.169733941555023193e-01 -8.028912357985973358e-03 1.013585645705461502e-02 -1.254792213439941406e-01 2.752975001931190491e-02 -1.257237344980239868e-01 1.263450980186462402e-01 -3.710137307643890381e-02 -3.273624777793884277e-01 -3.707446455955505371e-01 -1.308220475912094116e-01 -1.876979768276214600e-01 1.171884164214134216e-01 -3.709498792886734009e-02 1.169689446687698364e-01 -2.071929872035980225e-01
8.716709166765213013e-02 -1.458079554140567780e-02 -6.786096096038818359e-02 -1.686032116413116455e-01 -7.720768451690673828e-02 -3.118738532066345215e-01 1.753194630146026611e-01 1.906441897153854370e-01 -3.989044111222028732e-03 -7.735234498977661133e-02 -1.246140524744987488e-02 -4.764284491539001465e-01 1.286876052618026733e-01 1.941312253475189209e-01 2.192108035087585449e-01 -1.205789595842361450e-01 -1.538495421409606934e-01 4.334040358662605286e-02 -1.239458471536636353e-01 -1.172705180943012238e-02 -4.190058708190917969e-01 -1.371672749519348145e-01 1.959784328937530518e-02 1.687692999839782715e-01 -2.268084734678268433e-01 1.377734094858169556e-01 1.364496629685163498e-02 -7.617746014147996902e-04 -6.974421441555023193e-02 -2.692266702651977539e-01 6.238159537315368652e-02 -1.507474780082702637e-01
-3.083520531654357910e-01 1.961364299058914185e-01 -7.317283004522323608e-02 -1.745956204831600189e-02 8.433139324188232422e-02 -1.913446187973022461e-01 7.141423225402832031e-02 2.862639725208282471e-01 -1.575528085231781006e-01 2.760947048664093018e-01 2.170796096324920654e-01 -3.722299933433532715e-01 2.930293381214141846e-01 2.784718759357929230e-03 2.332366406917572021e-01 1.321164965629577637e-01 -1.540350317955017090e-01 1.035779193043708801e-01 2.364983409643173218e-02 1.392228901386260986e-01 -1.572595238685607910e-01 -6.707247230224311352e-04 8.949425071477890015e-02 -2.549848854541778564e-01 -1.308698952198028564e-01 -4.733855370432138443e-03 1.321557164192199707e-01 2.171308845281600952e-01 -6.127638742327690125e-02 1.960178464651107788e-01 -9.553911536931991577e-02 -1.843635179102420807e-02
1.654094606637954712e-01 -2.205018699169158936e-01 1.736225187778472900e-02 -1.660478413105010986e-01 -3.175311982631683350e-01 -2.198742330074310303e-01 1.726986467838287354e-02 1.962060779333114624e-01 1.724169105291366577e-01 3.716840967535972595e-02 -9.953542053699493408e-02 -9.145945310592651367e-02 3.717178106307983398e-01 2.794315516948699951e-01 1.327859908342361450e-01 1.959328502416610718e-01 3.706207871437072754e-02 -2.500814795494079590e-01 -1.662498414516448975e-01 1.631136089563369751e-01 -4.896217584609985352e-02 8.355379849672317505e-02 2.543984651565551758e-01 3.102557957172393799e-01 -4.578661173582077026e-02 1.582077592611312866e-01 1.627731919288635254e-01 -6.944560259580612183e-02 5.104444548487663269e-02 -5.834285169839859009e-02 1.002725288271903992e-01 1.532885134220123291e-01
-1.859425455331802368e-01 -8.690782636404037476e-02 4.744022712111473083e-02 -7.516229897737503052e-02 -1.448965072631835938e-01 -1.747558861970901489e-01 1.961495727300643921e-01 2.387478351593017578e-01 -1.282136142253875732e-01 6.876433640718460083e-02 -7.637108117341995239e-02 -2.708306014537811279e-01 7.733956724405288696e-02 1.088328212499618530e-01 1.600315272808074951e-01 1.747389435768127441e-01 1.898918598890304565e-01 -6.174847111105918884e-02 1.319166421890258789e-01 1.870345324277877808e-01 -1.401740461587905884e-01 -8.968582749366760254e-02 3.922227025032043457e-02 -3.948145359754562378e-02 2.052474953234195709e-02 -2.144469320774078369e-01 -2.266382128000259399e-01 3.104472160339355469e-02 7.965851575136184692e-02 1.076471805572509766e-02 -5.445116758346557617e-01 3.223459422588348389e-01
-1.026979684829711914e-01 -1.383023113012313843e-01 7.428719662129878998e-03 -1.508375406265258789e-01 -1.316868960857391357e-01 -3.787674009799957275e-01 1.306529939174652100e-01 1.244096159934997559e-01 4.873748496174812317e-02 -9.182282537221908569e-02 3.158449828624725342e-01 2.958267368376255035e-02 2.399234324693679810e-01 2.591878473758697510e-01 1.457891762256622314e-01 2.083129137754440308e-01 -1.363917887210845947e-01 -5.584371834993362427e-02 2.279372327029705048e-02 3.367853164672851562e-01 -1.733206957578659058e-01 8.135020732879638672e-02 3.766964972019195557e-01 -7.587771862745285034e-02 8.333840221166610718e-02 -1.165788993239402771e-01 5.253958515822887421e-03 7.193644996732473373e-03 1.929532289505004883e-01 1.502687484025955200e-01 -3.845514031127095222e-03 2.300252616405487061e-01
5.586763471364974976e-02 -1.012548208236694336e-01 -1.352189779281616211e-01 -2.067241668701171875e-01 -1.110313311219215393e-01 -2.528105080127716064e-01 -1.202173531055450439e-02 2.617481052875518799e-01 -1.437491774559020996e-01 1.114965900778770447e-01 1.433705389499664307e-01 -1.177402064204216003e-01 -2.156741684302687645e-03 1.796693354845046997e-01 6.350763142108917236e-02 2.737270295619964600e-01 4.273243248462677002e-02 -4.335142076015472412e-01 -9.280428290367126465e-03 1.613547652959823608e-01 -5.013682320713996887e-02 -2.302619628608226776e-02 2.988569904118776321e-03 4.931924343109130859e-01 -1.463593393564224243e-01 1.481153815984725952e-01 -1.195222139358520508e-01 7.223333418369293213e-02 1.888644099235534668e-01 1.079482287168502808e-01 -1.663295179605484009e-01 4.389351978898048401e-02
2.056526839733123779e-01 2.636201307177543640e-02 -8.432522416114807129e-02 -7.775575667619705200e-02 -9.286727756261825562e-02 -2.400864660739898682e-01 2.973445877432823181e-02 8.782707899808883667e-02 -7.858420908451080322e-02 2.748933136463165283e-01 -1.111081615090370178e-01 -2.598645389080047607e-01 2.690285444259643555e-01 1.369615495204925537e-01 1.357215046882629395e-01 7.497384399175643921e-02 -2.830078601837158203e-01 -1.221280358731746674e-02 5.785740911960601807e-02 -1.168743893504142761e-01 7.709477841854095459e-02 -3.378661870956420898e-01 -1.567066162824630737e-01 2.180889546871185303e-01 -2.435034513473510742e-01 -1.680380403995513916e-01 1.027493029832839966e-01 -9.171955287456512451e-02 2.460313886404037476e-01 7.003445923328399658e-02 -3.150334954261779785e-01 1.776223331689834595e-01
-8.724039047956466675e-02 9.153030812740325928e-02 -7.415776699781417847e-02 -4.617656767368316650e-01 -2.685131728649139404e-01 2.994860522449016571e-02 4.859215579926967621e-03 3.278355896472930908e-01 -1.057799831032752991e-01 -1.215703319758176804e-02 2.720473408699035645e-01 -3.843181431293487549e-01 1.411271691322326660e-01 -5.796996131539344788e-02 1.329968869686126709e-01 -1.671719737350940704e-02 -1.915577352046966553e-01 -8.966004103422164917e-02 -6.669592857360839844e-02 -1.221249848604202271e-01 -2.857485711574554443e-01 -1.890509873628616333e-01 1.508130878210067749e-01 4.969740286469459534e-03 -1.701277196407318115e-01 -3.329540044069290161e-02 -1.100763082504272461e-01 -1.765553951263427734e-01 1.743395179510116577e-01 -2.762395329773426056e-02 -2.532916143536567688e-03 4.163716733455657959e-02
-2.439972572028636932e-02 -1.109224185347557068e-01 1.621091216802597046e-01 -3.400296866893768311e-01 1.488657444715499878e-01 -3.095632195472717285e-01 -3.656108081340789795e-01 2.053643912076950073e-01 -2.003149390220642090e-01 1.556436717510223389e-01 1.009960193186998367e-02 -1.864541620016098022e-01 1.002430394291877747e-01 5.340323969721794128e-02 9.607329219579696655e-02 6.366248428821563721e-02 -3.178369998931884766e-01 -8.456758409738540649e-02 -2.663863599300384521e-01 -4.866218939423561096e-02 -1.109073236584663391e-01 -2.384946793317794800e-01 2.396277636289596558e-01 2.933998405933380127e-02 -4.328711330890655518e-02 -4.215369373559951782e-02 -6.709643639624118805e-03 -2.213039994239807129e-01 2.166463993489742279e-02 3.643653541803359985e-02 -2.482872456312179565e-01 2.974297106266021729e-02
2.754780948162078857e-01 3.568491339683532715e-02 1.085313633084297180e-01 -5.091992020606994629e-01 -7.749349623918533325e-02 -3.741905391216278076e-01 -2.094981968402862549e-01 1.447480469942092896e-01 -1.884435266256332397e-01 2.388700842857360840e-01 -3.143525496125221252e-02 -2.111906409263610840e-01 1.813375800848007202e-01 -5.137433484196662903e-02 -1.578660868108272552e-02 -1.331254690885543823e-01 -1.788046211004257202e-01 8.589074760675430298e-02 -5.766171216964721680e-02 6.025904789566993713e-02 -1.748221814632415771e-01 1.624617129564285278e-01 1.252617388963699341e-01 6.659234315156936646e-02 -2.215036563575267792e-02 -1.874114274978637695e-01 -2.688683271408081055e-01 5.204989388585090637e-02 -1.493738405406475067e-02 -3.646712983027100563e-03 -7.895537465810775757e-02 -9.373819082975387573e-02
-7.495605200529098511e-02 -2.069988101720809937e-01 -2.924687787890434265e-02 -2.630071640014648438e-01 -1.709542721509933472e-01 -3.950620070099830627e-02 1.209810748696327209e-01 1.143471971154212952e-01 -3.039364218711853027e-01 2.756825983524322510e-01 -1.104179620742797852e-01 -1.811302602291107178e-01 1.538520902395248413e-01 -8.576851338148117065e-02 1.821512281894683838e-01 2.685313858091831207e-02 1.601485460996627808e-01 9.866502881050109863e-02 1.321298722177743912e-02 3.311950564384460449e-01 -2.242309302091598511e-01 3.649952113628387451e-01 -3.079936280846595764e-02 1.507198959589004517e-01 -3.235297799110412598e-01 -5.489358305931091309e-02 1.693332642316818237e-01 -7.226673513650894165e-02 1.211115997284650803e-02 1.287146359682083130e-01 -2.103746868669986725e-02 1.831688880920410156e-01
-8.537241816520690918e-02 -7.609008997678756714e-02 3.525358065962791443e-02 -1.519300490617752075e-01 -4.090203344821929932e-02 -3.992725610733032227e-01 1.189282909035682678e-01 5.831899866461753845e-02 -1.166862472891807556e-01 1.007563918828964233e-01 -7.414293289184570312e-02 -2.587029039859771729e-01 3.286228775978088379e-01 1.084560826420783997e-01 2.330646812915802002e-01 -2.611963152885437012e-01 1.556320786476135254e-01 1.775455921888351440e-01 -1.993983425199985504e-02 2.456701695919036865e-01 -3.161822557449340820e-01 -3.183390200138092041e-01 1.269246041774749756e-01 1.324632111936807632e-02 -3.811798989772796631e-02 1.607391536235809326e-01 -6.451115012168884277e-02 -6.777085363864898682e-02 1.196381077170372009e-01 -8.917237818241119385e-02 2.087389379739761353e-01 -9.744889289140701294e-02
-4.170279204845428467e-02 3.837453573942184448e-02 1.872476339340209961e-01 -2.765976488590240479e-01 -3.687952458858489990e-01 -2.236333638429641724e-01 -1.115154325962066650e-01 1.749771386384963989e-01 -1.013298928737640381e-01 2.920663058757781982e-01 -6.454848498106002808e-02 1.018202584236860275e-02 -3.218349814414978027e-02 1.654657423496246338e-01 1.834551692008972168e-01 -2.696700207889080048e-02 -4.051274806261062622e-02 -5.360493063926696777e-02 9.912402182817459106e-02 2.680974900722503662e-01 1.580950766801834106e-01 1.746227592229843140e-01 -4.898115620017051697e-02 2.997539937496185303e-01 -7.022361457347869873e-02 -1.312814354896545410e-01 2.578796148300170898e-01 1.526307463645935059e-01 -8.803519420325756073e-03 9.225493669509887695e-02 -3.673822879791259766e-01 -6.348097324371337891e-02
1.255723237991333008e-01 6.420575827360153198e-02 -1.903993636369705200e-01 -2.815175242722034454e-02 -1.984329223632812500e-01 -1.399738937616348267e-01 -1.599693596363067627e-01 1.808611452579498291e-01 7.761232554912567139e-02 6.316934525966644287e-02 -4.771380871534347534e-02 -2.402337193489074707e-01 3.127342164516448975e-01 3.968996107578277588e-01 1.000071391463279724e-01 2.724232673645019531e-01 -9.363066405057907104e-02 -1.051156520843505859e-01 -1.942332135513424873e-03 -1.711229830980300903e-01 -1.294008940458297729e-01 -1.935299932956695557e-01 1.584400385618209839e-01 -8.269932121038436890e-03 -1.725868284702301025e-01 -9.664063155651092529e-02 -2.421183437108993530e-01 2.071318030357360840e-01 2.397024035453796387e-01 -1.907729804515838623e-01 -2.111439853906631470e-01 -9.320912510156631470e-02
1.895207017660140991e-01 1.707410812377929688e-01 6.427685171365737915e-02 -4.737605452537536621e-01 -6.635424494743347168e-02 -1.670562624931335449e-01 -1.645819097757339478e-01 2.710433006286621094e-01 -2.707669883966445923e-02 1.704400032758712769e-02 -2.131623625755310059e-01 -2.982582747936248779e-01 3.876047208905220032e-02 -4.584059491753578186e-02 1.374594680964946747e-02 -2.266974747180938721e-01 -1.609880924224853516e-01 -7.275076955556869507e-02 -1.330992132425308228e-01 8.625315874814987183e-02 -1.993121653795242310e-01 -2.503677457571029663e-02 1.557183116674423218e-01 8.872555941343307495e-02 -1.500989347696304321e-01 -3.608312308788299561e-01 -1.893180757761001587e-01 8.928202837705612183e-02 -2.316227369010448456e-02 2.212506830692291260e-01 -8.662069588899612427e-02 2.262209169566631317e-02
1.278976500034332275e-01 -2.299554049968719482e-01 3.404726833105087280e-02 -2.201441824436187744e-01 -1.786393970251083374e-01 -1.732793748378753662e-01 -3.593456000089645386e-02 2.541622519493103027e-01 1.034841760993003845e-01 3.081410229206085205e-01 -1.578658223152160645e-01 -2.954353094100952148e-01 2.436568737030029297e-01 2.925568260252475739e-02 4.932080581784248352e-02 3.212627172470092773e-01 6.075029447674751282e-02 -9.553954750299453735e-02 2.336072623729705811e-01 1.797962486743927002e-01 6.750889122486114502e-02 -8.288183063268661499e-02 1.445748358964920044e-01 2.562752962112426758e-01 -1.122185960412025452e-01 -1.673937886953353882e-01 3.978932276368141174e-02 -3.623566776514053345e-02 -2.785349786281585693e-01 1.883711069822311401e-01 -9.344765543937683105e-02 8.094001561403274536e-02
-1.157958898693323135e-02 -1.356101036071777344e-01 1.278755813837051392e-01 -1.813192814588546753e-01 1.933976262807846069e-01 -1.265015453100204468e-01 1.307915002107620239e-01 -6.346427649259567261e-02 2.215495407581329346e-01 2.688092589378356934e-01 6.304957717657089233e-02 -3.942841291427612305e-01 2.710711359977722168e-01 1.407738178968429565e-01 2.781187742948532104e-02 -7.216807454824447632e-02 -1.820604205131530762e-01 -1.328594982624053955e-01 1.185219958424568176e-01 1.143675968050956726e-01 -5.511290431022644043e-01 -8.242054283618927002e-02 6.698396056890487671e-02 7.079225778579711914e-02 -2.906897291541099548e-02 -2.848161943256855011e-02 1.932795047760009766e-01 1.033122092485427856e-02 1.144291013479232788e-01 -5.974537134170532227e-02 3.175113350152969360e-02 1.513265520334243774e-01
1.614151149988174438e-02 3.334235399961471558e-02 -2.486655712127685547e-01 -2.128008902072906494e-01 2.144097536802291870e-01 -7.595971226692199707e-02 3.755958378314971924e-01 4.110391438007354736e-01 -2.261384278535842896e-01 9.996297210454940796e-02 8.388891071081161499e-02 -1.423262208700180054e-01 5.767591670155525208e-02 7.541350554674863815e-03 3.852923214435577393e-01 3.707470372319221497e-03 1.911056488752365112e-01 -1.770439445972442627e-01 4.216745123267173767e-02 1.569912880659103394e-01 6.403081119060516357e-02 -3.358028829097747803e-02 1.281820684671401978e-01 -5.599289759993553162e-02 -7.392587512731552124e-02 4.677257500588893890e-03 -1.400717645883560181e-01 -1.654345095157623291e-01 2.858351357281208038e-02 -1.516307145357131958e-02 -3.094282448291778564e-01 1.453185677528381348e-01
-7.426442950963973999e-02 -3.029636144638061523e-01 3.317370079457759857e-03 -2.522264793515205383e-02 -2.841329574584960938e-01 -3.168209791183471680e-01 1.902676224708557129e-01 1.437657326459884644e-01 6.440491229295730591e-02 1.424996256828308105e-01 1.488598436117172241e-01 -5.834386944770812988e-01 4.960893467068672180e-02 1.461895406246185303e-01 1.397353857755661011e-01 1.733223050832748413e-01 -1.245568022131919861e-01 -7.336309552192687988e-02 2.336121536791324615e-02 2.010987401008605957e-01 -3.354163840413093567e-02 -9.368619322776794434e-02 4.392068088054656982e-02 -1.232783589512109756e-02 -6.953911483287811279e-02 -1.337852049618959427e-02 2.653605043888092041e-01 5.133662000298500061e-02 -1.623392403125762939e-01 2.067126519978046417e-02 -1.266954839229583740e-01 -9.431058168411254883e-02
-8.319630473852157593e-02 -1.761895269155502319e-01 7.416384667158126831e-02 -1.427597850561141968e-01 -1.784833669662475586e-01 -1.960327923297882080e-01 1.710740774869918823e-01 9.689299762248992920e-02 2.783437073230743408e-02 2.949103415012359619e-01 -2.308602929115295410e-01 -3.943088352680206299e-01 1.694376617670059204e-01 2.827117741107940674e-01 9.300537407398223877e-02 3.349871188402175903e-02 -1.171315237879753113e-01 -1.423723697662353516e-01 -1.336454153060913086e-01 3.963291943073272705e-01 -6.394622474908828735e-02 4.807628225535154343e-03 1.756800562143325806e-01 1.709852218627929688e-01 7.225217670202255249e-02 -1.459097266197204590e-01 7.142131030559539795e-02 6.075514853000640869e-02 -2.184810489416122437e-01 1.836451888084411621e-01 8.921861648559570312e-03 -1.493472456932067871e-01
-6.841329485177993774e-02 -3.572689890861511230e-01 -3.137257695198059082e-02 -1.546593457460403442e-01 -8.089028298854827881e-02 -2.104471921920776367e-01 1.005388200283050537e-01 -1.494261473417282104e-01 -4.904978722333908081e-02 1.846779435873031616e-01 1.491578221321105957e-01 -2.317373901605606079e-01 3.133184313774108887e-01 2.643860280513763428e-01 1.792352646589279175e-01 -5.885752849280834198e-03 -1.458303481340408325e-01 -4.462001323699951172e-01 -3.910186514258384705e-02 1.980558037757873535e-01 -1.009720042347908020e-01 2.136800736188888550e-01 7.743487507104873657e-02 2.408226765692234039e-02 -2.059878259897232056e-01 -3.022639080882072449e-02 -2.188822999596595764e-02 -1.036192998290061951e-01 -5.584486760199069977e-03 -1.491744071245193481e-01 2.096542418003082275e-01 -4.970179498195648193e-02
-1.680016517639160156e-01 4.314976185560226440e-02 7.506525609642267227e-03 1.093917340040206909e-01 2.142030745744705200e-02 1.962477155029773712e-02 4.365214332938194275e-02 1.462043821811676025e-01 -6.684437394142150879e-02 3.065454065799713135e-01 1.632845215499401093e-02 -1.434447169303894043e-01 2.800794839859008789e-01 4.306405186653137207e-01 2.813959717750549316e-01 2.910521812736988068e-02 -1.981808394193649292e-01 -1.094922274351119995e-01 -5.975941568613052368e-02 4.750607311725616455e-01 -2.279412150382995605e-01 -4.722401127219200134e-02 -2.425567619502544403e-02 3.203609585762023926e-02 4.972254484891891479e-02 -2.314544618129730225e-01 -5.943956598639488220e-02 4.790209978818893433e-02 5.126768723130226135e-02 -1.188325732946395874e-01 -2.292136251926422119e-01 5.548044294118881226e-02
5.477298423647880554e-02 -2.091850787401199341e-01 9.725940972566604614e-02 -3.386508524417877197e-01 2.349084801971912384e-02 -9.206292033195495605e-02 3.178447484970092773e-02 3.998778760433197021e-01 -7.813131064176559448e-02 2.263886630535125732e-01 -1.885903030633926392e-01 -1.312011200934648514e-02 2.052133381366729736e-01 3.435791134834289551e-01 1.588776409626007080e-01 3.417952731251716614e-02 6.378031335771083832e-03 -1.891139745712280273e-01 5.713229626417160034e-02 1.427504271268844604e-01 -8.455358445644378662e-02 -1.398537456989288330e-01 -6.660231947898864746e-02 -1.077486015856266022e-02 -6.403829902410507202e-02 3.663480654358863831e-02 -3.003820478916168213e-01 -1.518322527408599854e-01 3.005047738552093506e-01 2.393254637718200684e-01 6.308191269636154175e-02 1.360228806734085083e-01
1.786794513463973999e-01 1.191737055778503418e-01 -1.006169542670249939e-01 -1.835107356309890747e-01 2.375207245349884033e-01 -3.280521929264068604e-01 -1.481196582317352295e-01 1.691105663776397705e-01 -2.223850935697555542e-01 3.764850199222564697e-01 -8.250159025192260742e-02 3.670997545123100281e-02 1.438029855489730835e-01 2.711422443389892578e-01 -5.122702103108167648e-03 -3.718249127268791199e-02 1.315635591745376587e-01 -2.927277088165283203e-01 -7.716600596904754639e-02 -1.325577944517135620e-01 -1.947601884603500366e-01 -1.534201353788375854e-01 1.692371815443038940e-01 2.492139488458633423e-01 -6.266915798187255859e-02 -1.501559019088745117e-01 5.694213882088661194e-02 -1.951179653406143188e-01 5.121289566159248352e-02 8.894903957843780518e-02 -1.999478638172149658e-01 -5.914719775319099426e-02
2.064079977571964264e-02 2.450853288173675537e-01 -2.190423607826232910e-01 -1.562180370092391968e-01 -2.284213453531265259e-01 -1.324598640203475952e-01 -3.279878199100494385e-02 5.027951002120971680e-01 -1.035954281687736511e-01 5.217927321791648865e-02 4.597102850675582886e-02 -2.663151025772094727e-01 6.995653361082077026e-02 -8.560111373662948608e-02 -5.076018162071704865e-03 -2.628193423151969910e-02 -2.361657917499542236e-01 -1.672753244638442993e-01 3.065034933388233185e-02 2.566274954006075859e-03 -4.164604544639587402e-01 1.084138974547386169e-01 6.037322431802749634e-02 1.430503278970718384e-01 -1.640719473361968994e-01 -2.579342126846313477e-01 1.564743518829345703e-01 6.045604497194290161e-02 6.434401124715805054e-02 1.532497853040695190e-01 -2.903218753635883331e-02 -5.767154041677713394e-03
3.224811255931854248e-01 6.597873568534851074e-02 -4.239807836711406708e-03 -3.144188523292541504e-01 -1.939805895090103149e-01 -2.048619240522384644e-01 -9.924352169036865234e-02 3.023129403591156006e-01 1.436920911073684692e-01 1.640186756849288940e-01 -1.996802836656570435e-01 -3.524088859558105469e-01 1.450688093900680542e-01 -1.137804165482521057e-01 1.433190796524286270e-02 -3.135309219360351562e-01 -4.022162407636642456e-02 -1.622455567121505737e-01 1.377980858087539673e-01 5.528010427951812744e-02 -1.434393525123596191e-01 1.649608314037322998e-01 2.322867512702941895e-01 4.316017031669616699e-02 -2.197933644056320190e-01 -1.302981674671173096e-01 -1.499164700508117676e-01 -3.955390676856040955e-02 -1.144462823867797852e-01 8.793567121028900146e-02 -5.785404145717620850e-02 2.698629535734653473e-02
-1.351988911628723145e-01 1.814316213130950928e-01 -3.592816293239593506e-01 -4.476931989192962646e-01 -1.213125362992286682e-01 -1.856904029846191406e-01 -2.395022362470626831e-01 2.019266784191131592e-02 1.551738828420639038e-01 9.587842226028442383e-02 -1.464261412620544434e-01 -1.069550737738609314e-01 5.638267472386360168e-02 1.026441752910614014e-01 -9.039533138275146484e-02 1.024537160992622375e-01 -9.427943825721740723e-02 -4.766060411930084229e-02 1.124955117702484131e-01 2.127837091684341431e-01 -9.819161891937255859e-02 1.673559099435806274e-01 -3.384821861982345581e-02 2.037763148546218872e-01 -2.694302499294281006e-01 -1.826738119125366211e-01 2.515726983547210693e-01 -2.384915053844451904e-01 -1.875400841236114502e-01 5.221121013164520264e-02 -1.287028472870588303e-02 1.361194998025894165e-02
2.488732039928436279e-01 -8.835648000240325928e-02 4.012401029467582703e-02 -5.173398852348327637e-01 -9.175082296133041382e-02 -1.276478469371795654e-01 7.847405970096588135e-02 3.456640243530273438e-01 -5.823067203164100647e-02 3.727864623069763184e-01 -1.843426078557968140e-01 -1.153327524662017822e-01 3.280825018882751465e-01 -1.676802039146423340e-01 3.897689282894134521e-02 -2.161850333213806152e-01 -1.556225270032882690e-01 -8.133858442306518555e-02 -1.777719706296920776e-01 1.194441169500350952e-01 -3.491898253560066223e-02 1.271210163831710815e-01 -5.047373473644256592e-02 1.066376343369483948e-01 -1.093335077166557312e-01 -7.724090013653039932e-03 -4.423364996910095215e-02 5.006678029894828796e-02 7.989251986145973206e-03 -1.837946329033002257e-04 -1.061329767107963562e-01 -3.448356688022613525e-02
6.763991713523864746e-02 9.861451387405395508e-02 -1.344134509563446045e-01 -4.460849449969828129e-04 -1.083795875310897827e-01 -1.834653168916702271e-01 4.774605855345726013e-02 6.194171682000160217e-02 -1.849036663770675659e-02 8.988571912050247192e-02 -1.173891499638557434e-01 -4.422894418239593506e-01 -5.468499287962913513e-02 1.791705042123794556e-01 1.907442063093185425e-01 -3.364004194736480713e-01 1.885474473237991333e-01 -7.838990539312362671e-02 -7.694875355809926987e-03 3.125692903995513916e-01 -2.507454454898834229e-01 2.529009878635406494e-01 1.457921713590621948e-01 2.083790861070156097e-02 -2.807533442974090576e-01 -3.385469689965248108e-02 2.880184054374694824e-01 -8.058312535285949707e-02 1.835826039314270020e-01 1.456063389778137207e-01 -2.918409928679466248e-02 2.236357517540454865e-02
-8.209137618541717529e-02 -1.096712574362754822e-01 1.867690831422805786e-01 -1.407693922519683838e-01 -3.051138222217559814e-01 -2.004775702953338623e-01 2.300888895988464355e-01 1.658761650323867798e-01 6.376511603593826294e-02 -8.102176338434219360e-02 2.757669053971767426e-02 -2.079337090253829956e-02 3.694269061088562012e-01 1.700262874364852905e-01 2.697337865829467773e-01 1.233476549386978149e-01 -3.249306678771972656e-01 -1.332275122404098511e-01 4.986590892076492310e-02 2.857232689857482910e-01 7.634905725717544556e-02 -5.933289602398872375e-02 2.727385163307189941e-01 8.202765882015228271e-02 5.394833534955978394e-02 -1.284744292497634888e-01 -5.623996257781982422e-02 5.052699521183967590e-02 -6.265410687774419785e-03 1.615355839021503925e-03 -1.507486999034881592e-01 3.190551400184631348e-01
-2.785829305648803711e-01 1.315557509660720825e-01 8.469644188880920410e-02 -1.101449131965637207e-01 -1.603678017854690552e-01 -3.236023783683776855e-01 2.642933428287506104e-01 1.006653904914855957e-01 -8.431211858987808228e-02 1.344305723905563354e-01 -1.223779022693634033e-01 -3.953819274902343750e-01 1.426634192466735840e-01 2.637405097484588623e-01 3.473712801933288574e-01 -1.309600621461868286e-01 1.011727377772331238e-01 1.371970623731613159e-01 -4.253598675131797791e-02 1.926525086164474487e-01 -2.114483863115310669e-01 -8.227511495351791382e-02 1.544839739799499512e-01 -4.104809835553169250e-02 2.831018716096878052e-02 1.934412121772766113e-01 2.076441422104835510e-02 5.433886498212814331e-02 2.205178588628768921e-01 8.688092231750488281e-02 -1.482094824314117432e-02 -9.017662703990936279e-02
2.015369944274425507e-02 -2.176184654235839844e-01 -3.287932574748992920e-01 -3.917931765317916870e-02 1.821963936090469360e-01 -2.989705502986907959e-01 5.460513383150100708e-02 1.264744102954864502e-01 5.055207759141921997e-03 -5.820862948894500732e-02 -9.882564097642898560e-02 4.089597240090370178e-02 2.323209196329116821e-01 -6.228862330317497253e-03 3.652401566505432129e-01 -4.057040438055992126e-02 -1.919621378183364868e-01 3.127592429518699646e-02 -7.125113159418106079e-02 1.712685674428939819e-01 -1.628540158271789551e-01 1.692828536033630371e-01 -4.588484391570091248e-02 4.323091208934783936e-01 -1.377850025892257690e-01 -3.179529607295989990e-01 3.265153989195823669e-02 8.126378990709781647e-03 1.266916692256927490e-01 5.550475791096687317e-02 -1.863657385110855103e-01 7.511282712221145630e-02
-1.533088646829128265e-02 1.757822930812835693e-01 1.055753752589225769e-01 -8.795776218175888062e-02 -2.569493651390075684e-01 -7.348367571830749512e-02 -2.872301265597343445e-02 3.464359343051910400e-01 1.256849914789199829e-01 1.034040078520774841e-01 1.089701894670724869e-02 -2.922514379024505615e-01 4.472934827208518982e-02 3.869042694568634033e-01 2.337274402379989624e-01 -8.828161656856536865e-02 -2.092070728540420532e-01 -6.463801860809326172e-02 -1.323510706424713135e-01 3.869922459125518799e-02 8.788385987281799316e-02 -1.193359270691871643e-01 -6.346349138766527176e-03 2.390737384557723999e-01 -1.960819810628890991e-01 1.575790643692016602e-01 1.890017241239547729e-01 -1.288392394781112671e-01 -1.153731420636177063e-01 3.676582872867584229e-01 -4.666453972458839417e-02 1.385557949542999268e-01
2.156730145215988159e-01 -5.533970519900321960e-02 5.663250014185905457e-02 -3.939486443996429443e-01 -1.157233193516731262e-01 1.702805049717426300e-02 1.413224190473556519e-01 1.401960849761962891e-01 -1.458117961883544922e-01 3.543576002120971680e-01 1.945291608572006226e-01 3.638739511370658875e-02 -2.471701242029666901e-02 2.538655102252960205e-01 1.022587567567825317e-01 -1.205452159047126770e-01 -2.110277563333511353e-01 -2.626028358936309814e-01 -1.413163095712661743e-01 1.856292784214019775e-01 -4.596551880240440369e-02 2.617011219263076782e-02 7.217723876237869263e-02 3.019956946372985840e-01 1.615058630704879761e-02 -1.643199175596237183e-01 7.400657050311565399e-03 -5.577402934432029724e-02 -8.175867609679698944e-03 -1.232291981577873230e-01 -1.955989599227905273e-01 3.340650498867034912e-01
1.724643446505069733e-02 -1.738500893115997314e-01 -3.701603040099143982e-02 -3.506979942321777344e-01 -3.088602721691131592e-01 -2.019827365875244141e-01 -3.238818421959877014e-02 3.021274507045745850e-01 2.992959320545196533e-02 1.351802796125411987e-01 -1.500527933239936829e-02 -8.002974838018417358e-02 1.238731145858764648e-01 1.507474482059478760e-01 3.788574039936065674e-02 1.480323374271392822e-01 -5.759321525692939758e-02 -3.761226832866668701e-01 1.419788002967834473e-01 4.489357117563486099e-03 1.112785413861274719e-01 7.747205346822738647e-02 4.497356712818145752e-02 1.569463461637496948e-01 -3.630364239215850830e-01 1.346398890018463135e-01 -2.806442975997924805e-01 4.399421066045761108e-02 -8.512058109045028687e-02 -1.374488323926925659e-01 -2.251787036657333374e-01 -1.091503947973251343e-01
1.008529365062713623e-01 -1.110033169388771057e-01 -1.619962453842163086e-01 -1.556539088487625122e-01 -1.953652948141098022e-01 -2.041218131780624390e-01 2.021633088588714600e-01 1.319765001535415649e-01 -1.315272748470306396e-01 8.780314028263092041e-02 6.426820158958435059e-02 -3.816827535629272461e-01 2.549301981925964355e-01 7.609763741493225098e-02 1.345505863428115845e-01 -3.245096802711486816e-01 -2.034375220537185669e-01 -2.242418676614761353e-01 -8.894757926464080811e-02 7.153787463903427124e-02 -7.917648181319236755e-03 1.269661188125610352e-01 4.497290551662445068e-01 1.110078170895576477e-01 1.749773770570755005e-01 -5.469791591167449951e-02 3.091024234890937805e-03 2.598698064684867859e-02 -3.753015771508216858e-02 -1.549260467290878296e-01 1.501148790121078491e-01 -4.692285880446434021e-02
7.004120945930480957e-02 -1.233815699815750122e-01 -2.867148257791996002e-02 -1.965591460466384888e-01 -2.193412482738494873e-01 -3.085348904132843018e-01 8.502564579248428345e-02 2.047615945339202881e-01 1.089244633913040161e-01 -1.900074183940887451e-01 1.608205027878284454e-02 -2.041891515254974365e-01 4.666917026042938232e-01 9.973273426294326782e-02 1.897177398204803467e-01 2.504117190837860107e-01 -3.014293313026428223e-01 -1.010962203145027161e-01 -7.163125555962324142e-03 2.622795403003692627e-01 -2.057878300547599792e-02 -1.077260915189981461e-02 7.860423997044563293e-03 -1.400173157453536987e-01 5.611885711550712585e-02 -9.241967648267745972e-02 -1.256206482648849487e-01 1.247122064232826233e-01 -9.244151413440704346e-02 4.918478056788444519e-02 -2.411751598119735718e-01 1.711849421262741089e-01
1.453711837530136108e-01 -3.768289461731910706e-02 1.994182020425796509e-01 -3.063353598117828369e-01 3.224873170256614685e-02 9.569057077169418335e-02 -7.931167632341384888e-02 2.722022831439971924e-01 -1.580803692340850830e-01 9.037250420078635216e-04 5.714824795722961426e-02 -9.693575091660022736e-03 2.589526474475860596e-01 3.559986650943756104e-01 -1.510362178087234497e-01 -2.177433297038078308e-02 -8.746226876974105835e-02 -1.762696355581283569e-01 -3.202749416232109070e-02 -5.523291975259780884e-02 -2.378387749195098877e-01 -2.228446900844573975e-01 2.506620883941650391e-01 1.238043755292892456e-01 -2.053495347499847412e-01 -1.048545613884925842e-01 1.639657616615295410e-01 1.718846857547760010e-01 -2.084819376468658447e-01 2.709253430366516113e-01 -1.126190181821584702e-03 -2.327831238508224487e-01
1.144882887601852417e-01 1.477957889437675476e-02 -1.725167632102966309e-01 -3.029115200042724609e-01 -1.969380378723144531e-01 -4.670960605144500732e-01 5.655347369611263275e-03 3.231489658355712891e-01 -4.768973588943481445e-02 1.783018708229064941e-01 -1.625082045793533325e-01 -1.628402471542358398e-01 -1.745296322042122483e-04 -2.936512529850006104e-01 2.284979969263076782e-01 -2.260501831769943237e-01 -1.002099514007568359e-01 -8.259014040231704712e-02 -3.784728795289993286e-02 8.974858559668064117e-03 4.770686477422714233e-02 3.350850567221641541e-02 1.712993532419204712e-01 9.928503632545471191e-02 -2.294715791940689087e-01 -9.944760799407958984e-02 2.223674356937408447e-01 -2.393835224211215973e-02 -9.537281095981597900e-02 7.570340484380722046e-02 1.874017268419265747e-01 6.093890592455863953e-02
1.776253432035446167e-01 -2.889389917254447937e-02 -1.352959275245666504e-01 -2.134193331003189087e-01 -2.381701022386550903e-02 -7.780660688877105713e-02 1.386358141899108887e-01 4.104761779308319092e-01 -9.737050533294677734e-02 2.173838913440704346e-01 -1.793993413448333740e-01 -2.638068497180938721e-01 4.198017418384552002e-01 1.072289496660232544e-01 1.331321429461240768e-02 -2.050752341747283936e-01 -3.926386684179306030e-02 2.709116227924823761e-02 -1.099840328097343445e-01 2.129694670438766479e-01 -1.484507620334625244e-01 -2.203081361949443817e-02 1.277696341276168823e-01 -2.061546295881271362e-01 1.051114350557327271e-01 4.519674181938171387e-02 2.877657115459442139e-02 8.198908530175685883e-03 -3.367875218391418457e-01 9.301389753818511963e-02 -1.818183250725269318e-02 -2.085188478231430054e-01
-6.362245418131351471e-03 -1.345039904117584229e-01 -2.241448909044265747e-01 -2.005029618740081787e-01 2.144144326448440552e-01 -4.410872459411621094e-01 3.415607511997222900e-01 1.094646528363227844e-01 -2.644310593605041504e-01 1.865750104188919067e-01 -8.729609102010726929e-02 -3.720220923423767090e-02 1.974070630967617035e-02 1.724284738302230835e-01 7.765787839889526367e-02 4.910521581768989563e-02 5.900933220982551575e-02 -2.864673733711242676e-01 9.115989506244659424e-02 -7.376559078693389893e-03 -8.383110165596008301e-02 -2.217304147779941559e-02 -3.662322461605072021e-02 1.905365497805178165e-03 -2.453082352876663208e-01 2.943587675690650940e-02 -7.263219356536865234e-02 -2.175286412239074707e-01 1.465138792991638184e-01 1.056675016880035400e-01 -3.421235382556915283e-01 6.208420917391777039e-02
6.212216243147850037e-02 -2.532671093940734863e-01 -5.521085113286972046e-02 -3.030644655227661133e-01 -4.396316409111022949e-02 -2.952123582363128662e-01 1.140830367803573608e-01 -8.463516831398010254e-02 -2.529282867908477783e-01 7.712474465370178223e-02 -8.456052839756011963e-02 -4.615710675716400146e-02 1.128135100007057190e-01 3.289795815944671631e-01 9.013316035270690918e-02 -1.260510534048080444e-01 -3.174858689308166504e-01 -9.470105916261672974e-02 1.665951311588287354e-01 1.201479434967041016e-01 -2.840844690799713135e-01 2.292829453945159912e-01 -1.506414823234081268e-02 2.511307895183563232e-01 1.973745822906494141e-01 -1.655910164117813110e-01 -1.053584367036819458e-01 -3.815294802188873291e-02 1.277858167886734009e-01 1.317982561886310577e-02 -2.337405979633331299e-01 7.124566286802291870e-02
-4.104778543114662170e-02 -1.836151331663131714e-01 1.040591672062873840e-02 -3.990043699741363525e-01 6.540028005838394165e-02 5.931813269853591919e-02 -2.906666696071624756e-02 2.353862822055816650e-01 2.425810880959033966e-02 1.420508921146392822e-01 -4.717424884438514709e-02 -2.293260246515274048e-01 6.033409014344215393e-02 3.283713161945343018e-01 3.243948221206665039e-01 -2.582706212997436523e-01 -1.227700710296630859e-01 -2.933192849159240723e-01 2.868355438113212585e-02 -1.037931814789772034e-02 -3.056752085685729980e-01 -5.831534415483474731e-02 1.457114517688751221e-01 1.105665117502212524e-01 1.337351799011230469e-01 1.358831822872161865e-01 -1.798393130302429199e-01 8.586288243532180786e-02 -2.526156008243560791e-01 -9.055805206298828125e-02 4.288778454065322876e-02 -1.163589884527027607e-03
-2.656407058238983154e-01 7.562023401260375977e-02 1.596374958753585815e-01 -5.971282254904508591e-03 -1.609795987606048584e-01 -2.600742876529693604e-01 -1.042216643691062927e-01 2.401152402162551880e-01 -1.768023520708084106e-01 2.501399219036102295e-01 -1.159125939011573792e-01 -2.785100340843200684e-01 1.384162604808807373e-01 3.437016904354095459e-01 1.673215478658676147e-01 -1.366919279098510742e-01 1.337889581918716431e-01 8.943367004394531250e-02 1.076163351535797119e-01 3.182195723056793213e-01 -2.323674112558364868e-01 9.667455404996871948e-02 -1.464121043682098389e-01 1.711800992488861084e-01 -3.808689489960670471e-02 1.483435034751892090e-01 2.946184761822223663e-02 7.697928696870803833e-03 -1.275437623262405396e-01 2.528983950614929199e-01 -5.531812086701393127e-02 8.265107125043869019e-02
1.122013404965400696e-01 -2.573461234569549561e-01 -9.179555810987949371e-03 -8.521406352519989014e-02 -1.585531830787658691e-01 -2.371022552251815796e-01 2.447974383831024170e-01 8.420426398515701294e-02 -1.517891045659780502e-02 3.121001720428466797e-01 -1.090986207127571106e-01 -1.795570105314254761e-01 1.740938238799571991e-02 4.681691825389862061e-01 -7.392847537994384766e-02 -2.225556522607803345e-01 -2.708733081817626953e-01 -1.145485267043113708e-01 -1.869501918554306030e-01 2.469028383493423462e-01 -2.448707371950149536e-01 -5.098496749997138977e-02 1.738393008708953857e-01 3.330732136964797974e-02 9.882747381925582886e-02 -8.836829662322998047e-02 -2.662500180304050446e-02 2.920069172978401184e-02 -1.479043215513229370e-01 1.336757689714431763e-01 -7.052653282880783081e-02 9.513847529888153076e-02
-7.791621983051300049e-02 -1.581292003393173218e-01 1.769461035728454590e-01 -5.671354532241821289e-01 -2.263001501560211182e-01 -1.511247009038925171e-01 -2.491652965545654297e-02 1.931624412536621094e-01 -9.815749526023864746e-02 -1.135169118642807007e-01 -1.890192478895187378e-01 9.935597330331802368e-02 1.215567067265510559e-01 1.882294863462448120e-01 1.597360968589782715e-01 -2.700800895690917969e-01 1.097880527377128601e-01 -2.757861316204071045e-01 3.060011565685272217e-02 7.496895641088485718e-02 -1.294578462839126587e-01 -7.747203111648559570e-02 5.207482352852821350e-02 1.800889074802398682e-01 -1.833933442831039429e-01 -1.377925276756286621e-01 3.140939772129058838e-02 -4.591628164052963257e-02 2.116625010967254639e-02 -1.058696359395980835e-01 -2.163525521755218506e-01 -1.430028527975082397e-01
-6.280788220465183258e-03 5.497851595282554626e-02 1.357534974813461304e-01 -3.752184212207794189e-01 6.848688423633575439e-02 -2.709756791591644287e-01 7.804819941520690918e-02 1.879663765430450439e-01 4.999308846890926361e-03 2.223914861679077148e-01 -5.417558923363685608e-02 5.716221872717142105e-03 -2.100307308137416840e-02 1.730711609125137329e-01 2.558382451534271240e-01 7.906247675418853760e-02 2.138041108846664429e-01 1.338756680488586426e-01 -5.082425102591514587e-02 5.055104265920817852e-04 -1.592327505350112915e-01 -3.632550239562988281e-01 6.317257136106491089e-02 6.962294876575469971e-02 -2.618304491043090820e-01 -3.365597426891326904e-01 -1.133668199181556702e-01 -9.310442209243774414e-02 1.650904417037963867e-01 -2.270681411027908325e-02 -1.728177219629287720e-01 -2.651020288467407227e-01
-1.640000939369201660e-02 -1.920556128025054932e-01 -1.047597825527191162e-01 -1.046871021389961243e-01 -1.193373724818229675e-01 -2.661201357841491699e-01 2.081989347934722900e-01 5.711353942751884460e-02 -7.279913872480392456e-02 9.871885180473327637e-02 -1.465823501348495483e-01 -4.740815237164497375e-02 2.704450488090515137e-01 2.573096565902233124e-02 -9.708568453788757324e-02 2.179757356643676758e-01 1.011859551072120667e-01 -1.907238662242889404e-01 1.478471606969833374e-01 9.008124470710754395e-02 -2.424871325492858887e-01 8.032224327325820923e-02 2.584680318832397461e-01 6.413006037473678589e-02 -3.042761981487274170e-01 -7.660416513681411743e-02 -3.297528326511383057e-01 -2.398417294025421143e-01 -5.468586459755897522e-02 -9.541544131934642792e-03 -2.846147716045379639e-01 -2.795759141445159912e-01
-9.652501903474330902e-03 -3.877487778663635254e-02 -1.190228685736656189e-01 -2.634700238704681396e-01 -6.747458875179290771e-02 -1.773321926593780518e-01 3.502231463789939880e-02 3.471641540527343750e-01 -2.740828692913055420e-02 1.623899936676025391e-01 -4.080403596162796021e-02 -2.399229854345321655e-01 1.603119522333145142e-01 2.903642356395721436e-01 7.998545467853546143e-02 3.684731572866439819e-02 3.870464116334915161e-02 1.682384312152862549e-01 3.658745288848876953e-01 1.315018534660339355e-01 1.112092956900596619e-01 3.290034532546997070e-01 3.210580945014953613e-01 2.581656873226165771e-01 -9.091793745756149292e-02 1.109309419989585876e-01 2.217182144522666931e-02 -4.355771816335618496e-04 -1.937512494623661041e-02 -1.804995238780975342e-01 1.651373803615570068e-01 1.918566972017288208e-02
2.312138229608535767e-01 1.152725964784622192e-01 -1.495539397001266479e-01 -4.324846267700195312e-01 9.894160181283950806e-02 -2.923084199428558350e-01 -1.244178786873817444e-01 7.005891203880310059e-02 -1.522909104824066162e-01 1.072048991918563843e-01 -2.278510015457868576e-03 -8.041124045848846436e-02 1.482470035552978516e-01 5.299761891365051270e-02 -1.350783109664916992e-01 -8.705399930477142334e-03 1.677968055009841919e-01 -1.031679511070251465e-01 -2.536517381668090820e-01 1.004791483283042908e-01 -8.144897222518920898e-02 -1.789883822202682495e-01 3.391310870647430420e-01 3.092928230762481689e-01 -9.144995361566543579e-02 -2.762177288532257080e-01 1.717106699943542480e-01 -4.924238100647926331e-02 -1.289891451597213745e-01 1.669633984565734863e-01 -1.539470441639423370e-02 -7.673984393477439880e-03
1.246654167771339417e-01 -1.325670033693313599e-01 8.770836889743804932e-02 -2.045762091875076294e-01 -2.179628759622573853e-01 -2.930881083011627197e-01 5.183243378996849060e-02 8.373558521270751953e-03 -1.123409792780876160e-01 8.156406134366989136e-02 8.832648396492004395e-03 -1.593893766403198242e-01 3.182891607284545898e-01 1.613772809505462646e-01 3.226627707481384277e-01 1.862529665231704712e-01 -2.436784058809280396e-01 9.162547998130321503e-03 2.272170409560203552e-02 1.830163002014160156e-01 -9.794261306524276733e-03 -1.595531404018402100e-02 1.034670546650886536e-01 -1.402475237846374512e-01 -8.028340339660644531e-02 -5.887747928500175476e-02 -3.307529091835021973e-01 3.010710701346397400e-03 -6.386122666299343109e-03 -3.709186315536499023e-01 -2.968662381172180176e-01 3.158930316567420959e-02
1.421868056058883667e-01 -1.699583828449249268e-01 -7.473445683717727661e-02 -5.452053993940353394e-02 7.032150775194168091e-02 3.368917107582092285e-02 1.293080896139144897e-01 1.002513170242309570e-01 4.164861887693405151e-02 1.137343496084213257e-01 2.173921763896942139e-01 -4.865210354328155518e-01 2.373585402965545654e-01 1.484351009130477905e-01 1.011818870902061462e-01 -2.365969866514205933e-01 -5.328018590807914734e-02 -2.328480631113052368e-01 3.362627699971199036e-02 3.185828924179077148e-01 -3.687264919281005859e-01 -1.622614264488220215e-01 -1.982558146119117737e-02 -4.215411841869354248e-02 -1.922402083873748779e-01 -2.683126032352447510e-01 3.318384289741516113e-02 -1.095998883247375488e-01 9.927959181368350983e-03 -1.132102981209754944e-01 8.448433130979537964e-02 3.683739108964800835e-03
7.854314893484115601e-02 1.177969798445701599e-01 -8.130190521478652954e-02 -1.809961497783660889e-01 -7.658082246780395508e-02 -4.288191199302673340e-01 -5.703375861048698425e-02 1.251844167709350586e-01 2.403494156897068024e-02 -9.236297570168972015e-03 1.245665028691291809e-01 -2.601937949657440186e-01 3.400998115539550781e-01 3.276492655277252197e-01 9.515875577926635742e-02 -5.801678821444511414e-02 -1.116869077086448669e-01 2.041742056608200073e-01 -1.132186315953731537e-02 1.017644926905632019e-01 -4.979127943515777588e-01 8.473197370767593384e-02 -8.247890323400497437e-02 4.957805946469306946e-02 -1.912854462862014771e-01 -4.207123070955276489e-02 -7.217287272214889526e-02 -5.076634883880615234e-02 -3.415339440107345581e-02 -1.474505811929702759e-01 1.201052442193031311e-01 -1.024057157337665558e-02
-3.490917757153511047e-02 2.289353311061859131e-02 1.127471774816513062e-01 -2.098137289285659790e-01 -2.066234052181243896e-01 -1.991463899612426758e-01 2.154165953397750854e-01 4.676777869462966919e-02 -1.632754951715469360e-01 3.762463927268981934e-01 1.825383901596069336e-01 -2.946627698838710785e-02 4.602355509996414185e-02 2.270570546388626099e-01 -5.891148746013641357e-02 -1.210382878780364990e-01 -1.960787624120712280e-01 2.928138710558414459e-02 -4.801945388317108154e-02 -1.766922138631343842e-02 -7.600773125886917114e-02 -8.100179582834243774e-02 1.699909716844558716e-01 2.611352503299713135e-01 -2.008863240480422974e-01 -2.018699944019317627e-01 -4.045598506927490234e-01 -1.244986951351165771e-01 -3.058221340179443359e-01 1.026087775826454163e-01 6.978491693735122681e-02 1.258024275302886963e-01
-6.213612854480743408e-02 -2.034207880496978760e-01 1.416475027799606323e-01 -2.285999059677124023e-01 -2.030809968709945679e-01 -3.640745878219604492e-01 2.184852063655853271e-01 1.300557255744934082e-01 8.427563309669494629e-02 2.716589868068695068e-01 3.497137874364852905e-02 -2.770908176898956299e-01 1.104435473680496216e-01 3.394854962825775146e-01 1.434006690979003906e-01 6.834048032760620117e-02 2.651145868003368378e-02 -2.602102458477020264e-01 -1.762368232011795044e-01 2.373068779706954956e-01 -1.357036679983139038e-01 7.426386326551437378e-02 2.742402851581573486e-01 -9.679558128118515015e-02 3.961605206131935120e-02 4.394894465804100037e-02 1.630631983280181885e-01 -3.909578174352645874e-02 -7.289438694715499878e-02 1.272757947444915771e-01 1.208636611700057983e-01 -1.937635056674480438e-02
1.893371157348155975e-02 1.603226177394390106e-02 3.831730410456657410e-02 -1.149807497859001160e-01 5.437079444527626038e-02 -1.006757393479347229e-01 8.992054313421249390e-02 1.002507060766220093e-01 -4.645933955907821655e-02 1.475435942411422729e-01 -8.683899044990539551e-02 -2.932857573032379150e-01 1.633731126785278320e-01 1.200356110930442810e-01 3.071502745151519775e-01 2.811110019683837891e-01 -9.206341207027435303e-02 -9.483288973569869995e-02 1.296614557504653931e-01 1.329465806484222412e-01 -2.131446078419685364e-02 -5.049223303794860840e-01 -1.801439747214317322e-02 2.479032874107360840e-01 -2.419861406087875366e-01 -8.774966746568679810e-02 7.659107446670532227e-03 -1.758428961038589478e-01 -6.537637859582901001e-02 -1.922895759344100952e-01 -3.325270712375640869e-01 -5.763106793165206909e-02
1.319346278905868530e-01 3.393893688917160034e-02 -1.919946447014808655e-02 -2.122095227241516113e-01 -2.331053093075752258e-02 -2.568586170673370361e-01 7.934969663619995117e-02 2.078053206205368042e-01 -7.557564228773117065e-02 -1.711664050817489624e-01 1.323018819093704224e-01 -2.806430160999298096e-01 3.613605499267578125e-01 2.544567584991455078e-01 2.445994764566421509e-01 -7.704019546508789062e-02 -1.580857932567596436e-01 8.321076631546020508e-02 4.166484624147415161e-02 7.613125443458557129e-02 -4.213864803314208984e-01 3.799998387694358826e-02 -1.792795509099960327e-01 1.616334021091461182e-01 -2.318088561296463013e-01 -6.956409662961959839e-02 2.934260852634906769e-02 -1.704829931259155273e-01 -1.973628252744674683e-01 -4.785020649433135986e-02 1.437649726867675781e-01 2.321365475654602051e-02
-1.511167585849761963e-01 -2.518140971660614014e-01 -5.247536301612854004e-02 -1.936863362789154053e-01 -2.176561951637268066e-01 -4.029835462570190430e-01 1.901332139968872070e-01 -6.421551853418350220e-02 -9.966380149126052856e-02 3.773981034755706787e-01 9.523221850395202637e-02 -1.594604402780532837e-01 1.238011419773101807e-01 2.139054238796234131e-01 2.685208916664123535e-01 2.098178677260875702e-02 -1.435505896806716919e-01 -3.689495027065277100e-01 -6.348134577274322510e-02 2.072006165981292725e-01 -2.117275446653366089e-02 4.193916916847229004e-02 3.836658969521522522e-02 -5.346239358186721802e-02 -8.185670524835586548e-02 7.690654695034027100e-02 1.212063580751419067e-01 -1.589253842830657959e-01 1.198422759771347046e-01 -1.430225521326065063e-01 2.306593209505081177e-02 -6.937806308269500732e-02
9.271782822906970978e-03 1.477041840553283691e-01 1.378698199987411499e-01 -3.248007297515869141e-01 -2.341651469469070435e-01 -1.945515871047973633e-01 1.799529939889907837e-01 8.790380507707595825e-02 -9.030960500240325928e-02 2.942763268947601318e-01 1.424849033355712891e-02 -3.089962303638458252e-01 4.586250334978103638e-02 2.410688698291778564e-01 -1.010616794228553772e-01 -2.746863849461078644e-02 -2.534287236630916595e-02 1.929774880409240723e-02 -4.034298285841941833e-02 -1.714163459837436676e-02 -1.001376807689666748e-01 -5.685178562998771667e-02 3.752977773547172546e-02 2.648905813694000244e-01 -2.038469612598419189e-01 1.568447239696979523e-02 -2.058856785297393799e-01 -1.182082146406173706e-01 -2.694438397884368896e-01 3.106658160686492920e-01 1.059760078787803650e-01 3.047974407672882080e-01
5.161745473742485046e-02 -3.448461592197418213e-01 -9.157551079988479614e-02 -2.998097538948059082e-01 -1.082550268620252609e-02 -1.358273625373840332e-01 -5.198154971003532410e-02 1.255557984113693237e-01 4.790648072957992554e-02 2.153258537873625755e-03 -8.436135947704315186e-02 -1.666574478149414062e-01 1.049698889255523682e-01 3.197325170040130615e-01 2.051752954721450806e-01 -2.347677797079086304e-01 9.718415886163711548e-02 -3.015157878398895264e-01 3.156879544258117676e-02 2.442561276257038116e-02 -4.423804283142089844e-01 -8.912661671638488770e-02 2.409055978059768677e-01 -4.685398936271667480e-02 2.046141475439071655e-01 1.948027871549129486e-02 -4.273788258433341980e-02 -1.430355608463287354e-01 -1.935087442398071289e-01 -1.950399391353130341e-02 -8.757339417934417725e-02 1.400311291217803955e-01
-9.587493538856506348e-02 4.486979544162750244e-02 -2.287075966596603394e-01 -1.959996819496154785e-01 -1.482369601726531982e-01 -2.370311617851257324e-01 -8.167137205600738525e-02 2.479316592216491699e-01 -2.927537262439727783e-01 2.315787672996520996e-01 -6.113807857036590576e-02 -1.755072027444839478e-01 -6.594498641788959503e-03 1.827200502157211304e-01 2.887665033340454102e-01 1.845719218254089355e-01 -1.225368902087211609e-01 2.296538352966308594e-01 1.667903363704681396e-01 2.654685974121093750e-01 7.588232308626174927e-02 -3.349048644304275513e-02 1.033894717693328857e-02 -1.985535770654678345e-01 -7.396278530359268188e-02 -1.741805672645568848e-02 -1.411903500556945801e-01 -5.815475061535835266e-02 5.084249377250671387e-02 2.725899219512939453e-01 -1.921332031488418579e-01 2.676965892314910889e-01
9.276027977466583252e-02 -1.949092000722885132e-01 5.111675336956977844e-02 -4.498175382614135742e-01 -1.233606114983558655e-01 -4.744742065668106079e-02 -2.337953895330429077e-01 1.987025439739227295e-01 -1.348285228013992310e-01 6.368330121040344238e-02 -5.398060753941535950e-02 7.004051655530929565e-02 1.138010546565055847e-01 2.155534476041793823e-01 1.248152256011962891e-01 -3.087623789906501770e-02 2.399612218141555786e-02 -3.308729827404022217e-01 -1.741175539791584015e-02 -3.980173170566558838e-02 -3.484398126602172852e-01 -2.463025227189064026e-02 3.129699453711509705e-02 6.909468024969100952e-02 -3.226261138916015625e-01 -1.529681980609893799e-01 2.375483280047774315e-03 -3.850976377725601196e-02 1.451240926980972290e-01 -1.205442622303962708e-01 -3.552592992782592773e-01 1.891522295773029327e-02
2.126601189374923706e-01 2.131412038579583168e-03 -2.135328017175197601e-02 -1.772782504558563232e-01 2.018618732690811157e-01 -2.591648399829864502e-01 1.512025743722915649e-01 8.184562623500823975e-02 6.782706081867218018e-02 2.441050410270690918e-01 2.198016345500946045e-01 -2.422648221254348755e-01 2.628568708896636963e-01 1.787102036178112030e-02 4.006310924887657166e-02 -1.399968862533569336e-01 1.870299130678176880e-01 6.816177815198898315e-02 1.258939653635025024e-01 1.257448494434356689e-01 -6.530015170574188232e-02 -6.541097164154052734e-02 6.308683007955551147e-02 -8.101203478872776031e-03 -3.680461645126342773e-01 -3.524551987648010254e-01 -1.816849261522293091e-01 1.935952901840209961e-01 2.168912440538406372e-03 -9.355644881725311279e-02 -1.481100469827651978e-01 -2.808223068714141846e-01
-1.704278290271759033e-01 3.117314539849758148e-03 -1.414759457111358643e-01 4.046096280217170715e-02 -1.352410614490509033e-01 -3.118814527988433838e-01 1.540713291615247726e-02 2.193602919578552246e-01 2.641227543354034424e-01 2.259502857923507690e-01 -2.233388125896453857e-01 -2.804646492004394531e-01 1.787945777177810669e-01 1.097303330898284912e-01 1.249720528721809387e-01 -5.241798982024192810e-02 1.043618991971015930e-01 -5.741394683718681335e-02 2.400780469179153442e-01 1.443357765674591064e-01 -1.471345871686935425e-01 6.559257954359054565e-02 1.924590170383453369e-01 3.253270983695983887e-01 -1.031120866537094116e-01 5.808245018124580383e-02 -3.360808491706848145e-01 -1.106362715363502502e-01 -1.828241050243377686e-01 -1.745197325944900513e-01 -7.900502532720565796e-02 5.328527465462684631e-02
-1.659634560346603394e-01 -1.829937100410461426e-02 5.658527091145515442e-02 -3.518128693103790283e-01 1.016403362154960632e-01 -2.356941848993301392e-01 5.540852621197700500e-02 1.504483073949813843e-01 1.536160334944725037e-02 6.356649100780487061e-02 -2.026562839746475220e-01 -7.422052323818206787e-02 5.313671007752418518e-02 8.200655877590179443e-02 2.779999375343322754e-01 -7.628683932125568390e-03 2.545873820781707764e-01 4.365846887230873108e-02 -8.506550639867782593e-02 -9.526376426219940186e-02 -2.009320855140686035e-01 -4.252746105194091797e-01 1.291932612657546997e-01 9.149709343910217285e-02 -2.833251953125000000e-01 -4.296126663684844971e-01 -7.423754781484603882e-03 -1.529406383633613586e-02 2.383587136864662170e-02 -3.945739939808845520e-03 8.280335925519466400e-03 -1.438950002193450928e-01
-9.015554189682006836e-02 -1.900773346424102783e-01 -1.725635528564453125e-01 -9.066994488239288330e-02 -1.040590852499008179e-01 -1.970971077680587769e-01 1.634027808904647827e-02 7.983588427305221558e-02 1.560898125171661377e-01 3.800322115421295166e-01 -1.154268980026245117e-01 -4.488810598850250244e-01 3.254443705081939697e-01 2.875127196311950684e-01 1.270755082368850708e-01 1.003333851695060730e-01 4.835096374154090881e-02 -1.800413429737091064e-02 1.986307352781295776e-01 1.231491789221763611e-01 -1.611632108688354492e-02 1.122149229049682617e-01 1.171621829271316528e-01 5.318520218133926392e-02 -1.027422770857810974e-01 -2.912004664540290833e-02 -2.855751216411590576e-01 -4.847597703337669373e-02 -2.082507759332656860e-01 -8.584636449813842773e-02 9.041336923837661743e-02 -1.487258225679397583e-01
8.331569284200668335e-02 -5.877244099974632263e-02 -1.854569762945175171e-01 -2.298193871974945068e-01 -1.357311010360717773e-01 -3.651732951402664185e-02 1.595061831176280975e-02 2.535693347454071045e-01 -2.142262309789657593e-01 1.321222037076950073e-01 2.146225720643997192e-01 -2.363173514604568481e-01 -1.228847503662109375e-01 2.008785307407379150e-01 4.952022433280944824e-02 -2.070747911930084229e-01 -1.319292187690734863e-01 -2.894294559955596924e-01 -5.241417512297630310e-02 2.078158222138881683e-02 -1.603175997734069824e-01 1.731520704925060272e-02 2.272548899054527283e-02 1.116122305393218994e-01 -2.953679263591766357e-01 -1.747543364763259888e-01 -3.009531646966934204e-03 -1.135555207729339600e-01 2.439500540494918823e-01 -9.487339854240417480e-02 -4.143839776515960693e-01 -1.944244503974914551e-01
1.652696430683135986e-01 5.723810940980911255e-02 -3.948600217700004578e-02 -3.429186344146728516e-01 -1.213400661945343018e-01 -6.583964824676513672e-02 -7.076667994260787964e-02 3.126967251300811768e-01 4.428092390298843384e-02 -8.408952504396438599e-02 -5.752591788768768311e-02 -3.624998629093170166e-01 9.616374224424362183e-02 7.851010560989379883e-02 -1.236097365617752075e-01 6.801645457744598389e-02 -3.683527000248432159e-03 6.672682613134384155e-02 -1.530919820070266724e-01 7.754367589950561523e-02 -1.820966750383377075e-01 -2.205607146024703979e-01 2.272455692291259766e-01 1.443210896104574203e-02 -2.318290174007415771e-01 -1.793137043714523315e-01 -2.924130856990814209e-01 -3.417936861515045166e-01 -2.373306825757026672e-02 3.049124777317047119e-01 3.698558546602725983e-03 1.291777240112423897e-03
5.304374918341636658e-02 -2.167659550905227661e-01 -2.306778132915496826e-01 -4.378269985318183899e-02 9.703053534030914307e-02 -4.388392865657806396e-01 5.811778083443641663e-02 5.541412904858589172e-02 -9.175824001431465149e-03 1.499890536069869995e-01 5.507186800241470337e-02 -1.408490836620330811e-01 1.099666431546211243e-01 3.799754083156585693e-01 1.031674742698669434e-01 1.506367232650518417e-02 4.023923277854919434e-01 -1.042162850499153137e-01 1.261142492294311523e-01 2.798329889774322510e-01 1.417361199855804443e-01 -1.392026096582412720e-01 2.133517712354660034e-01 -6.173069402575492859e-02 -1.331751197576522827e-01 -4.571290686726570129e-02 3.265599906444549561e-02 1.363698393106460571e-03 -2.175927907228469849e-02 1.110861003398895264e-01 -2.277442663908004761e-01 1.801863610744476318e-01
1.633670777082443237e-01 -2.013822942972183228e-01 -1.254113167524337769e-01 -3.177925348281860352e-01 -1.198148429393768311e-01 -5.594408884644508362e-02 -1.730116903781890869e-01 5.580756440758705139e-02 -2.092135548591613770e-01 1.075122281908988953e-01 1.183003187179565430e-01 3.408069908618927002e-02 2.386358082294464111e-01 1.969090253114700317e-01 2.139717191457748413e-01 -1.960835009813308716e-01 -1.415071785449981689e-01 -1.999858170747756958e-01 3.075269982218742371e-02 -1.155750174075365067e-02 -3.291734755039215088e-01 -1.034519076347351074e-01 1.468055993318557739e-01 2.174815163016319275e-02 -1.909907609224319458e-01 3.034146130084991455e-02 1.910262741148471832e-02 -2.031829059123992920e-01 -3.389113396406173706e-02 -2.049503177404403687e-01 -3.700083196163177490e-01 -2.319027334451675415e-01
3.255976736545562744e-02 1.647854447364807129e-01 -1.299630850553512573e-03 -2.166796922683715820e-01 2.802800238132476807e-01 -1.148519441485404968e-01 -6.436581164598464966e-02 1.636597663164138794e-01 -1.925405412912368774e-01 4.041840881109237671e-02 2.718317694962024689e-02 6.240442860871553421e-03 2.507773339748382568e-01 3.939985632896423340e-01 1.414732038974761963e-01 8.706171065568923950e-02 1.408377289772033691e-01 -1.356211453676223755e-01 -9.805313497781753540e-02 -2.669273177161812782e-03 3.191371634602546692e-02 -1.066360101103782654e-01 2.682978212833404541e-01 9.934055805206298828e-02 -3.688963055610656738e-01 -1.697711050510406494e-01 -2.948351018130779266e-02 -1.931327432394027710e-01 4.048049747943878174e-01 -1.968714967370033264e-02 -6.303960829973220825e-02 -5.966508388519287109e-02
5.095095187425613403e-02 -4.109693318605422974e-02 4.668168723583221436e-02 -2.897942364215850830e-01 -6.098280847072601318e-02 -1.838262975215911865e-01 -3.223828375339508057e-01 4.217468500137329102e-01 8.553414046764373779e-02 4.605005308985710144e-02 2.475504390895366669e-02 -1.481957286596298218e-01 6.083226948976516724e-02 2.625134885311126709e-01 -2.532204985618591309e-02 1.036932468414306641e-01 -4.839229211211204529e-02 5.395266413688659668e-02 -3.357999920845031738e-01 -3.043333254754543304e-02 -1.347034573554992676e-01 -2.823547720909118652e-01 1.014272943139076233e-01 1.733271032571792603e-01 -1.116148382425308228e-01 -1.764204353094100952e-01 -8.788656443357467651e-03 -2.865477204322814941e-01 -6.369472295045852661e-02 1.782487332820892334e-02 -2.674951553344726562e-01 -1.240456998348236084e-01
-1.797723621129989624e-01 -1.368995383381843567e-02 2.214110046625137329e-01 -8.091486990451812744e-02 -2.114832550287246704e-01 3.712675720453262329e-02 1.256884932518005371e-01 1.707776635885238647e-01 -5.203675013035535812e-03 1.046834662556648254e-01 3.953542560338973999e-02 -3.748903274536132812e-01 -1.332033774815499783e-03 4.611846506595611572e-01 3.812572956085205078e-01 -3.345866501331329346e-02 3.719492256641387939e-02 -6.091773882508277893e-02 2.316842228174209595e-01 3.166411221027374268e-01 -1.604872494935989380e-01 1.208348013460636139e-02 1.122280061244964600e-01 3.368230164051055908e-02 7.933489233255386353e-02 4.840364307165145874e-02 -1.068671233952045441e-02 -1.634606905281543732e-02 1.081664338707923889e-01 4.231068864464759827e-02 -1.036871969699859619e-01 2.768974602222442627e-01
-2.108402699232101440e-01 -3.594484031200408936e-01 -1.602687537670135498e-01 -1.750262677669525146e-01 -3.508548736572265625e-01 -1.404554247856140137e-01 1.167919412255287170e-01 1.371531039476394653e-01 -9.703678637742996216e-02 -7.262857630848884583e-03 9.880601614713668823e-02 2.084366604685783386e-02 2.384615093469619751e-01 1.941660493612289429e-01 1.338529139757156372e-01 2.274917811155319214e-02 -2.228412181138992310e-01 -3.590588867664337158e-01 5.330761894583702087e-02 3.882266581058502197e-02 -1.247191801667213440e-03 7.830591499805450439e-02 2.005119323730468750e-01 1.520792543888092041e-01 -2.992510050535202026e-02 -1.208395138382911682e-02 -2.045327275991439819e-01 -5.868383124470710754e-02 1.887694559991359711e-02 2.716722488403320312e-01 -2.985510230064392090e-01 8.337809704244136810e-03
-3.366453647613525391e-01 -2.194170653820037842e-01 -7.404710352420806885e-02 -4.681259021162986755e-02 -8.250265382230281830e-03 -1.588506251573562622e-01 -3.436714410781860352e-02 2.414354979991912842e-01 -1.159592345356941223e-01 3.275068104267120361e-01 1.523638665676116943e-01 -1.666002273559570312e-01 -1.886863857507705688e-01 5.339607223868370056e-02 2.221918106079101562e-01 -7.448948919773101807e-02 1.248115822672843933e-01 -1.006661802530288696e-01 1.214249581098556519e-01 3.966656923294067383e-01 -2.410378158092498779e-01 -2.055478245019912720e-01 2.946951799094676971e-02 1.658634990453720093e-01 -9.337995201349258423e-02 -8.307392150163650513e-02 8.618277311325073242e-02 1.156070306897163391e-01 1.440051496028900146e-01 1.428449004888534546e-01 -8.416855335235595703e-02 -2.643122673034667969e-01
1.638837754726409912e-01 -2.543079555034637451e-01 -1.249047666788101196e-01 -1.771686673164367676e-01 -1.332381274551153183e-02 -2.853994667530059814e-01 1.788709312677383423e-01 2.267621904611587524e-01 -1.500971317291259766e-01 1.422815322875976562e-01 -1.852479763329029083e-02 -1.310623623430728912e-02 2.828916609287261963e-01 1.119512990117073059e-01 -1.190860122442245483e-01 1.155346557497978210e-01 1.881268024444580078e-01 -3.174835443496704102e-01 -4.029669240117073059e-02 2.468200586736202240e-02 -1.610767841339111328e-01 8.124086260795593262e-02 2.883568704128265381e-01 -5.802939459681510925e-02 -1.237060055136680603e-01 -2.905251085758209229e-01 8.081837557256221771e-03 1.084718257188796997e-01 1.713406890630722046e-01 1.959229111671447754e-01 -2.371266186237335205e-01 -2.001486867666244507e-01
1.452869772911071777e-01 -1.142630912363529205e-02 -1.023159846663475037e-01 -1.169906556606292725e-02 -3.828323483467102051e-01 -1.290200203657150269e-01 7.603094726800918579e-02 2.813794314861297607e-01 2.902410030364990234e-01 2.521403133869171143e-01 -2.793429791927337646e-01 -1.932642608880996704e-01 1.505694389343261719e-01 1.750229597091674805e-01 1.958957761526107788e-01 8.796752244234085083e-02 -1.167040914297103882e-01 -2.068772166967391968e-01 -6.920503079891204834e-02 -1.000612881034612656e-02 -1.873098015785217285e-01 9.842270053923130035e-03 3.874229490756988525e-01 2.529221773147583008e-01 -2.841471508145332336e-02 -5.915068089962005615e-02 -1.118451803922653198e-01 -1.110654100775718689e-01 -4.950283467769622803e-02 -1.114467531442642212e-01 -2.965121529996395111e-02 4.383352398872375488e-02
-1.455715894699096680e-01 -1.742321103811264038e-01 3.006872721016407013e-02 -3.422422111034393311e-01 4.701391980051994324e-02 -2.814420871436595917e-02 2.563379146158695221e-02 4.208753705024719238e-01 2.424930222332477570e-03 -9.274290874600410461e-03 1.292372494935989380e-02 -3.310782313346862793e-01 -6.519789248704910278e-02 2.517001628875732422e-01 3.741631507873535156e-01 6.266189366579055786e-02 1.777160018682479858e-01 -5.185289680957794189e-02 9.112907946109771729e-02 1.513142585754394531e-01 -7.933214306831359863e-02 -1.743755303323268890e-02 -8.853849023580551147e-02 -2.948560193181037903e-02 -3.574739396572113037e-02 -1.629114523530006409e-02 5.343035608530044556e-02 2.070925533771514893e-01 -6.838368624448776245e-02 -5.334095656871795654e-02 -3.309237360954284668e-01 2.883173525333404541e-01
2.351032346487045288e-01 7.601597160100936890e-02 -1.442433428019285202e-02 -3.906550705432891846e-01 4.275590553879737854e-02 -2.680074870586395264e-01 -8.295001089572906494e-02 8.459033071994781494e-02 -1.417303234338760376e-01 2.335685938596725464e-01 6.511647999286651611e-02 -7.002802565693855286e-03 2.690727636218070984e-02 2.309189885854721069e-01 -1.545811593532562256e-01 -2.875522151589393616e-02 5.559882521629333496e-02 -2.001392096281051636e-01 -7.781273871660232544e-02 -2.638086862862110138e-02 -7.941392064094543457e-02 -2.009314596652984619e-01 3.340312540531158447e-01 3.248172104358673096e-01 -1.888089030981063843e-01 -2.191102951765060425e-01 2.652791738510131836e-01 1.403630059212446213e-02 -4.256007820367813110e-02 1.796571463346481323e-01 -1.948359310626983643e-01 -2.824140340089797974e-02
4.959822632372379303e-03 5.421559512615203857e-02 -2.994143366813659668e-01 -1.540836393833160400e-01 -1.705920696258544922e-01 -1.086131185293197632e-01 9.815027564764022827e-02 1.345479041337966919e-01 -1.125425994396209717e-01 2.337592886760830879e-03 1.072478070855140686e-01 -2.892965674400329590e-01 2.218785881996154785e-01 1.331833470612764359e-02 -2.877804823219776154e-02 -1.046528369188308716e-01 -2.649138867855072021e-01 5.009055137634277344e-02 -2.730222046375274658e-01 -7.422960549592971802e-02 -2.335738688707351685e-01 -1.304293274879455566e-01 2.337109446525573730e-01 1.504294723272323608e-01 -2.763749957084655762e-01 -1.307204961776733398e-01 -3.083133399486541748e-01 -1.525010913610458374e-01 2.170434594154357910e-01 -2.904566377401351929e-02 -2.547039389610290527e-01 -1.406704783439636230e-01
2.308340668678283691e-01 -3.090774416923522949e-01 -7.178200781345367432e-02 -2.522803246974945068e-01 -2.631062865257263184e-01 -2.190741002559661865e-01 -7.351022958755493164e-02 -3.656329587101936340e-02 -3.712474554777145386e-02 2.928601801395416260e-01 -3.073764219880104065e-02 -3.091802299022674561e-01 4.990940168499946594e-02 1.231845691800117493e-01 2.430068850517272949e-01 9.755226969718933105e-02 -4.498045518994331360e-02 -8.115524053573608398e-02 6.360994279384613037e-02 1.803728342056274414e-01 1.482926458120346069e-01 -1.889485865831375122e-01 6.358145922422409058e-02 2.127699367702007294e-02 -3.407685160636901855e-01 -4.598152637481689453e-02 1.531100571155548096e-01 -6.384720653295516968e-02 -2.956679761409759521e-01 2.278508618474006653e-02 -2.175726145505905151e-01 -1.012073922902345657e-02
1.186910122632980347e-01 1.304925698786973953e-02 7.084921002388000488e-02 -4.071272164583206177e-02 -7.315610349178314209e-02 -2.683731615543365479e-01 8.084344118833541870e-02 2.506444454193115234e-01 5.523370206356048584e-02 1.367168128490447998e-01 -1.655882596969604492e-01 -3.409191668033599854e-01 1.736623495817184448e-01 2.323028147220611572e-01 2.008870989084243774e-01 2.431317567825317383e-01 -2.114490717649459839e-01 -2.373105883598327637e-01 2.495857886970043182e-02 1.044237166643142700e-01 1.902546286582946777e-01 -3.412154614925384521e-01 3.549518808722496033e-02 1.417639404535293579e-01 5.336241424083709717e-02 -1.673076897859573364e-01 -1.936713010072708130e-01 -1.971266120672225952e-01 -3.342468664050102234e-02 -1.931955572217702866e-03 -2.974227964878082275e-01 5.209118127822875977e-03
3.273086994886398315e-02 -1.227284595370292664e-01 1.556582152843475342e-01 -2.227777987718582153e-01 -9.318392723798751831e-02 -4.403131902217864990e-01 -1.022696495056152344e-01 -1.879470646381378174e-01 -2.633917927742004395e-01 3.401082754135131836e-01 2.303908765316009521e-01 2.836751043796539307e-01 1.458794027566909790e-01 1.049078404903411865e-01 1.729792654514312744e-01 -6.405462324619293213e-02 -1.305515598505735397e-02 -2.497471421957015991e-01 8.487608283758163452e-02 9.108229726552963257e-02 -9.121935069561004639e-02 3.204336017370223999e-02 2.726579010486602783e-01 7.332468777894973755e-02 -3.391123563051223755e-02 -2.151548713445663452e-01 -4.047682881355285645e-02 -3.113178350031375885e-02 -6.469938158988952637e-02 5.333447828888893127e-03 -2.294442057609558105e-01 5.228965356945991516e-02
2.972317934036254883e-01 3.428924456238746643e-02 5.939442664384841919e-02 -5.164265036582946777e-01 2.772952616214752197e-02 -2.806064486503601074e-01 -1.546721160411834717e-01 2.246409058570861816e-01 -4.378814250230789185e-02 2.688852548599243164e-01 -1.562738120555877686e-01 -2.229829430580139160e-01 1.218222007155418396e-01 8.219651132822036743e-02 -1.410035230219364166e-02 -1.959602832794189453e-01 -1.286745965480804443e-01 1.286006718873977661e-01 -2.500813454389572144e-02 -1.844639889895915985e-02 -2.207369357347488403e-01 1.472599208354949951e-01 2.302168309688568115e-01 5.901388823986053467e-02 -8.465638756752014160e-02 -2.019911110401153564e-01 -2.464151829481124878e-01 -1.221713609993457794e-02 -1.235871203243732452e-02 1.261573377996683121e-02 -8.550688624382019043e-02 1.970203965902328491e-02
-3.918862715363502502e-02 -9.759724140167236328e-02 -1.157201528549194336e-01 -3.836048841476440430e-01 -1.476316004991531372e-01 1.167226508259773254e-01 5.649418756365776062e-02 2.328563332557678223e-01 7.644069194793701172e-02 8.381902426481246948e-02 -5.089778453111648560e-02 -1.644656620919704437e-02 -9.210723638534545898e-02 1.753741055727005005e-01 1.255512535572052002e-01 -2.373565435409545898e-01 -1.141762062907218933e-01 -1.107795014977455139e-01 -3.918597474694252014e-02 6.780024617910385132e-02 -3.096759915351867676e-01 1.358987689018249512e-01 3.033745288848876953e-01 1.864879764616489410e-02 -4.978678822517395020e-01 -1.504393517971038818e-01 9.479264728724956512e-03 1.520121470093727112e-02 -1.266245096921920776e-01 3.047180920839309692e-02 -1.592005342245101929e-01 -2.390954494476318359e-01
3.284261748194694519e-02 -3.525746241211891174e-02 -1.691710352897644043e-01 -4.565843939781188965e-01 -1.649563014507293701e-01 -1.320948600769042969e-01 4.842253401875495911e-03 -2.675002068281173706e-02 2.498985081911087036e-02 1.564277857542037964e-01 -2.684385702013969421e-02 -6.854620575904846191e-02 -1.369358152151107788e-01 3.208887875080108643e-01 2.107335180044174194e-01 -3.389963880181312561e-02 1.723261475563049316e-01 -1.980571597814559937e-01 -1.874729394912719727e-01 4.120282530784606934e-01 -3.059253394603729248e-01 -8.301611244678497314e-02 -3.343976661562919617e-02 1.225083991885185242e-01 1.202461794018745422e-01 -2.386085391044616699e-01 1.973105221986770630e-02 -1.139069199562072754e-01 -1.101522296667098999e-01 -4.566096141934394836e-02 -1.295716464519500732e-01 1.057832688093185425e-01
9.563701227307319641e-03 -1.483444031327962875e-02 -1.202086359262466431e-01 -3.292324244976043701e-01 -1.639710664749145508e-01 -1.163259297609329224e-01 2.128573134541511536e-02 1.796994656324386597e-01 -1.054279692471027374e-02 -8.434765785932540894e-02 5.559022724628448486e-02 -4.059174954891204834e-01 2.303851097822189331e-01 -5.721719563007354736e-02 -1.889252811670303345e-01 -7.275665551424026489e-02 -2.062805444002151489e-01 -1.411788612604141235e-01 9.068683534860610962e-02 -1.014919057488441467e-01 -2.830041050910949707e-01 -3.994838520884513855e-02 4.147363603115081787e-01 -3.338162600994110107e-02 -1.388676613569259644e-01 -1.203529387712478638e-01 -1.901718378067016602e-01 7.623975723981857300e-02 1.266105379909276962e-02 6.683350354433059692e-02 -3.288946449756622314e-01 -8.305205404758453369e-02
-1.970571838319301605e-02 1.754395663738250732e-01 -1.180714368820190430e-01 -4.184421300888061523e-01 -2.244525589048862457e-02 -1.282660365104675293e-01 -2.637758292257785797e-02 4.244853854179382324e-01 -5.724919214844703674e-02 4.013640433549880981e-02 1.361733824014663696e-01 -2.031686305999755859e-01 1.748544722795486450e-01 1.654428094625473022e-01 -7.752538472414016724e-02 7.409313321113586426e-02 -7.026768475770950317e-02 -7.841295003890991211e-02 6.397036463022232056e-02 -2.865258753299713135e-01 -2.798441052436828613e-01 -2.846616506576538086e-01 9.812995046377182007e-02 1.282671838998794556e-01 -7.129374891519546509e-02 -8.028233051300048828e-02 -2.639145553112030029e-01 -7.765109091997146606e-02 -4.041937366127967834e-02 -1.238190308213233948e-01 -2.226036638021469116e-01 1.066562607884407043e-01
2.087396085262298584e-01 5.201706197112798691e-03 -2.344866693019866943e-01 -2.570784687995910645e-01 -3.731164932250976562e-01 -2.370820194482803345e-01 -1.183197554200887680e-02 3.355900645256042480e-01 -2.188930660486221313e-01 2.478111088275909424e-01 -1.672561764717102051e-01 -1.177990213036537170e-01 2.256816998124122620e-02 -8.047112077474594116e-02 -8.997624367475509644e-02 1.849178373813629150e-01 -1.700698584318161011e-01 -2.313622385263442993e-01 2.082276716828346252e-02 1.355400588363409042e-02 -2.271033674478530884e-01 -7.315495610237121582e-02 1.560650318861007690e-01 1.506268382072448730e-01 -2.079060226678848267e-01 -1.147965565323829651e-01 8.387474715709686279e-02 -2.103674113750457764e-01 3.794749081134796143e-02 1.527404598891735077e-02 -1.732975244522094727e-01 -1.588493213057518005e-02
2.243269421160221100e-02 -6.094854697585105896e-02 4.622410237789154053e-02 -2.567437291145324707e-01 -1.477716676890850067e-02 -1.674951165914535522e-01 6.177846807986497879e-03 4.147589206695556641e-01 -2.294392883777618408e-01 4.015756770968437195e-02 -1.581286638975143433e-01 -3.875594735145568848e-01 9.459815919399261475e-03 1.460899412631988525e-01 1.300739347934722900e-01 3.669993579387664795e-02 1.086702570319175720e-01 -1.018476784229278564e-01 1.575021296739578247e-01 9.151978790760040283e-02 1.283749639987945557e-01 -2.526113986968994141e-01 -2.687515914440155029e-01 7.445304654538631439e-03 -1.289136409759521484e-01 -2.928602397441864014e-01 6.574026495218276978e-02 1.848690360784530640e-01 7.738962303847074509e-03 -1.604969352483749390e-01 -2.679589688777923584e-01 1.085641086101531982e-01
-1.346481293439865112e-01 3.155666589736938477e-02 -4.435565322637557983e-02 -1.310604214668273926e-01 -1.771761178970336914e-01 -1.631202250719070435e-01 1.114973127841949463e-01 8.031512051820755005e-02 -7.919430732727050781e-02 -8.635441213846206665e-02 -2.211643606424331665e-01 -4.717423319816589355e-01 9.866681694984436035e-02 2.008642405271530151e-01 5.837666615843772888e-02 -2.318636178970336914e-01 1.783135533332824707e-01 -1.135653704404830933e-01 4.788628593087196350e-02 3.015760779380798340e-01 -1.940723508596420288e-01 2.794090509414672852e-01 1.268897801637649536e-01 -7.755051366984844208e-03 -2.487154304981231689e-01 1.068995818495750427e-01 1.915585845708847046e-01 8.396662026643753052e-02 7.688041776418685913e-02 3.019084334373474121e-01 -6.627559661865234375e-02 6.404747813940048218e-02
-1.007506251335144043e-01 -1.001211330294609070e-01 1.220405194908380508e-02 -1.356402486562728882e-01 2.253074757754802704e-02 -1.995645761489868164e-01 4.532173275947570801e-02 2.337005585432052612e-01 -1.825622767210006714e-01 -7.663682103157043457e-02 8.755483478307723999e-02 1.263066083192825317e-01 2.242035120725631714e-01 4.125909805297851562e-01 2.603348195552825928e-01 7.367433607578277588e-02 -5.959396064281463623e-02 -5.331402420997619629e-01 1.558859273791313171e-02 9.732123464345932007e-02 -9.562928974628448486e-02 -1.197294071316719055e-01 -4.755295068025588989e-02 2.728231549263000488e-01 -4.436834156513214111e-02 -9.797176718711853027e-02 1.751325838267803192e-02 -1.453295201063156128e-01 -3.537089750170707703e-02 8.270378410816192627e-02 -1.586282700300216675e-01 -2.093455791473388672e-01
-7.192996889352798462e-02 -2.065668851137161255e-01 -1.630917191505432129e-01 -1.465197652578353882e-01 -2.392152547836303711e-01 -5.015596374869346619e-02 6.990320980548858643e-02 -5.125690624117851257e-02 4.251450672745704651e-02 2.329724431037902832e-01 -1.854289770126342773e-01 -1.874794811010360718e-01 3.848671913146972656e-01 4.135673120617866516e-02 -1.264729257673025131e-02 -1.011957302689552307e-01 2.820303738117218018e-01 -1.464110910892486572e-01 -2.094506770372390747e-01 2.564630806446075439e-01 -1.430549770593643188e-01 -9.529599547386169434e-02 5.456199496984481812e-02 7.014536764472723007e-03 -1.939638108015060425e-01 -2.321954071521759033e-01 3.216349482536315918e-01 7.464129477739334106e-02 1.608700305223464966e-01 2.413169294595718384e-01 -1.486236453056335449e-01 3.216566890478134155e-02
1.355821192264556885e-01 1.362645477056503296e-01 3.053860552608966827e-02 -2.203735262155532837e-01 -1.047958992421627045e-02 -3.864943683147430420e-01 -2.044357359409332275e-03 1.329002380371093750e-01 -2.143493038602173328e-04 -1.045358646661043167e-02 1.127198114991188049e-01 -3.449464738368988037e-01 2.019709944725036621e-01 3.180086612701416016e-01 2.403490394353866577e-01 -7.302322238683700562e-02 -1.609982103109359741e-01 1.560223847627639771e-01 -7.474482804536819458e-02 1.727036237716674805e-01 -4.069294035434722900e-01 -1.773980818688869476e-02 -1.049504429101943970e-01 -1.526005449704825878e-03 -2.190523594617843628e-01 -1.653573513031005859e-01 -1.565269939601421356e-02 -1.180387809872627258e-01 -1.311407238245010376e-01 2.094626985490322113e-02 1.894274950027465820e-01 -6.283827871084213257e-02
-2.475522160530090332e-01 -1.596709489822387695e-01 -1.472694277763366699e-01 -3.567989766597747803e-01 2.707198560237884521e-01 -2.402486652135848999e-01 3.709123432636260986e-01 9.515278786420822144e-02 -3.324097692966461182e-01 1.496637165546417236e-01 -1.606608927249908447e-01 -1.331033557653427124e-01 5.278971046209335327e-02 1.421987563371658325e-01 2.205955535173416138e-01 -6.597439944744110107e-02 -2.349865995347499847e-02 -1.366022825241088867e-01 9.029983729124069214e-02 -7.651814073324203491e-02 -7.756642997264862061e-02 -3.027679957449436188e-02 -2.346566645428538322e-03 5.785008892416954041e-02 -2.181169837713241577e-01 -5.757754668593406677e-02 -1.636064238846302032e-02 -1.077254116535186768e-01 1.444982737302780151e-01 1.260731965303421021e-01 -2.159652858972549438e-01 -2.108549922704696655e-01
1.247651875019073486e-01 -5.474203824996948242e-02 6.191803142428398132e-02 -1.790779829025268555e-01 9.870263189077377319e-02 -3.023187816143035889e-01 9.557054191827774048e-02 1.136251911520957947e-01 3.577540814876556396e-02 -8.373714983463287354e-02 -3.035158105194568634e-02 -4.349091649055480957e-01 2.749011814594268799e-01 3.464191854000091553e-01 7.314440608024597168e-02 -2.266882956027984619e-01 -1.099444925785064697e-01 -8.637662976980209351e-02 -4.142449051141738892e-02 9.417358785867691040e-02 -3.477857112884521484e-01 -1.658903807401657104e-01 9.297704696655273438e-02 -5.054191933595575392e-05 -2.655555903911590576e-01 1.214268729090690613e-01 -9.792143851518630981e-02 -1.237776651978492737e-01 -8.730585128068923950e-02 -2.135009467601776123e-01 1.207043156027793884e-01 -8.047603815793991089e-02
5.773413926362991333e-02 3.326361998915672302e-02 9.390179067850112915e-02 -3.698227405548095703e-01 -2.348328530788421631e-01 -1.208778768777847290e-01 -1.931412220001220703e-01 -1.205457001924514771e-02 1.477500423789024353e-02 7.032739371061325073e-02 2.469260618090629578e-02 -7.194091379642486572e-02 -2.143604904413223267e-01 2.678102850914001465e-01 3.032605648040771484e-01 -1.688271015882492065e-01 -4.145337734371423721e-03 -2.412107884883880615e-01 -4.524103179574012756e-02 -9.228597395122051239e-03 -2.388580739498138428e-01 4.655142873525619507e-02 8.866393566131591797e-02 1.111693680286407471e-01 -3.075101673603057861e-01 -2.407196313142776489e-01 -4.755897819995880127e-02 -2.428433448076248169e-01 -1.831501722335815430e-01 -3.068031370639801025e-02 -2.674643099308013916e-01 -1.847644299268722534e-01
-1.299520879983901978e-01 -8.953520655632019043e-02 5.334243550896644592e-02 -8.026725798845291138e-02 -1.405260413885116577e-01 -1.690160185098648071e-01 3.155283629894256592e-01 1.819172501564025879e-01 -2.536622285842895508e-01 5.004379898309707642e-02 -2.554837167263031006e-01 -3.305169641971588135e-01 2.606024146080017090e-01 1.832336932420730591e-01 2.191215902566909790e-01 -5.118933320045471191e-02 -1.297329664230346680e-01 -1.422395259141921997e-01 -1.324455887079238892e-01 3.258033990859985352e-01 3.333284705877304077e-02 4.995907470583915710e-02 3.246548175811767578e-01 1.350713968276977539e-01 1.089109405875205994e-01 -1.051804944872856140e-01 -7.648923993110656738e-02 6.478053331375122070e-02 -2.340087741613388062e-01 2.254701405763626099e-02 -1.228861436247825623e-01 -3.355007385835051537e-03
8.753147721290588379e-02 -2.497075796127319336e-01 1.751149147748947144e-01 2.558804489672183990e-02 -2.013559639453887939e-01 -1.122575923800468445e-01 5.698079243302345276e-02 1.759345829486846924e-01 -1.724315583705902100e-01 1.886389851570129395e-01 -3.875791281461715698e-02 -2.031468302011489868e-01 3.835530877113342285e-01 3.434229269623756409e-02 2.032603919506072998e-01 9.415008127689361572e-02 -1.710750758647918701e-01 4.063529521226882935e-02 8.288377523422241211e-02 -1.012331768870353699e-01 3.126269951462745667e-02 -1.563418358564376831e-01 -8.683328330516815186e-02 1.695912331342697144e-01 -3.741866052150726318e-01 -2.488934844732284546e-01 9.227494150400161743e-02 -2.430808246135711670e-01 1.756410896778106689e-01 3.683036193251609802e-02 -6.340654194355010986e-02 2.986786067485809326e-01
-1.670233309268951416e-01 3.538527712225914001e-02 -2.206433266401290894e-01 -3.484472930431365967e-01 -2.263098061084747314e-01 -4.104014486074447632e-02 -1.125168055295944214e-01 2.589469850063323975e-01 5.299707874655723572e-02 -6.641921121627092361e-03 -1.507855951786041260e-01 3.653735294938087463e-02 1.455847620964050293e-01 3.392650187015533447e-02 -3.456834703683853149e-03 3.678008615970611572e-01 -2.750747092068195343e-02 1.412445157766342163e-01 -4.610726237297058105e-02 4.779044166207313538e-02 -2.957300841808319092e-01 8.391626924276351929e-02 1.027551740407943726e-01 3.297610580921173096e-01 -4.082592725753784180e-01 -1.216366216540336609e-01 -2.373175695538520813e-02 -4.262884333729743958e-02 -1.138993650674819946e-01 2.048423737287521362e-01 -7.168412953615188599e-02 -2.719236165285110474e-02
-2.058200091123580933e-01 2.373836934566497803e-02 -3.441739827394485474e-02 -4.000277221202850342e-01 -1.514901965856552124e-01 -3.506918549537658691e-01 2.369879558682441711e-02 9.909848868846893311e-02 1.991273909807205200e-01 -5.009195208549499512e-02 1.115327998995780945e-01 -7.204815000295639038e-02 1.572773903608322144e-01 1.274685412645339966e-01 7.971379905939102173e-03 3.133679926395416260e-01 -1.566249877214431763e-01 3.438668698072433472e-02 -1.276651620864868164e-01 5.474605038762092590e-02 8.757492154836654663e-02 3.439543768763542175e-02 2.760507166385650635e-01 1.190812736749649048e-01 -3.014641441404819489e-02 -2.283378094434738159e-01 -1.933988481760025024e-01 7.341430336236953735e-02 8.293734490871429443e-02 1.645550727844238281e-01 -4.088214412331581116e-02 4.059540033340454102e-01
1.194291785359382629e-01 -2.966647148132324219e-01 8.321334421634674072e-02 -2.536028325557708740e-01 -5.076796188950538635e-02 -1.181419640779495239e-01 2.309643924236297607e-01 2.109018713235855103e-01 -8.746941387653350830e-02 3.263785839080810547e-01 -2.181060165166854858e-01 -1.362379342317581177e-01 1.809061616659164429e-01 8.153888583183288574e-02 1.201759427785873413e-01 -5.363023653626441956e-02 -3.617207407951354980e-01 -1.150467023253440857e-01 -1.138479635119438171e-01 -4.827089235186576843e-02 -1.895586252212524414e-01 1.180761754512786865e-01 7.769159227609634399e-02 1.876253783702850342e-01 -5.429427325725555420e-02 -2.115007936954498291e-01 -2.630344331264495850e-01 -8.495755493640899658e-02 2.162646800279617310e-01 1.436811871826648712e-02 -1.071515157818794250e-01 2.051915228366851807e-01
1.765331923961639404e-01 -1.255743764340877533e-02 1.073125526309013367e-01 -4.440555572509765625e-01 1.818144917488098145e-01 -1.396917551755905151e-01 -7.577829528599977493e-04 2.454342544078826904e-01 -1.764608621597290039e-01 2.430302500724792480e-01 -1.120392158627510071e-01 -4.838826134800910950e-02 1.671101152896881104e-01 5.188710242509841919e-02 5.397168919444084167e-02 1.692701578140258789e-01 -8.135519921779632568e-02 1.839290410280227661e-01 9.644769877195358276e-02 -9.996539354324340820e-02 -1.222837641835212708e-01 -3.151208758354187012e-01 1.477527916431427002e-01 2.004445791244506836e-01 -2.856738567352294922e-01 -2.107178419828414917e-01 -5.061960592865943909e-02 -2.666882872581481934e-01 1.037445142865180969e-01 3.846074640750885010e-02 -6.559450179338455200e-02 -1.662517338991165161e-01
-3.545023873448371887e-02 9.234052151441574097e-02 -3.647233918309211731e-02 -1.884926557540893555e-01 -2.415009737014770508e-01 -3.189694881439208984e-01 1.641187220811843872e-01 2.177044004201889038e-01 1.648891121149063110e-01 -1.414722297340631485e-02 4.507044702768325806e-02 -2.382620871067047119e-01 1.796832382678985596e-01 2.436454594135284424e-01 1.880700290203094482e-01 -3.416681587696075439e-01 -8.940187096595764160e-02 -2.888820171356201172e-01 1.300032883882522583e-01 1.385647058486938477e-01 -1.624701917171478271e-01 1.311638802289962769e-01 3.293677419424057007e-02 6.683479249477386475e-02 -7.400126755237579346e-02 -9.429622441530227661e-02 2.438830137252807617e-01 6.937657296657562256e-02 8.377689868211746216e-02 -1.526166796684265137e-01 2.789292633533477783e-01 1.598317623138427734e-01
-1.412196308374404907e-01 -1.983999609947204590e-01 -5.574735812842845917e-03 -1.188341304659843445e-01 -1.585237830877304077e-01 -1.930731087923049927e-01 1.186590548604726791e-02 9.446735680103302002e-02 -1.351531296968460083e-01 7.336232811212539673e-02 -1.192163303494453430e-02 1.152203883975744247e-02 -4.729360342025756836e-02 3.159616887569427490e-01 1.408634148538112640e-02 -1.927038580179214478e-01 -1.563564240932464600e-01 -1.290503889322280884e-01 -1.212222203612327576e-01 6.622175127267837524e-02 -2.988331913948059082e-01 1.389067322015762329e-01 1.276101022958755493e-01 1.389740407466888428e-01 -4.544057548046112061e-01 -1.351577192544937134e-01 -1.129494756460189819e-01 -2.906080484390258789e-01 2.239773571491241455e-01 -1.538298875093460083e-01 -2.433411777019500732e-01 -1.798939257860183716e-01
-8.166091144084930420e-02 -7.490658015012741089e-02 5.744063109159469604e-02 -3.009456582367420197e-02 -3.679729104042053223e-01 -3.565389811992645264e-01 2.101746499538421631e-01 2.272954136133193970e-01 1.796323955059051514e-01 -4.285680130124092102e-02 -1.078767031431198120e-01 -1.938356459140777588e-01 1.791052073240280151e-01 1.039754301309585571e-01 3.087366819381713867e-01 1.607723832130432129e-01 -1.901109218597412109e-01 -1.254187822341918945e-01 -2.150372713804244995e-01 1.731132864952087402e-01 6.749765574932098389e-02 3.077860176563262939e-02 1.863139308989048004e-02 -4.920444637537002563e-02 -1.755629628896713257e-01 -1.346959918737411499e-01 -1.627239584922790527e-02 1.497492194175720215e-01 -6.616544909775257111e-03 6.302772462368011475e-02 -3.034283220767974854e-01 2.714631855487823486e-01
1.517697870731353760e-01 3.131408616900444031e-02 8.678204566240310669e-02 -5.441378057003021240e-02 -1.688583791255950928e-01 1.025062352418899536e-01 -6.096318364143371582e-02 2.793868184089660645e-01 -3.212474659085273743e-02 2.296898066997528076e-01 2.451919466257095337e-01 -2.601911723613739014e-01 -4.318022634834051132e-03 2.214078456163406372e-01 4.168439507484436035e-01 7.286520302295684814e-02 2.241528481245040894e-01 -7.571478188037872314e-02 -2.546812593936920166e-02 2.720159292221069336e-01 -9.415153414011001587e-02 1.883966177701950073e-01 4.562812671065330505e-02 -7.370588183403015137e-02 -1.151825040578842163e-01 -2.851775586605072021e-01 -1.066075414419174194e-01 7.326020300388336182e-02 -1.210332810878753662e-01 6.619372405111789703e-03 -3.486972153186798096e-01 6.988523155450820923e-02
8.678423613309860229e-02 1.349329054355621338e-01 2.203920930624008179e-01 -2.233723104000091553e-01 1.640433445572853088e-02 -1.542330235242843628e-01 1.249828636646270752e-01 1.534312069416046143e-01 1.769965700805187225e-02 3.792611658573150635e-01 1.764415204524993896e-01 -1.103135049343109131e-01 -6.177834421396255493e-02 2.951571643352508545e-01 1.567931622266769409e-01 8.292578905820846558e-02 -6.338524073362350464e-02 -3.885260224342346191e-02 -6.652312353253364563e-03 4.959220532327890396e-03 -8.593065291643142700e-02 -7.446922361850738525e-02 1.913732141256332397e-01 2.510313391685485840e-01 -3.791857063770294189e-01 1.198065578937530518e-01 -7.736491411924362183e-02 -8.399954438209533691e-02 -4.093338251113891602e-01 1.140034198760986328e-01 1.724736392498016357e-01 -5.555083602666854858e-02
6.456869095563888550e-02 9.235049039125442505e-02 -7.414438296109437943e-03 -5.044955015182495117e-01 -1.389975845813751221e-01 -1.225482076406478882e-01 -3.462312743067741394e-02 3.108823597431182861e-01 7.573597878217697144e-02 -1.423663049936294556e-01 1.738357692956924438e-01 -1.653598546981811523e-01 8.928821235895156860e-02 6.475615664385259151e-04 -1.962599344551563263e-02 -1.061453223228454590e-01 -1.359970122575759888e-01 1.828301139175891876e-02 -2.248387932777404785e-01 4.426020756363868713e-02 -9.402174502611160278e-02 -3.814326822757720947e-01 1.646184623241424561e-01 1.743925213813781738e-01 -1.041831895709037781e-01 -1.156936138868331909e-01 -1.424570232629776001e-01 -3.015293776988983154e-01 1.317161917686462402e-01 1.874597370624542236e-01 -1.547439098358154297e-01 -4.776974394917488098e-02
-2.388059534132480621e-02 -4.364609718322753906e-02 -1.667789667844772339e-01 -1.618134677410125732e-01 -2.121184170246124268e-01 -1.900308132171630859e-01 -6.160886213183403015e-02 1.729869544506072998e-01 3.687876164913177490e-01 2.604321539402008057e-01 -5.210436880588531494e-02 -1.446338891983032227e-01 3.578006625175476074e-01 3.090701699256896973e-01 5.548673495650291443e-02 -9.732294827699661255e-02 1.734065711498260498e-01 -8.208676241338253021e-03 3.127119839191436768e-01 2.080789655447006226e-01 -7.804748415946960449e-02 1.956996917724609375e-01 1.321298927068710327e-01 1.587948054075241089e-01 -5.199310183525085449e-02 1.153706014156341553e-01 -1.542553454637527466e-01 -1.957536488771438599e-01 -1.538477987051010132e-01 -2.861293032765388489e-02 -1.718164235353469849e-02 6.279413402080535889e-02
7.639364921487867832e-04 1.859860271215438843e-01 1.081754416227340698e-01 -3.866781294345855713e-02 -1.125710904598236084e-01 -9.545599669218063354e-02 2.362435162067413330e-01 3.027517497539520264e-01 -1.472870558500289917e-01 2.757893800735473633e-01 2.699012756347656250e-01 -3.163582086563110352e-01 5.560287460684776306e-02 3.572267293930053711e-01 5.357174202799797058e-02 3.682168200612068176e-02 1.632433682680130005e-01 3.580598533153533936e-02 8.471506834030151367e-02 -2.164282836019992828e-02 -1.090245470404624939e-01 -3.912042081356048584e-02 3.450526669621467590e-02 5.443252250552177429e-02 -3.375199437141418457e-01 4.425188899040222168e-02 1.725784689188003540e-01 -2.883644308894872665e-03 -3.225660026073455811e-01 2.532659769058227539e-01 6.390037387609481812e-02 7.909391820430755615e-02
-2.406252771615982056e-01 1.120635867118835449e-01 -9.685784578323364258e-03 -2.033892124891281128e-01 -6.447517126798629761e-02 -1.010386943817138672e-01 -6.941661238670349121e-03 3.337498903274536133e-01 -8.220569789409637451e-02 2.104515433311462402e-01 3.180305659770965576e-01 -7.656175643205642700e-02 3.366468548774719238e-01 -5.683761090040206909e-02 2.745001018047332764e-01 1.416021138429641724e-01 5.082186311483383179e-02 -1.131775975227355957e-01 1.566217839717864990e-02 3.639205992221832275e-01 -2.665273249149322510e-01 1.167150437831878662e-01 3.324175626039505005e-02 -2.009764611721038818e-01 -1.629355102777481079e-01 -1.098914369940757751e-01 1.910339742898941040e-01 -3.890904411673545837e-02 1.356058865785598755e-01 1.008783578872680664e-01 9.363801032304763794e-02 6.375391036272048950e-02
-9.265055879950523376e-03 -7.210885733366012573e-02 9.776075184345245361e-02 -8.475614339113235474e-02 -4.817861691117286682e-02 -1.681915074586868286e-01 -1.084420736879110336e-02 1.870746910572052002e-01 7.197155058383941650e-02 2.313435822725296021e-01 8.442839980125427246e-02 -4.375699758529663086e-01 1.727152615785598755e-01 3.452155292034149170e-01 1.730835624039173126e-02 -8.727528154850006104e-02 -1.182588487863540649e-01 -3.286635279655456543e-01 -2.151994556188583374e-01 2.877638936042785645e-01 -1.612361669540405273e-01 -3.573885932564735413e-02 2.912657856941223145e-01 -1.710747033357620239e-01 -6.062328442931175232e-02 -6.821634620428085327e-02 2.326736748218536377e-01 -3.315340355038642883e-02 2.168726176023483276e-02 6.186481565237045288e-02 1.523601114749908447e-01 -1.202368363738059998e-01
-6.468125432729721069e-02 -1.502370834350585938e-01 -9.881056845188140869e-02 -1.955548822879791260e-01 9.158639609813690186e-02 -3.189370334148406982e-01 1.341412365436553955e-01 9.063066542148590088e-02 -2.309122383594512939e-01 -1.351141631603240967e-01 -2.322916872799396515e-02 1.940051168203353882e-01 1.418437957763671875e-01 2.215251177549362183e-01 2.612706124782562256e-01 -7.412996888160705566e-02 -3.733295500278472900e-01 -1.706046164035797119e-01 3.700025379657745361e-02 2.349865585565567017e-01 -1.508049815893173218e-01 2.341627143323421478e-03 1.074170842766761780e-01 6.704707443714141846e-02 -8.947829902172088623e-02 -1.455410420894622803e-01 5.728755518794059753e-02 -8.117838203907012939e-02 -5.523119866847991943e-02 2.819154262542724609e-01 -1.005902960896492004e-01 -3.750512599945068359e-01
5.883048474788665771e-02 -1.508371382951736450e-01 -2.874109745025634766e-01 -1.275857686996459961e-01 -1.265175491571426392e-01 -3.628038465976715088e-01 -5.640906840562820435e-02 2.855615317821502686e-01 -1.735313832759857178e-01 1.442460864782333374e-01 6.176908686757087708e-02 -5.943577736616134644e-02 5.420910567045211792e-02 4.030139371752738953e-02 1.554280705749988556e-02 1.503947675228118896e-01 5.910798907279968262e-03 -4.510268568992614746e-01 -2.323148213326931000e-02 1.034150496125221252e-01 -3.033278323709964752e-02 4.683087766170501709e-02 1.749434620141983032e-01 3.947255313396453857e-01 -2.849701941013336182e-01 1.160712242126464844e-01 -8.531802147626876831e-02 -3.924824669957160950e-02 1.304838508367538452e-01 1.197511255741119385e-01 -1.311464905738830566e-01 2.376901358366012573e-02
-1.395231634378433228e-01 7.100204378366470337e-02 7.177034020423889160e-02 -2.370974421501159668e-01 1.326981633901596069e-01 -4.088595807552337646e-01 1.125147342681884766e-01 1.983462721109390259e-01 5.084656551480293274e-02 1.659901291131973267e-01 -1.010004878044128418e-01 1.044330652803182602e-02 2.240012437105178833e-01 1.936718076467514038e-02 3.450085818767547607e-01 2.879143320024013519e-02 1.809594780206680298e-01 -7.440607249736785889e-02 6.419815868139266968e-02 1.561651285737752914e-02 -1.448047254234552383e-02 -2.731063961982727051e-01 1.567436903715133667e-01 9.557124972343444824e-02 -2.852815687656402588e-01 -2.903301715850830078e-01 2.228945791721343994e-01 -1.662210524082183838e-01 1.460386216640472412e-01 -1.498560607433319092e-01 -1.077576503157615662e-01 -1.302260607481002808e-01
-4.212301224470138550e-02 -4.496801644563674927e-02 -4.786239936947822571e-02 -2.616233229637145996e-01 -1.576542109251022339e-01 -6.265488918870687485e-03 -1.481226980686187744e-01 2.056621015071868896e-02 7.278440147638320923e-02 1.676299571990966797e-01 5.788888409733772278e-02 1.059257760643959045e-01 1.648958772420883179e-01 -8.917797822505235672e-04 2.440503537654876709e-01 -1.379203200340270996e-01 -1.422220002859830856e-02 -1.860263794660568237e-01 5.549574270844459534e-02 2.410419657826423645e-02 -4.865638911724090576e-01 8.264306187629699707e-02 2.458773702383041382e-01 -1.697143539786338806e-02 -4.711710810661315918e-01 -2.552732825279235840e-01 2.356775663793087006e-02 8.228784054517745972e-02 -9.015586972236633301e-02 9.337110072374343872e-02 -1.713399589061737061e-01 -2.024395167827606201e-01
-1.900487393140792847e-01 -1.959115713834762573e-01 -5.236608907580375671e-02 -1.211296692490577698e-01 -7.586759328842163086e-02 -3.272124826908111572e-01 -1.669125817716121674e-02 -1.595167964696884155e-01 1.549055129289627075e-01 3.085119128227233887e-01 -3.436109051108360291e-02 -3.960748314857482910e-01 3.826878368854522705e-01 2.167983651161193848e-01 5.081523209810256958e-02 -9.444825351238250732e-02 -3.456104099750518799e-01 -1.064599081873893738e-01 -8.004948496818542480e-02 1.130570024251937866e-01 -1.569088548421859741e-01 -5.480259284377098083e-02 5.697311460971832275e-02 -9.561267681419849396e-03 3.390098363161087036e-02 -6.181965023279190063e-02 6.318571977317333221e-03 -1.143022701144218445e-01 -1.304473727941513062e-01 1.553145200014114380e-01 1.970884948968887329e-01 -9.144376963376998901e-02
8.136436343193054199e-02 1.230329647660255432e-02 1.851326376199722290e-01 -2.053783982992172241e-01 1.936079189181327820e-02 -1.758987605571746826e-01 1.345003098249435425e-01 7.584062218666076660e-02 1.202599406242370605e-01 6.017030775547027588e-02 9.075710549950599670e-03 -3.472931683063507080e-01 1.683640778064727783e-01 2.762532532215118408e-01 1.125669628381729126e-01 -9.492799639701843262e-02 -8.912185579538345337e-02 5.751420278102159500e-03 -9.012807160615921021e-02 2.572444677352905273e-01 -6.142092943191528320e-01 -7.108068466186523438e-02 7.223491370677947998e-02 -5.802669376134872437e-02 -2.029875367879867554e-01 1.773247681558132172e-02 -8.759478479623794556e-02 -1.438361257314682007e-01 5.412388592958450317e-03 -2.189733535051345825e-01 -3.384806914255023003e-03 -7.388902455568313599e-02
-3.815199434757232666e-02 2.371259927749633789e-01 1.399963647127151489e-01 -4.848996549844741821e-02 -1.015980914235115051e-01 -3.338336646556854248e-01 5.380221456289291382e-02 1.232922822237014771e-01 -1.861722022294998169e-01 5.822494998574256897e-02 -3.330421075224876404e-02 -6.537491921335458755e-03 1.736075729131698608e-01 9.910015016794204712e-02 -5.415285006165504456e-02 1.849160790443420410e-01 -4.662912711501121521e-02 1.567487418651580811e-02 1.154786944389343262e-01 1.760947704315185547e-01 1.889582537114620209e-02 -3.396780490875244141e-01 1.939579993486404419e-01 1.696361601352691650e-01 -2.755735516548156738e-01 -4.026915431022644043e-01 5.997130274772644043e-02 1.041243001818656921e-01 3.005001842975616455e-01 8.557903021574020386e-02 -2.918047904968261719e-01 9.211879805661737919e-04
-2.453605830669403076e-01 2.184267491102218628e-01 9.685850888490676880e-02 -4.051688313484191895e-01 -1.027489304542541504e-01 -1.196820512413978577e-01 -1.262112706899642944e-01 4.892472177743911743e-02 -1.932820528745651245e-01 1.740150600671768188e-01 3.112050592899322510e-01 -3.496808409690856934e-01 2.780882120132446289e-01 2.071410417556762695e-01 -1.840995550155639648e-01 -2.142663858830928802e-02 5.336507037281990051e-02 7.204015552997589111e-02 -1.773994565010070801e-01 3.495966494083404541e-01 -1.274032294750213623e-01 5.577173084020614624e-02 8.533126115798950195e-02 8.686422370374202728e-03 4.291981458663940430e-03 -6.122196093201637268e-02 7.728955894708633423e-02 3.693162277340888977e-02 -1.196663528680801392e-01 1.372810900211334229e-01 -3.407944738864898682e-02 -1.128206588327884674e-02
-1.149199530482292175e-02 2.410756945610046387e-01 -2.060404280200600624e-03 -2.280987650156021118e-01 -5.886251106858253479e-02 -9.800072759389877319e-02 -1.237424388527870178e-01 1.162912398576736450e-01 -1.043423116207122803e-01 1.428663134574890137e-01 -5.645168945193290710e-02 -4.810762405395507812e-01 2.187671363353729248e-01 -1.829461902379989624e-01 -8.368757367134094238e-02 -1.640679985284805298e-01 -1.541064828634262085e-01 -2.446076124906539917e-01 -2.482228912413120270e-02 -2.812918275594711304e-02 -1.482016593217849731e-01 -1.738677322864532471e-01 3.013647496700286865e-01 -7.556311041116714478e-02 -2.104707062244415283e-01 -1.120771765708923340e-01 -1.662985384464263916e-01 -6.076087430119514465e-02 1.410340815782546997e-01 1.911698281764984131e-01 -2.962156236171722412e-01 -2.330731973052024841e-02
-2.550934851169586182e-01 -9.461807459592819214e-02 -4.834773764014244080e-02 -3.601242005825042725e-01 4.214546084403991699e-02 -1.332718282938003540e-01 -2.723463177680969238e-01 2.767893970012664795e-01 8.380861952900886536e-03 1.088384818285703659e-02 2.302569299936294556e-01 -2.708195149898529053e-01 -8.208037167787551880e-02 -6.934817135334014893e-02 2.799781858921051025e-01 -1.482594907283782959e-01 -1.013782247900962830e-01 7.466764003038406372e-02 1.597172021865844727e-02 3.956004679203033447e-01 -5.965783819556236267e-02 4.952215775847434998e-02 1.751024574041366577e-01 -5.588845536112785339e-02 -1.262034475803375244e-01 -2.471769899129867554e-01 -9.828317910432815552e-03 1.669875383377075195e-01 2.452833503484725952e-01 7.947998493909835815e-02 -2.577713504433631897e-02 2.461807616055011749e-02
-9.885459393262863159e-02 1.428805589675903320e-01 1.474195420742034912e-01 -4.051543474197387695e-01 -1.299935579299926758e-01 -8.437383919954299927e-02 -1.332883373834192753e-03 2.323038876056671143e-02 -2.046708017587661743e-01 3.871748745441436768e-01 -9.765376150608062744e-02 -1.834642440080642700e-01 -3.174551762640476227e-03 5.021370202302932739e-02 7.976349443197250366e-03 -2.324537038803100586e-01 -1.832229793071746826e-01 1.573703140020370483e-01 2.732307277619838715e-02 3.137706965208053589e-02 -1.915448307991027832e-01 -3.295978903770446777e-02 9.943740442395210266e-03 2.492074221372604370e-01 -1.250868886709213257e-01 -2.701286077499389648e-01 -2.121417522430419922e-01 -1.421949416399002075e-01 -3.299996852874755859e-01 2.034675925970077515e-01 -5.400326102972030640e-02 2.551111392676830292e-02
-1.635710448026657104e-01 -1.370157897472381592e-01 -8.990729227662086487e-03 -3.875591158866882324e-01 -1.192277371883392334e-01 -8.289325982332229614e-03 -1.429721266031265259e-01 1.349670290946960449e-01 -1.868054866790771484e-01 1.860587000846862793e-01 -4.453308135271072388e-02 -7.918157498352229595e-04 -7.742211688309907913e-03 1.213068887591362000e-01 6.886544823646545410e-02 -1.289250701665878296e-01 6.150230392813682556e-02 -7.636468857526779175e-02 8.631812781095504761e-02 1.410344392061233521e-01 -2.811428904533386230e-01 1.867164224386215210e-01 2.352883964776992798e-01 -1.952567324042320251e-02 -4.828012585639953613e-01 -2.620358467102050781e-01 1.674527227878570557e-01 -1.429428756237030029e-01 9.191682934761047363e-02 2.224357575178146362e-01 -5.671285092830657959e-02 -1.601009219884872437e-01
-2.142012417316436768e-01 -1.520865559577941895e-01 1.959597915410995483e-01 -3.175061941146850586e-01 -1.381862163543701172e-01 8.818645030260086060e-02 6.056804559193551540e-04 1.842422634363174438e-01 -9.974877350032329559e-03 8.557372540235519409e-02 1.000031977891921997e-01 -1.676383167505264282e-01 7.189599424600601196e-02 2.022950202226638794e-01 3.797842562198638916e-01 1.340833902359008789e-01 1.750619560480117798e-01 -6.709051877260208130e-02 -4.727280884981155396e-02 2.171646505594253540e-01 -1.267182379961013794e-01 -7.318596541881561279e-02 6.794705241918563843e-02 -7.120182737708091736e-03 -5.077502131462097168e-02 -8.717066049575805664e-02 -7.496255420846864581e-05 -4.945228248834609985e-02 4.134576395153999329e-02 5.676041822880506516e-03 -4.743183255195617676e-01 3.565957844257354736e-01
-1.879989355802536011e-01 -1.893735229969024658e-01 9.470087289810180664e-02 -1.438766270875930786e-01 -1.361410915851593018e-01 -2.492001652717590332e-01 4.161550700664520264e-01 1.246492415666580200e-01 -1.008929088711738586e-01 5.727941542863845825e-02 -2.326567657291889191e-03 -2.219999283552169800e-01 3.217412531375885010e-01 1.570674031972885132e-01 1.580364108085632324e-01 -1.358020603656768799e-01 -1.675960719585418701e-01 -2.714816629886627197e-01 -7.047392427921295166e-02 3.393508195877075195e-01 -6.616897881031036377e-02 9.950522333383560181e-02 2.536430060863494873e-01 1.398604810237884521e-01 1.288315802812576294e-01 -1.348068416118621826e-01 9.616042487323284149e-03 4.135961830615997314e-02 7.528588920831680298e-02 -8.884556591510772705e-02 1.267081052064895630e-01 -9.555806964635848999e-02
-9.730654954910278320e-02 -6.892941147089004517e-02 -3.096314668655395508e-01 -7.422840595245361328e-02 -2.320875972509384155e-01 -2.795683145523071289e-01 6.242288276553153992e-03 1.970541030168533325e-01 6.575684249401092529e-02 3.628311753273010254e-01 -1.341545730829238892e-01 -2.708210945129394531e-01 3.044672012329101562e-01 3.142682909965515137e-01 3.559954464435577393e-02 1.795188151299953461e-02 2.272645384073257446e-02 8.411742746829986572e-02 2.038650959730148315e-01 -1.533734984695911407e-02 2.330030873417854309e-02 1.368906944990158081e-01 1.835792064666748047e-01 2.247828841209411621e-01 -2.577766589820384979e-02 7.558207213878631592e-02 -2.884352803230285645e-01 -1.510600298643112183e-01 -1.264329850673675537e-01 -9.394081681966781616e-02 -1.644601672887802124e-02 5.262047797441482544e-02
-9.332332015037536621e-02 -6.710577756166458130e-02 -1.669188439846038818e-01 -1.156465411186218262e-01 -2.660218477249145508e-01 -2.282782942056655884e-01 2.531804144382476807e-01 -6.669811438769102097e-03 -1.566306799650192261e-01 4.513013735413551331e-02 1.439643204212188721e-01 -1.750964298844337463e-02 1.774364858865737915e-01 3.115412592887878418e-01 2.895361483097076416e-01 6.940755993127822876e-02 -1.163277775049209595e-01 -1.964695304632186890e-01 -2.135426104068756104e-01 4.869767129421234131e-01 -7.244813442230224609e-02 5.494840443134307861e-02 1.186032146215438843e-01 1.252554208040237427e-01 4.021349176764488220e-02 -1.574243009090423584e-01 7.883040606975555420e-02 1.974593997001647949e-01 -1.259817630052566528e-01 7.670583575963973999e-02 -1.368592828512191772e-01 9.350435435771942139e-02
-3.079425096511840820e-01 2.596504613757133484e-02 -8.045638352632522583e-02 -2.896203100681304932e-01 -1.590293198823928833e-01 -2.274170666933059692e-01 3.086981363594532013e-02 9.208726882934570312e-02 1.310545057058334351e-01 1.661371439695358276e-01 2.544654766097664833e-03 -3.547429442405700684e-01 1.697915196418762207e-01 2.907438874244689941e-01 2.411005347967147827e-01 -1.045043114572763443e-02 3.634533584117889404e-01 6.270499527454376221e-02 6.791888922452926636e-02 2.243264019489288330e-01 -1.828834861516952515e-01 9.491106867790222168e-02 -1.848181635141372681e-01 2.666325569152832031e-01 1.310508996248245239e-01 4.689931403845548630e-03 -5.149673670530319214e-02 2.216323278844356537e-02 1.419632732868194580e-01 -5.599415674805641174e-02 3.195690736174583435e-02 4.643616452813148499e-02
-1.239334791898727417e-01 -1.630601584911346436e-01 -7.408506423234939575e-02 -1.522978693246841431e-01 1.178816035389900208e-01 -7.232323288917541504e-02 1.394197940826416016e-01 8.087066560983657837e-02 -1.539144068956375122e-01 3.105881623923778534e-03 4.294589161872863770e-02 1.489274799823760986e-01 1.602470576763153076e-01 3.225618600845336914e-01 1.704854816198348999e-01 9.013365209102630615e-02 -1.728471368551254272e-01 -3.258918821811676025e-01 1.521519664674997330e-02 9.353760629892349243e-02 -1.087740510702133179e-01 2.035679481923580170e-02 2.669036984443664551e-01 3.574695885181427002e-01 -1.485642492771148682e-01 -3.427105247974395752e-01 3.855551779270172119e-02 -1.327588409185409546e-01 -8.824641257524490356e-02 2.718144357204437256e-01 9.844953566789627075e-02 -2.515939176082611084e-01
7.474205922335386276e-03 -1.766554862260818481e-01 2.311042845249176025e-01 -1.779660582542419434e-01 -7.046757638454437256e-02 -7.653259485960006714e-02 1.540516763925552368e-01 3.522301018238067627e-01 4.713644459843635559e-02 2.971989214420318604e-01 -1.042764112353324890e-01 -6.384066492319107056e-02 5.035043507814407349e-02 3.541196286678314209e-01 2.014002799987792969e-01 -5.493469536304473877e-02 -1.487359553575515747e-01 -3.254263401031494141e-01 -2.335449755191802979e-01 -3.705818578600883484e-02 -2.023375332355499268e-01 -6.197302043437957764e-02 2.773556299507617950e-02 4.610605537891387939e-04 -1.443631350994110107e-01 -1.497885677963495255e-02 -2.389805018901824951e-01 5.020059645175933838e-02 9.068106859922409058e-02 1.619226336479187012e-01 6.078954041004180908e-02 3.157448768615722656e-01
-1.813196539878845215e-01 -1.161453127861022949e-01 -3.931588307023048401e-02 -3.169118463993072510e-01 -1.485220789909362793e-01 -3.167021274566650391e-01 -5.527231842279434204e-02 2.411617934703826904e-01 2.647249996662139893e-01 2.116422951221466064e-01 7.142709195613861084e-02 7.581758499145507812e-02 1.696593314409255981e-01 1.137952134013175964e-01 6.247324869036674500e-02 9.076792001724243164e-02 -1.164369806647300720e-01 -9.733086079359054565e-02 3.105785511434078217e-02 2.726250290870666504e-01 -9.846623241901397705e-02 -1.053995862603187561e-01 2.184271812438964844e-01 -1.244563013315200806e-01 -3.045679442584514618e-02 1.407715529203414917e-01 -2.586673498153686523e-01 2.389306873083114624e-01 3.991313278675079346e-03 -1.523747295141220093e-01 -3.034151792526245117e-01 2.147659659385681152e-01
1.071884557604789734e-01 -1.103442087769508362e-01 -3.011176548898220062e-02 -1.819160580635070801e-01 -1.351172029972076416e-01 -2.158431708812713623e-01 3.572054952383041382e-02 -5.108826234936714172e-02 1.772450655698776245e-02 7.917715609073638916e-02 5.418868362903594971e-02 -3.906180560588836670e-01 4.083813354372978210e-02 2.730527520179748535e-01 2.052920907735824585e-01 2.264910340309143066e-01 -1.249422356486320496e-01 -2.271252870559692383e-01 1.598682850599288940e-01 -1.872184313833713531e-02 9.322798252105712891e-02 -3.974784612655639648e-01 1.788295991718769073e-02 2.278692573308944702e-01 -2.214699089527130127e-01 -6.569672375917434692e-02 -1.870078593492507935e-01 1.026001013815402985e-02 2.595232427120208740e-02 -2.416448891162872314e-01 -2.866559624671936035e-01 -1.112833246588706970e-02
-9.394785761833190918e-02 -2.672857940196990967e-01 -1.611606180667877197e-01 -3.096274137496948242e-01 -1.679875403642654419e-01 -2.220994979143142700e-01 -2.758836932480335236e-02 1.689811050891876221e-01 -1.399337798357009888e-01 3.767738640308380127e-01 -1.112179160118103027e-01 1.117110401391983032e-01 5.888067185878753662e-02 2.093833535909652710e-01 2.894424796104431152e-01 3.784187510609626770e-02 3.445688262581825256e-02 -3.975106179714202881e-01 -1.392333209514617920e-01 4.701466858386993408e-02 -1.909691840410232544e-01 4.842574521899223328e-02 7.151942700147628784e-02 1.577955335378646851e-01 -2.376062124967575073e-01 -2.401341311633586884e-02 -8.338060975074768066e-02 2.214003354310989380e-03 -5.461473017930984497e-02 -7.367324084043502808e-02 -2.129537910223007202e-01 -6.886880844831466675e-02
-2.966837584972381592e-01 -2.843798398971557617e-01 -2.298195511102676392e-01 -3.226237595081329346e-01 -9.545437246561050415e-02 -8.377031236886978149e-02 -1.823732280172407627e-03 -8.592903614044189453e-02 9.537895023822784424e-02 1.537307202816009521e-01 2.700598239898681641e-01 -1.610901951789855957e-01 8.450103551149368286e-02 2.381793856620788574e-01 9.791887551546096802e-02 2.132963016629219055e-02 -5.222065374255180359e-02 6.998937577009201050e-03 2.298505157232284546e-01 2.764564752578735352e-01 -4.308630526065826416e-01 7.913449406623840332e-02 1.787805706262588501e-01 1.472097449004650116e-02 1.443079411983489990e-01 -7.778570055961608887e-02 1.302468180656433105e-01 8.768153190612792969e-02 -3.467435389757156372e-02 5.778808146715164185e-02 -8.932827413082122803e-02 -1.580915451049804688e-01
1.896510869264602661e-01 -1.999213099479675293e-01 2.170395851135253906e-01 -1.793930679559707642e-01 8.759687095880508423e-02 -1.308843493461608887e-01 -1.330301761627197266e-01 3.422064483165740967e-01 -1.773624420166015625e-01 1.289123147726058960e-01 -6.335796415805816650e-02 -8.169297128915786743e-02 1.188337728381156921e-01 2.605185806751251221e-01 1.695851087570190430e-01 1.601904928684234619e-01 -8.288918435573577881e-02 -2.089909911155700684e-01 1.631794497370719910e-02 9.507536143064498901e-02 -7.190971821546554565e-02 -3.937050700187683105e-01 1.169664636254310608e-01 1.012323051691055298e-01 -1.695238351821899414e-01 -6.751367449760437012e-02 -3.136249184608459473e-01 -2.182797342538833618e-01 2.473167181015014648e-01 6.604538857936859131e-02 -2.117795683443546295e-02 -2.753201872110366821e-02
4.677845630794763565e-03 -1.779763400554656982e-01 6.343082338571548462e-02 -7.772313803434371948e-02 -1.582221686840057373e-01 -2.791067659854888916e-01 1.409361511468887329e-01 1.085339859127998352e-01 1.321171522140502930e-01 3.736564517021179199e-01 1.235206574201583862e-01 -2.896699905395507812e-01 8.057015389204025269e-02 1.102241799235343933e-01 1.778472512960433960e-01 -5.020361859351396561e-03 4.349459428340196609e-03 -2.675104737281799316e-01 -1.428885906934738159e-01 1.707261800765991211e-01 -7.172202318906784058e-02 -9.774974733591079712e-02 3.831110298633575439e-01 -7.188111543655395508e-02 -2.257466316223144531e-01 -8.558189123868942261e-02 1.096961796283721924e-01 -1.880439519882202148e-01 -1.365970373153686523e-01 1.261366158723831177e-01 2.581316232681274414e-01 -1.498619914054870605e-01
-7.328789681196212769e-02 5.129278823733329773e-02 -2.506638765335083008e-01 -3.292463123798370361e-01 3.161555528640747070e-02 -2.087460160255432129e-01 -1.322276294231414795e-01 7.098064571619033813e-02 -8.823160082101821899e-02 1.449466049671173096e-01 -2.120480984449386597e-01 -1.250686794519424438e-01 1.655593365430831909e-01 8.547978103160858154e-02 -1.266000121831893921e-01 2.938946187496185303e-01 7.711516320705413818e-02 -3.859313130378723145e-01 -1.898139268159866333e-01 2.134737819433212280e-01 -1.281453818082809448e-01 1.434780359268188477e-01 8.609727025032043457e-02 1.698459386825561523e-01 -3.105350136756896973e-01 1.800951547920703888e-02 -1.600939035415649414e-01 -1.352530568838119507e-01 -2.721070647239685059e-01 -3.093101456761360168e-02 2.392748929560184479e-02 3.372324258089065552e-02
1.707505434751510620e-01 1.717201666906476021e-03 9.865570068359375000e-02 -1.687994301319122314e-01 3.657939285039901733e-02 -3.497159779071807861e-01 -1.779755949974060059e-01 1.808861643075942993e-01 -7.231409847736358643e-02 2.904214262962341309e-01 7.793423533439636230e-02 -1.927012950181961060e-01 2.653916776180267334e-01 2.204120624810457230e-03 -1.380936652421951294e-01 -2.732947468757629395e-01 -1.293241679668426514e-01 1.236825902014970779e-02 -1.683378368616104126e-01 1.103180088102817535e-02 -1.949434131383895874e-01 7.936188578605651855e-02 1.945509761571884155e-01 5.678574368357658386e-02 -2.354498058557510376e-01 -3.565143346786499023e-01 -2.324306964874267578e-01 -1.770552843809127808e-01 1.219312325119972229e-01 -5.322362855076789856e-02 -8.505473285913467407e-02 -1.550568938255310059e-01
-1.877608895301818848e-01 7.931573688983917236e-02 8.497129380702972412e-02 -3.128892481327056885e-01 -1.177236437797546387e-01 -2.528811693191528320e-01 -8.406499028205871582e-02 1.868156343698501587e-01 5.526750162243843079e-02 1.455446332693099976e-01 -1.341761499643325806e-01 3.650842607021331787e-02 9.729245305061340332e-02 9.311163425445556641e-02 1.269281059503555298e-01 -4.002457484602928162e-02 -8.084937185049057007e-02 -3.944810852408409119e-02 5.698999017477035522e-02 3.193463683128356934e-01 7.945240288972854614e-02 3.627751469612121582e-01 -6.559655535966157913e-03 4.048210680484771729e-01 2.141549624502658844e-02 -1.888683140277862549e-01 1.314567178487777710e-01 1.349693834781646729e-01 1.090161725878715515e-01 -3.635688498616218567e-02 -3.219124078750610352e-01 -2.247495502233505249e-01
1.772203445434570312e-01 -1.055453419685363770e-01 -1.613292694091796875e-01 -1.590350829064846039e-02 -6.206439435482025146e-02 -2.488398998975753784e-01 6.836840510368347168e-02 1.551537364721298218e-01 -1.551703736186027527e-02 1.113643944263458252e-01 -2.388990819454193115e-01 -1.097987964749336243e-01 3.100408613681793213e-01 1.783652454614639282e-01 -2.533330619335174561e-01 7.330079376697540283e-02 8.579023182392120361e-02 -2.448655515909194946e-01 1.544345319271087646e-01 1.326499879360198975e-01 -2.048721313476562500e-01 1.938365846872329712e-01 3.518075048923492432e-01 1.578333601355552673e-02 -2.409181743860244751e-01 -1.383804827928543091e-01 -1.562370955944061279e-01 -2.154744863510131836e-01 -9.888888895511627197e-02 7.033438980579376221e-02 -9.339763969182968140e-02 -2.712641060352325439e-01
4.076191782951354980e-02 1.208903174847364426e-02 -9.845711290836334229e-02 -2.605398595333099365e-01 9.687978774309158325e-02 1.720802485942840576e-02 3.634787723422050476e-02 3.367167115211486816e-01 5.691194906830787659e-02 2.365911006927490234e-01 1.853644400835037231e-01 -1.912015974521636963e-01 2.694279253482818604e-01 3.179351091384887695e-01 1.570174694061279297e-01 -1.727858930826187134e-01 3.179649710655212402e-01 7.627027481794357300e-02 5.117678642272949219e-02 1.795081198215484619e-01 4.129953309893608093e-02 -2.097351104021072388e-01 1.064769253134727478e-01 -1.076997965574264526e-01 1.787144877016544342e-02 -3.954571485519409180e-01 -1.040305346250534058e-01 5.848493427038192749e-02 1.893833875656127930e-01 -1.266754698008298874e-02 -1.259632706642150879e-01 -6.845623254776000977e-02
2.298243530094623566e-02 4.211927950382232666e-02 2.251125425100326538e-01 -2.726598083972930908e-01 -7.769487798213958740e-02 -6.787578761577606201e-02 -3.977015614509582520e-02 2.586217522621154785e-01 -5.245953053236007690e-02 3.601082041859626770e-02 -1.436478942632675171e-01 -3.501242697238922119e-01 7.867072522640228271e-02 6.353634595870971680e-02 -1.416955441236495972e-01 -8.778481930494308472e-02 -8.512813597917556763e-02 -7.503346353769302368e-02 1.095368042588233948e-01 -1.477141082286834717e-01 -2.812793850898742676e-01 8.576069772243499756e-02 3.605359792709350586e-01 3.220947980880737305e-01 -2.061429172754287720e-01 -2.333012670278549194e-01 -1.268451064825057983e-01 6.160155683755874634e-02 2.591891586780548096e-01 2.193652242422103882e-01 -9.510309249162673950e-02 -1.535184402018785477e-02
-1.455773711204528809e-01 5.500081554055213928e-02 -1.947894506156444550e-02 -1.434035599231719971e-01 -5.090324208140373230e-02 -1.223367750644683838e-01 -9.982343763113021851e-02 1.618711501359939575e-01 -1.565398722887039185e-01 5.450145602226257324e-01 1.190183535218238831e-01 -2.668909430503845215e-01 2.897096574306488037e-01 9.397026896476745605e-02 3.406905829906463623e-01 5.928136408329010010e-02 2.021684348583221436e-01 7.709844037890434265e-03 9.978174418210983276e-02 8.455798774957656860e-02 7.578585296869277954e-02 -5.604686215519905090e-02 1.172570809721946716e-01 -2.459499686956405640e-01 -2.533893585205078125e-01 3.503872454166412354e-02 8.418432623147964478e-02 2.405398786067962646e-01 3.948643431067466736e-02 2.589143067598342896e-02 -5.764625594019889832e-02 6.876964867115020752e-02
-3.808769583702087402e-02 -2.187929861247539520e-02 -1.534036397933959961e-01 -6.717012822628021240e-02 -1.669389903545379639e-01 -1.419311612844467163e-01 3.037998452782630920e-02 1.307611316442489624e-01 3.852266669273376465e-01 2.699136734008789062e-01 -1.492090076208114624e-01 -2.737656235694885254e-01 3.338839411735534668e-01 3.141272366046905518e-01 2.271017283201217651e-01 -3.182936087250709534e-02 1.437640562653541565e-02 -7.396157085895538330e-02 8.970677107572555542e-02 2.936224639415740967e-01 -6.921271979808807373e-02 -6.505951285362243652e-02 2.399415671825408936e-01 2.048817574977874756e-01 8.249317854642868042e-02 5.818582698702812195e-02 -4.164241254329681396e-02 -1.558183431625366211e-01 -2.219434529542922974e-01 6.157024577260017395e-02 4.800379741936922073e-03 -1.581071615219116211e-01
6.405756808817386627e-03 -1.180219352245330811e-01 2.059357240796089172e-02 8.005101978778839111e-02 1.918504089117050171e-01 -2.434681802988052368e-01 -1.372160017490386963e-01 1.146994307637214661e-01 1.123078837990760803e-01 1.751022338867187500e-01 4.943173751235008240e-02 -5.743929147720336914e-01 -6.713574379682540894e-02 9.721026755869388580e-03 2.241795659065246582e-01 -1.849881559610366821e-02 -1.590713262557983398e-01 -2.160568982362747192e-01 -1.568930745124816895e-01 3.765893876552581787e-01 -1.956196576356887817e-01 -2.144088000059127808e-01 9.592449665069580078e-02 -2.861247211694717407e-02 -1.284154951572418213e-01 -1.238444373011589050e-01 -1.638770252466201782e-01 6.789473444223403931e-02 5.568682029843330383e-02 1.071146875619888306e-01 5.989049375057220459e-02 7.843917608261108398e-02
-2.380847781896591187e-01 2.321689277887344360e-01 -1.236168295145034790e-01 -2.505958676338195801e-01 -3.183872401714324951e-01 -2.344273477792739868e-01 1.479592770338058472e-01 2.607976794242858887e-01 1.500536352396011353e-01 1.141446381807327271e-01 -2.266997694969177246e-01 -3.827951103448867798e-02 2.530230283737182617e-01 7.902098447084426880e-02 2.723391950130462646e-01 4.290132597088813782e-02 -1.088435947895050049e-01 -9.858240373432636261e-03 -1.718703061342239380e-01 3.081212043762207031e-01 -2.149418555200099945e-02 -2.565986812114715576e-01 1.679970137774944305e-02 -1.019897013902664185e-01 -9.675746411085128784e-02 1.518416255712509155e-01 -2.253698110580444336e-01 -2.399822883307933807e-02 -1.403402984142303467e-01 4.663663730025291443e-02 -3.051891550421714783e-02 -1.020990312099456787e-01
-1.456378996372222900e-01 -7.156666368246078491e-02 1.489463001489639282e-01 -5.706425905227661133e-01 -1.501487791538238525e-01 -8.208248019218444824e-02 -1.351669579744338989e-01 2.027117460966110229e-01 -3.403608873486518860e-02 6.894087418913841248e-03 -4.920804873108863831e-02 6.315953284502029419e-02 1.220310553908348083e-01 1.593300700187683105e-01 2.672680616378784180e-01 -1.750563830137252808e-01 1.433065235614776611e-01 -3.164477944374084473e-01 7.084952294826507568e-02 1.975154504179954529e-03 -1.312334239482879639e-01 2.959360601380467415e-03 1.819646209478378296e-01 1.561659574508666992e-01 -1.512760370969772339e-01 -6.467077136039733887e-02 -3.673434955999255180e-03 2.559664845466613770e-02 3.278544172644615173e-02 -2.784333378076553345e-02 -3.350071907043457031e-01 -2.121078073978424072e-01
-1.889597773551940918e-01 -9.243241511285305023e-03 -2.531093060970306396e-01 -3.600221574306488037e-01 1.289545148611068726e-01 -4.486045986413955688e-02 -2.441665902733802795e-02 7.760702818632125854e-02 -9.589715301990509033e-02 1.057854294776916504e-01 -1.035112887620925903e-01 1.227094158530235291e-01 3.891381025314331055e-01 -1.125338859856128693e-02 1.453330367803573608e-01 7.988319545984268188e-02 2.581262029707431793e-02 -1.015066653490066528e-01 1.795936673879623413e-01 1.790379732847213745e-01 -7.961726933717727661e-02 -1.237862110137939453e-01 1.519132852554321289e-01 4.400065839290618896e-01 -9.027360007166862488e-03 -1.503847837448120117e-01 -1.651380658149719238e-01 4.589468613266944885e-02 -3.947504609823226929e-02 2.186928987503051758e-01 -2.850707173347473145e-01 1.539570689201354980e-01
-5.012388899922370911e-02 -2.603648006916046143e-01 -1.632145941257476807e-01 -1.140920966863632202e-01 -2.741560637950897217e-01 -3.864678740501403809e-01 2.097578048706054688e-01 7.762659341096878052e-02 8.124426007270812988e-02 2.909761071205139160e-01 1.445160359144210815e-01 -2.039818316698074341e-01 3.914968296885490417e-02 2.888599336147308350e-01 3.761920332908630371e-01 -3.497352451086044312e-02 -1.412870436906814575e-01 -1.845395565032958984e-01 -9.861753135919570923e-02 1.682652980089187622e-01 4.185864329338073730e-02 -4.552310798317193985e-03 7.534857094287872314e-02 -9.584490209817886353e-02 -9.113677591085433960e-02 -4.542393982410430908e-02 6.321156024932861328e-02 -1.034319773316383362e-01 -2.124542929232120514e-02 1.526975482702255249e-01 -6.414922885596752167e-03 -2.765084207057952881e-01
4.824636131525039673e-02 1.407740265130996704e-01 4.425533488392829895e-02 -2.280313819646835327e-01 -1.023648753762245178e-01 -3.750230073928833008e-01 1.623027622699737549e-01 2.084247469902038574e-01 2.701244316995143890e-02 -1.544517427682876587e-01 1.788921207189559937e-01 -1.812308579683303833e-01 2.355047911405563354e-01 2.716802358627319336e-01 2.275101840496063232e-01 -1.476865410804748535e-01 -6.287290155887603760e-02 1.926690042018890381e-01 -2.051935344934463501e-02 5.035559460520744324e-02 -4.056670665740966797e-01 -9.975390881299972534e-02 2.093729190528392792e-02 1.467508524656295776e-01 -1.223053410649299622e-01 -1.855593621730804443e-01 7.671033591032028198e-02 -2.702665030956268311e-01 -6.226375699043273926e-02 -1.665407270193099976e-01 9.606052935123443604e-02 -3.218711167573928833e-02
1.395304501056671143e-01 3.867276012897491455e-02 -4.649342224001884460e-02 -3.163733780384063721e-01 -1.750542521476745605e-01 -1.421908885240554810e-01 -1.115131527185440063e-01 1.204000879079103470e-02 -2.523937821388244629e-01 2.880730032920837402e-01 -2.427524030208587646e-01 -2.038699984550476074e-01 2.077892869710922241e-01 1.996294409036636353e-01 -1.266334857791662216e-02 -9.687571227550506592e-02 5.186471343040466309e-02 -1.958776414394378662e-01 -2.750203013420104980e-01 1.449853032827377319e-01 -2.787745296955108643e-01 1.995900273323059082e-01 1.386070251464843750e-01 1.240347549319267273e-01 -3.763328120112419128e-02 -3.022614121437072754e-01 5.875905230641365051e-02 -9.226511418819427490e-02 -2.404129207134246826e-01 1.068275496363639832e-01 -3.975036554038524628e-03 9.875755012035369873e-02
-4.248641431331634521e-03 -2.577035874128341675e-02 -8.782380819320678711e-02 -3.023155331611633301e-01 -5.782661214470863342e-02 -2.164760977029800415e-01 -2.001687586307525635e-01 3.171292543411254883e-01 -9.960381686687469482e-02 1.808082163333892822e-01 -1.628599315881729126e-02 -2.710255421698093414e-02 2.415231168270111084e-01 1.658847779035568237e-01 -9.352047927677631378e-03 7.666987180709838867e-02 -1.836358010768890381e-01 -5.695896968245506287e-02 1.325325518846511841e-01 -2.326714843511581421e-01 -2.623457610607147217e-01 -2.867757678031921387e-01 3.417097032070159912e-01 1.189541965723037720e-01 5.474498122930526733e-02 -1.622012257575988770e-01 -2.327597439289093018e-01 -4.205854982137680054e-02 -1.285943090915679932e-01 -2.189871221780776978e-01 -1.787168532609939575e-01 4.005212709307670593e-02
4.519116505980491638e-02 2.279542200267314911e-02 -3.416801244020462036e-02 -9.372605383396148682e-02 -1.683346778154373169e-01 -2.124958336353302002e-01 2.354415953159332275e-01 -1.280873119831085205e-01 3.168457746505737305e-02 1.359726339578628540e-01 1.326683014631271362e-01 -4.752414822578430176e-01 2.028869539499282837e-01 3.017046153545379639e-01 5.572782084345817566e-02 -1.242959722876548767e-01 -2.358354628086090088e-02 -1.374320536851882935e-01 -4.539307206869125366e-02 3.994513452053070068e-01 7.770916074514389038e-02 2.049177512526512146e-02 1.691216528415679932e-01 1.456562429666519165e-01 -1.256314367055892944e-01 1.506016254425048828e-01 1.355371922254562378e-01 -1.595023721456527710e-01 2.634701430797576904e-01 1.256461441516876221e-01 -1.440842300653457642e-01 5.369487032294273376e-02
1.480513997375965118e-02 -4.854274913668632507e-02 -2.591956853866577148e-01 -1.662571877241134644e-01 -1.011195927858352661e-01 -1.554511934518814087e-01 3.935130685567855835e-02 -4.805580899119377136e-02 -3.139992058277130127e-01 1.674740910530090332e-01 5.474575795233249664e-03 -2.574886083602905273e-01 7.031556963920593262e-02 1.136477738618850708e-01 2.096503973007202148e-02 3.242208957672119141e-01 -2.286457270383834839e-02 -3.854343295097351074e-01 5.774023383855819702e-02 1.784165054559707642e-01 7.643366605043411255e-02 -6.389507651329040527e-02 1.263172179460525513e-01 4.162214994430541992e-01 -2.593201398849487305e-01 2.931977249681949615e-02 -1.545267701148986816e-01 -1.229751575738191605e-02 1.079929340630769730e-02 2.549197971820831299e-01 -4.569884389638900757e-02 7.256092131137847900e-02
1.750825494527816772e-01 1.766802668571472168e-01 -6.761782616376876831e-02 -3.454412221908569336e-01 -2.768374383449554443e-01 -4.450775980949401855e-01 3.054173104465007782e-02 3.013129234313964844e-01 8.392658829689025879e-02 1.028105095028877258e-01 -1.548237949609756470e-01 -1.609695553779602051e-01 1.954928189516067505e-01 -8.881498873233795166e-02 7.586352527141571045e-02 -1.034517139196395874e-01 -2.533900551497936249e-02 -1.225778833031654358e-01 -8.054056018590927124e-02 6.502295285463333130e-02 1.534963697195053101e-01 1.554488539695739746e-01 -7.435844093561172485e-02 1.187971755862236023e-01 -3.542468547821044922e-01 -1.230188980698585510e-01 6.044408679008483887e-02 7.303673774003982544e-02 -1.057679951190948486e-01 1.015570983290672302e-01 2.280946522951126099e-01 -2.872171066701412201e-02
5.299323424696922302e-02 -3.487160056829452515e-02 -2.191191725432872772e-02 -6.190624088048934937e-02 -2.280907183885574341e-01 -6.518965214490890503e-02 6.316342204809188843e-02 -6.220807880163192749e-02 1.163316741585731506e-01 1.675261557102203369e-01 1.805552244186401367e-01 -4.660336673259735107e-01 2.380968034267425537e-01 3.051092922687530518e-01 2.764119505882263184e-01 1.350019872188568115e-01 -1.153242215514183044e-01 -1.016060262918472290e-01 -1.476550567895174026e-02 1.425068378448486328e-01 8.197052776813507080e-02 -7.173306308686733246e-03 8.772742748260498047e-02 1.677576601505279541e-01 -1.480410993099212646e-01 2.425429522991180420e-01 2.477494478225708008e-01 -2.393000945448875427e-02 -1.677211746573448181e-02 2.266387194395065308e-01 -3.326067328453063965e-01 -1.950294594280421734e-03
7.817763835191726685e-02 1.763553768396377563e-01 -2.668907940387725830e-01 -4.716992378234863281e-01 -6.455595046281814575e-02 -5.376175418496131897e-02 -1.338150650262832642e-01 2.763600051403045654e-01 1.452212745789438486e-04 8.420759439468383789e-02 -5.907557439059019089e-03 -2.418711781501770020e-01 -8.116458356380462646e-02 6.340403854846954346e-02 9.415970742702484131e-02 -6.387300044298171997e-02 2.942372560501098633e-01 -6.851671636104583740e-02 -1.530203316360712051e-02 -1.433135867118835449e-01 -2.142761498689651489e-01 -1.319432854652404785e-01 1.502246409654617310e-01 9.476729482412338257e-02 -1.783004254102706909e-01 -2.434453070163726807e-01 -9.606315940618515015e-02 1.238571479916572571e-01 -2.009934000670909882e-02 2.179079353809356689e-01 -3.211845755577087402e-01 7.034781575202941895e-02
-4.315092414617538452e-02 -1.338493227958679199e-01 -1.102582961320877075e-01 -2.796427011489868164e-01 -1.449158638715744019e-01 -4.900662973523139954e-02 -1.027325466275215149e-01 2.716488204896450043e-02 -4.086585640907287598e-01 2.201674431562423706e-01 1.665112003684043884e-02 -2.439529001712799072e-01 -4.348041862249374390e-02 3.351221978664398193e-01 -7.234711945056915283e-02 7.732145488262176514e-02 1.630503088235855103e-01 -3.983068168163299561e-01 3.068469651043415070e-02 6.590187549591064453e-02 -1.890543103218078613e-01 -2.325375797227025032e-03 5.673443526029586792e-02 2.775257229804992676e-01 -2.579866051673889160e-01 1.826103031635284424e-02 9.719604253768920898e-02 -1.869143247604370117e-01 1.658519171178340912e-02 1.487398445606231689e-01 -1.125376299023628235e-01 -4.065675660967826843e-02
-1.128233224153518677e-01 2.259441167116165161e-01 -1.369342207908630371e-02 -2.605465352535247803e-01 3.296272456645965576e-02 1.369360741227865219e-02 2.630815096199512482e-02 2.342488318681716919e-01 -1.704928874969482422e-01 4.226310849189758301e-01 1.358614861965179443e-01 -4.870977252721786499e-02 1.280588060617446899e-01 3.741125762462615967e-01 -1.109809651970863342e-01 -3.883677348494529724e-02 1.386800855398178101e-01 3.057522512972354889e-02 -1.042213663458824158e-01 6.842644419521093369e-03 -2.473926842212677002e-01 -2.118608057498931885e-01 1.933357715606689453e-01 6.141072884202003479e-02 -6.124431267380714417e-02 -6.048099324107170105e-02 5.949529632925987244e-02 -1.389254629611968994e-01 -3.052869997918605804e-02 -2.001818642020225525e-02 -4.331891238689422607e-01 1.227228119969367981e-01
-1.401329487562179565e-01 3.206039965152740479e-01 5.857565253973007202e-02 -1.738862246274948120e-01 -2.039458155632019043e-01 -2.659054398536682129e-01 1.756369471549987793e-01 1.918539106845855713e-01 1.235459223389625549e-01 1.170981675386428833e-01 9.625571966171264648e-02 -2.646406292915344238e-01 1.606048941612243652e-01 4.082919061183929443e-01 3.014451861381530762e-01 -1.460421234369277954e-01 4.310514777898788452e-02 1.045755371451377869e-01 -6.949349492788314819e-02 -5.548707023262977600e-02 -3.755412399768829346e-01 1.008801385760307312e-01 -5.686045065522193909e-02 9.370502084493637085e-02 -1.762473136186599731e-01 2.095267176628112793e-02 3.906466532498598099e-03 -8.057717233896255493e-02 -1.210075095295906067e-01 -3.114842576906085014e-03 1.087398007512092590e-01 5.072011053562164307e-02
2.310326322913169861e-02 1.791332364082336426e-01 -6.647261977195739746e-02 -3.779649436473846436e-01 1.411119662225246429e-02 -2.870291471481323242e-01 -3.535244986414909363e-02 1.484849900007247925e-01 4.522351175546646118e-02 -1.113474071025848389e-01 1.049780100584030151e-01 -2.790251970291137695e-01 2.732160091400146484e-01 3.022222816944122314e-01 2.550455331802368164e-01 1.568846777081489563e-02 -8.915481716394424438e-02 9.700251370668411255e-02 -1.478378027677536011e-01 3.740719705820083618e-02 -4.297792315483093262e-01 4.977848380804061890e-02 -4.783718287944793701e-02 6.254861503839492798e-02 -1.341081857681274414e-01 -6.176568195223808289e-02 -1.095073148608207703e-01 -1.262916177511215210e-01 -1.733425706624984741e-01 -1.287196427583694458e-01 2.214344888925552368e-01 1.507977861911058426e-02
2.025690488517284393e-02 2.011270076036453247e-01 -2.635921537876129150e-01 -1.859244704246520996e-01 -3.899669945240020752e-01 -2.835264615714550018e-02 9.140279144048690796e-03 5.644274353981018066e-01 1.277139335870742798e-01 7.399927824735641479e-02 -9.828162938356399536e-02 -7.273178547620773315e-02 1.752336025238037109e-01 6.965852808207273483e-03 -1.718321256339550018e-02 -5.205290019512176514e-02 -1.697803437709808350e-01 -1.052206754684448242e-01 1.521102804690599442e-02 -1.809659786522388458e-02 -2.708638608455657959e-01 -5.615707021206617355e-03 2.471715062856674194e-01 1.824897080659866333e-01 -1.131274551153182983e-01 -1.947137415409088135e-01 -5.452210828661918640e-02 6.816859357059001923e-03 1.215447708964347839e-01 4.237700998783111572e-02 2.533457987010478973e-02 1.840138733386993408e-01
9.057799726724624634e-02 -2.148136347532272339e-01 1.659195125102996826e-01 -1.170466169714927673e-01 -9.269336238503456116e-03 -1.247952133417129517e-01 2.817027866840362549e-01 2.937890291213989258e-01 -2.636890113353729248e-02 2.420084923505783081e-01 1.767962872982025146e-01 -2.180515229701995850e-01 6.641685962677001953e-02 1.824765652418136597e-01 -1.808703392744064331e-01 -2.438648976385593414e-02 -3.335751593112945557e-02 8.033333718776702881e-02 -1.955113857984542847e-01 -5.128780007362365723e-02 -1.562476158142089844e-01 -4.172604531049728394e-02 1.029650568962097168e-01 3.607237040996551514e-01 -2.373246550559997559e-01 -1.914880573749542236e-01 -2.773116528987884521e-01 5.538484454154968262e-02 -1.441784203052520752e-01 -3.398996591567993164e-02 -1.230441257357597351e-01 2.977705001831054688e-01
1.599756479263305664e-01 1.760528236627578735e-01 -6.620372831821441650e-02 -1.363577544689178467e-01 -6.300927698612213135e-02 -4.213651716709136963e-01 7.189531624317169189e-02 4.343073368072509766e-01 -3.313162922859191895e-02 2.436556667089462280e-01 2.145731821656227112e-02 -2.777293026447296143e-01 2.838129401206970215e-01 -2.658535242080688477e-01 1.810173392295837402e-01 -1.612906605005264282e-01 -4.877140745520591736e-02 -3.087282776832580566e-01 5.462343990802764893e-02 -5.688557773828506470e-02 7.332804799079895020e-02 1.768974363803863525e-01 1.272526383399963379e-01 5.623765289783477783e-02 -1.428981572389602661e-01 -3.411609306931495667e-02 5.168957635760307312e-02 -2.212671749293804169e-02 1.096159685403108597e-02 -5.050584673881530762e-02 9.845096617937088013e-02 3.297718707472085953e-03
6.447429955005645752e-02 7.540381699800491333e-02 5.426051840186119080e-02 -8.110455423593521118e-02 -4.234481602907180786e-02 -8.544787764549255371e-02 -2.563547529280185699e-02 1.303175240755081177e-01 -6.657421588897705078e-02 5.142308473587036133e-01 2.416090518236160278e-01 -1.622977107763290405e-01 4.248128533363342285e-01 -1.394925266504287720e-02 3.270327150821685791e-01 1.893399506807327271e-01 2.275537997484207153e-01 -1.042911261320114136e-01 1.674048751592636108e-01 2.051163911819458008e-01 -1.267212927341461182e-01 1.609580591320991516e-02 5.597060173749923706e-02 -1.754239350557327271e-01 -2.401073276996612549e-01 -2.885845862329006195e-02 1.039022207260131836e-02 2.364596165716648102e-02 -1.520526502281427383e-02 1.179893165826797485e-01 -7.466539740562438965e-02 1.224838346242904663e-01
-3.049896955490112305e-01 1.220362409949302673e-01 1.100021414458751678e-02 -2.771246433258056641e-01 2.591336332261562347e-02 -2.461176812648773193e-01 1.645025908946990967e-01 1.726699322462081909e-01 -6.253189593553543091e-02 1.065403372049331665e-01 -5.009257420897483826e-02 -6.459602713584899902e-02 1.033177506178617477e-02 4.123154282569885254e-02 2.065948247909545898e-01 -8.209608495235443115e-02 2.164565622806549072e-01 -1.963527351617813110e-01 1.439463794231414795e-01 6.819889694452285767e-02 -1.934639662504196167e-01 -4.098076224327087402e-01 1.694812625646591187e-01 1.248066350817680359e-01 -2.054663896560668945e-01 -2.409335821866989136e-01 -6.066578254103660583e-02 7.253579050302505493e-02 1.326799839735031128e-01 1.476734876632690430e-01 -8.290845155715942383e-02 -3.285329937934875488e-01
-4.181991145014762878e-02 -2.229396440088748932e-02 -2.243991941213607788e-01 -3.695209622383117676e-01 3.520911559462547302e-02 -1.510042399168014526e-01 -9.420622885227203369e-02 2.187256813049316406e-01 -2.020914554595947266e-01 1.237218976020812988e-01 3.161814510822296143e-01 -2.550921440124511719e-01 3.763833642005920410e-02 9.602671861648559570e-02 -1.035877782851457596e-02 -1.667481213808059692e-01 -6.589438021183013916e-02 -3.222934901714324951e-01 -4.224080592393875122e-02 -1.145047023892402649e-01 -9.626120328903198242e-02 -3.272748738527297974e-02 1.860162019729614258e-01 1.578624505782499909e-05 -2.321693152189254761e-01 -4.422998800873756409e-02 -2.214571535587310791e-01 -1.206894740462303162e-01 1.395614296197891235e-01 -6.686973571777343750e-02 -3.985976874828338623e-01 2.745203906670212746e-03
1.359585076570510864e-01 -6.773647665977478027e-02 7.419820874929428101e-02 -2.222669571638107300e-01 8.664657175540924072e-02 -3.774692416191101074e-01 1.323409080505371094e-01 3.186902999877929688e-01 8.890490978956222534e-02 -7.996852695941925049e-02 2.739752456545829773e-02 -4.638268053531646729e-01 9.888239204883575439e-02 1.959794908761978149e-01 3.603764995932579041e-02 -2.396196275949478149e-01 -2.851125597953796387e-02 1.423937827348709106e-01 -1.855371519923210144e-02 1.019677966833114624e-01 -3.460993170738220215e-01 -1.946630179882049561e-01 1.455399394035339355e-01 2.269547991454601288e-02 -2.056868076324462891e-01 1.134320497512817383e-01 -3.064703941345214844e-02 -5.191814899444580078e-02 -4.703309014439582825e-02 -2.040588855743408203e-01 3.373121842741966248e-02 -2.931668236851692200e-02
-1.785106956958770752e-01 -2.250158786773681641e-01 -1.782557219266891479e-01 -2.373169362545013428e-01 -1.039075851440429688e-01 -3.065258264541625977e-01 1.695046573877334595e-01 1.433024555444717407e-01 8.681308478116989136e-03 1.269788146018981934e-01 1.384820938110351562e-01 -2.135154902935028076e-01 6.400801241397857666e-02 1.369673162698745728e-01 4.791149497032165527e-02 -1.675171218812465668e-02 -9.367193281650543213e-02 -5.106853246688842773e-01 -4.371473565697669983e-02 3.036803305149078369e-01 -1.922805458307266235e-01 -3.595276176929473877e-02 4.243715479969978333e-02 3.017593026161193848e-01 1.428454220294952393e-01 7.085409760475158691e-02 8.205115050077438354e-02 7.387389987707138062e-02 -1.124322190880775452e-01 4.941263794898986816e-02 -3.808508440852165222e-02 -1.414498686790466309e-01
-2.213903516530990601e-01 -1.580529808998107910e-01 -2.285246104001998901e-01 -3.517481386661529541e-01 -2.442229390144348145e-01 3.080969303846359253e-02 -4.592897742986679077e-02 -1.125713903456926346e-02 -1.859204173088073730e-01 2.337744981050491333e-01 -2.302682958543300629e-02 -9.636710584163665771e-02 2.404187321662902832e-01 2.348746508359909058e-01 -2.111360989511013031e-02 -2.205438464879989624e-01 -3.374599292874336243e-02 7.634293287992477417e-02 -8.703876286745071411e-02 3.472366034984588623e-01 -1.345673948526382446e-01 7.081093732267618179e-03 7.216003537178039551e-02 3.480599522590637207e-01 9.340616315603256226e-02 -1.678893566131591797e-01 8.119308948516845703e-02 2.197617664933204651e-02 -9.861564263701438904e-03 1.808737814426422119e-01 -2.560882866382598877e-01 -6.427234411239624023e-02
2.103318274021148682e-01 8.088735491037368774e-02 -1.041246429085731506e-01 -2.689890265464782715e-01 -9.007232636213302612e-02 -4.505056142807006836e-01 -4.134039580821990967e-02 4.079323709011077881e-01 1.258663833141326904e-01 2.610530555248260498e-01 3.682148829102516174e-02 -1.209003627300262451e-01 5.545404180884361267e-02 -1.022802293300628662e-01 2.099262326955795288e-01 -7.073727995157241821e-02 -8.677323162555694580e-02 -5.708102136850357056e-02 8.486600965261459351e-02 -5.061279982328414917e-02 -3.321684524416923523e-02 3.244039118289947510e-01 8.978986181318759918e-03 2.062634378671646118e-01 -2.509801983833312988e-01 -1.420513540506362915e-01 1.614073663949966431e-01 5.636791512370109558e-02 -1.104586422443389893e-01 9.015174210071563721e-02 1.013734117150306702e-01 1.083468198776245117e-01
-1.356225907802581787e-01 -2.941415905952453613e-01 6.842949986457824707e-02 -1.983107179403305054e-01 -2.981958910822868347e-02 -7.965213060379028320e-02 1.301450729370117188e-01 1.103284880518913269e-01 -2.161245495080947876e-01 1.388558745384216309e-01 -1.678661555051803589e-01 -2.377027273178100586e-01 3.385162651538848877e-01 1.256433874368667603e-01 1.062212213873863220e-01 -5.637219292111694813e-04 -9.028632193803787231e-02 -7.714691571891307831e-03 -1.438505798578262329e-01 4.430541396141052246e-01 1.152093615382909775e-02 1.300360560417175293e-01 2.451032996177673340e-01 2.230705618858337402e-01 -5.560014024376869202e-02 -2.307210117578506470e-01 1.290847808122634888e-01 -5.238546431064605713e-02 -2.790737152099609375e-01 1.969265285879373550e-03 1.388986501842737198e-02 1.284904032945632935e-01
9.691767394542694092e-03 1.834633350372314453e-01 -5.200675502419471741e-02 -2.489374577999114990e-01 -3.468756973743438721e-01 -1.327423006296157837e-01 -2.559918761253356934e-01 8.063853532075881958e-02 -1.641761660575866699e-01 1.257714629173278809e-01 -4.498557001352310181e-02 -2.172268331050872803e-01 5.284108966588973999e-02 1.743583232164382935e-01 -1.025412604212760925e-02 -1.421324908733367920e-01 -1.154761016368865967e-01 -2.019570022821426392e-01 -1.371098905801773071e-01 6.867279298603534698e-03 -2.049467116594314575e-01 1.249595880508422852e-01 1.554178744554519653e-01 -6.415066868066787720e-02 -2.928568720817565918e-01 -4.792643189430236816e-01 -1.416033953428268433e-01 -6.092593539506196976e-03 1.555908657610416412e-02 5.041262134909629822e-03 -1.733250021934509277e-01 -1.462839394807815552e-01
-1.107611134648323059e-02 -1.570893675088882446e-01 -4.455384612083435059e-02 -3.651741743087768555e-01 6.965734809637069702e-02 -2.558691501617431641e-01 2.453008890151977539e-01 3.688216805458068848e-01 -1.280252933502197266e-01 1.895471215248107910e-01 7.093700021505355835e-02 -3.378582000732421875e-01 1.585536897182464600e-01 -1.018450185656547546e-01 2.506085038185119629e-01 -1.459389925003051758e-01 -3.389498218894004822e-02 -9.749983251094818115e-02 3.417734801769256592e-02 4.989008978009223938e-02 4.450651630759239197e-02 2.117971330881118774e-01 7.268841564655303955e-02 -8.159992098808288574e-02 2.967429161071777344e-01 -2.219726890325546265e-01 2.071487009525299072e-01 -1.099381595849990845e-01 1.241059694439172745e-02 2.065696939826011658e-02 5.135861784219741821e-02 -1.165747866034507751e-01
8.202403038740158081e-02 -1.790127903223037720e-01 5.041035637259483337e-02 -2.786072194576263428e-01 3.662744909524917603e-02 -3.117752373218536377e-01 -1.305214688181877136e-02 1.640874445438385010e-01 -2.157932706177234650e-02 8.918361365795135498e-02 -1.471702009439468384e-01 -3.331413269042968750e-01 -7.696938514709472656e-02 3.357557356357574463e-01 1.398788392543792725e-01 -2.874316871166229248e-01 -2.711038477718830109e-02 -1.601638197898864746e-01 -8.799754828214645386e-02 2.007938921451568604e-01 -3.619436323642730713e-01 3.582425042986869812e-02 -3.999720141291618347e-02 1.368436068296432495e-01 2.525642812252044678e-01 3.054166771471500397e-02 -8.186994493007659912e-02 7.672581076622009277e-02 -1.721605658531188965e-01 -1.053900346159934998e-01 -1.800887286663055420e-01 1.263765096664428711e-01
7.825972139835357666e-02 -2.880914807319641113e-01 -1.006010472774505615e-01 -2.365527451038360596e-01 -8.099397271871566772e-02 -2.692652642726898193e-01 2.240853384137153625e-02 -9.147828072309494019e-02 1.020486131310462952e-01 2.547977566719055176e-01 1.007457897067070007e-01 -2.398332655429840088e-01 1.738100647926330566e-01 2.136144191026687622e-01 2.433085143566131592e-01 1.119470745325088501e-01 -2.724034488201141357e-01 -8.649366348981857300e-02 2.283762842416763306e-01 2.445555627346038818e-01 2.088004350662231445e-01 -1.763916611671447754e-01 8.206949383020401001e-02 9.831336140632629395e-02 -1.491603255271911621e-01 5.627715587615966797e-02 1.037952378392219543e-01 -1.647641807794570923e-01 -1.459645181894302368e-01 2.444128841161727905e-01 -1.803553253412246704e-01 6.797348707914352417e-02
-2.811500057578086853e-02 -4.715740215033292770e-03 -2.154322415590286255e-01 -3.133096396923065186e-01 -2.418805956840515137e-01 -2.819919884204864502e-01 6.131691625341773033e-04 1.012162864208221436e-01 -1.149046272039413452e-01 -4.379715025424957275e-02 1.607592105865478516e-01 -2.005101740360260010e-01 1.860789507627487183e-01 -1.333240326493978500e-02 -6.221276521682739258e-02 -1.924937516450881958e-01 -2.722077071666717529e-01 7.408574689179658890e-03 -6.582203507423400879e-02 -7.522613555192947388e-02 -1.329925656318664551e-01 -1.638713330030441284e-01 3.148285746574401855e-01 1.560157984495162964e-01 -2.633644342422485352e-01 -1.725715547800064087e-01 -3.251535892486572266e-01 4.540850967168807983e-02 1.909560114145278931e-01 -2.225554175674915314e-02 -5.246977135539054871e-02 -2.250834107398986816e-01
-4.425301402807235718e-02 -7.105931639671325684e-02 -6.866460200399160385e-03 -1.575566232204437256e-01 -2.796213924884796143e-01 7.544410618720576167e-05 -2.373167723417282104e-01 2.968974113464355469e-01 -6.713690236210823059e-03 -1.120492722839117050e-02 -1.962249130010604858e-01 -2.062945961952209473e-01 1.755369007587432861e-01 5.710634961724281311e-02 -9.892272949218750000e-02 7.488984148949384689e-03 -2.664299607276916504e-01 -2.248855829238891602e-01 2.397515922784805298e-01 7.486127316951751709e-02 -8.576896041631698608e-02 8.708552271127700806e-02 3.287660479545593262e-01 1.901323795318603516e-01 -2.563718855381011963e-01 -3.260689377784729004e-01 1.216439008712768555e-01 -3.670757636427879333e-02 1.046979948878288269e-01 2.614081501960754395e-01 -8.209452778100967407e-02 4.762788489460945129e-02
-6.640451960265636444e-03 -1.382512003183364868e-01 7.603327929973602295e-02 -7.330623269081115723e-02 -2.155168950557708740e-01 -6.736091524362564087e-02 -4.148770868778228760e-02 2.004506587982177734e-01 -1.871261596679687500e-01 3.323343992233276367e-01 -7.925498485565185547e-02 -1.063305288553237915e-01 2.658686637878417969e-01 1.775092035531997681e-01 3.644342124462127686e-01 -3.620173037052154541e-02 -1.361209899187088013e-01 1.075715646147727966e-01 5.730843544006347656e-02 1.507564932107925415e-01 -1.176750436425209045e-01 -2.099103666841983795e-02 -8.507028967142105103e-02 -1.903219223022460938e-01 -4.061359167098999023e-01 2.043440639972686768e-01 9.007497131824493408e-02 1.069040969014167786e-01 -4.958458617329597473e-02 5.394922569394111633e-03 -2.110893875360488892e-01 3.004688620567321777e-01
-1.498413980007171631e-01 1.497059166431427002e-01 -3.040648996829986572e-02 -2.458868622779846191e-01 -1.926313713192939758e-02 -1.280809491872787476e-01 -2.257779613137245178e-02 5.433292984962463379e-01 -1.926533132791519165e-01 -7.874649763107299805e-02 -5.106967687606811523e-02 -1.592453569173812866e-01 4.001132398843765259e-02 1.853261440992355347e-01 2.215011566877365112e-01 6.523062475025653839e-03 1.502788215875625610e-01 -1.777595430612564087e-01 3.037859220057725906e-03 -2.713002078235149384e-02 -1.533846706151962280e-01 7.188757415860891342e-03 6.637345254421234131e-02 8.037216961383819580e-03 2.192391268908977509e-02 -1.454599648714065552e-01 -5.114312469959259033e-02 3.232364356517791748e-01 1.008894890546798706e-01 -9.816116094589233398e-02 -3.944866657257080078e-01 1.943615078926086426e-01
2.749496996402740479e-01 -1.888944655656814575e-01 -9.645179659128189087e-02 -4.232017099857330322e-01 -8.731848746538162231e-02 -1.427166908979415894e-01 1.694642454385757446e-01 2.739018201828002930e-02 2.538467943668365479e-02 2.479114532470703125e-01 3.158506937325000763e-03 -1.008340790867805481e-01 2.561433315277099609e-01 -1.400396809913218021e-03 5.579886212944984436e-02 -1.351504176855087280e-01 -1.507303118705749512e-01 -1.184753607958555222e-02 -1.816430240869522095e-01 -6.069028750061988831e-02 -8.785308152437210083e-02 -3.418679833412170410e-01 1.566890627145767212e-01 3.142071068286895752e-01 -2.264639884233474731e-01 -1.117403060197830200e-01 -1.753290742635726929e-01 1.237142309546470642e-01 -8.023014664649963379e-02 -1.681074053049087524e-01 1.199562549591064453e-01 1.314330846071243286e-01
8.917868882417678833e-02 -3.625593334436416626e-02 4.092539194971323013e-03 -3.071487843990325928e-01 -1.196033358573913574e-01 -2.223864048719406128e-01 -1.159046143293380737e-01 2.328688055276870728e-01 8.369224518537521362e-02 -4.801484197378158569e-02 -3.679146245121955872e-02 -6.415835022926330566e-02 1.056796759366989136e-01 2.343814820051193237e-01 9.651391953229904175e-02 1.206589266657829285e-01 4.841530695557594299e-02 -6.018604040145874023e-01 1.944159716367721558e-01 -9.420438110828399658e-02 -2.106474786996841431e-01 -1.201949939131736755e-01 -3.471022471785545349e-02 5.229901149868965149e-02 -3.057554662227630615e-01 4.489698447287082672e-03 -1.593048423528671265e-01 9.885904192924499512e-02 1.120630651712417603e-01 8.267543464899063110e-02 -2.533468045294284821e-02 1.936307847499847412e-01
2.351601608097553253e-02 -1.447860300540924072e-01 1.078672185540199280e-01 -5.535125359892845154e-02 -1.608511805534362793e-01 -4.654406905174255371e-01 1.525906473398208618e-01 2.393118888139724731e-01 2.034673094749450684e-01 2.374714612960815430e-01 1.252504140138626099e-01 -3.989360332489013672e-01 2.341359481215476990e-02 2.513265013694763184e-01 1.328055411577224731e-01 1.255981624126434326e-01 5.719157308340072632e-02 -2.152033299207687378e-01 -1.871595829725265503e-01 1.872752457857131958e-01 2.945642918348312378e-02 -5.468152463436126709e-02 2.230137586593627930e-01 -5.449781939387321472e-02 -9.272027015686035156e-02 -6.733044236898422241e-02 4.874375835061073303e-02 1.384396553039550781e-01 -1.233065500855445862e-01 -1.525283977389335632e-02 1.650250107049942017e-01 -1.318284124135971069e-01
-1.751785278320312500e-01 -7.198798935860395432e-03 6.043829023838043213e-02 -3.831007182598114014e-01 -1.234124153852462769e-01 -1.603879481554031372e-01 -3.031834661960601807e-01 2.055955529212951660e-01 -2.976169288158416748e-01 -1.781175732612609863e-01 4.277749732136726379e-02 -1.153108328580856323e-01 5.271688103675842285e-02 1.312288492918014526e-01 1.011361405253410339e-01 -6.579319387674331665e-02 1.439893096685409546e-01 -4.558165669441223145e-01 1.449661403894424438e-01 3.804498910903930664e-02 -1.046377569437026978e-01 2.867010654881596565e-03 1.706384271383285522e-01 1.292710751295089722e-01 -2.651510536670684814e-01 -1.869626194238662720e-01 5.019834637641906738e-02 7.447376847267150879e-02 1.811314374208450317e-01 -2.361019887030124664e-02 -1.312336623668670654e-01 -4.524296522140502930e-02
-1.848866492509841919e-01 -1.690800637006759644e-01 -2.885334007441997528e-02 -1.850680261850357056e-01 -1.798699796199798584e-01 -2.455310225486755371e-01 1.555623020976781845e-02 2.458346039056777954e-01 -7.067175209522247314e-02 9.235126525163650513e-02 1.300019621849060059e-01 -2.925938069820404053e-01 6.410253047943115234e-02 -6.631272286176681519e-02 1.651411652565002441e-01 5.417605862021446228e-02 6.286577880382537842e-02 -3.161376118659973145e-01 2.145583033561706543e-01 1.632665395736694336e-01 -4.215799272060394287e-01 -2.475117594003677368e-01 1.630511432886123657e-01 6.448150426149368286e-02 1.744961924850940704e-02 1.071597859263420105e-01 1.051442846655845642e-01 -2.678254432976245880e-02 -2.035554349422454834e-01 1.544716805219650269e-01 3.860769048333168030e-02 -2.396120280027389526e-01
5.338302999734878540e-02 8.522277325391769409e-02 -3.400668874382972717e-02 -1.545576751232147217e-01 -3.374346345663070679e-02 -2.864426374435424805e-01 1.525845974683761597e-01 2.295832484960556030e-01 -1.037521287798881531e-01 -1.226404532790184021e-01 3.291285783052444458e-02 -3.618084490299224854e-01 2.137491703033447266e-01 4.393870234489440918e-01 1.834922730922698975e-01 -1.828300021588802338e-02 -1.783273071050643921e-01 1.871168017387390137e-01 -1.117545440793037415e-01 4.376089945435523987e-02 -4.159414172172546387e-01 3.050807490944862366e-02 -1.243173610419034958e-02 1.821314170956611633e-02 -1.920395940542221069e-01 -2.474765852093696594e-02 4.339313507080078125e-02 -2.419343441724777222e-01 5.537004675716161728e-03 5.575348436832427979e-02 1.279297471046447754e-01 -4.542507231235504150e-02
3.282661437988281250e-01 -3.317602276802062988e-01 -1.156416684389114380e-01 -1.939520239830017090e-01 -1.619519591331481934e-01 -2.778166830539703369e-01 -1.671900600194931030e-02 1.026437953114509583e-01 7.532152533531188965e-02 1.542021185159683228e-01 4.640915244817733765e-02 -2.516494393348693848e-01 2.766894698143005371e-01 2.413428425788879395e-01 3.629716336727142334e-01 1.790688335895538330e-01 -1.155170574784278870e-01 -1.459908485412597656e-01 1.226830109953880310e-02 1.375512927770614624e-01 6.145619601011276245e-02 -8.046493679285049438e-02 -6.926315277814865112e-02 -2.429824322462081909e-03 -1.074386611580848694e-01 -1.053648442029953003e-01 1.010382845997810364e-01 -5.507647618651390076e-02 -2.934794425964355469e-01 1.794553548097610474e-01 7.009918335825204849e-03 -1.887357421219348907e-02
-2.479555606842041016e-01 -5.844385921955108643e-02 2.191351056098937988e-01 -1.523135602474212646e-01 1.370149198919534683e-02 -3.485035896301269531e-01 1.306100487709045410e-01 7.924139499664306641e-02 4.535991232842206955e-03 8.864300698041915894e-02 1.446389406919479370e-01 -9.642588905990123749e-03 1.667719781398773193e-01 5.883610248565673828e-02 3.299590051174163818e-01 5.337182804942131042e-02 -2.016202807426452637e-01 -3.261607140302658081e-02 -1.670844852924346924e-01 1.481196582317352295e-01 1.911637485027313232e-01 -6.888485699892044067e-02 2.377169877290725708e-01 7.657743990421295166e-02 -3.241199553012847900e-01 9.090525098145008087e-03 -1.464886069297790527e-01 8.722412586212158203e-02 1.580235734581947327e-02 1.287528574466705322e-01 -4.468487203121185303e-01 3.281721472740173340e-02
-3.271824121475219727e-02 -1.471838504076004028e-01 -5.334517732262611389e-02 -3.061526417732238770e-01 -1.993387192487716675e-01 -3.332092463970184326e-01 2.222238481044769287e-01 5.916724726557731628e-02 1.491182893514633179e-01 2.101999372243881226e-01 9.502173215150833130e-02 -3.558085262775421143e-01 4.069140553474426270e-02 1.509644985198974609e-01 1.765965372323989868e-01 -4.082330688834190369e-02 8.782989531755447388e-02 -2.550200223922729492e-01 -3.256587311625480652e-02 3.736245036125183105e-01 9.090083092451095581e-02 -2.036128789186477661e-01 2.328897565603256226e-01 -8.784108608961105347e-02 -1.648354227654635906e-03 5.034811794757843018e-02 6.407599151134490967e-02 3.108441131189465523e-03 -2.443610318005084991e-02 1.510223448276519775e-01 1.628342270851135254e-01 -1.898472309112548828e-01
8.477395772933959961e-02 -6.508180499076843262e-02 -3.640754520893096924e-01 -3.677072376012802124e-02 2.288080602884292603e-01 -2.390086501836776733e-01 -7.491536438465118408e-03 1.752573102712631226e-01 -6.589621305465698242e-02 -2.102496288716793060e-02 -4.144431278109550476e-02 2.173840813338756561e-02 2.673540115356445312e-01 2.458503246307373047e-01 3.403583765029907227e-01 -3.146052360534667969e-02 -2.611822783946990967e-01 1.810105703771114349e-02 6.066796183586120605e-02 8.035479485988616943e-02 -1.483581811189651489e-01 1.361141204833984375e-01 5.582750961184501648e-02 4.836046099662780762e-01 -1.289368420839309692e-01 -1.663658581674098969e-02 1.345235947519540787e-02 8.679398894309997559e-02 1.265722215175628662e-01 2.062657773494720459e-01 -1.223986595869064331e-01 -6.576186418533325195e-02
-5.675380676984786987e-02 1.526104211807250977e-01 9.757855534553527832e-02 -1.012329906225204468e-01 2.127913385629653931e-02 -2.925896048545837402e-01 1.349245756864547729e-01 1.934798657894134521e-01 -2.484255284070968628e-02 3.539692237973213196e-02 1.199146583676338196e-01 -7.776281982660293579e-02 -1.862115785479545593e-02 4.924001395702362061e-01 1.703645288944244385e-01 7.163982838392257690e-02 -2.285290956497192383e-01 -7.407116144895553589e-02 -1.989911198616027832e-01 2.564950287342071533e-01 -1.393152475357055664e-01 8.709938824176788330e-02 -9.631802677176892757e-04 1.134184077382087708e-01 -1.140518561005592346e-01 -1.385269761085510254e-01 1.071425452828407288e-01 -1.975265592336654663e-01 -3.111597001552581787e-01 2.989545464515686035e-01 1.837097406387329102e-01 8.464613556861877441e-02
8.272784948348999023e-02 -4.201949760317802429e-02 -1.217863187193870544e-01 4.867631942033767700e-02 -1.142911389470100403e-01 -2.963968217372894287e-01 7.682739198207855225e-02 -1.011005938053131104e-01 1.506973654031753540e-01 3.500837385654449463e-01 2.044453173875808716e-01 -4.501006305217742920e-01 3.038686513900756836e-01 2.206011563539505005e-01 5.800157412886619568e-02 4.790998622775077820e-02 -2.717653661966323853e-02 -1.570617854595184326e-01 -1.617051362991333008e-01 1.375346928834915161e-01 -5.983503907918930054e-02 1.112398877739906311e-01 -5.266628414392471313e-02 5.944995209574699402e-02 -3.748133406043052673e-02 -3.229787340387701988e-03 -3.180427849292755127e-02 -1.452129334211349487e-01 1.738270819187164307e-01 3.805954754352569580e-01 -6.353280693292617798e-02 -1.596302986145019531e-01
-8.002030849456787109e-02 -1.742116957902908325e-01 -2.153229862451553345e-01 -6.144649535417556763e-02 6.685822457075119019e-02 1.223661657422780991e-02 1.016561090946197510e-01 2.991568744182586670e-01 7.437396049499511719e-02 2.245243340730667114e-01 8.050727844238281250e-02 -3.392797708511352539e-01 2.934151589870452881e-01 3.153652548789978027e-01 1.824269890785217285e-01 -4.903798550367355347e-02 1.521464586257934570e-01 1.820470988750457764e-01 8.456607908010482788e-02 -4.142247512936592102e-02 2.470623888075351715e-02 1.998218894004821777e-01 2.334667444229125977e-01 1.109212487936019897e-01 -2.923915982246398926e-01 3.833655640482902527e-02 -1.485944986343383789e-01 -2.019025683403015137e-01 -2.746028602123260498e-01 -7.049094140529632568e-02 3.163287043571472168e-02 7.875245809555053711e-02
-6.224259734153747559e-02 1.075469236820936203e-02 -1.762476265430450439e-01 -2.319523319602012634e-02 -1.592978984117507935e-01 -1.752511262893676758e-01 -2.162855267524719238e-01 4.429743289947509766e-01 -8.067245781421661377e-02 1.957907378673553467e-01 3.615190461277961731e-02 -1.189452484250068665e-01 3.273707032203674316e-01 1.066640913486480713e-01 3.094343245029449463e-01 -2.765462994575500488e-01 2.248229086399078369e-02 1.059632468968629837e-02 -1.020736843347549438e-01 -2.094251103699207306e-02 -3.542556613683700562e-02 -4.334871657192707062e-03 -1.639648377895355225e-01 -1.268987059593200684e-01 -1.672653257846832275e-01 -5.646873638033866882e-02 -9.148213267326354980e-02 2.208339869976043701e-01 1.104385182261466980e-01 3.641190472990274429e-03 -3.425188660621643066e-01 2.016736268997192383e-01
-5.137324705719947815e-02 -2.855834066867828369e-01 6.793653964996337891e-02 -1.038628071546554565e-01 -1.013490110635757446e-01 -3.840382397174835205e-01 2.655751407146453857e-01 1.328654885292053223e-01 -1.537335515022277832e-01 -7.830090820789337158e-02 -1.987760327756404877e-02 -3.300940990447998047e-01 3.102814853191375732e-01 2.149913161993026733e-01 -1.423352360725402832e-01 -3.550232574343681335e-02 -2.621433436870574951e-01 -1.282937079668045044e-01 -2.443475089967250824e-02 3.495796918869018555e-01 1.040219068527221680e-01 4.239149764180183411e-02 1.721154004335403442e-01 4.476859793066978455e-02 1.562571153044700623e-02 -2.225927263498306274e-01 1.141179874539375305e-01 -9.218919277191162109e-02 7.556546479463577271e-02 -1.156505867838859558e-01 -9.979207534343004227e-04 -9.324891120195388794e-02
-1.638752520084381104e-01 2.996569275856018066e-01 -1.268716305494308472e-01 -1.274243891239166260e-01 -5.936444550752639771e-02 -1.347740143537521362e-01 -8.378116786479949951e-02 5.425504595041275024e-02 1.625432968139648438e-01 2.072115987539291382e-02 7.659422606229782104e-02 -3.920199275016784668e-01 4.658704996109008789e-01 3.176215291023254395e-01 2.519321143627166748e-01 -4.689279198646545410e-02 1.130965799093246460e-01 3.342178091406822205e-02 3.055917620658874512e-01 9.761337190866470337e-02 -2.667986750602722168e-01 6.008944287896156311e-02 -8.485055714845657349e-02 7.655521482229232788e-02 -8.095588535070419312e-02 -7.483140379190444946e-02 4.566729813814163208e-02 -7.398805115371942520e-03 -1.504747271537780762e-01 2.257543057203292847e-02 3.273372538387775421e-03 8.515172451734542847e-02
1.640925258398056030e-01 -1.142367273569107056e-01 1.477006673812866211e-01 -1.831397265195846558e-01 -1.880445033311843872e-01 -1.555186957120895386e-01 3.148104064166545868e-03 2.505974769592285156e-01 9.814555197954177856e-02 1.026924923062324524e-01 -1.407329142093658447e-01 -2.605676054954528809e-01 5.899026989936828613e-02 1.773450896143913269e-02 2.355498969554901123e-01 6.586668640375137329e-02 -2.054490335285663605e-02 -4.879358112812042236e-01 7.516781240701675415e-02 -3.080953657627105713e-01 -1.201294511556625366e-01 -1.766850501298904419e-01 9.645005315542221069e-02 1.549722999334335327e-01 -3.490809500217437744e-01 -5.753558501601219177e-02 -1.159212291240692139e-01 9.458418935537338257e-02 2.059330046176910400e-02 1.307823807001113892e-01 -6.691168993711471558e-02 1.523643732070922852e-01
1.101215854287147522e-01 -4.245516285300254822e-02 1.567614525556564331e-01 -4.755662009119987488e-02 -1.931643486022949219e-01 -3.245886862277984619e-01 1.025384366512298584e-01 5.413322895765304565e-02 -1.184401288628578186e-01 2.146694660186767578e-01 6.365406513214111328e-02 -3.922719359397888184e-01 1.137892156839370728e-01 2.287936657667160034e-01 -1.471846643835306168e-02 -7.586799561977386475e-03 6.344798952341079712e-02 -2.269445508718490601e-01 -2.638756334781646729e-01 3.490461409091949463e-01 -2.331226915121078491e-01 9.224881231784820557e-02 3.513981103897094727e-01 -4.112518858164548874e-03 2.070086263120174408e-02 -5.484401434659957886e-02 1.405273824930191040e-01 -1.426873262971639633e-02 7.932783663272857666e-02 1.606728732585906982e-01 9.457971900701522827e-02 1.473865061998367310e-01
4.439743980765342712e-02 9.178122133016586304e-02 5.558568984270095825e-02 8.906117826700210571e-02 -4.650902748107910156e-02 -5.440762266516685486e-02 -4.254281520843505859e-02 1.291484534740447998e-01 -8.677785843610763550e-02 3.205858170986175537e-01 3.444429039955139160e-01 -2.021415531635284424e-01 2.568354308605194092e-01 3.742830157279968262e-01 3.269679546356201172e-01 1.839376688003540039e-01 1.414729207754135132e-01 -2.281555533409118652e-01 1.408765763044357300e-01 3.444704115390777588e-01 -2.172224689275026321e-03 9.872698783874511719e-02 3.831517323851585388e-02 3.949791565537452698e-02 7.824069820344448090e-03 -3.920201584696769714e-02 2.734103612601757050e-02 -6.546884775161743164e-02 -6.456195563077926636e-02 1.091117858886718750e-01 -3.034811615943908691e-01 -1.442706305533647537e-02
3.730158209800720215e-01 1.728866249322891235e-01 -2.403122484683990479e-01 -2.708027362823486328e-01 -1.020808815956115723e-01 -3.443565964698791504e-01 -9.127254039049148560e-02 2.607655525207519531e-01 1.011053174734115601e-01 2.582230269908905029e-01 -1.644461415708065033e-02 -2.665333449840545654e-01 2.759495377540588379e-01 -1.316424757242202759e-01 1.113052666187286377e-01 -1.121699139475822449e-01 -5.146488547325134277e-02 -2.399293035268783569e-01 2.032267861068248749e-02 9.479938074946403503e-03 7.105204463005065918e-02 1.786622256040573120e-01 2.299908399581909180e-01 1.799628883600234985e-02 -7.958955317735671997e-02 -2.760539203882217407e-02 -4.948586225509643555e-02 9.130298160016536713e-03 -3.610962629318237305e-02 -7.982085645198822021e-02 6.652874499559402466e-02 2.350684255361557007e-01
1.821237653493881226e-01 -3.004076778888702393e-01 -4.797318018972873688e-03 -1.630825400352478027e-01 -7.809779793024063110e-02 -2.680074572563171387e-01 -5.586305260658264160e-02 1.457683593034744263e-01 1.914491653442382812e-01 2.490268349647521973e-01 -1.331947892904281616e-01 -3.046711683273315430e-01 2.100764662027359009e-01 8.772508800029754639e-02 2.073642760515213013e-01 2.183297723531723022e-01 -3.009203374385833740e-01 -3.321562707424163818e-02 2.230941653251647949e-01 2.480377852916717529e-01 -5.535603500902652740e-03 -1.091767922043800354e-01 2.665125429630279541e-01 -7.581900805234909058e-03 -1.507082432508468628e-01 1.171514764428138733e-02 4.551910981535911560e-02 -1.843246631324291229e-02 -2.347881793975830078e-01 1.227991357445716858e-01 -8.799056708812713623e-02 -8.213929086923599243e-02
1.235607936978340149e-01 8.681310713291168213e-02 -1.515104174613952637e-01 -2.214093059301376343e-01 -3.543228283524513245e-02 -1.718501299619674683e-01 5.576942861080169678e-02 2.802246436476707458e-02 2.082594111561775208e-02 3.969500958919525146e-02 1.805329471826553345e-01 -2.815800011157989502e-01 2.649632394313812256e-01 -3.455409780144691467e-02 -2.262343615293502808e-01 -2.574938237667083740e-01 -2.007433623075485229e-01 -2.328704446554183960e-01 1.011477336287498474e-01 -6.201588734984397888e-02 -2.065710723400115967e-01 -5.195936188101768494e-02 2.138225436210632324e-01 -4.981888458132743835e-02 -3.820669054985046387e-01 -2.156668603420257568e-01 -6.654730439186096191e-02 -1.943739503622055054e-01 8.406624943017959595e-02 1.102726235985755920e-01 -2.381314635276794434e-01 -2.344233095645904541e-01
4.315395280718803406e-02 1.348154991865158081e-02 -7.720495341345667839e-04 -2.518333494663238525e-01 9.821883589029312134e-02 -2.452878504991531372e-01 -9.459106624126434326e-02 2.218095958232879639e-01 -5.646663159132003784e-02 3.391432166099548340e-01 -2.218557894229888916e-01 5.291109532117843628e-02 1.890780180692672729e-01 9.723650664091110229e-02 2.719649970531463623e-01 9.515811502933502197e-02 8.455834537744522095e-02 -1.171768605709075928e-01 8.230618387460708618e-02 -6.874443590641021729e-02 -1.126766130328178406e-01 -2.798574566841125488e-01 3.006021082401275635e-01 -5.320123583078384399e-02 -3.473708033561706543e-01 -2.946729362010955811e-01 -3.570475429296493530e-02 1.041329577565193176e-01 2.018201649188995361e-01 -7.870877534151077271e-02 1.568243205547332764e-01 -1.993535086512565613e-02
-6.247323751449584961e-02 -1.206728890538215637e-01 6.605926901102066040e-02 -3.125896155834197998e-01 -8.303666114807128906e-02 -1.799491494894027710e-01 4.380621388554573059e-02 4.537595435976982117e-02 -9.109206497669219971e-02 9.711778908967971802e-02 -2.235427685081958771e-02 -3.361594974994659424e-01 1.309309452772140503e-01 1.015178039669990540e-01 -5.744013190269470215e-02 -1.439639478921890259e-01 -1.478628069162368774e-01 -1.431512385606765747e-01 1.012439504265785217e-01 -1.569435894489288330e-01 -9.635706245899200439e-02 -1.622099429368972778e-01 2.597535252571105957e-01 2.327296324074268341e-02 -2.434550821781158447e-01 2.383458316326141357e-01 -1.051034852862358093e-01 -1.194006279110908508e-01 -2.023382484912872314e-01 2.099186629056930542e-01 -4.946000874042510986e-01 4.040298983454704285e-02
-5.605889484286308289e-02 3.474917635321617126e-02 -1.071641594171524048e-01 -1.341506391763687134e-01 1.717033386230468750e-01 -1.476299315690994263e-01 1.466686129570007324e-01 8.565010130405426025e-02 -3.083974868059158325e-02 1.207893490791320801e-01 5.396991223096847534e-02 -4.667304456233978271e-01 1.640051156282424927e-01 3.828815817832946777e-01 2.097467482089996338e-01 4.226683825254440308e-02 -8.964103646576404572e-03 -1.460237056016921997e-01 -1.761688143014907837e-01 1.543717384338378906e-01 -4.561596810817718506e-01 -2.138775140047073364e-01 3.832163661718368530e-02 -8.155600726604461670e-02 1.106533920392394066e-03 -2.538223192095756531e-02 1.307310312986373901e-01 -1.212837100028991699e-01 2.562320977449417114e-02 -1.574749872088432312e-02 1.338040530681610107e-01 -2.025076746940612793e-01
1.022251397371292114e-01 5.562667921185493469e-02 1.192607264965772629e-02 -2.635795772075653076e-01 1.510950177907943726e-01 -3.428992927074432373e-01 2.425149381160736084e-01 1.005148291587829590e-01 4.852445051074028015e-02 -8.085727691650390625e-02 -6.902082264423370361e-02 -4.450713098049163818e-01 2.439237236976623535e-01 2.700090706348419189e-01 8.017134666442871094e-02 -2.595652937889099121e-01 -7.868845760822296143e-02 8.467939496040344238e-02 5.947902332991361618e-03 9.118989109992980957e-02 -2.693768441677093506e-01 -1.768894195556640625e-01 1.912520825862884521e-02 -6.185120716691017151e-02 -2.130128890275955200e-01 -2.026146650314331055e-02 -1.201915293931961060e-01 -2.973680011928081512e-02 -8.049535751342773438e-02 -2.778011262416839600e-01 5.795792862772941589e-02 -1.080596223473548889e-01
8.843942545354366302e-03 9.089133888483047485e-02 -2.159044146537780762e-01 -3.048702180385589600e-01 -1.156655624508857727e-01 -3.144471347332000732e-01 1.290230005979537964e-01 2.877148389816284180e-01 5.797988176345825195e-02 3.246124461293220520e-02 1.286787241697311401e-01 1.860232837498188019e-02 2.591923177242279053e-01 3.926928713917732239e-02 1.030689105391502380e-01 1.987567842006683350e-01 -2.630468308925628662e-01 7.084309309720993042e-02 9.802231192588806152e-02 2.901248931884765625e-01 2.807822823524475098e-02 -1.551058441400527954e-01 2.356462031602859497e-01 -2.686773538589477539e-01 -2.175500690937042236e-01 8.715680986642837524e-02 -2.954228222370147705e-01 1.156217828392982483e-01 8.653457462787628174e-02 9.710188210010528564e-02 3.313794732093811035e-02 7.816209644079208374e-02
-1.211853474378585815e-01 -1.826287060976028442e-01 -1.734139174222946167e-01 -1.999794244766235352e-01 -4.794248566031455994e-02 -2.780346572399139404e-01 1.623981148004531860e-01 -3.177240118384361267e-02 1.339144706726074219e-01 2.211671881377696991e-02 5.986578762531280518e-02 -9.524168074131011963e-02 -2.068922370672225952e-01 3.533577322959899902e-01 1.695947945117950439e-01 4.279816895723342896e-02 -2.966520190238952637e-02 -4.604247212409973145e-01 -1.503492593765258789e-01 4.130959212779998779e-01 -1.017132997512817383e-01 -5.037403479218482971e-02 1.058228015899658203e-01 5.890148505568504333e-02 -1.012987419962882996e-01 -1.989946514368057251e-01 3.525060415267944336e-02 -1.981783211231231689e-01 -2.483155345544219017e-03 2.691975235939025879e-02 -6.627169251441955566e-02 -1.280611902475357056e-01
-4.788526892662048340e-02 -5.584030970931053162e-02 1.367293484508991241e-02 -9.571224451065063477e-02 1.433972120285034180e-01 1.200363188982009888e-01 1.437463164329528809e-01 2.548203766345977783e-01 8.197417855262756348e-02 1.126310825347900391e-01 1.138337254524230957e-01 -4.437319934368133545e-01 2.915205955505371094e-01 2.742201685905456543e-01 9.291298687458038330e-02 -1.879907846450805664e-01 -1.942895650863647461e-01 -2.499730139970779419e-01 -4.461644217371940613e-02 1.739600151777267456e-01 -3.605808317661285400e-01 -9.379137307405471802e-02 1.906742900609970093e-01 -5.499042570590972900e-02 -5.925877951085567474e-03 -6.418585311621427536e-03 1.466476023197174072e-01 -2.286967337131500244e-01 1.404039263725280762e-01 3.149599209427833557e-02 5.989185720682144165e-02 1.496567577123641968e-01
-9.337397664785385132e-02 2.572833597660064697e-01 -1.068302989006042480e-01 -1.595083437860012054e-02 -6.995283067226409912e-02 7.776367710903286934e-04 1.302262246608734131e-01 1.825981885194778442e-01 -2.368430495262145996e-01 4.357856512069702148e-01 1.934757977724075317e-01 -2.911839485168457031e-01 3.048315942287445068e-01 2.329214811325073242e-01 2.568490207195281982e-01 4.001900926232337952e-02 5.938447639346122742e-02 -1.509136408567428589e-01 -2.277806960046291351e-02 1.920143365859985352e-01 -2.623256742954254150e-01 -7.681702822446823120e-02 -1.409621834754943848e-01 -8.650044351816177368e-02 -1.620399504899978638e-01 -7.789604365825653076e-02 1.417266279458999634e-01 3.015246428549289703e-02 -1.662127822637557983e-01 1.602993756532669067e-01 -3.180773230269551277e-03 -5.330174043774604797e-02
2.866584248840808868e-02 -8.857947587966918945e-02 -7.197567820549011230e-02 -3.592423796653747559e-01 -2.671787142753601074e-01 -3.281472921371459961e-01 -9.756431728601455688e-02 1.335488855838775635e-01 -1.859410703182220459e-01 -2.108452655375003815e-02 3.575240075588226318e-01 -2.009748071432113647e-01 4.227593541145324707e-02 2.092282921075820923e-01 7.288981974124908447e-02 -6.068499386310577393e-02 -1.607272028923034668e-01 1.351967686787247658e-03 -9.599746018648147583e-02 -5.289040878415107727e-02 1.741512212902307510e-03 5.707112699747085571e-02 7.336245477199554443e-02 8.459575474262237549e-02 -2.057616114616394043e-01 -1.260426789522171021e-01 -6.280057877302169800e-02 -3.227200508117675781e-01 1.507890373468399048e-01 -1.802615225315093994e-01 -2.462469488382339478e-01 -2.388562411069869995e-01
-8.089990913867950439e-02 -5.457368865609169006e-02 1.431391686201095581e-01 -1.808097064495086670e-01 -2.228288799524307251e-01 -1.129689663648605347e-01 -1.911886036396026611e-02 6.450035423040390015e-02 -1.276891678571701050e-01 1.938108205795288086e-01 1.735755056142807007e-02 -6.911618262529373169e-02 -1.062428206205368042e-01 2.859151959419250488e-01 4.918498918414115906e-02 -3.014551699161529541e-01 -9.582904726266860962e-02 -2.749550044536590576e-01 -1.595012471079826355e-02 2.117072045803070068e-02 -2.100598067045211792e-01 7.778186351060867310e-02 9.898129850625991821e-02 8.020828664302825928e-02 -3.907563984394073486e-01 -2.797771692276000977e-01 -6.605397793464362621e-04 -1.763794720172882080e-01 -1.456925179809331894e-02 -8.100472390651702881e-02 -4.199596047401428223e-01 -1.672500371932983398e-01
-7.617790997028350830e-02 -1.478784978389739990e-01 -5.338509753346443176e-02 -2.631397247314453125e-01 -2.324158251285552979e-01 -2.501688599586486816e-01 -6.638526916503906250e-02 1.464012861251831055e-01 -1.950505003333091736e-02 3.109106980264186859e-02 1.702970266342163086e-01 7.878008484840393066e-02 3.232800960540771484e-02 1.653250306844711304e-01 2.218175977468490601e-01 -6.896424293518066406e-02 -2.016928195953369141e-01 -4.716328084468841553e-01 -8.291210047900676727e-03 3.211840093135833740e-01 -9.285131096839904785e-02 -3.559131547808647156e-02 1.103655472397804260e-01 2.844329774379730225e-01 -5.610033497214317322e-02 -1.038718000054359436e-01 1.428960263729095459e-01 -1.263911128044128418e-01 -2.764905691146850586e-01 2.680699527263641357e-02 -2.366867847740650177e-03 -2.051476687192916870e-01
9.362267702817916870e-02 2.655319496989250183e-02 -6.566660106182098389e-02 -2.918992340564727783e-01 -1.259971559047698975e-01 -2.461839020252227783e-01 6.630464643239974976e-02 7.300367206335067749e-02 1.447529792785644531e-01 1.106343045830726624e-01 2.016026526689529419e-01 -1.894540488719940186e-01 -1.364835053682327271e-01 2.104712575674057007e-01 -9.194808453321456909e-02 1.281235516071319580e-01 9.264964610338211060e-02 -3.071674108505249023e-01 -4.601114988327026367e-02 1.756610721349716187e-01 1.411335170269012451e-01 -5.487808585166931152e-02 2.751011848449707031e-01 2.989145517349243164e-01 -2.159457057714462280e-01 2.454996854066848755e-02 -1.873703747987747192e-01 1.717615276575088501e-01 1.070685870945453644e-02 2.921523749828338623e-01 -8.772289007902145386e-02 2.973220944404602051e-01
1.808086596429347992e-02 9.741789102554321289e-02 1.141948625445365906e-01 -2.884480953216552734e-01 -1.495103985071182251e-01 -1.826631575822830200e-01 9.898780286312103271e-02 3.144686520099639893e-01 -1.731532514095306396e-01 2.093503028154373169e-01 1.850046589970588684e-02 -7.954275608062744141e-02 -4.863745719194412231e-02 3.210226297378540039e-01 2.385254204273223877e-01 -3.026435375213623047e-01 -1.392038613557815552e-01 3.520196676254272461e-02 4.429080523550510406e-03 -4.874295741319656372e-02 -2.039939165115356445e-01 -6.654149293899536133e-02 -1.425581574440002441e-01 2.559280991554260254e-01 9.991446137428283691e-02 -1.679834350943565369e-02 8.224861323833465576e-02 -6.865534186363220215e-02 -1.315562576055526733e-01 3.406148254871368408e-01 1.201861188746988773e-03 2.918868362903594971e-01
-1.401189714670181274e-01 -2.072118818759918213e-01 5.478803813457489014e-02 -1.862233430147171021e-01 -1.630434989929199219e-01 -2.640991806983947754e-01 3.869062662124633789e-01 9.071593731641769409e-02 -1.876383870840072632e-01 7.448334246873855591e-02 -6.439035385847091675e-02 -2.634038925170898438e-01 3.356537222862243652e-01 1.280514001846313477e-01 9.960717707872390747e-02 -1.119813919067382812e-01 -1.883413046598434448e-01 -2.407070398330688477e-01 -1.696573644876480103e-01 3.273031413555145264e-01 -4.130728915333747864e-02 5.097010359168052673e-02 2.939386069774627686e-01 9.742029011249542236e-02 2.513932995498180389e-03 3.786583617329597473e-02 5.341368541121482849e-02 1.582921445369720459e-01 -3.460103273391723633e-02 4.911903757601976395e-03 1.175188198685646057e-01 -7.606732100248336792e-02
-1.124661788344383240e-01 -3.148743808269500732e-01 -8.051697164773941040e-02 -2.982977330684661865e-01 -4.629286378622055054e-02 -1.745118498802185059e-01 1.175201460719108582e-01 1.617891192436218262e-01 -2.817202210426330566e-01 1.196135058999061584e-01 1.493486925028264523e-03 -1.212906688451766968e-01 1.030453853309154510e-02 3.703703582286834717e-01 1.115908697247505188e-01 -2.447343617677688599e-01 -2.427861243486404419e-01 9.363858401775360107e-02 -2.558990847319364548e-03 -1.118957903236150742e-02 -3.233552873134613037e-01 2.473801225423812866e-01 -1.746273972094058990e-02 1.959341913461685181e-01 8.590348064899444580e-02 -7.164804637432098389e-02 -1.225536689162254333e-01 1.193462833762168884e-01 -3.151898086071014404e-02 1.879432350397109985e-01 -2.266030162572860718e-01 -2.012858167290687561e-02
4.246472567319869995e-02 -1.115227118134498596e-01 -1.266455501317977905e-01 6.872721016407012939e-02 3.437790274620056152e-02 5.983741208910942078e-02 2.346951328217983246e-02 1.726443916559219360e-01 -5.551538988947868347e-02 2.142827510833740234e-01 1.332067847251892090e-01 -2.783126235008239746e-01 2.816963493824005127e-01 3.693940937519073486e-01 1.176514402031898499e-01 -1.465525031089782715e-01 -2.516352832317352295e-01 -9.440555423498153687e-02 6.651320308446884155e-02 4.808749854564666748e-01 -2.981513440608978271e-01 -1.263651549816131592e-01 -3.124455548822879791e-02 1.237178891897201538e-01 1.206230185925960541e-02 -2.304214537143707275e-01 -8.550316095352172852e-02 5.410623550415039062e-02 9.950809180736541748e-02 -1.626759469509124756e-01 -6.846222281455993652e-02 -3.130056709051132202e-02
-2.751442790031433105e-02 4.172512143850326538e-02 -9.807888418436050415e-02 -1.475617736577987671e-01 -4.387344717979431152e-01 -7.004959881305694580e-02 -1.081039458513259888e-01 4.072757661342620850e-01 -4.366511479020118713e-02 7.002022862434387207e-02 -1.902981996536254883e-01 -2.094756811857223511e-01 2.242566198110580444e-01 -1.670691184699535370e-02 4.516898654401302338e-03 -8.715727925300598145e-02 -1.911314129829406738e-01 6.661259382963180542e-02 1.618024408817291260e-01 -1.033419463783502579e-02 -3.111369311809539795e-01 -2.403699420392513275e-02 3.001339435577392578e-01 1.425488442182540894e-01 -2.026006132364273071e-01 -2.362158745527267456e-01 -8.135674148797988892e-02 -5.903753638267517090e-02 1.797540336847305298e-01 1.631550937891006470e-01 -2.472870517522096634e-03 -7.167240977287292480e-02
-6.753363460302352905e-02 -8.836835622787475586e-02 -2.051407098770141602e-02 -1.646946370601654053e-01 -4.090235531330108643e-01 -9.687725454568862915e-02 8.000437915325164795e-02 1.636254936456680298e-01 8.364049345254898071e-02 2.100027864798903465e-03 3.879112377762794495e-02 -1.500306874513626099e-01 3.537632226943969727e-01 4.225074648857116699e-01 1.110117733478546143e-01 2.824794054031372070e-01 8.248616755008697510e-02 -3.894611448049545288e-02 1.906705349683761597e-01 4.489535465836524963e-02 -6.973496079444885254e-02 2.144869230687618256e-02 -2.374507784843444824e-01 1.636372357606887817e-01 -1.095459312200546265e-01 -1.623491197824478149e-01 -1.667237877845764160e-01 1.142656579613685608e-01 1.948027173057198524e-03 -1.677145808935165405e-01 -2.504878640174865723e-01 1.347980648279190063e-01
-1.510941088199615479e-01 -2.143993377685546875e-01 1.712214350700378418e-01 -5.786392465233802795e-02 -5.782762914896011353e-02 -3.135489821434020996e-01 3.497416079044342041e-01 2.331974059343338013e-01 -1.435117423534393311e-01 1.147219836711883545e-01 -5.974321439862251282e-02 -2.890639603137969971e-01 2.877028584480285645e-01 1.726557612419128418e-01 -7.897984981536865234e-02 -7.618185877799987793e-02 -9.437168389558792114e-02 -2.252574115991592407e-01 -2.219327241182327271e-01 3.658124804496765137e-01 7.880375534296035767e-02 -3.663923591375350952e-02 2.691071033477783203e-01 7.046134024858474731e-02 -3.687525168061256409e-02 -6.224593520164489746e-02 7.963905483484268188e-02 8.576162904500961304e-02 -6.865852046757936478e-03 -5.452743917703628540e-02 1.394392699003219604e-01 7.497803121805191040e-02
-5.070811137557029724e-03 2.096253782510757446e-01 -1.469091922044754028e-01 -1.006955578923225403e-01 -2.686750888824462891e-01 -1.818930059671401978e-01 -6.584808975458145142e-02 3.705537021160125732e-01 -1.107448190450668335e-01 1.359864026308059692e-01 5.757805332541465759e-02 -2.438256293535232544e-01 1.491647958755493164e-01 9.880044311285018921e-02 -1.175190284848213196e-01 -3.573431447148323059e-02 -1.170646473765373230e-01 -4.235086590051651001e-02 1.996777579188346863e-02 -4.292053356766700745e-02 -2.673049569129943848e-01 2.046326994895935059e-01 1.284207552671432495e-01 1.027049049735069275e-01 -3.856336474418640137e-01 -3.145028948783874512e-01 -8.674631826579570770e-04 -1.555529087781906128e-01 8.705737441778182983e-02 -6.237611919641494751e-02 -1.750703305006027222e-01 -2.544059753417968750e-01
4.874041676521301270e-02 -3.224890828132629395e-01 1.309293359518051147e-01 -3.240198791027069092e-01 -1.482262015342712402e-01 -2.083922028541564941e-01 7.738247513771057129e-02 2.102784067392349243e-01 -9.187032282352447510e-02 1.707008481025695801e-01 -9.470161795616149902e-02 -1.389027386903762817e-01 3.762093186378479004e-01 -7.160630077123641968e-02 8.623120933771133423e-02 -2.461200952529907227e-01 -2.285381592810153961e-02 7.996218279004096985e-03 -1.708134263753890991e-01 -1.863134205341339111e-01 -1.214932352304458618e-01 -2.233721464872360229e-01 3.807217255234718323e-02 2.975493669509887695e-01 -1.525659859180450439e-01 -1.206850036978721619e-01 -2.965582013130187988e-01 1.061222627758979797e-01 -6.975826621055603027e-02 9.016242623329162598e-02 -7.706417143344879150e-02 -1.661393791437149048e-02
6.403049081563949585e-02 -1.863889396190643311e-01 -1.867833435535430908e-01 -2.564836144447326660e-01 -2.890867367386817932e-02 -3.239040970802307129e-01 9.245796501636505127e-02 9.926641732454299927e-02 -2.906890213489532471e-02 8.332630991935729980e-02 -2.191994041204452515e-01 -1.212771534919738770e-01 3.301827311515808105e-01 -3.369558230042457581e-02 -9.249466657638549805e-02 2.720665559172630310e-02 1.929664611816406250e-02 -1.332297027111053467e-01 -7.395204901695251465e-02 -3.855168819427490234e-02 -1.499697715044021606e-01 5.904002860188484192e-02 2.205546349287033081e-01 2.181464433670043945e-01 -1.874733269214630127e-01 -2.258249223232269287e-01 -2.296383827924728394e-01 9.763678163290023804e-02 3.227106332778930664e-01 -9.054584801197052002e-02 -2.825309038162231445e-01 -2.418230921030044556e-01
-4.612283408641815186e-02 9.607437252998352051e-02 -2.699067890644073486e-01 -9.535959362983703613e-02 -8.406800776720046997e-02 -1.025466695427894592e-01 9.518200159072875977e-02 3.838170170783996582e-01 3.446391820907592773e-01 2.377962619066238403e-01 -3.126143664121627808e-02 -2.058971822261810303e-01 2.399571239948272705e-01 8.893629908561706543e-02 2.060942649841308594e-01 -3.059463202953338623e-02 -1.216988563537597656e-01 4.415589198470115662e-02 2.661523818969726562e-01 2.033203393220901489e-01 6.778468191623687744e-02 -9.861773997545242310e-02 1.933879554271697998e-01 3.002335131168365479e-01 -1.211411431431770325e-01 6.060464680194854736e-02 -1.439582407474517822e-01 -2.183375805616378784e-01 4.160420969128608704e-03 -8.173357695341110229e-02 1.985876858234405518e-01 3.837481141090393066e-02
7.537036389112472534e-02 3.161267936229705811e-01 2.548606693744659424e-02 -2.224527448415756226e-01 -4.236686974763870239e-02 -2.386076748371124268e-01 5.940096452832221985e-02 5.594964697957038879e-02 -4.533905908465385437e-02 9.277272969484329224e-02 3.675981163978576660e-01 -3.910899162292480469e-01 1.255951225757598877e-01 1.311057806015014648e-01 1.147281900048255920e-01 -2.808788791298866272e-02 -1.512561887502670288e-01 -1.401275545358657837e-01 -1.026126742362976074e-01 1.332556307315826416e-01 -4.441057443618774414e-01 1.737256534397602081e-02 -1.349794715642929077e-01 1.933150738477706909e-01 -2.279530744999647141e-03 -2.107049077749252319e-01 1.740757822990417480e-01 1.691351085901260376e-01 -4.712491855025291443e-02 -5.300759803503751755e-03 6.051049008965492249e-02 7.813812233507633209e-03
-1.485917437821626663e-02 -2.884698286652565002e-02 -9.490635246038436890e-02 -2.857653237879276276e-02 -4.800121486186981201e-02 9.213144332170486450e-02 6.965639442205429077e-02 1.199492365121841431e-01 -1.148838475346565247e-01 1.889357864856719971e-01 1.632693409919738770e-01 -2.600395679473876953e-01 2.464733570814132690e-01 3.298485279083251953e-01 2.542758285999298096e-01 -1.464814692735671997e-01 -1.993220746517181396e-01 -1.998362094163894653e-01 1.064429432153701782e-01 5.650735497474670410e-01 -2.286514192819595337e-01 -7.340255379676818848e-02 -6.663852185010910034e-02 -5.303400009870529175e-02 -3.753117471933364868e-02 -1.585527062416076660e-01 -7.696063816547393799e-02 3.344697132706642151e-02 9.148115664720535278e-02 -1.738322973251342773e-01 -1.028778031468391418e-01 4.766735807061195374e-02
-1.388556659221649170e-01 -3.166056573390960693e-01 -1.140982564538717270e-02 -4.728635847568511963e-01 -7.541001588106155396e-02 -2.300758212804794312e-01 -1.724178493022918701e-01 2.110915780067443848e-01 1.528190262615680695e-02 2.356250397861003876e-02 2.415245622396469116e-01 -1.265887171030044556e-01 1.147308498620986938e-01 1.226135417819023132e-01 9.048494696617126465e-02 1.195916980504989624e-01 -1.385570466518402100e-01 -6.419617682695388794e-02 -1.447027027606964111e-01 -1.173958778381347656e-01 -2.191675640642642975e-02 -1.345178484916687012e-01 2.271924167871475220e-01 -4.444755241274833679e-02 -2.692875266075134277e-01 -1.056331247091293335e-01 5.314359441399574280e-02 -3.032376766204833984e-01 2.068474330008029938e-02 2.036056481301784515e-02 -2.955637276172637939e-01 -3.386799991130828857e-02
3.699222207069396973e-02 1.422005444765090942e-01 -9.987951070070266724e-02 -1.546920835971832275e-01 -1.483972221612930298e-01 -4.269098341464996338e-01 1.331369876861572266e-01 1.497679352760314941e-01 1.940184086561203003e-01 -4.514260217547416687e-02 -8.128212392330169678e-02 -2.668562531471252441e-01 1.843775659799575806e-01 2.700723409652709961e-01 1.975994259119033813e-01 -1.878536790609359741e-01 4.055142030119895935e-02 -2.090454548597335815e-01 1.097127869725227356e-01 2.924893796443939209e-01 -3.196965157985687256e-01 9.093210846185684204e-02 3.216768149286508560e-03 1.068609952926635742e-01 9.728845953941345215e-02 -7.610193639993667603e-02 1.992939114570617676e-01 4.887464642524719238e-02 1.864214837551116943e-01 -9.909594804048538208e-02 1.814099401235580444e-01 4.031354933977127075e-02
-1.036837697029113770e-01 4.395039752125740051e-02 -3.278788924217224121e-01 -1.300977319478988647e-01 5.139777809381484985e-02 -3.088104128837585449e-01 4.220135137438774109e-02 7.659646868705749512e-02 -2.743949554860591888e-02 2.834565564990043640e-02 -3.449815884232521057e-02 1.337460279464721680e-01 2.264709919691085815e-01 2.553999982774257660e-02 3.601203262805938721e-01 -2.006486207246780396e-01 -1.855413019657135010e-01 3.220026940107345581e-02 2.454440295696258545e-02 2.441639006137847900e-01 -6.559903174638748169e-02 2.401083856821060181e-01 -1.552699226886034012e-02 3.719094097614288330e-01 -1.547952443361282349e-01 -2.395205646753311157e-01 1.581886410713195801e-01 4.469928890466690063e-02 4.581327736377716064e-02 9.497097879648208618e-02 -3.064768612384796143e-01 -7.154299318790435791e-02
-7.679859548807144165e-02 -2.161786109209060669e-01 -4.403685778379440308e-02 -4.818447828292846680e-01 6.249343976378440857e-02 -2.586388587951660156e-01 -4.061480239033699036e-02 1.440452337265014648e-01 3.303857147693634033e-02 1.294728815555572510e-01 -2.243302762508392334e-01 -2.100440412759780884e-01 2.609006501734256744e-02 9.983930736780166626e-02 1.123708933591842651e-01 -4.947987198829650879e-01 3.950492665171623230e-02 6.263861805200576782e-02 -8.187327533960342407e-02 2.636729776859283447e-01 3.367348015308380127e-02 1.603688895702362061e-01 1.115624755620956421e-01 4.254925996065139771e-02 4.934488609433174133e-02 -1.226300466805696487e-02 1.164818778634071350e-01 -1.985006034374237061e-01 -1.398119479417800903e-01 -6.818175315856933594e-02 6.843979656696319580e-02 -1.800072938203811646e-01
-1.831124126911163330e-01 -1.349360495805740356e-01 -1.070105209946632385e-01 -2.508287727832794189e-01 1.918901801109313965e-01 -5.167224407196044922e-01 3.606181442737579346e-01 1.763100177049636841e-01 -2.822774946689605713e-01 8.474253118038177490e-02 -5.712815374135971069e-02 -8.303228765726089478e-02 -1.485845446586608887e-01 1.020535603165626526e-01 2.013211399316787720e-01 -5.224788933992385864e-02 2.532238885760307312e-02 -1.422390341758728027e-01 -7.163497060537338257e-02 -5.893606692552566528e-02 -7.829243689775466919e-02 -4.046441614627838135e-02 3.858061507344245911e-02 9.706767159514129162e-04 -1.868519335985183716e-01 -1.713866740465164185e-01 -8.411708474159240723e-02 -1.639684140682220459e-01 2.039910554885864258e-01 1.700951009988784790e-01 -1.687779426574707031e-01 -1.246208045631647110e-02
1.187361106276512146e-01 -1.488262712955474854e-01 -2.610320150852203369e-01 -3.804037272930145264e-01 -1.128031387925148010e-01 -1.266705840826034546e-01 1.733840326778590679e-03 -4.091840609908103943e-02 -1.606857627630233765e-01 1.266500055789947510e-01 1.600518375635147095e-01 2.498534135520458221e-02 7.414440065622329712e-02 9.838007390499114990e-02 2.428238838911056519e-01 -1.067059040069580078e-01 -1.457023918628692627e-01 -2.728340923786163330e-01 1.252829730510711670e-01 -7.850846648216247559e-02 -3.144728243350982666e-01 -2.274785637855529785e-01 6.224890798330307007e-02 3.179813548922538757e-02 -2.071150690317153931e-01 -1.478458642959594727e-01 -3.281037136912345886e-02 -1.784355789422988892e-01 -4.719913937151432037e-03 -1.550589799880981445e-01 -3.489968776702880859e-01 -2.241559326648712158e-01
1.616070866584777832e-01 -1.617999672889709473e-01 -1.635179817676544189e-01 -3.321076631546020508e-01 9.531013667583465576e-03 -4.391010105609893799e-01 4.923367500305175781e-02 2.727460861206054688e-01 -1.322769094258546829e-02 8.452504128217697144e-02 3.373765945434570312e-02 -1.817648857831954956e-01 1.167145594954490662e-01 -4.811351001262664795e-02 2.715632915496826172e-01 -2.371550351381301880e-01 8.087676018476486206e-02 -3.957433998584747314e-02 2.212739735841751099e-02 2.566350698471069336e-01 3.473086655139923096e-01 3.313218429684638977e-02 -1.784183084964752197e-02 1.747182607650756836e-01 -7.287965156137943268e-03 1.868576183915138245e-02 3.130035400390625000e-01 -1.393907815217971802e-01 -5.898860841989517212e-02 5.850672721862792969e-02 -3.184643015265464783e-02 -2.808085270226001740e-02
7.172703742980957031e-02 2.902817428112030029e-01 -1.723663657903671265e-01 -1.937428675591945648e-02 -1.702347993850708008e-01 -3.608866035938262939e-01 -1.068404018878936768e-01 3.778586983680725098e-01 -6.554606556892395020e-02 1.684536188840866089e-01 -1.455578207969665527e-01 -1.558002270758152008e-02 6.752365827560424805e-02 5.967061221599578857e-02 8.690248429775238037e-02 -4.896884784102439880e-02 -2.155086398124694824e-01 -7.600382901728153229e-03 8.128307759761810303e-02 -2.416885271668434143e-02 -1.863713562488555908e-01 2.930118441581726074e-01 5.234562978148460388e-02 3.889744579792022705e-01 -1.090788841247558594e-01 -3.032003939151763916e-01 -2.345427870750427246e-03 -1.120924651622772217e-01 2.119994759559631348e-01 2.799235656857490540e-02 5.560573562979698181e-02 3.714608028531074524e-02
8.612805604934692383e-02 -2.419135067611932755e-03 3.549085929989814758e-02 -2.961268424987792969e-01 -2.026076801121234894e-02 -3.297073543071746826e-01 6.378717720508575439e-02 1.064890846610069275e-01 -2.220970019698143005e-02 -1.364469230175018311e-01 -8.481530845165252686e-02 -3.566445708274841309e-01 7.544721662998199463e-02 1.781974136829376221e-01 1.779414266347885132e-01 -1.829512268304824829e-01 -1.942682713270187378e-01 8.641251362860202789e-03 4.863842949271202087e-02 2.274944186210632324e-01 -4.790776669979095459e-01 -1.162865757942199707e-01 2.666936069726943970e-02 -6.252621114253997803e-02 -1.990329325199127197e-01 1.179083064198493958e-01 -3.494197502732276917e-02 -4.859172180294990540e-02 -1.665403395891189575e-01 -2.908026278018951416e-01 -3.220260376110672951e-03 -1.183833852410316467e-01
-1.086136028170585632e-01 1.357723176479339600e-01 2.570208907127380371e-01 -1.692666858434677124e-01 -5.155507475137710571e-02 -2.923788428306579590e-01 2.867881655693054199e-01 3.006705343723297119e-01 -1.726534366607666016e-01 3.212823867797851562e-01 9.819385409355163574e-02 -7.431822270154953003e-02 9.416095167398452759e-02 1.208546459674835205e-01 8.229353465139865875e-03 -1.163649484515190125e-01 -2.979457844048738480e-03 -1.320963948965072632e-01 1.199415232986211777e-02 2.647921442985534668e-03 -1.153731271624565125e-01 -4.574515670537948608e-02 -2.285303361713886261e-02 3.171680569648742676e-01 -3.593393415212631226e-02 -7.718874514102935791e-02 -1.532068848609924316e-01 -1.641596406698226929e-01 -3.209477066993713379e-01 3.144245147705078125e-01 2.505464479327201843e-02 1.862482279539108276e-01
7.655611634254455566e-02 -1.897515058517456055e-01 1.228467002511024475e-01 -8.394103497266769409e-02 -9.671443700790405273e-02 -4.369776844978332520e-01 1.757844090461730957e-01 1.054253801703453064e-01 -1.445788741111755371e-01 1.941438317298889160e-01 7.292681187391281128e-02 -4.487158060073852539e-01 1.313311159610748291e-01 2.253182083368301392e-01 -2.757010981440544128e-02 4.382279142737388611e-02 -1.326117962598800659e-01 -3.848216831684112549e-01 -1.489051878452301025e-01 2.405658066272735596e-01 -1.057054102420806885e-01 1.075160875916481018e-01 1.340357512235641479e-01 4.635749012231826782e-02 1.358667910099029541e-01 -8.809585124254226685e-02 8.793260157108306885e-02 7.536811381578445435e-02 1.391627360135316849e-02 1.150717511773109436e-01 7.102595269680023193e-02 1.050859019160270691e-01
8.311354555189609528e-03 -1.353415846824645996e-01 -1.304316371679306030e-01 -5.824604630470275879e-01 -1.458149552345275879e-01 -5.824267864227294922e-02 -2.349774837493896484e-01 -1.163742784410715103e-02 -3.778278827667236328e-01 1.404460668563842773e-01 9.852213412523269653e-02 -2.578081190586090088e-01 8.147291094064712524e-02 1.352839171886444092e-01 -7.530301809310913086e-02 -2.084619253873825073e-01 6.788985431194305420e-02 5.525105074048042297e-02 -7.465633004903793335e-02 1.193927675485610962e-01 -6.845934689044952393e-02 -7.418827712535858154e-02 1.074039489030838013e-01 1.810532510280609131e-01 -4.551465809345245361e-02 -2.276182770729064941e-01 -5.962463468313217163e-02 8.446116000413894653e-02 -1.641400754451751709e-01 1.171242669224739075e-01 1.773958504199981689e-01 1.179985031485557556e-01
1.331810560077428818e-02 -5.265044979751110077e-03 3.716360079124569893e-03 -3.933320567011833191e-02 6.491257250308990479e-02 -1.814311295747756958e-01 5.084072425961494446e-02 1.254675388336181641e-01 -1.809434778988361359e-02 8.991613052785396576e-03 5.125416070222854614e-02 -4.375021755695343018e-01 2.836472392082214355e-01 3.137486279010772705e-01 2.372215986251831055e-01 -2.609585225582122803e-01 -1.638723909854888916e-01 -3.413886949419975281e-02 -5.275226011872291565e-02 1.489374339580535889e-01 -5.575981736183166504e-01 -1.744658350944519043e-01 -1.274759974330663681e-02 2.809182740747928619e-02 -1.604987680912017822e-01 1.339024957269430161e-02 1.014493126422166824e-02 -8.564805239439010620e-02 7.138565927743911743e-02 -8.377817273139953613e-02 3.214984759688377380e-02 5.699902027845382690e-02
-2.850773632526397705e-01 1.978404074907302856e-01 -1.740934327244758606e-02 -4.507656991481781006e-01 -1.434066295623779297e-01 -2.415668666362762451e-01 -1.017240434885025024e-01 2.523513138294219971e-01 -1.896687299013137817e-01 -9.698107093572616577e-02 7.759401202201843262e-02 1.241442859172821045e-01 6.141958385705947876e-02 5.085556581616401672e-02 1.233322396874427795e-01 -8.808836340904235840e-02 5.452830716967582703e-02 -2.321910858154296875e-01 6.390124559402465820e-02 7.612825185060501099e-02 -3.303993940353393555e-01 -4.915921948850154877e-03 2.475580200552940369e-02 1.611640453338623047e-01 -1.585758626461029053e-01 -5.957955028861761093e-03 -1.575512140989303589e-01 2.037924528121948242e-01 1.675524413585662842e-01 3.156140446662902832e-02 -2.869369387626647949e-01 -1.467289030551910400e-01
-1.033429577946662903e-01 1.386019885540008545e-01 2.592788040637969971e-01 -1.746442615985870361e-01 -3.461238145828247070e-01 -1.268667578697204590e-01 6.165790557861328125e-02 2.573809325695037842e-01 -1.903052479028701782e-01 1.087840925902128220e-02 3.892753645777702332e-02 -1.650698035955429077e-01 1.175916343927383423e-01 4.105382859706878662e-01 6.116527691483497620e-02 -1.207028850913047791e-01 -1.176220923662185669e-01 -2.347507625818252563e-01 -4.379707202315330505e-02 -1.407200843095779419e-01 -1.717122048139572144e-01 1.835615374147891998e-02 -1.335673481225967407e-01 2.490666955709457397e-01 -1.765180230140686035e-01 1.668658107519149780e-01 1.611280590295791626e-01 -1.078546885401010513e-02 -2.060268819332122803e-01 2.528366446495056152e-01 -9.214534610509872437e-02 -1.889852620661258698e-02
3.500366955995559692e-02 -8.104788511991500854e-02 -3.625110685825347900e-01 -9.748340398073196411e-02 8.266378194093704224e-02 -3.712396621704101562e-01 8.597522228956222534e-02 1.929238289594650269e-01 -8.193073421716690063e-02 9.176465868949890137e-02 1.068342551589012146e-01 8.941174298524856567e-02 1.371197998523712158e-01 1.911778151988983154e-01 3.787835240364074707e-01 1.270334869623184204e-01 -4.446285590529441833e-02 -1.537608057260513306e-01 1.299724727869033813e-01 2.775869071483612061e-01 -1.673197448253631592e-01 -6.344062834978103638e-02 -4.687991738319396973e-02 1.351741403341293335e-01 -2.969940565526485443e-02 -3.031393289566040039e-01 4.639231786131858826e-02 1.241962462663650513e-01 -2.183707803487777710e-01 2.510161399841308594e-01 9.500449150800704956e-02 -1.019225865602493286e-01
1.474582999944686890e-01 -4.729600250720977783e-02 5.355255305767059326e-02 -3.726390600204467773e-01 1.357150822877883911e-02 7.035209238529205322e-02 8.004473149776458740e-02 3.784755468368530273e-01 9.795965254306793213e-02 9.900416433811187744e-02 -2.696066200733184814e-01 -1.391769498586654663e-01 6.811921950429677963e-03 3.270025551319122314e-01 2.470135837793350220e-01 6.431827694177627563e-02 -2.157106250524520874e-01 -2.713381648063659668e-01 -7.979467511177062988e-02 7.611293345689773560e-03 -2.160412371158599854e-01 -7.464335858821868896e-02 3.130457997322082520e-01 1.173713728785514832e-01 4.715418443083763123e-02 1.113883107900619507e-01 -2.484336197376251221e-01 -3.303815796971321106e-02 1.032540053129196167e-01 2.973541989922523499e-02 -2.932340838015079498e-02 1.243968158960342407e-01
1.238357126712799072e-01 9.862392395734786987e-02 -1.433880184777081013e-03 -1.972316205501556396e-01 -1.054707095026969910e-01 -2.545850574970245361e-01 6.756265461444854736e-02 1.990588009357452393e-01 1.289089620113372803e-01 -1.050286293029785156e-01 4.842965304851531982e-02 -3.680471181869506836e-01 1.218639388680458069e-01 1.460861712694168091e-01 1.130955293774604797e-01 -1.807036995887756348e-01 -5.228724330663681030e-02 1.643158122897148132e-02 -5.537382140755653381e-02 2.497602701187133789e-01 -3.856243491172790527e-01 -2.238026857376098633e-01 1.320515573024749756e-01 5.537088215351104736e-02 -3.095908164978027344e-01 1.518967282027006149e-02 -5.984644219279289246e-02 -5.360832437872886658e-02 -1.461407393217086792e-01 -2.271141111850738525e-01 2.221849858760833740e-01 -2.371402084827423096e-01
-4.270827025175094604e-02 9.729296714067459106e-02 2.847351133823394775e-01 -4.028935432434082031e-01 8.027971535921096802e-02 -3.126346468925476074e-01 -7.826699316501617432e-02 2.282132357358932495e-01 -3.811788931488990784e-02 1.180221736431121826e-01 1.143191829323768616e-01 -2.279215157032012939e-01 5.710976943373680115e-02 1.429397016763687134e-01 -1.543440520763397217e-01 -8.050612360239028931e-02 -7.496973872184753418e-02 -3.139600157737731934e-02 -6.560847908258438110e-02 2.041165716946125031e-03 -9.237566590309143066e-02 -1.161619927734136581e-02 -3.984687849879264832e-02 1.791088730096817017e-01 -8.029687404632568359e-02 -1.601882278919219971e-01 -1.750265657901763916e-01 -1.539577841758728027e-01 -4.470149576663970947e-01 2.146149575710296631e-01 -2.410620152950286865e-01 6.953916698694229126e-02
-1.021343916654586792e-01 -1.332078278064727783e-01 -6.761832535266876221e-02 -3.692998588085174561e-01 8.276247233152389526e-02 -2.241981029510498047e-01 -9.236373007297515869e-02 -5.327646061778068542e-02 -2.456483691930770874e-01 6.013179942965507507e-02 -1.646770685911178589e-01 -2.615381777286529541e-01 1.773483157157897949e-01 1.718511879444122314e-01 1.693412959575653076e-01 2.479834854602813721e-01 2.147598005831241608e-02 -1.840238720178604126e-01 -7.271508872509002686e-02 -1.618777215480804443e-01 -5.770463496446609497e-02 -2.301049679517745972e-01 1.276035010814666748e-01 -1.075245663523674011e-01 -2.610329985618591309e-01 -8.150577545166015625e-02 -2.187207490205764771e-01 1.545150727033615112e-01 1.206057593226432800e-01 -2.590261101722717285e-01 -2.196693420410156250e-01 1.594308167695999146e-01
2.872796542942523956e-02 8.433460444211959839e-02 -2.068425714969635010e-01 -1.482625752687454224e-01 5.554536730051040649e-02 -2.722802758216857910e-01 7.567009329795837402e-02 -5.061705037951469421e-02 -2.685837745666503906e-01 2.413748651742935181e-01 -6.628777086734771729e-02 -1.330168247222900391e-01 2.858786582946777344e-01 5.877417325973510742e-02 1.308144629001617432e-01 2.221888899803161621e-01 2.296389043331146240e-01 5.636187642812728882e-02 -2.239623814821243286e-01 -2.112514711916446686e-02 4.197290539741516113e-02 -1.326975822448730469e-01 9.180236607789993286e-02 2.826019227504730225e-01 -3.515070676803588867e-01 -1.984499841928482056e-01 -7.740318775177001953e-02 -1.387133449316024780e-01 2.971936762332916260e-01 -9.824538230895996094e-02 -1.905372589826583862e-01 3.174872696399688721e-02
-3.292585015296936035e-01 -8.928461931645870209e-03 -4.616480693221092224e-02 -1.216106191277503967e-01 -2.203616797924041748e-01 -8.176219463348388672e-02 -5.585823208093643188e-02 2.091267406940460205e-01 5.551414936780929565e-02 6.567748636007308960e-02 3.014764934778213501e-02 -2.823168933391571045e-01 2.267472296953201294e-01 4.501322656869888306e-02 1.225236281752586365e-01 2.662080228328704834e-01 -7.597428560256958008e-02 1.200025230646133423e-01 -8.072058856487274170e-02 1.106468737125396729e-01 -3.270272538065910339e-02 -3.553287088871002197e-01 -6.476426869630813599e-02 2.219551652669906616e-01 -3.233054876327514648e-01 -2.649612426757812500e-01 -1.190610527992248535e-01 9.316293895244598389e-02 2.202932089567184448e-01 -1.145195290446281433e-01 2.231255546212196350e-02 2.563571333885192871e-01
-6.336654722690582275e-02 -2.505140900611877441e-01 -2.412173338234424591e-02 -2.019870579242706299e-01 -1.052683815360069275e-01 -8.406038582324981689e-02 1.139744520187377930e-01 2.975175380706787109e-01 -8.275019377470016479e-02 2.944090366363525391e-01 3.445746898651123047e-01 -2.058007717132568359e-01 -1.268165409564971924e-01 1.670844107866287231e-01 1.326265633106231689e-01 -3.083178400993347168e-01 -1.926940083503723145e-01 -1.998579651117324829e-01 -2.599024474620819092e-01 -1.060033291578292847e-01 -2.269239909946918488e-02 -3.292707353830337524e-02 1.730277240276336670e-01 1.597694903612136841e-01 -3.346124663949012756e-02 -1.883806437253952026e-01 -7.238616701215505600e-03 -1.526257693767547607e-01 1.167082190513610840e-01 -3.673305362462997437e-02 -2.118791192770004272e-01 1.679046303033828735e-01
3.277341276407241821e-02 1.672210991382598877e-01 -2.125326991081237793e-01 -2.398202717304229736e-01 2.167392820119857788e-01 -2.003988027572631836e-01 1.581688672304153442e-01 1.942318975925445557e-01 9.880709648132324219e-02 -5.876110121607780457e-02 6.139402743428945541e-03 7.303888350725173950e-02 1.856733560562133789e-01 4.739724099636077881e-01 3.784082233905792236e-01 -4.094870761036872864e-02 2.421407029032707214e-02 -2.159142792224884033e-01 -1.435923278331756592e-01 -4.973713681101799011e-02 9.420508146286010742e-02 -1.070722416043281555e-01 -6.446067988872528076e-02 7.593131065368652344e-02 -3.922473788261413574e-01 -6.218737363815307617e-02 1.791627705097198486e-02 1.323475837707519531e-01 8.505339175462722778e-02 -1.041129976511001587e-02 6.288881599903106689e-02 -9.165585786104202271e-02
1.281247586011886597e-01 -1.069161742925643921e-01 9.071476012468338013e-02 -1.410882174968719482e-01 -4.381223395466804504e-02 -1.843992769718170166e-01 1.595984026789665222e-02 3.313847631216049194e-02 3.697927668690681458e-02 1.111355721950531006e-01 3.705234825611114502e-02 -4.224568307399749756e-01 -5.066656973212957382e-03 3.407983183860778809e-01 1.542805731296539307e-01 -2.721141278743743896e-01 -1.199717372655868530e-01 -1.770976781845092773e-01 -8.137950301170349121e-02 4.375000000000000000e-01 -3.444258570671081543e-01 -1.339820772409439087e-01 -6.781022250652313232e-02 6.569691002368927002e-02 -9.054105728864669800e-02 -1.871144771575927734e-01 1.105124205350875854e-01 -2.888546139001846313e-02 -8.266780525445938110e-02 -1.979892253875732422e-01 8.135263621807098389e-02 -3.121483512222766876e-02
-8.273416012525558472e-02 -1.471315771341323853e-01 2.746961079537868500e-03 -2.218661606311798096e-01 -4.541845247149467468e-02 -2.026816457509994507e-01 2.411944977939128876e-02 3.926301375031471252e-02 5.330443754792213440e-02 1.432550847530364990e-01 -2.092588394880294800e-01 -1.339136362075805664e-01 2.451931983232498169e-01 9.950985759496688843e-02 2.730876207351684570e-01 2.000950425863265991e-01 -1.057082191109657288e-01 -2.588807940483093262e-01 -1.296988409012556076e-02 -1.221397798508405685e-02 -2.115394771099090576e-01 -1.312834620475769043e-01 2.496619522571563721e-01 -1.502338647842407227e-01 -1.180637776851654053e-01 -2.033738791942596436e-02 -3.315217792987823486e-01 1.258309632539749146e-01 9.993664920330047607e-02 -3.026996552944183350e-01 -2.602619230747222900e-01 2.691600620746612549e-01
1.276384145021438599e-01 -1.820551156997680664e-01 -9.081801772117614746e-02 -1.378137767314910889e-01 -2.038353830575942993e-01 -2.298300862312316895e-01 6.785226613283157349e-02 4.881557077169418335e-02 2.367182224988937378e-01 3.877202868461608887e-01 -1.688647717237472534e-01 -3.362943530082702637e-01 2.034050971269607544e-01 2.333277650177478790e-02 3.141210377216339111e-01 1.357097327709197998e-01 -1.858078539371490479e-01 -4.797769337892532349e-02 -7.215362787246704102e-02 1.742793321609497070e-01 -1.234927624464035034e-01 -1.444975286722183228e-01 3.220864385366439819e-02 7.713735103607177734e-02 -3.589582070708274841e-02 -5.448892340064048767e-02 -1.163030713796615601e-01 2.758857049047946930e-02 -9.783970564603805542e-02 3.160242736339569092e-01 2.057333290576934814e-02 -2.665553390979766846e-01
-6.412219256162643433e-02 -1.689813584089279175e-01 1.169573068618774414e-01 -2.148034274578094482e-01 -1.955947577953338623e-01 -1.843286603689193726e-01 3.363724946975708008e-01 5.406894162297248840e-02 -3.054968547075986862e-03 2.523947274312376976e-03 8.035209029912948608e-03 -3.038531243801116943e-01 1.094191893935203552e-01 2.589009106159210205e-01 -1.561627071350812912e-02 -1.685467511415481567e-01 -9.998837113380432129e-02 -2.581440806388854980e-01 -1.830975264310836792e-01 5.109109282493591309e-01 8.333567529916763306e-02 4.934766143560409546e-02 3.958795219659805298e-02 2.389734685420989990e-01 -4.875472560524940491e-02 -8.694859594106674194e-02 8.297972381114959717e-02 1.260097026824951172e-01 -1.087050735950469971e-01 -1.233038231730461121e-01 3.376745805144309998e-02 1.379869431257247925e-01
-2.043508179485797882e-02 1.475331932306289673e-01 9.749308228492736816e-02 -2.640935480594635010e-01 -1.468632072210311890e-01 -1.986597627401351929e-01 2.781959436833858490e-02 3.946362137794494629e-01 -1.132420301437377930e-01 2.327887266874313354e-01 2.011107057332992554e-01 -1.765342205762863159e-01 -7.310152053833007812e-03 3.520834445953369141e-01 3.827608376741409302e-02 -9.164862334728240967e-03 8.783723227679729462e-03 1.261250376701354980e-01 2.558871805667877197e-01 -6.283836066722869873e-02 -9.542998671531677246e-02 -2.290754020214080811e-02 2.108643352985382080e-01 2.219018340110778809e-02 -1.762072741985321045e-01 -4.272008687257766724e-02 1.622941717505455017e-02 -5.031369253993034363e-02 -3.955543637275695801e-01 2.213582247495651245e-01 1.867979317903518677e-01 2.839050628244876862e-02
2.734837494790554047e-02 -1.933627128601074219e-01 1.725760698318481445e-01 -2.174290418624877930e-01 7.612426578998565674e-02 4.058578610420227051e-02 2.196238003671169281e-02 1.668619737029075623e-02 -2.136286348104476929e-01 2.583753168582916260e-01 -1.337980479001998901e-01 -1.191911101341247559e-01 3.694623112678527832e-01 1.994807869195938110e-01 1.198762506246566772e-01 3.174899145960807800e-02 4.999214783310890198e-02 -5.026163998991250992e-03 -6.274389475584030151e-02 2.161349952220916748e-01 -4.628993943333625793e-02 2.919983863830566406e-01 4.253520965576171875e-01 1.315876692533493042e-01 -2.168706953525543213e-01 -1.131191179156303406e-01 1.744829863309860229e-01 -1.612528711557388306e-01 -2.408677041530609131e-01 -8.279019594192504883e-02 -8.222364634275436401e-02 1.170317530632019043e-01
1.124130487442016602e-01 -8.092790096998214722e-02 -2.280627340078353882e-01 -2.386865764856338501e-01 -1.901981830596923828e-01 -3.994729816913604736e-01 3.029597699642181396e-01 2.718269228935241699e-01 8.296153694391250610e-02 -6.565926223993301392e-02 -1.655701100826263428e-01 8.896898478269577026e-03 2.691057920455932617e-01 1.719558537006378174e-01 -9.410785883665084839e-02 5.739318951964378357e-02 1.092737466096878052e-01 -2.063875645399093628e-01 -2.095458284020423889e-02 -7.484844885766506195e-03 -1.086155176162719727e-01 2.560568600893020630e-02 1.235160753130912781e-01 -8.560637012124061584e-03 -1.365025341510772705e-01 -2.346591800451278687e-01 -2.019978910684585571e-01 -1.025984883308410645e-01 5.734017491340637207e-02 8.605653047561645508e-02 -1.448388099670410156e-01 -3.436054289340972900e-01
9.003686904907226562e-02 2.110627666115760803e-02 -6.194296479225158691e-02 -3.561886847019195557e-01 -6.519009917974472046e-02 -2.154750972986221313e-01 1.594861596822738647e-01 6.607479602098464966e-02 -1.308922618627548218e-01 -9.528426826000213623e-02 -1.202085167169570923e-01 -1.820953339338302612e-01 1.326910257339477539e-01 -1.809795647859573364e-01 -1.249886974692344666e-01 -1.605650633573532104e-01 -1.970623582601547241e-01 -2.336501181125640869e-01 3.362343013286590576e-01 9.198906272649765015e-02 -3.649528324604034424e-01 -2.924792468547821045e-02 2.062136828899383545e-01 -2.707781083881855011e-02 -7.665857672691345215e-02 -1.812611371278762817e-01 -3.175108879804611206e-02 -1.098757684230804443e-01 3.056846559047698975e-01 1.617618650197982788e-01 -2.218427807092666626e-01 -4.234968870878219604e-02
-2.030090242624282837e-01 2.228597551584243774e-02 9.051138907670974731e-02 -5.171735286712646484e-01 -1.303714215755462646e-01 -2.411968111991882324e-01 -1.022689417004585266e-01 7.829298265278339386e-03 -2.152876257896423340e-01 -7.122382521629333496e-02 -1.662851311266422272e-02 -8.545114845037460327e-02 5.885930359363555908e-02 2.882242500782012939e-01 1.916748434305191040e-01 1.438373327255249023e-02 2.191176116466522217e-01 -3.901865482330322266e-01 1.088636647909879684e-02 -5.798333510756492615e-02 -1.372386217117309570e-01 -1.545104235410690308e-01 1.303617656230926514e-01 1.060521528124809265e-01 -2.010618001222610474e-01 7.188040763139724731e-02 -9.250568598508834839e-02 1.539254039525985718e-01 6.897415965795516968e-02 -4.168591648340225220e-02 -2.040746659040451050e-01 -1.173918545246124268e-01
-3.713791444897651672e-02 -9.775821864604949951e-02 -3.685649856925010681e-02 -2.703122496604919434e-01 -5.292116478085517883e-02 -1.120565757155418396e-01 1.505188047885894775e-01 2.733308970928192139e-01 -3.846453502774238586e-03 -5.258520320057868958e-02 -5.983913689851760864e-02 -1.376669853925704956e-01 2.754558622837066650e-01 8.840792626142501831e-02 1.971289962530136108e-01 2.577027976512908936e-01 -2.181226164102554321e-01 -2.169860303401947021e-01 7.832659035921096802e-02 1.642326414585113525e-01 2.805946171283721924e-01 -1.644085496664047241e-01 3.552220389246940613e-02 1.142784208059310913e-01 -3.794587552547454834e-01 -9.871371835470199585e-02 -2.838942110538482666e-01 -7.304974645376205444e-02 -9.870177507400512695e-02 -4.398994520306587219e-02 -2.451580762863159180e-01 1.683470308780670166e-01
-1.450913120061159134e-02 6.458842195570468903e-03 -3.041414730250835419e-02 -4.779116809368133545e-02 -2.485631406307220459e-01 -1.508163660764694214e-01 1.930223107337951660e-01 -2.133374512195587158e-01 5.006411578506231308e-03 1.293500065803527832e-01 3.085670620203018188e-02 -5.052392482757568359e-01 3.642237186431884766e-01 3.055343627929687500e-01 -2.964843995869159698e-03 -1.754920929670333862e-01 2.077308483421802521e-02 -1.146574914455413818e-01 -3.899709135293960571e-02 2.834853529930114746e-01 -1.698887348175048828e-02 -8.837939240038394928e-03 1.975310146808624268e-01 -3.029843978583812714e-02 -1.245435103774070740e-01 1.385668367147445679e-01 1.063657626509666443e-01 -1.362290382385253906e-01 2.196222692728042603e-01 1.626801043748855591e-01 -1.009419411420822144e-01 1.192035004496574402e-01
7.552473992109298706e-02 -2.471921890974044800e-01 -3.286327049136161804e-02 -1.743310838937759399e-01 8.378862403333187103e-03 -3.792581707239151001e-02 -1.247981190681457520e-02 3.574488162994384766e-01 -7.633967697620391846e-02 -4.172497987747192383e-02 -1.801213771104812622e-01 -2.942788004875183105e-01 2.592642903327941895e-01 7.084205001592636108e-02 -7.609897758811712265e-03 2.419079281389713287e-02 -2.829134762287139893e-01 -1.498603075742721558e-01 1.188004985451698303e-01 -7.836574316024780273e-02 2.752782404422760010e-02 -3.053392171859741211e-01 4.292508587241172791e-02 1.117043048143386841e-01 -3.374345004558563232e-01 -3.749192878603935242e-02 -2.286866754293441772e-01 -7.478486746549606323e-02 1.382602602243423462e-01 6.735730916261672974e-02 -3.674047589302062988e-01 -9.967089444398880005e-02
-2.817148342728614807e-03 -1.926029026508331299e-01 2.247017435729503632e-02 -2.026156485080718994e-01 -2.076394110918045044e-01 -3.129685297608375549e-02 2.620304226875305176e-01 9.030484594404697418e-03 -1.507192850112915039e-01 1.300415843725204468e-01 -2.091074138879776001e-01 -1.785700321197509766e-01 1.870597004890441895e-01 4.561363756656646729e-01 1.149649545550346375e-01 3.680090885609388351e-03 -2.994651198387145996e-01 -1.657945364713668823e-01 -1.412897408008575439e-01 3.271950781345367432e-01 -1.349875777959823608e-01 -1.265738345682621002e-02 7.932258397340774536e-02 6.220100820064544678e-02 1.628725826740264893e-01 -2.149195224046707153e-01 -5.077605322003364563e-02 1.882520616054534912e-01 -6.857047230005264282e-02 1.899852603673934937e-02 -1.958258748054504395e-01 1.005260497331619263e-01
2.769531011581420898e-01 1.268605440855026245e-01 -2.381017245352268219e-02 -1.486863642930984497e-01 -3.057340085506439209e-01 -1.181659176945686340e-01 2.238146513700485229e-01 9.821239858865737915e-02 -3.136893734335899353e-02 7.515302300453186035e-02 -3.569019138813018799e-01 -8.954466879367828369e-02 2.387483865022659302e-01 1.584088504314422607e-01 2.752239406108856201e-01 -5.473237857222557068e-02 -2.755959928035736084e-01 -8.431807905435562134e-02 -1.357169151306152344e-01 1.490308195352554321e-01 6.306673586368560791e-02 3.820573166012763977e-02 3.852646648883819580e-01 1.931419372558593750e-01 4.530440270900726318e-02 -1.698582768440246582e-01 1.531544048339128494e-02 -4.695040360093116760e-02 -1.698384732007980347e-01 1.114573180675506592e-01 -1.474113613367080688e-01 5.730319023132324219e-02
3.766514360904693604e-02 -1.539256125688552856e-01 -2.305071614682674408e-02 -5.658584237098693848e-01 6.940167397260665894e-02 -8.748248219490051270e-02 -2.149044275283813477e-01 2.320913374423980713e-01 -1.040944233536720276e-01 3.987092971801757812e-01 -4.603399708867073059e-02 6.190974265336990356e-02 9.876367449760437012e-02 1.672631353139877319e-01 -5.883709713816642761e-02 -2.193169742822647095e-01 -7.361374050378799438e-02 -2.428250387310981750e-02 -9.782488644123077393e-02 1.388714164495468140e-01 -2.343298792839050293e-01 -9.682846814393997192e-02 1.628964096307754517e-01 1.623530536890029907e-01 -1.374477595090866089e-01 3.293026747996918857e-05 -8.813078701496124268e-02 9.231723099946975708e-02 -4.180032014846801758e-02 -1.993682086467742920e-01 -1.915158182382583618e-01 1.057977080345153809e-01
-3.188491165637969971e-01 9.252398461103439331e-02 -2.691589761525392532e-03 -2.426747977733612061e-01 -1.505732983350753784e-01 -7.445880770683288574e-02 1.026776656508445740e-01 2.117597311735153198e-01 -1.052996143698692322e-01 3.717977404594421387e-01 2.816480025649070740e-02 -2.849929928779602051e-01 2.309242635965347290e-01 2.609950602054595947e-01 1.399651169776916504e-01 2.645042538642883301e-02 -8.853280544281005859e-02 8.145596086978912354e-02 -1.697062700986862183e-02 2.467799484729766846e-01 -1.487826257944107056e-01 3.175869286060333252e-01 7.200773805379867554e-02 -2.010702192783355713e-01 -7.786710560321807861e-02 -2.218797653913497925e-01 -1.080776527523994446e-01 1.033678352832794189e-01 2.489232458174228668e-02 6.890442222356796265e-03 2.271097004413604736e-01 -5.068602971732616425e-03
5.965006723999977112e-02 1.446060538291931152e-01 -9.639856219291687012e-02 -1.597585380077362061e-01 -8.253630250692367554e-02 -2.023743093013763428e-01 -1.719778478145599365e-01 3.764742314815521240e-01 1.264553330838680267e-02 8.580515533685684204e-02 -4.743373394012451172e-02 -1.958112269639968872e-01 2.771259844303131104e-02 2.163131237030029297e-01 1.296381801366806030e-01 6.725566834211349487e-02 -1.462685614824295044e-01 -5.796356499195098877e-02 1.900750845670700073e-01 -2.244453877210617065e-01 -1.664667874574661255e-01 -3.571571409702301025e-01 1.620844751596450806e-01 2.651380933821201324e-02 -2.898987233638763428e-01 -2.670283913612365723e-01 -1.314528584480285645e-01 -9.196003526449203491e-02 3.543290495872497559e-02 -1.819715499877929688e-01 -2.530352175235748291e-01 -1.779107153415679932e-01
-8.569045364856719971e-02 9.367229789495468140e-02 -9.528371691703796387e-02 -3.661232590675354004e-01 -2.216312438249588013e-01 3.894933313131332397e-02 -2.862044870853424072e-01 1.817228794097900391e-01 -4.004808887839317322e-02 3.067522943019866943e-01 2.115929126739501953e-01 -1.464798003435134888e-01 2.331331372261047363e-01 -1.113243475556373596e-01 2.251144796609878540e-01 2.238516658544540405e-01 -1.935537308454513550e-01 5.065259337425231934e-02 5.784000456333160400e-02 3.226668238639831543e-01 -1.954495757818222046e-01 1.222198978066444397e-01 2.275562137365341187e-01 6.607241183519363403e-02 8.542449772357940674e-02 -1.038321331143379211e-01 -7.981006987392902374e-03 -1.457140147686004639e-01 1.575501263141632080e-01 1.503287553787231445e-01 -1.656837947666645050e-02 4.336972907185554504e-02
-4.186017513275146484e-01 7.653507590293884277e-02 -2.904235422611236572e-01 -2.929892838001251221e-01 -1.797337681055068970e-01 -3.485877066850662231e-02 1.100155934691429138e-01 1.760152727365493774e-01 1.131758913397789001e-01 1.667686104774475098e-01 -1.535528898239135742e-01 -1.885742396116256714e-01 3.704433441162109375e-01 3.442941978573799133e-02 1.302418857812881470e-01 -1.691834181547164917e-01 8.140679448843002319e-03 1.010167747735977173e-01 1.875820457935333252e-01 -4.272845108062028885e-03 -1.690059201791882515e-03 1.400906741619110107e-01 -1.363420039415359497e-01 1.941636055707931519e-01 -7.142032496631145477e-03 -1.840047836303710938e-01 1.096653938293457031e-02 -1.279057860374450684e-01 -1.278993207961320877e-02 9.328694641590118408e-02 -3.281252682209014893e-01 -7.030037231743335724e-03
-1.947829872369766235e-01 2.552955746650695801e-01 -2.183138430118560791e-01 -1.370594203472137451e-01 -2.452584952116012573e-01 -2.646535634994506836e-01 -9.083009511232376099e-02 1.294156312942504883e-01 -5.019902810454368591e-02 -2.201051823794841766e-02 -2.549714781343936920e-02 -8.284322172403335571e-02 8.675572276115417480e-02 9.797731041908264160e-02 1.498481780290603638e-01 2.363037317991256714e-01 4.800139740109443665e-02 -7.591257244348526001e-02 -9.937237016856670380e-03 7.857374846935272217e-02 6.472899019718170166e-02 -3.976904153823852539e-01 2.049538046121597290e-01 2.369279563426971436e-01 -4.420217275619506836e-01 -2.434471994638442993e-01 1.535110026597976685e-01 2.462469041347503662e-02 1.138216331601142883e-01 1.821790076792240143e-02 1.967999897897243500e-02 -4.454287886619567871e-02
-9.805881232023239136e-02 -1.601198017597198486e-01 -1.348462402820587158e-01 -1.948212534189224243e-01 -3.388560712337493896e-01 -1.521751731634140015e-01 2.452449351549148560e-01 1.989769637584686279e-01 1.352624744176864624e-01 1.414676159620285034e-01 1.561456024646759033e-01 -2.458527088165283203e-01 1.023751720786094666e-01 3.304028213024139404e-01 3.459617793560028076e-01 -1.946217566728591919e-01 -1.515322774648666382e-01 -2.709942758083343506e-01 -1.380989402532577515e-01 2.536373436450958252e-01 6.740353256464004517e-02 -1.970997639000415802e-02 1.089803948998451233e-01 -6.233673542737960815e-02 -5.399605259299278259e-02 -4.793709143996238708e-02 5.666886642575263977e-02 -4.636751487851142883e-03 -2.450252696871757507e-02 9.374932385981082916e-03 1.826687455177307129e-01 -1.659574210643768311e-01
6.586997956037521362e-02 3.444572538137435913e-02 2.300738357007503510e-02 -1.472787111997604370e-01 1.025074347853660583e-01 -2.266711443662643433e-01 1.402327567338943481e-01 2.135733813047409058e-01 -5.866222828626632690e-02 -1.306712802033871412e-04 -1.530354619026184082e-01 -4.472694098949432373e-01 3.460267186164855957e-02 3.564232587814331055e-01 1.247136369347572327e-01 -2.079629898071289062e-01 -4.911966994404792786e-02 -3.285616263747215271e-02 -2.320019900798797607e-01 1.219880059361457825e-01 -3.878340125083923340e-01 4.288779571652412415e-02 3.786753118038177490e-02 2.101728469133377075e-01 -2.466012910008430481e-02 -1.370269805192947388e-01 -3.475777059793472290e-02 -1.706617772579193115e-01 -1.640516817569732666e-01 -1.295850723981857300e-01 5.854266881942749023e-02 -2.534364461898803711e-01
2.363480068743228912e-02 -1.025561317801475525e-01 1.882226765155792236e-02 -1.630898863077163696e-01 -7.143893837928771973e-02 -2.006259560585021973e-01 1.109783723950386047e-01 2.048222124576568604e-01 -1.727585792541503906e-01 2.835669815540313721e-01 5.719548091292381287e-03 -1.409855037927627563e-01 3.825132176280021667e-02 7.115367054939270020e-02 -2.007808387279510498e-01 1.480186581611633301e-01 6.383803486824035645e-02 1.298510134220123291e-01 2.499304413795471191e-01 3.968973457813262939e-01 -3.176773339509963989e-02 -1.413858383893966675e-01 2.870868444442749023e-01 -8.800377696752548218e-02 -2.706821262836456299e-01 -1.658243983983993530e-01 7.822597771883010864e-02 1.489102281630039215e-02 -1.044120043516159058e-01 2.430771887302398682e-01 -3.120980858802795410e-01 1.919410675764083862e-01
-2.136960178613662720e-01 -2.332160472869873047e-01 -3.082054555416107178e-01 -2.729368507862091064e-01 -2.020905464887619019e-01 -2.068351358175277710e-01 -1.686509996652603149e-01 1.124292314052581787e-01 3.536586184054613113e-03 -2.887487225234508514e-02 2.165146321058273315e-01 1.169834956526756287e-01 9.528464823961257935e-02 2.579972147941589355e-01 1.365540772676467896e-01 -2.454235963523387909e-02 -1.378867477178573608e-01 -3.664000630378723145e-01 -1.250084936618804932e-01 1.430505961179733276e-01 -2.647971175611019135e-02 -1.883280277252197266e-01 1.470553725957870483e-01 1.658415347337722778e-01 -1.490180343389511108e-01 -1.956279575824737549e-01 -3.174367919564247131e-02 -2.445926219224929810e-01 -7.788913790136575699e-03 -5.905957892537117004e-02 -2.184234261512756348e-01 -4.728649929165840149e-02
-1.284361928701400757e-01 -1.449991315603256226e-01 -1.734933555126190186e-01 -5.123849585652351379e-02 -1.860070228576660156e-01 -4.442327916622161865e-01 2.723202109336853027e-01 1.406150013208389282e-01 8.022765070199966431e-02 2.870253920555114746e-01 7.701026648283004761e-02 -3.592713475227355957e-01 -2.366744913160800934e-03 2.552069425582885742e-01 1.499773859977722168e-01 2.804947830736637115e-02 2.941282093524932861e-02 -3.214910626411437988e-01 -8.987928926944732666e-02 8.792128413915634155e-02 -1.268113404512405396e-01 2.261458523571491241e-02 1.291363835334777832e-01 -6.745757162570953369e-02 -1.291688233613967896e-01 -1.902727782726287842e-02 2.355776876211166382e-01 -2.107841521501541138e-02 -3.998333215713500977e-02 8.505362272262573242e-02 5.114449560642242432e-02 -2.221559435129165649e-01
1.355920135974884033e-01 9.274825453758239746e-02 -9.286464005708694458e-02 -2.680663764476776123e-01 -2.862920053303241730e-03 -3.034648001194000244e-01 6.901329755783081055e-02 1.676926761865615845e-01 -2.551654353737831116e-02 -7.749967277050018311e-02 9.039290249347686768e-02 -4.885722398757934570e-01 1.574306488037109375e-01 2.200601994991302490e-01 1.992490440607070923e-01 -2.488083541393280029e-01 -3.782372176647186279e-02 7.277749478816986084e-02 -1.431489586830139160e-01 1.006815806031227112e-01 -3.079515695571899414e-01 -7.345849275588989258e-02 1.268440932035446167e-01 6.340911495499312878e-04 -3.765333816409111023e-02 -5.604542791843414307e-02 -8.470091968774795532e-02 -1.709451824426651001e-01 -8.666954934597015381e-02 -3.509275913238525391e-01 1.134902238845825195e-01 -3.202676400542259216e-02
-2.246117442846298218e-01 -3.629581630229949951e-02 9.935348480939865112e-02 -2.273716777563095093e-01 9.197826683521270752e-02 -3.948174417018890381e-01 1.200604662299156189e-01 2.517381012439727783e-01 -2.411677688360214233e-02 1.018544584512710571e-01 -7.525090128183364868e-02 1.001936849206686020e-02 3.794655203819274902e-02 1.602770388126373291e-01 2.212045043706893921e-01 -2.780578099191188812e-03 3.357495069503784180e-01 -1.505322605371475220e-01 1.602171957492828369e-01 6.937532126903533936e-02 -1.150575727224349976e-01 -3.084005713462829590e-01 1.350317895412445068e-01 5.442630499601364136e-02 -2.182833850383758545e-01 -2.996127307415008545e-01 -2.887803362682461739e-03 -6.508886069059371948e-02 2.111926823854446411e-01 4.488795064389705658e-03 -9.346246719360351562e-02 -2.476198822259902954e-01
3.970986604690551758e-02 -1.785004734992980957e-01 1.038390770554542542e-01 -9.538947045803070068e-02 -1.816662400960922241e-01 -6.566350162029266357e-02 5.171041935682296753e-02 1.790490597486495972e-01 1.936966776847839355e-01 1.529288738965988159e-01 -1.161132454872131348e-01 -2.896736562252044678e-01 4.092937409877777100e-01 2.886586189270019531e-01 2.348028421401977539e-01 2.631428241729736328e-01 -2.218083590269088745e-01 -1.154924277216196060e-02 -4.957177489995956421e-02 2.613434195518493652e-01 -6.622497923672199249e-03 -1.014277455396950245e-03 1.057875752449035645e-01 2.464684545993804932e-01 2.510257437825202942e-02 -5.678120069205760956e-03 2.822626149281859398e-03 1.468093879520893097e-02 -1.677133291959762573e-01 1.327197551727294922e-01 -3.181019723415374756e-01 3.495863825082778931e-02
-5.694543570280075073e-02 -2.869573980569839478e-02 -1.936655193567276001e-01 -2.193277776241302490e-01 1.984854936599731445e-01 -3.982588648796081543e-01 3.050270676612854004e-01 -4.502612166106700897e-03 -3.191396296024322510e-01 -1.086308434605598450e-02 -2.014224082231521606e-01 8.936806581914424896e-03 2.282446436583995819e-02 2.159272283315658569e-01 1.828632652759552002e-01 4.622117057442665100e-02 6.445603817701339722e-02 -2.814456820487976074e-01 -2.724134176969528198e-02 1.327679604291915894e-01 -7.960996776819229126e-02 3.696653619408607483e-02 -1.720553264021873474e-02 1.467851549386978149e-01 -2.932994365692138672e-01 -2.220900058746337891e-01 -1.498075574636459351e-01 -2.219933420419692993e-01 -8.979318290948867798e-02 1.703171283006668091e-01 -6.897283345460891724e-02 -1.171869635581970215e-01
-2.338236942887306213e-02 -1.517764944583177567e-02 -1.552123459987342358e-03 -4.342820644378662109e-01 -1.098909005522727966e-01 -1.265714764595031738e-01 -9.220182895660400391e-02 3.788327872753143311e-01 -2.965750917792320251e-02 -9.147030115127563477e-02 1.828584671020507812e-01 -1.986100226640701294e-01 4.226911813020706177e-02 -2.203903347253799438e-02 6.329403817653656006e-02 -1.048308014869689941e-01 -1.654120832681655884e-01 1.405301243066787720e-01 -1.860686689615249634e-01 -5.464746151119470596e-03 -1.063271239399909973e-01 -3.707386851310729980e-01 9.966135025024414062e-02 2.540879249572753906e-01 -1.167720109224319458e-01 -1.705292612314224243e-01 -9.483855217695236206e-02 -3.275072574615478516e-01 3.539533168077468872e-02 2.095310539007186890e-01 -1.376720964908599854e-01 5.497556924819946289e-02
3.230640897527337074e-03 -1.902586519718170166e-01 -2.183751612901687622e-01 -2.682460546493530273e-01 -2.673249505460262299e-02 -2.495371848344802856e-01 -2.322312211617827415e-03 1.639334261417388916e-01 7.552644610404968262e-02 2.748928382061421871e-04 1.212712004780769348e-01 -3.216945528984069824e-01 4.681542515754699707e-02 1.311419252306222916e-02 -3.534290939569473267e-02 -1.563461720943450928e-01 7.600871473550796509e-02 -3.923076018691062927e-02 -2.583812475204467773e-01 -5.395371839404106140e-02 -2.216279059648513794e-01 1.051281988620758057e-01 1.364703178405761719e-01 4.895212873816490173e-02 -2.067839205265045166e-01 -3.713411688804626465e-01 3.688715025782585144e-02 -2.332698702812194824e-01 2.641551196575164795e-01 -1.543732080608606339e-02 -2.776614427566528320e-01 -2.461872845888137817e-01
1.279048528522253036e-02 -2.396299093961715698e-01 -4.240233078598976135e-02 -1.671182811260223389e-01 -7.112036645412445068e-02 -2.938462197780609131e-01 -7.007357478141784668e-02 7.199633866548538208e-02 2.301202565431594849e-01 4.231677353382110596e-01 -1.662356108427047729e-01 -4.122289121150970459e-01 9.250059723854064941e-02 2.826530300080776215e-02 2.725622355937957764e-01 5.641538649797439575e-02 -2.809968292713165283e-01 2.137995325028896332e-02 -4.264396801590919495e-02 1.494031995534896851e-01 -5.410735681653022766e-02 -2.189333289861679077e-01 2.035585641860961914e-01 1.305009331554174423e-02 2.383529394865036011e-02 -4.252824559807777405e-02 3.929424658417701721e-02 3.146767616271972656e-02 -8.049271255731582642e-02 2.447990626096725464e-01 -3.061286732554435730e-02 -1.627658903598785400e-01
9.618591138860210776e-05 3.975223749876022339e-03 -1.868260502815246582e-01 -2.501609921455383301e-01 2.340648137032985687e-02 -2.697251737117767334e-01 2.473368197679519653e-01 2.763770222663879395e-01 -1.102332994341850281e-01 4.054776206612586975e-02 4.571141302585601807e-02 -1.723228543996810913e-01 4.403471946716308594e-02 2.570600807666778564e-01 1.250087171792984009e-01 3.488560020923614502e-02 2.260927557945251465e-01 -3.202235093340277672e-04 2.201199084520339966e-01 1.984918490052223206e-02 -3.331534564495086670e-01 9.609145671129226685e-02 -1.817189306020736694e-01 4.727216809988021851e-02 -8.060637116432189941e-02 1.460952404886484146e-02 -7.197654247283935547e-02 3.715251684188842773e-01 1.662139594554901123e-01 -6.562331318855285645e-02 -3.362207114696502686e-01 1.041674762964248657e-01
-1.471225358545780182e-02 -9.209327399730682373e-02 -4.003401473164558411e-02 -2.151145040988922119e-01 -2.062635123729705811e-01 -2.034438252449035645e-01 2.444039732217788696e-01 7.488863170146942139e-02 1.090948954224586487e-01 2.467083372175693512e-02 1.431671380996704102e-01 -2.127897143363952637e-01 -1.130850836634635925e-01 1.438923627138137817e-01 9.575352072715759277e-02 1.021700575947761536e-01 1.636557839810848236e-02 -4.935886263847351074e-01 -1.627364754676818848e-01 2.884652614593505859e-01 1.463218033313751221e-01 -2.548185586929321289e-01 1.449412852525711060e-01 3.022944629192352295e-01 -9.872938692569732666e-02 -5.036538094282150269e-02 -1.878520548343658447e-01 -1.178228408098220825e-01 4.798873141407966614e-02 1.914134174585342407e-01 -5.914161447435617447e-03 -1.000263690948486328e-01
5.927496030926704407e-02 -9.802493453025817871e-02 -1.816016584634780884e-01 3.036050125956535339e-02 8.957006037235260010e-02 1.080539897084236145e-01 8.883050084114074707e-02 1.339377015829086304e-01 -1.049059703946113586e-01 1.025632247328758240e-01 2.017835676670074463e-01 -4.520562589168548584e-01 2.041828632354736328e-01 1.613745987415313721e-01 1.719547808170318604e-01 -1.618483960628509521e-01 -1.649324148893356323e-01 -1.627248078584671021e-01 1.585431694984436035e-01 3.824777901172637939e-01 -3.582849204540252686e-01 -1.707099676132202148e-01 1.435330212116241455e-01 6.280960515141487122e-03 -7.534076273441314697e-02 -2.526144683361053467e-01 -2.485416270792484283e-02 -2.206031419336795807e-02 1.138200685381889343e-01 -1.699390560388565063e-01 4.511045292019844055e-03 4.060358554124832153e-02
1.045713350176811218e-01 4.507753252983093262e-02 -6.621734052896499634e-02 -2.927556633949279785e-01 9.414284676313400269e-02 2.002260684967041016e-01 2.148497998714447021e-01 1.012334078550338745e-01 1.630868017673492432e-01 8.666376769542694092e-02 1.943846940994262695e-01 -5.693309903144836426e-01 2.027659267187118530e-01 1.387140750885009766e-01 6.413485854864120483e-02 -6.754732131958007812e-02 -1.987308412790298462e-01 -1.932686418294906616e-01 1.597627997398376465e-01 1.712720990180969238e-01 -3.768974840641021729e-01 -4.072937369346618652e-02 2.002362348139286041e-02 4.108483716845512390e-02 -4.387497901916503906e-02 4.045906011015176773e-03 1.027306169271469116e-01 -6.685259193181991577e-02 8.516397327184677124e-02 -1.271254569292068481e-01 -8.332633972167968750e-02 4.112993925809860229e-02
1.958594657480716705e-02 -2.493393868207931519e-01 -1.316495984792709351e-01 -3.492743149399757385e-02 2.572710812091827393e-01 -2.659170925617218018e-01 1.466201692819595337e-01 2.126533836126327515e-01 -3.772642463445663452e-02 1.081042215228080750e-01 1.344674918800592422e-02 -2.056187689304351807e-01 2.789038121700286865e-01 2.762574255466461182e-01 9.373686462640762329e-02 -9.707911312580108643e-02 -8.573624491691589355e-02 -1.584469228982925415e-01 1.336148828268051147e-01 6.927690654993057251e-02 -8.449309319257736206e-02 1.026472523808479309e-01 3.184885680675506592e-01 -1.215537637472152710e-01 -1.525576561689376831e-01 1.022322755306959152e-02 1.198467165231704712e-01 3.399361968040466309e-01 3.168081939220428467e-01 7.181891798973083496e-02 9.050402790307998657e-02 -1.771453619003295898e-01
9.351456165313720703e-02 -5.160118266940116882e-02 -3.658869769424200058e-03 -1.285100728273391724e-01 -4.254180472344160080e-03 1.496444572694599628e-03 2.967911362648010254e-01 1.015044003725051880e-01 -6.963298469781875610e-02 4.123681783676147461e-01 2.683758437633514404e-01 -2.662586569786071777e-01 2.567977905273437500e-01 1.582110077142715454e-01 8.243108540773391724e-02 1.347312927246093750e-01 4.173434078693389893e-01 3.353212028741836548e-02 1.478399485349655151e-01 3.873835131525993347e-02 4.079930856823921204e-02 -1.487224847078323364e-01 2.034057974815368652e-01 4.547068476676940918e-02 -1.588423699140548706e-01 -2.791047990322113037e-01 -1.408289819955825806e-01 -5.675714462995529175e-03 1.858078688383102417e-01 -9.383984841406345367e-03 -4.523973912000656128e-02 1.199181899428367615e-01
2.192932151956483722e-04 -1.682247072458267212e-01 -8.964773267507553101e-02 -1.796324700117111206e-01 -1.803479343652725220e-01 -4.583790600299835205e-01 1.058414801955223083e-01 1.068989709019660950e-01 2.185814082622528076e-01 3.233109414577484131e-01 1.509671472012996674e-02 -1.617815941572189331e-01 2.052527070045471191e-01 2.940370142459869385e-01 1.457520872354507446e-01 -3.829633817076683044e-02 -4.889059811830520630e-02 -3.132641017436981201e-01 1.357164606451988220e-02 1.655346751213073730e-01 -2.262488566339015961e-02 5.090508237481117249e-02 -1.996200066059827805e-03 -1.087821796536445618e-01 -1.349613517522811890e-01 4.088930040597915649e-02 -3.282802924513816833e-02 -5.726521834731101990e-02 2.007050998508930206e-02 2.657544612884521484e-01 1.917303502559661865e-01 -2.470626085996627808e-01
1.200829520821571350e-01 -3.106816299259662628e-02 -5.870169028639793396e-02 -3.377411961555480957e-01 -6.274487823247909546e-03 -2.770867347717285156e-01 2.251422554254531860e-01 5.479735508561134338e-02 6.047110538929700851e-03 5.664810165762901306e-02 4.321296513080596924e-02 -3.499715626239776611e-01 1.527916640043258667e-01 2.255650311708450317e-01 8.071330189704895020e-02 -1.150459125638008118e-01 -9.712848812341690063e-02 4.119318351149559021e-02 -8.699018508195877075e-02 2.001053690910339355e-01 -5.592851042747497559e-01 -1.717592217028141022e-02 3.283419087529182434e-02 5.820418894290924072e-02 -5.081624910235404968e-02 6.043480336666107178e-02 2.174914814531803131e-03 -1.955061703920364380e-01 1.649488508701324463e-02 -3.017077147960662842e-01 -8.022300899028778076e-03 -5.382095649838447571e-02
4.424915462732315063e-02 -5.419771000742912292e-02 7.397005707025527954e-02 1.940503120422363281e-01 6.287640333175659180e-02 -3.427997231483459473e-01 3.263211995363235474e-02 1.537239737808704376e-02 -1.518077850341796875e-01 5.598253756761550903e-02 1.291920524090528488e-02 -7.510630786418914795e-02 4.401400685310363770e-01 3.056567311286926270e-01 1.800579130649566650e-01 1.915976032614707947e-02 6.622134149074554443e-02 -8.327282220125198364e-02 3.754355013370513916e-02 -1.135347783565521240e-01 5.795655027031898499e-02 -1.959717720746994019e-01 3.686082065105438232e-01 1.427010595798492432e-01 -2.587741315364837646e-01 -3.536340221762657166e-02 2.193248458206653595e-02 -1.604307815432548523e-02 -8.540917187929153442e-03 3.888112679123878479e-02 -4.249245226383209229e-01 5.068894103169441223e-02
3.942283093929290771e-01 -2.676450908184051514e-01 -5.836914107203483582e-02 -2.357313036918640137e-01 -1.570605933666229248e-01 -2.754747867584228516e-01 1.177883297204971313e-01 1.407432556152343750e-01 -3.399498760700225830e-02 3.565429151058197021e-01 -1.185293346643447876e-01 3.138365596532821655e-02 6.951360404491424561e-02 2.604405581951141357e-01 -8.368481695652008057e-02 -1.455552130937576294e-01 -3.328809738159179688e-01 -1.673539727926254272e-01 -8.375057578086853027e-02 2.536342740058898926e-01 -1.782683730125427246e-01 -1.036766842007637024e-01 8.578842878341674805e-02 1.226787426276132464e-04 -1.091562658548355103e-01 -1.804680675268173218e-01 -1.604516804218292236e-02 2.338783629238605499e-02 -3.417133912444114685e-02 1.052158400416374207e-01 1.703150384128093719e-02 1.330683976411819458e-01
5.952203273773193359e-02 -2.435034327208995819e-02 2.738892734050750732e-01 -2.043263167142868042e-01 -9.702138486318290234e-04 -7.553474605083465576e-02 2.199764735996723175e-02 1.652809381484985352e-01 5.563779734075069427e-03 3.157909587025642395e-02 1.916282176971435547e-01 -2.908267676830291748e-01 1.772614866495132446e-01 3.219009935855865479e-02 7.755797356367111206e-02 -1.979670953005552292e-03 -5.909231957048177719e-03 -1.493367403745651245e-01 -9.615273773670196533e-02 1.378260999917984009e-01 8.065818250179290771e-02 -1.390134692192077637e-01 2.650030851364135742e-01 2.846432104706764221e-02 -2.634609118103981018e-03 -7.146941125392913818e-02 -7.816900312900543213e-02 -1.430527269840240479e-01 -2.741314768791198730e-01 2.021708041429519653e-01 -6.237737536430358887e-01 2.314432337880134583e-02
-7.803411036729812622e-02 1.851371377706527710e-01 1.083952113986015320e-01 -4.566578269004821777e-01 -1.263573169708251953e-01 -1.378006637096405029e-01 -2.064102739095687866e-01 3.369879722595214844e-01 -9.662754833698272705e-02 1.522492915391921997e-01 1.138590127229690552e-01 -1.564160734415054321e-01 2.017404139041900635e-01 2.618810832500457764e-01 -9.096139669418334961e-02 2.499363198876380920e-02 1.593863405287265778e-02 -1.617934613022953272e-04 1.105605531483888626e-02 -2.186754494905471802e-01 -1.412613540887832642e-01 -3.810662925243377686e-01 1.352096945047378540e-01 1.683258861303329468e-01 -1.053909584879875183e-01 2.217249944806098938e-03 -1.890747994184494019e-01 -7.736099511384963989e-02 6.511141359806060791e-02 -1.021285280585289001e-01 -1.577755510807037354e-01 8.783928304910659790e-02
2.405683100223541260e-01 4.670193791389465332e-02 7.368289399892091751e-03 -2.830227315425872803e-01 2.067489027976989746e-01 -1.649678945541381836e-01 -9.422012604773044586e-03 1.554918382316827774e-02 6.266978383064270020e-02 1.311190724372863770e-01 1.387202832847833633e-02 1.023154333233833313e-01 3.172894418239593506e-01 1.600742638111114502e-01 1.581664085388183594e-01 -7.645905017852783203e-02 1.604097336530685425e-01 1.069896072149276733e-01 5.517696961760520935e-02 3.168430030345916748e-01 -5.717104300856590271e-02 9.473694115877151489e-02 1.779489219188690186e-02 1.191938519477844238e-01 -4.595007002353668213e-01 -4.058604240417480469e-01 5.105720460414886475e-02 5.682511627674102783e-02 -5.591798946261405945e-02 -1.061110869050025940e-01 -1.830489039421081543e-01 -5.989817157387733459e-02
2.077371478080749512e-01 -1.979309469461441040e-01 -1.678363829851150513e-01 -2.459681034088134766e-01 -3.543364256620407104e-02 -2.304545342922210693e-01 2.084036022424697876e-01 3.066065609455108643e-01 3.080664202570915222e-03 8.449243009090423584e-02 -8.760379254817962646e-02 -2.209414541721343994e-02 3.882417082786560059e-02 3.370391726493835449e-01 -2.856463491916656494e-01 -1.133469343185424805e-01 8.018287271261215210e-02 -1.596388220787048340e-01 -3.876943886280059814e-02 2.112763375043869019e-01 -1.821832358837127686e-01 3.985327854752540588e-02 4.098196625709533691e-01 6.047461647540330887e-03 -4.649417847394943237e-02 -2.233842760324478149e-01 3.928944841027259827e-02 -2.700293809175491333e-02 -1.565428450703620911e-03 5.155502259731292725e-02 -1.524876058101654053e-01 -2.264276742935180664e-01
-1.793994158506393433e-01 -7.364573329687118530e-02 -4.058831930160522461e-02 -1.848472505807876587e-01 -2.010316848754882812e-01 -1.631219089031219482e-01 -6.948696076869964600e-02 2.725671529769897461e-01 6.432322785258293152e-03 -5.520683526992797852e-02 -1.058419235050678253e-02 -1.067930459976196289e-01 3.232689797878265381e-01 2.204158157110214233e-01 2.407398223876953125e-01 2.451982796192169189e-01 -2.533938884735107422e-01 7.870520651340484619e-02 3.090039268136024475e-02 -8.830150961875915527e-02 -1.231857761740684509e-01 -6.869141943752765656e-03 1.763821840286254883e-01 -1.014795675873756409e-01 -3.268600255250930786e-02 -5.025767162442207336e-02 -2.172196358442306519e-01 1.759128868579864502e-01 1.450072973966598511e-01 2.107389420270919800e-01 -2.530544400215148926e-01 3.842895925045013428e-01
-2.088295482099056244e-02 -5.445617437362670898e-02 -1.939457356929779053e-01 -2.974884510040283203e-01 -5.971349030733108521e-02 -1.617142260074615479e-01 9.952425956726074219e-02 -9.618192911148071289e-02 6.739173829555511475e-02 3.490207344293594360e-02 6.619393825531005859e-02 -3.143455386161804199e-01 -2.376660704612731934e-01 3.003346025943756104e-01 1.527207493782043457e-01 7.122543454170227051e-02 3.449647873640060425e-02 -3.853857219219207764e-01 -5.203472450375556946e-02 3.248397707939147949e-01 -1.254003588110208511e-02 -6.551827490329742432e-02 2.596420943737030029e-01 2.752847075462341309e-01 2.366469055414199829e-02 5.010459199547767639e-02 -1.938304454088211060e-01 9.836199879646301270e-02 -1.930573284626007080e-01 1.956316083669662476e-01 -6.146994605660438538e-02 -4.847707599401473999e-02
-2.429407089948654175e-01 -2.503052949905395508e-01 -1.350339204072952271e-01 -3.658868968486785889e-01 1.566510945558547974e-01 -3.616903126239776611e-01 3.471991121768951416e-01 -4.863457009196281433e-02 -2.980021834373474121e-01 -5.386357754468917847e-02 -9.856175631284713745e-02 -1.573813408613204956e-01 -1.558734029531478882e-01 2.376445233821868896e-01 7.703756541013717651e-02 -4.450013116002082825e-02 -1.162548456341028214e-02 -2.712153196334838867e-01 1.781886909157037735e-03 6.546837836503982544e-02 -2.697454020380973816e-02 -4.411865398287773132e-02 -1.715657487511634827e-02 9.742036461830139160e-02 -2.900039553642272949e-01 -1.671502292156219482e-01 -2.377639710903167725e-02 -1.086793094873428345e-01 7.297383993864059448e-02 8.836104720830917358e-02 -6.956005841493606567e-02 1.550710480660200119e-02
-5.133322998881340027e-02 -1.879751980304718018e-01 -3.836599886417388916e-01 -4.556017816066741943e-01 1.454553157091140747e-01 3.517832979559898376e-02 1.896515637636184692e-01 1.239279657602310181e-01 -1.795225739479064941e-01 2.009026519954204559e-02 5.028797313570976257e-02 -1.759896129369735718e-01 2.148132026195526123e-01 -4.792487993836402893e-02 2.130312621593475342e-01 9.975958615541458130e-02 -1.480640172958374023e-01 -1.510263085365295410e-01 -3.467573598027229309e-02 3.664765357971191406e-01 5.687300488352775574e-02 2.039501816034317017e-02 -6.915368139743804932e-02 3.043747246265411377e-01 -6.586478650569915771e-02 -4.970370605587959290e-02 5.039880797266960144e-02 1.661788821220397949e-01 -4.758693650364875793e-02 4.261082038283348083e-02 -1.525221765041351318e-01 -1.341989636421203613e-01
2.510298192501068115e-01 -2.669052481651306152e-01 -1.369709968566894531e-01 -2.813437283039093018e-01 -1.077084913849830627e-01 -3.312692642211914062e-01 -7.921262830495834351e-02 1.353106200695037842e-01 5.501298606395721436e-02 2.491911053657531738e-01 4.862240515649318695e-03 -2.317286878824234009e-01 1.162863224744796753e-01 2.264302372932434082e-01 1.316917538642883301e-01 1.905510574579238892e-01 -3.678195551037788391e-02 2.002422139048576355e-02 6.647770106792449951e-02 1.773905009031295776e-01 6.212030351161956787e-02 -3.318740427494049072e-02 -1.349846646189689636e-02 1.863846555352210999e-02 7.587912678718566895e-02 -3.098914027214050293e-01 1.072925105690956116e-01 -2.525473237037658691e-01 -3.238466680049896240e-01 2.133075147867202759e-01 -1.145086158066987991e-02 1.178799793124198914e-01
-1.870415657758712769e-01 -1.544849574565887451e-01 -3.115380704402923584e-01 -2.958042025566101074e-01 9.186585992574691772e-02 -7.301352173089981079e-02 3.422736749053001404e-02 2.364884763956069946e-01 -6.956206262111663818e-02 2.339760065078735352e-01 -5.133749544620513916e-02 -1.231563761830329895e-01 2.893972396850585938e-01 1.574050262570381165e-02 4.608041793107986450e-02 1.263789236545562744e-01 3.879969939589500427e-02 -2.347686141729354858e-01 -1.220896393060684204e-01 2.829091250896453857e-01 1.191527768969535828e-01 9.707484394311904907e-02 -1.183501929044723511e-01 4.325618445873260498e-01 -1.545736938714981079e-02 -1.702473163604736328e-01 4.575164243578910828e-02 1.455434709787368774e-01 -3.035123087465763092e-02 -3.764588013291358948e-02 -2.704802453517913818e-01 -4.410459473729133606e-02
-1.919656433165073395e-02 -3.013771958649158478e-02 -5.803670734167098999e-02 -4.492664635181427002e-01 -2.483253479003906250e-01 -1.490879058837890625e-01 -3.556221723556518555e-02 3.007848560810089111e-01 -7.671957463026046753e-02 -1.699146330356597900e-01 3.151200413703918457e-01 -2.804656326770782471e-01 1.180334016680717468e-01 5.262874811887741089e-02 1.605056673288345337e-01 2.605859935283660889e-02 -2.157971858978271484e-01 -4.299949109554290771e-02 -1.267044618725776672e-02 -1.833571493625640869e-01 -1.284203082323074341e-01 -1.224629208445549011e-02 2.697902619838714600e-01 2.589249983429908752e-02 -2.816728949546813965e-01 -4.277110844850540161e-02 -5.493258684873580933e-02 -1.171708256006240845e-01 2.289540320634841919e-01 -7.553929835557937622e-02 -1.466038078069686890e-01 1.104230135679244995e-01
[truncated: 3,274,085 more chars]
