# Supplementary material for: The Language of Innovation
Source: PLoS One. 2020 Apr 30;15(4):e0230107. doi: 10.1371/journal.pone.0230107 (PMC7194493; doi:10.1371/journal.pone.0230107)
Supplement: S18 File — (GZ) [file pone.0230107.s018.tar.gz › 1996-2000/V2Run_10_VS_4500_embeddings1996-2000ED32.txt]

6.888142973184585571e-02 1.053876951336860657e-01 -1.495230346918106079e-01 -1.907409280538558960e-01 -2.706363201141357422e-01 -1.427265256643295288e-02 8.445760607719421387e-02 2.924405932426452637e-01 -1.841915547847747803e-01 1.457224190235137939e-01 -2.354756742715835571e-01 -3.253562143072485924e-03 -8.772993087768554688e-02 2.914337515830993652e-01 5.592555552721023560e-02 2.451741546392440796e-01 -1.073773652315139771e-01 -6.348869204521179199e-02 -2.785029113292694092e-01 -1.836073026061058044e-02 4.871507734060287476e-02 1.990420669317245483e-01 -2.144297659397125244e-01 -1.627194881439208984e-01 -2.931896448135375977e-01 9.268610924482345581e-02 -2.890880703926086426e-01 -1.325434446334838867e-02 9.018118679523468018e-02 -6.232946366071701050e-02 -2.809722423553466797e-01 1.250857561826705933e-01
1.750870048999786377e-01 2.949618399143218994e-01 5.431400239467620850e-02 9.353873133659362793e-02 -1.779471784830093384e-01 1.363107264041900635e-01 1.793529540300369263e-01 1.306523680686950684e-01 1.384934782981872559e-01 3.065757751464843750e-01 -2.136469930410385132e-01 1.687641888856887817e-01 -6.822263821959495544e-03 3.021151125431060791e-01 8.865197747945785522e-02 9.140025824308395386e-02 1.501033175736665726e-02 2.487318813800811768e-01 1.296088695526123047e-01 1.815180778503417969e-01 3.946179151535034180e-01 1.452234387397766113e-01 -1.533702481538057327e-02 1.520778089761734009e-01 -2.114765346050262451e-01 -1.313779316842556000e-02 -1.274366378784179688e-01 1.846225708723068237e-01 1.761715859174728394e-01 9.619379043579101562e-02 -1.476345211267471313e-01 8.371487259864807129e-02
2.464168369770050049e-01 -5.203270539641380310e-02 -9.549738466739654541e-02 3.023055568337440491e-02 -4.254859387874603271e-01 -3.982641268521547318e-03 -1.113753840327262878e-01 9.143861383199691772e-02 3.360324800014495850e-01 1.166578531265258789e-01 -1.196961253881454468e-01 -3.093349747359752655e-03 -1.413001567125320435e-01 1.324284970760345459e-01 -3.091576695442199707e-02 -5.085042864084243774e-02 4.375123232603073120e-02 4.047027975320816040e-02 1.886429078876972198e-02 -2.025195024907588959e-02 -3.671096637845039368e-02 3.781327605247497559e-01 -7.506886869668960571e-02 2.187711149454116821e-01 -1.021249815821647644e-01 -3.410467132925987244e-02 -1.996513158082962036e-01 -1.420968621969223022e-01 2.686831653118133545e-01 3.078194856643676758e-01 -2.769892811775207520e-01 -1.592240631580352783e-01
9.172213077545166016e-02 1.097671911120414734e-01 -1.494552493095397949e-01 -3.341413736343383789e-01 -2.272513881325721741e-02 1.243394315242767334e-01 1.790398359298706055e-01 1.305074393749237061e-01 2.478169053792953491e-01 -1.487917602062225342e-01 -6.064223125576972961e-02 2.904982492327690125e-02 -1.985803246498107910e-01 1.551927477121353149e-01 -6.653525680303573608e-02 4.949302598834037781e-02 -1.427914500236511230e-01 3.483083844184875488e-01 -9.500305354595184326e-02 2.383077889680862427e-01 7.823520153760910034e-02 1.972479671239852905e-01 -2.143944054841995239e-01 -1.080110818147659302e-01 -1.773018538951873779e-01 3.266583681106567383e-01 -2.026541084051132202e-01 7.221946120262145996e-02 9.116487950086593628e-02 -3.061312139034271240e-01 -1.011860594153404236e-01 -1.230548322200775146e-01
2.135919332504272461e-01 2.151043415069580078e-01 -1.118689551949501038e-01 3.227906301617622375e-02 -3.382583260536193848e-01 1.808266937732696533e-01 9.073058515787124634e-02 2.696193158626556396e-01 1.181498616933822632e-01 3.766088560223579407e-02 1.374752353876829147e-02 7.823356986045837402e-02 -6.344147026538848877e-02 3.242422938346862793e-01 2.035426534712314606e-02 1.880493462085723877e-01 2.427938729524612427e-01 -1.500209271907806396e-01 -5.098030343651771545e-02 -6.664428859949111938e-02 2.738398127257823944e-02 2.644808888435363770e-01 -9.411243349313735962e-02 3.118777275085449219e-01 -8.601357229053974152e-03 1.701613813638687134e-01 3.145007044076919556e-02 -4.255649819970130920e-02 2.424922138452529907e-01 -5.621364712715148926e-02 -3.724829256534576416e-01 -4.506674036383628845e-02
2.481736540794372559e-01 -8.451151102781295776e-02 -2.266410142183303833e-01 1.224285364151000977e-01 -1.656939238309860229e-01 1.304000318050384521e-01 -5.372072011232376099e-02 1.852182000875473022e-01 4.163179099559783936e-01 8.653534576296806335e-03 -7.077943999320268631e-03 1.239985786378383636e-02 3.066464886069297791e-02 5.111456513404846191e-01 -9.843667596578598022e-02 1.311583667993545532e-01 1.337927728891372681e-01 1.593878306448459625e-02 -7.779669761657714844e-02 4.958773404359817505e-02 -7.241972535848617554e-02 3.212696015834808350e-01 -2.377973496913909912e-01 1.973254978656768799e-01 -1.181575134396553040e-01 5.497941374778747559e-02 -1.138254329562187195e-01 -4.894100874662399292e-02 -3.682748228311538696e-02 -1.446414589881896973e-01 -6.421481072902679443e-02 -1.766773164272308350e-01
3.985822498798370361e-01 3.484180569648742676e-02 6.560928374528884888e-02 -6.599947065114974976e-02 -2.429425269365310669e-01 -5.362568423151969910e-02 6.343597173690795898e-02 2.907233238220214844e-01 1.510209590196609497e-01 5.456098541617393494e-02 1.064762100577354431e-01 5.461540445685386658e-02 1.013607084751129150e-01 8.250924199819564819e-02 -1.927269808948040009e-02 -5.189162865281105042e-02 5.574685707688331604e-02 9.965238161385059357e-03 -4.022721573710441589e-02 -7.224977016448974609e-02 -9.526661783456802368e-02 3.022368252277374268e-01 -5.399970412254333496e-01 1.661826074123382568e-01 -2.256858497858047485e-01 3.014403209090232849e-02 -2.390765398740768433e-01 1.230114027857780457e-01 4.082243144512176514e-02 -7.577093690633773804e-02 -2.011745721101760864e-01 -1.373823732137680054e-01
2.126511633396148682e-01 -8.287493884563446045e-02 -2.650375068187713623e-01 6.208205223083496094e-02 -4.178020358085632324e-01 7.532999664545059204e-02 3.128502890467643738e-02 7.207217812538146973e-02 1.344066709280014038e-01 9.586401283740997314e-02 6.021192297339439392e-03 1.916673928499221802e-01 -1.900004297494888306e-01 3.408854901790618896e-01 -4.227621853351593018e-02 1.961910724639892578e-01 -2.270243363454937935e-03 1.085929013788700104e-02 6.713651865720748901e-02 -5.758654326200485229e-02 1.581957004964351654e-02 1.407162696123123169e-01 -4.519797265529632568e-01 -1.057699993252754211e-01 -1.879648715257644653e-01 2.545887138694524765e-03 -2.166254818439483643e-01 4.452351108193397522e-02 1.085288375616073608e-01 -2.933545410633087158e-01 -3.494190797209739685e-02 -6.343043595552444458e-02
5.205341055989265442e-02 2.016183175146579742e-02 1.283228844404220581e-01 5.873857811093330383e-02 -1.877136230468750000e-01 1.539259105920791626e-01 1.474432367831468582e-02 1.527423113584518433e-01 3.384982049465179443e-02 3.282654285430908203e-02 -1.060933619737625122e-01 -4.520012438297271729e-02 -1.399699896574020386e-01 1.247568577527999878e-01 -3.379059582948684692e-02 2.615191936492919922e-01 2.796849608421325684e-02 1.188702881336212158e-01 2.104898095130920410e-01 2.110209316015243530e-01 8.983072638511657715e-02 4.877646565437316895e-01 -3.281844258308410645e-01 1.483222395181655884e-01 -3.006622195243835449e-01 -1.212155520915985107e-01 1.229324340820312500e-01 1.660604476928710938e-01 3.229092434048652649e-02 2.258243784308433533e-02 -3.200698196887969971e-01 -2.075192332267761230e-01
1.502370685338973999e-01 2.886899113655090332e-01 -8.250851184129714966e-02 -4.152058959007263184e-01 -1.878218650817871094e-01 1.256121844053268433e-01 2.243361249566078186e-02 2.276775687932968140e-01 -1.047431118786334991e-02 -1.518652588129043579e-01 -2.788786292076110840e-01 1.532218158245086670e-01 8.785472065210342407e-02 3.180398643016815186e-01 -6.991319358348846436e-02 -2.737068862188607454e-04 -1.199661418795585632e-01 2.057845145463943481e-01 3.801422566175460815e-02 2.309264801442623138e-02 -6.216063722968101501e-02 1.852153539657592773e-01 -1.153280958533287048e-01 -1.266253292560577393e-01 -3.259540200233459473e-01 8.953986316919326782e-02 -1.504563838243484497e-01 2.936312556266784668e-01 -1.382403373718261719e-01 -1.278375834226608276e-02 6.783775985240936279e-02 -9.616940282285213470e-03
1.662836670875549316e-01 2.876332215964794159e-02 -2.434554547071456909e-01 -1.484095212072134018e-02 -1.754642277956008911e-01 5.831028521060943604e-02 -1.540712714195251465e-01 3.203389644622802734e-01 1.156022306531667709e-02 1.197135671973228455e-01 -2.441243641078472137e-02 2.248649299144744873e-01 -1.124152019619941711e-01 3.114767074584960938e-01 5.610182508826255798e-02 -7.708784192800521851e-02 -1.632835417985916138e-01 6.845756620168685913e-02 -8.980094641447067261e-02 1.177362501621246338e-01 -1.919348537921905518e-01 4.347099661827087402e-01 -2.614224851131439209e-01 2.227652072906494141e-01 -1.717218905687332153e-01 -1.123777776956558228e-01 -1.752554625272750854e-01 -1.316307932138442993e-01 2.119347304105758667e-01 7.201110571622848511e-02 -1.652494072914123535e-01 -4.999464750289916992e-02
1.897983253002166748e-01 -8.784119039773941040e-02 -8.215341717004776001e-02 -1.157026216387748718e-01 -3.319302499294281006e-01 5.127028748393058777e-02 4.307439923286437988e-02 3.806666433811187744e-01 2.495559900999069214e-01 2.122094780206680298e-01 6.392654031515121460e-02 9.220187366008758545e-02 -2.942495420575141907e-02 3.841191828250885010e-01 8.037520200014114380e-02 1.961851269006729126e-01 3.105088323354721069e-02 -6.771465390920639038e-02 -7.404717057943344116e-02 -4.736115038394927979e-02 5.389741063117980957e-02 4.022631347179412842e-01 -2.687492072582244873e-01 6.670243293046951294e-02 2.349894866347312927e-02 -3.598789917305111885e-03 -2.489864230155944824e-01 1.712965071201324463e-01 -1.717871800065040588e-02 3.947699442505836487e-02 1.038655731827020645e-02 -1.214901581406593323e-01
1.758758127689361572e-01 -7.566536962985992432e-02 -1.637573689222335815e-01 2.134710736572742462e-02 -5.151458457112312317e-02 6.293678283691406250e-02 1.756042987108230591e-01 -1.391052603721618652e-01 1.581364125013351440e-01 6.515783816576004028e-02 -1.131932958960533142e-01 4.919981956481933594e-02 1.129384413361549377e-01 1.861002445220947266e-01 -2.231573313474655151e-02 2.422147989273071289e-01 -1.251522172242403030e-02 2.264360338449478149e-01 1.795694679021835327e-01 3.342939317226409912e-01 1.166282445192337036e-01 4.786371588706970215e-01 -2.403964698314666748e-01 3.395786881446838379e-01 -2.075701951980590820e-01 -6.724169105291366577e-02 -2.303054034709930420e-01 1.258137449622154236e-02 -3.747954219579696655e-02 -6.022655870765447617e-04 -1.141253337264060974e-01 -4.201418906450271606e-02
4.858741909265518188e-02 -3.185242041945457458e-02 -1.138304248452186584e-01 2.368580996990203857e-01 -1.689892262220382690e-01 -2.499030716717243195e-02 2.219722718000411987e-01 -1.285558044910430908e-01 2.388368099927902222e-01 -8.991861343383789062e-02 -3.738317489624023438e-01 -3.746685013175010681e-02 -4.725063219666481018e-02 2.851521372795104980e-01 -2.241723090410232544e-01 2.158712446689605713e-01 -4.930062592029571533e-02 -6.251456588506698608e-02 -8.444140851497650146e-02 2.685998380184173584e-02 2.343712449073791504e-01 1.494851857423782349e-01 -1.794235557317733765e-01 1.992849409580230713e-01 -3.001233339309692383e-01 -1.546956747770309448e-01 -7.320740260183811188e-03 2.616634368896484375e-01 2.798548936843872070e-01 4.000831395387649536e-02 -1.333954185247421265e-01 4.787290468811988831e-02
2.437145113945007324e-01 1.757993698120117188e-01 -3.430713415145874023e-01 -2.115393728017807007e-01 -1.289716362953186035e-01 1.039160862565040588e-01 1.784612089395523071e-01 8.729193359613418579e-02 2.039218097925186157e-01 3.490597382187843323e-02 9.258595854043960571e-02 -2.771129012107849121e-01 -2.699801325798034668e-01 4.677402675151824951e-01 -6.603213399648666382e-02 1.884182542562484741e-01 -6.101244688034057617e-02 -2.307209223508834839e-01 5.228245630860328674e-03 7.735212892293930054e-02 -5.279184132814407349e-02 1.046668291091918945e-01 8.233051747083663940e-02 1.941459774971008301e-01 -5.693110078573226929e-02 -7.176387310028076172e-02 1.562183722853660583e-02 3.962117433547973633e-02 -8.922230452299118042e-02 1.302729547023773193e-01 -2.517791688442230225e-01 3.073260933160781860e-02
4.096868634223937988e-01 6.138538569211959839e-02 -3.790878057479858398e-01 -5.885858461260795593e-02 -2.239847630262374878e-01 1.912042684853076935e-02 4.355209320783615112e-02 1.588382124900817871e-01 3.677188456058502197e-01 2.310699820518493652e-01 7.877473533153533936e-02 3.022213280200958252e-01 2.520191774237900972e-04 -1.595574431121349335e-02 4.224690422415733337e-02 1.468272358179092407e-01 1.042965706437826157e-02 7.894874364137649536e-02 -8.795999735593795776e-02 -1.644783318042755127e-01 5.724355205893516541e-02 2.324786484241485596e-01 -1.637606024742126465e-01 7.804225385189056396e-02 -2.222518920898437500e-01 -4.778933897614479065e-02 -2.703451514244079590e-01 4.641773924231529236e-02 -9.606647491455078125e-02 -1.535658091306686401e-01 4.194629192352294922e-02 -3.081561252474784851e-02
3.425269424915313721e-01 1.780378073453903198e-02 -1.812193393707275391e-01 -9.441243112087249756e-02 -1.309137046337127686e-01 -2.347989752888679504e-02 8.250135928392410278e-02 3.767699003219604492e-01 4.590859264135360718e-02 -1.437269300222396851e-01 -3.157052993774414062e-01 6.458164006471633911e-02 -1.641012132167816162e-01 2.494342327117919922e-01 4.943551868200302124e-02 1.509258002042770386e-01 3.000399284064769745e-02 1.648123413324356079e-01 1.633968055248260498e-01 -7.228564471006393433e-02 -2.158169001340866089e-01 1.036063209176063538e-01 7.319074869155883789e-02 1.467937952838838100e-03 -2.214674651622772217e-01 5.703336745500564575e-02 -3.538658022880554199e-01 2.749489843845367432e-01 -1.775174438953399658e-01 -1.360266506671905518e-01 -6.768006831407546997e-02 5.296622961759567261e-02
1.022514626383781433e-01 7.616294920444488525e-02 -6.187051534652709961e-02 2.002973556518554688e-01 -2.777183800935745239e-02 8.458039164543151855e-02 7.331330329179763794e-02 6.634452193975448608e-02 2.384452521800994873e-01 2.079643458127975464e-01 -3.593151569366455078e-01 -7.611326873302459717e-02 3.822918981313705444e-02 3.200553953647613525e-01 -1.834137886762619019e-01 3.103836178779602051e-01 2.926231026649475098e-01 8.822138607501983643e-02 -2.268151193857192993e-02 9.784469008445739746e-02 1.134672015905380249e-01 5.708504002541303635e-03 -1.899674981832504272e-01 3.029053211212158203e-01 -3.726682364940643311e-01 -4.732306674122810364e-02 -4.214881360530853271e-02 1.623164117336273193e-01 1.922148838639259338e-02 1.200281083583831787e-01 -8.581158518791198730e-02 1.326038688421249390e-01
1.306247860193252563e-01 -2.613561749458312988e-01 5.962403491139411926e-03 -7.620969414710998535e-02 -2.207039445638656616e-01 -3.024407848715782166e-02 -4.380558431148529053e-02 -1.731215268373489380e-01 8.650176972150802612e-02 3.955697175115346909e-03 -2.661927640438079834e-01 1.233029216527938843e-01 3.286905959248542786e-02 5.187556147575378418e-01 -3.847548365592956543e-02 2.248327434062957764e-01 -1.491272896528244019e-01 2.519813776016235352e-01 1.773310452699661255e-02 2.775631248950958252e-01 1.595268696546554565e-01 2.991395294666290283e-01 -1.323998570442199707e-01 7.233659923076629639e-02 1.431952230632305145e-02 -8.939410001039505005e-02 -2.387270629405975342e-01 1.455437541007995605e-01 8.596445620059967041e-02 9.095138311386108398e-02 -6.020274758338928223e-02 7.107923924922943115e-02
6.934402137994766235e-02 2.995913922786712646e-01 -1.430882215499877930e-01 -5.642251670360565186e-02 -1.772390007972717285e-01 -5.288842692971229553e-02 -4.783349484205245972e-02 2.001597732305526733e-01 1.477097421884536743e-01 -2.781267464160919189e-01 -2.160964608192443848e-01 1.543092727661132812e-01 -5.603495612740516663e-02 1.794127374887466431e-01 -1.377835124731063843e-01 7.236495614051818848e-02 -4.808783158659934998e-02 7.459564507007598877e-02 -1.899252980947494507e-01 -4.427717998623847961e-02 -1.336179226636886597e-01 1.838760823011398315e-01 -1.878995001316070557e-01 -1.366589218378067017e-01 -3.194447159767150879e-01 2.834978997707366943e-01 -2.079975903034210205e-01 3.412284255027770996e-01 -1.256536245346069336e-01 -2.333101183176040649e-01 3.763249516487121582e-02 -1.033191680908203125e-01
5.703667923808097839e-02 3.061204552650451660e-01 -1.615185439586639404e-01 -2.468552738428115845e-01 -2.365466207265853882e-01 -2.005780786275863647e-01 2.661805450916290283e-01 2.017858028411865234e-01 1.180924922227859497e-01 -6.646267324686050415e-02 -3.488402962684631348e-01 -1.952715963125228882e-02 -5.313376709818840027e-02 1.965523660182952881e-01 -2.655341848731040955e-02 1.061909273266792297e-01 -8.950021117925643921e-02 2.539317607879638672e-01 -1.104626134037971497e-01 -8.917529135942459106e-02 4.610072448849678040e-02 2.151070386171340942e-01 5.488011613488197327e-02 -1.012390553951263428e-01 -1.978396177291870117e-01 2.844316661357879639e-01 -2.567579150199890137e-01 1.607587039470672607e-01 6.861224025487899780e-02 -1.952010095119476318e-01 -5.086884275078773499e-02 -5.359555035829544067e-02
3.239912092685699463e-01 -8.388629555702209473e-02 -1.161372289061546326e-01 -1.902318447828292847e-01 -2.019143849611282349e-01 8.270721137523651123e-02 3.795993328094482422e-02 1.216460242867469788e-01 -6.533546000719070435e-02 -8.088941127061843872e-02 -3.695520013570785522e-02 -1.770313382148742676e-01 -9.799715131521224976e-02 2.566239237785339355e-01 8.263813704252243042e-02 2.687335312366485596e-01 4.192826747894287109e-01 -7.270824164152145386e-02 1.201255992054939270e-01 -2.136578038334846497e-02 2.152261286973953247e-01 2.124596983194351196e-01 1.991480961441993713e-02 3.177278116345405579e-02 -2.600347399711608887e-01 -5.406915023922920227e-02 -3.565475046634674072e-01 -5.171224102377891541e-02 1.813207007944583893e-02 4.632953181862831116e-02 -2.910884022712707520e-01 -7.512739393860101700e-03
9.109975397586822510e-02 2.333634942770004272e-01 -6.310723721981048584e-02 -1.719959676265716553e-01 7.281795889139175415e-02 1.599485874176025391e-01 1.782301068305969238e-01 2.540035247802734375e-01 4.327846467494964600e-01 -1.829445213079452515e-01 -4.655477404594421387e-02 1.225991025567054749e-01 9.193430654704570770e-03 1.879055425524711609e-02 -8.629322797060012817e-02 2.201073616743087769e-01 1.685660928487777710e-01 8.514732867479324341e-02 -1.131710857152938843e-01 8.943010866641998291e-02 8.320552110671997070e-02 1.303430795669555664e-01 -1.749703139066696167e-01 1.469330787658691406e-01 8.742826431989669800e-02 3.374557495117187500e-01 -3.241481482982635498e-01 2.526127099990844727e-01 6.172577850520610809e-03 -4.083481058478355408e-02 -4.981587827205657959e-02 2.345806211233139038e-01
-8.949902653694152832e-02 1.049875691533088684e-01 -2.618066668510437012e-01 -1.540483236312866211e-01 -1.007501780986785889e-01 1.472067683935165405e-01 -8.238103240728378296e-02 1.247396990656852722e-01 1.330130845308303833e-01 -1.040278673171997070e-01 -6.158065423369407654e-02 -3.351933509111404419e-02 -1.152474507689476013e-01 4.578340351581573486e-01 -1.198507398366928101e-01 3.120099939405918121e-02 1.186359375715255737e-01 2.128194123506546021e-01 2.370676696300506592e-01 1.903914660215377808e-01 1.840517222881317139e-01 9.719052910804748535e-02 -3.111961185932159424e-01 6.287272274494171143e-02 -2.972511053085327148e-01 -1.859921216964721680e-01 -1.693668775260448456e-02 2.975648082792758942e-02 6.179529055953025818e-02 5.536697432398796082e-02 -3.577355742454528809e-01 8.915783464908599854e-02
1.614831387996673584e-01 3.081711567938327789e-02 -1.690445095300674438e-01 -1.501175016164779663e-01 -3.240914642810821533e-01 -1.013971772044897079e-02 -9.389940649271011353e-03 1.366556137800216675e-01 1.847645342350006104e-01 6.979077309370040894e-02 7.797268033027648926e-02 2.767687141895294189e-01 -3.203637897968292236e-02 3.449784219264984131e-01 -1.276339292526245117e-01 4.907503351569175720e-02 1.810833364725112915e-01 -4.175570607185363770e-02 1.490967273712158203e-01 -1.656009443104267120e-02 -1.982915550470352173e-01 5.403731465339660645e-01 -7.651138305664062500e-02 -4.481730237603187561e-02 -1.046312078833580017e-01 -2.233401536941528320e-01 -1.024195328354835510e-01 -8.095117285847663879e-03 -1.403259392827749252e-02 -5.071460083127021790e-02 -2.550260424613952637e-01 4.606163874268531799e-02
9.268423914909362793e-02 1.026256531476974487e-01 -8.210560306906700134e-03 8.261959999799728394e-02 -1.788862049579620361e-01 -1.091211512684822083e-01 -3.332465142011642456e-02 2.251945436000823975e-01 4.694413766264915466e-02 2.415248602628707886e-01 -1.682627201080322266e-02 1.690997481346130371e-01 1.222946401685476303e-02 1.053524464368820190e-01 -2.915716469287872314e-01 3.027701377868652344e-01 3.722579684108495712e-03 -1.041831150650978088e-01 -8.464683778584003448e-04 7.408668287098407745e-03 -1.432006657123565674e-01 4.023815691471099854e-01 -3.385629951953887939e-01 1.047373414039611816e-01 -2.904262542724609375e-01 2.889078669250011444e-02 -1.908566057682037354e-01 -2.274757623672485352e-02 3.340341150760650635e-01 1.632738858461380005e-01 5.254754796624183655e-02 -1.372773498296737671e-01
5.083269476890563965e-01 9.187906980514526367e-02 -8.860640227794647217e-02 -2.289470657706260681e-02 -1.516645997762680054e-01 -3.764848038554191589e-02 5.647324025630950928e-03 3.619544208049774170e-01 2.320498824119567871e-01 -7.009647041559219360e-02 6.355455517768859863e-02 -1.885178536176681519e-01 -6.741175893694162369e-03 1.964845657348632812e-01 3.434089943766593933e-02 1.217815876007080078e-01 1.237231958657503128e-02 -1.315622925758361816e-01 -2.129752188920974731e-01 1.762353032827377319e-01 -8.262664079666137695e-02 1.830712556838989258e-01 -1.769580543041229248e-01 -3.555623814463615417e-02 -1.090400367975234985e-01 7.520624995231628418e-02 -2.030360698699951172e-01 1.565779186785221100e-02 2.857618331909179688e-01 2.034469842910766602e-01 -2.346411906182765961e-02 -2.586666941642761230e-01
2.525310516357421875e-01 -8.291359990835189819e-03 -2.655363082885742188e-01 -2.729595080018043518e-02 -2.546479105949401855e-01 -1.421652436256408691e-01 1.034272611141204834e-01 2.901190221309661865e-01 1.628881245851516724e-01 -1.537822932004928589e-02 9.483230113983154297e-02 1.222513094544410706e-01 9.875071793794631958e-02 2.792231142520904541e-01 -2.769466256722807884e-03 1.468412876129150391e-01 -1.033013612031936646e-01 -7.385654747486114502e-02 -9.737297147512435913e-02 -1.689966171979904175e-01 -8.679604530334472656e-02 3.293012082576751709e-01 -3.803632855415344238e-01 2.682878077030181885e-01 -9.721823781728744507e-02 -1.100918379961512983e-04 -3.349513709545135498e-01 7.421978563070297241e-02 5.903030931949615479e-02 7.662280648946762085e-02 -2.329761907458305359e-02 -3.378815948963165283e-02
3.446960151195526123e-01 -7.286562025547027588e-02 -1.992902606725692749e-01 -3.982560336589813232e-02 -1.990426480770111084e-01 -1.860885322093963623e-01 1.862387806177139282e-01 1.763235479593276978e-01 2.905326187610626221e-01 2.215364724397659302e-01 -1.819349080324172974e-01 3.830432146787643433e-02 -9.430946409702301025e-02 2.852862179279327393e-01 -9.546279162168502808e-02 2.946886792778968811e-02 2.266003936529159546e-02 -1.241217255592346191e-01 -1.324288100004196167e-01 6.671447772532701492e-03 1.722962856292724609e-01 3.016607165336608887e-01 -2.326719760894775391e-01 3.181287646293640137e-01 -1.144166588783264160e-01 9.969162754714488983e-03 -2.144789993762969971e-01 3.163854405283927917e-02 1.197572201490402222e-01 -1.438154429197311401e-01 -5.502340383827686310e-03 -1.464752107858657837e-01
2.431604266166687012e-01 1.023409366607666016e-01 -4.449496790766716003e-02 8.282547444105148315e-02 -2.232954949140548706e-01 -1.222384124994277954e-01 -8.653192967176437378e-02 2.303631603717803955e-01 7.291478663682937622e-02 1.602994948625564575e-01 1.384032070636749268e-01 2.926180660724639893e-01 2.642845213413238525e-01 6.677415966987609863e-02 3.814562782645225525e-02 2.153887003660202026e-01 1.228635758161544800e-01 6.560789793729782104e-02 -1.625933647155761719e-01 4.090271517634391785e-02 -1.677376329898834229e-01 3.231002986431121826e-01 -2.586738169193267822e-01 -1.128133572638034821e-02 -1.687600761651992798e-01 2.024014294147491455e-01 -3.472964167594909668e-01 7.417920976877212524e-02 2.261128574609756470e-01 1.929836273193359375e-01 -8.472035825252532959e-02 -8.139431476593017578e-03
1.146354004740715027e-01 -1.754606515169143677e-02 -2.052999883890151978e-01 -1.984047591686248779e-01 8.630890399217605591e-02 6.857189536094665527e-02 -1.519943475723266602e-01 3.597756922245025635e-01 2.407343499362468719e-02 1.293661445379257202e-01 8.695551753044128418e-02 -1.683632493950426579e-03 -2.966976761817932129e-01 -1.310815662145614624e-02 -2.109637856483459473e-01 -9.928289800882339478e-02 -2.340150624513626099e-01 1.383881568908691406e-01 1.186010092496871948e-01 1.871665418148040771e-01 -6.553858518600463867e-02 1.364900767803192139e-01 -2.141459137201309204e-01 -6.156531721353530884e-02 -1.667316406965255737e-01 7.139061391353607178e-02 -1.045343577861785889e-01 3.687080442905426025e-01 2.429374754428863525e-01 -2.441462688148021698e-02 -3.049427568912506104e-01 2.119986563920974731e-01
-8.876090496778488159e-02 -1.543381076771765947e-04 -1.674264371395111084e-01 -4.098337888717651367e-02 -1.885868012905120850e-01 2.653014063835144043e-01 -2.090713679790496826e-01 1.095928251743316650e-01 4.187586903572082520e-01 2.435966581106185913e-01 -3.315339609980583191e-02 7.967610843479633331e-03 -1.377991139888763428e-01 1.317087113857269287e-01 -1.093911230564117432e-01 2.005071789026260376e-01 1.391762495040893555e-01 3.184309601783752441e-02 -2.379238754510879517e-01 1.905688941478729248e-01 2.129405140876770020e-01 7.563155144453048706e-02 9.744023531675338745e-02 -2.287184298038482666e-01 -1.396618187427520752e-01 1.601659506559371948e-01 -8.345937728881835938e-02 1.602785736322402954e-01 1.678327322006225586e-01 1.553540229797363281e-01 -3.390825092792510986e-01 7.142124325037002563e-02
3.398427665233612061e-01 -2.395306676626205444e-01 -2.020326703786849976e-01 6.193994730710983276e-02 -2.686795890331268311e-01 -7.516731321811676025e-02 2.454748302698135376e-01 2.941790521144866943e-01 3.239872753620147705e-01 1.550911366939544678e-01 1.181158423423767090e-01 1.639820784330368042e-01 -4.954366385936737061e-02 3.332991898059844971e-01 -4.193087294697761536e-02 1.051676571369171143e-01 1.068558990955352783e-01 1.056659296154975891e-01 -1.490418165922164917e-01 1.729443669319152832e-02 1.918978057801723480e-02 2.399227619171142578e-01 -2.260853797197341919e-01 6.866177916526794434e-02 -1.184526234865188599e-01 3.997779637575149536e-02 -1.534902006387710571e-01 8.161488175392150879e-02 1.120880469679832458e-01 -1.180349662899971008e-01 -1.717283129692077637e-01 -3.040025569498538971e-02
3.197195827960968018e-01 -1.530111581087112427e-01 -1.096916049718856812e-01 -3.877948224544525146e-02 -8.666079491376876831e-02 -8.610693365335464478e-02 1.586275547742843628e-01 2.147666066884994507e-01 1.551965326070785522e-01 2.646130919456481934e-01 -1.615218222141265869e-01 -2.668801844120025635e-01 -1.059546414762735367e-02 2.856797873973846436e-01 1.111310347914695740e-02 1.791119426488876343e-01 -4.240845143795013428e-02 5.272464454174041748e-02 -3.306049108505249023e-02 -1.573558002710342407e-01 -1.389068514108657837e-01 2.660412788391113281e-01 -2.331999391317367554e-01 4.065610840916633606e-02 -1.834504753351211548e-01 -2.401227876543998718e-02 -9.178341180086135864e-02 1.115751825273036957e-02 3.668068647384643555e-01 1.151261925697326660e-01 -2.560127079486846924e-01 -1.913252770900726318e-01
-1.564403623342514038e-01 2.569251693785190582e-02 -1.979687064886093140e-02 -7.160106301307678223e-02 -1.808109432458877563e-01 8.394373208284378052e-02 3.570261225104331970e-02 4.423635080456733704e-02 4.780379831790924072e-01 1.164773479104042053e-01 -2.079047411680221558e-01 -3.387731313705444336e-02 -1.323985010385513306e-01 1.342029422521591187e-01 2.924264594912528992e-02 1.114601865410804749e-01 3.034213557839393616e-02 2.019616216421127319e-02 8.533447049558162689e-03 1.093816831707954407e-01 -2.208813093602657318e-02 3.197151124477386475e-01 -2.293354421854019165e-01 -2.194337695837020874e-01 -1.868756711483001709e-01 2.260112315416336060e-01 -2.671065926551818848e-01 2.975875139236450195e-01 -1.488113552331924438e-01 2.098355740308761597e-01 -2.404866367578506470e-01 6.606424599885940552e-02
4.658328294754028320e-01 -1.653514504432678223e-01 -2.145037502050399780e-01 -8.282712846994400024e-02 -1.610466837882995605e-01 1.791376471519470215e-01 8.765219897031784058e-02 2.588880062103271484e-01 1.518352478742599487e-01 1.455257683992385864e-01 -6.793798506259918213e-02 3.474391698837280273e-01 -1.266147661954164505e-02 1.772658973932266235e-01 -2.008121758699417114e-01 8.125355839729309082e-02 3.366081789135932922e-02 2.961340546607971191e-02 -4.225645586848258972e-02 -7.009569555521011353e-02 1.819573491811752319e-01 1.694069206714630127e-01 -3.635612726211547852e-01 1.475148350000381470e-01 -2.484946884214878082e-02 4.132927209138870239e-02 -1.960566341876983643e-01 2.964515984058380127e-02 -9.362813830375671387e-02 1.549914199858903885e-02 -1.360394656658172607e-01 -1.684409976005554199e-01
1.499831080436706543e-01 1.845149993896484375e-01 -6.250486522912979126e-02 -1.039894819259643555e-01 -4.277748987078666687e-02 2.559255063533782959e-01 -1.304016411304473877e-01 1.817989945411682129e-01 3.411473631858825684e-01 1.245638821274042130e-02 1.803717166185379028e-01 2.254586480557918549e-02 1.371351182460784912e-01 1.658778935670852661e-01 -3.203719258308410645e-01 3.061589896678924561e-01 -1.247790604829788208e-01 3.766849935054779053e-01 -6.005746126174926758e-02 -1.318979114294052124e-01 2.517008781433105469e-01 8.533747494220733643e-02 -4.026630427688360214e-03 6.331099569797515869e-02 -6.754188239574432373e-02 6.931642442941665649e-02 -1.255598515272140503e-01 3.613920137286186218e-02 -3.384220972657203674e-02 3.658195137977600098e-01 1.518049370497465134e-02 6.572664529085159302e-02
2.600812017917633057e-01 2.824274590238928795e-03 -3.847076296806335449e-01 -9.721384942531585693e-02 -2.655679881572723389e-01 1.274130046367645264e-01 1.502906680107116699e-01 2.997642457485198975e-01 1.449283808469772339e-01 2.718769609928131104e-01 -4.130099713802337646e-02 3.126412630081176758e-01 -3.597763180732727051e-02 2.200333774089813232e-01 -1.679821759462356567e-01 5.251826345920562744e-02 8.858818560838699341e-03 -5.740749463438987732e-02 -1.964555233716964722e-01 -1.098451390862464905e-01 -7.441298104822635651e-03 2.853220403194427490e-01 -3.302222490310668945e-01 6.024884432554244995e-02 -1.306342631578445435e-01 -8.167333155870437622e-02 -8.916483260691165924e-03 5.583122838288545609e-03 -1.609251648187637329e-01 -4.974113777279853821e-02 -9.690386243164539337e-03 -1.222101505845785141e-02
1.460230201482772827e-01 2.614941895008087158e-01 -1.574814766645431519e-01 -2.518230974674224854e-01 -1.037384644150733948e-01 -2.039444260299205780e-02 3.206430077552795410e-01 1.832549721002578735e-01 4.011314362287521362e-02 -2.188872247934341431e-01 -1.134157702326774597e-01 7.882784307003021240e-02 -2.287945747375488281e-01 8.295859396457672119e-02 -2.241793870925903320e-01 2.718548178672790527e-01 1.167139783501625061e-01 1.152124479413032532e-01 -1.042288988828659058e-01 1.336375325918197632e-01 1.354688853025436401e-01 -2.902346104383468628e-02 -4.586878418922424316e-02 -1.445780843496322632e-01 -4.313213005661964417e-02 2.053044438362121582e-01 -4.757506847381591797e-01 9.422677755355834961e-02 -5.609721317887306213e-02 -6.179400160908699036e-02 -1.911885589361190796e-01 4.423756152391433716e-02
1.303905546665191650e-01 3.289584768936038017e-03 -1.637510508298873901e-01 -1.743227709084749222e-03 -1.779818087816238403e-01 -3.549337387084960938e-02 3.844289481639862061e-02 6.668327748775482178e-02 1.520342677831649780e-01 1.005884334444999695e-01 -2.563847899436950684e-01 -1.639945656061172485e-01 1.005155146121978760e-01 2.768997848033905029e-01 -1.254579517990350723e-02 3.224527537822723389e-01 7.145915925502777100e-02 -1.013648062944412231e-01 1.136361360549926758e-01 1.074397265911102295e-01 7.822362333536148071e-02 1.769453585147857666e-01 -2.152646481990814209e-01 1.234169956296682358e-02 -3.733980953693389893e-01 -2.455148845911026001e-01 -2.109704911708831787e-01 2.391834408044815063e-01 2.953016459941864014e-01 2.934576272964477539e-01 -3.252019733190536499e-02 3.133377805352210999e-02
1.757227033376693726e-01 -2.220437629148364067e-03 -1.005564406514167786e-01 1.327749490737915039e-01 -2.872176766395568848e-01 1.707727909088134766e-01 -4.053441807627677917e-02 1.044004410505294800e-01 2.450158745050430298e-01 -6.462742388248443604e-02 6.523977965116500854e-02 7.035283744335174561e-02 -2.298146486282348633e-01 1.387066692113876343e-01 7.589177787303924561e-02 4.769641458988189697e-01 -7.984383404254913330e-02 1.332627236843109131e-01 -1.220395714044570923e-01 2.616947889328002930e-01 1.349674910306930542e-01 2.172619551420211792e-01 -3.105394542217254639e-01 1.104282289743423462e-01 -2.042089551687240601e-01 -1.977718919515609741e-01 3.197269281372427940e-03 3.367315512150526047e-03 1.661287099123001099e-01 9.074148535728454590e-02 -1.963900029659271240e-01 -4.066777601838111877e-02
3.342927098274230957e-01 -1.576729118824005127e-01 -1.904479265213012695e-01 -6.176425889134407043e-02 -2.457594126462936401e-01 1.160665377974510193e-01 -1.246759071946144104e-01 2.293647229671478271e-01 1.602208763360977173e-01 1.831930130720138550e-01 1.930184662342071533e-01 3.967430442571640015e-02 -2.041183412075042725e-02 9.576939046382904053e-02 -1.325815767049789429e-01 1.066612824797630310e-01 4.271110519766807556e-02 -7.207863777875900269e-02 -7.833600044250488281e-02 4.374428465962409973e-02 -2.018926590681076050e-01 2.743998169898986816e-01 -4.895586669445037842e-01 1.707469820976257324e-01 -7.468994706869125366e-02 6.483598053455352783e-02 -3.223537206649780273e-01 2.581318467855453491e-02 -6.728527694940567017e-02 1.535791605710983276e-01 4.405838623642921448e-02 1.772479526698589325e-02
1.913368105888366699e-01 3.335267603397369385e-01 -6.769953668117523193e-02 -1.942392736673355103e-01 -1.022241413593292236e-01 -6.458529829978942871e-02 7.482405006885528564e-02 3.361309468746185303e-01 2.631889283657073975e-01 -2.899641543626785278e-02 -1.480482965707778931e-01 2.091160416603088379e-01 -8.021357655525207520e-02 4.143007993698120117e-01 -7.480195909738540649e-02 2.913150377571582794e-02 -1.411756426095962524e-01 1.249051094055175781e-01 8.301696926355361938e-02 5.304310098290443420e-02 -1.935916393995285034e-01 7.161251455545425415e-02 2.658944809809327126e-03 -8.878312259912490845e-02 -1.959210038185119629e-01 8.510346710681915283e-02 -5.628865584731101990e-02 3.852798342704772949e-01 4.706151410937309265e-02 -1.814033985137939453e-01 -1.381789892911911011e-01 9.575449675321578979e-02
1.993258148431777954e-01 -1.870132535696029663e-01 -2.025319039821624756e-01 -2.223621308803558350e-01 -3.661588728427886963e-01 7.964355498552322388e-02 2.472661882638931274e-01 3.058150112628936768e-01 2.208221554756164551e-01 7.314062118530273438e-02 2.858203276991844177e-02 1.422033607959747314e-01 -8.920850604772567749e-02 2.319120168685913086e-01 1.303972676396369934e-02 2.828718163073062897e-03 5.114219337701797485e-02 9.541007131338119507e-02 -2.905529178678989410e-02 -3.227621689438819885e-02 9.832171350717544556e-02 2.466738075017929077e-01 -3.061101734638214111e-01 2.162989377975463867e-01 -3.164736628532409668e-01 -6.809040904045104980e-02 -1.224303990602493286e-01 8.544019609689712524e-02 1.036020293831825256e-01 -5.110583081841468811e-02 8.688765764236450195e-02 -1.734886169433593750e-01
4.394855797290802002e-01 1.366606950759887695e-01 4.338922351598739624e-02 -1.934433728456497192e-01 -1.913483142852783203e-01 5.828064680099487305e-02 2.027681320905685425e-01 6.034976243972778320e-02 2.311145067214965820e-01 1.868332326412200928e-01 1.055261716246604919e-01 -1.818337142467498779e-01 -5.281636491417884827e-02 3.476181328296661377e-01 5.257537215948104858e-02 1.747020483016967773e-01 8.421856909990310669e-02 -3.592423796653747559e-01 1.528047304600477219e-02 1.272628176957368851e-02 -1.102734953165054321e-01 1.560475677251815796e-01 9.503119438886642456e-02 2.446501143276691437e-02 -8.771799504756927490e-02 5.395911261439323425e-02 -2.005846202373504639e-01 1.434510648250579834e-01 7.990222424268722534e-02 -7.693964242935180664e-02 -3.287799358367919922e-01 -1.304709911346435547e-02
1.833213865756988525e-02 -4.778129234910011292e-02 -1.251829266548156738e-01 7.880983501672744751e-02 -2.669056951999664307e-01 -1.531449109315872192e-01 8.137355744838714600e-02 -4.880695790052413940e-02 3.210033178329467773e-01 1.680906265974044800e-01 -2.043000459671020508e-01 1.166378729976713657e-03 -5.805067718029022217e-02 2.727087140083312988e-01 1.255913823843002319e-01 4.406562820076942444e-02 1.406082510948181152e-01 2.897259294986724854e-01 -8.608114719390869141e-02 -1.933682337403297424e-02 -3.299917578697204590e-01 3.242011964321136475e-01 -1.391245871782302856e-01 1.507053226232528687e-01 -2.324333488941192627e-01 -2.607387118041515350e-02 -1.015449166297912598e-01 3.071752190589904785e-01 1.976741701364517212e-01 1.007768809795379639e-01 8.223447203636169434e-02 -1.427584588527679443e-01
-1.746252551674842834e-02 1.137313172221183777e-01 -1.597625613212585449e-01 -9.018493443727493286e-02 -2.383752316236495972e-01 6.831414252519607544e-02 4.103504121303558350e-02 1.084975600242614746e-01 3.152432441711425781e-01 6.278664618730545044e-02 -9.276436269283294678e-02 -2.500857710838317871e-01 1.990308314561843872e-01 1.296461820602416992e-01 -1.131979748606681824e-01 1.752362102270126343e-01 4.383681714534759521e-02 1.546607818454504013e-02 2.134201116859912872e-02 1.051013097167015076e-01 8.209948241710662842e-02 9.646550565958023071e-02 -1.601390242576599121e-01 -1.974450200796127319e-01 -1.781712472438812256e-01 1.716529875993728638e-01 -3.499882817268371582e-01 3.050773441791534424e-01 -1.293546408414840698e-01 3.138513565063476562e-01 -3.187381029129028320e-01 1.257199943065643311e-01
1.024421602487564087e-01 3.921234514564275742e-03 -5.241226404905319214e-02 2.271362841129302979e-01 -3.124189674854278564e-01 1.239174827933311462e-01 -2.162884473800659180e-01 2.382939755916595459e-01 -7.929064333438873291e-02 -1.248700767755508423e-01 -2.829903960227966309e-01 -1.063099801540374756e-01 -4.661148414015769958e-02 3.202242553234100342e-01 1.790280081331729889e-02 4.076996445655822754e-01 -4.443911463022232056e-02 -4.251942038536071777e-02 2.043428644537925720e-02 1.456207484006881714e-01 8.924830704927444458e-02 1.381180286407470703e-01 -1.325686573982238770e-01 1.131149604916572571e-01 5.144897848367691040e-02 -1.042619273066520691e-01 -4.110430181026458740e-01 1.622879654169082642e-01 -1.087867915630340576e-01 1.513450313359498978e-02 -1.648618578910827637e-01 -5.687292292714118958e-02
1.609020084142684937e-01 2.617849111557006836e-01 -1.019930317997932434e-01 7.678354531526565552e-02 -7.490000128746032715e-02 3.353907167911529541e-02 3.457824289798736572e-01 2.402496635913848877e-01 1.462884694337844849e-01 1.365651469677686691e-02 -2.737381309270858765e-02 -1.306962370872497559e-01 7.256948202848434448e-02 5.815799534320831299e-02 1.680147796869277954e-01 3.393098115921020508e-01 -1.855761557817459106e-01 8.114569820463657379e-03 -1.705571115016937256e-01 -5.348471179604530334e-02 -8.402056246995925903e-02 2.395318448543548584e-01 -1.150628775358200073e-01 1.263412088155746460e-01 -4.947342276573181152e-01 -9.874858707189559937e-02 -1.713960915803909302e-01 2.699549309909343719e-02 -4.737716168165206909e-02 2.191979587078094482e-01 -2.784183621406555176e-02 1.343760937452316284e-01
3.229092061519622803e-01 -1.711432039737701416e-01 -4.916533082723617554e-02 1.327933818101882935e-01 -3.206703066825866699e-02 -3.814874961972236633e-02 -2.281720563769340515e-02 8.519766852259635925e-03 2.813131213188171387e-01 -1.466736793518066406e-01 -4.854166507720947266e-02 1.738975197076797485e-01 -3.300991356372833252e-01 -1.819867044687271118e-01 -1.810084730386734009e-01 6.451100111007690430e-03 -2.046556323766708374e-01 7.413476705551147461e-02 -2.170411348342895508e-01 -1.797876693308353424e-02 -3.648703917860984802e-02 9.138088673353195190e-02 -5.226761102676391602e-02 3.531774133443832397e-02 -3.784455955028533936e-01 8.981180377304553986e-03 -1.675557196140289307e-01 1.964394748210906982e-01 7.945842295885086060e-02 -1.163071915507316589e-01 -3.255546391010284424e-01 3.015154898166656494e-01
3.067411482334136963e-01 3.348659574985504150e-01 -1.152467876672744751e-01 -3.169286549091339111e-01 -6.276834011077880859e-02 -8.040384948253631592e-02 3.223604261875152588e-01 1.455630511045455933e-01 1.045532524585723877e-01 -1.159545853734016418e-01 -8.574581891298294067e-02 9.454688429832458496e-02 -1.445655673742294312e-01 1.670638322830200195e-01 -1.420818567276000977e-01 1.331323236227035522e-01 -1.932927221059799194e-02 1.989915519952774048e-01 -7.501423358917236328e-02 1.185404956340789795e-01 1.031343191862106323e-01 2.467776983976364136e-01 -2.736515104770660400e-01 -1.934817135334014893e-01 -1.478665620088577271e-01 2.935729920864105225e-01 -1.102116182446479797e-01 1.454100310802459717e-01 -4.725046083331108093e-02 -1.199264377355575562e-01 -5.813036113977432251e-02 -1.109467968344688416e-01
-5.395776033401489258e-02 1.489264052361249924e-02 -2.688298821449279785e-01 -3.606304824352264404e-01 -1.732340604066848755e-01 4.067428782582283020e-02 2.767814695835113525e-01 1.976727098226547241e-01 6.016462668776512146e-02 9.777655452489852905e-02 -2.868994325399398804e-02 2.770310044288635254e-01 -2.760304138064384460e-02 -2.736063860356807709e-02 -1.870915144681930542e-01 2.202260196208953857e-01 3.845712170004844666e-03 -8.469765633344650269e-02 4.808782041072845459e-02 1.851466000080108643e-01 -4.562198743224143982e-02 2.194369435310363770e-01 -3.413644852116703987e-03 -3.330430714413523674e-03 -6.974366307258605957e-02 3.206734657287597656e-01 -1.024688631296157837e-01 4.714124500751495361e-01 -1.242156140506267548e-02 -5.226371437311172485e-02 8.106753230094909668e-02 1.658724695444107056e-01
2.374844551086425781e-01 -1.517855329439043999e-03 -1.668973565101623535e-01 -1.186183318495750427e-01 -1.519085764884948730e-01 -1.505598872900009155e-01 -1.469543278217315674e-01 2.946095764636993408e-01 2.109163999557495117e-01 -6.434125825762748718e-03 3.160144016146659851e-02 8.695626258850097656e-02 -5.863366648554801941e-03 1.371744126081466675e-01 -2.385958656668663025e-02 2.711201608180999756e-01 1.406603157520294189e-01 4.104891419410705566e-02 -1.473660171031951904e-01 -1.353620886802673340e-01 -1.853939592838287354e-01 2.164284884929656982e-01 -4.903550744056701660e-01 2.319919466972351074e-01 -4.917806386947631836e-02 1.834195554256439209e-01 -1.921353638172149658e-01 1.272100210189819336e-01 1.714088022708892822e-01 4.394447058439254761e-02 -2.677596639841794968e-03 -2.098946571350097656e-01
2.741987407207489014e-01 1.980761289596557617e-01 -2.214228212833404541e-01 -1.658490858972072601e-02 -3.561362922191619873e-01 -3.291575610637664795e-02 -1.625959277153015137e-01 -1.069852188229560852e-01 1.079544946551322937e-01 -1.696293950080871582e-01 -2.435428649187088013e-01 1.578887403011322021e-01 -5.503889173269271851e-02 3.103215694427490234e-01 4.097775556147098541e-03 9.128805994987487793e-02 3.839079663157463074e-02 9.495239704847335815e-02 2.095666527748107910e-01 -1.183339208364486694e-01 -1.737799048423767090e-01 -2.116778865456581116e-02 -1.743941940367221832e-02 5.148272030055522919e-03 -2.288493365049362183e-01 -1.009202450513839722e-01 -3.019981682300567627e-01 1.745434254407882690e-01 7.971038669347763062e-02 -1.153946444392204285e-01 -3.629339933395385742e-01 -5.588768422603607178e-02
-2.266875952482223511e-01 1.191895231604576111e-01 -1.822549849748611450e-01 -2.054463885724544525e-02 -2.957153320312500000e-01 9.208292700350284576e-03 -8.540580049157142639e-03 1.152669414877891541e-01 3.174954652786254883e-01 1.729065328836441040e-01 -5.106098018586635590e-03 -6.606701761484146118e-02 -6.711694598197937012e-02 5.953032895922660828e-02 -1.391565948724746704e-01 1.526581645011901855e-01 7.737099379301071167e-02 7.143363356590270996e-02 -8.890192955732345581e-03 2.097909897565841675e-01 6.232924759387969971e-02 1.919228434562683105e-01 -9.866096079349517822e-02 -1.719237267971038818e-01 -2.677340209484100342e-01 2.037523686885833740e-01 -2.330506891012191772e-01 2.272970825433731079e-01 1.148405149579048157e-01 3.248598277568817139e-01 -3.487361371517181396e-01 1.391528844833374023e-01
1.331612467765808105e-01 8.636319637298583984e-02 4.259721562266349792e-02 1.181394681334495544e-01 -2.248460054397583008e-01 -3.142550215125083923e-02 -8.578223735094070435e-02 1.620930880308151245e-01 3.079717755317687988e-01 -1.463719271123409271e-02 -2.718010842800140381e-01 2.179095707833766937e-02 -1.410655081272125244e-01 2.118921428918838501e-01 -3.542833775281906128e-02 4.061760604381561279e-01 -4.580092430114746094e-02 -4.434449970722198486e-02 3.242379426956176758e-02 2.123846262693405151e-01 1.303943097591400146e-01 2.093195021152496338e-01 -3.338203579187393188e-02 1.325471848249435425e-01 -3.188383281230926514e-01 -1.083269715309143066e-01 -1.919699832797050476e-02 -1.103335991501808167e-01 -3.807038068771362305e-02 -4.327299073338508606e-02 -4.593013226985931396e-01 -5.900308489799499512e-02
5.982970073819160461e-02 -3.750449419021606445e-02 -2.568436563014984131e-01 1.555021200329065323e-02 -2.644436657428741455e-01 -2.099090516567230225e-01 -8.578679710626602173e-02 2.742542624473571777e-01 1.379052549600601196e-01 2.002340108156204224e-01 1.694567799568176270e-01 1.789615601301193237e-01 -1.363689079880714417e-02 1.523331850767135620e-01 -4.835890233516693115e-02 6.398963183164596558e-02 -4.760321974754333496e-02 -1.428627073764801025e-01 2.810074016451835632e-02 1.339763551950454712e-01 1.119030267000198364e-01 3.545464873313903809e-01 3.711610287427902222e-02 9.344080835580825806e-02 -2.906421124935150146e-01 2.030565738677978516e-01 -2.107788473367691040e-01 -7.699313107877969742e-03 3.375912606716156006e-01 -2.159671038389205933e-01 -1.803434044122695923e-01 -1.717046499252319336e-01
8.903267979621887207e-02 -5.621435493230819702e-02 -1.783691905438899994e-02 7.411909848451614380e-02 -2.144534438848495483e-01 -3.275477141141891479e-02 -5.031623691320419312e-02 3.975421488285064697e-01 5.238344520330429077e-02 1.361150741577148438e-01 -1.328627169132232666e-01 -5.408895015716552734e-02 7.537721097469329834e-02 3.428724408149719238e-01 1.636556386947631836e-01 -7.493727654218673706e-02 6.242143735289573669e-02 -1.810116134583950043e-02 4.033955931663513184e-02 1.344768255949020386e-01 2.991233468055725098e-01 2.762323021888732910e-01 1.475598663091659546e-01 -8.197455853223800659e-02 -3.319685161113739014e-01 -3.019348345696926117e-02 -2.790736854076385498e-01 9.943681210279464722e-02 1.046396791934967041e-02 -9.239365905523300171e-02 -3.294037282466888428e-01 -2.091164141893386841e-01
3.293626308441162109e-01 2.301199585199356079e-01 -1.761485487222671509e-01 -3.415969014167785645e-01 -6.755007803440093994e-02 -1.069945320487022400e-01 -6.578496098518371582e-02 2.465641647577285767e-01 9.625940024852752686e-02 -2.716145813465118408e-01 -8.091682195663452148e-02 6.894231587648391724e-02 1.154097318649291992e-01 8.542807400226593018e-02 -8.505276590585708618e-02 -1.550848362967371941e-03 -1.003911122679710388e-01 1.223423555493354797e-01 5.199485272169113159e-02 -1.497026532888412476e-01 7.798966020345687866e-02 1.830666810274124146e-01 -9.659682959318161011e-02 -7.320178300142288208e-02 -2.210844457149505615e-01 2.567942440509796143e-01 -1.714150458574295044e-01 4.796746075153350830e-01 5.023635551333427429e-02 1.947201415896415710e-02 3.772669704630970955e-03 -7.658944278955459595e-02
-2.996914274990558624e-02 1.296151131391525269e-01 -6.929996609687805176e-02 1.067748218774795532e-01 -1.585542969405651093e-02 -1.860792338848114014e-01 -1.231404300779104233e-02 3.233470320701599121e-01 6.506145745515823364e-02 3.538513183593750000e-01 -1.063798293471336365e-01 -5.931083858013153076e-02 -2.647217176854610443e-02 2.023321837186813354e-01 -7.079432718455791473e-03 1.122094616293907166e-01 1.081958934664726257e-01 -1.564943939447402954e-01 1.264324486255645752e-01 7.361584901809692383e-02 2.531135380268096924e-01 5.116220116615295410e-01 1.334298495203256607e-02 -2.264396287500858307e-02 -3.479823172092437744e-01 -1.063324883580207825e-01 -2.738446295261383057e-01 1.358086317777633667e-01 -5.871075391769409180e-02 -8.575734496116638184e-02 -7.408393174409866333e-02 4.147078469395637512e-02
3.470525443553924561e-01 -4.677876830101013184e-02 -2.817046940326690674e-01 -2.029304206371307373e-01 -1.355902850627899170e-01 -2.414238825440406799e-02 6.820420920848846436e-02 1.569169163703918457e-01 1.378006190061569214e-01 2.052623480558395386e-01 1.050822734832763672e-01 -5.716831609606742859e-02 -1.512924432754516602e-01 2.411330193281173706e-01 6.329789012670516968e-02 3.051463067531585693e-01 2.767831683158874512e-01 -1.594457924365997314e-01 -1.809860169887542725e-01 6.673154234886169434e-02 -4.357994720339775085e-02 1.851523816585540771e-01 -8.949392288923263550e-02 2.113915681838989258e-01 -1.660001426935195923e-01 8.965785056352615356e-02 5.265185236930847168e-02 4.995528236031532288e-02 8.610805124044418335e-02 -2.051396518945693970e-01 -2.865251898765563965e-01 -2.332919239997863770e-01
9.314428083598613739e-03 1.665205359458923340e-01 -2.213808894157409668e-01 5.383529234677553177e-03 -3.612904250621795654e-01 3.079288639128208160e-02 -2.789550423622131348e-01 1.580028422176837921e-02 2.004192396998405457e-02 4.096523672342300415e-02 3.899136930704116821e-02 2.752376496791839600e-01 -2.370174825191497803e-01 3.144825696945190430e-01 -3.924058377742767334e-02 3.070991635322570801e-01 1.697834879159927368e-01 9.225537627935409546e-02 -6.230059638619422913e-02 1.036383435130119324e-01 -1.653624027967453003e-01 2.094864398241043091e-01 -7.502009626477956772e-03 2.755974233150482178e-01 -2.145915850996971130e-02 -3.219966292381286621e-01 -2.064640820026397705e-01 1.441936492919921875e-01 -1.223299559205770493e-02 -6.769447773694992065e-02 -1.009659916162490845e-01 -4.039473831653594971e-02
3.997829258441925049e-01 1.502371281385421753e-01 -1.294032931327819824e-01 8.751210570335388184e-02 -2.724320590496063232e-01 6.342551857233047485e-02 1.197349876165390015e-01 1.908866167068481445e-01 1.953307539224624634e-01 6.308837980031967163e-02 -6.516794860363006592e-02 -2.545885145664215088e-01 1.352678984403610229e-01 9.347652643918991089e-02 -1.431176960468292236e-01 3.189086616039276123e-01 9.900263696908950806e-02 -9.351415932178497314e-02 9.082018397748470306e-03 1.988697499036788940e-01 -1.140775997191667557e-02 9.441431611776351929e-02 -8.322022110223770142e-02 4.856569692492485046e-02 -2.548220455646514893e-01 -5.749615654349327087e-02 -1.280841082334518433e-01 3.371236920356750488e-01 1.108580231666564941e-01 1.129680797457695007e-01 5.111148580908775330e-02 -3.182723522186279297e-01
3.105162978172302246e-01 -1.314376294612884521e-01 -8.304089307785034180e-02 -1.326510682702064514e-02 -4.248233139514923096e-01 -5.176052823662757874e-02 1.311069428920745850e-01 2.268775179982185364e-02 8.336141705513000488e-02 2.434770911931991577e-01 -2.102036178112030029e-01 1.050052568316459656e-01 1.964544802904129028e-01 3.204209506511688232e-01 1.976110339164733887e-01 1.615106873214244843e-02 -9.363645315170288086e-02 -5.490481108427047729e-02 -1.911552250385284424e-01 -1.065939515829086304e-01 4.711873829364776611e-02 2.282915413379669189e-01 -3.358184397220611572e-01 1.692227125167846680e-01 -1.991234719753265381e-01 1.734317839145660400e-02 -2.013792991638183594e-01 1.552320271730422974e-01 1.135637089610099792e-01 -2.688335813581943512e-02 -1.831692829728126526e-02 4.866720363497734070e-02
3.528154492378234863e-01 1.716992408037185669e-01 8.169993013143539429e-02 2.806241810321807861e-02 -3.901886045932769775e-01 1.935089826583862305e-01 3.026221180334687233e-03 1.065382659435272217e-01 1.916500926017761230e-02 1.906156539916992188e-02 -9.767158329486846924e-02 3.786585628986358643e-01 -6.744111329317092896e-02 2.915064096450805664e-01 -2.308785617351531982e-01 2.089742720127105713e-01 1.333164572715759277e-01 8.038654178380966187e-02 -2.176811397075653076e-01 3.691114857792854309e-02 -8.941884338855743408e-02 1.548027545213699341e-01 -1.658477187156677246e-01 -8.642990887165069580e-02 -1.637377440929412842e-01 7.699588686227798462e-02 -1.238964274525642395e-01 -2.349081486463546753e-01 -3.867466002702713013e-02 8.404740691184997559e-02 8.121901750564575195e-02 -1.975577622652053833e-01
2.267473638057708740e-01 2.677974402904510498e-01 -2.279631793498992920e-01 -6.844311952590942383e-02 -1.541434675455093384e-01 3.781109303236007690e-02 9.888835251331329346e-02 2.748214602470397949e-01 1.040354296565055847e-01 2.147262692451477051e-01 -3.827680349349975586e-01 1.170835718512535095e-01 -2.751528918743133545e-01 1.224748268723487854e-01 -2.055317461490631104e-01 6.623373832553625107e-03 -1.110326498746871948e-02 1.040962934494018555e-01 -1.908754929900169373e-02 2.047665864229202271e-01 -2.667281329631805420e-01 3.220848441123962402e-01 6.164269894361495972e-02 2.391020581126213074e-02 -6.463356316089630127e-02 -6.466476619243621826e-02 -6.543944776058197021e-02 -6.628666073083877563e-02 1.821262538433074951e-01 -2.332974076271057129e-01 -2.686822228133678436e-02 -1.473561823368072510e-01
1.906227171421051025e-01 2.847686707973480225e-01 -1.104997321963310242e-01 -2.969509065151214600e-01 -1.712161749601364136e-01 -4.662832617759704590e-02 2.259073555469512939e-01 2.846677005290985107e-01 1.853229254484176636e-01 -2.734300196170806885e-01 -1.013192459940910339e-01 9.740725159645080566e-02 -1.911681890487670898e-01 2.110963761806488037e-01 -2.997976355254650116e-02 1.302010118961334229e-01 4.483989905565977097e-03 3.075027465820312500e-01 -1.662324368953704834e-01 1.480668634176254272e-01 1.061220541596412659e-01 1.424834579229354858e-01 -2.055424451828002930e-01 -4.443602263927459717e-02 -1.978628337383270264e-01 1.821592748165130615e-01 -5.180108174681663513e-02 2.671430110931396484e-01 3.915755078196525574e-02 -1.453666388988494873e-01 2.616996690630912781e-02 3.390540555119514465e-02
1.031864732503890991e-01 4.394734799861907959e-01 -7.000959664583206177e-02 -3.198899030685424805e-01 -1.079517677426338196e-01 -1.110287010669708252e-01 8.259994536638259888e-02 1.901193112134933472e-01 1.417969018220901489e-01 -2.058988064527511597e-01 -2.755003273487091064e-01 7.292060554027557373e-02 -1.569812744855880737e-02 1.053059101104736328e-01 -1.394534707069396973e-01 2.310272604227066040e-01 -1.401448249816894531e-01 1.144195273518562317e-01 -1.108264401555061340e-01 -8.076492697000503540e-03 -6.601918488740921021e-02 1.277020424604415894e-01 6.746672093868255615e-02 3.931161388754844666e-02 -2.613415420055389404e-01 1.088069304823875427e-01 -1.203578859567642212e-01 3.558340370655059814e-01 -1.400081813335418701e-01 -1.538377404212951660e-01 1.040895469486713409e-02 -2.402037084102630615e-01
1.761743985116481781e-02 4.456893727183341980e-02 -1.088063269853591919e-01 -1.401169747114181519e-01 -2.967532873153686523e-01 2.418820746243000031e-02 -1.392747182399034500e-02 7.155703008174896240e-02 3.921938240528106689e-01 -3.629119601100683212e-03 -2.503965795040130615e-01 -1.600958406925201416e-01 -6.123866140842437744e-02 3.485909849405288696e-02 -4.953316971659660339e-02 1.725585907697677612e-01 7.414769381284713745e-02 3.623740375041961670e-02 4.052320495247840881e-02 1.419516205787658691e-01 1.041174754500389099e-01 1.867208927869796753e-01 -1.404778361320495605e-01 -2.529065012931823730e-01 -1.932080090045928955e-01 1.144816428422927856e-01 -2.994907200336456299e-01 2.553008794784545898e-01 5.702425912022590637e-02 1.781774610280990601e-01 -3.926551938056945801e-01 2.010621577501296997e-01
1.882956326007843018e-01 1.826803535223007202e-01 -7.218807190656661987e-02 -2.344527840614318848e-01 -3.241857141256332397e-02 2.274036407470703125e-02 1.403264515101909637e-02 3.637456893920898438e-01 1.120716612786054611e-02 -3.464695513248443604e-01 -2.695336937904357910e-01 2.218227237462997437e-01 -1.240052733919583261e-05 1.004163324832916260e-01 -5.921455472707748413e-02 8.306737244129180908e-02 -9.859783202409744263e-02 -1.119654402136802673e-01 -8.687209337949752808e-02 1.785335093736648560e-01 9.158753603696823120e-02 1.538253575563430786e-01 -1.618642061948776245e-01 3.134557604789733887e-02 -3.087326884269714355e-01 2.271572202444076538e-01 -1.555009782314300537e-01 3.558982014656066895e-01 1.291854083538055420e-01 -1.532469093799591064e-01 5.223827064037322998e-02 -1.132806465029716492e-01
-1.044684126973152161e-01 3.535235673189163208e-02 -3.195542097091674805e-01 -2.996965870261192322e-02 -3.470404446125030518e-01 7.963480800390243530e-02 3.753872215747833252e-02 2.244610711932182312e-02 5.169534310698509216e-02 2.136955410242080688e-01 2.100985124707221985e-02 -1.007768213748931885e-01 -1.790121048688888550e-01 6.177253648638725281e-02 -2.405767589807510376e-01 1.076701059937477112e-01 -1.996862739324569702e-01 -1.172707453370094299e-01 -7.931374758481979370e-02 2.071320861577987671e-01 1.522265970706939697e-01 7.575771212577819824e-02 -2.570720911026000977e-01 -4.062487185001373291e-02 -3.547146320343017578e-01 -2.166850119829177856e-01 -1.799770891666412354e-01 1.588629782199859619e-01 -9.507455676794052124e-02 1.885039806365966797e-01 -2.817450165748596191e-01 -1.950329542160034180e-01
5.405543744564056396e-02 2.086038291454315186e-01 -1.564379930496215820e-01 -2.423637807369232178e-01 -2.888467311859130859e-01 -1.449538916349411011e-01 8.397178351879119873e-02 1.960850208997726440e-01 7.747597247362136841e-02 -1.860001832246780396e-01 -1.535450369119644165e-01 1.846270263195037842e-01 1.552711706608533859e-02 3.680626451969146729e-01 -1.464390754699707031e-01 8.647668361663818359e-02 -1.913244873285293579e-01 1.463976651430130005e-01 1.714344136416912079e-02 4.018360748887062073e-02 1.093016266822814941e-01 7.048925012350082397e-02 -1.544093638658523560e-01 -1.469478756189346313e-01 -1.983201354742050171e-01 1.598682403564453125e-01 -2.399274557828903198e-01 3.748064339160919189e-01 -9.404083341360092163e-02 -1.518640518188476562e-01 -5.964308232069015503e-02 -1.918702274560928345e-01
3.259939551353454590e-01 2.644406631588935852e-02 -2.988401055335998535e-01 -1.152005866169929504e-01 -2.047427445650100708e-01 -1.427072584629058838e-01 1.583056449890136719e-01 1.994654387235641479e-01 1.617989391088485718e-01 2.729934640228748322e-02 -3.791879117488861084e-02 3.373922407627105713e-01 -1.135696843266487122e-01 2.464874237775802612e-01 -1.100193560123443604e-01 1.278305500745773315e-01 -4.657968506217002869e-02 1.515136361122131348e-01 5.579414218664169312e-02 -8.186332136392593384e-02 1.315254122018814087e-01 2.053178250789642334e-01 -2.797373533248901367e-01 4.178427904844284058e-02 -9.893596917390823364e-02 -1.985699385404586792e-01 -2.375696897506713867e-01 4.664855077862739563e-02 -2.352690845727920532e-01 -1.643178164958953857e-01 -2.913923747837543488e-02 -2.315098047256469727e-01
4.161690771579742432e-01 -4.652459919452667236e-02 -1.607847586274147034e-02 -4.846180230379104614e-02 -3.904601633548736572e-01 1.389131695032119751e-01 -1.122389659285545349e-01 6.009383872151374817e-02 3.243046998977661133e-01 1.167088449001312256e-01 1.447828710079193115e-01 1.696601957082748413e-01 -8.556920289993286133e-02 2.448406666517257690e-01 4.918250720947980881e-03 1.026076078414916992e-01 4.266831278800964355e-02 3.436438739299774170e-02 -1.393201202154159546e-01 2.060900330543518066e-01 1.257963031530380249e-01 4.188498854637145996e-01 -1.736951768398284912e-01 1.152422279119491577e-01 1.064778044819831848e-01 -6.141239032149314880e-02 -3.353972360491752625e-02 -1.736303232610225677e-02 1.750415116548538208e-01 -1.195531636476516724e-01 -1.422445476055145264e-01 -8.004513382911682129e-02
9.280934929847717285e-02 3.735007718205451965e-02 -1.185060068964958191e-01 -2.044915035367012024e-02 -1.054235082119703293e-02 -1.895764376968145370e-03 1.156768128275871277e-01 1.893056929111480713e-01 3.936780989170074463e-01 3.909755125641822815e-02 7.857516407966613770e-02 1.621786057949066162e-01 -2.044494152069091797e-01 -1.941736228764057159e-02 -1.854955218732357025e-02 3.301069736480712891e-01 3.193879127502441406e-01 -1.678600758314132690e-01 3.443005308508872986e-02 8.852025121450424194e-02 1.493584811687469482e-01 2.604705095291137695e-01 -9.527134895324707031e-02 5.583595484495162964e-02 -4.522504210472106934e-01 2.886871062219142914e-02 1.018686592578887939e-01 9.158325940370559692e-02 -1.175437122583389282e-02 -1.606630086898803711e-01 -3.067186176776885986e-01 -3.021830227226018906e-03
1.074548214673995972e-01 3.326330482959747314e-01 -2.522535026073455811e-01 -3.412115275859832764e-01 -1.786276847124099731e-01 -1.667621731758117676e-02 3.167369663715362549e-01 2.695339024066925049e-01 1.482745260000228882e-01 -2.878685593605041504e-01 -1.415245980024337769e-02 -6.362824887037277222e-02 -1.515421122312545776e-01 2.859042882919311523e-01 -1.012946516275405884e-01 7.036602497100830078e-02 -8.169233053922653198e-02 1.245553418993949890e-01 -3.071248903870582581e-02 3.626587614417076111e-02 4.631938354577869177e-04 2.151362299919128418e-01 -2.498396635055541992e-01 -4.740855097770690918e-02 -1.404566317796707153e-01 1.094119921326637268e-01 -1.445860601961612701e-02 2.441606968641281128e-01 4.623077064752578735e-02 -1.444184780120849609e-01 -1.121095716953277588e-01 3.304224088788032532e-02
1.613460928201675415e-01 1.948791295289993286e-01 -1.045334413647651672e-01 -3.846751749515533447e-01 -2.115660905838012695e-01 -1.429929137229919434e-01 1.781290918588638306e-01 1.636280268430709839e-01 2.861148118972778320e-01 -2.581694424152374268e-01 -1.901826709508895874e-01 -2.043185755610466003e-02 -2.130994796752929688e-01 8.056628704071044922e-02 -2.153413295745849609e-01 -4.204282909631729126e-02 1.760824620723724365e-01 1.023511141538619995e-01 -7.316797226667404175e-02 -1.190713141113519669e-02 1.299339383840560913e-01 1.472930163145065308e-01 -1.075985282659530640e-01 2.880309009924530983e-03 -1.795963495969772339e-01 3.199596107006072998e-01 -1.852002888917922974e-01 1.896287649869918823e-01 -1.335958540439605713e-01 -1.736605912446975708e-01 -1.094944328069686890e-01 7.881810516119003296e-02
3.951784074306488037e-01 -1.510913074016571045e-01 4.256171360611915588e-02 -1.217431351542472839e-01 -3.234696090221405029e-01 -1.089785844087600708e-01 1.647701263427734375e-01 -9.025853127241134644e-02 8.615360409021377563e-02 -6.912763416767120361e-02 1.505967527627944946e-01 -6.315326690673828125e-02 -7.146059721708297729e-02 1.732495129108428955e-01 -7.676606625318527222e-02 -1.088362932205200195e-01 -2.127329558134078979e-01 1.408529579639434814e-01 -1.416672766208648682e-01 -9.681020863354206085e-03 5.307895317673683167e-02 3.478148877620697021e-01 2.813436686992645264e-01 2.385496795177459717e-01 -3.027458786964416504e-01 2.033077329397201538e-01 -2.590678334236145020e-01 1.141057312488555908e-01 -3.049376048147678375e-02 -3.013791330158710480e-02 -1.858744025230407715e-02 2.045989595353603363e-02
-5.389374867081642151e-02 -1.328897625207901001e-01 -2.164913266897201538e-01 -1.687793433666229248e-01 -2.305443882942199707e-01 3.117633983492851257e-02 8.274684101343154907e-02 -4.697259888052940369e-02 3.216212689876556396e-01 1.677106693387031555e-02 -2.960638701915740967e-01 -1.474544256925582886e-01 -1.665817201137542725e-02 2.001533061265945435e-01 -2.438199818134307861e-01 2.327156662940979004e-01 -8.711908757686614990e-02 -1.775015443563461304e-01 -8.084195107221603394e-02 7.405762374401092529e-02 7.287385314702987671e-02 2.231078147888183594e-01 1.864541321992874146e-02 -2.372839301824569702e-01 -2.582345604896545410e-01 1.541196256875991821e-01 -2.131447046995162964e-01 5.508622154593467712e-02 -9.450265765190124512e-02 3.606031537055969238e-01 -1.737387180328369141e-01 5.416413396596908569e-02
1.091278716921806335e-01 9.469968825578689575e-02 -9.337414801120758057e-02 1.532385200262069702e-01 4.856318992096930742e-04 -1.222522482275962830e-01 -3.297837972640991211e-01 3.315745666623115540e-02 4.215019047260284424e-01 -1.803105771541595459e-01 -1.108799874782562256e-01 -1.197250634431838989e-01 -2.092836201190948486e-01 1.545694470405578613e-01 -1.937739104032516479e-01 1.810760349035263062e-01 2.381527274847030640e-01 -9.252683818340301514e-02 -9.799047559499740601e-02 8.633546531200408936e-02 1.437723636627197266e-01 2.068861424922943115e-01 -1.399789750576019287e-01 -1.581465154886245728e-01 -1.527454257011413574e-01 2.058450728654861450e-01 -1.931342780590057373e-01 2.791930437088012695e-01 9.692894667387008667e-02 3.259232733398675919e-03 -2.423083484172821045e-01 8.834356069564819336e-02
1.886989474296569824e-01 1.938813738524913788e-02 1.035615988075733185e-02 1.505637168884277344e-02 -2.367998957633972168e-01 -5.273865908384323120e-02 -4.032892361283302307e-02 1.778651773929595947e-02 1.803722530603408813e-01 -5.768023431301116943e-03 -1.074330955743789673e-01 1.602806299924850464e-01 1.774604804813861847e-02 1.527515947818756104e-01 1.643245965242385864e-01 5.773154497146606445e-01 4.337642807513475418e-03 1.498786658048629761e-01 -1.585590988397598267e-01 8.792798966169357300e-02 6.377209722995758057e-02 4.119546115398406982e-01 -2.000494003295898438e-01 2.152505069971084595e-01 -1.708808988332748413e-01 -8.157257735729217529e-02 -6.051223352551460266e-02 -2.280625104904174805e-01 1.332827508449554443e-01 5.303582921624183655e-02 -1.390737742185592651e-01 -4.705098643898963928e-02
2.103297859430313110e-01 8.901664614677429199e-02 -4.702109470963478088e-02 3.555519878864288330e-02 8.693590760231018066e-02 -4.545504972338676453e-02 2.128369361162185669e-01 1.354245245456695557e-01 3.028405904769897461e-01 -3.085629642009735107e-02 -5.600900575518608093e-02 2.806469500064849854e-01 -1.673322916030883789e-01 1.309024244546890259e-01 -3.109065070748329163e-02 -7.846004515886306763e-02 -2.489932775497436523e-01 2.296156585216522217e-01 -1.822476834058761597e-01 3.120748698711395264e-01 2.846033312380313873e-02 3.815783262252807617e-01 -9.172865748405456543e-02 -8.667909353971481323e-02 -1.518782973289489746e-01 2.056628316640853882e-01 5.064535140991210938e-02 2.607417404651641846e-01 -1.158663928508758545e-01 1.448647528886795044e-01 -2.555817961692810059e-01 -3.102858923375606537e-02
1.426141411066055298e-01 2.705850005149841309e-01 -2.035074234008789062e-01 -2.514528930187225342e-01 -2.134621441364288330e-01 -4.794713854789733887e-02 3.064299225807189941e-01 3.055148422718048096e-01 9.943524748086929321e-02 -1.356088668107986450e-01 -5.550765618681907654e-02 1.585402488708496094e-01 -1.846657395362854004e-01 1.863894164562225342e-01 -4.866553470492362976e-02 9.672131389379501343e-02 1.113591343164443970e-01 3.039942681789398193e-01 -1.712749898433685303e-01 1.299051940441131592e-01 3.888507932424545288e-02 2.432992160320281982e-01 -1.886501163244247437e-01 -8.832094818353652954e-02 -2.402831614017486572e-01 2.578389346599578857e-01 4.769030585885047913e-02 1.535073220729827881e-01 -6.649498827755451202e-03 -1.337993443012237549e-01 -4.259346053004264832e-02 6.857240945100784302e-02
5.267779901623725891e-02 2.790487110614776611e-01 -2.338896244764328003e-01 -2.988543212413787842e-01 -2.518506944179534912e-01 -5.303492397069931030e-02 -1.397202014923095703e-01 2.710065543651580811e-01 4.648330807685852051e-02 -3.066878020763397217e-01 -3.349438607692718506e-01 1.694117933511734009e-01 1.206765398383140564e-01 1.012793257832527161e-01 -5.214297398924827576e-02 1.372642517089843750e-01 -1.935049295425415039e-01 1.450264304876327515e-01 -7.309705764055252075e-02 1.224579010158777237e-02 -4.354204051196575165e-03 3.444987162947654724e-02 -1.579147428274154663e-01 -2.797149121761322021e-03 -2.094458341598510742e-01 2.422229051589965820e-01 -5.678380653262138367e-02 3.308446109294891357e-01 1.600062549114227295e-01 2.873054239898920059e-03 -1.632710918784141541e-02 -3.774797171354293823e-02
8.505023270845413208e-02 3.276698291301727295e-01 -3.616688400506973267e-02 -3.034677803516387939e-01 -7.493232935667037964e-02 2.940923869609832764e-01 1.927223205566406250e-01 1.111806631088256836e-01 1.174331977963447571e-01 -1.309453547000885010e-01 -3.272903561592102051e-01 7.960215955972671509e-02 5.782803893089294434e-02 6.392071396112442017e-02 -2.597686052322387695e-01 7.745940238237380981e-02 6.857218593358993530e-02 8.682819455862045288e-02 -7.074580341577529907e-02 2.089326828718185425e-01 2.769308984279632568e-01 1.588173061609268188e-01 -1.718832999467849731e-01 2.874866873025894165e-02 3.671913966536521912e-02 2.705288231372833252e-01 -1.258665621280670166e-01 2.092418521642684937e-01 6.397920846939086914e-02 -1.095684841275215149e-01 -1.934053450822830200e-01 2.103372067213058472e-01
2.721251845359802246e-01 8.521258831024169922e-03 4.960762709379196167e-02 7.992496341466903687e-02 -3.025653660297393799e-01 -8.607748150825500488e-02 5.314793810248374939e-02 6.413719151169061661e-03 4.329663887619972229e-02 1.809430271387100220e-01 1.010325476527214050e-01 -1.035261005163192749e-01 5.845172330737113953e-03 1.663002967834472656e-01 -1.701251864433288574e-01 3.017928898334503174e-01 -8.313667029142379761e-02 2.238025814294815063e-01 3.835401237010955811e-01 1.273389607667922974e-01 2.466578222811222076e-02 1.603410840034484863e-01 -2.354475706815719604e-01 9.258501976728439331e-02 -3.969511091709136963e-01 4.571831226348876953e-02 -8.988565951585769653e-02 1.042454317212104797e-02 -1.929755695164203644e-02 1.133138313889503479e-01 -3.394223451614379883e-01 7.101041823625564575e-02
1.176113039255142212e-01 1.676042228937149048e-01 -2.223440259695053101e-01 3.442111611366271973e-02 5.559050664305686951e-02 -1.670830100774765015e-01 7.317438721656799316e-02 1.431140154600143433e-01 1.553564220666885376e-01 -7.137506455183029175e-02 5.197050422430038452e-02 -2.748312354087829590e-01 -7.271331548690795898e-02 -1.146706938743591309e-01 1.138842701911926270e-01 9.144148975610733032e-02 2.646456658840179443e-01 3.604103922843933105e-01 -1.715750694274902344e-01 -9.958017617464065552e-02 6.893164012581110001e-03 2.985590398311614990e-01 4.521887376904487610e-02 1.639267653226852417e-01 -4.250976443290710449e-01 8.031980134546756744e-03 -2.668243944644927979e-01 2.118442207574844360e-01 9.268242865800857544e-03 1.871862113475799561e-01 -1.056246161460876465e-01 5.352387577295303345e-02
2.096863538026809692e-01 -1.265643835067749023e-01 -7.511551678180694580e-02 -1.425290554761886597e-01 -2.289318740367889404e-01 5.020204931497573853e-02 -8.015075698494911194e-03 2.586541175842285156e-01 3.305361270904541016e-01 2.177125811576843262e-01 -7.173983007669448853e-02 2.173800915479660034e-01 8.373691141605377197e-02 3.772866725921630859e-01 -4.175665229558944702e-02 1.323520950973033905e-02 1.210780162364244461e-02 -6.893663108348846436e-02 -1.995952725410461426e-01 -2.284300141036510468e-02 8.481726795434951782e-02 1.151300892233848572e-01 -2.942326664924621582e-01 5.352844297885894775e-02 -2.441058605909347534e-01 -9.168803691864013672e-02 -3.155591785907745361e-01 1.304299104958772659e-02 1.138816997408866882e-01 -1.959706693887710571e-01 -8.043952286243438721e-02 -2.260494828224182129e-01
1.032054051756858826e-01 2.620981335639953613e-01 -3.684350848197937012e-02 -2.286931872367858887e-01 -2.152066975831985474e-01 2.316549606621265411e-02 1.651956737041473389e-01 1.680255681276321411e-01 8.168392628431320190e-02 -2.000711560249328613e-01 -2.314199209213256836e-01 6.729746609926223755e-02 -1.366549283266067505e-01 2.759904265403747559e-01 -3.124756813049316406e-01 2.192542850971221924e-01 -2.514875028282403946e-03 1.731831729412078857e-01 2.093635685741901398e-02 -8.223136886954307556e-03 5.621304735541343689e-02 9.462828189134597778e-02 2.167261764407157898e-02 -4.325350001454353333e-02 -3.844916820526123047e-01 2.690240442752838135e-01 -1.198415011167526245e-01 2.052273303270339966e-01 5.373649671673774719e-02 -2.939560115337371826e-01 8.961795270442962646e-02 -1.737613044679164886e-02
1.471740454435348511e-01 2.466049343347549438e-01 -3.647969961166381836e-01 -2.501427829265594482e-01 -1.433367878198623657e-01 -6.347765028476715088e-02 5.083456635475158691e-02 2.122093737125396729e-01 1.091261431574821472e-01 -6.162400543689727783e-02 -6.820715218782424927e-02 -1.328635811805725098e-01 -2.554495036602020264e-01 7.852499186992645264e-02 -3.637078702449798584e-01 5.703436583280563354e-02 1.540475338697433472e-01 3.915059566497802734e-01 -6.945315003395080566e-02 1.647220402956008911e-01 -1.312459260225296021e-02 -4.820187017321586609e-02 6.877258885651826859e-03 1.392767578363418579e-01 -4.578263312578201294e-02 -8.902423828840255737e-02 -3.112670481204986572e-01 -1.970351934432983398e-01 2.958792448043823242e-02 4.062047228217124939e-02 -1.230386495590209961e-01 -1.020623967051506042e-01
2.438512593507766724e-01 2.251391112804412842e-01 -1.835071593523025513e-01 -4.030816256999969482e-01 -1.880023628473281860e-01 -1.763311214745044708e-02 2.708719670772552490e-01 1.893507987260818481e-01 1.701209247112274170e-01 -1.206527277827262878e-01 -6.218517571687698364e-02 5.535038188099861145e-02 -9.124390780925750732e-02 1.607442200183868408e-01 3.334589675068855286e-02 9.451178461313247681e-02 3.489913791418075562e-02 2.842009365558624268e-01 -2.030693441629409790e-01 2.529420554637908936e-01 7.927238009870052338e-03 1.856514364480972290e-01 -1.831699013710021973e-01 -1.999224126338958740e-01 -1.362378448247909546e-01 2.090487182140350342e-01 -6.666686385869979858e-02 2.048795074224472046e-01 -3.859766945242881775e-02 -1.844771206378936768e-01 -1.086743399500846863e-01 5.396687239408493042e-02
-3.915537893772125244e-02 -6.841025315225124359e-03 -2.471714615821838379e-01 6.364706158638000488e-02 -1.638920605182647705e-01 -6.643268465995788574e-02 -9.213925898075103760e-02 -1.119157299399375916e-01 1.427751332521438599e-01 2.760163694620132446e-02 1.466115862131118774e-01 -8.874077349901199341e-02 -2.229075133800506592e-01 3.270649909973144531e-01 3.253475204110145569e-02 8.355225622653961182e-02 -2.186218947172164917e-01 3.154593408107757568e-01 -2.086168387904763222e-03 2.047482132911682129e-01 2.711849212646484375e-01 5.092779919505119324e-02 -8.697237819433212280e-02 1.642533689737319946e-01 -2.624334692955017090e-01 -1.317286863923072815e-02 -2.717538177967071533e-01 2.554720044136047363e-01 4.930825531482696533e-02 1.222111005336046219e-02 -3.775195181369781494e-01 1.122239977121353149e-01
3.619058430194854736e-02 6.541330367326736450e-03 -1.278638243675231934e-01 -1.965576261281967163e-01 -2.780563235282897949e-01 -2.155052721500396729e-01 -1.402133405208587646e-01 3.580356836318969727e-01 -3.622020408511161804e-02 8.231558650732040405e-02 -1.781861037015914917e-01 1.255904138088226318e-01 5.034659430384635925e-02 -9.963060915470123291e-02 1.280865222215652466e-01 2.816623747348785400e-01 -3.203365802764892578e-01 8.202099800109863281e-02 -8.483316749334335327e-02 -2.041711807250976562e-01 2.753823399543762207e-01 1.111874729394912720e-01 -2.411884516477584839e-01 8.164229243993759155e-02 -1.758455485105514526e-01 1.003432273864746094e-01 -1.936053633689880371e-01 1.905375123023986816e-01 -5.779962614178657532e-02 1.420247107744216919e-01 -1.739222258329391479e-01 1.686553955078125000e-01
2.798001170158386230e-01 8.688941597938537598e-02 -2.380222827196121216e-01 -4.143822565674781799e-02 -3.291422128677368164e-01 2.362442314624786377e-01 -1.161873042583465576e-01 -3.652088344097137451e-03 1.541766375303268433e-01 2.716623432934284210e-02 -7.087647169828414917e-02 3.037218749523162842e-01 -1.168031468987464905e-01 2.230982333421707153e-01 -1.558564901351928711e-01 -3.464712947607040405e-02 1.166612580418586731e-01 -9.735862165689468384e-02 1.748338714241981506e-02 8.272232860326766968e-02 -1.332529187202453613e-01 3.278232514858245850e-01 -1.041333451867103577e-01 1.622986048460006714e-01 -1.058926135301589966e-01 -3.419082462787628174e-01 -2.730275392532348633e-01 9.947264194488525391e-02 6.554225087165832520e-02 -1.483453810214996338e-01 -1.823478639125823975e-01 5.189219117164611816e-02
2.125295102596282959e-01 -9.193108230829238892e-02 -3.914294838905334473e-01 1.764487922191619873e-01 -2.001110166311264038e-01 -1.790060400962829590e-01 -5.003885366022586823e-03 -1.140652522444725037e-01 2.910216152667999268e-02 2.257513850927352905e-01 -6.821504980325698853e-02 -2.478011101484298706e-01 -8.989591151475906372e-02 -1.972682960331439972e-02 -2.748760767281055450e-02 1.588977724313735962e-01 1.614011451601982117e-02 2.533586323261260986e-01 -8.715230971574783325e-02 1.018956974148750305e-01 1.196128576993942261e-01 2.888987064361572266e-01 -1.196919977664947510e-01 -2.158447355031967163e-01 -9.794007986783981323e-02 6.985736638307571411e-02 -1.868772357702255249e-01 8.149969577789306641e-02 1.258995085954666138e-01 -5.641264840960502625e-02 -2.519010901451110840e-01 3.806867897510528564e-01
2.299157902598381042e-02 9.985274076461791992e-02 -2.324996292591094971e-01 1.166578680276870728e-01 -1.368590891361236572e-01 -9.144353866577148438e-02 -1.401018351316452026e-01 -1.873154044151306152e-01 2.334665209054946899e-01 -9.136397391557693481e-03 2.146988362073898315e-01 -7.903226651251316071e-03 -1.216208115220069885e-01 1.850709617137908936e-01 -3.557460010051727295e-02 1.608572602272033691e-01 1.066968869417905807e-02 1.837742477655410767e-01 -6.442567706108093262e-02 2.730904519557952881e-01 2.126840054988861084e-01 1.459178328514099121e-01 4.797025769948959351e-02 4.613365232944488525e-02 -4.132997989654541016e-01 -1.752976477146148682e-01 -3.209736645221710205e-01 1.216956079006195068e-01 1.518939137458801270e-01 4.693978279829025269e-02 -3.260424435138702393e-01 1.690130829811096191e-01
-5.477732792496681213e-02 -2.856413722038269043e-01 -1.193793937563896179e-01 -2.622736990451812744e-01 5.257925018668174744e-02 2.203307598829269409e-01 3.338969312608242035e-03 3.494811430573463440e-02 1.832874119281768799e-01 2.902217507362365723e-01 -8.122459053993225098e-03 -5.525637418031692505e-03 -1.386936660856008530e-02 2.434432320296764374e-02 4.037526249885559082e-02 -1.101193949580192566e-02 6.842260807752609253e-02 -2.325278474017977715e-03 -1.336977817118167877e-02 -1.766346022486686707e-02 5.045843124389648438e-02 1.089102625846862793e-01 -1.184267625212669373e-01 8.880800753831863403e-02 -1.300570368766784668e-01 5.491153523325920105e-02 -5.322747230529785156e-01 3.232990801334381104e-01 1.488804966211318970e-01 1.133844777941703796e-01 -4.100929200649261475e-01 -8.311062306165695190e-02
2.103906869888305664e-01 3.640563413500785828e-02 -1.188118904829025269e-01 1.197330281138420105e-01 -3.291544914245605469e-01 2.666053175926208496e-02 -1.019100919365882874e-01 3.766457438468933105e-01 -3.056944906711578369e-02 -7.341965287923812866e-02 1.132439225912094116e-01 -2.526562847197055817e-02 3.133072704076766968e-02 2.818131744861602783e-01 1.496150046586990356e-01 1.989593505859375000e-01 1.657328940927982330e-02 2.167118946090340614e-03 -1.896698623895645142e-01 -4.152784124016761780e-02 6.798414885997772217e-02 9.423742443323135376e-02 -4.520622789859771729e-01 1.275226771831512451e-01 -1.468866020441055298e-01 1.532781124114990234e-01 -3.684757649898529053e-01 1.214627698063850403e-01 1.378286927938461304e-01 7.420696318149566650e-02 -1.013595163822174072e-01 -4.650948103517293930e-03
2.223623096942901611e-01 1.394645217806100845e-02 -2.383271232247352600e-03 -1.345271058380603790e-02 -2.139701843261718750e-01 4.813762381672859192e-02 -3.018526136875152588e-01 2.597316503524780273e-01 2.752357125282287598e-01 1.412596404552459717e-01 -9.143672138452529907e-02 -5.811636522412300110e-02 -2.594572305679321289e-01 3.754355311393737793e-01 -1.038669422268867493e-01 1.946806013584136963e-01 -2.608560025691986084e-02 -1.847903244197368622e-02 3.612282127141952515e-02 1.282172650098800659e-01 6.201351061463356018e-02 3.585592806339263916e-01 -5.747947096824645996e-02 2.615194022655487061e-01 -4.375018924474716187e-02 -3.749335929751396179e-02 -1.598423421382904053e-01 -2.382655143737792969e-01 1.873306035995483398e-01 1.140434071421623230e-01 -1.449888348579406738e-01 3.819013759493827820e-02
5.102457106113433838e-02 1.643894761800765991e-01 -1.166752725839614868e-01 1.657031625509262085e-01 -4.617971777915954590e-01 4.338770806789398193e-01 8.321556448936462402e-02 1.152097210288047791e-01 7.089871168136596680e-02 -9.111639112234115601e-02 2.617130242288112640e-02 2.451864480972290039e-01 6.324217468500137329e-02 2.618989944458007812e-01 -1.886923909187316895e-01 6.534532457590103149e-02 2.707675844430923462e-02 5.482424423098564148e-02 -1.672856658697128296e-01 6.482400000095367432e-02 -1.653824299573898315e-01 1.437395066022872925e-01 2.389983981847763062e-01 -1.113984882831573486e-01 -2.258096188306808472e-01 -1.812173239886760712e-02 -1.648932993412017822e-01 9.625574946403503418e-02 1.865782290697097778e-01 1.966939121484756470e-01 -7.713849842548370361e-02 1.763139665126800537e-02
3.180691897869110107e-01 1.197578683495521545e-01 -2.308351546525955200e-01 1.147559210658073425e-01 -2.902257954701781273e-03 1.272648125886917114e-01 6.858997046947479248e-02 1.158984228968620300e-01 2.187581658363342285e-01 4.240106642246246338e-01 -9.078789502382278442e-02 1.787395328283309937e-01 -2.270429860800504684e-03 2.691010534763336182e-01 3.844138234853744507e-02 1.098549067974090576e-01 1.506713218986988068e-02 -1.475570201873779297e-01 -4.063413944095373154e-03 1.131687313318252563e-01 7.038174569606781006e-02 2.007501870393753052e-01 -1.951231509447097778e-01 -1.105857044458389282e-01 -2.907217741012573242e-01 -5.606256052851676941e-02 -1.795298755168914795e-01 1.220124140381813049e-01 1.448603570461273193e-01 1.295221298933029175e-01 -2.520600557327270508e-01 -2.518775761127471924e-01
1.273347139358520508e-01 2.489219754934310913e-01 -1.664943546056747437e-01 -2.291931509971618652e-01 -1.397897452116012573e-01 6.277297157794237137e-03 1.148426458239555359e-01 3.032888770103454590e-01 -3.122304566204547882e-02 -2.466813027858734131e-01 -1.763397157192230225e-01 9.371756762266159058e-02 -1.052801832556724548e-01 3.413830995559692383e-01 -1.385256052017211914e-01 3.279489278793334961e-02 -1.286335587501525879e-01 8.349625766277313232e-02 -1.169116273522377014e-01 -3.619422391057014465e-02 -1.446446287445724010e-03 2.454283535480499268e-01 2.464555576443672180e-02 -1.705486774444580078e-01 -3.146895766258239746e-01 2.250130474567413330e-01 -8.351535350084304810e-02 3.762786686420440674e-01 1.880970597267150879e-02 -1.885914355516433716e-01 7.638129871338605881e-03 -6.779531389474868774e-02
3.264853358268737793e-01 -7.198236137628555298e-02 5.138440523296594620e-03 6.901629269123077393e-02 -1.659889221191406250e-01 1.663964688777923584e-01 -7.649151235818862915e-02 8.060828596353530884e-02 3.776312470436096191e-01 2.381590157747268677e-01 -2.234966121613979340e-02 -1.725639104843139648e-01 1.550655961036682129e-01 1.397071182727813721e-01 -1.731187999248504639e-01 1.079191938042640686e-01 -9.976160712540149689e-03 -7.690738886594772339e-02 -1.266884505748748779e-01 2.861233055591583252e-01 9.455200284719467163e-02 8.983850479125976562e-02 -1.618940234184265137e-01 2.928181886672973633e-01 -1.791291385889053345e-01 -1.321193724870681763e-01 -5.083578824996948242e-02 3.668219745159149170e-01 2.150148153305053711e-01 1.517086476087570190e-01 -4.238473996520042419e-02 -1.021855473518371582e-01
-1.251553297042846680e-01 1.698566675186157227e-01 -2.091148197650909424e-01 -7.198414206504821777e-02 -2.082219421863555908e-01 1.053727120161056519e-01 -3.150856196880340576e-01 4.653238877654075623e-02 2.445680201053619385e-01 -1.799970120191574097e-01 -3.282891809940338135e-01 1.905234605073928833e-01 -8.154754340648651123e-02 1.399051696062088013e-01 5.854341387748718262e-02 6.945835053920745850e-02 5.377556011080741882e-02 2.475484739989042282e-03 -1.123791746795177460e-02 1.773889511823654175e-01 2.036145031452178955e-01 2.714824080467224121e-01 -1.419052332639694214e-01 -6.174479052424430847e-02 -3.364320099353790283e-01 1.568349748849868774e-01 -1.204821616411209106e-01 1.853212267160415649e-01 -5.959945172071456909e-02 2.423170208930969238e-01 -2.220622152090072632e-01 8.990377932786941528e-02
1.030655205249786377e-01 7.233916968107223511e-02 9.955225139856338501e-02 1.723578423261642456e-01 -3.261781334877014160e-01 -1.443875730037689209e-01 9.934591501951217651e-02 3.675277829170227051e-01 5.976009741425514221e-02 2.742350473999977112e-02 7.656361162662506104e-02 -7.126142736524343491e-03 6.938358768820762634e-03 2.519504167139530182e-02 1.734178164042532444e-03 2.635333538055419922e-01 7.743000984191894531e-03 2.110099494457244873e-01 -1.206428334116935730e-01 1.131263300776481628e-01 -2.945702709257602692e-02 1.902521401643753052e-01 -1.722798347473144531e-01 2.270557433366775513e-01 7.933896780014038086e-02 -9.193860739469528198e-02 -4.184447526931762695e-01 1.416189819574356079e-01 1.393675357103347778e-01 6.525058299303054810e-02 -3.331486284732818604e-01 -2.390910834074020386e-01
2.886848449707031250e-01 1.354486197233200073e-01 -1.569254845380783081e-01 1.004830524325370789e-01 -2.563813030719757080e-01 -1.780709773302078247e-01 7.047315686941146851e-02 -5.035300180315971375e-02 -6.413672864437103271e-02 1.052841544151306152e-01 -1.615845113992691040e-01 3.413980454206466675e-02 -2.888720929622650146e-01 2.578586637973785400e-01 -6.048141419887542725e-02 1.016207784414291382e-01 -4.639323055744171143e-02 7.706390228122472763e-03 1.792993396520614624e-01 -2.849683910608291626e-02 -2.605144083499908447e-01 1.144467145204544067e-01 1.756441034376621246e-02 -1.883684992790222168e-01 -5.240445733070373535e-01 -2.945240959525108337e-02 -2.564765810966491699e-01 1.844549477100372314e-01 4.872147738933563232e-02 -5.690476670861244202e-02 -3.911496698856353760e-02 1.337472051382064819e-01
2.067376077175140381e-01 -2.161891944706439972e-02 -5.065293610095977783e-02 -6.230284273624420166e-02 -2.701742053031921387e-01 -2.064611017704010010e-02 -3.995609935373067856e-03 1.467772871255874634e-01 1.054551973938941956e-01 5.234203934669494629e-01 3.444963321089744568e-02 -1.285042148083448410e-02 -1.286887526512145996e-01 4.151237607002258301e-01 -1.023564338684082031e-01 1.623406708240509033e-01 7.538931816816329956e-02 1.952335387468338013e-01 -6.666600704193115234e-02 -1.136570796370506287e-01 -6.171954795718193054e-02 9.414184093475341797e-02 -3.504816293716430664e-01 1.270452439785003662e-01 -1.507880836725234985e-01 -1.365303099155426025e-01 -1.549310386180877686e-01 1.190543919801712036e-01 -1.549994051456451416e-01 -1.525188982486724854e-01 -3.717335313558578491e-02 -4.656014963984489441e-02
-5.658020824193954468e-02 1.550097912549972534e-01 -8.770830184221267700e-02 -3.999431431293487549e-02 5.776448547840118408e-02 3.864314034581184387e-02 -1.937840282917022705e-01 -1.016302853822708130e-01 1.355324536561965942e-01 -3.293306753039360046e-02 -2.053989768028259277e-01 -4.539259150624275208e-02 -6.500431895256042480e-02 1.888529211282730103e-01 -1.631022989749908447e-01 9.288584440946578979e-02 -4.645450785756111145e-02 5.081126093864440918e-02 7.987485080957412720e-02 2.148407995700836182e-01 1.976151764392852783e-01 1.513997614383697510e-01 -2.498086392879486084e-01 -2.506488263607025146e-01 -2.528275549411773682e-01 2.873532474040985107e-01 -3.719577491283416748e-01 3.140473961830139160e-01 1.178399249911308289e-01 -3.294285759329795837e-02 -3.064877390861511230e-01 1.873122155666351318e-01
1.497977524995803833e-01 2.442325055599212646e-01 -7.608116418123245239e-02 -2.653927803039550781e-01 -1.983956843614578247e-01 -4.872325807809829712e-04 3.117574155330657959e-01 2.406141012907028198e-01 1.927499324083328247e-01 -2.799134552478790283e-01 -1.131823956966400146e-01 6.685444712638854980e-02 -7.440686970949172974e-02 1.756157279014587402e-01 -5.648491159081459045e-02 -1.083310041576623917e-02 -9.506675414741039276e-03 2.896100580692291260e-01 -2.154804617166519165e-01 1.299230158329010010e-01 9.738068282604217529e-02 1.573650091886520386e-01 -1.943891048431396484e-01 -1.815005540847778320e-01 -2.494508177042007446e-01 1.617261916399002075e-01 -1.351048946380615234e-01 2.495532929897308350e-01 6.690283119678497314e-02 -1.919640302658081055e-01 -1.002625972032546997e-01 -4.721047729253768921e-02
3.397873044013977051e-01 9.255489706993103027e-02 -8.655628561973571777e-02 1.808309406042098999e-01 -8.716084808111190796e-02 7.577062398195266724e-02 -3.086893633008003235e-02 1.654897928237915039e-01 1.536932438611984253e-01 1.116106212139129639e-01 8.481971919536590576e-02 5.612952634692192078e-02 -4.051594808697700500e-02 1.028238832950592041e-01 -1.096600219607353210e-01 1.305047422647476196e-01 3.574679419398307800e-02 -7.747084647417068481e-02 -3.009161949157714844e-01 -9.788466244935989380e-02 -1.498951613903045654e-01 4.205282926559448242e-01 -4.272515475749969482e-01 1.025654897093772888e-01 -1.672095619142055511e-02 7.106083631515502930e-02 -2.794795036315917969e-01 7.554080337285995483e-02 2.884080111980438232e-01 6.673724949359893799e-02 -1.169193685054779053e-01 -1.271947920322418213e-01
1.309456378221511841e-01 1.164635792374610901e-01 -7.616073638200759888e-02 1.105856616050004959e-02 -2.452130429446697235e-02 -1.711456477642059326e-02 -1.658781915903091431e-01 1.405884921550750732e-01 3.026971518993377686e-01 -1.258360128849744797e-02 8.704313635826110840e-02 -3.668188676238059998e-02 -3.702836334705352783e-01 4.258337616920471191e-01 -2.021469473838806152e-01 3.016211688518524170e-01 1.030376702547073364e-01 -6.206876039505004883e-02 5.309360101819038391e-02 3.552295640110969543e-02 3.493735790252685547e-01 -1.866010017693042755e-02 -4.334839433431625366e-02 -7.747477293014526367e-02 -2.489990741014480591e-01 6.474189460277557373e-02 -2.473382502794265747e-01 2.410670667886734009e-01 -6.511054188013076782e-02 4.552837833762168884e-02 -1.076209023594856262e-01 1.094766482710838318e-01
3.359150290489196777e-01 1.579756140708923340e-01 -1.405272930860519409e-01 -1.830827295780181885e-01 -5.726308003067970276e-02 7.455251645296812057e-03 3.259162008762359619e-01 2.034322321414947510e-01 2.101997435092926025e-01 -1.390871107578277588e-01 -2.259402126073837280e-01 -9.163913130760192871e-02 -1.512129753828048706e-01 -6.632936000823974609e-02 -2.563694417476654053e-01 2.238504290580749512e-01 -4.069432243704795837e-02 2.524662017822265625e-01 -1.201699972152709961e-01 1.106809228658676147e-01 1.461982578039169312e-01 1.970665901899337769e-01 -2.515444755554199219e-01 -1.020906269550323486e-01 2.249889774248003960e-03 2.753846645355224609e-01 -1.389954388141632080e-01 1.665541827678680420e-01 7.068701088428497314e-02 -1.946695297956466675e-01 9.815711528062820435e-03 6.187351886183023453e-03
-3.225713735446333885e-03 -9.708493947982788086e-02 -6.909415125846862793e-02 -1.262545287609100342e-01 -3.191422522068023682e-01 -1.714571267366409302e-01 2.062093019485473633e-01 -1.244863420724868774e-01 1.577323526144027710e-01 1.161243319511413574e-01 -1.044562608003616333e-01 1.594501137733459473e-01 1.507727205753326416e-01 3.667078018188476562e-01 -8.200015872716903687e-03 2.228005826473236084e-01 -4.246377199888229370e-02 1.880753636360168457e-01 -2.751630917191505432e-02 1.250138133764266968e-02 2.031163573265075684e-01 2.160295993089675903e-01 -1.332952082157135010e-01 1.618244946002960205e-01 -3.640609085559844971e-01 4.922625795006752014e-02 -3.390032947063446045e-01 -1.268272101879119873e-01 1.964153349399566650e-01 4.221133142709732056e-02 -2.674779668450355530e-02 -1.481561064720153809e-01
-5.922767519950866699e-02 -2.965838462114334106e-02 -2.219536453485488892e-01 -3.611044585704803467e-01 4.770870786160230637e-03 4.676764830946922302e-03 5.304107442498207092e-02 2.384749501943588257e-01 3.624205887317657471e-01 2.876199483871459961e-01 -3.348873183131217957e-02 7.725954800844192505e-02 -2.343872189521789551e-01 4.250644519925117493e-02 1.129689719527959824e-02 3.388032615184783936e-01 -8.103523403406143188e-02 -6.556656211614608765e-02 -2.025341093540191650e-01 4.844361916184425354e-02 5.181245505809783936e-03 -4.779464006423950195e-02 9.077422320842742920e-02 1.211693435907363892e-01 -1.708073541522026062e-02 1.521537154912948608e-01 -2.247250676155090332e-01 2.429245412349700928e-01 1.811909228563308716e-01 1.703460216522216797e-01 -2.985355556011199951e-01 -2.669650595635175705e-03
1.738038808107376099e-01 2.545734047889709473e-01 -9.775516390800476074e-02 -3.145852684974670410e-01 -2.027838230133056641e-01 -8.725231140851974487e-02 1.618083715438842773e-01 2.645043432712554932e-01 1.245422959327697754e-01 -2.619696557521820068e-01 -1.954745650291442871e-01 9.780985862016677856e-02 -1.994814127683639526e-01 1.678043454885482788e-01 -1.312526464462280273e-01 1.405425667762756348e-01 1.091302111744880676e-01 2.984174489974975586e-01 -5.235940963029861450e-02 3.625155240297317505e-02 2.677115052938461304e-02 1.649909019470214844e-01 -2.432718276977539062e-01 -6.893792748451232910e-02 -1.793109476566314697e-01 1.988070458173751831e-01 -1.995272934436798096e-01 1.574186831712722778e-01 -2.348374575376510620e-02 -2.586092650890350342e-01 -1.046417579054832458e-01 5.657345801591873169e-02
-1.400168612599372864e-02 1.608338654041290283e-01 -2.478893846273422241e-01 -4.284312427043914795e-01 2.288773097097873688e-02 -1.250369548797607422e-01 9.451026469469070435e-02 3.013658523559570312e-01 -3.300351276993751526e-02 -1.520039737224578857e-01 -1.603834927082061768e-01 8.101786673069000244e-02 -3.181007876992225647e-02 9.516973793506622314e-02 -3.257925510406494141e-01 4.154314100742340088e-02 1.026670634746551514e-01 1.812859028577804565e-01 -1.189337894320487976e-01 -2.979734726250171661e-02 6.853684782981872559e-02 1.729926615953445435e-01 -9.874480217695236206e-02 -4.566844925284385681e-02 -1.943024843931198120e-01 1.762661933898925781e-01 -2.878908514976501465e-01 2.277785539627075195e-01 -7.906961441040039062e-02 -3.356512188911437988e-01 -1.056350842118263245e-01 -6.869947072118520737e-03
-3.496284037828445435e-02 9.710349142551422119e-02 3.221003711223602295e-02 -1.348425149917602539e-01 1.500784605741500854e-01 -3.058824455365538597e-03 1.099171638488769531e-01 2.361975610256195068e-01 2.877442836761474609e-01 -9.082049131393432617e-02 -3.121460676193237305e-01 2.854856252670288086e-01 1.477101147174835205e-01 6.506808102130889893e-02 -2.668571174144744873e-01 2.019642442464828491e-01 6.365503370761871338e-02 1.140249073505401611e-01 1.904991865158081055e-01 4.199841618537902832e-02 2.603408396244049072e-01 2.797532975673675537e-01 -4.579925164580345154e-02 7.704574614763259888e-02 -2.015571892261505127e-01 1.200249195098876953e-01 -1.836898326873779297e-01 3.227056860923767090e-01 1.854808479547500610e-01 -1.076921448111534119e-01 -1.350916475057601929e-01 7.310746610164642334e-02
1.321176737546920776e-01 -7.253855466842651367e-02 -3.199183642864227295e-01 2.842225506901741028e-02 1.592779606580734253e-01 1.147769838571548462e-01 -6.267683207988739014e-02 2.824480235576629639e-01 2.056349664926528931e-01 2.492518275976181030e-01 -1.822262406349182129e-01 1.229623481631278992e-01 -1.332748681306838989e-01 2.885608077049255371e-01 -2.058721333742141724e-02 3.325998783111572266e-01 2.457086741924285889e-01 -5.231116339564323425e-02 -7.991065829992294312e-02 9.492178261280059814e-02 6.127639114856719971e-02 7.994602620601654053e-02 -7.825686037540435791e-02 -5.620630085468292236e-02 -2.916842103004455566e-01 3.688621148467063904e-02 -2.338241189718246460e-01 -6.736658513545989990e-02 1.325824409723281860e-01 5.302699282765388489e-02 -1.554704308509826660e-01 -3.145107030868530273e-01
2.804651856422424316e-01 1.162703633308410645e-01 -2.300517447292804718e-02 -1.968553476035594940e-02 -1.445104926824569702e-01 9.071563184261322021e-02 -1.304640918970108032e-01 -1.949370093643665314e-02 5.756595358252525330e-02 5.493556708097457886e-02 1.689697951078414917e-01 3.771249949932098389e-01 -1.409235224127769470e-02 3.984980285167694092e-01 -1.699018329381942749e-01 7.119285315275192261e-02 7.135057449340820312e-02 7.966383546590805054e-02 -2.828860580921173096e-01 4.013742879033088684e-02 2.141490578651428223e-03 5.127564072608947754e-01 -1.580602526664733887e-01 9.814223647117614746e-02 -4.574470594525337219e-02 7.809960842132568359e-02 -9.036263823509216309e-02 -1.052601411938667297e-01 -2.227130718529224396e-02 3.656051680445671082e-02 2.683886140584945679e-02 -2.640992105007171631e-01
3.818143531680107117e-02 1.265906244516372681e-01 -1.717347502708435059e-01 -2.359469980001449585e-01 -1.392797976732254028e-01 -2.238814234733581543e-01 -1.505497097969055176e-01 1.317423880100250244e-01 1.235302686691284180e-01 1.527766287326812744e-01 1.555105596780776978e-01 -7.995187491178512573e-02 -1.225321087986230850e-02 1.716996282339096069e-01 -1.819979101419448853e-01 9.374881535768508911e-02 -9.607383608818054199e-02 1.803013682365417480e-01 -1.806139796972274780e-01 2.377981841564178467e-01 1.038415580987930298e-01 2.897418141365051270e-01 4.430978372693061829e-02 2.618914656341075897e-02 1.004426367580890656e-02 -3.181082308292388916e-01 -2.539790272712707520e-01 2.439616173505783081e-01 9.874379634857177734e-02 2.157668024301528931e-01 3.664658963680267334e-02 3.685582578182220459e-01
3.516416251659393311e-02 1.501587480306625366e-01 -1.102073118090629578e-01 -1.020520180463790894e-01 -1.335300207138061523e-01 8.417800813913345337e-02 -1.496432721614837646e-01 7.295718789100646973e-02 2.690708339214324951e-01 2.817710041999816895e-01 8.660834282636642456e-02 1.789377443492412567e-02 -9.389156103134155273e-02 -2.171391248703002930e-02 -2.890114784240722656e-01 3.343738913536071777e-01 8.455607295036315918e-02 1.545919477939605713e-02 -1.897784918546676636e-01 -1.660074293613433838e-02 5.180063843727111816e-02 6.816828995943069458e-02 3.339222073554992676e-02 -3.351335823535919189e-01 -3.848530948162078857e-01 7.562695443630218506e-02 -2.133066207170486450e-01 -6.274256110191345215e-02 1.475689709186553955e-01 1.759449988603591919e-01 -2.744457423686981201e-01 2.025492936372756958e-01
8.171992748975753784e-02 4.121702164411544800e-02 -1.715630143880844116e-01 5.488488078117370605e-02 -1.817404329776763916e-01 1.246443241834640503e-01 7.983338832855224609e-02 2.762527763843536377e-01 2.978354394435882568e-01 1.493517607450485229e-01 -3.664530813694000244e-02 -4.164866730570793152e-02 8.725409954786300659e-02 -2.859130203723907471e-01 -2.088893391191959381e-02 3.857098221778869629e-01 1.832189112901687622e-01 3.740634396672248840e-02 -1.953005790710449219e-01 8.851559460163116455e-02 -1.187072768807411194e-01 1.943333446979522705e-01 4.167320206761360168e-02 1.745649427175521851e-01 -4.495640993118286133e-01 -2.056192420423030853e-02 -7.759635150432586670e-02 2.106296271085739136e-01 -1.121059432625770569e-02 2.126658409833908081e-01 8.550918847322463989e-02 6.834741681814193726e-02
1.668419688940048218e-01 2.383252233266830444e-01 -1.435578614473342896e-01 -4.462881386280059814e-01 -9.319194406270980835e-02 -5.236075073480606079e-02 2.647905945777893066e-01 2.287100553512573242e-01 2.938506752252578735e-02 -7.170937955379486084e-02 -8.214075863361358643e-02 1.084755137562751770e-01 -2.328035831451416016e-01 8.391502499580383301e-02 6.479192990809679031e-03 2.192317992448806763e-01 5.968323722481727600e-02 2.436268031597137451e-01 -1.697966307401657104e-01 1.637105643749237061e-01 2.850570157170295715e-02 1.710781455039978027e-01 -2.813805937767028809e-01 -5.849629640579223633e-02 -1.765527278184890747e-01 2.220790833234786987e-01 -1.045585721731185913e-01 2.946893274784088135e-01 -4.609837383031845093e-02 -1.244285404682159424e-01 2.685349993407726288e-02 -7.231045980006456375e-03
2.040106505155563354e-01 2.458833158016204834e-02 -1.054404228925704956e-01 -2.504097763448953629e-03 2.844450175762176514e-01 5.787361785769462585e-02 1.352378278970718384e-01 6.127887964248657227e-02 -2.109806612133979797e-02 -1.439481377601623535e-01 -6.657507270574569702e-02 4.898209869861602783e-02 -5.602385103702545166e-02 1.625574678182601929e-01 -3.628295660018920898e-02 2.206066697835922241e-01 -2.336009740829467773e-01 2.390120178461074829e-01 -2.869420945644378662e-01 7.209041714668273926e-02 1.184236556291580200e-01 3.163129687309265137e-01 1.002250686287879944e-01 6.017460674047470093e-02 -3.123362958431243896e-01 2.310801595449447632e-01 -9.533064812421798706e-02 1.254000812768936157e-01 -1.137813180685043335e-01 9.361308813095092773e-02 -3.769120573997497559e-01 2.574738562107086182e-01
1.205549910664558411e-01 2.081691175699234009e-01 -1.551195383071899414e-01 -3.571669459342956543e-01 -1.972412914037704468e-01 -6.418082863092422485e-02 1.936493515968322754e-01 1.511981487274169922e-01 1.791656762361526489e-01 -1.532855480909347534e-01 -5.911124497652053833e-02 9.784755855798721313e-02 -1.052042990922927856e-01 1.716403663158416748e-01 -9.224603325128555298e-02 2.650263607501983643e-01 -5.014868453145027161e-02 2.795934975147247314e-01 -9.136637300252914429e-02 1.654897183179855347e-01 7.204777747392654419e-02 2.809970676898956299e-01 -2.420582175254821777e-01 -7.640713453292846680e-02 -6.993258744478225708e-02 2.942910790443420410e-01 -1.172263920307159424e-01 2.416327744722366333e-01 -1.029710397124290466e-01 -2.398264557123184204e-01 -4.723666980862617493e-02 -1.400510687381029129e-02
3.375661373138427734e-01 1.676998287439346313e-01 -5.981271620839834213e-03 9.767176210880279541e-02 -1.164273843169212341e-01 2.476285099983215332e-01 1.902834326028823853e-01 1.323029994964599609e-01 1.570661664009094238e-01 5.215496197342872620e-02 -1.191409025341272354e-02 -6.577464193105697632e-02 1.467571854591369629e-01 -1.600114852190017700e-01 1.956855878233909607e-02 1.586339175701141357e-01 6.042222306132316589e-02 1.617697775363922119e-01 -1.893889904022216797e-01 1.291294991970062256e-01 -2.602789700031280518e-01 2.511310875415802002e-01 4.655719920992851257e-02 4.906336665153503418e-01 -2.966734468936920166e-01 6.799159198999404907e-02 -1.620220243930816650e-01 8.414737135171890259e-02 1.616621315479278564e-01 8.200954645872116089e-02 7.639459334313869476e-03 -1.624438352882862091e-02
1.569861769676208496e-01 1.676349639892578125e-01 -2.381209880113601685e-01 -1.415499895811080933e-01 -1.897572129964828491e-01 1.683266907930374146e-01 -1.666080951690673828e-01 1.921634674072265625e-01 2.545961141586303711e-01 1.489408910274505615e-01 -2.290984392166137695e-01 -7.522995024919509888e-02 2.808055877685546875e-01 2.645904719829559326e-01 -1.111879050731658936e-01 5.937134847044944763e-02 8.670489303767681122e-03 -9.454204887151718140e-02 -2.014588750898838043e-02 2.975258827209472656e-01 -9.014715999364852905e-02 2.966622412204742432e-01 2.000671252608299255e-02 2.772013843059539795e-01 8.559074997901916504e-02 -3.091676719486713409e-02 -6.260536145418882370e-03 -3.723398968577384949e-02 1.976165473461151123e-01 1.399475336074829102e-01 -2.993080914020538330e-01 -4.844088479876518250e-02
2.479558587074279785e-01 3.262040913105010986e-01 -1.579450210556387901e-03 -3.236491978168487549e-02 -1.757524162530899048e-01 8.071078360080718994e-02 -3.735433518886566162e-01 -7.162175327539443970e-02 1.670094877481460571e-01 1.719320714473724365e-01 -2.053233832120895386e-01 2.344142645597457886e-02 -1.416861563920974731e-01 1.133422702550888062e-01 1.918619722127914429e-01 3.091048896312713623e-01 5.879722535610198975e-03 2.228809148073196411e-01 3.144471719861030579e-02 8.189305663108825684e-02 2.280733436346054077e-01 3.896046578884124756e-01 -8.728206902742385864e-02 1.988718509674072266e-01 -2.545070350170135498e-01 -2.609271742403507233e-02 5.012873560190200806e-02 -2.263137511909008026e-02 5.348179116845130920e-02 -2.227510325610637665e-02 4.929658398032188416e-02 3.005852550268173218e-02
1.780041903257369995e-01 2.061534374952316284e-01 -2.719703018665313721e-01 -4.727839827537536621e-01 -1.276929229497909546e-01 2.035244554281234741e-02 2.381916642189025879e-01 1.666100323200225830e-01 1.286478936672210693e-01 -2.039912045001983643e-01 -7.758908718824386597e-02 9.781303256750106812e-02 -1.499686837196350098e-01 8.040255308151245117e-02 -1.099430322647094727e-01 2.700830698013305664e-01 3.293739259243011475e-02 2.516469359397888184e-01 -1.488708704710006714e-01 1.248721480369567871e-01 8.302107453346252441e-02 1.393972784280776978e-01 -2.269834876060485840e-01 -7.315567880868911743e-02 -2.245943099260330200e-01 2.115844786167144775e-01 -7.664455473423004150e-02 1.280751675367355347e-01 -9.507862851023674011e-03 -1.754362136125564575e-01 4.887945484369993210e-03 7.501239329576492310e-02
2.646654248237609863e-01 8.932464569807052612e-02 -8.994603902101516724e-02 1.458789557218551636e-01 -8.017752319574356079e-02 -2.828634679317474365e-01 7.137995678931474686e-03 5.007342249155044556e-02 -1.177486311644315720e-02 2.496966160833835602e-02 1.005999892950057983e-01 -7.510636351071298122e-04 -1.670977175235748291e-01 2.701515257358551025e-01 -5.552512034773826599e-02 3.690458238124847412e-01 5.822473391890525818e-02 1.454449445009231567e-01 3.765164315700531006e-02 1.928406655788421631e-01 9.666451811790466309e-02 1.391445547342300415e-01 -1.174702942371368408e-01 3.619102537631988525e-01 -1.888412982225418091e-01 -5.864538624882698059e-02 -1.453116089105606079e-01 1.327118128538131714e-01 -4.187623411417007446e-02 1.228676140308380127e-01 -3.971511721611022949e-01 -2.519900500774383545e-01
1.200488060712814331e-01 1.038844883441925049e-01 -2.130973786115646362e-01 -1.201188638806343079e-01 -2.562868297100067139e-01 -2.167592346668243408e-01 -2.667470872402191162e-01 2.843833565711975098e-01 1.772257089614868164e-01 1.832499653100967407e-01 -9.278137981891632080e-02 1.248941347002983093e-01 1.911736130714416504e-01 1.569671034812927246e-01 9.810939431190490723e-03 3.645415231585502625e-02 4.009328410029411316e-02 -6.926699727773666382e-02 7.508555799722671509e-02 6.889005453558638692e-05 2.030831277370452881e-01 4.460150003433227539e-01 -4.619201645255088806e-02 1.654550582170486450e-01 -2.530022263526916504e-01 3.038790449500083923e-02 -1.002404764294624329e-01 -2.285002730786800385e-02 2.032505124807357788e-01 -1.202506348490715027e-01 -1.175721511244773865e-01 -2.676407098770141602e-01
1.753124743700027466e-01 -2.155217975378036499e-01 -1.597884669899940491e-02 -2.651880979537963867e-01 -2.666790485382080078e-01 3.662651032209396362e-02 -1.438605934381484985e-01 3.095528855919837952e-02 -1.861580014228820801e-01 7.641172409057617188e-02 -3.140795603394508362e-02 -1.430848687887191772e-01 -1.372197717428207397e-01 2.017178982496261597e-01 -2.757445573806762695e-01 -4.913281183689832687e-03 -1.184466946870088577e-02 3.269412815570831299e-01 -2.214107662439346313e-01 1.595345288515090942e-01 1.021972764283418655e-02 1.114215627312660217e-01 4.664601385593414307e-02 3.759065270423889160e-01 -9.303520619869232178e-02 1.365870088338851929e-01 -9.179580956697463989e-02 2.720980048179626465e-01 1.442185044288635254e-01 -2.893679440021514893e-01 -5.949600040912628174e-02 -7.236839830875396729e-02
2.210153937339782715e-01 -2.349043451249599457e-02 -4.865152388811111450e-02 1.718314141035079956e-01 -4.794494807720184326e-01 2.061089873313903809e-01 -7.729510217905044556e-02 6.896775215864181519e-02 1.425253748893737793e-01 2.130840867757797241e-01 2.399081364274024963e-02 -1.374481171369552612e-01 -3.159676492214202881e-02 3.270846903324127197e-01 -1.662983559072017670e-03 1.796818524599075317e-01 2.075114659965038300e-02 6.519424915313720703e-02 -3.289206624031066895e-01 -3.911223262548446655e-02 -1.866281330585479736e-01 6.715267896652221680e-02 2.013184875249862671e-02 -1.005180701613426208e-01 -2.212533652782440186e-01 1.402866095304489136e-01 -1.876637935638427734e-01 1.959306895732879639e-01 1.724314838647842407e-01 1.714289635419845581e-01 1.089237555861473083e-01 -1.808138787746429443e-01
1.560554802417755127e-01 5.988607183098793030e-02 6.196166574954986572e-02 -1.193484291434288025e-02 -2.504397928714752197e-01 -2.800568938255310059e-02 -3.069073259830474854e-01 1.258142292499542236e-01 1.853772103786468506e-01 -1.241775751113891602e-01 3.912254422903060913e-02 1.537707895040512085e-01 -2.713247761130332947e-02 9.948934614658355713e-02 -6.679823994636535645e-02 2.137004435062408447e-01 2.659247256815433502e-02 1.026299223303794861e-02 -4.763211682438850403e-02 2.411848753690719604e-01 1.351301670074462891e-01 4.002459645271301270e-01 -1.079260483384132385e-01 2.708335220813751221e-01 -6.648147851228713989e-02 -3.423222005367279053e-01 -5.895460397005081177e-02 8.061631023883819580e-02 7.643059361726045609e-03 2.590497955679893494e-02 -4.079304039478302002e-01 -1.881619542837142944e-01
1.194710433483123779e-01 2.046358436346054077e-01 4.334784299135208130e-02 -2.256027311086654663e-01 3.235791251063346863e-02 3.308288753032684326e-01 2.828432023525238037e-01 8.098013699054718018e-02 2.065453678369522095e-01 -1.798998862504959106e-01 -1.888465583324432373e-01 8.035063743591308594e-02 -8.380761742591857910e-02 -5.364589765667915344e-02 -2.273361086845397949e-01 2.520636916160583496e-01 -2.046641521155834198e-02 -6.499637663364410400e-02 9.249815344810485840e-02 2.032301425933837891e-01 1.891098916530609131e-01 3.633221089839935303e-01 -2.399166524410247803e-01 1.351721882820129395e-01 -1.192251443862915039e-01 2.458548992872238159e-01 -1.900431662797927856e-01 8.724395185708999634e-02 -7.067213207483291626e-02 -1.233961284160614014e-01 -4.803803935647010803e-02 1.128894463181495667e-01
2.978333830833435059e-01 7.572822272777557373e-02 4.242220893502235413e-03 1.285020262002944946e-01 -1.370461434125900269e-01 1.178010478615760803e-01 1.676377505064010620e-01 -4.892370197921991348e-03 1.389263868331909180e-01 1.341201961040496826e-01 -1.437786668539047241e-01 1.334479302167892456e-01 3.472124338150024414e-01 9.064134955406188965e-02 -4.091942310333251953e-01 2.074658721685409546e-01 2.047241479158401489e-01 3.504374250769615173e-02 -1.810897439718246460e-01 1.450989842414855957e-01 2.119933953508734703e-03 2.779313325881958008e-01 -1.906079649925231934e-01 -1.143471226096153259e-01 -3.666446357965469360e-02 2.783756703138351440e-02 -1.953021287918090820e-01 9.653852134943008423e-02 2.958307266235351562e-01 1.565263122320175171e-01 -7.379496842622756958e-02 -1.501092761754989624e-01
1.238819956779479980e-01 8.373945206403732300e-02 -3.320052921772003174e-01 8.113720832625404000e-05 -3.430462479591369629e-01 -7.593958824872970581e-02 -2.053093463182449341e-01 1.544502377510070801e-01 -6.519674509763717651e-02 1.785716861486434937e-01 -3.164338879287242889e-03 -1.446629762649536133e-01 1.610183417797088623e-01 1.273515075445175171e-01 -3.310298547148704529e-02 3.104877285659313202e-02 -2.372261881828308105e-02 -2.171584069728851318e-01 -1.734939432935789227e-04 1.787161268293857574e-02 2.443269491195678711e-01 2.005365043878555298e-01 -6.899366527795791626e-02 1.888901293277740479e-01 -4.155997633934020996e-01 5.617532506585121155e-02 -3.550905883312225342e-01 -4.390953481197357178e-02 1.521092560142278671e-02 -1.608911901712417603e-01 -4.348831996321678162e-02 -2.374512702226638794e-01
4.166777431964874268e-02 -3.983292728662490845e-02 1.190751492977142334e-01 -5.864914134144783020e-02 -3.213497400283813477e-01 -1.338988989591598511e-01 7.740563899278640747e-02 3.553989231586456299e-01 1.044250279664993286e-01 -3.071393631398677826e-02 -9.954084642231464386e-03 1.668968945741653442e-01 6.190844625234603882e-02 2.622616291046142578e-01 -1.706915199756622314e-01 2.152805775403976440e-01 2.168316952884197235e-02 -2.386866211891174316e-01 -1.606136411428451538e-01 8.737694472074508667e-03 -1.380204409360885620e-01 2.243066132068634033e-01 -4.072866141796112061e-01 1.070095896720886230e-01 -1.376698017120361328e-01 1.296441107988357544e-01 -3.566377758979797363e-01 9.527920745313167572e-03 1.933524757623672485e-01 -1.235414482653141022e-02 -8.084383606910705566e-02 2.325271815061569214e-02
4.125519096851348877e-01 -1.279975771903991699e-01 -1.970712095499038696e-01 8.473722636699676514e-02 -1.116676721721887589e-03 1.004634797573089600e-01 -6.882032006978988647e-02 9.900930523872375488e-02 1.289927214384078979e-01 4.173180460929870605e-01 -2.622711062431335449e-01 2.081205993890762329e-01 1.036652624607086182e-01 2.469664216041564941e-01 -1.453076023608446121e-02 1.004122868180274963e-01 1.278200298547744751e-01 -1.816089749336242676e-01 -2.079771012067794800e-01 1.554472465068101883e-02 -2.227851375937461853e-02 1.810954213142395020e-01 -1.676775217056274414e-01 -5.504767969250679016e-02 -2.864839136600494385e-01 -1.443274132907390594e-02 -2.210483402013778687e-01 1.035043597221374512e-01 1.292269527912139893e-01 1.039544772356748581e-02 -9.651860594749450684e-02 -1.805718541145324707e-01
1.350305676460266113e-01 7.701497524976730347e-02 -1.473834272474050522e-02 -6.402020901441574097e-02 -2.311221361160278320e-01 -8.544616401195526123e-02 -9.228416532278060913e-02 1.645785570144653320e-01 5.675515159964561462e-02 8.907517045736312866e-02 -4.597493261098861694e-02 9.994658827781677246e-02 1.793145202100276947e-02 1.165124773979187012e-01 -3.436499536037445068e-01 1.655181646347045898e-01 1.675719767808914185e-01 -6.721651554107666016e-02 3.631628304719924927e-02 4.293208420276641846e-01 -6.429544091224670410e-02 2.568639814853668213e-01 -6.414423137903213501e-02 3.640461564064025879e-01 -2.340012788772583008e-01 -2.172667682170867920e-01 -3.916026651859283447e-02 -6.113105267286300659e-02 -8.213016204535961151e-03 8.623962849378585815e-02 -3.846700191497802734e-01 -6.966598331928253174e-02
1.606278717517852783e-01 1.760571300983428955e-01 -7.984753698110580444e-02 -2.550113201141357422e-01 -3.599490821361541748e-01 -2.446600422263145447e-02 1.398856639862060547e-01 3.645838201045989990e-01 2.366630733013153076e-01 -2.623441219329833984e-01 -1.793673485517501831e-01 1.047333553433418274e-01 -7.337838411331176758e-02 1.560063958168029785e-01 -2.012396454811096191e-01 1.698482483625411987e-01 -3.722961246967315674e-02 2.107858955860137939e-01 -2.431512344628572464e-03 6.404017098248004913e-03 -4.602755233645439148e-02 6.183442473411560059e-02 -8.875317871570587158e-03 -7.548946142196655273e-02 -2.753291428089141846e-01 1.745718568563461304e-01 -1.392216086387634277e-01 2.768316268920898438e-01 -9.142287820577621460e-02 -1.626214832067489624e-01 -1.171643063426017761e-01 -1.169906109571456909e-01
-5.977932736277580261e-02 -2.470227479934692383e-01 1.102358922362327576e-01 1.782958395779132843e-02 -6.489676982164382935e-02 1.764592714607715607e-02 -1.583513021469116211e-01 -6.795943528413772583e-02 3.557455539703369141e-01 9.914602339267730713e-02 1.589858531951904297e-01 -1.445663422346115112e-01 1.657112836837768555e-01 3.356040120124816895e-01 -3.072499036788940430e-01 -1.130285635590553284e-01 -1.192848663777112961e-02 1.070451363921165466e-01 -2.776651978492736816e-01 9.947202168405056000e-03 5.529331043362617493e-02 2.410953342914581299e-01 3.310913592576980591e-02 1.150398403406143188e-01 -2.760933935642242432e-01 1.843411289155483246e-02 -3.352994918823242188e-01 5.241361446678638458e-03 -1.268592923879623413e-01 -9.570068866014480591e-02 -2.833768725395202637e-01 1.826856518164277077e-03
2.425033897161483765e-01 1.580668985843658447e-01 -2.084871381521224976e-01 1.403045561164617538e-02 -3.244092687964439392e-02 1.432286202907562256e-01 -4.243349656462669373e-03 1.612976044416427612e-01 1.549772769212722778e-01 6.076369062066078186e-02 1.777015626430511475e-01 1.476446539163589478e-01 7.154258340597152710e-02 1.681448072195053101e-01 -9.149461239576339722e-02 1.584017574787139893e-01 4.843183793127536774e-03 -3.047398477792739868e-02 -2.314811646938323975e-01 -2.511432021856307983e-02 -1.177623867988586426e-01 3.346171677112579346e-01 -5.697017312049865723e-01 1.806098222732543945e-02 8.905855007469654083e-03 1.102098822593688965e-01 -2.310185432434082031e-01 8.576885610818862915e-02 2.794220447540283203e-01 6.107492372393608093e-02 -6.835324317216873169e-02 -1.080805510282516479e-01
2.814880311489105225e-01 -6.769508123397827148e-02 -1.049230992794036865e-01 -1.155522465705871582e-01 -1.701848059892654419e-01 -6.764932721853256226e-02 -1.614031381905078888e-02 3.101233243942260742e-01 2.971822023391723633e-01 1.292889118194580078e-01 -2.235391363501548767e-02 2.770243883132934570e-01 -5.236522853374481201e-02 3.594395220279693604e-01 -1.298432946205139160e-01 1.707213930785655975e-02 -8.687277138233184814e-02 -2.285126298666000366e-01 -1.040629949420690536e-02 -3.128397976979613304e-03 3.453310579061508179e-02 9.909046441316604614e-02 -3.865507841110229492e-01 -3.046036872547119856e-04 -2.871199548244476318e-01 -1.191110834479331970e-01 -1.461313664913177490e-01 9.381983429193496704e-02 2.568600773811340332e-01 5.079390481114387512e-02 -5.647387355566024780e-02 -1.078676357865333557e-01
1.179817542433738708e-01 1.915065646171569824e-01 -2.520644962787628174e-01 -1.616747975349426270e-01 -3.293245732784271240e-01 -1.200557053089141846e-01 -2.004277557134628296e-01 2.731174826622009277e-01 2.669192552566528320e-01 1.078970804810523987e-01 -2.365036010742187500e-01 -2.013251418247818947e-03 -7.727145403623580933e-02 -2.017802558839321136e-02 -1.070545166730880737e-01 1.666451692581176758e-01 1.549555212259292603e-01 1.901790648698806763e-01 -1.000168770551681519e-01 1.745038628578186035e-01 2.016628831624984741e-01 1.714546680450439453e-01 2.880259156227111816e-01 -9.479080885648727417e-02 -1.282394379377365112e-01 6.841411441564559937e-02 -2.631097435951232910e-01 -9.183011949062347412e-02 -1.892989873886108398e-01 -1.959029883146286011e-01 4.263341054320335388e-02 -1.430582907050848007e-02
1.058732494711875916e-01 1.895787268877029419e-01 -1.934470385313034058e-01 -3.566207587718963623e-01 1.319581456482410431e-02 5.188158154487609863e-02 2.529374957084655762e-01 8.218169957399368286e-02 1.228342875838279724e-01 -1.275797039270401001e-01 -1.323673427104949951e-01 5.671720951795578003e-02 7.343875616788864136e-02 -2.607564069330692291e-02 -2.530985474586486816e-01 2.351739555597305298e-01 1.366160716861486435e-02 3.106943145394325256e-02 -1.725277155637741089e-01 -3.512567281723022461e-02 -1.184118539094924927e-01 2.215482890605926514e-01 -1.989037245512008667e-01 -1.220619529485702515e-01 -1.065703183412551880e-01 3.491818308830261230e-01 -2.504724562168121338e-01 2.044293433427810669e-01 -3.637747094035148621e-02 -3.465146720409393311e-01 -1.226937025785446167e-01 1.145908907055854797e-01
2.319783419370651245e-01 2.635717093944549561e-01 -8.735422790050506592e-02 6.487504113465547562e-03 -9.461562335491180420e-02 -1.061516776680946350e-01 -5.390873551368713379e-02 8.265370130538940430e-02 3.118249177932739258e-01 1.521448493003845215e-01 -3.532695472240447998e-01 5.359090492129325867e-02 -1.104508861899375916e-01 1.666527986526489258e-01 -9.444698691368103027e-02 2.748887538909912109e-01 8.796306699514389038e-02 3.079494228586554527e-03 -7.196527719497680664e-02 3.617958351969718933e-02 2.037646472454071045e-01 2.163070887327194214e-01 -4.385919868946075439e-02 -2.974262833595275879e-01 -1.436815112829208374e-01 2.964013516902923584e-01 -7.682607509195804596e-03 8.735936135053634644e-02 -1.482137739658355713e-01 3.534425497055053711e-01 -9.962242096662521362e-02 2.534143440425395966e-02
1.868426799774169922e-01 1.372458785772323608e-01 6.083524972200393677e-02 1.245708540081977844e-01 -1.966415345668792725e-01 -1.710059791803359985e-01 3.835294628515839577e-04 4.411434829235076904e-01 1.111988797783851624e-01 4.479633271694183350e-02 2.302861362695693970e-01 -1.721207797527313232e-02 -1.535106748342514038e-01 2.187614738941192627e-01 2.801873721182346344e-03 1.270180493593215942e-01 -3.629494924098253250e-03 4.951322916895151138e-03 -1.335910260677337646e-01 -3.194661810994148254e-02 6.519963033497333527e-03 1.647790521383285522e-01 -3.666460514068603516e-01 3.207177519798278809e-01 -5.906568467617034912e-02 8.828374743461608887e-02 -2.767557501792907715e-01 1.981957256793975830e-01 1.899938583374023438e-01 1.338442265987396240e-01 -2.087855339050292969e-01 3.320173174142837524e-02
-1.361754983663558960e-01 1.182193979620933533e-01 -1.779119223356246948e-01 -4.817154631018638611e-02 -5.004362463951110840e-01 5.083665996789932251e-02 -6.636402010917663574e-02 8.369071781635284424e-02 2.520804703235626221e-01 2.750582098960876465e-01 -1.067605689167976379e-01 -6.828338652849197388e-02 -1.475478708744049072e-01 -1.251142174005508423e-01 -2.782313525676727295e-01 2.524957656860351562e-01 -2.859468571841716766e-02 4.405025765299797058e-02 3.948203753679990768e-03 2.722174674272537231e-02 1.093072295188903809e-01 1.293858140707015991e-01 5.261825770139694214e-02 -9.095083922147750854e-02 -2.851309478282928467e-01 5.620890110731124878e-02 -8.803293108940124512e-02 3.220196962356567383e-01 -8.621124923229217529e-02 1.731429398059844971e-01 -2.395105808973312378e-01 -3.604782745242118835e-02
-7.375429570674896240e-02 4.401677846908569336e-02 6.456552073359489441e-03 -1.113154217600822449e-01 -4.363653063774108887e-02 1.560649871826171875e-01 -1.771812140941619873e-01 6.390549242496490479e-02 3.302198052406311035e-01 2.042195498943328857e-01 9.627521783113479614e-02 5.871952325105667114e-02 -1.517957299947738647e-01 1.784304231405258179e-01 -9.735321998596191406e-02 3.751799166202545166e-01 5.416163429617881775e-02 5.080988630652427673e-02 -1.333522200584411621e-01 1.933678239583969116e-01 2.492016255855560303e-01 1.547128558158874512e-01 -5.042134225368499756e-02 -2.467745542526245117e-01 -2.207044064998626709e-01 -9.894849732518196106e-03 -2.006328403949737549e-01 3.853514324873685837e-03 1.833330094814300537e-01 1.987895965576171875e-01 -4.212784469127655029e-01 -4.568262025713920593e-03
-1.580473333597183228e-01 2.829540669918060303e-01 -4.740763455629348755e-02 4.483133181929588318e-02 -4.293778538703918457e-01 -1.037506666034460068e-02 4.079549759626388550e-02 5.317590385675430298e-02 2.405864745378494263e-01 1.839290559291839600e-01 -1.937399990856647491e-02 1.226258277893066406e-01 -4.168799892067909241e-02 -7.229667156934738159e-02 -3.643269538879394531e-01 2.600761950016021729e-01 -1.404067575931549072e-01 -7.768695801496505737e-02 -1.232493147253990173e-01 -1.198931317776441574e-02 5.824500694870948792e-02 2.657531797885894775e-01 -5.944290664047002792e-03 -1.069965660572052002e-01 -1.422975361347198486e-01 -1.512161344289779663e-01 -3.800199553370475769e-02 3.012961149215698242e-01 1.687201112508773804e-02 2.176724225282669067e-01 -2.783307731151580811e-01 -1.471513882279396057e-02
-5.107784271240234375e-02 -3.325940296053886414e-02 -9.988776594400405884e-02 -1.381613761186599731e-01 -3.565543889999389648e-01 -1.320770382881164551e-01 6.716706603765487671e-02 2.973646223545074463e-01 3.588615655899047852e-01 1.339361518621444702e-01 -2.431466132402420044e-01 -1.332962363958358765e-01 -1.005759164690971375e-01 9.761960059404373169e-02 -1.287145167589187622e-01 1.771396398544311523e-01 -1.334684714674949646e-02 -1.290231198072433472e-01 6.744876503944396973e-02 1.473558098077774048e-01 1.366058290004730225e-01 1.591605991125106812e-01 9.911156957969069481e-04 -1.414500027894973755e-01 -1.879383623600006104e-01 1.870196461677551270e-01 -2.436258643865585327e-01 1.836346089839935303e-01 2.031127549707889557e-02 3.059405982494354248e-01 -2.696725428104400635e-01 3.617098927497863770e-02
1.411550939083099365e-01 2.001716345548629761e-01 -1.623692214488983154e-01 4.807748645544052124e-02 -3.914821892976760864e-02 -9.690119326114654541e-02 -3.999086841940879822e-02 -8.380712568759918213e-02 -3.729418665170669556e-02 -5.302441120147705078e-02 -2.522479891777038574e-01 1.425517648458480835e-01 -3.318495750427246094e-01 2.231107652187347412e-01 -1.913310587406158447e-02 2.533979713916778564e-02 -2.074848264455795288e-01 1.889991611242294312e-01 -9.420360438525676727e-03 -3.146643936634063721e-02 1.850939691066741943e-01 5.442344024777412415e-02 -5.541370809078216553e-02 8.860395848751068115e-02 -4.078855514526367188e-01 1.065533980727195740e-01 -1.402344405651092529e-01 2.849058210849761963e-01 1.203832477331161499e-01 1.204983443021774292e-01 -4.350914359092712402e-01 1.336128413677215576e-01
3.456754684448242188e-01 5.327817797660827637e-02 5.106011778116226196e-02 1.085772924125194550e-02 -2.519055008888244629e-01 -1.974284350872039795e-01 -2.442582100629806519e-01 1.211937069892883301e-01 1.290277093648910522e-01 -4.627798497676849365e-02 5.113849788904190063e-02 -9.583005309104919434e-02 1.048450451344251633e-02 2.570002079010009766e-01 -5.109907127916812897e-03 6.148187071084976196e-02 2.791403234004974365e-01 -2.634611167013645172e-02 -1.155752837657928467e-01 2.941564321517944336e-01 -3.538196906447410583e-02 2.519096434116363525e-01 -7.996647059917449951e-02 2.438347637653350830e-01 -1.952611356973648071e-01 -1.417537331581115723e-01 7.626674324274063110e-02 1.120049431920051575e-01 -8.345180004835128784e-02 -6.754545867443084717e-02 -4.410589933395385742e-01 -7.684581726789474487e-02
2.069332301616668701e-01 1.702415943145751953e-01 -1.092115938663482666e-01 -1.643622070550918579e-01 -1.169965043663978577e-01 -1.176217272877693176e-01 2.127824909985065460e-02 3.634869307279586792e-02 3.754290565848350525e-02 3.442176803946495056e-02 -2.556972764432430267e-02 1.944222599267959595e-01 -3.732285797595977783e-01 1.385340988636016846e-01 -2.555339224636554718e-02 -5.040512233972549438e-02 -1.522061079740524292e-01 1.856489777565002441e-01 1.806909888982772827e-01 1.701134443283081055e-02 -1.723808199167251587e-01 1.308623701333999634e-01 -7.873188704252243042e-03 8.783090859651565552e-02 -3.541452586650848389e-01 -2.083714008331298828e-01 -3.664202988147735596e-01 3.482415080070495605e-01 -1.653961278498172760e-02 -2.108329236507415771e-01 -2.059077173471450806e-01 2.327274531126022339e-02
-7.252731919288635254e-02 2.389019727706909180e-01 -3.278384730219841003e-02 4.328385740518569946e-02 -3.753683865070343018e-01 -1.621852368116378784e-01 -2.801875770092010498e-02 -9.937191754579544067e-02 2.729730606079101562e-01 1.599450558423995972e-01 -1.727956235408782959e-01 1.883487850427627563e-01 -7.428133487701416016e-02 6.867767125368118286e-02 -1.712765097618103027e-01 2.446467578411102295e-01 -1.076264753937721252e-01 -3.082940541207790375e-02 -2.519229054450988770e-01 1.100190430879592896e-01 3.012961447238922119e-01 6.271346658468246460e-02 -2.653292752802371979e-02 2.374878898262977600e-02 -2.362600415945053101e-01 -2.349797487258911133e-01 -2.096337974071502686e-01 2.068590670824050903e-01 -2.171525508165359497e-01 1.305041164159774780e-01 -7.166060805320739746e-02 -2.020472735166549683e-01
2.875541448593139648e-01 1.719729751348495483e-01 3.485157713294029236e-02 -2.954868078231811523e-01 -1.254672259092330933e-01 -2.139551341533660889e-01 1.733051240444183350e-01 2.150507830083370209e-02 1.350667029619216919e-01 2.208432108163833618e-01 1.534345652908086777e-02 -1.677563935518264771e-01 7.381194271147251129e-03 8.900026977062225342e-02 -4.756225645542144775e-02 2.754991054534912109e-01 -6.491018086671829224e-02 1.981966793537139893e-01 1.548730651848018169e-03 2.244711071252822876e-01 -1.345987468957901001e-01 2.316734790802001953e-01 -3.892673924565315247e-02 3.690333664417266846e-01 -3.143204748630523682e-01 -4.205423966050148010e-02 -9.661248326301574707e-02 5.691413208842277527e-02 2.814383804798126221e-01 9.910512715578079224e-02 2.125133760273456573e-02 -1.402488797903060913e-01
1.713786125183105469e-01 -8.526209741830825806e-02 2.853728532791137695e-01 1.154770627617835999e-01 -2.350485324859619141e-01 -1.978241652250289917e-01 7.444822788238525391e-02 9.806839376688003540e-02 2.502420544624328613e-01 5.822727922350168228e-03 3.203836455941200256e-02 1.511144638061523438e-01 2.402518317103385925e-02 2.732071876525878906e-01 -1.473258584737777710e-01 9.091624058783054352e-03 -1.521543413400650024e-01 -1.520133316516876221e-01 -1.759480088949203491e-01 6.045458465814590454e-02 -1.501325611025094986e-02 4.133006036281585693e-01 -3.301101326942443848e-01 1.813502311706542969e-01 -9.121216833591461182e-02 1.204427778720855713e-01 -2.345908582210540771e-01 9.296470135450363159e-02 2.546779811382293701e-01 6.480832397937774658e-02 -1.612801402807235718e-01 -1.313104946166276932e-02
3.241802155971527100e-01 -8.851662278175354004e-02 6.253790855407714844e-02 1.167035996913909912e-01 -1.847475171089172363e-01 7.930470257997512817e-02 -3.313169255852699280e-02 -1.979589015245437622e-01 1.019453257322311401e-01 -1.525275856256484985e-01 6.924866884946823120e-02 -5.670024082064628601e-02 -3.543452918529510498e-02 1.992888897657394409e-01 5.601141229271888733e-02 1.076267659664154053e-01 3.258909657597541809e-02 8.377115428447723389e-02 6.110309809446334839e-02 2.041575759649276733e-01 9.195385128259658813e-02 3.324569463729858398e-01 -6.779524683952331543e-02 2.628270983695983887e-01 -1.249149292707443237e-01 -4.788530245423316956e-02 -1.212052255868911743e-01 4.144717454910278320e-01 1.958111068233847618e-03 1.394850015640258789e-01 -4.092780649662017822e-01 -2.323379069566726685e-01
8.960331231355667114e-02 6.937593966722488403e-02 8.657434582710266113e-02 2.716792747378349304e-02 -2.495009601116180420e-01 -7.032555341720581055e-02 9.160274267196655273e-02 2.635158300399780273e-01 2.352452725172042847e-01 1.233856901526451111e-01 5.319134891033172607e-02 1.985706537961959839e-01 -1.336318813264369965e-02 2.619926333427429199e-01 -4.934311658143997192e-02 -3.781962022185325623e-02 -2.372623188421130180e-03 -1.865736991167068481e-01 -6.750801205635070801e-02 1.341518610715866089e-01 -1.615700423717498779e-01 3.172170817852020264e-01 -3.708272576332092285e-01 9.798958152532577515e-02 -1.957784295082092285e-01 3.181723654270172119e-01 -3.797204196453094482e-01 9.115681052207946777e-02 1.258729398250579834e-01 -2.127377688884735107e-02 -4.482532665133476257e-02 -8.250581473112106323e-02
6.881025433540344238e-02 -6.771336495876312256e-02 -1.802454590797424316e-01 -1.667678505182266235e-01 -4.638879373669624329e-02 1.820573508739471436e-01 -2.430826276540756226e-01 6.911037117242813110e-02 2.289456129074096680e-01 -2.354051172733306885e-02 -4.582041129469871521e-02 -9.130311012268066406e-02 1.721201837062835693e-01 3.282121717929840088e-01 -2.488123774528503418e-01 4.059136807918548584e-01 -3.546054959297180176e-01 2.054600417613983154e-01 3.642218932509422302e-02 -2.948844730854034424e-01 1.896163374185562134e-01 1.249454915523529053e-01 -1.013583615422248840e-01 7.498513441532850266e-03 -1.384544372558593750e-01 7.160824723541736603e-03 -1.936116069555282593e-01 2.411396801471710205e-02 -2.032263204455375671e-03 -5.716286972165107727e-02 -1.528572738170623779e-01 -4.155849292874336243e-02
-9.669269621372222900e-02 -5.541072785854339600e-02 -3.932074829936027527e-02 2.811799943447113037e-02 -1.531186848878860474e-01 4.057522490620613098e-02 -2.170789241790771484e-01 1.117453500628471375e-01 3.520048856735229492e-01 1.930090785026550293e-01 1.085746139287948608e-01 -1.471167653799057007e-01 -1.001808717846870422e-01 1.442361176013946533e-01 -1.541587859392166138e-01 2.377951592206954956e-01 1.702367514371871948e-01 2.528197690844535828e-02 -2.134328037500381470e-01 1.609789431095123291e-01 2.760158181190490723e-01 1.497718393802642822e-01 1.100153382867574692e-02 -4.335931316018104553e-02 -3.131226599216461182e-01 -8.440003544092178345e-02 -6.403730809688568115e-02 3.860823512077331543e-01 2.380180954933166504e-01 1.563663780689239502e-01 -1.700565665960311890e-01 1.572941690683364868e-01
3.906818330287933350e-01 -6.229679659008979797e-02 -3.409824371337890625e-01 -1.622225046157836914e-01 -3.184235990047454834e-01 1.088670548051595688e-02 -6.198786944150924683e-02 1.250439286231994629e-01 1.087000146508216858e-01 1.123848408460617065e-01 -8.412685245275497437e-02 2.892267704010009766e-01 4.160603880882263184e-02 2.365050613880157471e-01 2.937175333499908447e-03 5.972299724817276001e-02 2.535496056079864502e-01 -1.702038943767547607e-02 4.362155497074127197e-02 -2.547048032283782959e-02 -1.044618189334869385e-01 3.860598802566528320e-01 -2.520184265449643135e-03 -1.383170764893293381e-02 -1.310478895902633667e-01 -2.257915139198303223e-01 -2.473015338182449341e-01 5.257289111614227295e-02 1.953880488872528076e-01 -7.054275833070278168e-03 -7.674926519393920898e-02 4.408329725265502930e-03
2.986876070499420166e-01 2.628728449344635010e-01 -1.611096709966659546e-01 -1.968487799167633057e-01 -5.919162929058074951e-02 -1.268885731697082520e-01 8.779185265302658081e-02 2.009686678647994995e-01 1.430087089538574219e-01 -2.938606739044189453e-01 -3.795611262321472168e-01 7.485333830118179321e-02 3.183420002460479736e-02 3.462258875370025635e-01 4.527130722999572754e-02 2.835843712091445923e-02 -4.437530413269996643e-02 2.703709155321121216e-02 -5.066656693816184998e-02 1.049041450023651123e-01 -5.300788581371307373e-02 8.181998878717422485e-02 5.603277683258056641e-02 -4.641314223408699036e-02 -4.230084121227264404e-01 1.246306449174880981e-01 -6.611017137765884399e-02 2.646701633930206299e-01 1.574095040559768677e-01 -3.106919489800930023e-02 -5.794656649231910706e-02 -1.364008523523807526e-03
2.993212044239044189e-01 2.669826336205005646e-02 -1.525513529777526855e-01 6.143279373645782471e-02 -4.611827433109283447e-02 -4.792501404881477356e-02 2.065001130104064941e-01 1.369786709547042847e-01 2.778246998786926270e-01 9.557352215051651001e-02 7.629480212926864624e-02 7.667824625968933105e-02 -2.013897895812988281e-01 1.508493423461914062e-01 -2.331570982933044434e-01 -7.424841076135635376e-02 -5.416401196271181107e-03 1.358230262994766235e-01 -2.430665642023086548e-01 -4.436192661523818970e-02 1.186887398362159729e-01 2.725099958479404449e-02 2.894755005836486816e-01 2.554128766059875488e-01 -4.007538259029388428e-01 2.049926221370697021e-01 -6.018504127860069275e-02 3.993555158376693726e-02 1.042221039533615112e-01 1.254413276910781860e-01 -1.428841948509216309e-01 3.120335340499877930e-01
3.277418017387390137e-02 3.359556794166564941e-01 -8.092990517616271973e-02 -3.955399096012115479e-01 -1.445713192224502563e-01 3.455493748188018799e-01 -5.232131481170654297e-02 2.302922904491424561e-01 3.333474695682525635e-01 6.802250444889068604e-02 1.848185062408447266e-02 -4.071645438671112061e-02 -2.733993828296661377e-01 -1.691837906837463379e-01 -1.406868398189544678e-01 1.942946612834930420e-01 5.616954714059829712e-02 9.809305518865585327e-02 -1.901702731847763062e-01 1.228235140442848206e-01 7.318851351737976074e-02 1.457577943801879883e-01 3.413375001400709152e-03 -1.512792110443115234e-01 -1.061439961194992065e-01 7.807917147874832153e-02 -1.512974500656127930e-01 -1.021948978304862976e-01 -1.417834497988224030e-02 -1.351008117198944092e-01 -1.950178742408752441e-01 1.661656200885772705e-01
-8.734245598316192627e-02 1.737212389707565308e-01 -1.393817514181137085e-01 -4.579954966902732849e-02 -3.166854381561279297e-01 1.045022979378700256e-01 2.028999151661992073e-03 7.530569285154342651e-02 2.241414636373519897e-01 -4.440322518348693848e-02 -3.345387279987335205e-01 -1.287161111831665039e-01 -1.776717156171798706e-01 6.190883740782737732e-02 -1.153374835848808289e-01 9.276656806468963623e-02 -3.684792295098304749e-02 -4.465282335877418518e-02 4.992576315999031067e-02 2.582479082047939301e-02 1.280249059200286865e-01 1.836076974868774414e-01 -8.541817963123321533e-02 -1.500035524368286133e-01 -2.213481366634368896e-01 2.846110463142395020e-01 -2.907858192920684814e-01 3.273046314716339111e-01 -1.281710118055343628e-01 1.382425278425216675e-01 -3.511658906936645508e-01 1.372162103652954102e-01
3.952781558036804199e-01 3.113592602312564850e-02 2.884041704237461090e-02 4.335427656769752502e-02 -2.582735121250152588e-01 6.472219526767730713e-02 -1.151316612958908081e-01 2.865855097770690918e-01 1.637751013040542603e-01 3.174555897712707520e-01 2.175112068653106689e-01 1.513718366622924805e-01 3.400882333517074585e-02 2.415975183248519897e-01 -1.048123911023139954e-01 1.309100091457366943e-01 -2.515687048435211182e-01 -3.103538649156689644e-03 -1.426729410886764526e-01 2.141034603118896484e-01 -2.491007894277572632e-01 2.345572263002395630e-01 -1.833380460739135742e-01 1.468268930912017822e-01 2.151644602417945862e-02 1.597619503736495972e-01 -4.751767218112945557e-02 1.065668836236000061e-01 1.141506507992744446e-01 -1.085528954863548279e-01 -1.049759909510612488e-01 -1.056064665317535400e-01
-7.423164695501327515e-02 2.174692228436470032e-02 -1.315430458635091782e-02 -4.872808605432510376e-02 -9.548585861921310425e-02 -4.872123152017593384e-02 -1.699422001838684082e-01 -4.744431748986244202e-02 -2.160916104912757874e-02 2.025139778852462769e-01 -2.913053333759307861e-01 1.172683537006378174e-01 -1.836980432271957397e-01 2.830139398574829102e-01 2.560736835002899170e-01 1.198905929923057556e-01 -6.459566205739974976e-02 2.378112375736236572e-01 -7.882649451494216919e-02 5.143282189965248108e-02 3.825095295906066895e-02 2.926987409591674805e-01 -5.696094036102294922e-02 2.217406779527664185e-01 -4.063401222229003906e-01 -6.568041443824768066e-02 -2.762275636196136475e-01 6.884031929075717926e-03 6.597940623760223389e-02 -2.898018956184387207e-01 -1.962158828973770142e-01 1.822597235441207886e-01
6.067810952663421631e-02 1.499035954475402832e-01 1.666537523269653320e-01 -9.974366426467895508e-02 -1.066050529479980469e-01 -5.865927413105964661e-02 6.579161435365676880e-02 2.478881776332855225e-01 -9.675689041614532471e-03 1.429401785135269165e-01 -2.872318588197231293e-02 2.638264596462249756e-01 1.949631050229072571e-02 7.531752437353134155e-02 -1.146730780601501465e-01 1.087766140699386597e-01 1.100156307220458984e-01 -1.851966977119445801e-01 -5.503335595130920410e-02 1.370243430137634277e-01 -1.459826081991195679e-01 3.577616214752197266e-01 -2.116728425025939941e-01 3.034383952617645264e-01 -1.207191273570060730e-01 1.350373923778533936e-01 -4.318710267543792725e-01 1.160748377442359924e-01 3.488676548004150391e-01 -3.090596199035644531e-02 -6.880708783864974976e-02 -1.377303600311279297e-01
2.205117791891098022e-01 -8.305813372135162354e-02 3.803774714469909668e-03 -2.423204928636550903e-01 -2.548215985298156738e-01 -1.265253424644470215e-01 -1.438496410846710205e-01 1.453179866075515747e-01 2.031942158937454224e-01 -1.383110582828521729e-01 2.238640002906322479e-02 3.292100429534912109e-01 -1.231240667402744293e-02 3.209279477596282959e-01 -5.187475308775901794e-02 -4.981301259249448776e-03 -3.372831270098686218e-02 -2.264862805604934692e-01 9.132127463817596436e-02 8.853552863001823425e-03 -1.510477531701326370e-02 3.332551419734954834e-01 -8.801018446683883667e-02 2.475228458642959595e-01 -1.702876687049865723e-01 5.655509606003761292e-02 -3.286892771720886230e-01 1.872055046260356903e-02 3.095098137855529785e-01 -8.076573908329010010e-02 -3.769167885184288025e-02 -4.851244390010833740e-02
2.102771550416946411e-01 -6.613904982805252075e-02 9.136989712715148926e-02 -3.673219308257102966e-02 -2.465584129095077515e-01 2.443207651376724243e-01 -7.304695248603820801e-02 1.748861931264400482e-02 1.444346904754638672e-01 2.915169112384319305e-02 -2.516320347785949707e-02 -3.567264676094055176e-01 9.182331711053848267e-02 -6.268624216318130493e-02 -3.822430670261383057e-01 3.295898437500000000e-01 6.132786348462104797e-02 5.790869519114494324e-02 -5.328899994492530823e-02 -3.137243911623954773e-02 -2.318841516971588135e-01 2.152409255504608154e-01 -1.872043497860431671e-02 7.269244641065597534e-02 -8.727166801691055298e-02 -7.228998094797134399e-02 -9.824020415544509888e-02 4.569611251354217529e-01 1.614487171173095703e-01 7.978466153144836426e-02 -9.752524644136428833e-02 -9.469003975391387939e-02
5.035914108157157898e-02 1.674514263868331909e-01 -5.923710390925407410e-02 -2.214730158448219299e-02 -1.087695807218551636e-01 3.739011660218238831e-02 1.205562651157379150e-01 -1.563695669174194336e-01 4.425990879535675049e-01 3.165982663631439209e-02 -3.431333005428314209e-01 -9.748160094022750854e-02 3.454621182754635811e-03 2.728975377976894379e-02 -2.436735481023788452e-01 1.425621211528778076e-01 1.087682247161865234e-01 -4.155286028981208801e-02 1.124446466565132141e-02 1.872890740633010864e-01 1.327628642320632935e-01 2.104042768478393555e-01 -2.001827210187911987e-01 -1.174177601933479309e-01 -2.469930797815322876e-02 2.815395593643188477e-01 -3.485794365406036377e-01 1.640875190496444702e-01 3.853882849216461182e-02 -1.803751476109027863e-02 -3.066931068897247314e-01 1.411332637071609497e-01
3.725857734680175781e-01 -1.148414537310600281e-01 -7.275725156068801880e-02 1.256600115448236465e-02 -2.142969816923141479e-01 1.736069917678833008e-01 6.057360768318176270e-02 9.147989004850387573e-02 5.693536251783370972e-02 2.342593856155872345e-02 1.995244324207305908e-01 3.989433869719505310e-02 -2.945845127105712891e-01 3.546415269374847412e-01 7.936680316925048828e-02 -3.690551593899726868e-02 -2.030569314956665039e-01 4.128110036253929138e-02 -1.861740946769714355e-01 1.190161183476448059e-01 8.772877603769302368e-02 3.002951443195343018e-01 1.408802270889282227e-01 1.559241414070129395e-01 -3.854551613330841064e-01 1.247966811060905457e-01 -1.570994853973388672e-01 1.549945771694183350e-01 -7.543482631444931030e-02 2.865769155323505402e-02 1.857490986585617065e-01 -3.705419972538948059e-02
1.995551884174346924e-01 3.200124502182006836e-01 -7.438420504331588745e-02 -1.081699430942535400e-01 -2.751016914844512939e-01 -7.134240865707397461e-02 -7.144513726234436035e-02 1.339315026998519897e-01 1.080161184072494507e-01 4.626175016164779663e-02 1.309039890766143799e-01 -1.941885501146316528e-01 3.028259277343750000e-01 2.610770463943481445e-01 -2.085922360420227051e-01 -1.734669059514999390e-01 4.659373313188552856e-02 -7.089814543724060059e-02 -1.753698736429214478e-01 1.203432604670524597e-01 -6.195157766342163086e-02 2.492378503084182739e-01 -1.996692270040512085e-02 2.332868576049804688e-01 -4.641350805759429932e-01 9.162121266126632690e-02 5.868976004421710968e-03 2.631657384335994720e-02 5.988704785704612732e-02 -1.004220098257064819e-01 -1.385161131620407104e-01 -6.316783279180526733e-02
2.981809973716735840e-01 -1.208861395716667175e-01 -2.937137782573699951e-01 -6.290997378528118134e-03 -1.444159895181655884e-01 1.636684499680995941e-02 4.694512113928794861e-02 2.958973050117492676e-01 1.730893701314926147e-01 2.518595457077026367e-01 -2.548793852329254150e-01 3.193823099136352539e-01 1.452882587909698486e-01 2.410404756665229797e-02 6.378052290529012680e-03 1.225497201085090637e-01 1.149069145321846008e-01 -1.391776800155639648e-01 -2.975331842899322510e-01 -2.071048691868782043e-02 -4.469428211450576782e-02 -1.212959550321102142e-02 -1.493308395147323608e-01 3.328626602888107300e-02 -2.284778505563735962e-01 1.132706832140684128e-02 -2.606536448001861572e-01 1.265151798725128174e-01 -1.645750924944877625e-02 -8.710686862468719482e-02 -2.100081294775009155e-01 -2.585608661174774170e-01
4.301151260733604431e-02 2.138397395610809326e-01 3.558045253157615662e-02 -4.985807836055755615e-02 -2.440455257892608643e-01 -1.384017765522003174e-01 -8.536826819181442261e-02 2.640427649021148682e-01 9.009222686290740967e-02 1.954144984483718872e-02 -7.002793252468109131e-02 -1.195285618305206299e-01 1.537116616964340210e-01 3.097105026245117188e-01 -3.980672731995582581e-02 9.213357698172330856e-04 5.919478088617324829e-02 -2.319934070110321045e-01 -2.858808040618896484e-01 1.223425939679145813e-01 4.186574816703796387e-01 2.026010453701019287e-01 2.034972012042999268e-01 2.126223146915435791e-01 -2.064043730497360229e-01 8.992478996515274048e-02 -2.784915268421173096e-01 1.051310226321220398e-01 -1.278277933597564697e-01 -4.074883460998535156e-02 -3.998640552163124084e-02 1.681332141160964966e-01
-2.118934839963912964e-01 -2.244266681373119354e-02 -2.045248895883560181e-01 -1.479263696819543839e-02 -8.425800502300262451e-02 2.361554801464080811e-01 -1.491407901048660278e-01 5.743490159511566162e-02 2.792040407657623291e-01 -9.143756330013275146e-02 -1.762336492538452148e-01 9.631950408220291138e-02 -4.149046167731285095e-02 2.345452159643173218e-01 -6.698053330183029175e-02 -7.922992110252380371e-02 -2.016682922840118408e-01 3.945774957537651062e-02 -1.887709945440292358e-01 2.371776849031448364e-01 1.664040237665176392e-01 3.640135228633880615e-01 -1.618908159434795380e-02 -6.587030366063117981e-04 -2.861353456974029541e-01 3.114722371101379395e-01 -1.245197188109159470e-02 1.182180196046829224e-01 -2.925624549388885498e-01 7.331293076276779175e-02 -2.266534119844436646e-01 -7.608617655932903290e-03
1.230621337890625000e-01 2.463582903146743774e-01 -1.999707370996475220e-01 8.003476262092590332e-02 -6.246147304773330688e-02 -1.040903758257627487e-02 -1.862712502479553223e-01 1.008783802390098572e-01 3.605119138956069946e-02 1.897265166044235229e-01 -1.116429045796394348e-01 -2.084497213363647461e-01 -1.328549385070800781e-01 2.851281762123107910e-01 -1.057303547859191895e-01 1.163456290960311890e-01 2.313803583383560181e-01 1.514267325401306152e-01 -2.117994427680969238e-01 4.333372414112091064e-02 1.067711785435676575e-01 7.685776054859161377e-02 -1.450116038322448730e-01 2.090190201997756958e-01 -3.320235386490821838e-02 -3.142206668853759766e-01 -6.892149150371551514e-02 1.719530522823333740e-01 2.016327530145645142e-01 -2.598137035965919495e-02 -4.779029786586761475e-01 5.390649661421775818e-02
4.352878332138061523e-01 2.711101993918418884e-02 -1.875125765800476074e-01 -1.366176158189773560e-01 -2.563461102545261383e-02 6.884919106960296631e-02 1.116025149822235107e-01 4.066505730152130127e-01 1.284531056880950928e-01 2.137950211763381958e-01 -1.760573536157608032e-01 2.268118262290954590e-01 -5.520348623394966125e-02 1.934499591588973999e-01 -1.911007612943649292e-02 2.112592607736587524e-01 -5.874096602201461792e-02 -2.496141381561756134e-02 -2.182066440582275391e-01 -1.561695933341979980e-01 -2.775564976036548615e-02 1.433285791426897049e-02 -2.586013674736022949e-01 -1.021355465054512024e-01 -2.516036927700042725e-01 -5.652893334627151489e-02 -2.059595435857772827e-01 -1.499048173427581787e-01 -1.590061374008655548e-02 4.721790924668312073e-02 -1.987764686346054077e-01 -1.220192164182662964e-01
1.133670657873153687e-02 1.522198468446731567e-01 -5.407382268458604813e-03 -9.980227053165435791e-02 -1.805063337087631226e-01 -1.910110563039779663e-02 -3.976584970951080322e-01 -8.909844607114791870e-02 2.521489262580871582e-01 9.011491388082504272e-02 1.652110368013381958e-02 1.341606210917234421e-02 -3.664211928844451904e-01 3.795630335807800293e-01 -1.783533766865730286e-02 2.666836380958557129e-01 2.111036181449890137e-01 5.159755051136016846e-02 7.315634936094284058e-02 -2.189092338085174561e-02 1.756148189306259155e-01 -2.886200882494449615e-02 -1.139882132411003113e-01 1.081276312470436096e-01 -2.300523072481155396e-01 2.529412806034088135e-01 -1.367426514625549316e-01 2.619343698024749756e-01 1.685822941362857819e-02 -5.949374660849571228e-02 -1.521718949079513550e-01 7.184012979269027710e-02
1.594635546207427979e-01 4.410590976476669312e-02 -2.269078940153121948e-01 -1.041385233402252197e-01 1.493876893073320389e-02 -5.299170315265655518e-02 3.778284043073654175e-02 5.209711939096450806e-02 1.652179807424545288e-01 -4.634738340973854065e-02 -1.138676553964614868e-01 1.178777366876602173e-01 -1.181548535823822021e-01 -6.919928640127182007e-02 -1.418229192495346069e-01 1.777248531579971313e-01 -3.178873956203460693e-01 1.609608232975006104e-01 2.424828708171844482e-02 -7.629627734422683716e-02 1.252364665269851685e-01 3.064783103764057159e-02 6.453561037778854370e-02 -1.738172471523284912e-01 -5.095230937004089355e-01 2.136735618114471436e-01 -4.030641615390777588e-01 2.717703580856323242e-03 7.435436360538005829e-03 5.479944869875907898e-02 -2.926559448242187500e-01 1.885509490966796875e-01
8.266686648130416870e-02 -2.661010324954986572e-01 7.537987083196640015e-02 -2.481249421834945679e-01 -1.540032923221588135e-01 -8.218862116336822510e-02 2.305240556597709656e-02 1.033431738615036011e-01 4.069090262055397034e-02 -4.220521077513694763e-02 1.695065796375274658e-01 5.144756287336349487e-03 -1.076714918017387390e-01 3.976415991783142090e-01 -3.148229122161865234e-01 -6.675001978874206543e-02 1.308879703283309937e-01 1.031969189643859863e-01 -4.041654169559478760e-01 -1.252902448177337646e-01 -1.275554150342941284e-01 3.137140572071075439e-01 -9.635653346776962280e-02 8.550843596458435059e-02 -3.748732209205627441e-01 2.267934568226337433e-02 -7.459028158336877823e-03 4.564961045980453491e-02 -6.463442742824554443e-02 1.354245841503143311e-01 6.426693499088287354e-02 -2.182318130508065224e-03
1.936076879501342773e-01 5.823986604809761047e-02 2.267183177173137665e-02 -2.926849126815795898e-01 -2.281821072101593018e-01 -4.744888469576835632e-02 1.546653062105178833e-01 1.637421250343322754e-01 4.155209660530090332e-02 -1.578526943922042847e-01 -5.179372802376747131e-02 -4.774358123540878296e-02 1.112370099872350693e-02 7.365653663873672485e-02 5.412666872143745422e-02 2.106510251760482788e-01 6.879263371229171753e-02 2.555300593376159668e-01 -5.619936436414718628e-02 2.918030619621276855e-01 1.156873442232608795e-02 4.519850611686706543e-01 -1.890714615583419800e-01 -3.108280599117279053e-01 -1.827866286039352417e-01 2.724451720714569092e-01 -1.577321887016296387e-01 9.459870308637619019e-02 3.858661279082298279e-02 -1.230690777301788330e-01 -1.718671619892120361e-01 2.598175033926963806e-02
2.319544851779937744e-01 2.864304929971694946e-02 1.661002337932586670e-01 -1.290840655565261841e-01 -4.932809993624687195e-02 -2.471122331917285919e-02 -6.163352727890014648e-02 4.040616452693939209e-01 -2.190032452344894409e-01 1.058968529105186462e-01 -2.117285430431365967e-01 2.585748136043548584e-01 -3.631525114178657532e-02 4.885463044047355652e-02 -2.426194697618484497e-01 -2.606475539505481720e-02 -2.409682124853134155e-01 8.771187812089920044e-02 9.057695418596267700e-02 -6.203307583928108215e-02 2.274523824453353882e-01 1.436150819063186646e-01 -1.001214087009429932e-01 -1.076150462031364441e-01 -3.001860976219177246e-01 7.432236522436141968e-02 -9.892904013395309448e-02 3.135086894035339355e-01 6.823047995567321777e-02 1.159738078713417053e-01 -3.210718631744384766e-01 -1.488701067864894867e-02
-5.889710038900375366e-03 8.503698557615280151e-02 -6.871281564235687256e-02 -1.313968449831008911e-01 2.204969674348831177e-01 2.287658601999282837e-01 -4.069894179701805115e-02 -9.593140333890914917e-02 3.947502672672271729e-01 1.982255429029464722e-01 -1.717904508113861084e-01 -7.872565835714340210e-02 -1.709730774164199829e-01 2.773204743862152100e-01 -1.073586419224739075e-01 1.724897921085357666e-01 1.364802718162536621e-01 5.021317675709724426e-02 -1.536924988031387329e-01 1.577654927968978882e-01 1.104934662580490112e-01 4.240760952234268188e-02 -2.207188159227371216e-01 -1.165626570582389832e-01 -3.787682056427001953e-01 3.745072707533836365e-02 -1.959254145622253418e-01 4.477858915925025940e-02 1.848453655838966370e-02 1.112777665257453918e-01 -3.079773783683776855e-01 -2.046535611152648926e-01
3.905251622200012207e-01 -8.490242063999176025e-02 -1.023148521780967712e-01 -1.991668790578842163e-01 -1.022727489471435547e-01 1.123874336481094360e-01 -1.569332629442214966e-01 1.176303345710039139e-02 2.019881755113601685e-01 -1.251856088638305664e-01 2.235401235520839691e-02 5.966129526495933533e-02 1.397839486598968506e-01 1.601355895400047302e-02 -5.406247377395629883e-01 1.149469614028930664e-01 -1.741525381803512573e-01 3.410423919558525085e-02 -7.724262028932571411e-02 1.356116845272481441e-03 -3.585074841976165771e-02 -6.967250257730484009e-02 -2.953675761818885803e-02 2.775791883468627930e-01 -2.932409346103668213e-01 -6.209091097116470337e-02 -3.587076812982559204e-02 2.622759640216827393e-01 8.926307410001754761e-02 2.329352796077728271e-01 -2.821061573922634125e-02 1.095862910151481628e-01
1.172536313533782959e-01 -5.859837867319583893e-03 1.219917926937341690e-02 1.081841811537742615e-02 -1.215287670493125916e-01 -1.834346354007720947e-01 -2.347622960805892944e-01 3.706866875290870667e-02 3.821314275264739990e-01 3.502286970615386963e-02 -1.314537972211837769e-01 -3.519828617572784424e-02 2.025690115988254547e-02 -1.309183090925216675e-01 -2.239396572113037109e-01 1.674138158559799194e-01 -7.310089468955993652e-02 2.063372284173965454e-01 -4.045088589191436768e-02 -3.228337466716766357e-01 2.932177782058715820e-01 4.801495373249053955e-01 -1.269982159137725830e-01 -2.819245867431163788e-02 -2.322284504771232605e-02 1.554659307003021240e-01 -2.228167057037353516e-01 1.737565994262695312e-01 -1.034227162599563599e-01 2.022667601704597473e-02 -5.655136704444885254e-02 1.160974577069282532e-01
3.010771870613098145e-01 8.306614309549331665e-02 -9.463574737310409546e-02 -1.443753577768802643e-02 -2.553407847881317139e-01 2.093483656644821167e-01 -1.553909927606582642e-01 7.691846787929534912e-02 -1.125580817461013794e-02 3.529202565550804138e-02 -1.988393217325210571e-01 -2.401101142168045044e-01 1.597193330526351929e-01 8.650415390729904175e-02 -2.180602401494979858e-01 3.894170522689819336e-01 1.225558221340179443e-01 -8.383344858884811401e-03 -5.108613520860671997e-03 2.276556193828582764e-01 -9.493736177682876587e-02 1.386656016111373901e-01 -1.680204570293426514e-01 -2.584519237279891968e-02 -3.413291275501251221e-01 -1.508927792310714722e-01 -8.962431550025939941e-02 3.412070870399475098e-01 1.149061992764472961e-01 -5.035660695284605026e-03 1.117930263280868530e-01 -9.954568743705749512e-02
-9.327286481857299805e-02 2.616422474384307861e-01 4.953046888113021851e-02 -9.445733577013015747e-02 -2.082948386669158936e-01 3.258596360683441162e-01 -3.405401855707168579e-02 1.335520148277282715e-01 1.274309158325195312e-01 -6.489408761262893677e-02 2.659752033650875092e-02 1.521881669759750366e-01 4.985419288277626038e-02 1.450646519660949707e-01 -2.231022864580154419e-01 1.552458852529525757e-01 -3.870404362678527832e-01 1.945213079452514648e-01 -3.978207409381866455e-01 2.561193108558654785e-01 -1.661446690559387207e-01 1.852249056100845337e-01 5.013660714030265808e-02 5.045425891876220703e-02 -1.365042477846145630e-01 -1.581789702177047729e-01 -1.507105082273483276e-01 3.151934221386909485e-02 1.997936666011810303e-01 1.078116372227668762e-01 5.887997150421142578e-02 -1.842513680458068848e-02
3.279623091220855713e-01 1.285396516323089600e-01 -2.103137820959091187e-01 7.194419950246810913e-02 -1.303718686103820801e-01 8.687201142311096191e-02 -4.720253869891166687e-02 3.577652573585510254e-01 1.017101109027862549e-01 9.180466644465923309e-03 1.834913194179534912e-01 2.049303799867630005e-01 2.207132987678050995e-02 8.391350507736206055e-02 -1.652564257383346558e-01 1.431950479745864868e-01 1.045812740921974182e-01 -8.014162303879857063e-04 -2.642046809196472168e-01 -1.544967293739318848e-01 -1.030585020780563354e-01 2.665858268737792969e-01 -4.355285465717315674e-01 5.756052210927009583e-02 -1.629720479249954224e-01 5.969753861427307129e-02 -3.175383508205413818e-01 4.486561566591262817e-02 8.169816806912422180e-03 9.417927265167236328e-02 3.937929868698120117e-03 -9.532660990953445435e-02
4.019427001476287842e-01 3.337631747126579285e-02 -1.089708181098103523e-03 2.080578804016113281e-01 -1.579164266586303711e-01 -7.515349984169006348e-02 -1.450001597404479980e-01 -2.889047209464479238e-05 -2.483120188117027283e-02 -5.608308315277099609e-02 -7.402221113443374634e-02 2.484622001647949219e-01 4.707401990890502930e-02 1.055780649185180664e-01 -3.229132592678070068e-01 3.427140414714813232e-02 1.780628412961959839e-01 1.150053963065147400e-01 -1.998617500066757202e-01 1.407734751701354980e-01 -1.669476628303527832e-01 2.847735583782196045e-01 7.430548965930938721e-02 -7.516726851463317871e-02 -1.589090079069137573e-01 -6.385467201471328735e-02 -3.687861263751983643e-01 -4.206908121705055237e-02 3.421413898468017578e-01 -5.512468889355659485e-02 -2.014270573854446411e-01 -5.946009885519742966e-03
2.470996081829071045e-01 1.006791889667510986e-01 -1.158432438969612122e-01 -1.724625229835510254e-01 -2.375819087028503418e-01 4.885360226035118103e-02 -5.871078744530677795e-02 3.784107789397239685e-02 2.530373632907867432e-01 1.644943695282563567e-04 6.420747190713882446e-02 1.970814615488052368e-01 -1.825544089078903198e-01 3.252171576023101807e-01 -1.623110659420490265e-02 1.330331563949584961e-01 2.544472813606262207e-01 -1.062486246228218079e-01 2.534302696585655212e-02 1.014073193073272705e-01 -2.249330878257751465e-01 5.030207633972167969e-01 4.447267856448888779e-03 1.315062679350376129e-02 -1.725647747516632080e-01 -1.167962476611137390e-01 -1.172932833433151245e-01 -5.086005851626396179e-02 1.870294213294982910e-01 -1.750601977109909058e-01 -1.865823715925216675e-01 8.311162143945693970e-02
1.021816954016685486e-01 2.964108064770698547e-02 -8.804420381784439087e-02 -1.312510222196578979e-01 1.983584314584732056e-01 4.856563359498977661e-02 -2.535031735897064209e-01 -4.697454720735549927e-02 2.752647735178470612e-02 1.373845189809799194e-01 -1.026353165507316589e-01 2.624182999134063721e-01 -2.019177079200744629e-01 1.420841217041015625e-01 -1.733349710702896118e-01 1.774796694517135620e-01 1.226495578885078430e-02 6.713711470365524292e-02 1.532227396965026855e-01 1.572198718786239624e-01 9.187777340412139893e-02 1.483921241015195847e-02 -2.401726096868515015e-01 2.606116831302642822e-01 -1.728222519159317017e-01 -3.017652593553066254e-02 -3.600096106529235840e-01 3.209659159183502197e-01 2.821571528911590576e-01 -1.424078345298767090e-01 -2.793260216712951660e-01 7.455394417047500610e-02
2.752581834793090820e-01 1.781243383884429932e-01 1.171378139406442642e-02 -3.664067089557647705e-01 2.431743405759334564e-02 7.154101133346557617e-02 6.024777516722679138e-02 1.147467866539955139e-01 2.323808521032333374e-01 -2.447643727064132690e-01 -5.252509564161300659e-02 8.598762005567550659e-02 -2.681609392166137695e-01 2.164334058761596680e-01 -1.230896934866905212e-01 1.900838464498519897e-01 6.240916252136230469e-02 1.481175571680068970e-01 -1.885210163891315460e-02 -1.043884828686714172e-02 7.607137411832809448e-02 3.686828017234802246e-01 -1.369853913784027100e-01 -3.547019064426422119e-01 -6.167162209749221802e-02 2.545159496366977692e-02 3.959466889500617981e-02 2.531928420066833496e-01 2.081098556518554688e-01 1.243174821138381958e-01 -1.441497239284217358e-03 5.023277830332517624e-03
6.959652900695800781e-02 -6.694070249795913696e-02 -1.191495805978775024e-01 -1.073737069964408875e-01 -2.874846458435058594e-01 -1.765450388193130493e-01 -1.860330551862716675e-01 -2.974179089069366455e-01 -1.057780832052230835e-01 2.042489498853683472e-01 -2.306550741195678711e-01 -1.258892752230167389e-02 8.876981213688850403e-03 2.215164303779602051e-01 -2.111439555883407593e-01 4.920145273208618164e-01 -7.297282665967941284e-02 -1.027792990207672119e-01 -4.368731006979942322e-02 1.160114705562591553e-01 -5.764739960432052612e-02 6.593597680330276489e-02 9.957095980644226074e-02 -5.043839570134878159e-03 -1.414668112993240356e-01 1.228194907307624817e-01 1.898420276120305061e-03 8.932180702686309814e-02 1.925877034664154053e-01 -6.478194892406463623e-02 -3.591179549694061279e-01 1.542547941207885742e-01
2.386836111545562744e-01 -2.495293170213699341e-01 -8.579835295677185059e-02 -3.582137823104858398e-01 -1.279412657022476196e-01 2.155766934156417847e-01 -1.818378455936908722e-02 1.397114153951406479e-02 2.604675889015197754e-01 1.691904962062835693e-01 -1.324477978050708771e-02 1.649162173271179199e-02 1.061344966292381287e-01 -8.014639606699347496e-04 -2.632673084735870361e-01 -9.787772595882415771e-02 -1.157044693827629089e-01 5.982848629355430603e-02 -1.144767701625823975e-01 4.854986816644668579e-02 -3.142845034599304199e-01 1.362833380699157715e-01 -2.591611742973327637e-01 -1.948736160993576050e-01 -2.616213560104370117e-01 -1.515480726957321167e-01 -2.009420543909072876e-01 1.830047518014907837e-01 1.963720768690109253e-01 1.156908050179481506e-01 -1.649677567183971405e-02 -1.491004675626754761e-01
2.530727386474609375e-01 -4.834737628698348999e-02 -2.208531796932220459e-01 -8.094347268342971802e-02 -2.786366045475006104e-01 4.301093146204948425e-02 -5.870656110346317291e-03 -1.642171991989016533e-03 1.778571456670761108e-01 -1.536506880074739456e-02 -2.860235981643199921e-02 2.706795930862426758e-01 -1.725482493638992310e-01 2.022969871759414673e-01 5.513447150588035583e-02 1.608556807041168213e-01 3.474028110504150391e-01 2.807829901576042175e-02 -1.598785221576690674e-01 -7.094939239323139191e-03 2.292990684509277344e-02 5.503216385841369629e-01 -1.490572243928909302e-01 4.091055318713188171e-02 -2.099036239087581635e-02 -1.469542086124420166e-01 -2.188434004783630371e-01 -1.094878986477851868e-01 2.399210818111896515e-02 -1.801197081804275513e-01 -3.838120773434638977e-02 4.928508028388023376e-02
-8.223820477724075317e-02 1.795876771211624146e-01 -1.556255966424942017e-01 -2.199618071317672729e-01 -1.997298598289489746e-01 -3.972715139389038086e-02 -7.376524806022644043e-02 3.236606717109680176e-02 1.828565001487731934e-01 2.044312953948974609e-01 -1.211150139570236206e-01 -2.307038754224777222e-02 -9.813398867845535278e-02 9.559140354394912720e-02 -4.242209196090698242e-01 1.647997051477432251e-01 1.396144479513168335e-01 -1.092146486043930054e-01 -6.027655676007270813e-02 4.412401467561721802e-02 1.379043310880661011e-01 3.185711801052093506e-02 5.701725557446479797e-02 8.185762912034988403e-02 -3.246546983718872070e-01 -2.431013137102127075e-01 -5.032562837004661560e-02 2.313685268163681030e-01 1.602956801652908325e-01 1.787713468074798584e-01 -3.305622935295104980e-01 -2.638760507106781006e-01
6.446639448404312134e-02 1.910040378570556641e-01 -3.667114302515983582e-02 -1.153505668044090271e-01 2.454056590795516968e-02 -2.146937698125839233e-01 6.631113588809967041e-02 -1.659809239208698273e-02 1.963058412075042725e-01 -1.369112432003021240e-01 -2.501109540462493896e-01 2.633641064167022705e-01 -3.810154646635055542e-02 9.706602990627288818e-02 -6.755588948726654053e-02 2.300853878259658813e-01 -5.981057509779930115e-02 1.047057658433914185e-01 -2.025815248489379883e-01 3.433371186256408691e-01 -4.404739942401647568e-03 2.019179016351699829e-01 -1.537978053092956543e-01 -7.706359773874282837e-02 -7.990981638431549072e-02 3.270090520381927490e-01 -4.185546934604644775e-02 2.325138151645660400e-01 4.521881416440010071e-02 2.090273350477218628e-01 -4.206298291683197021e-01 -1.115708705037832260e-02
2.868150472640991211e-01 1.411736458539962769e-01 -7.870696485042572021e-02 -1.618514955043792725e-01 -3.148395419120788574e-01 1.863605529069900513e-01 -1.715784072875976562e-01 2.085766941308975220e-01 -7.798327133059501648e-03 4.037057608366012573e-02 6.442238390445709229e-02 -2.956089675426483154e-01 5.973701551556587219e-02 7.117363065481185913e-02 -1.284616142511367798e-01 -5.631014704704284668e-03 -3.575513064861297607e-01 -1.958190202713012695e-01 -6.949529796838760376e-02 1.638990789651870728e-01 3.601129725575447083e-02 -8.705966174602508545e-02 -8.888539671897888184e-02 2.313994616270065308e-01 -2.056486159563064575e-01 2.782571688294410706e-02 -1.591581553220748901e-01 3.498201668262481689e-01 -1.504199653863906860e-01 -1.327338963747024536e-01 -1.429195702075958252e-01 1.434592306613922119e-01
-9.908234328031539917e-02 3.956134617328643799e-01 -3.401682078838348389e-01 4.637910425662994385e-02 -1.527890861034393311e-01 1.590235233306884766e-01 2.277226187288761139e-02 5.146358162164688110e-02 3.040396273136138916e-01 6.368739902973175049e-02 -1.443881690502166748e-01 -8.222560584545135498e-02 -1.272019743919372559e-01 -2.615916775539517403e-03 -3.058849573135375977e-01 1.820679605007171631e-01 -8.168013393878936768e-02 7.146358489990234375e-02 -6.801808625459671021e-02 -1.270295120775699615e-02 -9.078130871057510376e-02 1.408085227012634277e-01 -2.248412370681762695e-02 -1.026271507143974304e-01 -2.063348144292831421e-01 2.096401900053024292e-01 -9.560202062129974365e-02 2.080600261688232422e-01 1.855061762034893036e-02 3.734771311283111572e-01 -2.310540527105331421e-01 9.571233391761779785e-02
-2.123291790485382080e-02 1.397057026624679565e-01 -9.986378252506256104e-02 7.792985532432794571e-03 -1.682819724082946777e-01 -2.740006661042571068e-03 -9.969995915889739990e-02 6.303623318672180176e-02 4.110956490039825439e-01 5.437440425157546997e-02 -6.742003560066223145e-02 1.773251406848430634e-02 -2.818440794944763184e-01 1.131149530410766602e-01 -4.459402710199356079e-02 2.774333357810974121e-01 1.280009597539901733e-01 1.564324833452701569e-02 5.858524888753890991e-02 1.750504374504089355e-01 1.788976341485977173e-01 1.828881502151489258e-01 1.746683418750762939e-01 -1.989527791738510132e-01 -3.520878553390502930e-01 9.187656641006469727e-02 -2.841506004333496094e-01 2.278816550970077515e-01 -6.034832913428544998e-03 1.374496966600418091e-01 -3.235120475292205811e-01 6.955371052026748657e-02
-8.006082475185394287e-02 3.840619325637817383e-02 -2.079848572611808777e-02 -1.304254233837127686e-01 -5.033680796623229980e-02 -6.886934489011764526e-02 -7.919259369373321533e-03 7.353013753890991211e-02 2.868052423000335693e-01 7.910346239805221558e-02 -3.254811763763427734e-01 -2.400957643985748291e-01 -1.169338375329971313e-01 2.737402319908142090e-01 -9.214442968368530273e-02 9.055772796273231506e-03 2.027843892574310303e-01 1.345924437046051025e-01 -1.179055348038673401e-01 2.197684496641159058e-01 1.968963146209716797e-01 3.341863453388214111e-01 -1.865831762552261353e-01 1.030891947448253632e-02 -9.831798076629638672e-02 3.618349879980087280e-02 -9.144376963376998901e-02 2.725175917148590088e-01 5.876199901103973389e-02 4.139853417873382568e-01 -1.706562787294387817e-01 9.098574519157409668e-02
2.967405617237091064e-01 -1.110315322875976562e-01 9.558325260877609253e-02 6.019504740834236145e-02 1.381570249795913696e-01 -4.684814810752868652e-02 -2.191942632198333740e-01 9.947482496500015259e-02 2.302054464817047119e-01 -1.429197639226913452e-01 -8.595868945121765137e-02 1.457337103784084320e-02 -1.286799907684326172e-01 5.940768867731094360e-03 -8.627140522003173828e-02 2.510483264923095703e-01 -5.176492780447006226e-02 2.341474890708923340e-01 -2.120770812034606934e-01 3.405565395951271057e-02 2.034854441881179810e-01 7.628926634788513184e-02 1.432672888040542603e-01 5.941325053572654724e-02 -3.509555160999298096e-01 2.563416659832000732e-01 -2.123052179813385010e-01 1.794076710939407349e-01 -5.626307800412178040e-02 1.212733387947082520e-01 -3.598791360855102539e-01 2.260527908802032471e-01
2.604602277278900146e-01 3.096615150570869446e-02 -1.307023167610168457e-01 -2.018541395664215088e-01 -2.880499958992004395e-01 6.181541457772254944e-02 -2.761289775371551514e-01 3.766126756090670824e-04 -7.010673172771930695e-03 -2.775756418704986572e-01 -1.307238936424255371e-01 -2.718658559024333954e-02 -7.770864292979240417e-03 1.550720632076263428e-01 2.298415079712867737e-02 3.665044903755187988e-01 -3.791781840845942497e-03 1.357914209365844727e-01 -6.975350528955459595e-02 8.132572472095489502e-02 1.458053383976221085e-02 3.626742959022521973e-02 5.434531718492507935e-02 2.093202620744705200e-01 -2.850110828876495361e-01 1.569069689139723778e-03 -8.428196609020233154e-02 1.388605982065200806e-01 2.853797748684883118e-03 2.811127007007598877e-01 -1.345915347337722778e-01 -4.164722561836242676e-01
1.137750595808029175e-01 6.566269695758819580e-02 7.894907146692276001e-03 1.845493316650390625e-01 -2.744684219360351562e-01 2.040064334869384766e-02 9.423162043094635010e-02 2.932722494006156921e-02 -3.440975397825241089e-02 1.910522729158401489e-01 -8.573871105909347534e-02 4.032159969210624695e-02 -1.781183481216430664e-02 4.424353539943695068e-01 -2.019978761672973633e-01 -6.492591649293899536e-02 3.555932268500328064e-02 1.149396076798439026e-01 -1.847224980592727661e-01 3.263729512691497803e-01 -1.978204250335693359e-01 3.140993714332580566e-01 6.850879639387130737e-02 2.697507143020629883e-01 -1.018610298633575439e-01 2.002623490989208221e-02 -2.199487984180450439e-01 1.313145309686660767e-01 -1.437258869409561157e-01 -1.959266364574432373e-01 -2.254310846328735352e-01 -1.369612514972686768e-01
3.338189125061035156e-01 -5.470422282814979553e-02 -4.107271134853363037e-01 -1.270064860582351685e-01 -3.990414366126060486e-02 5.529088154435157776e-02 1.594906002283096313e-01 2.431622743606567383e-01 2.577361464500427246e-01 1.609825640916824341e-01 -1.705314069986343384e-01 2.988247275352478027e-01 6.019086868036538363e-05 2.187673598527908325e-01 4.379187896847724915e-02 7.386454939842224121e-02 4.925065860152244568e-02 -3.259393200278282166e-02 -2.372560054063796997e-01 -9.966884553432464600e-02 -1.420826166868209839e-01 2.166850268840789795e-01 -3.102564811706542969e-01 -1.440593451261520386e-01 -1.152932867407798767e-01 -5.904344096779823303e-02 -1.510576456785202026e-01 5.736452341079711914e-02 1.715254783630371094e-02 -4.768452048301696777e-02 -1.731922179460525513e-01 -1.275200843811035156e-01
3.785228729248046875e-01 -2.286170125007629395e-01 -2.340925037860870361e-01 -1.359599679708480835e-01 -1.830312460660934448e-01 2.022676318883895874e-01 1.219859272241592407e-01 7.119510322809219360e-02 9.768912196159362793e-02 8.631966263055801392e-02 -5.777488276362419128e-02 1.783944517374038696e-01 -1.767356395721435547e-01 2.300335764884948730e-01 1.045413762331008911e-01 2.630028426647186279e-01 2.043927609920501709e-01 -1.860267668962478638e-01 -9.277440607547760010e-02 8.486263453960418701e-03 5.998928472399711609e-02 4.951208233833312988e-01 -3.639361634850502014e-02 1.919285356998443604e-01 -1.038435399532318115e-01 1.234312951564788818e-01 -7.316567748785018921e-02 9.429791942238807678e-03 -3.102424368262290955e-02 8.605722337961196899e-03 -1.254498809576034546e-01 -1.414893940091133118e-02
2.568514943122863770e-01 2.486754208803176880e-01 -1.128471568226814270e-01 -2.520923614501953125e-01 -1.176027953624725342e-01 2.104499489068984985e-01 2.608624100685119629e-01 -2.518030703067779541e-01 5.643744021654129028e-02 1.509938985109329224e-01 9.795579314231872559e-02 2.618767917156219482e-01 -1.282059121876955032e-03 1.641166061162948608e-01 5.609445646405220032e-02 2.637852430343627930e-01 1.082489639520645142e-01 1.122680082917213440e-01 3.343915194272994995e-02 -2.431014776229858398e-01 -6.456216424703598022e-02 1.101205497980117798e-01 -9.004745632410049438e-02 7.859117537736892700e-02 -1.804694384336471558e-01 -2.018481940031051636e-01 -3.201791048049926758e-01 2.506659924983978271e-01 -4.179015383124351501e-02 5.966393277049064636e-02 -2.083707749843597412e-01 1.398575142957270145e-03
2.253280431032180786e-01 -8.545766770839691162e-02 -1.946600973606109619e-01 -2.101633846759796143e-01 -2.884115874767303467e-01 1.058608740568161011e-01 -1.342745572328567505e-01 6.952641904354095459e-02 9.996245056390762329e-02 1.370747685432434082e-01 -1.451035141944885254e-01 1.564504951238632202e-02 -8.893789350986480713e-02 3.009821772575378418e-01 6.228601932525634766e-02 2.202982902526855469e-01 2.656097114086151123e-01 -1.497653573751449585e-01 -2.809825353324413300e-03 3.241070210933685303e-01 -2.002061344683170319e-02 8.454965054988861084e-02 -1.245827227830886841e-01 3.455241024494171143e-01 -1.880990713834762573e-02 9.126825630664825439e-02 -2.022149115800857544e-01 -3.027889505028724670e-02 4.675031825900077820e-02 -1.157515794038772583e-01 -3.664025366306304932e-01 -2.835268899798393250e-02
2.004737854003906250e-01 1.648472994565963745e-01 1.759880334138870239e-01 -1.230715960264205933e-01 3.208263516426086426e-01 1.946079432964324951e-01 1.558671742677688599e-01 1.587061434984207153e-01 1.958919614553451538e-01 6.136344745755195618e-02 -3.706098794937133789e-01 2.280435264110565186e-01 -1.019984036684036255e-01 2.277385443449020386e-01 -1.624671965837478638e-01 1.857632994651794434e-01 -1.372860819101333618e-01 1.862666942179203033e-02 -1.362003479152917862e-02 1.998296827077865601e-01 2.635681331157684326e-01 2.686509788036346436e-01 -8.834684640169143677e-02 -4.355599731206893921e-02 1.648769341409206390e-02 1.180524751543998718e-01 -2.265773713588714600e-01 1.994466483592987061e-01 -2.865617536008358002e-02 -5.833304300904273987e-02 8.060362190008163452e-03 1.459366381168365479e-01
1.686610579490661621e-01 -1.329134497791528702e-02 -9.657453000545501709e-02 -7.242967188358306885e-02 5.085050594061613083e-03 1.250160336494445801e-01 -2.592521905899047852e-01 -4.033817350864410400e-02 4.152953922748565674e-01 2.196308225393295288e-02 -5.083660036325454712e-02 -1.119937226176261902e-01 2.869993075728416443e-02 1.329515874385833740e-01 -3.352924287319183350e-01 2.802977859973907471e-01 6.170297786593437195e-02 1.423953920602798462e-01 -2.912815846502780914e-02 -3.746427595615386963e-01 2.961679399013519287e-01 1.571851670742034912e-01 -9.546411782503128052e-02 -3.290677070617675781e-02 -3.577325642108917236e-01 7.077400386333465576e-02 -3.227344155311584473e-02 9.301013499498367310e-02 6.856604665517807007e-02 4.921366274356842041e-02 -1.863289028406143188e-01 4.815971851348876953e-02
-1.759395375847816467e-02 1.128531545400619507e-01 -8.030603080987930298e-02 -3.385210931301116943e-01 4.450758546590805054e-02 1.372819244861602783e-01 -1.314341127872467041e-01 1.016499176621437073e-01 2.618975043296813965e-01 -3.212687075138092041e-01 -2.381308823823928833e-01 -4.892333969473838806e-02 -1.510588675737380981e-01 6.824894994497299194e-02 -1.670866906642913818e-01 3.731757998466491699e-01 -2.921290695667266846e-02 4.334972798824310303e-02 1.282225269824266434e-02 -6.402104347944259644e-02 8.689058572053909302e-02 3.503924310207366943e-01 1.191407814621925354e-01 -1.045637130737304688e-01 -1.710552908480167389e-02 3.497698903083801270e-02 -9.868706017732620239e-02 3.022086024284362793e-01 2.467196732759475708e-01 -4.962660744786262512e-02 -1.877592802047729492e-01 1.682112962007522583e-01
2.022839784622192383e-01 -6.380032747983932495e-02 -1.866189390420913696e-01 -2.845162153244018555e-01 3.007497824728488922e-02 -1.337086856365203857e-01 -8.497177064418792725e-02 1.275782436132431030e-01 8.936689794063568115e-02 -3.709712624549865723e-02 1.306366827338933945e-02 -8.526899665594100952e-02 7.964820601046085358e-03 4.423183798789978027e-01 -1.878909468650817871e-01 2.368962466716766357e-01 5.687853321433067322e-02 6.786672025918960571e-02 -3.397633135318756104e-01 1.687897294759750366e-01 2.071546167135238647e-01 2.091329395771026611e-01 -5.162002146244049072e-02 9.917404502630233765e-02 6.132522248663008213e-04 -2.305974513292312622e-01 -8.380373567342758179e-02 8.999884873628616333e-02 1.375232040882110596e-01 3.007604554295539856e-02 7.359005510807037354e-02 3.854462206363677979e-01
-1.327293068170547485e-01 2.353717535734176636e-01 5.122650414705276489e-02 -2.185141891241073608e-01 -1.059139147400856018e-01 6.891637295484542847e-02 8.923886716365814209e-02 3.318315446376800537e-01 2.599717974662780762e-01 8.012729883193969727e-02 -1.394194066524505615e-01 -1.568985357880592346e-02 -1.769813001155853271e-01 -1.977396942675113678e-02 -2.591907382011413574e-01 1.448712050914764404e-01 -6.068552285432815552e-02 2.417224831879138947e-02 -2.329551130533218384e-01 -6.900437176227569580e-02 -1.268622428178787231e-01 1.511399447917938232e-01 -1.163720041513442993e-01 6.395607255399227142e-03 -1.741843223571777344e-01 -6.137244403362274170e-02 -3.288322985172271729e-01 -3.235863745212554932e-01 -6.070112437009811401e-02 -1.738357841968536377e-01 -3.560001254081726074e-01 7.479607313871383667e-02
2.809338569641113281e-01 7.508087903261184692e-02 1.505162715911865234e-01 1.964233666658401489e-01 -2.506600618362426758e-01 -2.635779380798339844e-01 -2.762249708175659180e-01 6.657918542623519897e-02 -1.045309752225875854e-02 -8.064301311969757080e-02 -1.011977568268775940e-01 -2.787269279360771179e-02 -8.801934868097305298e-02 6.594018638134002686e-02 3.674479899927973747e-03 2.885083258152008057e-01 1.688299477100372314e-01 6.656330823898315430e-02 -5.416877940297126770e-02 1.815725266933441162e-01 -1.465974748134613037e-02 1.712741106748580933e-01 -1.859541684389114380e-01 3.846822381019592285e-01 -4.665717482566833496e-02 -1.744790934026241302e-02 -3.296065926551818848e-01 1.333288997411727905e-01 -3.772966191172599792e-02 -5.596034601330757141e-02 -3.186821639537811279e-01 1.105911359190940857e-01
1.909760534763336182e-01 -1.231016963720321655e-01 -3.440554440021514893e-02 -1.611690968275070190e-02 -1.041089221835136414e-01 1.645432859659194946e-01 -1.423920318484306335e-02 1.069034934043884277e-01 2.394315749406814575e-01 1.902935951948165894e-01 1.411841623485088348e-02 -2.786049246788024902e-01 2.631751000881195068e-01 2.763950526714324951e-01 -1.641890555620193481e-01 2.306243777275085449e-01 -3.886819258332252502e-02 -2.024007439613342285e-01 -1.567856371402740479e-01 6.230211630463600159e-02 1.419814361725002527e-04 2.534788548946380615e-01 -1.526900231838226318e-01 1.614958345890045166e-01 -1.116226315498352051e-01 -1.554650366306304932e-01 -1.019999310374259949e-01 2.857031226158142090e-01 1.842513680458068848e-01 3.018006682395935059e-01 -1.519858688116073608e-01 -1.970996558666229248e-01
2.145586609840393066e-01 1.189021915197372437e-01 -2.438373267650604248e-01 4.085558652877807617e-02 -5.693113058805465698e-02 3.484182357788085938e-01 -1.144003644585609436e-01 2.374127358198165894e-01 1.895771771669387817e-01 -8.331654220819473267e-02 -1.710524708032608032e-01 -8.148374408483505249e-02 -1.935581564903259277e-01 1.606652140617370605e-01 5.566203221678733826e-02 7.321858406066894531e-02 3.569044768810272217e-01 -5.328403413295745850e-02 -1.022299900650978088e-01 6.750819832086563110e-02 1.669951528310775757e-01 3.067043125629425049e-01 -9.683800488710403442e-02 -4.432357475161552429e-02 -1.063427180051803589e-01 2.127855867147445679e-01 1.523955017328262329e-01 1.581435501575469971e-01 2.177483588457107544e-02 -9.754820726811885834e-03 -3.300084471702575684e-01 2.031619250774383545e-01
9.714721888303756714e-02 7.942026108503341675e-02 -2.491088956594467163e-01 3.245771676301956177e-02 -9.429489821195602417e-02 8.705072849988937378e-02 -7.577817142009735107e-02 1.049364432692527771e-01 4.866908192634582520e-01 1.433577090501785278e-01 8.887822926044464111e-02 7.989869453012943268e-03 6.815953552722930908e-02 1.661858558654785156e-01 -3.514192700386047363e-01 2.423398941755294800e-01 -1.344004124402999878e-01 2.828730046749114990e-01 -1.675627827644348145e-01 -2.229161560535430908e-01 2.961859405040740967e-01 2.286626584827899933e-02 -7.193061709403991699e-02 -7.587768137454986572e-02 -2.004308104515075684e-01 6.215433403849601746e-02 6.502060592174530029e-02 1.470617651939392090e-01 5.944065004587173462e-02 3.570480644702911377e-02 -2.212850153446197510e-01 9.673158079385757446e-02
1.767999678850173950e-01 1.228959932923316956e-01 -3.082793653011322021e-01 1.566121727228164673e-01 -2.221390455961227417e-01 -1.961887180805206299e-01 -2.310188487172126770e-02 -1.467044204473495483e-01 2.837692499160766602e-01 2.537714317440986633e-02 -1.424359679222106934e-01 6.791149824857711792e-02 -9.549102187156677246e-02 3.736658394336700439e-01 -9.061090648174285889e-02 1.550964117050170898e-01 -2.395957857370376587e-01 4.722659662365913391e-02 4.928535781800746918e-03 1.509211212396621704e-01 -7.588763535022735596e-02 1.826314926147460938e-01 1.651583164930343628e-01 -2.813577838242053986e-02 -1.009627208113670349e-01 7.101453095674514771e-02 -4.764976203441619873e-01 -3.980727493762969971e-02 4.352573305368423462e-02 -1.733850985765457153e-01 1.068284735083580017e-01 1.561817154288291931e-02
2.492731958627700806e-01 1.979542374610900879e-01 -2.731643021106719971e-01 -2.787816226482391357e-01 -8.871512860059738159e-02 1.744268685579299927e-01 3.318333998322486877e-03 -1.508610695600509644e-01 1.999001055955886841e-01 1.286604404449462891e-01 8.113735169172286987e-02 1.393058151006698608e-01 1.133086830377578735e-01 3.137328028678894043e-01 -3.930726647377014160e-02 1.836577653884887695e-01 2.974457442760467529e-01 -1.970543563365936279e-01 -8.829426020383834839e-02 1.818716078996658325e-01 -6.178171560168266296e-02 1.657215654850006104e-01 6.438181735575199127e-03 9.821866452693939209e-02 -9.334588795900344849e-02 1.280457712709903717e-02 -1.766386777162551880e-01 5.066119506955146790e-02 -2.090743035078048706e-01 3.217381238937377930e-02 -3.897650241851806641e-01 -8.816413581371307373e-02
-4.451133310794830322e-02 1.131973136216402054e-02 -2.612634301185607910e-01 -2.780825495719909668e-01 -1.647865176200866699e-01 -1.599874719977378845e-02 -1.282872855663299561e-01 3.090859055519104004e-01 8.024974167346954346e-02 1.662613749504089355e-01 -6.151302158832550049e-02 2.309538051486015320e-02 -2.392616420984268188e-01 2.845107316970825195e-01 1.029100269079208374e-01 2.594209909439086914e-01 3.170900791883468628e-02 7.380622625350952148e-02 2.192425727844238281e-01 2.075337320566177368e-01 2.078562825918197632e-01 1.681100279092788696e-01 -5.453445762395858765e-02 6.462641060352325439e-02 -2.331412434577941895e-01 3.489409387111663818e-01 -4.403217509388923645e-02 -1.060718297958374023e-01 2.829077653586864471e-03 2.537678368389606476e-02 -2.997106909751892090e-01 4.927765950560569763e-02
1.010538041591644287e-01 1.104622483253479004e-01 -1.156226769089698792e-01 -3.293621540069580078e-02 -3.862180411815643311e-01 6.334517896175384521e-02 -6.460715085268020630e-02 2.642848491668701172e-01 4.695685580372810364e-02 1.079264879226684570e-01 1.437375992536544800e-01 -2.663092315196990967e-01 2.186841070652008057e-01 2.093577831983566284e-01 -1.888276934623718262e-01 -8.787818998098373413e-02 4.595916718244552612e-02 -2.479890584945678711e-01 -9.593942761421203613e-02 1.221711635589599609e-01 -4.088347405195236206e-02 2.007932215929031372e-01 1.446874719113111496e-02 1.050074249505996704e-01 -4.744590520858764648e-01 6.886651273816823959e-03 -2.605642657727003098e-03 2.493290603160858154e-01 1.007507592439651489e-01 -1.399756669998168945e-01 -1.644351333379745483e-01 1.019277870655059814e-01
1.868417263031005859e-01 2.422191649675369263e-01 2.068142294883728027e-01 1.788604073226451874e-02 -5.277996137738227844e-02 9.607411921024322510e-02 -2.955735921859741211e-01 -1.439488679170608521e-01 2.258145213127136230e-01 5.766095127910375595e-03 4.208126664161682129e-02 -8.389834314584732056e-02 3.038720041513442993e-02 9.655893594026565552e-02 1.333745419979095459e-01 1.145912259817123413e-01 1.962068490684032440e-02 3.387146070599555969e-02 -1.307303756475448608e-01 1.683406233787536621e-01 1.678644120693206787e-01 4.644043147563934326e-01 -2.755534648895263672e-01 1.173285767436027527e-02 -3.753463625907897949e-01 -1.085359603166580200e-01 -1.119948476552963257e-01 -1.584670394659042358e-01 1.965912729501724243e-01 -5.789529159665107727e-02 -1.265642195940017700e-01 1.643429100513458252e-01
3.841114640235900879e-01 -6.176706776022911072e-02 9.847873449325561523e-02 -5.344203487038612366e-02 -2.659617662429809570e-01 8.946394920349121094e-02 2.214320190250873566e-02 -9.640206396579742432e-02 1.521296501159667969e-01 -1.074839085340499878e-01 5.613005906343460083e-02 -1.016578078269958496e-01 7.116736960597336292e-04 3.475684225559234619e-01 1.563949882984161377e-01 2.920011579990386963e-01 -1.670991629362106323e-01 1.548146158456802368e-01 1.041980907320976257e-01 1.676989048719406128e-01 2.154679745435714722e-01 2.962512671947479248e-01 -1.296019405126571655e-01 -5.984121561050415039e-02 -3.555918931961059570e-01 7.982653379440307617e-02 1.464231014251708984e-01 9.279599785804748535e-02 3.760006278753280640e-02 6.185285374522209167e-02 -2.350894212722778320e-01 -6.504413671791553497e-03
1.335005015134811401e-01 1.204096600413322449e-01 -2.608494162559509277e-01 -2.129532396793365479e-01 -1.110177487134933472e-02 1.210972145199775696e-01 -6.597544997930526733e-02 1.279655396938323975e-01 1.643942147493362427e-01 -2.261895835399627686e-01 -2.601096332073211670e-01 1.510046124458312988e-01 -3.292833566665649414e-01 -1.185039952397346497e-01 -2.414579689502716064e-01 3.509216308593750000e-01 -6.260097026824951172e-02 1.320252418518066406e-01 -1.359210815280675888e-02 1.155772805213928223e-01 2.142000012099742889e-02 6.602048408240079880e-03 1.983255892992019653e-01 1.642341725528240204e-03 -1.727269440889358521e-01 -7.332074642181396484e-02 -1.864196360111236572e-01 1.761010736227035522e-01 2.768364846706390381e-01 -1.401496231555938721e-01 -2.503510117530822754e-01 1.074503734707832336e-01
3.696703910827636719e-02 1.477489322423934937e-01 2.997111901640892029e-02 1.012008115649223328e-01 -1.483262032270431519e-01 7.835255563259124756e-02 -1.582508385181427002e-01 2.397084236145019531e-01 2.945139110088348389e-01 -3.056068904697895050e-02 -9.456530213356018066e-02 -1.506211310625076294e-01 -2.003049254417419434e-01 4.826344922184944153e-02 -1.633561588823795319e-02 3.044339716434478760e-01 -9.086235612630844116e-02 1.682956814765930176e-01 1.029582098126411438e-01 3.229776024818420410e-01 3.071330785751342773e-01 3.336975872516632080e-01 -6.864922493696212769e-02 7.046520709991455078e-02 -2.450846135616302490e-01 -6.777906417846679688e-02 -1.058568805456161499e-01 4.027055948972702026e-02 -1.056631803512573242e-01 3.107751486822962761e-03 -3.585202693939208984e-01 -1.275312751531600952e-01
1.631435006856918335e-01 -4.530362412333488464e-02 -4.895000159740447998e-02 -1.603821218013763428e-01 -1.250527352094650269e-01 -8.299258537590503693e-03 1.448617130517959595e-01 -1.052166372537612915e-01 1.957360804080963135e-01 2.698857784271240234e-01 -1.141109690070152283e-01 -1.803117990493774414e-01 3.931312635540962219e-02 3.504197001457214355e-01 3.351805359125137329e-02 2.939508259296417236e-01 2.549123717471957207e-03 1.891084164381027222e-01 -1.868063360452651978e-01 2.343152165412902832e-01 -1.653414964675903320e-01 3.904421925544738770e-01 -2.348059229552745819e-02 3.045358657836914062e-01 -1.472764611244201660e-01 5.861467123031616211e-02 -1.246900483965873718e-01 -1.196480616927146912e-01 2.232365608215332031e-01 1.359983235597610474e-01 -3.086970932781696320e-02 -6.307653337717056274e-02
3.958119750022888184e-01 -2.402951195836067200e-02 -9.895429015159606934e-02 -4.660066962242126465e-02 -2.648319303989410400e-01 1.932176016271114349e-02 6.908012926578521729e-02 -1.127364411950111389e-01 -2.955523086711764336e-03 3.151478618383407593e-02 2.387332171201705933e-01 9.535343199968338013e-02 -8.728747069835662842e-02 1.476958543062210083e-01 -1.930789798498153687e-01 7.581991702318191528e-02 3.863919060677289963e-03 1.851926371455192566e-02 -4.416413307189941406e-01 3.376841917634010315e-02 -8.103250712156295776e-02 3.024580478668212891e-01 5.789551511406898499e-02 1.030281335115432739e-01 -4.968692064285278320e-01 1.041478142142295837e-01 -7.602807879447937012e-02 -1.169322431087493896e-02 2.920291759073734283e-02 -2.405293751507997513e-03 1.615676581859588623e-01 6.393332034349441528e-02
1.275394298136234283e-02 1.338666211813688278e-02 -2.862494885921478271e-01 5.171398818492889404e-02 -1.372006088495254517e-01 -3.655336797237396240e-02 -1.738250702619552612e-01 2.754575610160827637e-01 2.042229324579238892e-01 9.352813661098480225e-02 3.766264021396636963e-02 -7.074385881423950195e-02 1.642997115850448608e-01 2.493829727172851562e-01 1.334140636026859283e-02 1.979776620864868164e-01 -1.601684838533401489e-01 -2.287957221269607544e-01 -1.301586031913757324e-01 8.163443952798843384e-02 2.038240134716033936e-01 2.448024451732635498e-01 1.943789124488830566e-01 2.520045340061187744e-01 -3.183195292949676514e-01 5.070877075195312500e-02 -1.283818036317825317e-01 1.145540326833724976e-01 2.218091934919357300e-01 9.867756068706512451e-02 -9.829773753881454468e-02 -3.112630546092987061e-01
1.242411807179450989e-01 1.779968440532684326e-01 -6.330722942948341370e-03 -3.734838664531707764e-01 -9.434602409601211548e-02 1.770455688238143921e-01 -1.440240293741226196e-01 8.372060954570770264e-02 1.468871533870697021e-01 1.912338435649871826e-01 -6.398936361074447632e-02 1.619495004415512085e-01 -1.360555291175842285e-01 9.751977771520614624e-02 -1.741115599870681763e-01 1.774102300405502319e-01 7.477461546659469604e-02 -3.234182894229888916e-01 -1.537525951862335205e-01 3.993719443678855896e-02 2.492026388645172119e-01 -1.599275739863514900e-03 5.777354910969734192e-02 1.193086430430412292e-01 1.206203624606132507e-01 3.552806079387664795e-01 -2.855756282806396484e-01 2.081849575042724609e-01 1.293166726827621460e-02 -1.019658148288726807e-01 -2.224133014678955078e-01 -1.620846092700958252e-01
1.015659868717193604e-01 1.894543468952178955e-01 -9.705023467540740967e-02 -6.792918429709970951e-04 -1.995735168457031250e-01 4.512974061071872711e-03 -2.459397166967391968e-01 -3.431509435176849365e-02 2.135248854756355286e-02 8.033066987991333008e-02 -1.006103679537773132e-01 1.318596303462982178e-01 -1.435682624578475952e-01 4.993527233600616455e-01 -6.431856751441955566e-02 -4.890501871705055237e-02 2.582440376281738281e-01 1.952566951513290405e-01 -9.729100018739700317e-02 4.208036139607429504e-02 -1.349072903394699097e-01 1.657133847475051880e-01 -8.992432057857513428e-02 1.414657086133956909e-01 -2.268875390291213989e-01 -1.581308692693710327e-01 -3.604967594146728516e-01 1.583203971385955811e-01 -2.943550050258636475e-01 -3.536276519298553467e-02 -9.488511085510253906e-02 -1.171755343675613403e-01
-2.734867855906486511e-02 -1.995025947690010071e-02 -1.203728690743446350e-01 -1.760662347078323364e-01 3.249990567564964294e-02 1.831452101469039917e-01 -2.889014482498168945e-01 2.051687538623809814e-01 3.983809947967529297e-01 3.247214555740356445e-01 -3.661387413740158081e-02 -3.008262626826763153e-02 6.263019889593124390e-02 9.808351099491119385e-02 -1.454232186079025269e-01 1.150922179222106934e-01 -1.198105663061141968e-01 3.795512616634368896e-01 -3.063758090138435364e-02 -9.612013399600982666e-02 -6.407855451107025146e-02 7.714994717389345169e-03 -1.912304610013961792e-01 1.171165108680725098e-01 -3.030608594417572021e-01 1.379340887069702148e-01 1.356689333915710449e-01 1.631957143545150757e-01 1.912193559110164642e-02 8.281023055315017700e-02 -2.701451480388641357e-01 -1.404272913932800293e-01
1.065478697419166565e-01 5.457177758216857910e-02 -1.439091861248016357e-01 -1.340853720903396606e-01 1.405559778213500977e-01 2.737099677324295044e-02 1.272144466638565063e-01 5.053450539708137512e-02 1.030614823102951050e-01 -2.102188915014266968e-01 -1.059427186846733093e-01 7.983522862195968628e-02 -6.406271457672119141e-02 2.438068389892578125e-01 -5.821241065859794617e-02 3.657779470086097717e-02 -1.490657329559326172e-01 2.508813142776489258e-01 -2.300769835710525513e-01 3.168137669563293457e-01 1.062612235546112061e-01 4.384676516056060791e-01 2.252233913168311119e-03 -9.884119033813476562e-02 -1.536147296428680420e-01 2.398734986782073975e-01 -8.767904341220855713e-02 1.040374711155891418e-01 -4.555331170558929443e-02 2.632720470428466797e-01 -3.683990836143493652e-01 9.226616472005844116e-02
9.432769566774368286e-02 1.995916068553924561e-01 -1.219051703810691833e-01 -4.048475325107574463e-01 -1.811250001192092896e-01 -4.715515673160552979e-02 2.212027609348297119e-01 2.343734502792358398e-01 1.442753672599792480e-01 -1.828900426626205444e-01 -3.384661674499511719e-02 8.563137054443359375e-02 -1.829964667558670044e-01 2.375544011592864990e-01 -6.887643039226531982e-02 2.125171273946762085e-01 4.818386211991310120e-02 2.380994409322738647e-01 -2.220731824636459351e-01 1.048140004277229309e-01 7.665541023015975952e-02 2.431704401969909668e-01 -8.493638783693313599e-02 -1.030284911394119263e-01 -1.797055602073669434e-01 2.160270512104034424e-01 -6.042208895087242126e-02 1.653185784816741943e-01 -1.363855898380279541e-01 -3.158119320869445801e-01 -2.144490554928779602e-02 1.218582876026630402e-02
3.292019665241241455e-01 1.974963992834091187e-01 -1.254655569791793823e-01 -1.640181243419647217e-01 -2.453279793262481689e-01 -6.434582918882369995e-02 -2.553916871547698975e-01 2.364224642515182495e-01 1.684196293354034424e-01 7.406472414731979370e-02 -2.660886347293853760e-01 1.844188570976257324e-02 -8.877357095479965210e-02 1.066225320100784302e-01 -2.901127338409423828e-01 3.113246560096740723e-01 -4.357190802693367004e-02 -9.979434311389923096e-03 2.843050658702850342e-01 2.282679080963134766e-01 1.755221001803874969e-02 2.239651381969451904e-01 1.685758233070373535e-01 5.782176181674003601e-02 2.807996980845928192e-02 -4.361768066883087158e-02 -2.631330192089080811e-01 -7.547999173402786255e-02 2.646075934171676636e-02 -3.804882615804672241e-02 -9.452769905328750610e-02 -1.154362708330154419e-01
-1.405357569456100464e-01 4.953693971037864685e-02 -6.905806064605712891e-02 -9.661860764026641846e-02 -2.397941052913665771e-01 6.875490397214889526e-02 -1.834921836853027344e-01 9.163675457239151001e-02 4.467940032482147217e-01 -1.556703597307205200e-01 -3.499456644058227539e-01 -1.295135766267776489e-01 -1.971491426229476929e-02 3.532426198944449425e-04 -2.284564077854156494e-02 1.029335185885429382e-01 9.837086498737335205e-02 -4.353251773864030838e-03 -1.955047622323036194e-02 8.545552939176559448e-02 1.114452704787254333e-01 1.863365918397903442e-01 -2.809197306632995605e-01 -8.343133330345153809e-02 -2.936852276325225830e-01 1.368202865123748779e-01 -3.036867380142211914e-01 1.474769115447998047e-01 -2.889212220907211304e-02 1.186385452747344971e-01 -3.159056901931762695e-01 2.730604261159896851e-02
-4.922071099281311035e-02 6.794156879186630249e-02 1.780637502670288086e-01 2.046338282525539398e-02 -1.605547815561294556e-01 2.462710291147232056e-01 -1.777455359697341919e-01 -1.983654312789440155e-02 1.074808314442634583e-01 1.280381828546524048e-01 -5.727481842041015625e-02 7.069734483957290649e-02 1.637293845415115356e-01 2.223995476961135864e-01 -1.972242891788482666e-01 -3.262447938323020935e-02 -1.545163542032241821e-01 1.563228219747543335e-01 -5.480577945709228516e-01 7.545907795429229736e-02 -1.413058042526245117e-01 2.061304599046707153e-01 5.995120387524366379e-03 -1.351706981658935547e-01 -3.358151614665985107e-01 9.230486303567886353e-02 1.198526285588741302e-02 2.627486586570739746e-01 6.858616322278976440e-02 1.587084978818893433e-01 -1.719353795051574707e-01 -7.001417130231857300e-02
1.804044395685195923e-01 2.116060853004455566e-01 -2.700706124305725098e-01 -2.649239301681518555e-01 -1.946312189102172852e-01 1.615697890520095825e-02 3.311465680599212646e-01 1.287606507539749146e-01 1.411255598068237305e-01 -1.675222069025039673e-01 -7.920469343662261963e-02 1.152679175138473511e-01 -2.489697746932506561e-02 8.075550198554992676e-02 -4.204867780208587646e-02 1.268521547317504883e-01 6.594967097043991089e-02 2.732298672199249268e-01 -2.390038520097732544e-01 1.861359030008316040e-01 1.254428625106811523e-01 2.479977607727050781e-01 -6.647270172834396362e-02 -1.966947317123413086e-01 -2.304227054119110107e-01 2.122173905372619629e-01 -2.884895727038383484e-02 2.002746611833572388e-01 -1.081423088908195496e-01 -2.750338912010192871e-01 -6.848052144050598145e-02 2.031669765710830688e-02
7.297974824905395508e-02 -5.992422997951507568e-02 -1.388781368732452393e-01 -1.091859862208366394e-02 -1.519756615161895752e-01 2.905531413853168488e-02 1.492744535207748413e-01 1.212050318717956543e-01 4.439387917518615723e-01 8.765764534473419189e-02 -2.146251201629638672e-01 -2.101136296987533569e-01 -1.541877686977386475e-01 2.098476141691207886e-01 -6.524220108985900879e-02 3.288245573639869690e-02 2.568821795284748077e-02 1.636213250458240509e-02 -1.633159369230270386e-01 2.335592955350875854e-01 2.048506438732147217e-01 1.100919172167778015e-01 -3.583586812019348145e-01 -1.631964594125747681e-01 -2.024985700845718384e-01 -4.229056090116500854e-02 -1.384224593639373779e-01 2.397651672363281250e-01 -3.861141949892044067e-02 2.912981808185577393e-01 -1.551397591829299927e-01 1.466071605682373047e-01
1.291382759809494019e-01 2.307354807853698730e-01 -9.283085912466049194e-02 -2.547386288642883301e-01 -5.486992746591567993e-02 -7.914948463439941406e-02 -9.944359958171844482e-02 3.139708340167999268e-01 2.943826317787170410e-01 1.920062750577926636e-01 -2.343284338712692261e-01 -3.715463727712631226e-02 -1.896986365318298340e-01 1.474566608667373657e-01 -1.804946959018707275e-01 2.033986300230026245e-01 1.095989495515823364e-01 1.770671159029006958e-01 4.896643385291099548e-02 1.234463006258010864e-01 -1.821499466896057129e-01 1.139416545629501343e-01 6.771570444107055664e-02 4.224643856287002563e-02 7.921906560659408569e-02 -1.054166182875633240e-01 -3.715437948703765869e-01 -1.039118990302085876e-01 7.545150071382522583e-02 -1.802437305450439453e-01 -2.605870366096496582e-01 -2.036831378936767578e-01
1.948525011539459229e-01 3.510151058435440063e-02 1.494929045438766479e-01 -1.277356296777725220e-01 -1.033608540892601013e-01 2.291377633810043335e-01 8.549246937036514282e-02 -5.858787149190902710e-02 2.555417120456695557e-01 -1.703378260135650635e-01 6.898318976163864136e-02 -3.335256502032279968e-02 -1.298556178808212280e-01 3.240745663642883301e-01 9.145846217870712280e-02 2.625147700309753418e-01 1.165407616645097733e-02 3.438300788402557373e-01 2.494024187326431274e-01 1.201222091913223267e-01 1.017838418483734131e-01 3.759624958038330078e-01 2.931193821132183075e-02 8.490150421857833862e-02 -2.947453856468200684e-01 4.518781229853630066e-02 -1.771720312535762787e-02 2.202717959880828857e-01 5.715481471270322800e-03 1.411702781915664673e-01 -1.849563121795654297e-01 -4.660278558731079102e-02
2.037203311920166016e-01 -1.909201219677925110e-02 1.340211182832717896e-01 -2.058545053005218506e-01 -1.234073266386985779e-01 1.142038330435752869e-01 -1.505381762981414795e-01 5.373996868729591370e-02 1.305414456874132156e-02 2.131473571062088013e-01 -2.704356312751770020e-01 9.451372921466827393e-02 1.202396489679813385e-02 -6.477583944797515869e-02 -5.301797389984130859e-01 2.092323899269104004e-01 -9.039916843175888062e-02 6.244555860757827759e-02 7.237081229686737061e-02 -2.089906632900238037e-01 1.592186987400054932e-01 2.873131036758422852e-01 1.178799271583557129e-01 1.688842475414276123e-01 -6.648375838994979858e-02 -9.606365859508514404e-02 5.387862026691436768e-02 2.225554883480072021e-01 2.626787126064300537e-01 -1.071158647537231445e-01 -1.707690060138702393e-01 -8.558279834687709808e-03
1.789459884166717529e-01 -9.037047624588012695e-02 -3.502223640680313110e-02 5.886949598789215088e-03 -1.563730090856552124e-01 8.017893880605697632e-02 9.317567944526672363e-02 -1.110771596431732178e-01 2.191431634128093719e-02 1.290132552385330200e-01 3.271796554327011108e-02 -7.447094470262527466e-02 6.107906810939311981e-03 4.491801261901855469e-01 -4.556410014629364014e-02 2.412565499544143677e-01 -1.775081455707550049e-01 2.061115652322769165e-01 -2.518721856176853180e-02 1.457642465829849243e-01 -1.539044231176376343e-01 3.490610718727111816e-01 -1.458505094051361084e-01 3.165123760700225830e-01 -1.316679716110229492e-01 4.191603884100914001e-02 -3.508736491203308105e-01 4.596929252147674561e-02 2.535432875156402588e-01 4.724842309951782227e-02 -2.030520513653755188e-02 -2.161577343940734863e-01
2.172842025756835938e-01 -5.859595537185668945e-02 -2.479794919490814209e-01 -1.437991559505462646e-01 -1.218164861202239990e-01 1.555120199918746948e-01 1.162608638405799866e-01 9.436979889869689941e-02 5.606101080775260925e-02 1.433146297931671143e-01 9.227476269006729126e-02 -1.691235005855560303e-01 -2.375166863203048706e-01 6.266751326620578766e-03 -5.976752936840057373e-02 -1.445698142051696777e-01 -1.018354520201683044e-01 8.389896154403686523e-02 -4.112922549247741699e-01 1.852077990770339966e-01 2.090117186307907104e-01 1.961467713117599487e-01 -6.587267667055130005e-02 1.375053972005844116e-01 -4.176449775695800781e-01 2.334980964660644531e-01 -1.868987828493118286e-01 -9.292223490774631500e-03 1.765917986631393433e-01 -2.038686126470565796e-01 -2.841636724770069122e-02 1.454084366559982300e-02
-1.157715842127799988e-01 -1.817430853843688965e-01 -4.766215011477470398e-02 -3.725394904613494873e-01 -1.202143207192420959e-01 2.217081040143966675e-01 -1.226193010807037354e-01 1.216450780630111694e-01 3.063817918300628662e-01 9.608612209558486938e-02 -9.160991013050079346e-02 1.186505109071731567e-01 -1.702149063348770142e-01 1.770718097686767578e-01 6.902104616165161133e-02 3.078072369098663330e-01 -1.559060439467430115e-02 -2.145017981529235840e-01 -2.099019587039947510e-01 -1.042617708444595337e-01 1.095975413918495178e-01 1.721771061420440674e-01 1.397726386785507202e-01 1.985435634851455688e-01 -7.561897486448287964e-02 -2.718406030908226967e-03 -3.664933741092681885e-01 2.199773192405700684e-01 1.004789769649505615e-01 1.193031221628189087e-01 -1.255837976932525635e-01 -5.771599337458610535e-02
1.715044826269149780e-01 -1.395464129745960236e-02 7.228041440248489380e-02 -1.907335966825485229e-01 -4.316734373569488525e-01 3.735102713108062744e-02 1.647004783153533936e-01 1.192679442465305328e-02 4.287097975611686707e-02 -3.540449589490890503e-02 2.598049938678741455e-01 8.408082276582717896e-02 -1.355462521314620972e-01 8.321728557348251343e-02 -5.199081078171730042e-02 1.537961959838867188e-01 5.417874455451965332e-02 1.320852488279342651e-01 -3.728547692298889160e-01 6.867879629135131836e-02 -5.925323814153671265e-02 2.436130940914154053e-01 1.541545707732439041e-02 1.068563163280487061e-01 -5.375829339027404785e-01 8.103560656309127808e-02 -3.518571332097053528e-02 1.043165400624275208e-01 -1.705587096512317657e-02 7.561868429183959961e-02 1.791623681783676147e-01 -6.664867978543043137e-03
-7.979631423950195312e-02 2.071093767881393433e-02 -7.095573935657739639e-03 -2.666093707084655762e-01 -1.470339000225067139e-01 7.052694261074066162e-02 -6.540504842996597290e-02 1.846783310174942017e-01 3.517654240131378174e-01 1.427591145038604736e-01 -1.532979775220155716e-02 1.636830568313598633e-01 -2.068335413932800293e-01 -4.272233694791793823e-03 5.005729943513870239e-02 1.925215572118759155e-01 -5.141559243202209473e-02 -7.647199183702468872e-02 -2.301736623048782349e-01 4.073148220777511597e-02 1.215363144874572754e-01 -7.803568989038467407e-02 9.410668164491653442e-02 1.367201358079910278e-01 -1.746117323637008667e-01 1.622423646040260792e-03 -4.170008003711700439e-01 3.295151889324188232e-01 -5.574044305831193924e-03 3.270266950130462646e-01 -2.647512257099151611e-01 -4.481959715485572815e-02
2.567441761493682861e-01 -3.440274670720100403e-02 2.211511731147766113e-01 8.750674128532409668e-02 -1.719731092453002930e-01 -2.214444987475872040e-02 1.386447399854660034e-01 2.471616864204406738e-01 4.816266521811485291e-02 1.447537392377853394e-01 -9.732984751462936401e-02 1.521245986223220825e-01 -7.810085266828536987e-02 2.374371141195297241e-01 3.590982779860496521e-02 1.646182984113693237e-01 -9.495663642883300781e-02 -6.369362026453018188e-02 -1.175429392606019974e-02 -1.603351533412933350e-02 -1.417123079299926758e-01 3.660209774971008301e-01 -2.659307718276977539e-01 1.767958849668502808e-01 -2.997473478317260742e-01 2.123867124319076538e-01 -3.726669549942016602e-01 -5.203742999583482742e-03 2.196255624294281006e-01 6.983403116464614868e-02 -9.935058653354644775e-02 -1.133954599499702454e-01
4.723722934722900391e-01 2.174774110317230225e-01 -1.893828958272933960e-01 1.017537936568260193e-01 -3.024374544620513916e-01 5.304208397865295410e-02 -1.131318360567092896e-01 -1.418574303388595581e-01 2.246353775262832642e-01 -3.565726801753044128e-02 1.169319637119770050e-02 2.614146173000335693e-01 -4.649822413921356201e-02 2.432099878787994385e-01 -2.002178877592086792e-01 8.823117241263389587e-03 1.046242415904998779e-01 3.928276896476745605e-02 -3.109390735626220703e-01 -7.834054529666900635e-02 6.643822044134140015e-02 3.715803325176239014e-01 -1.788147687911987305e-01 -6.305015832185745239e-02 -5.288210511207580566e-02 -2.121848054230213165e-02 3.111436218023300171e-02 -5.044320970773696899e-02 -8.869417011737823486e-03 -8.071119664236903191e-04 -7.314959075301885605e-03 -1.839050501585006714e-01
4.584356024861335754e-02 -1.554670929908752441e-01 7.084932923316955566e-02 3.734630532562732697e-03 -2.389141023159027100e-01 1.321083307266235352e-01 -1.169368475675582886e-01 -1.504792366176843643e-02 1.137212812900543213e-01 2.963399887084960938e-01 -1.128018274903297424e-01 -1.766639500856399536e-01 9.184620529413223267e-02 1.427058968693017960e-02 -4.470265805721282959e-01 -1.859899908304214478e-01 5.074429139494895935e-02 -6.470397114753723145e-02 -1.821547299623489380e-01 1.819381117820739746e-01 1.623125672340393066e-01 1.394200176000595093e-01 -1.119206398725509644e-01 1.161154136061668396e-01 -3.406985104084014893e-01 -3.532995283603668213e-02 -3.433087468147277832e-01 2.089615017175674438e-01 -1.284103691577911377e-01 4.076015949249267578e-02 -1.054846420884132385e-01 1.988713443279266357e-01
1.020397022366523743e-01 -1.138211265206336975e-01 -8.629836142063140869e-03 9.240675717592239380e-02 -8.483416587114334106e-02 1.251444965600967407e-01 9.767395444214344025e-03 4.439929127693176270e-02 -5.560772493481636047e-03 6.181854754686355591e-02 -1.162740737199783325e-01 -1.092096325010061264e-02 -1.160977631807327271e-01 2.768279016017913818e-01 -1.532294750213623047e-01 2.108372002840042114e-01 -1.351395621895790100e-02 8.779192715883255005e-02 1.309141665697097778e-01 3.228237628936767578e-01 1.128675881773233414e-02 2.678032815456390381e-01 -1.979492455720901489e-01 2.852024734020233154e-01 -1.986533254384994507e-01 2.482528686523437500e-01 -5.100693702697753906e-01 -4.703656211495399475e-02 1.982567459344863892e-01 9.594734013080596924e-02 2.398798055946826935e-02 -1.827076375484466553e-01
1.220772042870521545e-01 -9.211228787899017334e-02 6.778845936059951782e-02 -2.060589343309402466e-01 -4.221495687961578369e-01 6.502608209848403931e-02 -1.201617568731307983e-01 -1.111293137073516846e-01 -1.021182611584663391e-01 -4.853662103414535522e-02 -1.288788616657257080e-01 2.104184031486511230e-02 5.876120552420616150e-02 2.956071496009826660e-01 -2.212677448987960815e-01 5.978115834295749664e-03 1.798154413700103760e-01 5.911796912550926208e-02 -2.273854613304138184e-01 -1.148763969540596008e-01 -1.204907149076461792e-01 2.894609868526458740e-01 1.069465503096580505e-01 1.255982220172882080e-01 -3.651536405086517334e-01 9.862995892763137817e-02 -2.794448435306549072e-01 1.537212580442428589e-01 -8.447633683681488037e-02 1.059961840510368347e-01 2.473508566617965698e-01 8.690725080668926239e-03
2.716977894306182861e-01 2.540627494454383850e-02 -1.263954788446426392e-01 5.286403000354766846e-02 -7.014831900596618652e-02 -6.065491959452629089e-02 9.022765606641769409e-02 3.148340806365013123e-02 -1.076151877641677856e-01 4.710667300969362259e-03 -2.611912414431571960e-02 3.576511740684509277e-01 -5.375040322542190552e-02 2.578031718730926514e-01 -3.097545802593231201e-01 2.864058613777160645e-01 1.915743499994277954e-01 7.376280426979064941e-02 -2.382604479789733887e-01 8.964858017861843109e-03 -2.883743643760681152e-01 3.287152051925659180e-01 1.025514006614685059e-01 -4.942484200000762939e-02 -1.280788034200668335e-01 -4.162912815809249878e-02 -2.937377095222473145e-01 1.585208810865879059e-02 1.758890002965927124e-01 1.562619805335998535e-01 -3.007422015070915222e-02 -1.934223175048828125e-01
3.274748027324676514e-01 1.345050334930419922e-01 4.931791499257087708e-02 -1.965126693248748779e-01 -2.664589509367942810e-02 1.807351037859916687e-02 1.198454108089208603e-02 1.771326065063476562e-01 3.981329500675201416e-01 -7.561057060956954956e-02 -5.473772063851356506e-02 8.859643340110778809e-02 -3.834512829780578613e-02 -6.722647696733474731e-02 -9.026879072189331055e-02 2.790257334709167480e-01 -1.856012642383575439e-01 3.379696607589721680e-02 -6.591118872165679932e-02 2.763444744050502777e-02 8.829831331968307495e-02 -5.317816138267517090e-02 2.083872109651565552e-01 2.830643579363822937e-02 -6.939179450273513794e-02 2.481418848037719727e-01 -2.103380262851715088e-01 1.623241305351257324e-01 3.092801868915557861e-01 -8.151286281645298004e-03 -3.387230634689331055e-01 3.016839325428009033e-01
1.249119192361831665e-01 -6.207441538572311401e-02 4.259496182203292847e-02 1.894681900739669800e-01 -2.982323523610830307e-03 9.142313897609710693e-02 -6.261277198791503906e-02 2.094891816377639771e-01 3.365987837314605713e-01 1.628859043121337891e-01 5.516898352652788162e-03 -2.060790061950683594e-01 1.521700024604797363e-01 2.401161044836044312e-01 -1.757237464189529419e-01 3.386935889720916748e-01 5.622772499918937683e-02 3.149172663688659668e-02 1.129858009517192841e-02 8.310561627149581909e-02 -7.567820604890584946e-03 2.837390005588531494e-01 -1.375721395015716553e-01 -1.495313942432403564e-01 -2.065400183200836182e-01 -2.268902808427810669e-01 -2.351578325033187866e-01 2.167438119649887085e-01 3.463703095912933350e-01 8.718473464250564575e-02 -1.025495529174804688e-01 1.018902137875556946e-01
2.489276826381683350e-01 2.789105772972106934e-01 -5.232409015297889709e-02 7.055433094501495361e-02 -3.879420831799507141e-02 -2.936175093054771423e-02 1.968397013843059540e-02 2.331686168909072876e-01 1.453652083873748779e-01 7.851509749889373779e-02 -2.008132040500640869e-01 -2.789046429097652435e-02 -5.269819870591163635e-02 3.534326329827308655e-02 2.681816555559635162e-02 1.472735702991485596e-01 -1.771862953901290894e-01 4.196952655911445618e-02 -1.695087850093841553e-01 7.053234428167343140e-02 -6.936055421829223633e-02 2.825718522071838379e-01 2.435499280691146851e-01 1.076868250966072083e-01 -5.677821636199951172e-01 -7.490996271371841431e-02 7.504444569349288940e-02 1.264893561601638794e-01 -4.061640053987503052e-02 2.642256319522857666e-01 -2.252347953617572784e-02 2.377912104129791260e-01
1.905417889356613159e-01 1.560858041048049927e-01 -1.488909572362899780e-01 7.767838984727859497e-02 -1.113226637244224548e-01 -2.282009124755859375e-01 -1.814322024583816528e-01 9.820067137479782104e-02 1.005834341049194336e-01 3.688207864761352539e-01 -4.303055256605148315e-02 -1.159950345754623413e-01 4.011010378599166870e-02 3.707835972309112549e-01 -1.747160553932189941e-01 -1.085861846804618835e-01 4.961834847927093506e-02 -1.019009649753570557e-01 2.992474939674139023e-03 8.624602109193801880e-02 1.527637690305709839e-01 1.096371859312057495e-01 2.627793699502944946e-02 2.327797263860702515e-01 -3.878338336944580078e-01 1.293372958898544312e-01 -2.534658908843994141e-01 -2.085384726524353027e-02 1.527448743581771851e-01 2.641755715012550354e-02 -2.686730325222015381e-01 -1.505877226591110229e-01
1.929379105567932129e-01 -1.205441877245903015e-01 5.357813555747270584e-03 -1.261163055896759033e-01 5.556990578770637512e-02 3.278956115245819092e-01 1.204013358801603317e-02 2.597064971923828125e-01 2.655205428600311279e-01 1.967660635709762573e-01 -1.078025251626968384e-01 7.459813356399536133e-02 -1.900052279233932495e-01 8.500900864601135254e-02 5.564242601394653320e-02 1.840425282716751099e-01 2.321720272302627563e-01 -4.271254874765872955e-03 -1.420549005270004272e-01 -1.810155808925628662e-02 1.806698590517044067e-01 2.300485074520111084e-01 3.298703953623771667e-02 -1.394069790840148926e-01 -3.049862980842590332e-01 -1.614207476377487183e-01 -2.691775560379028320e-01 4.123028367757797241e-02 -1.486350316554307938e-02 1.992602199316024780e-01 -1.759251654148101807e-01 -3.206133842468261719e-01
4.211836159229278564e-01 -8.628959953784942627e-02 4.041631147265434265e-02 -8.128066360950469971e-02 -8.132375776767730713e-02 -1.935666948556900024e-01 -2.167403101921081543e-01 -3.376834094524383545e-02 2.706504166126251221e-01 3.930599242448806763e-02 5.391008034348487854e-02 1.895366311073303223e-01 2.545547783374786377e-01 -2.314359880983829498e-02 -2.685042321681976318e-01 1.903936117887496948e-01 -1.657286733388900757e-01 -4.693291615694761276e-03 -2.556114792823791504e-01 1.781831532716751099e-01 1.466630846261978149e-01 -7.248897850513458252e-02 1.732348054647445679e-01 1.203471347689628601e-01 -1.861479580402374268e-01 1.922204643487930298e-01 -1.526337116956710815e-01 2.653791308403015137e-01 1.673018634319305420e-01 -9.799633175134658813e-02 -1.674181818962097168e-01 2.524210885167121887e-02
1.262053102254867554e-01 7.461249083280563354e-02 -8.331381529569625854e-02 9.997315704822540283e-02 -2.013011872768402100e-01 4.095022380352020264e-02 -4.805014282464981079e-02 -7.633258402347564697e-02 -3.200091421604156494e-02 1.054670512676239014e-01 -4.595807939767837524e-02 5.043357610702514648e-02 -2.454559653997421265e-01 4.340026378631591797e-01 -1.482190638780593872e-01 6.168699264526367188e-02 6.937578320503234863e-02 7.832720130681991577e-02 -1.321959495544433594e-01 2.848247587680816650e-01 -1.351672410964965820e-01 2.415230125188827515e-01 2.885903418064117432e-02 1.729368865489959717e-01 -2.646367549896240234e-01 -2.080211043357849121e-01 -4.277642965316772461e-01 9.963575750589370728e-02 -1.887519806623458862e-01 -2.329190373420715332e-01 4.844641312956809998e-02 -6.868454813957214355e-02
2.554895579814910889e-01 1.156754046678543091e-01 -1.029066517949104309e-01 1.083922944962978363e-02 -3.495957851409912109e-01 6.967248022556304932e-02 -3.470158576965332031e-02 1.646445393562316895e-01 9.002862125635147095e-02 7.245407998561859131e-02 5.009879544377326965e-02 3.626560866832733154e-01 1.280596405267715454e-01 6.325612962245941162e-02 -2.133410722017288208e-01 7.124560652300715446e-04 -2.059578299522399902e-01 -1.656042784452438354e-01 -1.122347116470336914e-01 3.919427841901779175e-02 1.407959163188934326e-01 3.809444010257720947e-01 -2.771313488483428955e-01 2.077158987522125244e-01 -2.255857922136783600e-03 1.131764724850654602e-01 -3.388352096080780029e-01 -1.242765188217163086e-01 8.480123430490493774e-02 9.727706760168075562e-02 -9.610105305910110474e-02 -6.426891684532165527e-02
-1.570500731468200684e-01 9.911727905273437500e-02 -1.148585453629493713e-01 -2.065170370042324066e-02 -4.182981848716735840e-01 4.599986225366592407e-02 -4.240763187408447266e-02 -2.168554067611694336e-01 1.994588822126388550e-01 2.782611548900604248e-01 -2.192378938198089600e-01 2.954471670091152191e-02 -4.840720817446708679e-02 8.589228242635726929e-02 -3.178012371063232422e-01 2.040676474571228027e-01 -1.500132381916046143e-01 -7.640284299850463867e-02 -2.510453164577484131e-01 1.305809617042541504e-01 3.104653954505920410e-02 -3.064852580428123474e-02 -7.787614315748214722e-02 -1.033388376235961914e-01 -2.297257035970687866e-01 -1.151119545102119446e-01 -3.024293184280395508e-01 1.066207066178321838e-01 6.213457137346267700e-02 1.008170172572135925e-01 -2.996899783611297607e-01 -8.778633922338485718e-02
-3.081444837152957916e-02 1.172249391674995422e-01 -9.370042383670806885e-02 -3.610216081142425537e-02 -3.030088543891906738e-01 4.082606732845306396e-01 -2.552644610404968262e-01 2.816263772547245026e-02 2.454854249954223633e-01 1.216380298137664795e-01 -3.054407052695751190e-02 -3.110781870782375336e-02 -1.180009022355079651e-01 9.924393892288208008e-02 -1.424999237060546875e-01 1.362369507551193237e-01 -1.156557425856590271e-01 1.045390591025352478e-01 -3.761042058467864990e-01 6.106286868453025818e-02 -5.209848284721374512e-02 2.680221013724803925e-02 -1.393804233521223068e-02 -2.623807489871978760e-01 -4.184414446353912354e-01 -8.135272562503814697e-02 -1.681718677282333374e-01 -7.781009189784526825e-03 1.371370553970336914e-01 7.230506092309951782e-02 -6.791593134403228760e-02 -1.747068017721176147e-01
2.337964624166488647e-01 7.360620051622390747e-02 -4.465080052614212036e-02 5.029876530170440674e-02 -1.154947876930236816e-01 -1.120655164122581482e-01 -1.865387856960296631e-01 -1.758991628885269165e-01 -4.958191886544227600e-02 6.028499454259872437e-02 4.005385562777519226e-03 -4.818175360560417175e-02 -6.874421983957290649e-02 3.303062915802001953e-01 -1.560423225164413452e-01 4.268562421202659607e-02 2.319460660219192505e-01 3.101645596325397491e-02 9.575179219245910645e-02 2.633261382579803467e-01 9.496632963418960571e-02 4.857156276702880859e-01 1.470757722854614258e-01 2.869082093238830566e-01 -2.179690748453140259e-01 8.369003236293792725e-02 4.144722223281860352e-02 2.686105370521545410e-01 9.080895036458969116e-02 2.654963433742523193e-01 8.376201614737510681e-03 7.738700509071350098e-02
2.800086140632629395e-01 -4.579741880297660828e-02 -1.351822018623352051e-01 -2.219057381153106689e-01 -2.563013732433319092e-01 1.325166076421737671e-01 -1.611831337213516235e-01 3.439108282327651978e-02 1.852308809757232666e-01 5.970691516995429993e-02 -2.760004438459873199e-02 1.585083603858947754e-01 -1.269405037164688110e-01 2.696892917156219482e-01 -8.753036707639694214e-02 1.521337479352951050e-01 2.287903279066085815e-01 -2.844674140214920044e-02 -3.986910451203584671e-03 -1.612596400082111359e-02 -1.851199567317962646e-01 5.225912332534790039e-01 -3.081756457686424255e-02 1.093374267220497131e-01 -1.393840163946151733e-01 -1.038418337702751160e-01 -1.325927972793579102e-01 -1.245070993900299072e-01 1.441125869750976562e-01 -2.284933775663375854e-01 -2.170674800872802734e-01 3.252298012375831604e-02
8.543820679187774658e-02 -2.911858260631561279e-01 -1.385326683521270752e-01 -6.124701723456382751e-02 -4.437643289566040039e-02 -1.029982119798660278e-01 9.608496725559234619e-02 1.811215467751026154e-02 1.444837450981140137e-01 7.158175855875015259e-02 -1.134041920304298401e-01 6.644540280103683472e-02 2.458348404616117477e-03 4.203348159790039062e-01 1.396254748106002808e-01 2.402892559766769409e-01 -1.441880017518997192e-01 1.033946722745895386e-01 -5.108958110213279724e-02 -3.399372473359107971e-02 1.707757860422134399e-01 4.007037580013275146e-01 -1.632286608219146729e-01 2.986440360546112061e-01 -2.379447668790817261e-01 1.958684325218200684e-01 -1.541777849197387695e-01 -3.338058292865753174e-02 2.499332875013351440e-01 -7.604631781578063965e-02 -1.296009719371795654e-01 -1.411178112030029297e-01
2.180923670530319214e-01 1.267183385789394379e-02 -1.657677441835403442e-01 1.522427648305892944e-01 -1.243097409605979919e-01 -9.935013204813003540e-02 -9.498697705566883087e-03 -1.984503716230392456e-01 -1.758884787559509277e-01 -1.080377772450447083e-01 -4.514733701944351196e-02 2.419968135654926300e-03 -1.347678005695343018e-01 2.014223188161849976e-01 -6.942161917686462402e-02 2.934712171554565430e-01 -2.029380649328231812e-01 1.543253660202026367e-01 -2.064007706940174103e-02 3.289543390274047852e-01 2.923094332218170166e-01 1.379229873418807983e-01 -1.862280964851379395e-01 5.794506520032882690e-02 -1.671938300132751465e-01 3.702741116285324097e-03 -4.135470986366271973e-01 3.108370117843151093e-02 2.763039246201515198e-02 -9.816391021013259888e-02 -2.945263385772705078e-01 1.710197329521179199e-01
3.385775983333587646e-01 -1.727997139096260071e-02 -2.056116759777069092e-01 9.773851186037063599e-02 -1.788403540849685669e-01 4.761511087417602539e-02 -1.557254493236541748e-01 3.612804710865020752e-01 1.812851876020431519e-01 5.377828702330589294e-02 -1.794144324958324432e-02 6.502732634544372559e-02 4.530207661446183920e-04 1.635297983884811401e-01 -2.341210246086120605e-01 -6.562323123216629028e-02 -6.887401640415191650e-02 4.537216573953628540e-02 -4.651431739330291748e-02 -3.355374932289123535e-02 9.149163961410522461e-02 3.647818267345428467e-01 -2.081275880336761475e-01 2.368546649813652039e-02 -2.313371896743774414e-01 1.524980068206787109e-01 -5.196303129196166992e-02 -9.121935069561004639e-02 2.802275121212005615e-01 -1.545927077531814575e-01 -8.723989874124526978e-02 -3.532806634902954102e-01
3.227812051773071289e-01 2.559277713298797607e-01 -2.068589031696319580e-01 -8.106739819049835205e-02 -2.915623486042022705e-01 1.253412216901779175e-01 -2.184385210275650024e-01 1.810794472694396973e-01 1.540963351726531982e-01 1.103828176856040955e-01 1.425189822912216187e-01 2.104303538799285889e-01 2.674269676208496094e-02 1.389879137277603149e-01 -1.427734047174453735e-01 6.686294078826904297e-02 -2.249341458082199097e-01 3.161903098225593567e-02 -5.054235458374023438e-02 4.782481491565704346e-02 -2.808062434196472168e-01 2.732971310615539551e-01 -2.203954607248306274e-01 1.218367591500282288e-01 7.731010764837265015e-02 6.124899536371231079e-02 -2.172743529081344604e-01 1.666935831308364868e-01 -2.586060948669910431e-02 1.711893826723098755e-01 5.419838055968284607e-02 -2.515597641468048096e-01
3.463399112224578857e-01 5.527879670262336731e-02 -2.495207935571670532e-01 1.057747080922126770e-01 -9.223338961601257324e-02 2.087470591068267822e-01 -2.856641821563243866e-02 1.935675144195556641e-01 8.524622023105621338e-02 2.533189356327056885e-01 -2.161180227994918823e-01 1.186702102422714233e-01 -5.498480424284934998e-02 1.838000714778900146e-01 -1.604872383177280426e-02 1.486078053712844849e-01 1.845165044069290161e-01 -1.810332685708999634e-01 5.694908089935779572e-03 7.189682126045227051e-02 -1.032873466610908508e-01 1.644759327173233032e-01 -8.956362307071685791e-02 9.899416565895080566e-02 -3.004737794399261475e-01 -1.589191854000091553e-01 -3.756689727306365967e-01 2.674775384366512299e-02 1.151249483227729797e-01 6.471440196037292480e-02 -1.760847121477127075e-01 -2.973372936248779297e-01
3.565683066844940186e-01 1.356694754213094711e-02 -7.045691460371017456e-02 -7.080428767949342728e-03 -3.724162876605987549e-01 -7.321863621473312378e-02 -2.213690876960754395e-01 -1.612512916326522827e-01 8.627070486545562744e-02 1.905867755413055420e-01 -6.087896227836608887e-02 -3.843783587217330933e-02 7.787267863750457764e-02 1.257831156253814697e-01 -1.909448057413101196e-01 5.831660330295562744e-02 -2.894336581230163574e-01 3.724718838930130005e-02 -4.559077918529510498e-01 1.404475122690200806e-01 -2.175861001014709473e-01 -2.958308160305023193e-02 1.384745836257934570e-01 3.864249214529991150e-02 -2.583042979240417480e-01 1.126488000154495239e-01 -2.712170593440532684e-02 1.261448413133621216e-01 1.709100753068923950e-01 2.318658120930194855e-02 -1.713626235723495483e-01 -3.328134864568710327e-02
2.070302702486515045e-02 2.027563154697418213e-01 9.853583760559558868e-03 -2.316773831844329834e-01 1.783253848552703857e-01 2.249279767274856567e-01 -5.569696426391601562e-02 5.770284309983253479e-02 2.992400825023651123e-01 -6.745565682649612427e-02 -3.517462909221649170e-01 3.757553696632385254e-01 -6.758128106594085693e-02 1.403575986623764038e-01 -1.197270676493644714e-01 2.526485919952392578e-01 -1.071974858641624451e-01 -4.404533188790082932e-03 -1.324635371565818787e-02 7.782404869794845581e-02 2.541052997112274170e-01 1.474499255418777466e-01 -2.048501372337341309e-01 9.517443925142288208e-02 -1.448189020156860352e-01 6.151192635297775269e-02 -2.107205837965011597e-01 1.557830423116683960e-01 2.345945835113525391e-01 -8.459699153900146484e-02 4.110829159617424011e-02 2.050248086452484131e-01
5.862208828330039978e-02 1.250161230564117432e-01 -1.316862553358078003e-01 3.760626912117004395e-02 -2.412473112344741821e-01 3.257563710212707520e-02 8.895927667617797852e-02 -4.687983170151710510e-02 2.263463139533996582e-01 1.206834688782691956e-01 -3.518980368971824646e-02 -2.518402636051177979e-01 -1.972504332661628723e-02 2.163567841053009033e-01 -1.410762071609497070e-01 2.436000257730484009e-01 -1.505913436412811279e-01 -1.256689429283142090e-01 -1.052716299891471863e-01 3.329054415225982666e-01 3.173891222104430199e-03 3.286427557468414307e-01 2.686830051243305206e-02 8.108370006084442139e-02 -9.912244975566864014e-02 6.861542165279388428e-02 -1.572384983301162720e-01 2.383931130170822144e-01 4.341293573379516602e-01 5.748677067458629608e-04 1.856251955032348633e-01 2.029759287834167480e-01
-2.337283492088317871e-01 1.334810703992843628e-01 -2.922643721103668213e-01 3.782096505165100098e-02 -6.067632511258125305e-02 -1.323693096637725830e-01 -6.441376358270645142e-02 -6.765633076429367065e-02 2.976438961923122406e-02 2.162017822265625000e-01 -9.909974038600921631e-02 1.983223110437393188e-01 -4.624089598655700684e-02 1.333098262548446655e-01 -2.089832276105880737e-01 1.363418847322463989e-01 1.928824633359909058e-01 3.132522404193878174e-01 9.849326312541961670e-02 1.409770734608173370e-02 2.509066462516784668e-01 2.328019738197326660e-01 -2.649384140968322754e-01 1.287814378738403320e-01 -9.181508421897888184e-02 1.612526327371597290e-01 -4.526699185371398926e-01 8.617614209651947021e-02 -2.912815473973751068e-02 6.047485396265983582e-03 -1.485399901866912842e-01 1.137743368744850159e-01
9.866022318601608276e-02 2.713033854961395264e-01 -1.463622152805328369e-01 -3.055680990219116211e-01 -1.906593590974807739e-01 -1.560093760490417480e-01 1.616265028715133667e-01 2.967783212661743164e-01 1.353788226842880249e-01 -9.265721589326858521e-02 -2.638239413499832153e-02 8.406338840723037720e-02 -1.172766238451004028e-01 1.708965450525283813e-01 -8.683094382286071777e-02 2.156275361776351929e-01 5.767617002129554749e-02 2.861396074295043945e-01 -1.002090871334075928e-01 2.408131211996078491e-01 1.099118515849113464e-01 1.323428750038146973e-01 -1.693878769874572754e-01 -1.954576671123504639e-01 -2.868763506412506104e-01 2.698543369770050049e-01 -2.596471831202507019e-02 2.405246943235397339e-01 -6.489901244640350342e-02 -1.617540717124938965e-01 4.872737918049097061e-03 -3.917404636740684509e-02
6.163390353322029114e-02 2.415393143892288208e-01 -5.445149913430213928e-02 -4.464422166347503662e-02 -3.060404062271118164e-01 -1.794906407594680786e-01 1.032096594572067261e-01 1.486416459083557129e-01 2.062913775444030762e-01 1.279738824814558029e-02 1.325192674994468689e-02 -3.206612467765808105e-01 1.894129514694213867e-01 -4.443622753024101257e-02 -1.572713404893875122e-01 8.277902379631996155e-03 -6.602275371551513672e-02 -1.484221518039703369e-01 -1.399394869804382324e-01 1.361037790775299072e-01 1.703230664134025574e-02 3.534353375434875488e-01 1.606673561036586761e-02 1.857187300920486450e-01 -3.991154134273529053e-01 -2.805202826857566833e-02 -1.037133485078811646e-01 1.410218775272369385e-01 1.138478294014930725e-01 -3.541723787784576416e-01 -1.109965369105339050e-01 -2.997715026140213013e-03
2.337100654840469360e-01 1.559191644191741943e-01 8.609997481107711792e-02 -3.556017279624938965e-01 -1.781100034713745117e-01 -1.379039734601974487e-01 8.009279519319534302e-02 7.057500630617141724e-02 1.403437405824661255e-01 -1.637096256017684937e-01 6.676758825778961182e-02 6.413466483354568481e-02 -9.692469239234924316e-02 1.625643223524093628e-01 -3.885772603098303080e-04 2.038527280092239380e-01 -4.019402340054512024e-02 1.985665410757064819e-01 -7.223497331142425537e-02 3.895345330238342285e-01 1.151830628514289856e-01 3.284967839717864990e-01 -1.208864226937294006e-01 -2.425405383110046387e-01 -5.562882125377655029e-02 2.748649418354034424e-01 -1.067818030714988708e-01 2.459117323160171509e-01 1.221983656287193298e-01 -1.093983128666877747e-01 -1.491785794496536255e-01 1.816092990338802338e-02
8.172018826007843018e-02 -2.659309804439544678e-01 7.873649895191192627e-02 -1.093653738498687744e-01 -1.964633017778396606e-01 -1.047249957919120789e-01 1.995135694742202759e-01 6.611139327287673950e-02 1.522737275809049606e-02 2.213644683361053467e-01 -5.340305157005786896e-03 1.348726302385330200e-01 -5.733000487089157104e-02 2.185011506080627441e-01 4.855240508913993835e-02 2.797730863094329834e-01 3.022380545735359192e-02 2.869151532649993896e-01 -2.952126227319240570e-02 1.472668349742889404e-01 4.467092454433441162e-02 2.934536039829254150e-01 -2.150889635086059570e-01 2.809194922447204590e-01 -1.369899809360504150e-01 -2.617522701621055603e-02 -3.362736403942108154e-01 1.330718100070953369e-01 3.342677652835845947e-01 -1.038735434412956238e-01 -2.693757414817810059e-02 -1.378965377807617188e-01
1.773129701614379883e-01 1.390774548053741455e-01 1.707415282726287842e-02 -6.911196559667587280e-02 5.728557705879211426e-02 -2.505957335233688354e-02 -3.884580731391906738e-01 4.455383494496345520e-02 3.502157330513000488e-01 8.126724511384963989e-02 7.981427758932113647e-02 -1.023010164499282837e-02 -1.632999479770660400e-01 2.156450450420379639e-01 -1.034495830535888672e-01 2.611819803714752197e-01 3.217989802360534668e-01 -1.807104912586510181e-03 -1.497226394712924957e-02 -8.059383835643529892e-04 2.417271137237548828e-01 1.838641017675399780e-01 8.640669286251068115e-02 -1.489291042089462280e-01 -3.003182113170623779e-01 3.959774598479270935e-02 -1.725250631570816040e-01 2.571792304515838623e-01 -2.504822611808776855e-02 1.225478649139404297e-01 -2.491794228553771973e-01 9.203353524208068848e-02
-5.643843486905097961e-02 2.559594810009002686e-01 6.674260646104812622e-02 -1.572337299585342407e-01 -1.916085779666900635e-01 1.469155550003051758e-01 -1.437345147132873535e-02 2.113042213022708893e-02 4.100960791110992432e-01 -7.541074603796005249e-02 2.752577699720859528e-02 8.362020552158355713e-02 1.071608290076255798e-01 2.352990657091140747e-01 -1.657003909349441528e-01 1.790554635226726532e-02 -1.977903693914413452e-01 1.127158105373382568e-01 -3.062896132469177246e-01 -3.332102671265602112e-02 -2.578459084033966064e-01 1.678978204727172852e-01 1.287515014410018921e-01 7.453937083482742310e-02 -3.446944057941436768e-02 -8.607035130262374878e-02 -2.266021519899368286e-01 -2.934472821652889252e-02 4.119881987571716309e-01 8.580042421817779541e-02 -2.219155877828598022e-01 1.273740082979202271e-01
7.925263792276382446e-02 8.591249585151672363e-02 -2.276809662580490112e-01 -2.902134694159030914e-02 -3.294322639703750610e-02 2.570415437221527100e-01 8.484420925378799438e-02 -6.567134708166122437e-02 1.251942217350006104e-01 3.631796538829803467e-01 -3.415082814171910286e-03 1.601843833923339844e-01 -1.963859945535659790e-01 7.502236217260360718e-02 -1.076896637678146362e-01 1.671311706304550171e-01 4.934085905551910400e-02 2.525134384632110596e-01 -2.094147205352783203e-01 -3.694745302200317383e-01 -2.102014273405075073e-01 1.609710603952407837e-01 -2.637090981006622314e-01 1.858019381761550903e-01 -1.100663691759109497e-01 -1.285333633422851562e-01 -1.226212754845619202e-01 2.142706811428070068e-01 3.994613140821456909e-02 -6.321313325315713882e-03 -1.518506407737731934e-01 -2.510349154472351074e-01
1.827109158039093018e-01 3.518097847700119019e-02 -1.361952424049377441e-01 3.626009449362754822e-02 5.767415463924407959e-02 1.399091333150863647e-01 -8.654529601335525513e-02 -5.065945535898208618e-02 1.681813150644302368e-01 1.744079887866973877e-01 -3.005613572895526886e-02 -5.166310071945190430e-02 8.590978384017944336e-02 2.562577724456787109e-01 -4.369909465312957764e-01 1.408994048833847046e-01 9.513547271490097046e-02 3.678484857082366943e-01 -1.029364299029111862e-03 -3.601979017257690430e-01 9.203667938709259033e-02 1.743740588426589966e-01 -2.080701142549514771e-01 -2.914074063301086426e-02 -3.396874293684959412e-02 1.913386136293411255e-01 -3.164829909801483154e-01 6.701071560382843018e-02 -4.673018679022789001e-02 -1.172200962901115417e-01 -1.851469874382019043e-01 -1.291268765926361084e-01
2.522860765457153320e-01 8.557844907045364380e-02 9.338491410017013550e-02 -1.181536763906478882e-01 -3.831690251827239990e-01 1.108508631587028503e-01 -2.385554313659667969e-01 1.808054745197296143e-01 1.963405162096023560e-01 6.863420456647872925e-02 -4.955766722559928894e-02 5.534638836979866028e-02 3.974257782101631165e-02 1.209583282470703125e-01 7.819678634405136108e-02 2.739782333374023438e-01 -1.206748187541961670e-01 -2.390311099588871002e-02 -1.099207475781440735e-01 2.587817013263702393e-01 1.879014372825622559e-01 3.019539713859558105e-01 -1.501910388469696045e-01 2.018560022115707397e-01 -1.193276643753051758e-01 -1.165801286697387695e-01 6.963219493627548218e-02 -1.464499533176422119e-01 2.544720470905303955e-02 6.339160352945327759e-02 -4.102275073528289795e-01 -2.056996710598468781e-02
2.989201843738555908e-01 1.266531348228454590e-01 1.240079402923583984e-01 -6.902118772268295288e-02 -3.507089018821716309e-01 3.221254050731658936e-02 -5.053507909178733826e-02 -7.815948873758316040e-02 -5.502664670348167419e-02 -1.252095401287078857e-02 1.694805920124053955e-01 3.216332197189331055e-01 -2.096292227506637573e-01 2.473979294300079346e-01 -2.298396080732345581e-01 3.144030272960662842e-02 1.925870962440967560e-02 4.315039515495300293e-02 -3.045755326747894287e-01 -4.487892985343933105e-02 -1.577869653701782227e-01 1.913659423589706421e-01 -4.840238019824028015e-02 8.224400877952575684e-02 -3.580344915390014648e-01 -1.402296125888824463e-01 -2.048666626214981079e-01 -1.890387982130050659e-01 1.250126361846923828e-01 5.750006064772605896e-02 -1.371686160564422607e-01 -1.284489035606384277e-01
1.124764084815979004e-01 2.283618748188018799e-01 -8.715363591909408569e-02 -1.857941597700119019e-01 3.438415238633751869e-03 1.609887778759002686e-01 2.001973986625671387e-01 1.660522818565368652e-01 2.350777089595794678e-01 -4.865576699376106262e-02 -1.273990273475646973e-01 -1.071601733565330505e-01 3.589797392487525940e-02 -9.266550838947296143e-02 -1.864178180694580078e-01 1.487855166196823120e-01 -7.417629938572645187e-03 -5.074039846658706665e-02 7.734952867031097412e-02 2.170513868331909180e-01 1.653047353029251099e-01 3.023053705692291260e-01 -2.658453285694122314e-01 6.474938988685607910e-02 5.137749947607517242e-03 2.114365547895431519e-01 -3.287372291088104248e-01 3.315908610820770264e-01 -1.638404726982116699e-01 -1.828394234180450439e-01 -1.890492886304855347e-01 1.983072757720947266e-01
9.108104556798934937e-02 -1.538520008325576782e-01 3.411594629287719727e-01 -3.037277236580848694e-02 -2.301413379609584808e-02 2.775682881474494934e-02 1.710362583398818970e-01 1.451914012432098389e-01 1.021007969975471497e-01 1.729807555675506592e-01 6.905296817421913147e-03 1.101487055420875549e-01 1.345587223768234253e-01 1.817497164011001587e-01 -6.651418656110763550e-02 6.459956616163253784e-02 -1.150654722005128860e-02 -7.432743161916732788e-02 -1.917287334799766541e-02 4.267653077840805054e-02 -1.367776561528444290e-02 5.698404908180236816e-01 -1.728678643703460693e-01 2.693514227867126465e-01 -2.915441393852233887e-01 -9.519725292921066284e-02 -3.118979930877685547e-01 4.019950050860643387e-03 1.677898019552230835e-01 3.435793146491050720e-02 -1.721416562795639038e-01 3.627238422632217407e-02
-5.748270452022552490e-02 1.458314508199691772e-01 -1.157794296741485596e-01 -3.160918503999710083e-02 -1.648722738027572632e-01 -4.522512108087539673e-02 -1.645186394453048706e-01 1.320888996124267578e-01 3.322264254093170166e-01 -1.694850809872150421e-02 5.171559378504753113e-02 -1.182043626904487610e-01 -5.003703385591506958e-02 2.628586590290069580e-01 -4.020765125751495361e-01 4.605398178100585938e-01 -2.430825680494308472e-01 5.686191841959953308e-02 -1.250825226306915283e-01 -1.458024680614471436e-01 2.455820441246032715e-01 -3.573454916477203369e-02 -1.137902662158012390e-01 8.269645273685455322e-02 -1.819348186254501343e-01 2.262018918991088867e-01 6.750669330358505249e-02 -2.677346579730510712e-02 -4.791207984089851379e-02 -1.880921982228755951e-02 -2.018929123878479004e-01 -3.257590532302856445e-02
3.126729428768157959e-01 -3.684322908520698547e-02 6.507790833711624146e-02 1.709999516606330872e-02 -1.570189893245697021e-01 -9.880482405424118042e-02 -1.333082020282745361e-01 6.098759174346923828e-02 1.527695655822753906e-01 6.438852101564407349e-02 6.584791094064712524e-02 -1.115238294005393982e-01 -1.830293238162994385e-01 -1.859693378210067749e-01 -2.076501697301864624e-01 1.815000772476196289e-01 -2.345389723777770996e-01 -7.824657112360000610e-02 1.441583968698978424e-02 -1.373697370290756226e-01 -3.933902829885482788e-02 3.964952379465103149e-02 3.999354317784309387e-02 3.083522021770477295e-01 -4.434684514999389648e-01 1.906338632106781006e-01 -2.334199547767639160e-01 2.781185805797576904e-01 1.232296675443649292e-01 8.126362413167953491e-02 -2.106513977050781250e-01 2.025502622127532959e-01
7.359680533409118652e-02 1.974449902772903442e-01 -2.024993151426315308e-01 -2.944036126136779785e-01 -9.568303078413009644e-02 -2.538915574550628662e-01 -7.278890162706375122e-02 1.479294449090957642e-01 3.056640625000000000e-01 1.841302216053009033e-01 -2.319168448448181152e-01 -1.522058397531509399e-01 -2.532496154308319092e-01 1.521148234605789185e-01 -3.679451644420623779e-01 -3.211380168795585632e-02 1.788307875394821167e-01 2.217396199703216553e-01 6.593262404203414917e-02 2.963801100850105286e-02 -1.510094702243804932e-01 1.710335314273834229e-01 6.015900522470474243e-02 -8.815794135443866253e-04 -8.561702072620391846e-02 5.222023278474807739e-02 -3.475050330162048340e-01 -3.072148934006690979e-02 -3.907481580972671509e-02 7.166130095720291138e-02 -3.126004710793495178e-02 -1.330241709947586060e-01
3.258220553398132324e-01 1.430559605360031128e-01 -1.476280987262725830e-01 9.028594195842742920e-02 -1.952153146266937256e-01 -6.289447098970413208e-02 -6.412715464830398560e-02 6.429990381002426147e-02 -6.237276643514633179e-02 1.562817990779876709e-01 1.931441128253936768e-01 3.077195584774017334e-01 -2.356081642210483551e-02 2.199511379003524780e-01 -2.969473302364349365e-01 1.874795258045196533e-01 1.069753989577293396e-01 2.351070195436477661e-02 -2.602709531784057617e-01 5.451220273971557617e-02 -1.042608469724655151e-01 4.579802751541137695e-01 -1.894347518682479858e-01 -5.150808766484260559e-02 3.463285043835639954e-02 1.483173966407775879e-01 -2.504643797874450684e-01 -1.041302904486656189e-01 -5.785851273685693741e-03 1.080424413084983826e-01 -8.873954415321350098e-03 -1.006240397691726685e-01
-2.592929080128669739e-02 4.078986123204231262e-03 -2.192977517843246460e-01 -4.709512293338775635e-01 -1.116975843906402588e-01 1.624533832073211670e-01 5.710754543542861938e-02 2.150108367204666138e-01 1.788443326950073242e-01 2.534109950065612793e-01 4.501455277204513550e-02 3.840479627251625061e-02 -1.206482201814651489e-01 1.949429325759410858e-02 6.964726746082305908e-02 2.294107526540756226e-01 -7.619428634643554688e-02 -4.478029534220695496e-02 -1.609680801630020142e-01 1.652255537919700146e-03 1.810461729764938354e-01 6.198044866323471069e-02 1.878469288349151611e-01 9.122668206691741943e-02 -4.814523085951805115e-02 1.352990418672561646e-01 -3.424905836582183838e-01 2.512641251087188721e-01 9.720513224601745605e-02 6.004897132515907288e-02 -3.596254587173461914e-01 -1.074781566858291626e-01
2.827526628971099854e-01 1.192256137728691101e-01 -1.049398854374885559e-01 -4.080681204795837402e-01 -1.722929924726486206e-01 -4.751145094633102417e-02 -5.476217344403266907e-02 3.071240186691284180e-01 2.028446346521377563e-01 3.626529127359390259e-02 -1.570776253938674927e-01 -9.584043174982070923e-02 -2.104530185461044312e-01 -7.087832689285278320e-02 -3.365981280803680420e-01 -1.889110058546066284e-01 3.973544016480445862e-02 1.534186750650405884e-01 5.647076666355133057e-02 1.794071942567825317e-01 -1.323005557060241699e-01 -1.240535229444503784e-01 3.275566175580024719e-02 -2.919626235961914062e-02 -2.186594307422637939e-01 -8.351932466030120850e-02 -3.675049841403961182e-01 4.670425131916999817e-02 -1.153604220598936081e-02 -1.042104512453079224e-01 -1.321939826011657715e-01 9.279708564281463623e-02
2.406586110591888428e-01 1.034990996122360229e-01 -6.808353215456008911e-02 -1.449286937713623047e-01 -1.900486946105957031e-01 -1.083343029022216797e-01 -2.036556899547576904e-01 1.744447946548461914e-01 -2.018020749092102051e-01 -6.008314713835716248e-02 -3.987605869770050049e-02 3.176859915256500244e-01 -7.043387740850448608e-02 -1.500283777713775635e-01 -1.272637844085693359e-01 4.869175329804420471e-02 -1.030976995825767517e-01 7.441201061010360718e-02 8.585708588361740112e-02 -2.277516871690750122e-01 1.243210062384605408e-01 2.495999038219451904e-01 -2.238831669092178345e-01 -1.067272424697875977e-01 -2.261056452989578247e-01 1.138213574886322021e-01 -2.756381034851074219e-01 2.215166538953781128e-01 1.165291666984558105e-01 1.184828504920005798e-01 -3.629001677036285400e-01 1.731120049953460693e-01
-1.597747355699539185e-01 1.245214939117431641e-01 -9.921357780694961548e-02 -1.433207094669342041e-01 -1.666419506072998047e-01 3.262951737269759178e-03 -2.521300315856933594e-01 7.382308132946491241e-03 2.515105903148651123e-01 -1.928912699222564697e-01 -2.786358892917633057e-01 7.395202666521072388e-02 -1.729710102081298828e-01 1.237365826964378357e-01 -4.660273715853691101e-02 -2.285832352936267853e-02 -5.649800971150398254e-02 6.680317688733339310e-03 -9.995464980602264404e-02 2.218439877033233643e-01 6.028253585100173950e-02 3.189844191074371338e-01 -1.459755450487136841e-01 -2.265859022736549377e-02 -3.488319814205169678e-01 3.015118539333343506e-01 -1.937310993671417236e-01 1.645278632640838623e-01 -1.675672829151153564e-01 1.970066577196121216e-01 -2.513520121574401855e-01 9.365034103393554688e-02
-7.294746465049684048e-04 2.175241559743881226e-01 -2.010663449764251709e-01 -1.042115017771720886e-01 -4.823265224695205688e-02 -2.610369324684143066e-01 -1.018120795488357544e-01 1.161327213048934937e-01 1.133894696831703186e-01 1.906905695796012878e-02 -6.712697446346282959e-02 -1.732150912284851074e-01 1.788231134414672852e-01 1.754709035158157349e-01 -6.649437546730041504e-02 3.333305120468139648e-01 3.311172500252723694e-02 5.804405082017183304e-03 -3.494982142001390457e-03 2.160279154777526855e-01 2.662142813205718994e-01 4.429165422916412354e-01 2.279909551143646240e-01 -6.645580381155014038e-02 -1.328232437372207642e-01 3.849919140338897705e-02 -1.587431728839874268e-01 1.010862663388252258e-01 3.452166318893432617e-01 4.513072967529296875e-02 3.511987859383225441e-03 1.844714879989624023e-01
3.224594891071319580e-01 9.992905706167221069e-02 -1.786435097455978394e-01 2.016683518886566162e-01 -8.132407814264297485e-02 2.011451423168182373e-01 -6.556636188179254532e-03 4.633419215679168701e-02 2.815294452011585236e-02 1.418195068836212158e-01 -1.503217220306396484e-01 -1.961455792188644409e-01 2.106751315295696259e-02 2.279236018657684326e-01 -1.036830320954322815e-01 2.836199998855590820e-01 1.687909811735153198e-01 -2.059498429298400879e-01 -1.655965447425842285e-01 1.820230334997177124e-01 -4.408730939030647278e-02 2.228769510984420776e-01 -9.831894934177398682e-02 3.637840226292610168e-02 -2.586409151554107666e-01 -5.140618234872817993e-02 -6.599785387516021729e-02 4.475052654743194580e-01 1.513783931732177734e-01 4.964953288435935974e-02 -3.145469352602958679e-02 -2.098487317562103271e-01
-4.723217710852622986e-02 6.280532479286193848e-02 1.170516610145568848e-01 -2.271824032068252563e-01 -7.831005752086639404e-02 6.242155283689498901e-02 4.681839421391487122e-02 2.275740168988704681e-02 4.103885591030120850e-02 -6.373492628335952759e-02 3.657764494419097900e-01 -1.920243352651596069e-02 -3.884245827794075012e-02 3.256410360336303711e-01 -1.357626914978027344e-01 -8.547860197722911835e-03 -1.297597540542483330e-03 -2.126540523022413254e-03 -4.531103968620300293e-01 6.836552917957305908e-02 -1.329073756933212280e-01 2.637477815151214600e-01 5.796027183532714844e-02 1.193765550851821899e-01 -4.492115974426269531e-01 1.482788771390914917e-01 -1.580095142126083374e-01 2.404472827911376953e-01 -1.442920714616775513e-01 4.755397140979766846e-02 3.892378509044647217e-02 -6.186586990952491760e-02
1.202551349997520447e-01 -9.018414467573165894e-02 -1.895520240068435669e-01 -1.164782345294952393e-01 -1.998983174562454224e-01 -2.330508641898632050e-02 1.363521218299865723e-01 -1.863481253385543823e-01 4.848187789320945740e-02 1.539891213178634644e-01 -1.390961185097694397e-02 7.520093768835067749e-02 -5.619622021913528442e-02 3.567969202995300293e-01 6.610196828842163086e-02 1.379762440919876099e-01 -8.101011812686920166e-02 1.802309453487396240e-01 2.609651722013950348e-02 -9.087473154067993164e-02 2.828350961208343506e-01 3.101022243499755859e-01 -1.753426790237426758e-01 2.441038936376571655e-01 -2.904552817344665527e-01 1.183018460869789124e-01 -2.059447318315505981e-01 9.804377704858779907e-02 2.846232652664184570e-01 9.770525991916656494e-02 5.786632001399993896e-02 -2.992343902587890625e-01
5.080914497375488281e-02 1.143801733851432800e-01 -1.238989830017089844e-02 -1.713374406099319458e-01 -2.300559580326080322e-01 -6.038624420762062073e-02 -4.688006639480590820e-02 3.448112308979034424e-01 1.904521584510803223e-01 6.813272088766098022e-02 -1.806959062814712524e-01 -1.375375241041183472e-01 -2.294687479734420776e-01 9.811445139348506927e-03 4.521974176168441772e-02 2.580747008323669434e-01 -7.734333723783493042e-02 -1.685851216316223145e-01 -4.131392017006874084e-02 2.906906604766845703e-01 8.685313165187835693e-02 4.631415382027626038e-02 -9.260717034339904785e-02 -1.678256839513778687e-01 -1.992646008729934692e-01 3.410972058773040771e-01 -6.817492842674255371e-02 3.085366189479827881e-01 1.956491358578205109e-02 2.650570273399353027e-01 -2.635974586009979248e-01 -1.485809311270713806e-02
2.040955275297164917e-01 1.166710406541824341e-01 1.253726892173290253e-02 -2.099027335643768311e-01 -3.810439258813858032e-03 -1.405972242355346680e-01 8.157813549041748047e-02 1.183692216873168945e-01 3.112603724002838135e-01 -2.824921905994415283e-01 8.594600949436426163e-04 3.263672441244125366e-02 -4.928145930171012878e-02 1.305745095014572144e-01 -5.510221049189567566e-02 1.885597854852676392e-01 9.806059300899505615e-02 2.711562514305114746e-01 -1.361982673406600952e-01 2.656252682209014893e-01 -8.171308785676956177e-02 3.157939016819000244e-01 -1.149710938334465027e-01 -1.298499554395675659e-01 -2.034122198820114136e-01 2.318964004516601562e-01 -1.469467114657163620e-02 2.152296900749206543e-01 7.337802648544311523e-02 -1.968260854482650757e-01 -3.555858731269836426e-01 5.708816647529602051e-02
1.577427685260772705e-01 -1.039909794926643372e-01 -2.870975136756896973e-01 -2.724805101752281189e-02 -2.866591811180114746e-01 8.322938531637191772e-02 -6.410394608974456787e-02 1.876754611730575562e-01 -2.716892957687377930e-01 2.595681846141815186e-01 1.190993785858154297e-01 -3.617127984762191772e-02 8.568140119314193726e-02 1.408035010099411011e-01 -2.091180682182312012e-01 -8.190558291971683502e-03 -1.668210141360759735e-02 2.492277771234512329e-01 -4.190021753311157227e-01 -1.113805770874023438e-01 -7.188876718282699585e-02 1.336228251457214355e-01 -4.304649308323860168e-02 -1.985207796096801758e-01 -3.074316978454589844e-01 1.888778507709503174e-01 -1.290540099143981934e-01 3.748847544193267822e-02 4.292580112814903259e-02 -1.196888983249664307e-01 -9.707704931497573853e-02 -1.912230998277664185e-01
2.394583076238632202e-01 1.746174395084381104e-01 -2.333531975746154785e-01 -9.374105185270309448e-02 -1.730171144008636475e-01 2.969274856150150299e-02 -5.373688042163848877e-02 3.071097433567047119e-01 7.898125797510147095e-02 -5.583781003952026367e-02 -3.052444458007812500e-01 2.696879804134368896e-01 -1.018217504024505615e-01 1.320704352110624313e-03 4.360656440258026123e-02 -3.250953555107116699e-02 -3.417535126209259033e-01 6.745116412639617920e-02 1.319187581539154053e-01 -3.232838585972785950e-02 -8.011845499277114868e-02 9.121700376272201538e-02 -1.104879286140203476e-02 4.783242475241422653e-03 -3.717942237854003906e-01 -2.661626599729061127e-02 -1.862921416759490967e-01 3.529267609119415283e-01 -3.826152160763740540e-02 -1.217934489250183105e-01 -2.321685254573822021e-01 -9.611727297306060791e-02
4.388320446014404297e-01 -9.644753485918045044e-02 -3.637778460979461670e-01 3.834478184580802917e-02 -2.646848857402801514e-01 2.344676852226257324e-02 -1.246296614408493042e-01 2.995637357234954834e-01 3.596210479736328125e-02 -2.533043548464775085e-02 4.447104036808013916e-02 1.177567467093467712e-01 -8.142760396003723145e-02 7.717476040124893188e-02 -8.394619822502136230e-02 7.467062771320343018e-02 4.649155214428901672e-02 4.947447031736373901e-02 -9.144843369722366333e-02 -3.770462051033973694e-02 6.600686162710189819e-02 5.259600877761840820e-01 -1.200166270136833191e-01 4.743484780192375183e-02 -1.331738531589508057e-01 -6.026791408658027649e-02 -1.558604538440704346e-01 8.646263927221298218e-02 2.063969522714614868e-01 -7.945582270622253418e-03 1.886553913354873657e-01 -4.499157890677452087e-02
4.469205811619758606e-02 2.614398300647735596e-02 -2.424981892108917236e-01 -9.415950626134872437e-02 -1.713530421257019043e-01 -6.858713924884796143e-02 -1.398658752441406250e-01 8.511798828840255737e-02 -3.880435600876808167e-02 -3.591570630669593811e-02 -1.564335972070693970e-01 1.234155669808387756e-01 -5.408004298806190491e-02 7.947732694447040558e-03 -1.153371483087539673e-01 1.882161945104598999e-01 -2.266317456960678101e-01 6.969842314720153809e-02 -1.889047473669052124e-01 -3.200670182704925537e-01 -6.764795631170272827e-02 4.302084445953369141e-01 -8.926484733819961548e-03 3.899247944355010986e-01 -2.011875361204147339e-01 1.351151466369628906e-01 1.140705645084381104e-01 1.880136877298355103e-01 6.842079106718301773e-03 -1.479037292301654816e-02 -1.781325489282608032e-01 3.151902556419372559e-01
1.880981475114822388e-01 1.088757812976837158e-01 -1.554454714059829712e-01 -2.309638559818267822e-01 -2.368651032447814941e-01 7.886618375778198242e-02 -1.385965943336486816e-01 1.799455136060714722e-01 8.824229985475540161e-02 1.515347659587860107e-01 -8.080616593360900879e-02 -8.332215994596481323e-02 -2.034281492233276367e-01 2.658058404922485352e-01 9.017120115458965302e-03 8.933678269386291504e-02 -2.426570281386375427e-02 2.522233128547668457e-01 1.676023453474044800e-01 9.114877134561538696e-02 -5.177220702171325684e-02 3.290000259876251221e-01 6.339944084174931049e-04 1.281288415193557739e-01 9.950794279575347900e-02 -1.110761892050504684e-02 -3.520668148994445801e-01 -2.277458608150482178e-01 1.287693828344345093e-01 -3.694225847721099854e-01 -1.705654710531234741e-01 3.299695253372192383e-02
-5.914466455578804016e-03 -1.418336927890777588e-01 3.760935738682746887e-02 -8.085630089044570923e-02 -3.454343080520629883e-01 4.229656979441642761e-02 2.134405821561813354e-01 -4.524692147970199585e-02 5.632236599922180176e-02 2.561615407466888428e-01 -1.468475013971328735e-01 7.109218835830688477e-02 8.617841452360153198e-02 2.469668537378311157e-01 1.183112189173698425e-01 1.234030723571777344e-01 -1.379537731409072876e-01 6.282733380794525146e-02 3.472333401441574097e-02 -3.533187136054039001e-02 2.330434471368789673e-01 2.576290965080261230e-01 -2.159943282604217529e-01 1.878332346677780151e-01 -2.801604866981506348e-01 2.021204978227615356e-01 -1.797788888216018677e-01 2.908191978931427002e-01 1.397420614957809448e-01 -2.888587713241577148e-01 -8.840390294790267944e-02 -1.872235536575317383e-01
3.546523153781890869e-01 -2.628542184829711914e-01 -2.774240821599960327e-02 -7.187614589929580688e-02 -1.386950165033340454e-01 -3.702487424015998840e-02 -1.062209829688072205e-01 -2.168084830045700073e-01 2.274473458528518677e-01 -1.744538545608520508e-02 9.912513196468353271e-02 1.968575417995452881e-01 2.145646661520004272e-01 1.372055709362030029e-02 -2.983278334140777588e-01 1.040479764342308044e-01 -2.193962782621383667e-01 1.141540240496397018e-03 5.734885856509208679e-02 1.984268426895141602e-03 5.143185332417488098e-02 -4.489224404096603394e-02 -1.358343847095966339e-02 1.935465335845947266e-01 -3.568870723247528076e-01 1.095485463738441467e-01 -1.812550723552703857e-01 1.563755422830581665e-01 2.027067244052886963e-01 -7.735246419906616211e-02 -3.259352445602416992e-01 1.729543060064315796e-01
2.409375309944152832e-01 7.697380334138870239e-02 -1.452649533748626709e-01 2.778812777251005173e-03 -5.750561133027076721e-02 -8.312837779521942139e-02 -2.583448290824890137e-01 8.007482439279556274e-02 3.454864919185638428e-01 -1.744954884052276611e-01 -1.588455438613891602e-01 -1.888858228921890259e-01 -2.426541596651077271e-01 1.903179585933685303e-01 -2.742383442819118500e-02 2.077473998069763184e-01 1.583879441022872925e-01 -1.248938515782356262e-01 -2.122269757091999054e-02 3.055239468812942505e-02 1.887260228395462036e-01 2.222868055105209351e-01 -1.676774471998214722e-01 -8.084817975759506226e-02 -1.980243325233459473e-01 2.034320086240768433e-01 -2.543447017669677734e-01 2.367977350950241089e-01 5.797782167792320251e-02 3.079790249466896057e-02 -2.690906524658203125e-01 2.048864215612411499e-01
9.115280956029891968e-02 -9.332470595836639404e-03 -8.861197531223297119e-02 -2.702575027942657471e-01 -2.734690718352794647e-02 2.279148995876312256e-01 -1.605979949235916138e-01 5.045218393206596375e-02 2.816949486732482910e-01 2.495775669813156128e-01 -7.701478898525238037e-02 1.910571753978729248e-01 -1.399297714233398438e-01 4.536197707056999207e-02 -7.936654984951019287e-02 7.685185223817825317e-02 3.777128830552101135e-02 -1.179829463362693787e-01 -2.505266964435577393e-01 -1.105366274714469910e-01 1.288605034351348877e-01 5.287930369377136230e-02 1.294287741184234619e-01 2.115462273359298706e-01 -1.681310683488845825e-02 2.619051001965999603e-02 -4.061397016048431396e-01 2.564246952533721924e-01 1.666851490736007690e-01 2.830801308155059814e-01 -3.068751692771911621e-01 -8.227027952671051025e-02
1.855936050415039062e-01 1.454597059637308121e-02 -9.292671829462051392e-02 1.798499226570129395e-01 6.694941967725753784e-02 1.883490942418575287e-02 -1.783491820096969604e-01 -1.468989253044128418e-01 1.884738951921463013e-01 1.199861392378807068e-01 3.546074265614151955e-03 -1.106140613555908203e-01 -5.469563603401184082e-02 3.624833375215530396e-02 -1.850000023841857910e-01 1.796244680881500244e-01 3.575032949447631836e-02 1.334702968597412109e-01 -5.882526561617851257e-02 -4.508830606937408447e-02 3.386395871639251709e-01 3.306247889995574951e-01 -2.059713751077651978e-01 -1.361732631921768188e-01 -2.873188555240631104e-01 8.142140507698059082e-02 -1.798412650823593140e-01 3.222446441650390625e-01 7.257562130689620972e-02 8.644383400678634644e-02 -2.398072183132171631e-01 3.577967882156372070e-01
2.092002034187316895e-01 -5.795801989734172821e-03 -2.256806343793869019e-01 -3.960889577865600586e-01 1.226964071393013000e-01 -4.777344316244125366e-02 1.223707497119903564e-01 4.951458796858787537e-02 1.464602947235107422e-01 7.392287254333496094e-02 -1.870065778493881226e-01 -1.400770992040634155e-02 -1.273487359285354614e-01 -9.951947629451751709e-02 -5.068569257855415344e-02 3.546002209186553955e-01 -4.766935855150222778e-02 6.282362341880798340e-02 -2.208718843758106232e-02 3.922494873404502869e-02 -1.407812386751174927e-01 1.659816130995750427e-02 5.431348830461502075e-02 -9.110012650489807129e-02 -5.512537807226181030e-02 1.495933681726455688e-01 -3.015300333499908447e-01 5.522786378860473633e-01 5.773861706256866455e-02 3.299025818705558777e-02 -1.320319324731826782e-01 1.196332424879074097e-01
-1.027054265141487122e-01 1.015249937772750854e-01 -1.603298187255859375e-01 -2.740069106221199036e-02 -1.460138857364654541e-01 -1.768331527709960938e-01 -2.343611046671867371e-02 -1.049981936812400818e-01 2.200347334146499634e-01 1.960297375917434692e-01 -7.757772505283355713e-02 -2.139337807893753052e-01 1.355222910642623901e-01 1.708101481199264526e-01 -3.028999827802181244e-02 2.347450107336044312e-01 4.776121303439140320e-02 -2.533438056707382202e-02 -4.046313464641571045e-02 2.437762022018432617e-01 1.225226968526840210e-01 4.030893445014953613e-01 1.792195439338684082e-01 4.159057978540658951e-03 -1.485964357852935791e-01 -8.042692393064498901e-02 -3.186075985431671143e-01 2.222039550542831421e-01 3.189898133277893066e-01 -2.466276139020919800e-01 -5.679787695407867432e-02 1.657484620809555054e-01
1.629019677639007568e-01 4.436193406581878662e-02 1.827255338430404663e-01 -1.147782877087593079e-01 -2.459540516138076782e-01 -3.510602936148643494e-02 -1.925388425588607788e-01 1.325739026069641113e-01 2.738375663757324219e-01 -6.331115961074829102e-02 -2.068172208964824677e-02 3.667882829904556274e-02 5.758342891931533813e-02 1.847864538431167603e-01 4.528405144810676575e-02 4.530965685844421387e-01 -5.038779601454734802e-02 2.290434241294860840e-01 -1.834769248962402344e-01 1.991181522607803345e-01 -4.283903911709785461e-02 1.173536330461502075e-01 -1.300521194934844971e-01 1.336117833852767944e-01 -7.509209215641021729e-02 -9.152410924434661865e-02 -3.391939774155616760e-02 6.115108728408813477e-02 -1.245578899979591370e-01 1.119953393936157227e-01 -4.019540250301361084e-01 -3.094633817672729492e-01
2.941299080848693848e-01 -1.126961708068847656e-01 3.464000672101974487e-02 -1.204323489218950272e-02 -1.307446360588073730e-01 2.519409060478210449e-01 1.376148760318756104e-01 1.372746080160140991e-01 1.745193302631378174e-01 2.697325870394706726e-02 2.391221374273300171e-01 -1.300039887428283691e-01 3.867489844560623169e-02 1.463339477777481079e-01 -3.910940289497375488e-01 2.896266579627990723e-01 -1.843939274549484253e-01 3.322379887104034424e-01 1.848420798778533936e-01 -3.873900696635246277e-02 9.653224050998687744e-02 5.512458831071853638e-02 7.709544897079467773e-02 -7.110291719436645508e-02 -1.288391798734664917e-01 -6.820846349000930786e-02 -1.701494902372360229e-01 2.321939170360565186e-01 -5.680936202406883240e-02 8.013473707251250744e-04 -3.233682811260223389e-01 2.757612615823745728e-02
6.041590869426727295e-02 1.771447956562042236e-01 1.550219804048538208e-01 -1.339856833219528198e-01 -1.345231682062149048e-01 2.866381704807281494e-01 -7.249058037996292114e-02 3.439735248684883118e-02 2.871054410934448242e-01 2.585847377777099609e-01 -1.438867673277854919e-02 -4.175100475549697876e-02 1.599151939153671265e-01 1.331837475299835205e-01 -2.353166192770004272e-01 5.669747013598680496e-03 -2.518106698989868164e-01 1.234592869877815247e-01 -2.222591489553451538e-01 1.444705873727798462e-01 -2.851423323154449463e-01 1.902846097946166992e-01 -1.055003702640533447e-01 -1.490236073732376099e-01 -3.389818072319030762e-01 8.104822598397731781e-03 -3.642534092068672180e-02 1.865713894367218018e-01 2.324336208403110504e-03 1.041781082749366760e-01 -1.422912478446960449e-01 -2.904089987277984619e-01
1.803969293832778931e-01 -1.025091633200645447e-01 -6.410996615886688232e-02 2.684239007066935301e-04 -1.025284007191658020e-01 1.074764505028724670e-01 1.891131699085235596e-01 -6.571908295154571533e-02 4.239538684487342834e-02 1.569902002811431885e-01 -7.435794174671173096e-02 -8.380964398384094238e-02 3.910756483674049377e-02 3.780396282672882080e-01 -1.022789478302001953e-01 3.415390551090240479e-01 1.790551990270614624e-01 1.921835988759994507e-01 -3.484266623854637146e-02 2.959978580474853516e-01 1.366243064403533936e-01 1.574590951204299927e-01 -1.643195152282714844e-01 1.493033617734909058e-01 -2.464230656623840332e-01 -1.685570031404495239e-01 -2.102389633655548096e-01 1.606364548206329346e-01 1.916174441576004028e-01 2.717022597789764404e-01 -1.665382236242294312e-01 -1.793102324008941650e-01
-1.629837416112422943e-02 1.828301548957824707e-01 -1.259335130453109741e-01 -1.098140999674797058e-01 -5.166679993271827698e-02 -1.485606133937835693e-01 -1.026530936360359192e-01 -2.548166736960411072e-02 2.358137667179107666e-01 5.410414934158325195e-02 7.449843734502792358e-02 1.212758049368858337e-01 -2.708457410335540771e-02 -1.555035859346389771e-01 2.478974759578704834e-01 1.247552707791328430e-01 -1.276890486478805542e-01 2.485211640596389771e-01 2.481681294739246368e-02 8.869397640228271484e-02 -3.728313744068145752e-02 3.931970298290252686e-01 1.040244400501251221e-01 1.212174445390701294e-01 -3.432773947715759277e-01 2.659825235605239868e-02 -3.396317362785339355e-01 2.526760101318359375e-01 8.074115030467510223e-03 1.554532349109649658e-01 -1.813299357891082764e-01 3.143656849861145020e-01
2.612766027450561523e-01 2.497569024562835693e-01 5.053931474685668945e-02 4.585009068250656128e-02 -4.142652750015258789e-01 2.881708741188049316e-01 -1.263719648122787476e-01 -1.696898788213729858e-01 5.660717934370040894e-02 -7.159432023763656616e-02 8.110419660806655884e-02 1.710490733385086060e-01 -9.252779930830001831e-02 6.577640026807785034e-02 -1.629425734281539917e-01 1.488833725452423096e-01 2.959301136434078217e-02 1.084392592310905457e-01 -2.809959650039672852e-01 2.981639206409454346e-01 -1.166778951883316040e-01 6.808126717805862427e-02 2.958309650421142578e-02 5.146869644522666931e-02 -1.564989835023880005e-01 -4.527058452367782593e-03 -3.341561555862426758e-02 1.321417689323425293e-01 1.851432919502258301e-01 7.000602781772613525e-02 -1.538411825895309448e-01 -3.889756500720977783e-01
-5.212816596031188965e-02 -7.105460017919540405e-02 -7.528502494096755981e-02 -2.063669711351394653e-01 -3.245097100734710693e-01 1.536979973316192627e-01 2.260970510542392731e-02 5.048375576734542847e-02 4.940094649791717529e-01 -2.078153751790523529e-02 -2.458831071853637695e-01 1.610005646944046021e-02 -1.484727766364812851e-02 4.997026175260543823e-02 -1.679641008377075195e-01 1.572472006082534790e-01 -4.926070943474769592e-02 -9.529088437557220459e-02 6.169420108199119568e-02 1.878474056720733643e-01 5.031897872686386108e-02 1.360296607017517090e-01 -1.937014907598495483e-01 -7.016500085592269897e-02 -3.192806541919708252e-01 1.108375787734985352e-01 -2.621240317821502686e-01 1.733004897832870483e-01 -1.786731481552124023e-01 2.662369012832641602e-01 -1.444600671529769897e-01 2.041997574269771576e-02
1.712462455034255981e-01 8.310872316360473633e-02 -2.053916454315185547e-01 -2.556549198925495148e-02 -3.212284743785858154e-01 2.862432301044464111e-01 1.317950934171676636e-01 -1.652917265892028809e-01 1.861694604158401489e-01 3.612714409828186035e-01 -2.815848588943481445e-01 -9.732236503623425961e-04 6.491117924451828003e-02 1.667756140232086182e-01 1.014797911047935486e-01 1.194131001830101013e-01 2.071878015995025635e-01 2.063665688037872314e-01 -1.017316281795501709e-01 -1.191940978169441223e-01 1.209072582423686981e-02 6.326280534267425537e-02 -2.027032524347305298e-02 1.703373938798904419e-01 -1.745312362909317017e-01 -2.071553170680999756e-01 -4.431966692209243774e-02 3.233177363872528076e-01 1.042460724711418152e-01 -4.526249319314956665e-02 -2.270723879337310791e-01 -4.545723274350166321e-02
2.676091790199279785e-01 -6.913066655397415161e-02 -1.275452226400375366e-01 -8.420723676681518555e-02 -3.779809176921844482e-01 1.486461516469717026e-02 -1.521345078945159912e-01 1.414678096771240234e-01 1.445518285036087036e-01 3.593886271119117737e-02 8.277516812086105347e-02 2.154239267110824585e-01 -8.959305286407470703e-02 2.821276485919952393e-01 -2.160978615283966064e-01 -4.425878170877695084e-03 1.677058190107345581e-01 -1.319131255149841309e-01 1.411690860986709595e-01 -7.870092242956161499e-02 -9.011718630790710449e-02 3.966270983219146729e-01 -7.485705614089965820e-02 3.676869720220565796e-02 -1.891085654497146606e-01 -6.442159414291381836e-02 -2.180902957916259766e-01 5.645537283271551132e-03 2.658783197402954102e-01 -9.871997684240341187e-02 -1.838859021663665771e-01 2.416930794715881348e-01
1.822470128536224365e-02 -1.389870345592498779e-01 -1.860851645469665527e-01 -1.386910676956176758e-01 -1.601829081773757935e-01 -2.451966255903244019e-01 -2.112928079441189766e-03 -2.741205878555774689e-02 -1.476460397243499756e-01 2.753610014915466309e-01 -1.563253700733184814e-01 4.012729227542877197e-02 1.959506422281265259e-01 2.178705334663391113e-01 -5.078735575079917908e-02 5.647051930427551270e-01 9.829267859458923340e-02 -5.313719436526298523e-02 -1.666735857725143433e-01 -3.429351001977920532e-02 -7.097818423062562943e-03 4.728572443127632141e-02 1.487263292074203491e-01 2.083723060786724091e-02 -1.393920332193374634e-01 1.667199283838272095e-01 -4.221101850271224976e-02 2.441941946744918823e-01 1.867960393428802490e-01 -9.416857361793518066e-02 -1.819947510957717896e-01 2.390461564064025879e-01
3.482843935489654541e-02 1.383922398090362549e-01 -2.462382465600967407e-01 8.598501980304718018e-02 -1.523539572954177856e-01 -1.491155382245779037e-02 -1.721479147672653198e-01 1.206701770424842834e-01 2.663871049880981445e-01 3.817026615142822266e-01 -2.231012433767318726e-01 2.799038961529731750e-02 -4.933568090200424194e-02 8.607399463653564453e-02 9.417112171649932861e-02 3.191559016704559326e-02 -9.292219765484333038e-03 -1.831790953874588013e-01 -4.088181629776954651e-02 -9.582331031560897827e-02 2.005238234996795654e-01 2.491087019443511963e-01 1.072241142392158508e-01 3.195857703685760498e-01 -2.836257517337799072e-01 1.038750037550926208e-01 -1.281888037919998169e-01 1.593614816665649414e-01 1.996442079544067383e-01 -3.542251652106642723e-03 -1.766550391912460327e-01 -3.041391968727111816e-01
4.662823975086212158e-01 -7.990941405296325684e-02 -1.368619054555892944e-01 -1.412158757448196411e-01 -1.864476799964904785e-01 3.965041413903236389e-02 1.364415138959884644e-01 -7.120473682880401611e-02 -5.645389482378959656e-02 5.414186045527458191e-02 -2.174125909805297852e-01 -1.422404795885086060e-01 -3.275626897811889648e-01 1.264837235212326050e-01 -1.640295386314392090e-01 -1.332221031188964844e-01 -1.013823151588439941e-01 -6.301935017108917236e-02 -2.284496426582336426e-01 5.627658963203430176e-02 1.242563277482986450e-01 6.687334179878234863e-02 6.620155274868011475e-02 2.066699862480163574e-01 -4.394815266132354736e-01 1.603578329086303711e-01 1.611375622451305389e-02 1.410867273807525635e-01 -5.264621973037719727e-02 1.652647703886032104e-01 -1.635809987783432007e-01 -5.876192077994346619e-02
2.275395691394805908e-01 -2.094923704862594604e-01 -2.552525699138641357e-01 -3.082553669810295105e-02 -4.258504509925842285e-01 7.959612458944320679e-02 7.837311178445816040e-02 1.586352139711380005e-01 2.017577290534973145e-01 -3.586243465542793274e-02 -1.684051305055618286e-01 1.007781773805618286e-01 4.801074042916297913e-02 1.110980287194252014e-01 -1.138847693800926208e-01 1.074268519878387451e-01 -7.074576616287231445e-02 1.194237172603607178e-01 -2.892637848854064941e-01 8.865440264344215393e-03 -4.058010503649711609e-02 3.412366211414337158e-01 -2.584957182407379150e-01 8.456241339445114136e-02 7.952996343374252319e-02 -3.352705016732215881e-02 -5.598727613687515259e-02 -8.977802842855453491e-02 1.756672263145446777e-01 -3.066380023956298828e-01 -1.800887286663055420e-01 -1.689241975545883179e-01
2.553879916667938232e-01 7.203268259763717651e-02 8.185266703367233276e-02 -1.781357228755950928e-01 -7.125363498926162720e-02 -5.460383836179971695e-03 -1.612659841775894165e-01 1.791576743125915527e-01 -1.982266157865524292e-01 1.939164102077484131e-01 9.672097861766815186e-03 8.954110741615295410e-02 -2.227670550346374512e-01 -2.017470151185989380e-01 -3.616950809955596924e-01 4.349006339907646179e-03 -2.260311096906661987e-01 -5.729240924119949341e-02 -2.109651267528533936e-02 2.735644876956939697e-01 1.059116274118423462e-01 9.826694428920745850e-02 -6.926552951335906982e-02 -3.739233314990997314e-02 -3.486585021018981934e-01 -4.382941126823425293e-02 -1.730294376611709595e-01 2.592082917690277100e-01 1.506537050008773804e-01 -1.535390615463256836e-01 -3.133032023906707764e-01 -1.064250245690345764e-03
-2.960542440414428711e-01 -1.283877640962600708e-01 -1.286493986845016479e-01 -2.903528213500976562e-01 2.386199543252587318e-03 1.696082949638366699e-01 1.414314750581979752e-02 2.591874003410339355e-01 3.671311140060424805e-01 1.777002811431884766e-01 5.713684950023889542e-03 -8.697966486215591431e-02 -1.534300148487091064e-01 -1.942991465330123901e-02 5.504588410258293152e-02 2.297452837228775024e-01 -8.612382225692272186e-03 -3.141775354743003845e-02 -1.472349911928176880e-01 8.012030273675918579e-02 7.711974531412124634e-02 1.429556459188461304e-01 2.041571773588657379e-02 -4.516666010022163391e-02 -2.843848168849945068e-01 6.304252147674560547e-02 -3.172210752964019775e-01 3.079795241355895996e-01 1.133859306573867798e-01 -2.277069166302680969e-02 -3.057206571102142334e-01 1.167171867564320564e-03
-1.144292727112770081e-01 -1.129195541143417358e-01 -1.503197997808456421e-01 -3.435321152210235596e-02 -4.489209130406379700e-02 1.590305417776107788e-01 -7.633581757545471191e-02 -2.170281670987606049e-02 1.316105425357818604e-01 -1.903520077466964722e-01 -1.340809911489486694e-01 1.659716963768005371e-01 -3.116598129272460938e-01 1.547567099332809448e-01 -1.442710310220718384e-01 7.576439529657363892e-02 -9.346576035022735596e-02 1.878710091114044189e-01 -9.992534667253494263e-02 2.558683156967163086e-01 9.412418305873870850e-02 3.795004189014434814e-01 1.973194181919097900e-01 -1.358240246772766113e-01 -3.377427756786346436e-01 1.311043053865432739e-01 -2.123261690139770508e-01 1.889383196830749512e-01 -1.917557567358016968e-01 2.340497821569442749e-01 -1.661343276500701904e-01 -9.551198035478591919e-02
2.078081294894218445e-02 -3.559609502553939819e-02 -2.158138304948806763e-01 -2.619652450084686279e-01 -3.691399097442626953e-01 3.566186130046844482e-01 -2.387033961713314056e-02 1.236210837960243225e-01 1.718856245279312134e-01 -1.174854189157485962e-01 2.299860417842864990e-01 -9.263806045055389404e-02 -6.743776798248291016e-02 1.166349351406097412e-01 -1.358112096786499023e-01 2.699161767959594727e-01 -3.362101316452026367e-01 -6.674344092607498169e-02 -4.111020360141992569e-03 -5.908573418855667114e-02 1.830522269010543823e-01 1.952094733715057373e-01 8.146284520626068115e-02 -1.771255731582641602e-01 -1.059700176119804382e-01 5.767846480011940002e-02 7.984501868486404419e-02 1.956993937492370605e-01 1.604487746953964233e-02 -7.204647362232208252e-02 -2.928779125213623047e-01 9.193877130746841431e-02
1.675782799720764160e-01 -6.602283567190170288e-02 -4.491145163774490356e-02 -2.533303201198577881e-02 -1.587863266468048096e-01 -1.603145711123943329e-02 1.049576252698898315e-01 -1.141996905207633972e-01 1.485785841941833496e-01 3.384323120117187500e-01 6.862190365791320801e-02 -6.150091066956520081e-02 2.043014764785766602e-02 1.893801987171173096e-01 -2.285007759928703308e-02 4.654276669025421143e-01 -1.436183694750070572e-02 2.410676628351211548e-01 -8.088904619216918945e-02 1.096299290657043457e-01 -1.541754603385925293e-01 3.428450822830200195e-01 3.477485850453376770e-02 3.469977974891662598e-01 -2.611166834831237793e-01 2.040408253669738770e-01 -1.089150309562683105e-01 -7.327368110418319702e-02 1.700559705495834351e-01 -6.956712156534194946e-02 -5.159224197268486023e-02 -1.164630651473999023e-01
1.977102309465408325e-01 1.355237811803817749e-01 1.956192404031753540e-02 6.645996868610382080e-02 -1.673792153596878052e-01 -1.029404923319816589e-01 -1.173536255955696106e-01 -6.677253171801567078e-03 2.449754029512405396e-01 1.702376604080200195e-01 -1.425802409648895264e-01 -1.470128297805786133e-01 6.329873204231262207e-02 2.607922852039337158e-01 -1.437020450830459595e-01 1.502252370119094849e-01 1.976726353168487549e-01 3.373609185218811035e-01 -2.937868535518646240e-01 -2.606438100337982178e-01 4.551937431097030640e-02 4.597879201173782349e-02 8.946815878152847290e-02 2.483265548944473267e-01 -8.007997646927833557e-03 -8.166217803955078125e-02 -2.931981086730957031e-01 1.494634002447128296e-01 2.769404053688049316e-01 -1.112099736928939819e-01 -4.104652628302574158e-02 2.288388907909393311e-01
-1.058798879384994507e-01 4.884599521756172180e-02 -1.094463467597961426e-01 -4.183711018413305283e-03 -3.124346137046813965e-01 2.884992584586143494e-02 3.551407903432846069e-02 1.294344365596771240e-01 4.120834469795227051e-01 1.399215757846832275e-01 -2.391998320817947388e-01 -2.807727754116058350e-01 -1.470884960144758224e-02 7.113531976938247681e-02 -9.248711168766021729e-02 1.064056009054183960e-01 -1.813696138560771942e-02 3.486950322985649109e-02 -1.060861870646476746e-01 4.451066628098487854e-02 1.041203066706657410e-01 1.723806411027908325e-01 -1.419241726398468018e-01 -7.469002902507781982e-02 -1.848584264516830444e-01 1.801488846540451050e-01 -2.990916967391967773e-01 2.744550704956054688e-01 -5.668126419186592102e-02 2.767066955566406250e-01 -2.939396500587463379e-01 1.694311201572418213e-01
7.529719173908233643e-02 2.096883505582809448e-01 -5.610986426472663879e-02 -2.840932011604309082e-01 -1.899713277816772461e-01 -2.477282099425792694e-02 2.087272554636001587e-01 2.147002518177032471e-01 8.618377149105072021e-02 -1.714445501565933228e-01 6.705222278833389282e-02 1.486747711896896362e-01 -8.754455298185348511e-02 1.903746128082275391e-01 -3.824235498905181885e-02 2.274495065212249756e-01 7.688968628644943237e-02 2.449670135974884033e-01 -1.321287751197814941e-01 1.884354799985885620e-01 9.609814733266830444e-02 3.024399876594543457e-01 -8.868335187435150146e-02 -8.849227428436279297e-02 -2.538352608680725098e-01 2.930637001991271973e-01 -1.078503727912902832e-01 1.987609416246414185e-01 -1.159388348460197449e-01 -3.531944155693054199e-01 -1.766991615295410156e-02 6.611169874668121338e-02
-1.446333620697259903e-02 -6.159125640988349915e-02 -2.173137813806533813e-01 -1.394453644752502441e-01 -2.063492834568023682e-01 4.426456615328788757e-02 -2.322262078523635864e-01 1.003611758351325989e-01 1.411339789628982544e-01 1.677543222904205322e-01 -2.631771862506866455e-01 1.450059264898300171e-01 -2.853807508945465088e-01 3.849052190780639648e-01 1.585713475942611694e-01 1.045939847826957703e-01 1.613814383745193481e-01 1.760578453540802002e-01 5.143345519900321960e-02 1.093129515647888184e-01 2.008301019668579102e-01 2.387046962976455688e-01 -2.416284829378128052e-01 1.941575706005096436e-01 -1.655776053667068481e-01 -1.376848220825195312e-01 -1.487884670495986938e-01 1.403755098581314087e-01 -5.197486281394958496e-02 -7.352323085069656372e-02 -2.131064087152481079e-01 9.995561093091964722e-02
4.657980799674987793e-01 9.066803008317947388e-02 -1.574271321296691895e-01 -1.839380338788032532e-02 -2.061031609773635864e-01 2.964625656604766846e-01 -6.303767114877700806e-02 1.783487200736999512e-01 2.625013887882232666e-01 1.802523583173751831e-01 9.195234626531600952e-02 2.705680429935455322e-01 7.094212342053651810e-03 1.709066331386566162e-01 -2.268253266811370850e-01 1.670804172754287720e-01 -1.049733608961105347e-01 -1.249273866415023804e-02 1.061313226819038391e-01 1.558127552270889282e-01 -1.904610842466354370e-01 1.912109702825546265e-01 6.272448599338531494e-02 -5.486689135432243347e-02 -3.719403594732284546e-02 -1.349527984857559204e-01 -1.900400519371032715e-01 1.479710489511489868e-01 1.794656515121459961e-01 1.936083734035491943e-01 -7.120363414287567139e-02 -1.139604672789573669e-01
-1.453220695257186890e-01 1.268187910318374634e-01 1.514532417058944702e-01 2.672791108489036560e-02 -3.955477103590965271e-02 1.841035932302474976e-01 -8.564366400241851807e-02 1.725106537342071533e-01 3.220012187957763672e-01 -1.555859926156699657e-03 -1.892655789852142334e-01 4.009024798870086670e-02 -9.956143796443939209e-02 4.402566701173782349e-02 -1.485785841941833496e-01 3.435677587985992432e-01 1.378129273653030396e-01 1.168966293334960938e-01 -1.140169501304626465e-01 -3.310361504554748535e-02 1.614065282046794891e-02 3.653754293918609619e-01 1.339036040008068085e-03 -1.272343397140502930e-01 -2.299326956272125244e-01 2.863898277282714844e-01 -3.150296509265899658e-01 -3.707375299200066365e-06 1.155029311776161194e-01 1.131279245018959045e-01 -1.340182721614837646e-01 3.139695525169372559e-01
1.393197476863861084e-01 1.714481115341186523e-01 2.820531651377677917e-02 3.216790407896041870e-02 -2.824314832687377930e-01 2.853725850582122803e-01 3.165117651224136353e-02 8.019364625215530396e-02 -4.869069531559944153e-02 1.040011495351791382e-01 -3.802025616168975830e-01 -2.604375779628753662e-01 1.398295015096664429e-01 1.094879806041717529e-01 -1.510673314332962036e-01 3.447093367576599121e-01 1.408213376998901367e-01 -3.751961141824722290e-02 -1.128024235367774963e-01 1.342126578092575073e-01 -6.980470567941665649e-02 4.278193041682243347e-02 -1.076507344841957092e-01 6.789026409387588501e-02 -2.512343227863311768e-01 -2.373771518468856812e-01 -1.715302318334579468e-01 3.693993091583251953e-01 8.564988523721694946e-02 -1.014637798070907593e-01 -4.218084737658500671e-02 4.838503897190093994e-02
2.931028604507446289e-01 2.557893283665180206e-03 -1.143792569637298584e-01 -4.103996455669403076e-01 -2.521618641912937164e-02 2.315891906619071960e-02 7.089338451623916626e-02 -1.826575696468353271e-01 5.200286209583282471e-02 1.579845398664474487e-01 -1.360290646553039551e-01 5.193592235445976257e-02 5.307123437523841858e-02 4.705311059951782227e-01 -1.934397220611572266e-02 2.227347046136856079e-01 1.485432386398315430e-01 -2.108263969421386719e-01 -8.704921603202819824e-02 -3.335845470428466797e-02 1.409665402024984360e-02 1.699383407831192017e-01 -1.021812483668327332e-01 1.272547543048858643e-01 -2.733210101723670959e-02 6.112377718091011047e-02 -1.723550409078598022e-01 2.681251987814903259e-02 -2.812807857990264893e-01 7.153882831335067749e-02 -3.197500705718994141e-01 -1.328357160091400146e-01
6.972012110054492950e-03 2.359389960765838623e-01 1.028134003281593323e-01 -2.778532356023788452e-02 -2.061362415552139282e-01 1.886499226093292236e-01 -1.287748198956251144e-02 1.450055688619613647e-01 1.913962662220001221e-01 1.304420232772827148e-01 9.670107811689376831e-02 -1.760441809892654419e-02 -1.429025679826736450e-01 -1.287728697061538696e-01 -2.403785735368728638e-01 3.296457827091217041e-01 6.509380787611007690e-02 4.885460063815116882e-02 -2.238199114799499512e-01 1.786422729492187500e-02 2.569526433944702148e-02 3.469416871666908264e-02 -4.395471885800361633e-02 -1.365489810705184937e-01 -3.619448542594909668e-01 2.817959189414978027e-01 -2.637013494968414307e-01 -5.638468638062477112e-02 2.053999900817871094e-01 4.658823832869529724e-02 -2.382630854845046997e-01 3.211978375911712646e-01
3.466964364051818848e-01 -1.749255508184432983e-01 -1.036431714892387390e-01 -8.378262072801589966e-02 -5.309619307518005371e-01 -3.541715070605278015e-02 7.139277458190917969e-02 1.502853184938430786e-01 -4.373147338628768921e-02 3.032856583595275879e-01 1.243220120668411255e-01 8.953586965799331665e-02 -1.119288131594657898e-01 1.921837776899337769e-01 -1.263677477836608887e-01 1.105464100837707520e-01 1.438612211495637894e-02 1.560929566621780396e-01 1.798776909708976746e-02 -7.712727785110473633e-02 -1.183639243245124817e-01 1.891001760959625244e-01 -2.484897524118423462e-01 1.321702450513839722e-01 -1.951972991228103638e-01 -3.844267874956130981e-02 -9.977854043245315552e-02 2.627577781677246094e-01 -1.782126724720001221e-01 -5.458677560091018677e-02 8.112627267837524414e-02 -7.640109211206436157e-02
1.162014976143836975e-01 -3.747635707259178162e-02 -4.765127599239349365e-02 1.164650693535804749e-01 -1.965980678796768188e-01 5.272770300507545471e-02 8.748856373131275177e-03 -6.854891777038574219e-02 6.268329173326492310e-02 8.396321535110473633e-02 -2.397536635398864746e-01 1.459894925355911255e-01 1.182806938886642456e-01 2.327154576778411865e-01 1.366712003946304321e-01 2.792471945285797119e-01 7.972565293312072754e-02 1.539688110351562500e-01 -1.124543920159339905e-01 2.581337690353393555e-01 -1.604901999235153198e-01 1.552162170410156250e-01 -2.631743848323822021e-01 9.809472411870956421e-02 -4.542906284332275391e-01 -1.197081357240676880e-01 -1.119334250688552856e-01 3.777587711811065674e-01 1.783426403999328613e-01 -1.379943937063217163e-01 2.903193235397338867e-02 -5.259948223829269409e-02
3.102125525474548340e-01 -1.608451008796691895e-01 5.226059630513191223e-02 5.805322900414466858e-03 -2.541742026805877686e-01 -1.377069801092147827e-01 -1.802603453397750854e-01 -9.150178730487823486e-02 9.991008788347244263e-03 2.185663282871246338e-01 -1.289682090282440186e-01 2.165386080741882324e-01 -3.768428862094879150e-01 6.044248864054679871e-02 -1.980913579463958740e-01 7.786731421947479248e-02 -4.535205662250518799e-02 2.429849207401275635e-01 -8.330482244491577148e-02 8.331659436225891113e-02 -1.696980297565460205e-01 3.522183299064636230e-01 9.544399380683898926e-02 1.621918678283691406e-01 7.294910028576850891e-03 1.662435531616210938e-01 -2.142375409603118896e-01 2.892883419990539551e-01 -3.259081020951271057e-02 -1.461886465549468994e-01 5.760287493467330933e-02 -4.538755491375923157e-02
1.757252365350723267e-01 2.106507271528244019e-01 -2.054257839918136597e-01 -4.125669300556182861e-01 -1.278027594089508057e-01 2.247118204832077026e-02 1.283000409603118896e-01 2.183475941419601440e-01 1.472128033638000488e-01 -1.963136643171310425e-01 -5.060925334692001343e-02 -1.126522570848464966e-01 -6.041290983557701111e-02 -1.838979125022888184e-01 -1.647583842277526855e-01 2.060251981019973755e-01 5.488810688257217407e-02 1.284483671188354492e-01 -8.125963062047958374e-02 1.017173975706100464e-01 4.356161132454872131e-02 1.614937931299209595e-01 5.234350636601448059e-02 -4.917927831411361694e-02 -4.473628848791122437e-02 2.251576334238052368e-01 -3.299731016159057617e-01 2.242984920740127563e-01 -2.560443431138992310e-02 -3.280894756317138672e-01 -2.178518623113632202e-01 1.076735779643058777e-01
2.951439023017883301e-01 1.105509474873542786e-01 -6.606981158256530762e-02 -4.415817260742187500e-01 -1.907166987657546997e-01 -2.948941849172115326e-02 2.529684305191040039e-01 2.608800232410430908e-01 1.597167849540710449e-01 -4.651719331741333008e-02 -8.661149442195892334e-02 5.453687533736228943e-02 -1.038151308894157410e-01 1.226504147052764893e-01 -1.196699813008308411e-01 2.057674080133438110e-01 3.570978716015815735e-02 2.287906855344772339e-01 -1.476936638355255127e-01 1.142029389739036560e-01 4.958074167370796204e-02 1.643887460231781006e-01 -1.565050333738327026e-01 -2.173128873109817505e-01 -2.160428762435913086e-01 1.268750131130218506e-01 -6.494328379631042480e-02 1.691611558198928833e-01 -1.993987709283828735e-01 -2.768583297729492188e-01 3.206181898713111877e-02 9.308166801929473877e-02
2.666191160678863525e-01 -3.266078128945082426e-04 -1.990564167499542236e-01 -2.181519567966461182e-02 1.165014952421188354e-01 1.041293442249298096e-01 4.250600934028625488e-02 2.491092979907989502e-01 2.354074865579605103e-01 2.846573293209075928e-01 6.093300879001617432e-03 2.453679442405700684e-01 -1.462412327527999878e-01 1.940377503633499146e-01 -8.028130978345870972e-02 2.305478900671005249e-01 -2.017400925979018211e-03 -6.895669549703598022e-02 -2.180613577365875244e-01 -1.737137138843536377e-01 -1.023726984858512878e-01 3.723367154598236084e-01 -2.063531428575515747e-01 -2.678553108125925064e-03 -7.370440661907196045e-02 -1.218976825475692749e-01 -1.210745647549629211e-01 1.247464418411254883e-01 -1.984777152538299561e-01 -6.196188926696777344e-02 -2.005552202463150024e-01 -2.775899469852447510e-01
3.953683748841285706e-02 6.361478567123413086e-02 -1.178713236004114151e-02 4.558211937546730042e-02 -2.783192694187164307e-01 1.182000990957021713e-02 -1.873749494552612305e-01 2.196508198976516724e-01 1.988727897405624390e-01 3.119711019098758698e-02 -2.267200797796249390e-01 -3.732948005199432373e-02 -2.460650652647018433e-01 -6.905402988195419312e-03 -3.060130178928375244e-01 3.686122968792915344e-02 -7.664702087640762329e-02 1.480573881417512894e-02 -8.630602061748504639e-02 1.718240976333618164e-01 -1.830897927284240723e-01 3.668845593929290771e-01 8.171777427196502686e-02 3.013488054275512695e-01 9.045522660017013550e-02 -1.594527661800384521e-01 -2.303520441055297852e-01 -1.997578144073486328e-02 9.244102984666824341e-02 -8.114850521087646484e-02 -3.550436794757843018e-01 -2.129848003387451172e-01
3.634994029998779297e-01 1.774629205465316772e-01 -5.468774959444999695e-02 -2.610919773578643799e-01 3.098498657345771790e-02 9.663353860378265381e-02 1.247194781899452209e-01 6.367702037096023560e-02 1.280718147754669189e-01 8.508650213479995728e-02 -2.934912918135523796e-03 2.820538729429244995e-02 -1.169901061803102493e-02 2.214887589216232300e-01 3.648592904210090637e-02 2.060937136411666870e-01 1.943407952785491943e-01 -2.488370686769485474e-01 -2.675459086894989014e-01 9.446925483644008636e-03 8.842708170413970947e-02 3.250143527984619141e-01 1.057995855808258057e-01 2.484512329101562500e-01 -9.037320315837860107e-02 -1.166564412415027618e-02 -1.318731009960174561e-01 -5.684599280357360840e-02 -2.473009526729583740e-01 -5.211927369236946106e-02 -3.962423503398895264e-01 -1.015875563025474548e-01
1.802489161491394043e-01 1.304347813129425049e-02 7.242041826248168945e-02 -2.237158864736557007e-01 -6.912707537412643433e-02 -2.251002751290798187e-02 -1.286607682704925537e-01 2.474591135978698730e-01 -6.146334484219551086e-02 1.839122474193572998e-01 6.665920466184616089e-02 1.065006628632545471e-01 -1.077578440308570862e-01 -2.918768227100372314e-01 -3.457596004009246826e-01 -7.991461455821990967e-02 -2.685100585222244263e-02 1.420138520188629627e-03 2.461417764425277710e-02 -1.289688399992883205e-03 1.888835281133651733e-01 2.090148776769638062e-01 -1.069791242480278015e-01 8.171241730451583862e-02 -4.412919282913208008e-01 -1.051910128444433212e-02 -1.155445426702499390e-01 4.107755422592163086e-01 4.263135045766830444e-02 -7.183271646499633789e-02 -2.637484073638916016e-01 -2.348598837852478027e-02
1.691565066576004028e-01 1.220147609710693359e-01 2.955393306910991669e-02 -1.500918809324502945e-02 -5.525662750005722046e-02 -4.898699000477790833e-02 2.172467485070228577e-02 -2.190066874027252197e-02 -3.744721785187721252e-02 5.184135213494300842e-02 1.451040208339691162e-01 -9.459197521209716797e-02 -3.914066776633262634e-02 6.539915502071380615e-02 3.319937735795974731e-02 1.670648008584976196e-01 -1.387128233909606934e-02 1.335098594427108765e-01 -3.731026649475097656e-01 1.141085028648376465e-01 -2.772101759910583496e-01 2.356365323066711426e-01 2.339890599250793457e-02 3.726108670234680176e-01 -5.966247320175170898e-01 1.496156156063079834e-01 -1.817475855350494385e-01 1.149281188845634460e-01 1.897259615361690521e-02 1.105048581957817078e-01 -1.725284568965435028e-02 -2.500368840992450714e-02
1.441865563392639160e-01 8.108167350292205811e-02 1.649333834648132324e-01 1.602962613105773926e-01 -2.764275670051574707e-01 4.293357953429222107e-02 -1.789100468158721924e-01 2.565701603889465332e-01 9.283767640590667725e-02 1.711373478174209595e-01 1.306434124708175659e-01 5.716817826032638550e-02 -6.336715072393417358e-02 1.129930466413497925e-01 -4.019246622920036316e-02 1.575525254011154175e-01 -2.064569853246212006e-02 1.280570216476917267e-02 -1.071121427230536938e-03 8.739375323057174683e-02 -1.381071805953979492e-01 3.887881934642791748e-01 -3.158962428569793701e-01 2.104221880435943604e-01 -1.062661483883857727e-01 1.769057810306549072e-01 -3.370521664619445801e-01 2.826287448406219482e-01 2.531515359878540039e-01 1.579642295837402344e-02 1.179952770471572876e-01 -7.297533750534057617e-02
2.210113406181335449e-01 3.350868448615074158e-02 -5.678971484303474426e-02 -1.917745620012283325e-01 -2.342286556959152222e-01 -8.011119067668914795e-02 -1.517564989626407623e-02 6.795292347669601440e-02 1.402893066406250000e-01 -2.018432915210723877e-01 2.466417290270328522e-02 1.106845289468765259e-01 -1.880296170711517334e-01 2.267239540815353394e-01 4.804445430636405945e-03 3.221786320209503174e-01 7.143870741128921509e-02 1.311347633600234985e-01 -6.346441060304641724e-02 3.200172483921051025e-01 -1.387269347906112671e-01 3.088507950305938721e-01 -2.138922363519668579e-01 -3.224126696586608887e-01 -1.045337691903114319e-01 3.198963403701782227e-01 -6.613984704017639160e-02 1.129841804504394531e-01 1.172342151403427124e-01 -1.559000313282012939e-01 -1.112595945596694946e-01 7.834015786647796631e-02
5.870868265628814697e-02 1.466190367937088013e-01 -1.416338086128234863e-01 1.118145510554313660e-01 -1.345230489969253540e-01 1.568243950605392456e-01 1.944565586745738983e-02 -4.373962059617042542e-02 2.559123039245605469e-01 -1.232632696628570557e-01 -1.689065545797348022e-01 -3.696912825107574463e-01 -1.514068394899368286e-01 2.982070483267307281e-02 5.191165953874588013e-02 3.084267675876617432e-01 1.920307278633117676e-01 1.494563519954681396e-01 -1.213143914937973022e-01 1.759140789508819580e-01 2.825273759663105011e-02 2.834559977054595947e-01 -1.296369582414627075e-01 8.636959642171859741e-02 -3.278262019157409668e-01 5.086914449930191040e-02 -6.868696957826614380e-02 3.078103661537170410e-01 5.553947295993566513e-03 2.298353016376495361e-01 -1.058832332491874695e-01 2.147435843944549561e-01
9.916102886199951172e-02 2.360288635827600956e-04 -1.064597219228744507e-01 2.639026567339897156e-02 -1.787014752626419067e-01 -2.823192179203033447e-01 -1.037992015480995178e-01 -5.931909382343292236e-02 1.486697494983673096e-01 1.904949694871902466e-01 -9.840107709169387817e-02 7.554230839014053345e-02 -2.319580316543579102e-01 1.957071274518966675e-01 -2.185490680858492851e-03 7.217375189065933228e-02 -1.480693966150283813e-01 3.357099592685699463e-01 -2.715511620044708252e-02 1.294268816709518433e-01 8.183697611093521118e-02 1.229714751243591309e-01 -1.159371808171272278e-02 1.464153528213500977e-01 -4.101141095161437988e-01 -1.386037766933441162e-01 -1.900784075260162354e-01 1.188200861215591431e-01 2.212668061256408691e-01 -1.258870214223861694e-01 -2.923615872859954834e-01 3.125147521495819092e-01
2.489960342645645142e-01 1.935695260763168335e-01 -1.865852028131484985e-01 -3.255556821823120117e-01 -6.399699300527572632e-02 1.837902888655662537e-02 -2.905326522886753082e-02 -2.210575491189956665e-01 2.609033584594726562e-01 5.604661256074905396e-02 -1.805757731199264526e-01 1.097803786396980286e-01 5.544684454798698425e-02 3.452537357807159424e-01 8.109445869922637939e-02 2.998903393745422363e-01 1.879751831293106079e-01 -2.732643187046051025e-01 -1.695422977209091187e-01 -1.436181217432022095e-01 -7.150419801473617554e-02 1.508299857378005981e-01 -1.044840142130851746e-01 1.668841093778610229e-01 -1.094334498047828674e-01 6.195995956659317017e-02 -1.399848014116287231e-01 1.038207672536373138e-02 -9.702180325984954834e-02 2.439764793962240219e-03 -3.117254376411437988e-01 -5.303488299250602722e-02
6.555812805891036987e-02 1.618090271949768066e-01 -3.186331316828727722e-02 -2.653024159371852875e-02 -7.351851463317871094e-02 -6.879123300313949585e-02 -2.846919000148773193e-01 3.828562051057815552e-02 2.940039634704589844e-01 6.549401581287384033e-02 1.485532242804765701e-02 1.241403594613075256e-01 -3.091846108436584473e-01 2.810385525226593018e-01 -4.448649287223815918e-02 3.569376468658447266e-01 2.430006712675094604e-01 7.718937844038009644e-02 9.109909832477569580e-02 -7.864561676979064941e-02 2.687818706035614014e-01 1.477634184993803501e-03 -3.343231603503227234e-02 4.158731549978256226e-02 -2.909240424633026123e-01 6.745673716068267822e-02 -1.993054896593093872e-01 3.540100455284118652e-01 -8.152936398983001709e-02 5.593372043222188950e-03 -2.193822115659713745e-01 3.468552976846694946e-02
2.539221644401550293e-01 -1.468326151371002197e-01 3.642980754375457764e-02 -4.058115184307098389e-03 -1.538399904966354370e-01 -2.241550944745540619e-02 1.860893368721008301e-01 1.527131199836730957e-01 2.461700290441513062e-01 1.340817660093307495e-01 -7.317160815000534058e-02 2.524571418762207031e-01 1.281943265348672867e-02 4.252795279026031494e-01 -2.626831457018852234e-02 -9.547576308250427246e-03 5.792945250868797302e-02 3.187248855829238892e-02 -1.977211236953735352e-01 -2.059993892908096313e-01 2.912738174200057983e-02 3.790574073791503906e-01 -2.119565904140472412e-01 9.467177093029022217e-02 -1.202801093459129333e-01 -8.619416505098342896e-02 -2.402701973915100098e-01 1.004350408911705017e-01 2.820560634136199951e-01 -2.159170806407928467e-01 -1.732804998755455017e-02 2.266760170459747314e-02
2.376874834299087524e-01 2.479404509067535400e-01 -1.787806898355484009e-01 -2.859022282063961029e-02 -2.914003729820251465e-01 -7.888776063919067383e-02 5.802877992391586304e-02 4.942239075899124146e-02 9.092894196510314941e-02 1.092595309019088745e-01 6.350611895322799683e-02 -1.453938782215118408e-01 -5.642440170049667358e-02 -1.047827396541833878e-02 8.929830044507980347e-02 2.515311837196350098e-01 2.319323122501373291e-01 -2.041411846876144409e-01 -8.125995844602584839e-02 8.592338860034942627e-02 8.278894424438476562e-02 2.612926661968231201e-01 -1.048198342323303223e-01 -2.128889411687850952e-02 5.293944384902715683e-03 3.376774787902832031e-01 -6.234088540077209473e-02 2.115435153245925903e-01 -1.457432955503463745e-01 9.720307588577270508e-02 -4.827202856540679932e-01 9.984488785266876221e-02
2.862223982810974121e-01 3.098357319831848145e-01 -3.698046132922172546e-02 -1.168603003025054932e-01 -2.028551697731018066e-01 4.053708165884017944e-02 -4.620742052793502808e-02 -1.480969879776239395e-02 1.237148493528366089e-01 -3.010534644126892090e-01 -5.011420324444770813e-02 3.957107663154602051e-03 -1.578042358160018921e-01 2.140765935182571411e-01 1.928142905235290527e-01 3.646156787872314453e-01 -2.706436626613140106e-02 1.879249364137649536e-01 2.421084195375442505e-01 -7.614571601152420044e-02 2.002526521682739258e-01 3.519710302352905273e-01 -7.999639213085174561e-02 8.832577615976333618e-02 -2.396889030933380127e-01 6.895340979099273682e-02 2.874237671494483948e-02 -5.149967502802610397e-03 2.632706239819526672e-02 1.781568527221679688e-01 -1.858998835086822510e-01 6.236851215362548828e-02
-1.848025023937225342e-01 2.491103261709213257e-01 -9.429490566253662109e-02 1.781507581472396851e-02 -3.174751102924346924e-01 6.235150247812271118e-02 -8.184480480849742889e-03 9.646170586347579956e-02 1.842130124568939209e-01 2.685855329036712646e-01 -9.141790121793746948e-02 -9.252469241619110107e-02 -5.513881519436836243e-02 6.138293072581291199e-02 -2.861296236515045166e-01 3.936930894851684570e-01 -4.990091919898986816e-02 1.210011616349220276e-01 -3.097017109394073486e-01 -9.966529905796051025e-03 6.462223827838897705e-02 6.968621164560317993e-02 -6.633111834526062012e-02 -2.114875018596649170e-01 -1.785561591386795044e-01 -6.549987196922302246e-02 -2.193546146154403687e-01 1.179861500859260559e-01 4.541575163602828979e-02 1.901971846818923950e-01 -2.980398237705230713e-01 1.314923465251922607e-01
1.037595048546791077e-01 6.196194142103195190e-02 -1.912517696619033813e-01 1.813016459345817566e-02 -3.523625433444976807e-01 3.878305852413177490e-02 -1.224395409226417542e-01 2.492681741714477539e-01 2.704414129257202148e-01 1.220108792185783386e-01 -1.718275621533393860e-02 3.725676238536834717e-01 9.525046497583389282e-02 5.284105241298675537e-02 -2.399661242961883545e-01 -1.301668286323547363e-01 -2.888747304677963257e-02 -9.138909727334976196e-02 -1.244833394885063171e-01 2.305361181497573853e-01 -4.521678420132957399e-05 3.353328108787536621e-01 -2.584709823131561279e-01 1.161557957530021667e-01 -5.946850404143333435e-02 1.527311801910400391e-01 -2.650066018104553223e-01 -6.911945343017578125e-02 1.547371596097946167e-01 -1.080865561962127686e-01 -9.066415578126907349e-02 -1.260457634925842285e-01
1.937174946069717407e-01 -1.440985500812530518e-02 -3.189398348331451416e-01 -6.150309368968009949e-02 6.234848988242447376e-04 1.014951318502426147e-01 9.725452959537506104e-02 1.539756506681442261e-01 1.759195476770401001e-01 1.761482059955596924e-01 -2.566795945167541504e-01 1.681725680828094482e-01 2.097150832414627075e-01 2.050330787897109985e-01 8.467604964971542358e-02 2.483715415000915527e-01 -2.875256836414337158e-01 1.143764555454254150e-01 -1.811580061912536621e-01 2.730711176991462708e-02 9.792467951774597168e-02 2.797861397266387939e-01 -1.869094371795654297e-01 1.416880488395690918e-01 -5.635963007807731628e-02 -2.958230674266815186e-01 -1.673724502325057983e-01 4.159149713814258575e-03 8.787664026021957397e-02 -5.932942498475313187e-03 -2.099756002426147461e-01 -2.439453303813934326e-01
-9.087963961064815521e-03 2.513238489627838135e-01 -3.477475047111511230e-02 -2.156613320112228394e-01 -7.986088097095489502e-02 1.189357787370681763e-01 -2.741009891033172607e-01 1.615349650382995605e-01 -2.822035923600196838e-02 2.033603489398956299e-01 4.507547244429588318e-03 1.412075310945510864e-01 -1.121485047042369843e-02 2.136918902397155762e-02 -5.178380012512207031e-01 1.915072947740554810e-01 -2.474906146526336670e-01 5.262726172804832458e-02 6.948700547218322754e-02 2.044235318899154663e-01 5.688785761594772339e-02 1.376634836196899414e-01 1.049199700355529785e-01 1.358474195003509521e-01 -8.093190938234329224e-02 1.391038447618484497e-01 6.849590688943862915e-02 6.801733374595642090e-02 2.405672669410705566e-01 -2.834107540547847748e-02 -3.758913278579711914e-01 4.779244586825370789e-02
4.617185592651367188e-01 -6.439977884292602539e-02 2.139580668881535530e-03 -2.129890173673629761e-01 -2.232083827257156372e-01 -2.529650032520294189e-01 -2.000855505466461182e-01 -5.414695013314485550e-03 1.109503060579299927e-01 2.280523031949996948e-01 6.070894375443458557e-02 1.688225269317626953e-01 2.135977447032928467e-01 2.399512529373168945e-01 -1.788017600774765015e-01 2.122056186199188232e-01 -3.209932446479797363e-01 -6.792211532592773438e-02 -3.108287230134010315e-02 -2.725235745310783386e-02 -1.529564559459686279e-01 8.774850517511367798e-02 8.677487820386886597e-02 2.422283291816711426e-01 -1.529228687286376953e-01 7.234193384647369385e-02 -9.307976812124252319e-02 2.076127827167510986e-01 -4.380851238965988159e-02 1.189596727490425110e-01 -1.108295656740665436e-02 5.897936969995498657e-02
1.916946023702621460e-01 1.004951298236846924e-01 -1.454828828573226929e-01 5.810823291540145874e-02 -3.160964548587799072e-01 9.401645511388778687e-02 -2.241776287555694580e-01 2.279962748289108276e-01 1.354961842298507690e-01 1.197819411754608154e-01 -7.306107878684997559e-02 5.343436449766159058e-02 1.046582162380218506e-01 4.537755250930786133e-02 -1.778793036937713623e-01 1.372407097369432449e-02 5.237227771431207657e-03 4.943747445940971375e-02 -1.583916395902633667e-01 3.503683209419250488e-01 -1.495016813278198242e-01 3.440492451190948486e-01 6.887435913085937500e-02 3.905127048492431641e-01 2.908579260110855103e-02 -2.056023478507995605e-02 -1.358211040496826172e-01 -6.157770380377769470e-02 -3.463697806000709534e-02 7.613740861415863037e-02 -3.718839883804321289e-01 1.216234043240547180e-01
2.062338739633560181e-01 -6.017614901065826416e-02 -2.708998322486877441e-01 -5.990377813577651978e-02 -2.804427444934844971e-01 1.692207008600234985e-01 3.927248343825340271e-02 -1.835454814136028290e-02 7.629323005676269531e-02 9.906508959829807281e-03 4.938993975520133972e-02 -2.624394297599792480e-01 6.015134975314140320e-02 2.798557579517364502e-01 -1.365141123533248901e-01 3.831577003002166748e-01 -8.591891080141067505e-02 5.077461525797843933e-02 -1.739768385887145996e-01 2.156986147165298462e-01 -2.079409360885620117e-01 9.627491235733032227e-02 -2.433450818061828613e-01 1.217273771762847900e-01 -9.938215464353561401e-02 -8.610459975898265839e-03 -3.376669064164161682e-02 2.272165119647979736e-01 2.095534354448318481e-01 -1.643432527780532837e-01 -4.861989617347717285e-02 -3.062547445297241211e-01
-3.378125280141830444e-02 -5.673864856362342834e-02 -3.223366290330886841e-02 -1.998947411775588989e-01 -2.240695208311080933e-01 1.444570422172546387e-01 -1.053872406482696533e-01 1.233617439866065979e-01 4.254350364208221436e-01 -7.513361424207687378e-02 -2.944828867912292480e-01 -8.342502266168594360e-02 9.681133553385734558e-03 7.726331800222396851e-02 -2.660300135612487793e-01 4.739496111869812012e-02 -4.011219367384910583e-02 -2.096517384052276611e-01 1.915345340967178345e-02 1.909431964159011841e-01 5.826943367719650269e-02 1.392503082752227783e-01 -1.587328612804412842e-01 4.749833047389984131e-02 -3.950998783111572266e-01 1.668647378683090210e-01 -2.372312694787979126e-01 1.473134309053421021e-01 -1.965447962284088135e-01 2.187338173389434814e-01 -1.250071525573730469e-01 3.442863374948501587e-02
1.362528502941131592e-01 5.779647454619407654e-02 -1.259760558605194092e-01 -8.387502282857894897e-02 -2.273952066898345947e-01 9.577584266662597656e-02 1.961214691400527954e-01 2.875789254903793335e-02 5.835770815610885620e-02 1.959404945373535156e-01 3.496770933270454407e-02 -8.042415976524353027e-02 1.273536384105682373e-01 2.746041715145111084e-01 1.486151963472366333e-01 2.844811379909515381e-01 -1.196669191122055054e-01 1.936865150928497314e-01 -6.289668381214141846e-02 1.919203400611877441e-01 -2.643486857414245605e-01 3.000527322292327881e-01 -2.063486725091934204e-01 3.035867512226104736e-01 -1.572829931974411011e-01 1.901652961969375610e-01 -1.229431778192520142e-01 2.752216160297393799e-01 1.644589155912399292e-01 -1.154545620083808899e-01 6.949759274721145630e-02 -1.632063984870910645e-01
1.554744243621826172e-01 3.223308324813842773e-01 -2.041269540786743164e-01 -3.871779516339302063e-02 -1.002502441406250000e-02 9.074001014232635498e-02 1.084640100598335266e-01 1.307961046695709229e-01 2.878837883472442627e-01 -5.732789263129234314e-02 -2.410854846239089966e-01 -1.911967843770980835e-01 7.230454683303833008e-02 -7.005319744348526001e-02 2.471482902765274048e-01 2.361700534820556641e-01 -1.091235037893056870e-02 1.228099912405014038e-01 -1.162760183215141296e-01 4.125280678272247314e-02 -1.703579127788543701e-01 2.683086693286895752e-01 3.443331643939018250e-02 1.699212640523910522e-01 -4.117859899997711182e-01 -1.899944804608821869e-02 -1.838366240262985229e-01 1.298097670078277588e-01 2.007051929831504822e-02 3.001822829246520996e-01 -5.454877018928527832e-02 9.035957604646682739e-02
1.552448570728302002e-01 2.114688754081726074e-01 -1.909566968679428101e-01 -3.440653979778289795e-01 -2.446653395891189575e-01 -1.642725546844303608e-04 1.532297581434249878e-01 1.105651259422302246e-01 2.045729607343673706e-01 -2.271078079938888550e-01 -1.167685613036155701e-01 2.261063158512115479e-01 -6.386569142341613770e-02 2.189871370792388916e-01 -1.483509689569473267e-02 2.470949292182922363e-01 8.384547382593154907e-02 2.287683635950088501e-01 -2.279572486877441406e-01 2.070096582174301147e-01 1.352553814649581909e-01 6.859117001295089722e-02 -1.162725463509559631e-01 -3.271599858999252319e-02 -1.858576238155364990e-01 2.965127527713775635e-01 -6.376606971025466919e-02 1.171435043215751648e-01 3.262169426307082176e-03 -2.604461908340454102e-01 -4.514136537909507751e-02 8.584273606538772583e-02
-2.409509420394897461e-01 2.855794131755828857e-01 -1.414497792720794678e-01 1.191540993750095367e-02 -4.111528396606445312e-01 7.519356161355972290e-02 -6.870528310537338257e-02 1.453572604805231094e-02 1.730458736419677734e-01 1.260559856891632080e-01 -4.903623089194297791e-02 1.817441359162330627e-02 -2.997532254084944725e-03 -1.215663831681013107e-02 -2.337213009595870972e-01 2.949075102806091309e-01 9.814526885747909546e-03 -6.200085580348968506e-02 -2.812152802944183350e-01 9.473681449890136719e-02 1.921260654926300049e-01 1.968183666467666626e-01 -1.968753486871719360e-01 -1.224978826940059662e-02 -2.207071930170059204e-01 -1.276050060987472534e-01 -8.832003176212310791e-02 2.190518826246261597e-01 -1.770282979123294353e-03 1.636453568935394287e-01 -3.397566378116607666e-01 -2.698308788239955902e-02
2.589973807334899902e-02 -1.607755869626998901e-01 -1.349709033966064453e-01 -1.341594606637954712e-01 5.507312715053558350e-02 1.692873629508540034e-04 7.788325846195220947e-02 2.564626932144165039e-01 1.281847506761550903e-01 -4.818350449204444885e-02 1.924701631069183350e-01 -5.989136919379234314e-02 3.290803134441375732e-01 1.819977015256881714e-01 -4.272693097591400146e-01 2.464135587215423584e-01 -1.014847755432128906e-01 3.108922243118286133e-01 -6.602094322443008423e-02 -9.749475121498107910e-02 2.311798930168151855e-01 8.999677747488021851e-02 -1.703398674726486206e-02 4.177118837833404541e-02 -1.995112895965576172e-01 8.139599114656448364e-02 -3.873998224735260010e-01 5.119360052049160004e-03 2.798151411116123199e-02 1.007266715168952942e-01 -1.012199893593788147e-01 -1.273076683282852173e-01
4.060044512152671814e-02 4.245847836136817932e-02 -1.261594295501708984e-01 -6.175081431865692139e-02 -3.753765523433685303e-01 7.227336615324020386e-02 4.957354441285133362e-02 1.130294799804687500e-02 4.040833115577697754e-01 -4.062290862202644348e-02 -9.845995157957077026e-02 -1.582131236791610718e-01 -3.793790936470031738e-02 -4.829924926161766052e-02 -1.369457542896270752e-01 9.154877811670303345e-02 5.872282385826110840e-02 -1.328483670949935913e-01 -1.638859510421752930e-02 -5.709943361580371857e-03 4.663950204849243164e-02 2.977009415626525879e-01 -1.084820702672004700e-01 -2.580165565013885498e-01 -3.836051821708679199e-01 8.998347073793411255e-02 -2.200143486261367798e-01 2.109051495790481567e-01 -1.144524067640304565e-01 2.281739860773086548e-01 -2.643764019012451172e-01 1.542768031358718872e-01
5.381117016077041626e-02 1.941570490598678589e-01 -3.960858285427093506e-02 -1.762749552726745605e-01 1.122558787465095520e-01 -1.121798232197761536e-01 -1.971749067306518555e-01 9.923655539751052856e-02 6.478170305490493774e-02 1.701464951038360596e-01 5.605230107903480530e-02 1.328817103058099747e-02 3.535478934645652771e-02 3.846731781959533691e-01 -1.923975646495819092e-01 3.509193956851959229e-01 -5.706789344549179077e-02 2.072436213493347168e-01 -2.324459403753280640e-01 2.319200634956359863e-01 1.290976852178573608e-01 3.766113817691802979e-01 -7.024574279785156250e-02 -4.953053966164588928e-02 -1.196836307644844055e-02 -9.753104299306869507e-02 1.891401410102844238e-02 2.335090339183807373e-01 5.758648365736007690e-02 4.735976457595825195e-03 2.283767163753509521e-01 2.589507997035980225e-01
8.493912220001220703e-02 2.973173260688781738e-01 -3.006008267402648926e-01 -1.103237271308898926e-01 -1.512433439493179321e-01 -2.576182186603546143e-01 -1.486596651375293732e-02 3.110856413841247559e-01 2.883799970149993896e-01 6.784223765134811401e-02 -1.520013064146041870e-01 -6.885582208633422852e-02 -1.129026859998703003e-01 -3.868212224915623665e-03 -1.751108020544052124e-01 1.506075561046600342e-01 4.517205432057380676e-02 2.983234524726867676e-01 1.031340099871158600e-02 1.032341867685317993e-01 1.839393228292465210e-01 8.596569299697875977e-02 -9.387301653623580933e-02 -2.944436073303222656e-01 -1.926471590995788574e-01 -3.407860547304153442e-02 -3.086024522781372070e-01 1.317798811942338943e-02 -2.296061366796493530e-01 2.754644257947802544e-03 -2.667737565934658051e-02 9.079307317733764648e-02
-2.590636350214481354e-02 -6.502501666545867920e-02 6.571110337972640991e-02 -1.495846062898635864e-01 -2.942116260528564453e-01 1.936645060777664185e-01 5.038945749402046204e-02 3.176891505718231201e-01 1.219384521245956421e-01 4.944745451211929321e-02 -4.270255565643310547e-02 -1.857449263334274292e-01 -1.650766879320144653e-01 -9.522717446088790894e-02 -1.716227829456329346e-01 1.660765111446380615e-01 1.801756322383880615e-01 2.083634287118911743e-01 -9.047118574380874634e-02 8.408743888139724731e-02 -7.164116203784942627e-02 3.496681153774261475e-01 -5.519996955990791321e-02 -2.162517011165618896e-01 -1.038444191217422485e-01 1.394702941179275513e-01 -1.999260932207107544e-01 6.477105617523193359e-02 1.652622967958450317e-02 2.244410216808319092e-01 -2.522943913936614990e-01 3.699122071266174316e-01
1.430223286151885986e-01 1.093492433428764343e-01 -3.572662547230720520e-02 -3.671362996101379395e-01 -1.726007014513015747e-01 8.037231862545013428e-02 -3.057302162051200867e-02 1.793162375688552856e-01 1.411020159721374512e-01 1.386041194200515747e-01 -5.905794724822044373e-02 2.032157927751541138e-01 -2.112571299076080322e-01 1.242977827787399292e-01 -1.900608092546463013e-01 -3.464141115546226501e-02 -1.224254667758941650e-01 -1.645700037479400635e-01 -2.115541398525238037e-01 1.003244370222091675e-01 3.771577179431915283e-01 -8.734118938446044922e-02 4.340183734893798828e-02 2.921022176742553711e-01 9.017335623502731323e-02 5.749792978167533875e-02 -2.888630926609039307e-01 1.921559721231460571e-01 8.718439191579818726e-02 1.220601350069046021e-01 -2.932344973087310791e-01 -8.129817992448806763e-02
2.967658638954162598e-01 6.023183465003967285e-03 -2.376354672014713287e-02 -1.663386672735214233e-01 -6.754648685455322266e-02 -9.396900236606597900e-02 -2.008721977472305298e-01 6.390085071325302124e-02 -7.981792092323303223e-02 2.538368105888366699e-01 -4.135702550411224365e-02 1.568329930305480957e-01 -2.162084132432937622e-01 7.507964223623275757e-02 -4.201391935348510742e-01 1.786634325981140137e-01 -1.301614791154861450e-01 6.758830696344375610e-02 -1.172044277191162109e-01 1.080347001552581787e-01 -2.345037758350372314e-01 9.216059744358062744e-02 -8.224648237228393555e-02 1.717678755521774292e-01 -8.717226237058639526e-02 6.807826459407806396e-02 2.570951879024505615e-01 2.259708642959594727e-01 1.172230616211891174e-01 2.762257121503353119e-02 -4.081153571605682373e-01 1.037950068712234497e-01
-3.035545162856578827e-02 2.815446555614471436e-01 -1.002684682607650757e-01 1.079755201935768127e-01 -2.434304170310497284e-02 -1.329747438430786133e-01 -2.888766825199127197e-01 2.536942660808563232e-01 3.428553342819213867e-01 -9.610234200954437256e-02 -1.047721654176712036e-01 -1.045936793088912964e-01 -1.765350848436355591e-01 3.318355977535247803e-01 -1.193360686302185059e-01 1.878935098648071289e-01 2.631508708000183105e-01 -3.006378887221217155e-03 -3.771456331014633179e-02 -5.794326961040496826e-02 1.234382092952728271e-01 2.232723683118820190e-01 -1.400161385536193848e-01 -1.012344509363174438e-01 -1.839282065629959106e-01 2.652102112770080566e-01 -1.455761343240737915e-01 1.936319470405578613e-01 3.455650992691516876e-03 1.769402325153350830e-01 -1.670439690351486206e-01 -3.785840421915054321e-02
2.394439876079559326e-01 7.058001309633255005e-02 -2.683584392070770264e-01 -4.581724107265472412e-01 -1.476869545876979828e-02 4.127842187881469727e-02 1.885761469602584839e-01 1.111472472548484802e-01 -1.415165662765502930e-01 -4.096983373165130615e-02 -8.218807727098464966e-02 2.038136124610900879e-01 -1.893840432167053223e-01 -1.462789028882980347e-01 -2.413486242294311523e-01 2.781073451042175293e-01 8.272287249565124512e-02 1.044050008058547974e-01 -1.090561002492904663e-01 9.617632627487182617e-02 1.522879153490066528e-01 1.005033496767282486e-02 -4.677978530526161194e-02 -2.734222821891307831e-02 -2.363364994525909424e-01 2.809068560600280762e-01 -1.699905395507812500e-01 2.754804193973541260e-01 1.584377884864807129e-01 -6.617698818445205688e-02 2.045311965048313141e-02 9.212987869977951050e-02
1.199639439582824707e-01 -6.520364433526992798e-02 -3.653413951396942139e-01 2.949223853647708893e-02 -4.470198750495910645e-01 1.172910481691360474e-01 3.998417034745216370e-02 -2.898631431162357330e-02 3.018209151923656464e-02 1.050449460744857788e-01 5.300087854266166687e-02 -1.941589564085006714e-01 1.688835397362709045e-02 2.206143550574779510e-02 -1.561487466096878052e-01 2.645691633224487305e-01 -8.629576116800308228e-02 -4.629177972674369812e-03 -2.189185619354248047e-01 1.475481241941452026e-01 -2.284645438194274902e-01 2.095094919204711914e-01 -1.741470396518707275e-01 9.998712688684463501e-02 -3.999082371592521667e-02 -8.998686075210571289e-02 -9.698432683944702148e-02 1.867470592260360718e-01 1.913698315620422363e-01 -1.171214729547500610e-01 -2.368942797183990479e-01 -3.307138681411743164e-01
-1.736028343439102173e-01 8.043896406888961792e-02 -5.229699984192848206e-02 -1.149346306920051575e-01 -1.074856072664260864e-01 -1.091354526579380035e-02 -2.469164580106735229e-01 9.569816291332244873e-02 1.635211408138275146e-01 -2.057683020830154419e-01 -4.141630232334136963e-01 1.588684469461441040e-01 -2.070420384407043457e-01 1.424546837806701660e-01 -1.345933079719543457e-01 1.439661532640457153e-01 3.660184144973754883e-02 -6.628998555243015289e-03 -1.315477304160594940e-03 6.564070284366607666e-02 1.804166436195373535e-01 2.444503754377365112e-01 -3.088613152503967285e-01 -7.259678095579147339e-02 -3.716998398303985596e-01 1.137913987040519714e-01 -1.692914515733718872e-01 -2.189327217638492584e-02 -1.808187514543533325e-01 4.447533562779426575e-02 -2.775192856788635254e-01 8.481120318174362183e-02
2.924012243747711182e-01 4.724659398198127747e-02 5.477255955338478088e-02 -1.336627751588821411e-01 -1.410647928714752197e-01 3.474662825465202332e-02 -5.831930041313171387e-02 2.355711311101913452e-01 5.412323772907257080e-02 9.583245217800140381e-02 9.217951446771621704e-02 -7.769750058650970459e-02 -1.135608404874801636e-01 -2.888394594192504883e-01 -2.425345778465270996e-01 1.715861260890960693e-01 -1.468265801668167114e-01 -8.340454846620559692e-02 -5.031702667474746704e-02 -1.006537210196256638e-02 1.096414104104042053e-01 1.018557474017143250e-01 9.398165345191955566e-02 -1.679398119449615479e-01 -4.903006255626678467e-01 -8.405104279518127441e-03 -2.570836842060089111e-01 1.942086368799209595e-01 5.830114707350730896e-02 3.878910094499588013e-02 -2.053877115249633789e-01 3.438367843627929688e-01
2.105281651020050049e-01 4.765570163726806641e-03 -1.971870809793472290e-01 -3.508962690830230713e-01 2.227763459086418152e-02 2.441862784326076508e-02 1.662189513444900513e-02 6.962820142507553101e-02 1.967258602380752563e-01 1.213272809982299805e-01 -1.089425086975097656e-01 1.291896402835845947e-01 3.116971068084239960e-02 3.373669981956481934e-01 4.367301613092422485e-02 1.488396972417831421e-01 3.147388696670532227e-01 -2.533545494079589844e-01 -2.041880190372467041e-01 -5.213633924722671509e-02 3.135461732745170593e-02 3.834311664104461670e-01 1.155634745955467224e-01 2.202416360378265381e-01 -1.867756992578506470e-01 -5.746564269065856934e-02 -3.500834852457046509e-02 9.657780081033706665e-02 -1.255033016204833984e-01 -1.461730748414993286e-01 -2.513933777809143066e-01 -4.281956702470779419e-03
-2.305606156587600708e-01 2.128843665122985840e-01 -3.522279858589172363e-02 -8.383446931838989258e-02 -2.536717653274536133e-01 7.782549411058425903e-02 -5.771817266941070557e-02 1.803806275129318237e-01 2.060125917196273804e-01 3.431089520454406738e-01 -4.314336553215980530e-02 6.775470823049545288e-02 -8.447389304637908936e-02 1.293757855892181396e-01 -2.382851988077163696e-01 3.705477416515350342e-01 -2.487733587622642517e-02 -7.083694636821746826e-02 -2.025764882564544678e-01 1.228399947285652161e-01 1.209727153182029724e-01 6.823712587356567383e-02 -4.356996715068817139e-02 -1.657457351684570312e-01 -3.095787763595581055e-01 -2.626859582960605621e-02 -8.645118772983551025e-02 2.382854074239730835e-01 -6.489193439483642578e-02 1.439608186483383179e-01 -2.787052392959594727e-01 -1.690640151500701904e-01
2.549438178539276123e-01 -1.809774041175842285e-01 -1.956835240125656128e-01 6.027615070343017578e-02 -1.582084447145462036e-01 6.583312153816223145e-02 -9.850051254034042358e-02 2.911551296710968018e-01 7.465905975550413132e-03 -2.370200492441654205e-02 -1.100392043590545654e-01 2.265752404928207397e-01 2.891371771693229675e-02 2.596282958984375000e-01 -1.020394191145896912e-01 5.786946043372154236e-02 7.454872247762978077e-04 -2.033000886440277100e-01 2.389676868915557861e-02 -8.865121006965637207e-02 2.889301069080829620e-02 4.846541881561279297e-01 -1.977799236774444580e-01 1.004006564617156982e-01 -2.197558879852294922e-01 2.448477298021316528e-01 -2.364636659622192383e-01 7.703617960214614868e-02 2.814106941223144531e-01 3.206228837370872498e-02 3.120255097746849060e-02 -6.672563403844833374e-02
-7.920731604099273682e-02 -4.566007480025291443e-02 6.134915724396705627e-02 6.202169880270957947e-02 -3.992431461811065674e-01 -3.124922327697277069e-02 7.015985250473022461e-02 -9.966157376766204834e-03 9.066768735647201538e-02 2.315922640264034271e-03 2.519728541374206543e-01 1.645223647356033325e-01 -1.700624376535415649e-01 3.130455911159515381e-01 -3.495563864707946777e-01 1.387854963541030884e-01 -1.000407040119171143e-01 1.054185479879379272e-01 -4.356337785720825195e-01 -1.595194265246391296e-02 -3.366504237055778503e-02 2.665882408618927002e-01 -1.550552994012832642e-01 2.264269739389419556e-01 -2.448856979608535767e-01 1.197647973895072937e-01 5.051954649388790131e-03 9.459567815065383911e-02 -5.471124500036239624e-02 -4.574230313301086426e-02 6.160356104373931885e-02 -2.549869008362293243e-02
2.993605136871337891e-01 -1.411597710102796555e-02 -1.852805912494659424e-01 1.575934141874313354e-02 -1.219559907913208008e-01 9.343681484460830688e-02 -2.832356989383697510e-01 2.806773185729980469e-01 4.567077383399009705e-02 -1.527575403451919556e-01 1.408175975084304810e-01 -9.400933235883712769e-02 1.020239293575286865e-01 8.838029205799102783e-02 -2.777795493602752686e-01 1.565431505441665649e-01 1.744431704282760620e-01 4.095588345080614090e-03 -1.250472664833068848e-01 2.716239094734191895e-01 6.731399893760681152e-02 3.005377948284149170e-01 1.537656318396329880e-02 4.768991842865943909e-02 -7.681205868721008301e-02 -4.862577468156814575e-02 -2.153102308511734009e-01 2.523597702383995056e-02 4.338381886482238770e-01 2.605153061449527740e-02 2.236207714304327965e-03 -2.400791049003601074e-01
1.124112382531166077e-01 5.863830819725990295e-02 -1.474149227142333984e-01 -1.716172993183135986e-01 -5.337255075573921204e-02 -1.505264639854431152e-01 8.200432360172271729e-02 6.429134309291839600e-02 2.153365463018417358e-01 -2.674889862537384033e-01 -1.894349157810211182e-01 4.264789819717407227e-02 5.694256350398063660e-02 2.110641747713088989e-01 -1.261544823646545410e-01 8.347717672586441040e-02 3.904468938708305359e-02 2.724238634109497070e-01 4.199911653995513916e-02 3.656767308712005615e-01 1.467833016067743301e-02 2.610279917716979980e-01 -1.994430460035800934e-02 -2.087757885456085205e-01 -1.494561433792114258e-01 3.152632117271423340e-01 -2.897618710994720459e-01 2.608340680599212646e-01 3.625595197081565857e-02 1.210580915212631226e-01 -1.953299641609191895e-01 1.366442888975143433e-01
2.584583461284637451e-01 2.536700367927551270e-01 1.095143929123878479e-01 -3.147207796573638916e-01 -1.574306488037109375e-01 9.094292297959327698e-03 3.977576270699501038e-02 -4.388731718063354492e-02 1.516536772251129150e-01 -1.693513840436935425e-01 -2.905744872987270355e-02 1.140909492969512939e-01 -1.182770952582359314e-01 1.171045899391174316e-01 5.687877908349037170e-02 2.619574666023254395e-01 1.834442168474197388e-01 2.584408223628997803e-01 -8.723617345094680786e-02 2.531003355979919434e-01 -6.344505399465560913e-02 3.579424321651458740e-01 -2.776471339166164398e-02 -2.227866649627685547e-01 -1.714493334293365479e-01 2.901456356048583984e-01 -6.664783507585525513e-02 2.070563733577728271e-01 1.217698603868484497e-01 -1.617738753557205200e-01 -8.081038296222686768e-02 -3.527501598000526428e-02
1.363172531127929688e-01 7.287956029176712036e-02 1.586701124906539917e-01 -6.397753208875656128e-02 3.763156011700630188e-02 1.681468784809112549e-01 -2.976016402244567871e-01 2.412503212690353394e-01 5.366332828998565674e-02 1.472906172275543213e-01 -6.455288082361221313e-02 -2.026790939271450043e-02 -3.510152455419301987e-03 2.729286253452301025e-01 -3.073909878730773926e-01 1.827175617218017578e-01 -7.069665193557739258e-02 2.928376793861389160e-01 -1.774604022502899170e-01 -3.501920402050018311e-01 1.573409438133239746e-01 3.925656974315643311e-01 -4.531486704945564270e-02 -1.100560277700424194e-01 -3.337238729000091553e-02 7.491374760866165161e-02 1.195800527930259705e-01 1.756243258714675903e-01 -4.074576869606971741e-02 -4.643432330340147018e-03 -1.883176267147064209e-01 -1.092092692852020264e-01
1.130178794264793396e-01 -1.495006401091814041e-02 7.257969677448272705e-02 8.637635409832000732e-02 -2.357283085584640503e-01 -8.028941601514816284e-02 -1.028378680348396301e-02 -1.955211609601974487e-01 1.366487592458724976e-01 -3.660236671566963196e-02 -1.794395446777343750e-01 -3.685874044895172119e-01 -1.243329867720603943e-01 2.057901211082935333e-02 -1.410258412361145020e-01 2.773805856704711914e-01 4.865590855479240417e-02 -3.491559252142906189e-02 1.304366290569305420e-01 1.337084025144577026e-01 8.893886953592300415e-02 3.703965246677398682e-01 -7.555777579545974731e-02 -6.061213463544845581e-02 -2.694854736328125000e-01 1.190017089247703552e-01 -3.461577296257019043e-01 2.861267626285552979e-01 1.017662212252616882e-01 2.512267529964447021e-01 -7.794347405433654785e-02 1.102695316076278687e-01
6.854622066020965576e-02 1.186195835471153259e-01 -7.861839979887008667e-02 -2.170360535383224487e-01 1.165867298841476440e-01 -1.253244280815124512e-01 6.116050854325294495e-02 2.121529728174209595e-01 2.485419511795043945e-01 -1.678233295679092407e-01 -7.832965999841690063e-02 1.838466525077819824e-01 -6.740207970142364502e-02 1.779995486140251160e-02 -3.629455715417861938e-02 -5.765280872583389282e-02 2.871518395841121674e-02 2.058611661195755005e-01 -1.312009245157241821e-01 1.776090562343597412e-01 6.223000586032867432e-02 3.821127116680145264e-01 -1.132627129554748535e-01 1.258342564105987549e-01 -2.016449719667434692e-02 2.689004838466644287e-01 -9.586004167795181274e-02 2.106671482324600220e-01 -1.437836289405822754e-01 1.641966700553894043e-01 -5.127160549163818359e-01 -5.674365162849426270e-02
2.625128924846649170e-01 1.129182279109954834e-01 -4.670395329594612122e-02 -2.340469807386398315e-01 2.949325181543827057e-02 -7.456409931182861328e-02 -1.491061002016067505e-01 2.591216266155242920e-01 2.203901857137680054e-02 1.035854145884513855e-01 -2.989057600498199463e-01 1.234471127390861511e-01 1.919255591928958893e-02 -1.775821298360824585e-01 -2.587890326976776123e-01 -7.446975260972976685e-02 -2.677680924534797668e-03 2.548775672912597656e-01 1.142211556434631348e-01 1.674466580152511597e-01 3.965767845511436462e-02 8.571118116378784180e-02 -3.030942939221858978e-02 2.437868528068065643e-02 -4.609216749668121338e-01 8.846659213304519653e-02 -1.752971410751342773e-01 2.465056777000427246e-01 -8.014389127492904663e-02 -5.625430122017860413e-02 -3.122100234031677246e-01 1.001571938395500183e-01
1.483922451734542847e-01 1.748054623603820801e-01 1.922994665801525116e-02 -1.097086295485496521e-01 -1.202762573957443237e-01 -6.430903077125549316e-02 2.790547534823417664e-02 1.205627396702766418e-01 -6.526704132556915283e-02 1.167547330260276794e-01 1.105784531682729721e-02 1.560582667589187622e-01 -1.099621970206499100e-02 2.469599545001983643e-01 -1.845220625400543213e-01 -2.677729539573192596e-02 5.627520009875297546e-02 -1.107052937150001526e-01 -9.017537534236907959e-02 1.265650987625122070e-01 -1.587966084480285645e-01 2.486446052789688110e-01 -4.262537956237792969e-01 1.333724409341812134e-01 -1.156243756413459778e-01 1.965241581201553345e-01 -4.749810099601745605e-01 5.710888281464576721e-02 2.848417758941650391e-01 2.132416516542434692e-01 -1.627703011035919189e-02 -1.703896671533584595e-01
1.420816928148269653e-01 -2.417366206645965576e-01 2.822364866733551025e-01 -1.084313727915287018e-02 -6.275972723960876465e-02 -1.162166967988014221e-01 1.495984345674514771e-01 -8.087292313575744629e-03 9.722017496824264526e-02 6.250266730785369873e-02 4.323475435376167297e-02 1.773814409971237183e-01 7.628466188907623291e-02 3.162885904312133789e-01 -1.173655595630407333e-02 3.114427626132965088e-01 -2.326700650155544281e-02 1.062756171450018883e-03 -9.417760372161865234e-02 2.729649096727371216e-02 -5.148351937532424927e-02 4.190644621849060059e-01 -1.467560678720474243e-01 2.667419910430908203e-01 -2.672715187072753906e-01 -2.918334119021892548e-02 -3.416243791580200195e-01 4.273079708218574524e-02 2.309764325618743896e-01 -1.136355623602867126e-01 -1.143662631511688232e-01 -2.746487036347389221e-02
-7.167126238346099854e-02 5.161802470684051514e-02 -1.491500288248062134e-01 3.553682193160057068e-02 -1.095379665493965149e-01 9.118493646383285522e-02 9.996424615383148193e-02 -4.739773273468017578e-02 -7.424581330269575119e-03 1.450505703687667847e-01 -1.484184563159942627e-01 -3.017814755439758301e-01 -1.500322110950946808e-02 1.983975172042846680e-01 -8.800816535949707031e-02 3.483916819095611572e-01 9.854260087013244629e-02 4.325078334659337997e-03 1.492532044649124146e-01 7.275288552045822144e-02 4.183311387896537781e-02 4.554259181022644043e-01 -2.915069460868835449e-02 1.023507863283157349e-01 -3.687550723552703857e-01 -5.749272927641868591e-02 -2.340953052043914795e-01 1.418567746877670288e-01 1.909516006708145142e-01 2.019845396280288696e-01 -3.779557347297668457e-02 2.873123884201049805e-01
1.268735677003860474e-01 2.125063687562942505e-01 1.549033820629119873e-01 8.693786710500717163e-02 -2.184364199638366699e-01 8.524613827466964722e-02 -1.318665873259305954e-02 1.318036392331123352e-02 2.304491214454174042e-02 1.121883466839790344e-01 -1.715730279684066772e-01 -2.500949203968048096e-01 1.243278384208679199e-01 8.201178163290023804e-02 -3.635476529598236084e-01 4.756332933902740479e-01 -1.395521103404462337e-03 7.279769331216812134e-02 -1.071950793266296387e-02 -7.765347510576248169e-02 -1.720492690801620483e-01 1.519166678190231323e-01 -1.113841235637664795e-01 -1.195778697729110718e-02 1.302436739206314087e-02 -4.798133857548236847e-03 -2.814046740531921387e-01 3.743250966072082520e-01 -1.626252979040145874e-01 -1.561904251575469971e-01 -4.821776971220970154e-02 -1.297661215066909790e-01
1.548064202070236206e-01 2.475420981645584106e-01 -9.956815093755722046e-02 -2.430368661880493164e-01 -1.385449916124343872e-01 -1.881488412618637085e-02 -4.764121025800704956e-02 1.846163719892501831e-01 1.548103988170623779e-01 -1.521980613470077515e-01 -3.292929530143737793e-01 -1.810192465782165527e-01 -2.414954155683517456e-01 1.657649427652359009e-01 -2.893170118331909180e-01 2.859027683734893799e-01 5.882189050316810608e-02 2.483165711164474487e-01 8.573996275663375854e-02 1.138399839401245117e-01 -1.152922958135604858e-01 1.381808817386627197e-01 -7.178619503974914551e-02 1.363427489995956421e-01 2.813763543963432312e-02 -6.611149013042449951e-02 -2.203056514263153076e-01 -2.014982104301452637e-01 8.613547682762145996e-02 -2.226953655481338501e-01 -1.455777436494827271e-01 1.903568655252456665e-01
1.356735378503799438e-01 1.659957170486450195e-01 -1.219549551606178284e-01 -5.915129184722900391e-02 1.200836524367332458e-02 -5.175507813692092896e-02 -2.878915965557098389e-01 1.062693372368812561e-01 3.809845745563507080e-01 -1.234314516186714172e-01 -1.401368230581283569e-01 -1.503939032554626465e-01 -1.322105228900909424e-01 2.776915729045867920e-01 -6.524565070867538452e-02 3.245762288570404053e-01 1.542526036500930786e-01 -1.553575396537780762e-01 6.122817471623420715e-02 2.936403080821037292e-02 2.137662768363952637e-01 2.626352608203887939e-01 -1.504372209310531616e-01 -7.886704057455062866e-02 -2.146626561880111694e-01 1.898113638162612915e-01 -7.633881270885467529e-02 2.291731685400009155e-01 -7.841766811907291412e-03 1.286455709487199783e-02 -2.205882519483566284e-01 2.154536843299865723e-01
3.629747927188873291e-01 1.451340466737747192e-01 9.395255893468856812e-02 -1.625567227602005005e-01 -9.626113623380661011e-02 1.201498508453369141e-01 -2.236731797456741333e-01 -9.376928955316543579e-02 1.879319846630096436e-01 1.001994013786315918e-01 -2.634840831160545349e-02 -1.112530231475830078e-01 -2.089326232671737671e-01 4.695630818605422974e-02 1.750272661447525024e-01 1.447591185569763184e-01 -1.611829996109008789e-01 1.746305078268051147e-01 -7.830542325973510742e-02 1.161304414272308350e-01 1.915269047021865845e-01 4.475600421428680420e-01 -2.123965024948120117e-01 1.665671914815902710e-01 -2.143224179744720459e-01 -2.939207255840301514e-01 -8.006294071674346924e-02 -1.008255556225776672e-01 1.380124241113662720e-01 9.402206540107727051e-02 -9.567155689001083374e-02 4.060184583067893982e-02
3.148434460163116455e-01 -2.696624398231506348e-02 -8.701536059379577637e-02 -5.701993778347969055e-02 1.816870570182800293e-01 -4.552936926484107971e-02 6.991694122552871704e-02 1.457682698965072632e-01 1.424984931945800781e-01 -1.015331745147705078e-01 1.452934443950653076e-01 4.020979255437850952e-02 -1.801184564828872681e-01 1.356142163276672363e-01 -5.219162255525588989e-02 1.835422515869140625e-01 -8.378230780363082886e-02 1.857267171144485474e-01 -1.508283317089080811e-01 1.129935607314109802e-01 1.724682897329330444e-01 2.411739081144332886e-01 1.394824087619781494e-01 4.136805608868598938e-02 -3.188069164752960205e-01 1.676239520311355591e-01 -1.850217282772064209e-01 3.187007009983062744e-01 -2.397265881299972534e-01 2.555013000965118408e-01 -2.742158770561218262e-01 1.947460025548934937e-01
2.422298640012741089e-01 -2.285557687282562256e-01 -1.864043176174163818e-01 -7.718309760093688965e-02 -1.307948399335145950e-02 4.620340093970298767e-02 -1.879339665174484253e-02 2.719466984272003174e-01 2.559336721897125244e-01 2.452395558357238770e-01 -2.391646057367324829e-01 2.397459298372268677e-01 1.514347344636917114e-01 1.277146674692630768e-02 6.548018194735050201e-03 1.389583796262741089e-01 -1.357674002647399902e-01 1.988432556390762329e-02 -2.150324285030364990e-01 -9.956252574920654297e-02 -1.007318943738937378e-01 3.662402331829071045e-01 -1.987990140914916992e-01 8.846013993024826050e-02 -1.276277303695678711e-01 -3.843860328197479248e-02 -2.105406224727630615e-01 -7.692364603281021118e-02 -1.512787491083145142e-01 -3.827623650431632996e-02 -2.848871052265167236e-01 -2.210705876350402832e-01
8.562900125980377197e-02 -2.324754297733306885e-01 -6.236873939633369446e-02 -1.530272811651229858e-01 9.543019533157348633e-02 1.397723853588104248e-01 -1.437203586101531982e-01 1.209836676716804504e-01 2.797064781188964844e-01 2.657901048660278320e-01 -1.955109685659408569e-01 4.620310291647911072e-02 -1.007611006498336792e-01 9.240098297595977783e-02 -2.469574809074401855e-01 2.584476172924041748e-01 -3.021921217441558838e-01 -5.785511806607246399e-02 -2.088542729616165161e-01 -9.087250381708145142e-02 -2.087851762771606445e-01 -7.048798352479934692e-02 -2.347993850708007812e-01 -4.277458880096673965e-03 -2.223211973905563354e-01 7.446369528770446777e-02 -1.562140136957168579e-01 4.014824926853179932e-01 -8.829408138990402222e-02 4.509884864091873169e-02 -5.977467074990272522e-02 -8.629716187715530396e-02
6.497250497341156006e-02 1.796308755874633789e-01 -2.346520312130451202e-02 -5.356935411691665649e-02 -4.277624189853668213e-02 3.923222888261079788e-03 -3.189702928066253662e-01 7.032329589128494263e-02 2.991061806678771973e-01 -2.240262925624847412e-01 -1.377926915884017944e-01 -1.073490306735038757e-01 -2.370438128709793091e-01 1.653665006160736084e-01 -2.112179398536682129e-01 1.993778496980667114e-01 2.355905324220657349e-01 -1.210183352231979370e-01 -8.253840729594230652e-03 6.820677965879440308e-02 2.585283219814300537e-01 2.470865696668624878e-01 -2.694912254810333252e-01 -1.585752964019775391e-01 -2.995585203170776367e-01 1.222618296742439270e-01 -1.880911141633987427e-01 1.639500558376312256e-01 -6.537322700023651123e-02 1.329533904790878296e-01 -1.462977677583694458e-01 5.168808251619338989e-02
1.724935621023178101e-01 -1.285497993230819702e-01 -2.043670564889907837e-01 -1.410481035709381104e-01 -1.607083231210708618e-01 8.020684868097305298e-02 1.289784759283065796e-01 3.740884661674499512e-01 1.167662143707275391e-01 2.125702649354934692e-01 -3.074496611952781677e-02 2.335924208164215088e-01 6.235507503151893616e-02 2.654711306095123291e-01 -1.233009546995162964e-01 -5.976828560233116150e-02 -2.351004816591739655e-02 -5.004705116152763367e-02 -7.779599726200103760e-02 -8.481734246015548706e-02 2.211481146514415741e-02 1.035513952374458313e-01 -2.538522779941558838e-01 6.799867749214172363e-02 -2.864365875720977783e-01 -1.077874898910522461e-01 -4.644355475902557373e-01 -7.254601269960403442e-02 2.021178007125854492e-01 -1.019189655780792236e-01 -1.594401895999908447e-01 -8.879733085632324219e-02
2.283671796321868896e-01 5.134016275405883789e-02 -2.682464122772216797e-01 -1.361665725708007812e-01 -4.501037597656250000e-01 1.134406924247741699e-01 -2.135483622550964355e-01 1.626513302326202393e-01 1.760647147893905640e-01 1.782481670379638672e-01 5.253795906901359558e-02 4.985217750072479248e-02 6.735920440405607224e-03 8.417673408985137939e-02 -1.460819840431213379e-01 2.230129241943359375e-01 3.656563535332679749e-02 3.832800686359405518e-02 -4.112943634390830994e-02 3.829864263534545898e-01 -1.130807995796203613e-01 2.569607198238372803e-01 8.244890719652175903e-02 2.646104991436004639e-01 7.238966971635818481e-02 1.370500680059194565e-02 -1.636034622788429260e-02 -2.548218891024589539e-02 1.773656904697418213e-01 1.116932779550552368e-01 -2.464568167924880981e-01 -5.606392398476600647e-02
1.399348080158233643e-01 -2.825362840667366982e-03 -2.933522462844848633e-01 7.684891670942306519e-02 -2.586650550365447998e-01 -1.064002364873886108e-01 -2.208365052938461304e-01 1.527897119522094727e-01 5.181575566530227661e-02 2.500258982181549072e-01 -1.033243350684642792e-02 -2.553984336555004120e-02 2.089989930391311646e-01 2.872362434864044189e-01 -2.215512543916702271e-01 3.630017861723899841e-02 -7.546184211969375610e-02 -3.120739758014678955e-01 -2.970097213983535767e-02 4.800411313772201538e-02 1.982584893703460693e-01 3.130194544792175293e-01 -3.809124603867530823e-02 2.479272931814193726e-01 -1.703951507806777954e-01 1.006560865789651871e-02 -2.757992744445800781e-01 -1.384897902607917786e-02 1.687532663345336914e-01 -7.265974581241607666e-02 -1.998541206121444702e-01 -9.996459633111953735e-02
-3.564870059490203857e-01 -5.878110975027084351e-02 -2.305629551410675049e-01 -5.569643378257751465e-01 -6.601753085851669312e-02 9.414964169263839722e-02 -1.344929933547973633e-01 1.921676397323608398e-01 9.969821572303771973e-02 1.205888912081718445e-01 -2.468334510922431946e-03 6.934043765068054199e-02 -2.234256863594055176e-01 7.633966952562332153e-02 -9.105592221021652222e-02 1.818487495183944702e-01 6.392124295234680176e-02 -3.882094286382198334e-03 -1.610723733901977539e-01 -1.137414723634719849e-01 7.282000780105590820e-02 2.287486791610717773e-01 -6.630824506282806396e-02 1.471561342477798462e-01 -2.853587642312049866e-02 -2.757363766431808472e-02 -2.666488885879516602e-01 9.227350354194641113e-02 1.820948719978332520e-01 1.667149215936660767e-01 -1.270065903663635254e-01 -1.628339290618896484e-01
1.481874138116836548e-01 2.310642451047897339e-01 -5.105279013514518738e-02 -1.682258844375610352e-01 -1.215009689331054688e-01 -1.053796242922544479e-02 2.150066494941711426e-01 1.600805819034576416e-01 1.148064509034156799e-01 -7.610099762678146362e-02 -2.958118021488189697e-01 1.828866302967071533e-01 -1.405359357595443726e-01 3.368203043937683105e-01 -6.083476915955543518e-02 -5.621058866381645203e-02 -1.187364291399717331e-02 2.788395285606384277e-01 -5.264773219823837280e-02 4.200887307524681091e-02 1.027389541268348694e-01 3.694039210677146912e-02 8.397243171930313110e-02 -1.194833219051361084e-01 -3.351672887802124023e-01 2.463825792074203491e-01 -1.436796039342880249e-01 4.354005157947540283e-01 -9.253302216529846191e-02 -6.476432830095291138e-02 -1.211653798818588257e-01 -2.569471858441829681e-02
3.189912438392639160e-01 -4.491963423788547516e-03 -6.472289562225341797e-02 -4.509430751204490662e-02 2.071322202682495117e-01 3.784988075494766235e-04 -4.709265381097793579e-02 1.098665595054626465e-01 1.667174398899078369e-01 -1.617040783166885376e-01 7.763619720935821533e-02 1.265657320618629456e-02 -1.917135268449783325e-01 -6.388711277395486832e-03 -9.003156423568725586e-02 2.236635982990264893e-01 -1.395645141601562500e-01 2.133914828300476074e-01 -1.332193017005920410e-01 1.458542793989181519e-01 2.355563044548034668e-01 2.895590960979461670e-01 1.159344539046287537e-01 5.258498713374137878e-02 -1.829521358013153076e-01 2.343498766422271729e-01 -1.403885185718536377e-01 1.748476624488830566e-01 -1.295488178730010986e-01 2.628475129604339600e-01 -3.570082783699035645e-01 2.611176669597625732e-01
2.339300066232681274e-01 1.776557415723800659e-01 -6.659679859876632690e-02 1.636245697736740112e-01 -1.074307113885879517e-01 -1.756868660449981689e-01 1.226735711097717285e-01 1.462247818708419800e-01 -3.161352872848510742e-02 -3.491146489977836609e-02 -2.046691812574863434e-02 2.222801595926284790e-01 1.850260496139526367e-01 1.248020231723785400e-01 -4.847918748855590820e-01 1.601324677467346191e-01 6.445860117673873901e-02 -4.034599289298057556e-02 -7.536644488573074341e-02 1.816360056400299072e-01 -1.832056194543838501e-01 3.005730211734771729e-01 -2.533436119556427002e-01 -3.966509923338890076e-02 -1.944070607423782349e-01 5.074850097298622131e-02 -2.232306152582168579e-01 1.210508048534393311e-01 2.427908778190612793e-01 1.704808026552200317e-01 -1.120458021759986877e-01 -4.011132940649986267e-02
1.883392632007598877e-01 2.677277028560638428e-01 -9.173884242773056030e-02 -1.318395584821701050e-01 1.318295765668153763e-02 3.606669977307319641e-02 3.036495745182037354e-01 4.032002389430999756e-02 3.451566100120544434e-01 -1.168748065829277039e-01 -3.252202272415161133e-01 3.948928415775299072e-02 -2.258943952620029449e-02 -7.561348378658294678e-02 -1.079384386539459229e-01 9.341511130332946777e-02 3.593925759196281433e-02 8.029113523662090302e-03 -1.201624050736427307e-01 9.940388798713684082e-02 2.242973446846008301e-01 3.153292834758758545e-01 -1.656018942594528198e-01 -7.341724634170532227e-02 -2.158255130052566528e-02 1.646163165569305420e-01 -2.751463055610656738e-01 2.295334041118621826e-01 -3.188093006610870361e-02 -1.962961107492446899e-01 -1.983089298009872437e-01 2.489205151796340942e-01
2.337231673300266266e-02 4.999523237347602844e-02 -2.099859267473220825e-01 -2.930620312690734863e-01 -3.764845430850982666e-02 -2.278674691915512085e-01 -1.120409741997718811e-01 6.483475118875503540e-02 -4.449924454092979431e-02 -4.428434744477272034e-02 -1.728547178208827972e-02 2.542211906984448433e-03 -5.077788606286048889e-03 4.117515385150909424e-01 -2.063954174518585205e-01 2.705857753753662109e-01 -8.834023028612136841e-02 3.487769141793251038e-02 -2.241457849740982056e-01 5.468719080090522766e-02 2.222260683774948120e-01 2.527864873409271240e-01 -6.905238144099712372e-03 2.312000840902328491e-01 -1.264426559209823608e-01 -2.890664339065551758e-01 1.947542466223239899e-02 2.501437962055206299e-01 1.441170126199722290e-01 7.180056720972061157e-02 -5.472087301313877106e-03 2.995950579643249512e-01
4.147133976221084595e-02 1.285424381494522095e-01 -1.870029717683792114e-01 -1.811317354440689087e-01 -2.300892770290374756e-01 -6.767694652080535889e-02 8.634811639785766602e-02 -2.091577947139739990e-01 5.496235564351081848e-02 -3.528948873281478882e-02 1.129501312971115112e-01 -1.754074245691299438e-01 -1.622883230447769165e-01 2.802399992942810059e-01 7.970876246690750122e-02 1.640916764736175537e-01 2.718239426612854004e-01 3.136747330427169800e-02 1.576500385999679565e-01 1.607012152671813965e-01 2.574957907199859619e-01 3.599016964435577393e-01 -5.069590732455253601e-02 7.224520295858383179e-02 -2.394194155931472778e-01 3.198767602443695068e-01 -4.872870817780494690e-02 1.021437197923660278e-01 -1.523063480854034424e-01 1.500391680747270584e-02 -3.036494255065917969e-01 -4.540264979004859924e-02
1.094551756978034973e-01 3.040252327919006348e-01 -1.133766770362854004e-01 -3.624504804611206055e-02 -3.680365681648254395e-01 -7.661525905132293701e-02 -9.924960322678089142e-03 3.124450147151947021e-01 1.550699621438980103e-01 1.267478317022323608e-01 5.417791754007339478e-02 -3.353933393955230713e-01 1.847143024206161499e-01 7.760425657033920288e-02 -4.939178749918937683e-02 -1.380950510501861572e-01 -1.190839931368827820e-01 -7.690108567476272583e-02 -2.167919725179672241e-01 1.806531548500061035e-01 2.423193771392107010e-03 2.933306097984313965e-01 5.662507843226194382e-03 2.245659679174423218e-01 -2.834134399890899658e-01 1.068492680788040161e-01 6.767971068620681763e-02 6.499701738357543945e-02 -8.196394890546798706e-03 -2.118025422096252441e-01 -1.997047066688537598e-01 -5.997830629348754883e-02
1.623714864253997803e-01 -8.569718897342681885e-02 8.520857244729995728e-02 1.245511621236801147e-01 -5.949336662888526917e-02 6.469521671533584595e-02 -7.222026586532592773e-03 -2.023175358772277832e-02 1.488031595945358276e-01 1.612736731767654419e-01 9.768434800207614899e-03 1.745043545961380005e-01 -1.293428242206573486e-01 1.949831545352935791e-01 -1.313061863183975220e-01 2.370231151580810547e-01 9.147481061518192291e-03 8.999589830636978149e-02 7.495079934597015381e-02 3.660995364189147949e-01 -1.313614249229431152e-01 4.067041277885437012e-01 -3.394564241170883179e-02 1.831039339303970337e-01 -1.177871525287628174e-01 2.767605185508728027e-01 -3.923102915287017822e-01 1.359560191631317139e-01 1.949043273925781250e-01 1.658459603786468506e-01 3.730372339487075806e-02 -1.831527054309844971e-01
-1.368616148829460144e-02 2.518151402473449707e-01 -1.367132216691970825e-01 -1.050239652395248413e-01 -3.154426813125610352e-01 -5.891412124037742615e-02 8.413605391979217529e-02 -8.429684489965438843e-02 1.463348567485809326e-01 9.548281133174896240e-02 3.056337125599384308e-02 -1.582432687282562256e-01 2.289034612476825714e-02 4.787184000015258789e-01 -1.952635198831558228e-01 1.561867445707321167e-01 1.913503706455230713e-01 -2.564674615859985352e-01 -2.399371266365051270e-01 -6.064223125576972961e-02 9.501989185810089111e-02 1.479517519474029541e-01 1.035212352871894836e-01 2.209203876554965973e-02 -1.054103672504425049e-01 7.413910329341888428e-02 -1.097626984119415283e-01 1.610333770513534546e-01 -1.045909672975540161e-01 -1.358637865632772446e-02 -2.987896800041198730e-01 2.829318046569824219e-01
3.145495653152465820e-01 -8.558585494756698608e-02 -4.460854828357696533e-01 -4.345926642417907715e-02 -2.153428643941879272e-02 2.660873532295227051e-01 1.279183179140090942e-01 2.245491296052932739e-01 3.824121132493019104e-02 -2.536077611148357391e-02 -2.238952666521072388e-01 1.610860675573348999e-01 1.597882807254791260e-01 2.427220344543457031e-01 6.747840344905853271e-02 2.278689146041870117e-01 -1.387664377689361572e-01 -1.563332825899124146e-01 -1.299998015165328979e-01 -4.513050988316535950e-02 -4.801518097519874573e-02 3.892848640680313110e-02 -1.281284242868423462e-01 3.176632523536682129e-02 -1.143734380602836609e-01 -4.553283751010894775e-02 -3.203133046627044678e-01 4.064209759235382080e-02 -1.455811560153961182e-01 -2.006608098745346069e-01 -2.623573243618011475e-01 -4.600963741540908813e-02
2.872424423694610596e-01 1.592990159988403320e-01 7.864179462194442749e-02 -2.419809997081756592e-01 -1.725956201553344727e-01 -4.421240463852882385e-02 1.544438451528549194e-01 5.302821751683950424e-03 1.236948817968368530e-01 -4.676907137036323547e-02 -6.169613823294639587e-02 -5.386643111705780029e-02 -4.628857132047414780e-04 2.108241319656372070e-01 4.734306409955024719e-02 1.619108766317367554e-01 2.470149472355842590e-02 2.395975589752197266e-01 -1.822656244039535522e-01 3.076238334178924561e-01 4.137143865227699280e-02 3.429160714149475098e-01 -1.370135545730590820e-01 -3.242810666561126709e-01 -1.447087526321411133e-01 2.455015629529953003e-01 2.394104562699794769e-02 2.261303365230560303e-01 1.676239371299743652e-01 -1.944080144166946411e-01 -2.133634537458419800e-01 3.480942919850349426e-02
1.673178374767303467e-01 2.083333134651184082e-01 -3.859157860279083252e-02 -1.612528711557388306e-01 -1.642573326826095581e-01 -3.382022082805633545e-01 -7.797213643789291382e-02 8.682370185852050781e-02 2.865962684154510498e-01 5.506724119186401367e-03 -2.471468448638916016e-01 -5.818491429090499878e-02 -1.035501733422279358e-01 -2.496316842734813690e-02 -3.986039459705352783e-01 1.135760322213172913e-01 1.353137791156768799e-01 1.926795840263366699e-01 -4.097686149179935455e-03 2.270426750183105469e-01 -3.675238788127899170e-02 1.644143164157867432e-01 1.361706256866455078e-01 1.635765880346298218e-01 5.310532078146934509e-02 -6.552753597497940063e-02 -2.951292991638183594e-01 -3.560977429151535034e-02 7.735293358564376831e-02 -2.283012717962265015e-01 -2.528562545776367188e-01 -1.347522288560867310e-01
-1.132320538163185120e-01 1.487492173910140991e-01 -1.388479620218276978e-01 1.175349727272987366e-01 -1.005799472332000732e-01 5.425349809229373932e-03 -2.625443041324615479e-01 1.656690686941146851e-01 2.265844047069549561e-01 -1.093026623129844666e-01 -4.027299880981445312e-01 -1.814884319901466370e-02 -1.042402535676956177e-01 1.162813901901245117e-01 -1.053827628493309021e-01 1.064110174775123596e-01 1.443217396736145020e-01 1.937498152256011963e-02 -4.747031256556510925e-02 2.098832428455352783e-01 1.661741733551025391e-01 2.660121619701385498e-01 -3.729301989078521729e-01 -7.839469611644744873e-02 -3.227404952049255371e-01 1.485438346862792969e-01 -1.917939931154251099e-01 8.550640195608139038e-02 -1.138262152671813965e-01 1.195736229419708252e-01 -2.052320241928100586e-01 4.481186717748641968e-02
2.504516541957855225e-01 2.265125662088394165e-01 -2.239633351564407349e-01 -1.029439270496368408e-01 -1.812774091958999634e-01 8.201559633016586304e-02 -8.962675184011459351e-02 -1.147201582789421082e-01 1.719325035810470581e-01 9.365100413560867310e-02 -1.886710375547409058e-01 5.463134869933128357e-02 -2.969749569892883301e-01 3.024378716945648193e-01 5.718945711851119995e-02 -7.342975586652755737e-02 -1.496687829494476318e-01 1.679951399564743042e-01 1.504330784082412720e-01 -1.656099036335945129e-02 -1.155508533120155334e-01 3.362680673599243164e-01 -1.046813949942588806e-01 1.335508674383163452e-01 -9.981161355972290039e-02 -2.470839172601699829e-01 -2.923662960529327393e-01 1.374946385622024536e-01 1.719672083854675293e-01 -1.786968410015106201e-01 -1.382583677768707275e-01 1.200963482260704041e-01
2.324464321136474609e-01 1.642627269029617310e-01 2.413303777575492859e-02 -2.607834935188293457e-01 -6.486771255731582642e-02 -1.054753884673118591e-01 1.900245696306228638e-01 6.578152626752853394e-02 2.392677068710327148e-01 -2.690449953079223633e-01 -1.312435269355773926e-01 1.288421601057052612e-01 -1.036650612950325012e-01 1.239213943481445312e-01 6.839629262685775757e-02 1.795352548360824585e-01 2.285446412861347198e-02 1.352464556694030762e-01 -2.617564797401428223e-01 2.422427982091903687e-01 -3.231702744960784912e-02 2.852294445037841797e-01 -1.949206888675689697e-01 -1.410740464925765991e-01 -1.435479372739791870e-01 3.599607050418853760e-01 -1.136817317456007004e-02 2.351485043764114380e-01 -1.570849493145942688e-02 3.851632028818130493e-02 -2.725900113582611084e-01 1.441403664648532867e-02
3.580482006072998047e-01 9.608523547649383545e-02 -2.235165610909461975e-02 -8.471553772687911987e-02 -1.987296342849731445e-01 6.966732442378997803e-02 6.065142899751663208e-02 4.864593967795372009e-02 2.638499438762664795e-01 4.291989505290985107e-01 -1.788499951362609863e-01 -1.428090929985046387e-01 7.069674879312515259e-02 1.605407297611236572e-01 4.161853715777397156e-02 2.770713567733764648e-01 -1.531024426221847534e-01 2.818043231964111328e-01 -2.128009051084518433e-01 1.524242013692855835e-01 -1.517615765333175659e-01 1.857954114675521851e-01 -9.017644822597503662e-02 3.257357478141784668e-01 4.449699074029922485e-02 1.580519229173660278e-01 -6.527747958898544312e-02 4.335673875175416470e-04 8.775353431701660156e-03 7.685052696615457535e-03 1.178587377071380615e-01 2.472915872931480408e-02
1.024482771754264832e-01 2.649174630641937256e-01 -1.830835193395614624e-01 -1.304351240396499634e-01 -2.643812894821166992e-01 -3.131151571869850159e-02 -2.911839447915554047e-02 1.444566696882247925e-01 3.498272299766540527e-01 8.374594897031784058e-02 -2.222529500722885132e-01 -7.308094203472137451e-02 -4.768645018339157104e-02 5.550818145275115967e-02 -3.175066411495208740e-01 1.479086279869079590e-01 -2.663488686084747314e-02 1.448983103036880493e-01 5.383530631661415100e-02 2.362269312143325806e-01 -3.898620605468750000e-01 5.188325420022010803e-02 -1.158608123660087585e-01 4.180758818984031677e-02 6.151686608791351318e-02 1.254315525293350220e-01 -3.755683302879333496e-01 -5.777597799897193909e-02 8.915499597787857056e-02 -1.449038684368133545e-01 4.750647395849227905e-02 1.365743428468704224e-01
7.108404766768217087e-03 3.095669448375701904e-01 -2.224810123443603516e-01 -8.262931555509567261e-02 -1.115198954939842224e-01 -1.127938926219940186e-01 -4.646000266075134277e-02 -1.104978695511817932e-01 1.592879295349121094e-01 1.402525305747985840e-01 -1.359216775745153427e-02 -1.278087198734283447e-01 1.751255840063095093e-01 1.465743873268365860e-02 -4.217684268951416016e-02 7.363396137952804565e-02 -1.118363067507743835e-01 7.319000363349914551e-02 -2.536217570304870605e-01 1.627348512411117554e-01 3.392882645130157471e-01 4.575878977775573730e-01 7.846793532371520996e-02 -4.865771532058715820e-02 -2.031846642494201660e-01 -1.832058727741241455e-01 -1.158714517951011658e-01 3.475486338138580322e-01 7.139387726783752441e-02 -2.385980077087879181e-02 -1.192107126116752625e-01 1.948742121458053589e-01
2.472579628229141235e-01 3.035186417400836945e-02 1.273630885407328606e-03 9.359274804592132568e-02 -5.023169890046119690e-02 3.537439405918121338e-01 -1.229189187288284302e-01 6.342759728431701660e-02 7.259830832481384277e-02 -7.218140363693237305e-02 3.682593256235122681e-02 8.842656761407852173e-02 -1.794390976428985596e-01 1.953129023313522339e-01 1.177339162677526474e-02 5.342727899551391602e-01 -2.065991796553134918e-02 1.959997564554214478e-01 -1.930980384349822998e-01 4.521300271153450012e-02 6.636404246091842651e-02 2.980042397975921631e-01 -5.552073568105697632e-02 -6.098682060837745667e-02 -1.430283784866333008e-01 -8.434286713600158691e-02 -5.928876996040344238e-02 -1.771604456007480621e-02 2.734552882611751556e-02 1.326268166303634644e-01 -2.453333139419555664e-01 -3.445155024528503418e-01
1.371241807937622070e-01 1.623295992612838745e-01 -8.589321747422218323e-03 -1.464814990758895874e-01 -2.219479382038116455e-01 -1.357369720935821533e-01 8.921565860509872437e-02 8.789154887199401855e-02 4.336974024772644043e-02 -1.941049396991729736e-01 7.334845513105392456e-02 -2.471661567687988281e-02 -1.499943584203720093e-01 1.199089437723159790e-01 -3.771990165114402771e-02 3.072459995746612549e-01 7.589919120073318481e-02 1.345160305500030518e-01 -1.573993116617202759e-01 4.028991758823394775e-01 6.881093233823776245e-02 3.225124180316925049e-01 -1.718056350946426392e-01 -3.231067061424255371e-01 -2.019711285829544067e-01 2.550507485866546631e-01 1.782990060746669769e-02 1.114392355084419250e-01 1.759893447160720825e-01 -1.798459738492965698e-01 -1.835868954658508301e-01 -4.974905028939247131e-02
1.367923617362976074e-01 -7.736232131719589233e-02 -2.620131373405456543e-01 8.434730581939220428e-03 -2.364329099655151367e-01 7.033169735223054886e-03 2.846211381256580353e-02 1.641566753387451172e-01 1.564510017633438110e-01 -4.606975242495536804e-02 -1.379405111074447632e-01 6.263153627514839172e-03 -2.973684370517730713e-01 1.525720059871673584e-01 -3.823242783546447754e-01 -1.853525638580322266e-02 3.248525559902191162e-01 2.340275347232818604e-01 -2.206926979124546051e-02 1.439308077096939087e-01 -2.715413868427276611e-01 2.088558524847030640e-01 4.655688628554344177e-02 1.273783738724887371e-03 5.616877600550651550e-02 1.013507321476936340e-01 -1.683729141950607300e-01 2.168078720569610596e-02 2.500416338443756104e-01 -2.594991028308868408e-01 -1.641638129949569702e-01 -1.374882906675338745e-01
-3.578871488571166992e-02 5.169074609875679016e-02 -1.453706324100494385e-01 -2.414658516645431519e-01 -2.602255940437316895e-01 1.716308295726776123e-01 -1.462090313434600830e-01 1.080065891146659851e-01 1.466739177703857422e-01 3.153719007968902588e-01 5.125274881720542908e-02 1.089293435215950012e-01 3.594876825809478760e-01 3.192551732063293457e-01 -2.007397264242172241e-01 -4.480714350938796997e-02 -1.350433081388473511e-01 2.629733383655548096e-01 -4.124243184924125671e-02 2.553189098834991455e-01 -2.843281328678131104e-01 7.626887410879135132e-02 -1.455262005329132080e-01 3.658772259950637817e-02 -2.368954718112945557e-01 7.683797180652618408e-02 -6.799682229757308960e-02 1.063618212938308716e-01 1.131956651806831360e-02 -3.619934618473052979e-02 -8.410947769880294800e-02 -1.659462153911590576e-01
1.508490443229675293e-01 1.897611618041992188e-01 9.475775063037872314e-02 -2.226140350103378296e-01 -3.557591736316680908e-01 9.290251880884170532e-02 -4.967309162020683289e-02 2.253942489624023438e-01 -2.145807594060897827e-01 -4.387859627604484558e-02 1.284187734127044678e-01 -1.481250822544097900e-01 4.808938503265380859e-02 1.511568576097488403e-01 -2.131055742502212524e-01 -5.281781032681465149e-02 -5.911758914589881897e-02 1.452582925558090210e-01 -2.166444063186645508e-01 1.389927119016647339e-01 -1.614855229854583740e-01 7.970925420522689819e-02 -9.925913065671920776e-02 2.194748520851135254e-01 -2.981622815132141113e-01 -1.118397060781717300e-02 -3.643649816513061523e-01 1.553095728158950806e-01 -2.883096039295196533e-01 1.168182641267776489e-01 8.617477118968963623e-02 -5.532879009842872620e-02
9.304173290729522705e-02 5.188622325658798218e-02 4.206045717000961304e-02 4.102564603090286255e-02 -1.294616609811782837e-01 2.190666496753692627e-01 -1.349346190690994263e-01 -6.880770623683929443e-02 4.890175536274909973e-03 1.930102407932281494e-01 -1.381565257906913757e-02 2.084378302097320557e-01 1.302771121263504028e-01 1.035523042082786560e-01 -7.953707128763198853e-02 1.268936097621917725e-01 -3.621062934398651123e-01 1.077408492565155029e-01 -4.063961803913116455e-01 -1.962567716836929321e-01 -1.805018633604049683e-01 2.047519981861114502e-01 9.305391460657119751e-02 -1.285709440708160400e-03 -6.121085211634635925e-02 2.466136962175369263e-01 -2.646721005439758301e-01 3.035444617271423340e-01 1.241164878010749817e-01 -1.462958902120590210e-01 -2.588905990123748779e-01 -7.945586740970611572e-02
1.590773761272430420e-01 1.179947331547737122e-01 1.798079013824462891e-01 2.765588760375976562e-01 -2.174326330423355103e-01 -1.925196051597595215e-01 -1.295094639062881470e-01 2.472140491008758545e-01 6.329844146966934204e-02 -9.648246318101882935e-02 6.848202645778656006e-02 -1.697030663490295410e-02 -1.045520529150962830e-01 1.420908570289611816e-01 7.758154720067977905e-02 1.948094815015792847e-01 -1.160439178347587585e-01 6.298217922449111938e-03 -2.415435165166854858e-01 -6.082420237362384796e-03 -1.361362636089324951e-01 1.797432303428649902e-01 -2.256270051002502441e-01 2.221929132938385010e-01 -4.839025437831878662e-02 7.072389870882034302e-02 -3.941671848297119141e-01 1.177751943469047546e-01 1.129944100975990295e-01 -3.433702979236841202e-03 -4.224323630332946777e-01 -7.435544580221176147e-02
-1.080863028764724731e-01 1.272554695606231689e-01 -1.899266242980957031e-02 -1.939030587673187256e-01 -2.983510196208953857e-01 -9.339966624975204468e-02 -1.057204678654670715e-01 -2.755163311958312988e-01 9.504887461662292480e-02 -1.582963019609451294e-01 -1.880768388509750366e-01 -1.120351999998092651e-01 9.590267390012741089e-02 2.287788987159729004e-01 -9.869278967380523682e-02 1.300592124462127686e-01 1.037419736385345459e-01 1.351305842399597168e-01 -4.468418955802917480e-01 -9.806602448225021362e-02 1.141632944345474243e-01 5.694063007831573486e-02 3.334870096296072006e-03 7.547471672296524048e-02 -3.877589106559753418e-01 1.332823783159255981e-01 -3.034059405326843262e-01 4.073837480973452330e-04 7.593070715665817261e-02 -1.879833191633224487e-01 1.283197104930877686e-01 -3.310532122850418091e-02
2.024862729012966156e-02 6.261441111564636230e-02 -1.798186153173446655e-01 -9.554363787174224854e-02 -8.542908728122711182e-02 -8.858904987573623657e-02 3.364266082644462585e-02 -1.671413518488407135e-02 2.417797446250915527e-01 -2.731789350509643555e-01 -5.307275429368019104e-02 7.119937241077423096e-02 -9.185744449496269226e-03 2.702364325523376465e-01 -3.814423456788063049e-02 9.128572791814804077e-02 -7.970792055130004883e-02 1.700979024171829224e-01 4.218926653265953064e-02 3.817228376865386963e-01 1.559569984674453735e-01 4.056209921836853027e-01 -1.937310397624969482e-02 -1.603014618158340454e-01 -4.209867119789123535e-02 2.979940474033355713e-01 -2.553512752056121826e-01 1.665904074907302856e-01 -3.372291475534439087e-02 4.036541655659675598e-02 -2.832239568233489990e-01 2.226318120956420898e-01
2.430252172052860260e-02 -4.322625324130058289e-02 -1.736773736774921417e-02 -2.404927611351013184e-01 -2.299824506044387817e-01 1.231948509812355042e-01 -3.293617069721221924e-01 1.070510447025299072e-01 3.120674490928649902e-01 3.137914836406707764e-01 8.104679733514785767e-02 3.931447491049766541e-02 3.816726505756378174e-01 2.305004298686981201e-01 -1.165414527058601379e-01 2.932423949241638184e-01 -5.089646950364112854e-02 2.761457860469818115e-01 7.864488661289215088e-02 6.337362527847290039e-02 -1.188221946358680725e-01 1.210475116968154907e-01 -1.135605201125144958e-01 6.045831833034753799e-03 -1.483603268861770630e-01 1.603666096925735474e-01 -8.677208423614501953e-02 1.171402484178543091e-01 1.593311131000518799e-02 5.539305880665779114e-02 -1.995014846324920654e-01 -7.872225344181060791e-02
-2.069847583770751953e-01 2.977251261472702026e-02 -1.579307615756988525e-01 -1.595762819051742554e-01 -2.259108573198318481e-01 -4.992038384079933167e-02 -1.981341540813446045e-01 1.184167563915252686e-01 2.733806669712066650e-01 3.453991413116455078e-01 -1.208965927362442017e-01 -4.530358687043190002e-02 -1.488249897956848145e-01 -1.122583895921707153e-01 -2.006502747535705566e-01 2.401185631752014160e-01 1.199844181537628174e-01 -1.377506107091903687e-01 -1.295208930969238281e-01 2.285638153553009033e-01 -6.234813109040260315e-02 2.254918813705444336e-01 1.943809539079666138e-02 -9.567715972661972046e-02 -2.146649807691574097e-01 8.278335630893707275e-02 -1.264863163232803345e-01 2.213204056024551392e-01 -1.341938879340887070e-02 2.157103419303894043e-01 -3.494872748851776123e-01 4.754110425710678101e-02
6.430950015783309937e-02 7.007608562707901001e-02 -5.945457890629768372e-02 1.143724992871284485e-01 3.897318616509437561e-02 6.620071083307266235e-02 -1.863999217748641968e-01 -2.065333537757396698e-02 3.067714571952819824e-01 -8.546095341444015503e-02 -4.371447861194610596e-02 -2.233342081308364868e-01 -2.813907563686370850e-01 3.003907799720764160e-01 -2.073465138673782349e-01 2.325811535120010376e-01 5.325633287429809570e-02 -1.538807712495326996e-02 6.693734973669052124e-02 1.294337213039398193e-01 2.887382507324218750e-01 2.358487397432327271e-01 -2.690513134002685547e-01 -9.160540252923965454e-02 -1.738394349813461304e-01 2.513051331043243408e-01 -2.514030635356903076e-01 1.598606109619140625e-01 -1.198912709951400757e-01 -2.147228829562664032e-02 -2.475254088640213013e-01 1.060326620936393738e-01
7.598540186882019043e-02 6.113851070404052734e-02 -2.436717450618743896e-01 -3.379299044609069824e-01 -2.460289746522903442e-01 5.093789845705032349e-02 -2.609232440590858459e-02 3.513583838939666748e-01 1.209606006741523743e-01 1.520531028509140015e-01 -2.360467016696929932e-01 7.720052450895309448e-02 -3.063244223594665527e-01 1.453319638967514038e-01 -2.062333673238754272e-01 1.271676737815141678e-02 -4.990447312593460083e-02 1.078760847449302673e-01 -5.215478129684925079e-03 7.437742501497268677e-02 3.785938723012804985e-03 9.688632562756538391e-03 1.967320889234542847e-01 5.129775032401084900e-02 -6.415912508964538574e-02 1.100541129708290100e-01 -4.911560714244842529e-01 -6.420401483774185181e-02 -8.749925345182418823e-02 -1.616037935018539429e-01 2.888355869799852371e-03 -1.268175542354583740e-01
-1.756749465130269527e-03 8.396466821432113647e-02 8.882199972867965698e-02 -2.707117795944213867e-01 -1.289285123348236084e-01 3.466400504112243652e-02 -4.188741743564605713e-01 -1.448398977518081665e-01 2.293395102024078369e-01 1.218751445412635803e-01 1.711697131395339966e-02 1.203076019883155823e-01 -2.457927018404006958e-01 1.831657141447067261e-01 4.682305827736854553e-02 2.255148738622665405e-01 2.375543117523193359e-01 5.162362381815910339e-02 9.582814574241638184e-02 -2.321259118616580963e-03 1.514037251472473145e-01 -3.047048300504684448e-02 -1.317663937807083130e-01 3.031859099864959717e-01 -2.546811699867248535e-01 1.352742314338684082e-01 -2.743968963623046875e-01 2.597078680992126465e-01 -1.596882939338684082e-02 -1.643245667219161987e-01 -1.165913194417953491e-01 -1.041539479047060013e-02
1.109281927347183228e-02 -5.191376805305480957e-02 -2.773571610450744629e-01 -3.762992098927497864e-02 -1.625094860792160034e-01 -8.708805590867996216e-02 -1.351978331804275513e-01 1.902249306440353394e-01 2.358299121260643005e-02 3.344857394695281982e-01 3.020399063825607300e-02 -5.870123580098152161e-02 1.046696677803993225e-01 1.718827337026596069e-01 -1.119171604514122009e-01 -8.966170251369476318e-02 4.002514854073524475e-02 -1.546462476253509521e-01 -1.497873961925506592e-01 3.882602229714393616e-02 1.295038163661956787e-01 3.457438647747039795e-01 1.411462128162384033e-01 1.210910379886627197e-01 -4.421273469924926758e-01 1.107158884406089783e-01 -6.568051129579544067e-02 1.137674525380134583e-01 1.387961953878402710e-01 -4.278972744941711426e-02 -2.479680180549621582e-01 -3.529737591743469238e-01
2.613519430160522461e-01 -3.276499807834625244e-01 -2.638766169548034668e-01 -1.251229643821716309e-01 -1.913834363222122192e-01 6.809823215007781982e-02 -2.691151797771453857e-01 3.469114005565643311e-01 3.992455825209617615e-02 9.989508241415023804e-02 -9.069027006626129150e-02 6.288939621299505234e-03 1.047880202531814575e-01 1.316633969545364380e-01 -7.165107131004333496e-02 -1.000054553151130676e-01 1.715234480798244476e-02 8.324404805898666382e-02 -1.554376631975173950e-01 2.235806137323379517e-01 1.398358494043350220e-01 4.073501527309417725e-01 -2.560084760189056396e-01 1.166455447673797607e-02 -1.834998279809951782e-01 1.350754052400588989e-01 -8.870318531990051270e-02 -1.197062581777572632e-01 1.404970735311508179e-01 -1.897156424820423126e-02 6.659710407257080078e-02 -1.026798039674758911e-01
1.048650071024894714e-01 7.619841396808624268e-02 -3.529372066259384155e-02 -1.632880121469497681e-01 -3.486373424530029297e-01 9.467404335737228394e-02 5.075479298830032349e-02 9.367278218269348145e-02 1.084901858121156693e-02 3.043213784694671631e-01 1.689859181642532349e-01 -9.787379950284957886e-02 1.874236464500427246e-01 1.401920914649963379e-01 1.637183427810668945e-01 2.747702598571777344e-01 -1.183158606290817261e-01 2.348803877830505371e-01 1.373788062483072281e-02 2.304929643869400024e-01 -2.456136494874954224e-01 2.760665714740753174e-01 -4.444288834929466248e-02 1.923833340406417847e-01 -3.426490724086761475e-01 7.418119162321090698e-02 -1.591530144214630127e-01 2.211636155843734741e-01 1.205465495586395264e-01 5.623384937644004822e-02 1.016809046268463135e-01 -4.777547344565391541e-02
1.493160724639892578e-01 1.317595392465591431e-01 -2.041034027934074402e-02 -7.608462870121002197e-02 -1.217395365238189697e-01 3.350878059864044189e-01 -2.381251156330108643e-01 -8.362378180027008057e-02 2.407487779855728149e-01 6.782852858304977417e-02 -1.313589978963136673e-02 -1.946630030870437622e-01 3.100406527519226074e-01 4.021758958697319031e-02 -3.537201285362243652e-01 1.569431275129318237e-01 -4.788495972752571106e-02 6.678054481744766235e-02 -2.086569666862487793e-01 -1.487212777137756348e-01 7.249238342046737671e-02 1.499142199754714966e-01 2.270203456282615662e-02 5.079653859138488770e-02 -3.539494872093200684e-01 -1.366974115371704102e-01 -1.073742806911468506e-01 1.723443865776062012e-01 1.724620908498764038e-01 -4.126617312431335449e-02 -1.642983257770538330e-01 -2.614336311817169189e-01
2.232392318546772003e-02 -2.630375698208808899e-02 2.065753489732742310e-01 -1.461758613586425781e-01 -1.489454321563243866e-02 1.985671669244766235e-01 -1.116233225911855698e-02 2.827930450439453125e-01 3.156126439571380615e-01 -1.291822493076324463e-01 -1.305571347475051880e-01 1.404332965612411499e-01 -6.453113257884979248e-02 -6.827197968959808350e-02 -1.810878366231918335e-01 3.588840961456298828e-01 1.152218133211135864e-01 5.322137475013732910e-02 -1.603463739156723022e-01 1.255975812673568726e-01 1.137397587299346924e-01 3.163006603717803955e-01 -7.934892922639846802e-02 -1.013741269707679749e-01 -2.124579697847366333e-01 2.779328823089599609e-01 -1.330522447824478149e-01 9.981896728277206421e-02 1.646533906459808350e-01 5.252072587609291077e-02 -5.401390790939331055e-02 3.486419022083282471e-01
2.233961075544357300e-01 1.552739646285772324e-02 -9.337720257462933660e-05 1.739327609539031982e-01 -2.754060029983520508e-01 2.638864815235137939e-01 -2.289247810840606689e-01 1.736180633306503296e-01 1.689578294754028320e-01 5.150739103555679321e-02 3.523156046867370605e-02 3.006871230900287628e-02 2.096590846776962280e-01 1.464714705944061279e-01 -1.577603816986083984e-01 1.329740881919860840e-01 -5.490517988801002502e-02 -5.094746872782707214e-02 -2.767404913902282715e-01 4.825393483042716980e-02 -1.124710887670516968e-01 3.989481329917907715e-01 3.165947645902633667e-02 -5.434887483716011047e-02 -2.430052459239959717e-01 5.360421165823936462e-02 -6.922926753759384155e-02 -7.538653910160064697e-02 3.156352639198303223e-01 2.307531088590621948e-01 -1.705320477485656738e-01 -1.886687129735946655e-01
1.865517497062683105e-01 6.247382238507270813e-02 -3.266153484582901001e-02 1.193978786468505859e-01 9.546348452568054199e-02 9.477447718381881714e-02 -3.668904602527618408e-01 1.395791023969650269e-02 2.864561676979064941e-01 1.801761239767074585e-01 4.855779930949211121e-03 -7.144745439291000366e-02 -1.912667155265808105e-01 1.900532990694046021e-01 8.226822316646575928e-02 2.613342106342315674e-01 -2.006545364856719971e-01 1.515201479196548462e-01 7.412026822566986084e-02 1.379696726799011230e-01 2.478879392147064209e-01 2.822540104389190674e-01 -6.643379479646682739e-02 1.004826556891202927e-02 -3.180294930934906006e-01 2.204089798033237457e-02 -1.511917710304260254e-01 1.667880415916442871e-01 4.316979646682739258e-02 4.840398952364921570e-02 -3.553258776664733887e-01 9.751391410827636719e-02
1.703482717275619507e-01 1.159900799393653870e-02 -3.615015372633934021e-02 -5.668302997946739197e-02 -5.872257053852081299e-02 2.299237549304962158e-01 -2.317038178443908691e-01 -1.261145342141389847e-02 1.976424008607864380e-01 1.099754050374031067e-01 -8.006030321121215820e-02 9.095795452594757080e-02 -1.092448383569717407e-01 6.856805831193923950e-02 -6.889106333255767822e-02 4.069656729698181152e-01 2.852079570293426514e-01 -5.687111616134643555e-02 -6.976379454135894775e-02 -3.926823660731315613e-02 3.493160009384155273e-01 2.555491030216217041e-01 8.394301682710647583e-02 -1.289765983819961548e-01 -3.956318497657775879e-01 -1.521188914775848389e-01 -8.145420253276824951e-02 1.012532189488410950e-01 8.755654841661453247e-02 -6.453797966241836548e-02 -3.028128147125244141e-01 -3.537052869796752930e-02
2.559556365013122559e-01 1.571934372186660767e-01 -1.865851879119873047e-01 1.388123333454132080e-01 -3.309823274612426758e-01 1.507138647139072418e-02 -9.224309027194976807e-02 -4.783436655998229980e-02 2.780922129750251770e-02 1.035837978124618530e-01 9.058536030352115631e-03 1.098197922110557556e-01 -7.164737582206726074e-02 1.478573083877563477e-01 -1.096218079328536987e-01 3.128485977649688721e-01 -1.271228790283203125e-01 1.498745679855346680e-01 2.851517796516418457e-01 1.868456304073333740e-01 -2.387893497943878174e-01 3.843587934970855713e-01 7.713071256875991821e-02 2.042648196220397949e-01 -3.010339848697185516e-02 -3.422097861766815186e-02 -9.771012514829635620e-02 1.675246208906173706e-01 6.369021534919738770e-02 -9.377215057611465454e-03 -3.451160192489624023e-01 -6.617889553308486938e-02
2.982237935066223145e-01 2.620262801647186279e-01 -1.205219626426696777e-01 -3.934719040989875793e-02 -2.349399775266647339e-01 1.336682438850402832e-01 -1.883773803710937500e-01 1.701542288064956665e-01 5.268355831503868103e-02 3.254906833171844482e-02 -1.870603561401367188e-01 1.687479913234710693e-01 -3.339059352874755859e-01 -5.249062180519104004e-02 -1.317689567804336548e-01 -1.046060547232627869e-01 -1.338779926300048828e-01 1.059447675943374634e-01 -1.623878628015518188e-02 4.612554609775543213e-02 3.585345447063446045e-01 2.490956895053386688e-02 -8.247976750135421753e-02 2.981900237500667572e-02 -5.149001255631446838e-03 3.156288564205169678e-01 -1.106618940830230713e-01 3.291827142238616943e-01 8.859866112470626831e-02 7.765470445156097412e-02 -2.435556054115295410e-01 1.308391094207763672e-01
3.750303983688354492e-01 3.477121144533157349e-02 2.301563043147325516e-03 -1.420896798372268677e-01 -2.026415169239044189e-01 5.376899614930152893e-02 -1.123844906687736511e-01 -5.666049942374229431e-02 2.415500134229660034e-01 2.269618511199951172e-01 1.665195226669311523e-01 1.938758641481399536e-01 -2.032111212611198425e-02 2.855101227760314941e-01 -1.161081120371818542e-01 -5.715701356530189514e-02 -9.741226583719253540e-02 -1.078988518565893173e-02 -2.987215518951416016e-01 1.476876735687255859e-01 -2.170873135328292847e-01 1.427097916603088379e-01 -4.657449573278427124e-02 -1.305247545242309570e-01 -2.045416831970214844e-01 -2.125945128500461578e-02 -2.271359413862228394e-01 1.572094708681106567e-01 2.128396034240722656e-01 1.319129168987274170e-01 1.005479991436004639e-01 -3.248756825923919678e-01
8.873774111270904541e-02 1.096375379711389542e-02 -2.738425731658935547e-01 -7.958693057298660278e-02 -2.351005077362060547e-01 3.999967500567436218e-02 -3.298485279083251953e-02 2.489866316318511963e-01 -6.070131063461303711e-02 2.492109239101409912e-01 -1.654397547245025635e-01 2.467095404863357544e-01 -3.464686498045921326e-02 -1.671594977378845215e-01 -4.189246892929077148e-02 2.071478813886642456e-01 -2.337774485349655151e-01 1.487405151128768921e-01 -1.041580690070986748e-03 -2.081713527441024780e-01 1.030946075916290283e-01 2.026325315237045288e-01 -4.129601716995239258e-01 1.947531290352344513e-02 -7.261350750923156738e-02 -1.124679371714591980e-01 -1.846029460430145264e-01 1.333855092525482178e-01 -8.718749508261680603e-03 1.522458195686340332e-01 -3.207453489303588867e-01 1.557316482067108154e-01
2.007857710123062134e-01 -1.469353288412094116e-01 -3.503479063510894775e-01 -4.478035569190979004e-01 -8.278235793113708496e-02 3.897904232144355774e-02 1.266911923885345459e-01 1.622484624385833740e-01 -2.008507102727890015e-01 2.510599493980407715e-01 -1.186517775058746338e-01 1.549893897026777267e-02 -9.587191045284271240e-02 8.294616639614105225e-02 -7.420941442251205444e-02 3.100341856479644775e-01 1.821913383901119232e-02 -1.141326799988746643e-01 -1.549924761056900024e-01 2.000852674245834351e-02 -1.007393300533294678e-01 -1.247498318552970886e-01 5.258173868060112000e-02 -7.107825018465518951e-03 -2.581487298011779785e-01 5.147345736622810364e-02 -4.828031361103057861e-02 2.391077727079391479e-01 2.647873163223266602e-01 2.925386652350425720e-02 -2.259112745523452759e-01 1.076114997267723083e-01
9.436345100402832031e-02 2.958510257303714752e-02 -1.625894904136657715e-01 7.214913144707679749e-03 -2.093272656202316284e-01 2.834382355213165283e-01 2.260338813066482544e-01 -1.028328668326139450e-02 -1.840147972106933594e-01 1.538846790790557861e-01 4.910537227988243103e-02 4.223242774605751038e-02 1.078045815229415894e-01 1.674643307924270630e-01 -1.054597720503807068e-01 1.940047740936279297e-01 2.896996587514877319e-02 2.181471437215805054e-01 -4.224129617214202881e-01 -3.060546815395355225e-01 -1.451234370470046997e-01 1.966402828693389893e-01 7.356075197458267212e-02 7.004677504301071167e-02 -2.586640715599060059e-01 5.903841182589530945e-02 -2.665428221225738525e-01 1.409527361392974854e-01 -9.053310379385948181e-03 -1.432576626539230347e-01 -1.153861358761787415e-01 -2.289507240056991577e-01
-5.091130267828702927e-03 5.094503238797187805e-02 -2.290446460247039795e-01 -9.151859581470489502e-02 -2.400206923484802246e-01 1.115973740816116333e-01 -1.613383181393146515e-02 3.598544001579284668e-02 4.025401175022125244e-01 -9.561564773321151733e-03 -1.623897552490234375e-01 -2.720742821693420410e-01 1.571812666952610016e-02 7.426003366708755493e-02 5.589733645319938660e-02 1.416187435388565063e-01 6.651628762483596802e-02 3.607322648167610168e-02 -1.870803534984588623e-02 1.175132114440202713e-02 9.385348111391067505e-02 1.546059101819992065e-01 -1.417604088783264160e-01 -7.305160909891128540e-02 -5.508830398321151733e-02 1.840512305498123169e-01 -3.325411379337310791e-01 3.563837409019470215e-01 -4.705385863780975342e-02 1.768047064542770386e-01 -3.135738670825958252e-01 3.206132054328918457e-01
1.839726269245147705e-01 2.454994171857833862e-01 -4.039981961250305176e-02 -1.402350515127182007e-01 -1.023089811205863953e-01 -1.189459115266799927e-01 3.097256645560264587e-02 1.578775495290756226e-01 5.987382307648658752e-02 -2.760555744171142578e-01 5.545370280742645264e-02 2.197538688778877258e-02 6.952611356973648071e-02 2.423838227987289429e-01 9.261427074670791626e-02 1.118586510419845581e-01 1.225809007883071899e-01 8.063980937004089355e-02 -2.997260773554444313e-03 3.349327743053436279e-01 8.140876144170761108e-02 2.430685162544250488e-01 -1.167927309870719910e-01 -1.680274456739425659e-01 -2.974857687950134277e-01 3.096087872982025146e-01 -2.100070267915725708e-01 3.154432401061058044e-02 1.229650825262069702e-01 -2.449802458286285400e-01 -3.278682827949523926e-01 1.125829964876174927e-01
1.437124013900756836e-01 3.434481471776962280e-02 1.424397230148315430e-01 -5.143591761589050293e-02 -1.627774685621261597e-01 -4.088090732693672180e-02 -7.033140957355499268e-02 1.605702340602874756e-01 -3.525453060865402222e-02 2.033272981643676758e-01 -3.783059120178222656e-02 -1.701869368553161621e-01 -4.095348417758941650e-01 1.512843072414398193e-01 -5.420119762420654297e-01 5.686175823211669922e-02 -1.829003542661666870e-02 2.634903192520141602e-01 -6.616624444723129272e-02 -4.352348297834396362e-02 1.218964383006095886e-01 7.474493980407714844e-02 2.853619307279586792e-02 -1.884208619594573975e-02 -2.009130269289016724e-01 -9.808831661939620972e-02 -2.444407790899276733e-01 2.348105013370513916e-01 9.187891334295272827e-02 -6.316492706537246704e-02 -3.169438987970352173e-02 -2.445001006126403809e-01
2.638803720474243164e-01 -3.794218599796295166e-02 2.101743407547473907e-02 8.712604641914367676e-02 -2.583332173526287079e-02 -1.108986325562000275e-02 2.173671126365661621e-01 -8.815658092498779297e-02 -8.030215650796890259e-02 1.315329074859619141e-01 -1.284750085324048996e-02 4.916196316480636597e-02 -3.254321217536926270e-02 7.272941619157791138e-02 -1.660655140876770020e-01 2.778836786746978760e-01 1.121362447738647461e-01 -9.412689134478569031e-03 -1.961873173713684082e-01 4.180292487144470215e-01 7.745431270450353622e-03 2.622759640216827393e-01 -2.154313921928405762e-01 -3.597331000491976738e-03 -1.220465078949928284e-01 -6.840064376592636108e-02 -3.856459259986877441e-01 1.451099812984466553e-01 4.014427661895751953e-01 1.398101300001144409e-01 -1.031421497464179993e-01 7.575596123933792114e-02
1.612058654427528381e-02 1.119097173213958740e-01 -1.889651715755462646e-01 -2.121581435203552246e-01 -1.311220973730087280e-01 8.362591266632080078e-02 7.994452863931655884e-02 1.021838113665580750e-01 3.682017624378204346e-01 2.762618474662303925e-02 -2.032554149627685547e-01 -3.233273625373840332e-01 -5.917027592658996582e-02 -1.092296373099088669e-02 -9.468999505043029785e-02 4.281819611787796021e-02 9.194325655698776245e-02 -4.029650986194610596e-02 9.189116768538951874e-03 2.198205292224884033e-01 5.881775543093681335e-02 2.520036995410919189e-01 -2.810910940170288086e-01 5.607326328754425049e-02 -2.433617562055587769e-01 2.209984511137008667e-01 -2.262293249368667603e-01 1.466544568538665771e-01 -7.669160515069961548e-02 3.295829296112060547e-01 -2.014913409948348999e-01 1.593959629535675049e-01
3.466198444366455078e-01 7.711672782897949219e-02 -3.876918926835060120e-03 -3.325909972190856934e-01 -1.894318461418151855e-01 -1.104103252291679382e-01 1.587279140949249268e-01 1.259302496910095215e-01 8.437190949916839600e-02 -1.877039819955825806e-01 1.361096799373626709e-01 -1.116676628589630127e-01 -1.276518553495407104e-01 1.430019289255142212e-01 3.101943060755729675e-02 2.914496362209320068e-01 1.511830091476440430e-02 2.034164369106292725e-01 3.159689903259277344e-02 1.905656307935714722e-01 -2.986833825707435608e-02 1.915751546621322632e-01 -2.594885230064392090e-01 -2.399870455265045166e-01 -1.873725950717926025e-01 1.874392330646514893e-01 -1.399185657501220703e-01 1.901190131902694702e-01 -1.177818980067968369e-02 -1.881159842014312744e-01 -2.660657465457916260e-01 6.654516607522964478e-02
2.052426338195800781e-01 2.707299962639808655e-02 -9.996538981795310974e-03 -1.447416096925735474e-01 -2.372510433197021484e-01 -6.140991672873497009e-02 -5.940767936408519745e-03 1.970499986782670021e-03 6.322191562503576279e-03 -3.259548248024657369e-05 9.288422018289566040e-02 -1.126520112156867981e-01 -2.165940124541521072e-03 6.965358555316925049e-02 2.468212507665157318e-03 8.988655358552932739e-02 -5.160539224743843079e-02 -8.306930772960186005e-03 -4.811015427112579346e-01 1.027532443404197693e-01 -7.306783646345138550e-02 1.120286881923675537e-01 -6.880521029233932495e-02 2.729004919528961182e-01 -6.064710021018981934e-01 2.636293470859527588e-01 -5.935636162757873535e-02 5.306703969836235046e-02 6.598380208015441895e-02 1.990798264741897583e-01 6.905572116374969482e-02 -8.628276735544204712e-02
-4.537241160869598389e-02 1.211405545473098755e-01 -4.129747673869132996e-02 -5.834358185529708862e-02 -2.767518162727355957e-02 7.616278529167175293e-02 -2.314998209476470947e-01 2.263575606048107147e-02 2.858465909957885742e-01 3.475762903690338135e-01 4.636900126934051514e-02 8.692827075719833374e-03 -1.040964722633361816e-01 1.852146983146667480e-01 -2.080966383218765259e-01 2.595171630382537842e-01 1.206305343657732010e-03 9.152865409851074219e-02 -3.042645156383514404e-01 -5.867655947804450989e-02 1.572075784206390381e-01 6.985624786466360092e-03 1.902704685926437378e-02 -8.142843097448348999e-02 -3.385809659957885742e-01 -2.609487809240818024e-02 -1.671286523342132568e-01 3.827675431966781616e-02 1.837037652730941772e-01 2.096422016620635986e-01 -4.230456352233886719e-01 1.393357962369918823e-01
-9.517364203929901123e-03 2.698785066604614258e-01 -5.741540342569351196e-02 -2.853472344577312469e-02 -3.405321240425109863e-01 -1.595933139324188232e-01 3.184498474001884460e-02 1.449318677186965942e-01 9.001839160919189453e-02 2.459875494241714478e-01 1.063936054706573486e-01 -4.554651379585266113e-01 1.148709505796432495e-01 2.191073149442672729e-01 -1.445113569498062134e-01 9.644433856010437012e-02 -4.798261448740959167e-02 -4.436305165290832520e-02 -1.431059986352920532e-01 1.816578060388565063e-01 1.409052908420562744e-01 2.502489984035491943e-01 -1.201937869191169739e-01 2.542914357036352158e-03 -2.621128559112548828e-01 2.042237855494022369e-02 2.289837971329689026e-02 1.981737315654754639e-01 4.562427103519439697e-02 -3.257185220718383789e-01 -9.470868110656738281e-02 -7.531050941906869411e-04
3.817852139472961426e-01 2.079377174377441406e-01 -4.769261181354522705e-02 1.208333075046539307e-01 -2.234691083431243896e-01 -1.425732523202896118e-01 -3.808116540312767029e-02 2.201398164033889771e-01 -7.008661516010761261e-03 1.207788065075874329e-01 2.281417995691299438e-01 2.967129051685333252e-01 2.164599858224391937e-02 2.108956873416900635e-01 -3.201882541179656982e-01 5.069132149219512939e-02 1.287775635719299316e-01 6.001037731766700745e-02 -2.270555943250656128e-01 1.493477821350097656e-01 -6.387677043676376343e-02 3.412965834140777588e-01 -2.207289040088653564e-01 -1.300541162490844727e-01 -1.521398313343524933e-03 3.840786591172218323e-02 -2.454195022583007812e-01 -1.285826880484819412e-02 1.801244169473648071e-02 2.224627323448657990e-02 -1.103435307741165161e-01 -1.186523362994194031e-01
-2.603458426892757416e-02 -6.222285330295562744e-02 1.947972737252712250e-02 1.078382357954978943e-01 -2.599453926086425781e-01 -1.017964854836463928e-01 1.172072961926460266e-01 1.194172650575637817e-01 2.208122462034225464e-01 5.810390412807464600e-02 -1.339322179555892944e-01 2.312327623367309570e-01 -1.383611839264631271e-02 1.540481895208358765e-01 -8.511469513177871704e-02 -1.132627651095390320e-01 1.798402145504951477e-02 -2.210444062948226929e-01 3.372729942202568054e-02 -1.536699086427688599e-01 -1.323281377553939819e-01 4.643528163433074951e-01 -1.735716760158538818e-01 1.456407308578491211e-01 -3.584606647491455078e-01 1.231640428304672241e-01 -2.797394394874572754e-01 2.397599816322326660e-01 1.787141412496566772e-01 -6.651347130537033081e-02 -9.414520859718322754e-02 -1.641246974468231201e-01
-1.310690045356750488e-01 1.030765101313591003e-01 -2.465855926275253296e-01 -1.782589852809906006e-01 -3.091556727886199951e-01 6.244272366166114807e-02 -1.260156333446502686e-01 1.152880862355232239e-01 2.032787948846817017e-01 3.417447209358215332e-01 -1.410623043775558472e-01 1.101307477802038193e-02 -6.854909658432006836e-02 2.453726530075073242e-02 -1.797194629907608032e-01 2.702735364437103271e-01 7.126620411872863770e-02 -8.119305968284606934e-02 -1.185494661331176758e-02 2.323170304298400879e-01 4.187629558145999908e-03 1.538384854793548584e-01 -8.527169004082679749e-03 -1.573814302682876587e-01 -2.242121696472167969e-01 1.211258172988891602e-01 -6.445769220590591431e-02 2.636122703552246094e-01 -2.129024416208267212e-01 1.941263526678085327e-01 -3.485513925552368164e-01 -6.921450048685073853e-02
2.600820362567901611e-01 -3.328079730272293091e-02 6.944590061902999878e-02 -2.603997588157653809e-01 3.287850320339202881e-02 -3.730620443820953369e-01 -1.828490942716598511e-01 -7.299329154193401337e-03 1.274331510066986084e-01 2.587209939956665039e-01 -1.266659051179885864e-01 1.993966475129127502e-02 9.243566542863845825e-02 2.548341751098632812e-01 -2.252880036830902100e-01 4.573854804039001465e-02 -2.771247625350952148e-01 -2.112876474857330322e-01 -2.683535814285278320e-01 2.104425802826881409e-02 -1.278540939092636108e-01 1.026400774717330933e-01 -8.146248757839202881e-02 1.788527518510818481e-01 -2.929211258888244629e-01 9.899932146072387695e-02 -8.596590720117092133e-03 2.936406433582305908e-01 -1.182005256414413452e-01 1.776350848376750946e-02 -5.721043422818183899e-02 -7.803017739206552505e-03
1.762248277664184570e-01 -6.630869582295417786e-03 1.002022530883550644e-02 8.056595176458358765e-02 -2.103179395198822021e-01 1.478011757135391235e-01 -5.936876684427261353e-02 -4.768224060535430908e-02 3.829657435417175293e-01 -1.191488094627857208e-02 -1.886834353208541870e-01 -4.872567951679229736e-01 -7.692777365446090698e-02 1.412130892276763916e-01 -2.144381701946258545e-01 2.986775636672973633e-01 -1.088725682348012924e-02 -3.083410859107971191e-02 -9.958208352327346802e-02 1.812646687030792236e-01 -1.923151165246963501e-01 1.979980021715164185e-01 -1.017809882760047913e-01 -1.858354508876800537e-01 -1.691788285970687866e-01 -5.688622221350669861e-02 -2.019615173339843750e-01 2.413208484649658203e-01 -8.057866990566253662e-02 1.394773274660110474e-02 -7.974285632371902466e-02 2.651105821132659912e-02
2.210664302110671997e-01 3.358471021056175232e-02 -3.576196357607841492e-02 -1.392816156148910522e-01 2.382638305425643921e-01 -1.962556131184101105e-02 1.268451064825057983e-01 3.548776730895042419e-02 1.258813589811325073e-01 -1.648557186126708984e-01 2.183520235121250153e-02 1.046433672308921814e-01 -1.329224705696105957e-01 2.186066806316375732e-01 -5.715212970972061157e-02 5.671546980738639832e-02 -2.808962166309356689e-01 2.305876761674880981e-01 -2.040176987648010254e-01 2.065882086753845215e-01 1.230434551835060120e-01 4.171268343925476074e-01 -7.195401191711425781e-02 8.091424591839313507e-03 -1.575162261724472046e-01 1.949038505554199219e-01 -1.330299973487854004e-01 1.210185438394546509e-01 -7.020810246467590332e-02 2.066407203674316406e-01 -3.492530882358551025e-01 2.300596088171005249e-01
1.336523592472076416e-01 1.463044136762619019e-01 -7.458198070526123047e-02 -1.133009642362594604e-01 1.184708327054977417e-01 8.155603706836700439e-02 2.257182151079177856e-01 2.183966189622879028e-01 3.078707307577133179e-02 -1.367628276348114014e-01 -1.363198161125183105e-01 5.889412015676498413e-02 -1.426871567964553833e-01 3.725529834628105164e-02 -7.067843526601791382e-02 1.326625794172286987e-01 -8.416293561458587646e-02 2.415611296892166138e-01 -1.867011785507202148e-01 2.959828376770019531e-01 -7.772391289472579956e-02 1.764373630285263062e-01 1.038370430469512939e-01 1.668883711099624634e-01 -1.761901676654815674e-01 4.267383515834808350e-01 -3.016024641692638397e-02 2.399766594171524048e-01 3.804441541433334351e-02 2.433820217847824097e-01 -3.652596473693847656e-01 -8.664242178201675415e-02
7.168506830930709839e-02 2.065112292766571045e-01 -1.797503232955932617e-01 -1.355130374431610107e-01 -2.683252841234207153e-02 -4.685572683811187744e-01 -7.174559682607650757e-02 -7.519651204347610474e-02 1.878133714199066162e-01 -7.662474364042282104e-02 -6.262189149856567383e-02 5.431734398007392883e-02 -6.412071175873279572e-03 2.235508263111114502e-01 -2.290315926074981689e-01 1.108127832412719727e-01 -1.392608135938644409e-02 -2.556448876857757568e-01 -2.224815189838409424e-01 2.272261530160903931e-01 1.165382266044616699e-01 2.349018454551696777e-01 -1.148188021034002304e-02 1.017476022243499756e-01 -2.318221628665924072e-01 1.961696743965148926e-01 -3.138415515422821045e-01 1.482747197151184082e-01 -1.053962260484695435e-01 1.656734645366668701e-01 -9.788035601377487183e-02 3.065305948257446289e-02
2.414206117391586304e-01 -1.730553507804870605e-01 -1.254029422998428345e-01 -1.601876765489578247e-01 -1.716636866331100464e-01 -7.556362077593803406e-03 -1.422987133264541626e-01 5.606591328978538513e-02 -9.407942742109298706e-02 1.286289244890213013e-01 -6.573347002267837524e-02 -2.065184265375137329e-01 -3.059021234512329102e-01 4.126095026731491089e-02 -3.650493919849395752e-01 -2.903397977352142334e-01 9.558253735303878784e-02 1.142835523933172226e-02 -1.581562161445617676e-01 1.264519989490509033e-01 -3.424647077918052673e-02 1.255373507738113403e-01 8.483344316482543945e-02 7.514042407274246216e-02 -3.796130120754241943e-01 2.682815194129943848e-01 -1.340485811233520508e-01 2.008858174085617065e-01 1.070477291941642761e-01 9.164962172508239746e-02 -2.179788947105407715e-01 -1.021573990583419800e-01
-1.248817890882492065e-01 -2.167650870978832245e-02 -1.004452705383300781e-01 -1.650558263063430786e-01 -3.892397880554199219e-01 5.292966961860656738e-02 4.541143029928207397e-02 1.727514863014221191e-01 4.051411747932434082e-01 6.552331149578094482e-02 -2.999545931816101074e-01 -2.594272196292877197e-01 -1.182470172643661499e-01 6.687883287668228149e-02 -1.379724889993667603e-01 6.636863946914672852e-02 1.802457496523857117e-02 -8.078494668006896973e-02 -9.098478406667709351e-02 1.575388014316558838e-01 -9.174200147390365601e-02 5.536038056015968323e-02 -1.644361764192581177e-01 -2.115422859787940979e-02 -2.655825614929199219e-01 1.924103647470474243e-01 -1.255824565887451172e-01 2.335882633924484253e-01 2.666370943188667297e-02 1.594122350215911865e-01 -2.946164608001708984e-01 1.518386751413345337e-01
2.841161787509918213e-01 4.890258610248565674e-02 3.446874767541885376e-02 -2.001147717237472534e-01 -6.383898854255676270e-02 -1.816629469394683838e-01 9.919659793376922607e-02 1.748871207237243652e-01 2.261471897363662720e-01 -2.185664623975753784e-01 -7.411360740661621094e-02 -2.098441682755947113e-02 -1.601343005895614624e-01 2.046163231134414673e-01 5.692136660218238831e-02 2.226486802101135254e-01 7.233711332082748413e-02 1.927057653665542603e-01 -1.027970537543296814e-01 2.598133385181427002e-01 -2.687899582087993622e-02 2.694170475006103516e-01 -2.301743924617767334e-01 -3.802464529871940613e-02 -2.807928621768951416e-01 3.414766788482666016e-01 7.673678919672966003e-04 1.346220523118972778e-01 5.132487509399652481e-03 -2.206665128469467163e-01 -2.498129308223724365e-01 1.030269823968410492e-02
-1.365346908569335938e-01 -1.345434188842773438e-01 1.039890572428703308e-02 -1.849755793809890747e-01 -2.634517103433609009e-02 2.610463798046112061e-01 -6.403631716966629028e-02 1.152287647128105164e-01 8.974132686853408813e-02 7.312172651290893555e-02 -1.816841028630733490e-02 5.922072008252143860e-02 2.710004150867462158e-01 2.659473121166229248e-01 -1.602395772933959961e-01 -1.561563313007354736e-01 -1.080118119716644287e-02 3.205654621124267578e-01 -3.384157121181488037e-01 1.497618108987808228e-01 1.461071074008941650e-01 1.698543578386306763e-01 7.817306369543075562e-02 7.495889067649841309e-02 -2.681668698787689209e-01 -1.354369372129440308e-01 -4.459258317947387695e-01 -1.625427603721618652e-02 1.324774231761693954e-02 -1.168505102396011353e-02 -1.951694935560226440e-01 -4.137732088565826416e-02
1.066390648484230042e-01 1.241995841264724731e-01 2.142470795661211014e-03 1.805509477853775024e-01 -2.592214345932006836e-01 -1.799540780484676361e-02 -1.296165585517883301e-01 1.437111198902130127e-01 1.938171386718750000e-01 7.636953890323638916e-02 -9.577044099569320679e-02 6.123573333024978638e-02 -2.790066599845886230e-01 1.068937629461288452e-01 -1.275022178888320923e-01 2.480409890413284302e-01 -5.085791647434234619e-02 -1.701315166428685188e-03 -4.473213851451873779e-02 3.900298476219177246e-01 1.945218592882156372e-01 2.967728674411773682e-01 -3.620405681431293488e-03 1.141652837395668030e-01 -1.354954093694686890e-01 -2.056696116924285889e-01 -1.615356355905532837e-01 4.353580530732870102e-03 -6.707350909709930420e-02 -2.085864078253507614e-03 -4.377203583717346191e-01 -1.835969239473342896e-01
2.313053607940673828e-01 -1.446968168020248413e-01 -1.292089559137821198e-02 1.874911189079284668e-01 -1.632354259490966797e-01 -8.340454846620559692e-02 -2.640715539455413818e-01 1.048942580819129944e-01 3.388209640979766846e-01 -1.904660370200872421e-03 1.480689048767089844e-01 4.906474798917770386e-02 6.355754099786281586e-03 9.111895412206649780e-02 -4.402929246425628662e-01 2.963750995695590973e-02 1.444409638643264771e-01 9.196507930755615234e-02 -1.656137853860855103e-01 1.089061796665191650e-01 8.228277415037155151e-02 9.602651745080947876e-02 2.039922773838043213e-01 -1.207951605319976807e-01 -2.925654947757720947e-01 1.251920219510793686e-02 -2.813723087310791016e-01 -6.673683412373065948e-03 3.402759134769439697e-01 -2.385273948311805725e-02 -1.071417927742004395e-01 8.973249234259128571e-03
3.350877761840820312e-01 1.572086364030838013e-01 -1.996168941259384155e-01 -1.093741692602634430e-02 -2.912827134132385254e-01 1.064840704202651978e-01 -1.860784590244293213e-01 1.818578392267227173e-01 7.941549271345138550e-02 9.013105928897857666e-02 5.931613221764564514e-02 2.225085645914077759e-01 -6.553345173597335815e-02 9.297978132963180542e-02 -1.561923623085021973e-01 1.052151620388031006e-01 -1.476954519748687744e-01 1.025419235229492188e-01 -5.569420754909515381e-02 2.137574739754199982e-02 -4.877653419971466064e-01 3.438137173652648926e-01 -7.929874584078788757e-03 8.845654875040054321e-02 -7.245507091283798218e-02 -4.634792730212211609e-02 -2.576075792312622070e-01 1.177183836698532104e-01 6.723757088184356689e-02 1.139833256602287292e-01 8.181851357221603394e-02 -1.776673495769500732e-01
1.951117515563964844e-01 8.777637779712677002e-02 -1.763087660074234009e-01 -3.231423199176788330e-01 -1.454847902059555054e-01 1.550347805023193359e-01 1.352541148662567139e-01 -7.671703398227691650e-02 1.344206035137176514e-01 1.918879449367523193e-01 7.870739698410034180e-02 -1.640950292348861694e-01 -1.405595690011978149e-01 3.266027569770812988e-01 -2.289893478155136108e-01 -1.504916250705718994e-01 3.542787954211235046e-02 8.286471664905548096e-02 -3.493164181709289551e-01 1.348609179258346558e-01 3.075108230113983154e-01 1.209829375147819519e-01 2.390900626778602600e-02 3.406326770782470703e-01 -1.529221683740615845e-01 9.017676115036010742e-02 2.195640467107295990e-03 8.035313338041305542e-02 6.799332797527313232e-02 5.575326085090637207e-02 1.074191778898239136e-01 1.686302125453948975e-01
2.345094233751296997e-01 1.781510561704635620e-01 -1.300020702183246613e-02 1.186898723244667053e-01 -1.716422587633132935e-01 -2.022147178649902344e-01 -2.007950246334075928e-01 1.753997057676315308e-01 1.245332211256027222e-01 2.837626636028289795e-01 -7.717053405940532684e-03 -4.108738899230957031e-02 -3.280480951070785522e-02 1.593334376811981201e-01 2.288804948329925537e-02 -4.650768637657165527e-02 -3.227214887738227844e-02 -1.047798171639442444e-01 1.021283417940139771e-01 1.042860373854637146e-01 2.331242263317108154e-01 3.025680184364318848e-01 5.046660825610160828e-02 5.432485044002532959e-02 -4.277442991733551025e-01 8.765189908444881439e-03 -3.594032824039459229e-01 2.998820319771766663e-02 -4.302055388689041138e-02 2.758514508605003357e-02 -2.961372435092926025e-01 -2.061758935451507568e-01
4.459153860807418823e-02 -8.778165280818939209e-02 -1.315436065196990967e-01 -1.738256812095642090e-01 -1.031409427523612976e-01 1.282966583967208862e-01 -2.411483526229858398e-01 9.957755357027053833e-02 2.652102410793304443e-01 1.159575507044792175e-01 1.479967385530471802e-01 2.366158068180084229e-01 1.731159240007400513e-01 6.769420951604843140e-02 -4.329455494880676270e-01 3.248893916606903076e-01 -1.323638409376144409e-01 2.396201342344284058e-01 -3.855446819216012955e-03 -1.827362626791000366e-01 1.122233420610427856e-01 1.500771790742874146e-01 -1.655299514532089233e-01 1.604766249656677246e-01 -2.923395857214927673e-02 5.419675633311271667e-02 -9.545283764600753784e-02 9.055049717426300049e-02 1.754973977804183960e-01 -1.517040729522705078e-01 -2.356489300727844238e-01 -1.770291775465011597e-01
1.778790205717086792e-01 1.458839327096939087e-01 4.473334178328514099e-02 2.097417265176773071e-01 -3.474659621715545654e-01 1.268697232007980347e-01 -1.028687804937362671e-01 -1.129657626152038574e-01 2.272290140390396118e-01 -2.246979996562004089e-02 -3.617853298783302307e-02 -2.225000858306884766e-01 5.728561431169509888e-02 5.444266274571418762e-02 -2.319883182644844055e-02 3.811403214931488037e-01 5.922883749008178711e-02 3.719057887792587280e-02 5.039874836802482605e-02 5.519080907106399536e-02 1.360504887998104095e-03 1.958916634321212769e-01 -2.501760795712471008e-02 -1.572816371917724609e-01 -3.072449564933776855e-01 -1.318222284317016602e-01 -3.293944001197814941e-01 3.957684338092803955e-01 -1.122418716549873352e-01 -7.883742451667785645e-02 -8.983992040157318115e-03 1.260462850332260132e-01
1.152523909695446491e-03 2.885348498821258545e-01 -8.783760666847229004e-02 -5.672469735145568848e-02 -3.836344778537750244e-01 -5.520438309758901596e-03 -7.054869551211595535e-03 1.511469930410385132e-01 2.853386402130126953e-01 1.776965856552124023e-01 -1.097391359508037567e-02 -3.753904402256011963e-01 1.824155077338218689e-02 2.215868048369884491e-02 -1.804237067699432373e-01 1.368943974375724792e-02 -1.267153490334749222e-02 -1.392844319343566895e-01 -1.728945523500442505e-01 2.164411395788192749e-01 -1.128558143973350525e-01 2.758577167987823486e-01 -9.953062236309051514e-02 1.582199931144714355e-01 -3.364183902740478516e-01 -2.734849229454994202e-02 5.041846632957458496e-02 1.791797727346420288e-01 6.105692312121391296e-02 -2.586390674114227295e-01 -3.748018667101860046e-02 8.626998960971832275e-02
1.115785725414752960e-02 2.325200885534286499e-01 -2.900660224258899689e-02 1.649389415979385376e-02 -5.557792261242866516e-02 -1.126462891697883606e-01 -6.762894243001937866e-02 5.453364178538322449e-02 1.305514872074127197e-01 5.335855111479759216e-02 -4.293017089366912842e-02 -3.081257641315460205e-01 -9.659240394830703735e-02 2.364129424095153809e-01 -1.442237347364425659e-01 9.881876409053802490e-02 6.396732479333877563e-02 2.874452769756317139e-01 -2.172953933477401733e-01 6.764678750187158585e-03 1.125670596957206726e-01 1.615111380815505981e-01 -2.338739484548568726e-01 1.940244734287261963e-01 -2.270070761442184448e-01 -1.464482545852661133e-01 6.491376459598541260e-02 5.194004774093627930e-01 1.713798940181732178e-01 5.216562375426292419e-02 4.489253275096416473e-03 2.544543445110321045e-01
-2.119075506925582886e-01 2.256457507610321045e-01 -1.492931693792343140e-01 1.060349419713020325e-01 -3.238335549831390381e-01 5.093215033411979675e-02 9.439197182655334473e-02 2.600347436964511871e-02 1.468403339385986328e-01 1.311323232948780060e-02 -7.326287776231765747e-02 6.969201564788818359e-02 -3.205138742923736572e-01 5.911489576101303101e-02 -3.294404745101928711e-01 2.864640355110168457e-01 1.808474212884902954e-01 2.116378024220466614e-02 -2.259786128997802734e-01 5.047729611396789551e-02 8.743374049663543701e-02 7.796212285757064819e-02 6.442159414291381836e-02 -7.622947916388511658e-03 -1.543995887041091919e-01 -1.666930019855499268e-01 -2.008982300758361816e-01 3.102689087390899658e-01 -1.651053726673126221e-01 1.361671984195709229e-01 -2.304105609655380249e-01 -1.816100925207138062e-01
2.540246248245239258e-01 1.205930858850479126e-01 -1.900906413793563843e-01 2.208271436393260956e-02 -9.678486734628677368e-02 5.650250613689422607e-02 1.846812106668949127e-02 -9.858421981334686279e-03 9.012056142091751099e-02 1.130285337567329407e-01 -1.988217234611511230e-01 -1.565833240747451782e-01 -9.551706165075302124e-02 2.150051444768905640e-01 -1.881952285766601562e-01 1.832633279263973236e-02 1.486866623163223267e-01 1.951212286949157715e-01 -2.033163011074066162e-01 5.718067660927772522e-02 1.214200928807258606e-01 -4.069695621728897095e-02 -1.005862280726432800e-01 1.138565167784690857e-01 -2.434119284152984619e-01 -2.219508439302444458e-01 9.133324772119522095e-02 5.272307991981506348e-01 3.009295165538787842e-01 -5.216162186115980148e-03 -1.642475277185440063e-01 1.964771449565887451e-01
1.925879865884780884e-01 1.926965117454528809e-01 -1.214869022369384766e-01 -7.437512278556823730e-02 -4.992096126079559326e-02 2.918515726923942566e-02 -1.859416440129280090e-02 3.212580680847167969e-01 6.423401832580566406e-02 1.110162511467933655e-01 8.331999927759170532e-02 2.729180753231048584e-01 3.081643953919410706e-02 1.529398709535598755e-01 -1.769058108329772949e-01 1.688248068094253540e-01 7.981722243130207062e-03 -6.980682164430618286e-02 -2.387449741363525391e-01 -3.286326304078102112e-02 -6.192838400602340698e-02 2.773326635360717773e-01 -5.533072948455810547e-01 1.043718457221984863e-01 -6.944243609905242920e-02 6.208297982811927795e-02 -3.185717463493347168e-01 5.404123663902282715e-02 1.450376510620117188e-01 1.301120817661285400e-01 2.909660711884498596e-02 -6.222880259156227112e-02
-5.600546300411224365e-02 2.835628390312194824e-01 -1.440455466508865356e-01 7.777003198862075806e-02 -2.186915874481201172e-01 1.425955258309841156e-02 5.109700933098793030e-02 1.160408183932304382e-01 3.386944830417633057e-01 8.248415775597095490e-03 -2.274393141269683838e-01 -1.422897875308990479e-01 -1.433846205472946167e-01 1.241895854473114014e-01 -1.666466295719146729e-01 3.103857636451721191e-01 4.773997142910957336e-02 -1.230369657278060913e-01 -2.028941363096237183e-01 4.114523064345121384e-03 1.254375874996185303e-01 3.127999901771545410e-01 -1.049330458045005798e-01 -1.697947531938552856e-01 -9.807895123958587646e-02 3.161067664623260498e-01 -1.518401950597763062e-01 3.359779715538024902e-02 -2.606589533388614655e-02 3.104028105735778809e-01 -1.793955564498901367e-01 6.118448078632354736e-02
[truncated: 3,271,498 more chars]
