# Supplementary material for: The Language of Innovation
Source: PLoS One. 2020 Apr 30;15(4):e0230107. doi: 10.1371/journal.pone.0230107 (PMC7194493; doi:10.1371/journal.pone.0230107)
Supplement: S18 File — (GZ) [file pone.0230107.s018.tar.gz › 1996-2000/V2Run_9_VS_4500_embeddings1996-2000ED32.txt]

1.024540886282920837e-01 2.453180849552154541e-01 4.872748255729675293e-02 -1.129015162587165833e-01 9.078542888164520264e-02 -2.634711377322673798e-02 -1.315261125564575195e-01 -9.788202494382858276e-02 -2.563711814582347870e-02 -2.789245247840881348e-01 2.124778777360916138e-01 1.007617730647325516e-02 1.900778412818908691e-01 -5.309734493494033813e-03 2.456966489553451538e-01 -1.574239283800125122e-01 3.358148038387298584e-01 1.245237514376640320e-01 1.207809299230575562e-01 8.344183117151260376e-02 2.320915013551712036e-01 1.807864308357238770e-01 -2.174026370048522949e-01 2.550607919692993164e-01 1.192687377333641052e-01 2.464727312326431274e-01 -1.284829229116439819e-01 -9.030440449714660645e-02 2.412864118814468384e-01 1.905013620853424072e-01 2.977379262447357178e-01 4.336641728878021240e-02
4.704328253865242004e-02 1.866904944181442261e-01 1.059273630380630493e-02 6.904064863920211792e-02 -4.204593598842620850e-02 -2.289080917835235596e-01 -7.303631305694580078e-02 1.748312413692474365e-01 -1.719775497913360596e-01 2.079019788652658463e-03 1.246862933039665222e-01 -1.480183899402618408e-01 -3.061599731445312500e-01 3.203043043613433838e-01 1.462424397468566895e-01 1.715268194675445557e-01 2.574783563613891602e-01 -2.327893823385238647e-01 3.024806380271911621e-01 -5.687844008207321167e-02 -5.190754309296607971e-02 1.887943893671035767e-01 -2.296345680952072144e-01 1.140866950154304504e-01 1.460812091827392578e-01 1.313505023717880249e-01 -2.412275671958923340e-01 1.455678492784500122e-01 1.094661653041839600e-01 2.858407795429229736e-01 -2.122171595692634583e-02 1.496703475713729858e-01
-1.099402680993080139e-01 2.874189317226409912e-01 -5.251337587833404541e-02 -2.001710683107376099e-01 -2.484876364469528198e-01 7.722472399473190308e-02 -2.393953204154968262e-01 1.385402679443359375e-01 1.005509123206138611e-01 -3.241812577471137047e-03 -1.024181246757507324e-01 8.579964935779571533e-02 -1.653725206851959229e-01 6.374862790107727051e-02 2.123023420572280884e-01 1.101105138659477234e-01 4.669764637947082520e-01 3.450423851609230042e-02 1.880035847425460815e-01 1.732780039310455322e-01 -4.118081182241439819e-02 2.317641824483871460e-01 -1.842713654041290283e-01 -5.086509883403778076e-02 -1.164134815335273743e-01 -2.016794830560684204e-01 -1.964113861322402954e-01 1.571102738380432129e-01 1.113620847463607788e-01 3.872194141149520874e-02 3.450860269367694855e-03 3.061063885688781738e-01
1.323667075484991074e-02 1.397819966077804565e-01 -1.951558142900466919e-01 -2.619068324565887451e-01 -1.134445657953619957e-03 -2.358196228742599487e-01 -9.415452182292938232e-02 4.164763689041137695e-01 5.996287614107131958e-02 -5.410543829202651978e-02 1.196365803480148315e-01 1.242984533309936523e-01 2.084368020296096802e-01 2.316881716251373291e-01 -4.035895690321922302e-02 1.386389285326004028e-01 2.739371955394744873e-01 3.099739253520965576e-01 1.147614717483520508e-01 -4.107393324375152588e-02 -1.172840408980846405e-02 4.421997070312500000e-01 -1.131705567240715027e-01 -3.951182961463928223e-02 1.141200438141822815e-01 5.042234901338815689e-03 1.820093095302581787e-01 -9.543603658676147461e-02 5.824236944317817688e-02 -5.806144326925277710e-02 1.130349710583686829e-01 -1.027636229991912842e-01
5.331696569919586182e-02 2.077686041593551636e-01 -5.259462445974349976e-02 -2.373820692300796509e-01 -1.681896597146987915e-01 -2.030398882925510406e-02 -3.765905499458312988e-01 1.475669145584106445e-01 -1.401424705982208252e-01 4.288537427783012390e-02 7.450356334447860718e-02 -1.542877703905105591e-01 -6.051083095371723175e-03 2.372373342514038086e-01 1.250545978546142578e-01 -3.002674877643585205e-01 3.578099310398101807e-01 -1.073127612471580505e-01 1.621864885091781616e-01 1.326793879270553589e-01 8.592086285352706909e-02 2.779207229614257812e-01 -1.747693568468093872e-01 -5.107948556542396545e-02 1.261659115552902222e-01 -1.797498762607574463e-01 -9.311556071043014526e-02 1.718769222497940063e-01 -1.572403162717819214e-01 2.373656630516052246e-01 1.301577538251876831e-01 -6.283700466156005859e-02
-8.261183649301528931e-02 1.510788649320602417e-01 1.513584703207015991e-01 -9.745611250400543213e-02 -9.594246745109558105e-02 4.572878777980804443e-02 1.235341280698776245e-01 5.031066015362739563e-02 1.079169288277626038e-02 1.133282184600830078e-01 6.740826368331909180e-02 -7.326745986938476562e-02 6.985812634229660034e-02 1.562069058418273926e-01 1.694033145904541016e-01 -2.144920229911804199e-01 5.449511408805847168e-01 2.883078157901763916e-01 2.225563228130340576e-01 2.706319987773895264e-01 8.383411169052124023e-02 2.664135694503784180e-01 -9.661302715539932251e-02 -9.090629965066909790e-02 7.371672987937927246e-02 -4.006104916334152222e-02 -1.921526491641998291e-01 1.684718877077102661e-01 -2.688093669712543488e-02 2.797404825687408447e-01 1.259851753711700439e-01 1.278129518032073975e-01
9.380247443914413452e-02 1.535215377807617188e-01 1.410923749208450317e-01 -2.977445125579833984e-01 -1.565460264682769775e-01 -5.396528542041778564e-02 -2.253213897347450256e-02 1.134367436170578003e-01 -8.858530968427658081e-02 1.214507445693016052e-01 1.964592002332210541e-02 -4.364336282014846802e-02 6.799908727407455444e-02 6.365930289030075073e-02 3.578330576419830322e-01 -2.132767736911773682e-01 4.049535989761352539e-01 1.772639602422714233e-01 5.495428666472434998e-02 7.711581140756607056e-02 2.624801397323608398e-01 9.283857792615890503e-02 -1.463067680597305298e-01 8.580139838159084320e-03 -2.904793433845043182e-02 -1.519553661346435547e-01 -1.544007807970046997e-01 5.053041502833366394e-02 2.123487889766693115e-01 2.534696757793426514e-01 -3.361752927303314209e-01 1.874347180128097534e-01
-1.999011188745498657e-01 1.268222332000732422e-01 1.118822172284126282e-01 -1.395814418792724609e-01 -2.813831530511379242e-02 -1.095826774835586548e-01 -3.410577774047851562e-02 -2.390457084402441978e-03 -2.656354904174804688e-01 7.121122628450393677e-02 -7.047952711582183838e-02 1.681974977254867554e-01 2.282955795526504517e-01 3.509636521339416504e-01 7.512484490871429443e-02 -5.580660700798034668e-02 3.642490506172180176e-01 1.197642907500267029e-01 1.128622591495513916e-01 2.541467547416687012e-01 9.812495112419128418e-02 2.522801160812377930e-01 -1.994801461696624756e-01 -2.892138808965682983e-02 4.547060653567314148e-02 -2.077519148588180542e-01 -9.695354104042053223e-02 -1.223863139748573303e-01 3.136248290538787842e-01 2.070216834545135498e-01 5.733024794608354568e-03 2.365005463361740112e-01
4.325900692492723465e-03 -1.696699298918247223e-02 1.495712343603372574e-02 -3.395029157400131226e-02 -9.955467283725738525e-02 -5.339195728302001953e-01 -2.844147384166717529e-01 1.968965977430343628e-01 5.100599303841590881e-02 9.674394130706787109e-02 -6.242289021611213684e-02 1.194042116403579712e-01 -5.415337905287742615e-02 1.438716799020767212e-01 1.273256838321685791e-01 4.103400185704231262e-02 4.268881380558013916e-01 3.767914324998855591e-02 1.187189146876335144e-01 1.852918416261672974e-02 2.493069022893905640e-01 1.053780317306518555e-01 -7.539247721433639526e-02 -6.816234439611434937e-03 1.425882726907730103e-01 -2.522667683660984039e-02 -3.329653143882751465e-01 -1.183139607310295105e-01 -7.691493630409240723e-02 1.421623378992080688e-01 -9.470902383327484131e-02 2.324354499578475952e-01
1.173697710037231445e-01 4.634311497211456299e-01 -4.159669950604438782e-02 -2.482163719832897186e-02 2.241826951503753662e-01 -1.820593327283859253e-01 -1.600788682699203491e-01 2.342603951692581177e-01 -9.136763960123062134e-02 -1.021399945020675659e-01 2.202303856611251831e-01 -1.254583597183227539e-01 3.147232532501220703e-02 1.594997942447662354e-01 2.089467048645019531e-01 2.446528971195220947e-01 3.920757174491882324e-01 1.686291694641113281e-01 7.973223924636840820e-02 -1.038146540522575378e-01 -1.319934893399477005e-02 7.012969255447387695e-02 -3.200612664222717285e-01 -4.143632203340530396e-02 9.795623272657394409e-02 3.213484212756156921e-02 1.460579633712768555e-01 2.465417608618736267e-02 1.492728590965270996e-01 1.336199343204498291e-01 4.318017140030860901e-02 -9.551995247602462769e-02
-7.254137657582759857e-03 2.934291958808898926e-01 -1.494290828704833984e-01 -1.277780234813690186e-01 1.035480722784996033e-01 -1.402072980999946594e-02 -2.166945338249206543e-01 1.685678958892822266e-01 6.381637603044509888e-02 -9.105301648378372192e-02 -4.375117644667625427e-02 -7.199811516329646111e-04 5.837002024054527283e-02 6.288075447082519531e-02 1.079701855778694153e-01 -2.506466209888458252e-01 4.647046923637390137e-01 1.188007444143295288e-01 1.250079423189163208e-01 2.165817469358444214e-01 2.948028743267059326e-01 1.276862621307373047e-01 -3.215578794479370117e-01 -1.151376366615295410e-01 -1.672338228672742844e-03 -2.788447737693786621e-01 -1.493264883756637573e-01 -8.678261190652847290e-02 9.540287405252456665e-02 3.333493322134017944e-02 4.012417979538440704e-03 2.499930262565612793e-01
-6.975599378347396851e-02 3.167034983634948730e-01 5.678780376911163330e-02 -2.262871116399765015e-01 -1.630220264196395874e-01 1.174081265926361084e-01 -1.573700159788131714e-01 5.521275475621223450e-02 -1.479556858539581299e-01 1.399196833372116089e-01 -8.905217982828617096e-03 -1.330013293772935867e-02 4.785759374499320984e-02 2.706822752952575684e-01 -2.013350464403629303e-02 -2.098606973886489868e-01 3.063590824604034424e-01 2.371839135885238647e-01 5.992012098431587219e-02 2.861655056476593018e-01 2.602019309997558594e-01 2.238965630531311035e-01 -9.529531747102737427e-02 1.084201633930206299e-01 8.322811126708984375e-02 -2.115558460354804993e-02 -2.497254014015197754e-01 2.779538631439208984e-01 1.378792077302932739e-01 8.301058411598205566e-02 -1.250961422920227051e-01 2.183732539415359497e-01
-1.763859391212463379e-01 2.890526354312896729e-01 -8.657507598400115967e-02 -1.702405065298080444e-01 -7.584996521472930908e-02 -1.727860420942306519e-01 7.445822656154632568e-02 9.398218826390802860e-04 7.460671663284301758e-02 8.992996066808700562e-02 1.772685796022415161e-01 2.170789521187543869e-03 1.083892583847045898e-02 2.390340268611907959e-01 1.008574143052101135e-01 -3.661836672108620405e-04 1.872201859951019287e-01 1.474192595196655020e-05 2.031090259552001953e-01 9.629380074329674244e-04 3.622539937496185303e-01 2.355301976203918457e-01 -3.953424841165542603e-02 1.449161022901535034e-01 3.856127336621284485e-02 1.503091454505920410e-01 -4.522789120674133301e-01 -9.295593202114105225e-02 2.204665541648864746e-02 2.224886119365692139e-01 1.571464389562606812e-01 3.125157952308654785e-01
8.096019178628921509e-02 1.160540506243705750e-01 -1.175103560090065002e-01 -2.535490393638610840e-01 -7.757006585597991943e-02 -2.676656246185302734e-01 5.382464826107025146e-02 3.458869159221649170e-01 -8.381326496601104736e-02 7.139842957258224487e-02 -2.086854130029678345e-01 -1.461448520421981812e-01 -2.547793276607990265e-02 1.853756904602050781e-01 -6.202517449855804443e-02 -9.234590083360671997e-02 2.166149318218231201e-01 1.552892476320266724e-01 3.333289027214050293e-01 -1.485907882452011108e-01 -7.081699371337890625e-02 2.354028820991516113e-01 -1.106397882103919983e-01 1.386956423521041870e-01 9.676384180784225464e-02 1.555565744638442993e-01 -2.470460683107376099e-01 -2.358042867854237556e-03 9.568704664707183838e-02 2.060650475323200226e-02 2.157577276229858398e-01 3.611149489879608154e-01
2.185528278350830078e-01 7.610278576612472534e-02 3.788205329328775406e-03 -2.196827679872512817e-01 -1.440469473600387573e-01 -1.039178147912025452e-01 -1.606421619653701782e-01 -1.515205204486846924e-02 -6.195853278040885925e-02 -1.922051608562469482e-01 -9.865271300077438354e-02 -7.542684674263000488e-02 -2.264346778392791748e-01 -7.536402437835931778e-03 2.029708623886108398e-01 -2.225190997123718262e-01 2.855846658349037170e-02 2.455670088529586792e-01 4.085095226764678955e-01 2.817001640796661377e-01 6.016844511032104492e-02 4.062020182609558105e-01 -1.301228702068328857e-01 2.132763266563415527e-01 -4.222394898533821106e-03 -2.015470564365386963e-01 -1.928745955228805542e-01 6.993849575519561768e-02 -3.847964853048324585e-02 9.809362888336181641e-02 9.203090518712997437e-02 -4.053599387407302856e-02
-1.086443066596984863e-01 7.721722871065139771e-02 -1.548633277416229248e-01 -2.190845459699630737e-01 -7.999880611896514893e-02 -9.460297226905822754e-02 1.005305200815200806e-01 -1.454535289667546749e-03 -1.376336216926574707e-01 9.304451197385787964e-02 2.716811001300811768e-01 1.613280177116394043e-01 1.954097151756286621e-01 2.986863553524017334e-01 2.618459165096282959e-01 -1.638506352901458740e-01 4.146865606307983398e-01 2.232722193002700806e-01 -2.138886786997318268e-02 1.462805718183517456e-01 7.719863206148147583e-02 1.091823577880859375e-01 -1.785359978675842285e-01 2.772165462374687195e-03 1.241785585880279541e-01 -5.975477397441864014e-02 4.323763400316238403e-02 2.043356150388717651e-01 2.715090811252593994e-01 -6.487070769071578979e-02 -3.504172712564468384e-02 3.151950240135192871e-01
8.478736877441406250e-02 2.718093097209930420e-01 -1.531226839870214462e-02 -1.128185763955116272e-01 1.194232106208801270e-01 -2.677024304866790771e-01 2.305061370134353638e-02 9.635949134826660156e-02 -2.781986892223358154e-01 -2.237706780433654785e-01 1.298596262931823730e-01 3.739385306835174561e-02 -1.542269140481948853e-01 1.824996024370193481e-01 2.631546556949615479e-01 3.206056654453277588e-01 3.881456553936004639e-01 1.166362017393112183e-01 -3.050971589982509613e-02 2.827314138412475586e-01 2.498978935182094574e-02 1.770064383745193481e-01 -2.612001001834869385e-01 -1.233507841825485229e-01 7.340043038129806519e-02 -1.065785959362983704e-01 -8.710675872862339020e-03 -1.276412308216094971e-01 1.986889541149139404e-01 -2.543641068041324615e-02 -3.168678656220436096e-02 2.442393079400062561e-02
1.877346336841583252e-01 2.104858607053756714e-01 5.025039613246917725e-02 -1.563304364681243896e-01 -2.684916928410530090e-02 -2.858076989650726318e-01 -5.889134947210550308e-03 1.735961437225341797e-01 1.554215885698795319e-02 2.403999492526054382e-02 -5.157057940959930420e-02 -1.610707342624664307e-01 9.910032898187637329e-02 1.676110625267028809e-01 1.439378857612609863e-01 -1.351894885301589966e-01 1.221544891595840454e-01 9.747343137860298157e-03 4.844785481691360474e-02 -7.160564512014389038e-02 -1.997457891702651978e-01 3.148509860038757324e-01 -1.202301234006881714e-01 1.195035576820373535e-01 1.244510337710380554e-01 2.790578603744506836e-01 -3.066757321357727051e-01 3.210094273090362549e-01 -1.848313957452774048e-01 1.488587856292724609e-01 1.217271015048027039e-02 3.706657290458679199e-01
-2.729023694992065430e-01 2.806830108165740967e-01 1.584667116403579712e-01 -1.915628910064697266e-01 -9.405469521880149841e-03 -2.334092855453491211e-01 -3.550601005554199219e-02 1.615378707647323608e-01 9.392359107732772827e-02 -1.540472656488418579e-01 1.552969664335250854e-01 1.565189510583877563e-01 -1.144180670380592346e-01 3.746381402015686035e-01 8.786040544509887695e-02 9.063687920570373535e-02 8.880474418401718140e-02 7.601658254861831665e-02 3.423237055540084839e-02 -5.933443829417228699e-02 2.372451722621917725e-01 2.381894290447235107e-01 -2.009010612964630127e-01 6.435481458902359009e-02 1.955396384000778198e-01 2.149431854486465454e-01 -2.736302614212036133e-01 8.789034187793731689e-02 1.532004587352275848e-02 -6.115866824984550476e-02 5.783107131719589233e-02 3.197325468063354492e-01
1.012752279639244080e-01 2.661264240741729736e-01 -6.802111864089965820e-02 -2.144156247377395630e-01 1.812803298234939575e-01 -1.954638063907623291e-01 -1.556068062782287598e-01 3.352416679263114929e-02 1.046606898307800293e-01 -7.715677469968795776e-02 1.092064976692199707e-01 9.931588917970657349e-02 1.495464444160461426e-01 1.669046133756637573e-01 8.398159593343734741e-02 2.258705347776412964e-01 2.610623836517333984e-01 4.326295852661132812e-01 9.743105620145797729e-03 -4.123761877417564392e-02 -6.373035907745361328e-02 2.531594932079315186e-01 -4.011217951774597168e-01 -1.043809577822685242e-02 -1.145345941185951233e-01 -1.002327650785446167e-01 8.986737579107284546e-02 -1.957919448614120483e-01 1.839197427034378052e-01 1.261231601238250732e-01 -1.304797679185867310e-01 -4.810781404376029968e-02
2.568023204803466797e-01 3.525205254554748535e-01 1.095914468169212341e-01 -8.133152127265930176e-02 4.151513054966926575e-02 -1.815182715654373169e-01 -1.509336382150650024e-02 2.989177703857421875e-01 -1.274147033691406250e-01 3.084786422550678253e-02 1.310246884822845459e-01 -3.257289901375770569e-02 1.379778236150741577e-01 6.350167840719223022e-02 -1.157674640417098999e-01 2.336805015802383423e-01 2.858048379421234131e-01 4.327901005744934082e-01 1.566157191991806030e-01 1.207641437649726868e-01 -3.548489185050129890e-03 3.525221049785614014e-01 -2.565446197986602783e-01 -5.254736542701721191e-02 -6.469555664807558060e-04 1.127653196454048157e-02 1.451036334037780762e-02 -1.572061330080032349e-01 5.942156910896301270e-02 1.010581701993942261e-01 -8.336585015058517456e-03 -2.410537190735340118e-02
-1.162204667925834656e-01 -1.534909289330244064e-02 3.641267493367195129e-02 -3.817863166332244873e-01 -2.836492955684661865e-01 -1.660130470991134644e-01 -1.060675755143165588e-01 -2.465587407350540161e-01 -3.393503651022911072e-02 -6.614322960376739502e-02 2.855597808957099915e-02 -2.885995618999004364e-02 -4.405376315116882324e-02 -3.683505346998572350e-04 1.318411380052566528e-01 -4.860095307230949402e-02 2.411845773458480835e-01 5.130706727504730225e-02 1.408210992813110352e-01 -9.909219294786453247e-02 2.018460780382156372e-01 3.813206255435943604e-01 -2.329651713371276855e-01 3.720010817050933838e-01 1.816857010126113892e-01 -2.244814112782478333e-02 -1.787213981151580811e-02 1.818812489509582520e-01 6.653938442468643188e-02 2.094258964061737061e-01 2.139706611633300781e-01 -3.317464608699083328e-03
5.703425407409667969e-02 -4.108333028852939606e-03 -9.527909755706787109e-02 -2.391828447580337524e-01 -1.443416904658079147e-02 -8.229677379131317139e-02 -1.822434067726135254e-01 6.743736565113067627e-02 1.875857263803482056e-02 7.119008339941501617e-03 9.151715785264968872e-02 1.880166232585906982e-01 -2.773856222629547119e-01 2.293025255203247070e-01 7.946984469890594482e-02 1.021124944090843201e-01 3.541807830333709717e-01 2.665195763111114502e-01 1.637917757034301758e-01 1.057398468255996704e-01 3.149925470352172852e-01 4.006232619285583496e-01 -1.319448370486497879e-02 1.106929928064346313e-01 -4.872069507837295532e-02 1.413214653730392456e-01 2.233899533748626709e-01 -2.234414070844650269e-01 1.714566946029663086e-01 8.143886923789978027e-02 1.286297440528869629e-01 -1.180146932601928711e-01
-6.375388801097869873e-02 -1.825024001300334930e-02 -5.114198103547096252e-02 -1.155108436942100525e-01 -1.429816186428070068e-01 -3.754115402698516846e-01 -1.847470253705978394e-01 7.331038266420364380e-02 2.216044813394546509e-01 4.430526122450828552e-02 -5.201286170631647110e-03 -3.186683356761932373e-02 8.056735247373580933e-02 2.731550335884094238e-01 1.176475510001182556e-01 1.934342384338378906e-01 2.277940660715103149e-01 2.164082042872905731e-02 1.931328475475311279e-01 1.169001460075378418e-01 -4.345478862524032593e-02 4.135919511318206787e-01 -2.949725091457366943e-01 2.555345594882965088e-01 -2.973273210227489471e-02 7.590634375810623169e-02 -1.407713592052459717e-01 -1.210827082395553589e-01 -2.292067706584930420e-01 2.004049569368362427e-01 1.321999430656433105e-01 1.200339272618293762e-01
-2.983679771423339844e-01 1.220945566892623901e-01 -1.011721342802047729e-01 -8.466710150241851807e-02 -1.150128543376922607e-01 -5.383621528744697571e-02 -6.269052624702453613e-02 -8.004622906446456909e-02 -6.232878938317298889e-02 -1.632110625505447388e-01 1.724003404378890991e-01 -3.273392468690872192e-02 4.266139864921569824e-02 8.617902547121047974e-02 1.024119704961776733e-01 -3.103161156177520752e-01 4.004785120487213135e-01 1.301109641790390015e-01 1.126230228692293167e-02 2.744309902191162109e-01 -8.564731106162071228e-03 3.683325946331024170e-01 -4.126876592636108398e-01 -1.643305420875549316e-01 1.145128067582845688e-02 -3.162274882197380066e-02 -1.224088966846466064e-01 2.170746028423309326e-02 -4.416630789637565613e-02 1.680913865566253662e-01 -6.348304450511932373e-02 1.955080479383468628e-01
-1.353855133056640625e-01 2.295987904071807861e-01 -1.475246101617813110e-01 -3.042564094066619873e-01 2.393891960382461548e-01 1.710622608661651611e-01 -1.886403411626815796e-01 8.891277015209197998e-02 -1.685770303010940552e-01 1.912921220064163208e-01 -1.072777211666107178e-01 -7.391615957021713257e-02 -6.390499323606491089e-02 2.104205638170242310e-01 2.492464184761047363e-01 -7.514004409313201904e-02 4.466505646705627441e-01 1.702022552490234375e-01 1.668511927127838135e-01 -2.121861279010772705e-01 1.802173256874084473e-01 2.555473893880844116e-02 -3.101930022239685059e-02 -4.288302361965179443e-02 1.747722029685974121e-01 -7.224687188863754272e-02 -2.601335644721984863e-01 5.061975866556167603e-02 4.197027161717414856e-02 1.240410506725311279e-01 -1.316442936658859253e-01 9.333269298076629639e-02
-5.745277181267738342e-02 2.920950353145599365e-01 2.340625971555709839e-01 -3.228501677513122559e-01 3.943560644984245300e-02 1.152992770075798035e-01 -2.639916539192199707e-01 -9.733635932207107544e-03 -6.415130570530891418e-03 2.498505562543869019e-01 -1.371485292911529541e-01 2.302491217851638794e-01 7.042570412158966064e-02 2.396729029715061188e-02 3.315432071685791016e-01 -1.964932978153228760e-01 3.839890062808990479e-01 1.655493378639221191e-01 -8.292813599109649658e-02 1.725386828184127808e-01 1.109597682952880859e-01 1.813204437494277954e-01 -1.370801180601119995e-01 1.094923447817564011e-02 1.089000925421714783e-01 8.543643355369567871e-02 -5.425326153635978699e-02 1.546209007501602173e-01 -9.973485767841339111e-02 2.541750855743885040e-02 -1.380482316017150879e-01 1.676617711782455444e-01
1.107396632432937622e-01 9.857080131769180298e-02 1.194049045443534851e-01 -2.885394394397735596e-01 -1.576256589032709599e-03 2.423603385686874390e-01 -3.564370796084403992e-02 1.503565162420272827e-01 -1.415888369083404541e-01 8.782974630594253540e-02 6.292536109685897827e-02 -1.131748408079147339e-01 2.046012282371520996e-01 1.263430118560791016e-01 1.159945949912071228e-01 -2.009597867727279663e-01 4.891150295734405518e-01 2.176895886659622192e-01 -2.025227062404155731e-03 1.565827727317810059e-01 1.999704986810684204e-01 1.977626383304595947e-01 -2.097176611423492432e-01 8.881208300590515137e-02 1.577447205781936646e-01 -8.235683664679527283e-03 -1.831780970096588135e-01 9.522767364978790283e-02 5.548924952745437622e-02 4.354147985577583313e-02 -2.296941429376602173e-01 2.725363373756408691e-01
-5.259674042463302612e-02 1.998329311609268188e-01 -5.647135153412818909e-02 -1.344329118728637695e-01 2.683800086379051208e-02 8.920882642269134521e-02 -1.108865290880203247e-01 1.922167092561721802e-01 -6.790769100189208984e-02 2.156624756753444672e-02 9.219334274530410767e-02 5.646805837750434875e-02 1.714103817939758301e-01 1.305050998926162720e-01 6.029349565505981445e-02 -2.373586595058441162e-02 3.384439945220947266e-01 -7.434067875146865845e-02 2.619915306568145752e-01 1.653699427843093872e-01 2.576983273029327393e-01 3.156168758869171143e-01 -2.042287290096282959e-01 1.579729914665222168e-01 7.969628274440765381e-02 -1.426825486123561859e-02 -9.042095392942428589e-02 3.246089518070220947e-01 1.341884732246398926e-01 3.195960521697998047e-01 -1.325785964727401733e-01 3.227521479129791260e-01
-1.494291871786117554e-01 2.303438186645507812e-01 -4.039449989795684814e-02 -4.027737677097320557e-01 1.094084382057189941e-01 2.467373162508010864e-01 -1.945719718933105469e-01 2.013190686702728271e-01 -2.072333395481109619e-01 1.250674296170473099e-02 -6.623262166976928711e-02 3.470357507467269897e-02 2.310359030961990356e-01 1.455956697463989258e-01 2.144969105720520020e-01 -9.784267842769622803e-02 2.534710764884948730e-01 2.019723206758499146e-01 9.450564533472061157e-02 5.339662730693817139e-02 1.391566544771194458e-01 4.109996929764747620e-02 -1.664694100618362427e-01 -1.363396793603897095e-01 -2.016219310462474823e-02 5.817084386944770813e-02 -2.780054509639739990e-01 -1.483496874570846558e-01 -9.187973919324576855e-04 1.413330882787704468e-01 -2.705689072608947754e-01 2.240990549325942993e-01
1.907616406679153442e-01 3.100831508636474609e-01 -2.763667702674865723e-01 -3.092637062072753906e-01 -1.858994066715240479e-01 -2.614699900150299072e-01 7.118559628725051880e-02 1.262684613466262817e-01 3.759558871388435364e-02 1.809060871601104736e-01 1.626769453287124634e-01 -9.244493395090103149e-02 1.823523342609405518e-01 1.868683993816375732e-01 3.403951525688171387e-01 5.821758136153221130e-02 1.154500022530555725e-01 5.114777013659477234e-02 2.140755578875541687e-02 -8.210409432649612427e-03 1.003752276301383972e-01 1.179370358586311340e-01 -1.852463334798812866e-01 2.906461060047149658e-01 1.591761782765388489e-02 2.618132531642913818e-01 1.006490290164947510e-01 -8.673504739999771118e-02 -2.311076074838638306e-01 1.678213663399219513e-02 -1.172019690275192261e-01 4.232390597462654114e-02
1.097131222486495972e-01 1.960453204810619354e-02 -1.603545844554901123e-01 -2.176727056503295898e-01 7.246617227792739868e-03 -2.572993338108062744e-01 2.179815806448459625e-02 9.496384114027023315e-02 -7.628083974123001099e-02 1.853455752134323120e-01 1.342120170593261719e-01 1.090160533785820007e-01 -1.982502043247222900e-01 -8.634131401777267456e-02 3.396808356046676636e-02 3.482097387313842773e-02 1.708377599716186523e-01 3.166081309318542480e-01 -1.931045502424240112e-01 1.189104318618774414e-01 -1.886233538389205933e-01 3.176238834857940674e-01 -2.548263408243656158e-02 1.142330765724182129e-01 1.043138951063156128e-01 9.182758629322052002e-02 -3.488384485244750977e-01 2.317894250154495239e-02 1.297274976968765259e-01 4.523121714591979980e-01 1.477948576211929321e-01 6.103994697332382202e-02
-7.743826508522033691e-02 1.221677884459495544e-01 5.251934379339218140e-02 -2.284583151340484619e-01 -1.370562762022018433e-01 1.466394662857055664e-01 -1.623209752142429352e-02 1.371367424726486206e-01 -1.704096645116806030e-01 9.765923023223876953e-02 7.292249798774719238e-02 1.450995951890945435e-01 1.013025082647800446e-02 3.015561103820800781e-01 7.517817616462707520e-02 -2.485820651054382324e-01 3.631586432456970215e-01 -5.617332831025123596e-02 2.247858494520187378e-01 2.241389155387878418e-01 6.225242465734481812e-02 3.152083158493041992e-01 -3.658331930637359619e-01 -2.488293685019016266e-02 9.052386879920959473e-02 -1.935112290084362030e-02 -9.297385066747665405e-02 1.849078685045242310e-01 2.018928080797195435e-01 2.043594419956207275e-01 -6.005245819687843323e-02 1.741045117378234863e-01
-1.187659054994583130e-01 2.090081125497817993e-01 8.864740282297134399e-02 -3.674092590808868408e-01 9.544204920530319214e-02 -1.751381531357765198e-02 -1.740370839834213257e-01 3.003829419612884521e-01 -5.695217847824096680e-02 1.684418618679046631e-01 -1.692659221589565277e-02 1.353828608989715576e-01 -1.846035127528011799e-03 1.892954856157302856e-01 4.306280985474586487e-02 -1.318247914314270020e-01 2.384900599718093872e-01 1.370444148778915405e-01 1.249990388751029968e-01 2.072244733572006226e-01 1.257615089416503906e-01 9.864497184753417969e-02 -1.830209344625473022e-01 1.223221942782402039e-01 -1.884174644947052002e-01 -1.282344460487365723e-01 -1.951655447483062744e-01 1.995859146118164062e-01 -7.607258856296539307e-02 2.907548546791076660e-01 -6.411160342395305634e-03 3.683212697505950928e-01
2.335481196641921997e-01 3.559873998165130615e-02 -1.767766475677490234e-01 -2.130060344934463501e-01 2.922403439879417419e-02 -1.885513216257095337e-01 -1.439824048429727554e-02 8.001043647527694702e-02 -6.832470744848251343e-02 -4.949961602687835693e-02 -8.302591741085052490e-03 2.312169522047042847e-01 -7.743012160062789917e-02 -8.478796482086181641e-02 -2.689565904438495636e-02 2.441132627427577972e-02 4.382601678371429443e-01 1.259913388639688492e-02 6.034741550683975220e-02 1.419712752103805542e-01 -1.055268719792366028e-01 5.236822962760925293e-01 1.633992344141006470e-01 1.422090232372283936e-01 1.462871432304382324e-01 8.762821555137634277e-02 -1.814111322164535522e-01 -1.947693079710006714e-01 1.541494429111480713e-01 2.027023434638977051e-01 1.498901098966598511e-01 1.175942644476890564e-01
-1.139364391565322876e-02 2.463707625865936279e-01 -1.824997514486312866e-01 -2.489075064659118652e-01 -1.466765254735946655e-01 9.728239476680755615e-02 9.541490674018859863e-02 2.754512010142207146e-03 -2.717542946338653564e-01 2.419161498546600342e-01 2.410892546176910400e-01 1.313386764377355576e-02 1.213992834091186523e-01 1.164693385362625122e-01 3.915468975901603699e-02 -2.525543570518493652e-01 2.751971483230590820e-01 1.918464601039886475e-01 8.638427406549453735e-02 1.999565213918685913e-02 1.055945828557014465e-01 1.036322638392448425e-01 -2.848978340625762939e-01 8.348265662789344788e-03 1.495573222637176514e-01 -7.272882759571075439e-02 -9.297459572553634644e-02 6.805089861154556274e-02 2.625879943370819092e-01 3.812249302864074707e-01 -1.405102163553237915e-01 1.450651139020919800e-01
1.891044825315475464e-01 4.024492204189300537e-02 -2.547448575496673584e-01 -1.260676514357328415e-02 1.888447552919387817e-01 -8.467955887317657471e-02 8.348092436790466309e-02 1.881775259971618652e-01 1.727176457643508911e-01 1.447134166955947876e-01 -6.723690778017044067e-02 1.099121421575546265e-01 -8.690297603607177734e-02 1.094801798462867737e-01 1.647941470146179199e-01 6.996558606624603271e-02 3.054432868957519531e-01 1.172733157873153687e-01 -2.715792953968048096e-01 -5.298542790114879608e-03 3.402785956859588623e-01 8.798007667064666748e-02 -3.335951268672943115e-01 2.591443359851837158e-01 -1.485297270119190216e-02 1.204778254032135010e-01 -2.368497550487518311e-01 2.842965126037597656e-01 2.078615725040435791e-01 9.139690548181533813e-02 -6.727254390716552734e-02 -5.330307781696319580e-02
5.030352249741554260e-02 2.010402977466583252e-01 -1.188385263085365295e-01 -4.864376783370971680e-02 -6.002948433160781860e-02 -2.108046226203441620e-02 7.439020276069641113e-02 2.063738405704498291e-01 -3.497474789619445801e-01 6.279190629720687866e-02 2.022600024938583374e-01 1.070913895964622498e-01 7.919617742300033569e-02 3.191992044448852539e-01 1.852336227893829346e-01 -7.802157104015350342e-02 3.015754818916320801e-01 2.243115752935409546e-01 1.073266789317131042e-01 2.406816482543945312e-01 2.720105648040771484e-02 1.205634847283363342e-01 -1.738045066595077515e-01 -9.859186829999089241e-04 3.358244299888610840e-01 -1.704960614442825317e-01 -1.038072332739830017e-01 1.555630862712860107e-01 9.412043541669845581e-02 2.136784940958023071e-01 -1.575383245944976807e-01 2.209890037775039673e-01
1.263843029737472534e-01 1.539914458990097046e-01 -1.551200449466705322e-01 -1.603253781795501709e-01 1.731936633586883545e-01 -2.928251028060913086e-01 -2.125364989042282104e-01 1.157260462641716003e-01 -5.594483762979507446e-02 5.227437615394592285e-02 1.627692729234695435e-01 -2.105163596570491791e-02 -1.044714525341987610e-01 1.254658401012420654e-01 9.244024008512496948e-02 2.204354852437973022e-01 1.339129209518432617e-01 4.167429208755493164e-01 2.290960550308227539e-01 -2.970079518854618073e-02 1.710902303457260132e-01 3.504326343536376953e-01 8.056405931711196899e-03 4.016907140612602234e-02 1.266110390424728394e-01 -9.521401487290859222e-03 -1.562601774930953979e-01 -1.005628034472465515e-01 2.994152903556823730e-01 -7.750326395034790039e-02 1.424498856067657471e-02 -2.727816700935363770e-01
7.548160851001739502e-02 -2.517806133255362511e-03 -5.619461834430694580e-02 -2.546460032463073730e-01 1.091458201408386230e-01 -1.325948983430862427e-01 -1.347039788961410522e-01 1.315588057041168213e-01 -1.362563073635101318e-01 5.046050064265727997e-03 -1.216345056891441345e-01 1.753918454051017761e-02 -7.832290977239608765e-02 2.405897341668605804e-02 2.760602533817291260e-01 -4.585989564657211304e-02 3.407786488533020020e-01 7.005525380373001099e-02 2.511382997035980225e-01 8.887108415365219116e-02 4.070878028869628906e-02 1.799833178520202637e-01 -1.167547479271888733e-01 1.407580524682998657e-01 7.882130146026611328e-02 3.257552385330200195e-01 -3.592170774936676025e-01 1.169176921248435974e-01 2.328726463019847870e-02 8.327979594469070435e-02 2.890350222587585449e-01 3.702300488948822021e-01
-2.759693264961242676e-01 1.679251044988632202e-01 -2.760185115039348602e-02 -2.953928112983703613e-01 -1.590385437011718750e-01 -1.467843055725097656e-01 -1.628935635089874268e-01 2.187334746122360229e-01 -6.904208660125732422e-02 -1.656704396009445190e-02 -1.879117637872695923e-01 1.331166326999664307e-01 -9.659272432327270508e-02 -7.827064022421836853e-03 -3.540885075926780701e-02 -1.212569922208786011e-01 4.451599121093750000e-01 4.666599258780479431e-02 -1.526273693889379501e-02 -1.601552404463291168e-02 7.988243550062179565e-02 7.097793370485305786e-02 -1.549851000308990479e-01 5.013932287693023682e-02 1.279538869857788086e-01 6.253152340650558472e-02 -1.960988789796829224e-01 -9.513032436370849609e-02 4.085934534668922424e-02 4.338133931159973145e-01 1.743509769439697266e-01 2.759507000446319580e-01
7.014523446559906006e-02 1.056348532438278198e-01 -2.077807113528251648e-02 -2.540248334407806396e-01 -1.370240449905395508e-01 1.159509867429733276e-01 -1.912227272987365723e-02 8.023244887590408325e-02 -2.543695271015167236e-01 1.718943417072296143e-01 8.188106119632720947e-02 6.040516123175621033e-02 -5.694631952792406082e-03 -7.801545411348342896e-02 2.464245110750198364e-01 -1.752076596021652222e-01 3.888678252696990967e-01 2.424539774656295776e-01 2.216520458459854126e-01 1.813946664333343506e-01 3.129073679447174072e-01 2.274741232395172119e-01 -1.333786100149154663e-01 -7.830299437046051025e-02 1.791643649339675903e-01 -8.942071348428726196e-02 -3.092676401138305664e-01 -2.559386566281318665e-02 1.578282415866851807e-01 3.580654785037040710e-02 -1.707805395126342773e-01 1.429091095924377441e-01
-6.462140940129756927e-03 3.453875482082366943e-01 7.783104479312896729e-02 -1.710921227931976318e-01 1.343657076358795166e-02 -2.416641414165496826e-01 -1.110654417425394058e-02 -2.237002179026603699e-02 -5.899935960769653320e-02 -1.676551103591918945e-01 1.582080870866775513e-01 -8.447403460741043091e-02 4.315324500203132629e-02 1.294092684984207153e-01 3.111558556556701660e-01 2.403760105371475220e-01 1.901898533105850220e-01 3.346192836761474609e-01 1.328309532254934311e-02 3.033129870891571045e-02 6.565893441438674927e-02 2.483856230974197388e-01 -4.529529809951782227e-01 -1.313341259956359863e-01 4.859343171119689941e-02 5.692144483327865601e-02 -2.975411713123321533e-03 -6.228006258606910706e-02 3.875802829861640930e-02 1.622834056615829468e-01 8.966570347547531128e-02 -2.571766972541809082e-01
-2.475985325872898102e-02 1.384504046291112900e-02 -1.853418536484241486e-02 -1.516104936599731445e-01 1.833055727183818817e-02 -5.671710148453712463e-02 7.593913376331329346e-02 1.199702620506286621e-01 -1.352730691432952881e-01 8.825642615556716919e-02 7.639709860086441040e-02 5.344025790691375732e-02 9.015277028083801270e-02 3.230463266372680664e-01 4.051455482840538025e-02 -3.081741333007812500e-01 3.777222633361816406e-01 1.548734009265899658e-01 1.638276278972625732e-01 1.769659668207168579e-01 2.448893189430236816e-01 4.010596871376037598e-01 -4.435849376022815704e-03 -9.517741273157298565e-04 8.032195270061492920e-02 -9.548756480216979980e-02 -1.672899872064590454e-01 2.045829296112060547e-01 1.987940669059753418e-01 2.042106688022613525e-01 -2.374947071075439453e-01 1.989543139934539795e-01
1.770003288984298706e-01 1.059347987174987793e-01 3.890505468007177114e-06 -2.677786350250244141e-01 5.058523640036582947e-02 8.987797796726226807e-02 -9.303083270788192749e-02 -1.077933385968208313e-01 -1.813913881778717041e-01 -6.570003181695938110e-02 1.743017584085464478e-01 2.551583200693130493e-02 -3.188443481922149658e-01 6.088286638259887695e-02 7.291974872350692749e-02 -1.121782734990119934e-01 1.897011846303939819e-01 1.333407908678054810e-01 2.229049801826477051e-01 2.110567390918731689e-01 2.655241191387176514e-01 2.683337330818176270e-01 -2.550520002841949463e-01 3.516841530799865723e-01 1.140155345201492310e-01 -1.583608239889144897e-01 -9.871928393840789795e-02 1.279176473617553711e-01 -1.796924024820327759e-01 2.412403821945190430e-01 1.623702943325042725e-01 5.511087179183959961e-02
2.299606800079345703e-02 2.791290283203125000e-01 2.445922940969467163e-01 -2.392213977873325348e-02 3.074212670326232910e-01 -1.781436651945114136e-01 1.028019711375236511e-01 2.135265767574310303e-01 -5.212991684675216675e-02 -2.931675128638744354e-02 -8.383557945489883423e-02 9.093820303678512573e-02 -5.408043041825294495e-02 3.218447864055633545e-01 8.275533095002174377e-03 -1.514899879693984985e-01 2.541640698909759521e-01 8.580870181322097778e-02 1.367364376783370972e-01 3.080509901046752930e-01 1.145212724804878235e-01 2.101702094078063965e-01 -1.949551105499267578e-01 -1.453511714935302734e-01 -1.186151504516601562e-01 1.899516433477401733e-01 -2.509198486804962158e-01 -6.222117319703102112e-02 -7.512786984443664551e-02 9.853370487689971924e-02 -3.070201352238655090e-02 3.083816468715667725e-01
2.256260067224502563e-01 1.781300753355026245e-01 -1.445872187614440918e-01 -1.780287623405456543e-01 -4.924648441374301910e-03 -1.317415237426757812e-01 -1.983071714639663696e-01 2.463249024003744125e-03 -5.736820027232170105e-02 1.381302624940872192e-01 -7.463065534830093384e-02 1.627547740936279297e-01 -9.102670103311538696e-02 -1.554680615663528442e-02 2.024491280317306519e-01 1.833227649331092834e-02 3.485460579395294189e-01 -7.701419293880462646e-02 3.035073354840278625e-02 4.525092989206314087e-02 -2.249963432550430298e-01 4.461154937744140625e-01 1.281428933143615723e-01 1.180081814527511597e-01 2.763348398730158806e-03 2.702589035034179688e-01 -3.100154995918273926e-01 -5.520363897085189819e-02 1.066284477710723877e-01 1.953153312206268311e-01 2.675094902515411377e-01 1.071884483098983765e-02
-1.645777225494384766e-01 6.576226651668548584e-02 4.299322143197059631e-02 -3.970408141613006592e-01 1.300137955695390701e-02 -3.029745817184448242e-01 -2.084074914455413818e-01 -3.006867878139019012e-02 2.005190551280975342e-01 -1.287234127521514893e-01 6.325469352304935455e-03 -4.835314303636550903e-02 -1.374836266040802002e-01 3.301333263516426086e-02 1.433073431253433228e-01 2.176249325275421143e-01 4.044443666934967041e-01 -1.303928196430206299e-01 1.949390023946762085e-01 1.567600071430206299e-01 4.118813946843147278e-02 -4.885746166110038757e-02 -2.208050489425659180e-01 2.818125486373901367e-02 6.252459436655044556e-02 1.860438287258148193e-01 -3.030309081077575684e-01 1.709405034780502319e-01 1.165040731430053711e-01 1.500255316495895386e-01 -1.822475790977478027e-01 1.021618023514747620e-02
2.760877311229705811e-01 2.511655688285827637e-01 -3.603001683950424194e-02 -4.078527167439460754e-02 1.202222630381584167e-01 -2.748509645462036133e-01 -1.798234879970550537e-02 9.504320472478866577e-02 -3.422515094280242920e-01 2.157424390316009521e-01 -5.856444127857685089e-03 -2.419695816934108734e-02 -1.071321070194244385e-01 -7.638446241617202759e-02 1.982678472995758057e-01 -2.168693840503692627e-01 4.126035273075103760e-01 -7.725085131824016571e-03 2.457094192504882812e-02 -2.544289827346801758e-01 1.042316779494285583e-01 1.661827564239501953e-01 1.423349827527999878e-01 3.586202859878540039e-03 -2.145503647625446320e-02 1.485387533903121948e-01 -4.596565663814544678e-02 -3.395203873515129089e-02 -9.603526443243026733e-02 3.044532239437103271e-01 -2.304922938346862793e-01 1.232828274369239807e-01
-1.012127250432968140e-01 3.874273300170898438e-01 -1.054726764559745789e-01 -3.439275026321411133e-01 2.067966759204864502e-02 -1.117537319660186768e-01 1.208305731415748596e-02 6.586250662803649902e-02 6.236124411225318909e-02 9.236168116331100464e-02 8.185506612062454224e-02 1.169405505061149597e-01 7.513972371816635132e-02 3.674457967281341553e-01 5.871457606554031372e-02 -5.803285539150238037e-02 -1.441103816032409668e-01 2.141926288604736328e-01 -2.632951140403747559e-01 1.138592138886451721e-01 1.753779351711273193e-01 1.852908432483673096e-01 -6.474867463111877441e-02 2.405047863721847534e-01 -1.798547506332397461e-01 1.797181963920593262e-01 -1.394241601228713989e-01 -2.160847634077072144e-01 1.059328913688659668e-01 2.945819199085235596e-01 -2.588244341313838959e-02 -8.405046910047531128e-02
1.641635745763778687e-01 3.004610240459442139e-01 -1.190750896930694580e-01 -1.928999274969100952e-01 7.891133427619934082e-02 -2.019319981336593628e-01 -1.534633487462997437e-01 3.144018650054931641e-01 -1.497525954619050026e-03 -1.818200387060642242e-02 2.103021591901779175e-01 2.796328067779541016e-01 1.117404699325561523e-01 5.343015119433403015e-02 2.244926430284976959e-02 2.479721158742904663e-01 3.421341180801391602e-01 3.551516532897949219e-01 2.173427119851112366e-02 1.200546175241470337e-01 1.924117803573608398e-01 2.845411598682403564e-01 -1.344545334577560425e-01 -6.361895799636840820e-02 1.313298791646957397e-01 -5.048855766654014587e-02 4.432227090001106262e-02 -7.268624007701873779e-02 1.272444874048233032e-01 1.909844018518924713e-02 1.125758290290832520e-01 -8.621537685394287109e-02
-3.804918006062507629e-02 2.821751534938812256e-01 -2.687028944492340088e-01 7.841051556169986725e-03 1.349029876291751862e-02 -2.161208391189575195e-01 -1.954009085893630981e-01 1.116112321615219116e-01 -3.837016224861145020e-01 -1.269598305225372314e-01 9.687155485153198242e-02 3.150102198123931885e-01 -2.341516464948654175e-01 2.466895058751106262e-02 -1.475241482257843018e-01 1.446504294872283936e-01 1.098054125905036926e-01 2.849092185497283936e-01 2.213417887687683105e-01 6.242944300174713135e-02 -8.930026739835739136e-02 1.201930940151214600e-01 -1.064115166664123535e-01 -7.044979184865951538e-02 -3.748644888401031494e-02 3.050669729709625244e-01 -7.012156303972005844e-03 -1.305587589740753174e-01 2.412088364362716675e-01 1.331782341003417969e-02 2.978046657517552376e-03 -1.558603793382644653e-01
1.101123765110969543e-01 1.325575560331344604e-01 1.303119212388992310e-01 -2.436991930007934570e-01 -1.165776401758193970e-01 1.415973007678985596e-01 -2.051258683204650879e-01 1.537076830863952637e-01 -2.900600433349609375e-01 9.515041857957839966e-02 9.773937053978443146e-04 -7.055180519819259644e-02 2.523957192897796631e-01 9.252864867448806763e-02 2.658282816410064697e-01 -1.601144671440124512e-01 3.736042380332946777e-01 5.094807595014572144e-02 4.672237485647201538e-02 1.024265587329864502e-01 2.719182968139648438e-01 2.795833647251129150e-01 -4.956002905964851379e-02 -1.354789733886718750e-01 2.420874089002609253e-01 9.314188361167907715e-02 -1.473774164915084839e-01 7.875552773475646973e-02 2.933692038059234619e-01 1.076236963272094727e-01 -5.546978488564491272e-02 6.450062990188598633e-02
-7.077774405479431152e-02 2.927275896072387695e-01 -2.090918458998203278e-02 -1.773438602685928345e-01 1.688152551651000977e-01 -2.318108826875686646e-01 -5.627429857850074768e-02 -2.155895382165908813e-01 -4.367668181657791138e-02 -8.727063983678817749e-02 1.714508384466171265e-01 -8.142010122537612915e-02 2.279535531997680664e-01 9.806479513645172119e-02 1.903198808431625366e-01 2.448595762252807617e-01 3.712287247180938721e-01 -4.718544334173202515e-02 3.407694026827812195e-02 2.264091074466705322e-01 -8.207978308200836182e-02 1.478586047887802124e-01 -3.071228563785552979e-01 2.337836623191833496e-01 7.999319583177566528e-02 -9.581428021192550659e-02 -2.416374236345291138e-01 -1.702593266963958740e-01 -6.733999401330947876e-02 1.091434955596923828e-01 1.055386289954185486e-01 2.040762454271316528e-01
1.822330653667449951e-01 1.689407974481582642e-01 -9.506721794605255127e-02 -3.122513890266418457e-01 4.137332364916801453e-02 -1.742677390575408936e-01 -1.229166239500045776e-01 1.300494819879531860e-01 5.877075716853141785e-02 6.304273009300231934e-02 -1.673814207315444946e-01 1.451926380395889282e-01 -4.452654719352722168e-02 -1.524804085493087769e-01 5.512886121869087219e-02 1.324629485607147217e-01 3.110790550708770752e-01 5.623352900147438049e-02 -6.205897778272628784e-02 8.286135643720626831e-02 -2.529113292694091797e-01 4.261243045330047607e-01 -8.635666221380233765e-02 2.814036607742309570e-01 9.105006605386734009e-02 2.266127429902553558e-02 -1.878876090049743652e-01 -8.103844523429870605e-02 1.677246987819671631e-01 3.372416198253631592e-01 1.032333746552467346e-01 1.386736482381820679e-01
-1.027339696884155273e-01 4.876101389527320862e-02 -1.637047082185745239e-01 -1.375778615474700928e-01 5.078861117362976074e-02 -2.119571119546890259e-01 -3.925620913505554199e-01 -2.707654610276222229e-02 9.155788272619247437e-02 -1.480025053024291992e-01 -2.069265395402908325e-02 -3.947699815034866333e-02 -1.975699216127395630e-01 1.704908609390258789e-01 3.570884466171264648e-02 -7.286036852747201920e-03 5.343693494796752930e-01 5.344266444444656372e-02 -1.107164099812507629e-01 7.409234344959259033e-02 6.849329918622970581e-02 5.780801549553871155e-02 -1.030705049633979797e-01 -4.111285507678985596e-02 3.222746849060058594e-01 1.001276969909667969e-01 -3.326117396354675293e-01 3.174852579832077026e-02 -3.671292914077639580e-03 1.823629736900329590e-01 1.797852963209152222e-01 1.402686238288879395e-01
-1.630056053400039673e-01 1.766992956399917603e-01 5.987177137285470963e-03 -1.556615978479385376e-01 2.996541745960712433e-02 1.845668703317642212e-01 -3.317103981971740723e-01 1.597621142864227295e-01 8.050089329481124878e-02 1.077742353081703186e-01 1.922208368778228760e-01 5.947754159569740295e-02 1.830703765153884888e-01 2.610990703105926514e-01 6.825409084558486938e-02 -7.062440365552902222e-02 2.318580895662307739e-01 1.598082780838012695e-01 -2.321230061352252960e-02 -1.278060823678970337e-01 1.827969700098037720e-01 3.352207541465759277e-01 -1.442019492387771606e-01 1.339425444602966309e-01 1.721983961760997772e-02 -2.799516618251800537e-01 -2.899712920188903809e-01 1.331264078617095947e-01 -4.234307631850242615e-02 1.524453759193420410e-01 -3.544263169169425964e-02 3.000813722610473633e-01
1.681040972471237183e-02 -2.739223465323448181e-02 1.046513020992279053e-01 -6.898775696754455566e-02 -1.911131478846073151e-02 -5.828659981489181519e-02 -3.280268982052803040e-02 1.672764569520950317e-01 2.969802916049957275e-01 -1.331908851861953735e-01 9.549172222614288330e-02 -2.061893939971923828e-01 -8.210157603025436401e-02 1.275647431612014771e-01 1.605992019176483154e-01 -2.067781612277030945e-02 4.008479118347167969e-01 1.128582134842872620e-01 3.103912435472011566e-02 -1.397458165884017944e-01 9.666196256875991821e-02 3.180529177188873291e-01 -1.422719359397888184e-01 2.145466804504394531e-01 2.485405802726745605e-01 -2.480055093765258789e-01 -1.607223302125930786e-01 7.979632914066314697e-02 2.477298825979232788e-01 1.148319467902183533e-01 3.370521664619445801e-01 1.712097823619842529e-01
2.165488749742507935e-01 4.555096626281738281e-01 -1.086333617568016052e-01 1.529494673013687134e-02 1.100190058350563049e-01 -2.389938011765480042e-02 -1.005283817648887634e-01 -4.991683643311262131e-03 1.261280626058578491e-01 -1.679041981697082520e-01 3.213646262884140015e-02 1.040417626500129700e-01 -2.886774716898798943e-03 2.833517789840698242e-01 1.000515297055244446e-01 2.570720613002777100e-01 2.612819671630859375e-01 2.903629243373870850e-01 9.382293373346328735e-02 1.610117256641387939e-01 1.696997731924057007e-01 9.735532850027084351e-02 -2.914422452449798584e-01 1.036293357610702515e-01 6.956378370523452759e-02 1.600854098796844482e-02 6.134410575032234192e-02 -2.158841937780380249e-01 1.282049864530563354e-01 2.203603833913803101e-01 1.676533967256546021e-01 -1.691101044416427612e-01
-2.921723201870918274e-02 1.542156562209129333e-02 -2.043550312519073486e-01 -1.017787866294384003e-02 3.191636204719543457e-01 -3.131746780127286911e-03 -2.530585825443267822e-01 2.058635950088500977e-01 1.807746887207031250e-01 -1.352192312479019165e-01 1.190242096781730652e-01 -2.068680226802825928e-01 -1.011583134531974792e-01 3.261671662330627441e-01 2.379376292228698730e-01 -8.455404639244079590e-02 3.575157225131988525e-01 3.684879466891288757e-02 8.606554567813873291e-02 -7.394507527351379395e-02 -2.900714427232742310e-02 1.924555301666259766e-01 1.010827794671058655e-01 2.068042010068893433e-01 9.578099101781845093e-02 -1.007338315248489380e-01 -1.927501559257507324e-01 3.065733984112739563e-02 4.714854434132575989e-02 5.405554547905921936e-02 2.065428495407104492e-01 3.497261703014373779e-01
4.861608520150184631e-02 3.443705290555953979e-02 1.092241182923316956e-01 -2.754027545452117920e-01 -1.220486462116241455e-01 -1.060825437307357788e-01 -3.327635526657104492e-01 -5.291295424103736877e-02 -2.747079133987426758e-01 -6.391675025224685669e-02 1.587371975183486938e-01 2.462561726570129395e-01 -1.082142516970634460e-01 1.116357743740081787e-01 2.186858206987380981e-01 -2.698412239551544189e-01 2.945881485939025879e-01 8.530516177415847778e-03 2.170569151639938354e-01 1.937338709831237793e-01 1.234836131334304810e-01 2.192310988903045654e-01 -1.898806989192962646e-01 6.952148675918579102e-02 1.014234870672225952e-01 -6.349103152751922607e-02 5.494978278875350952e-02 2.508594989776611328e-01 -5.252166092395782471e-02 2.820339500904083252e-01 -2.893550693988800049e-02 1.403091698884963989e-01
-7.238250225782394409e-02 5.208705738186836243e-02 -9.126232564449310303e-02 -2.067607939243316650e-01 -9.745206683874130249e-02 -2.585706412792205811e-01 -1.022656485438346863e-01 -1.298808455467224121e-01 -3.466033041477203369e-01 -3.091431260108947754e-01 -3.187816962599754333e-02 1.508366167545318604e-01 4.743702337145805359e-02 1.185888871550559998e-01 -4.612695053219795227e-02 2.657324261963367462e-02 3.571322560310363770e-01 1.208201646804809570e-01 -4.544034600257873535e-02 8.107152581214904785e-02 -1.340975761413574219e-01 1.754662692546844482e-01 -3.544410169124603271e-01 -2.929579280316829681e-02 1.004982832819223404e-02 -2.235872447490692139e-01 -3.458824157714843750e-01 -7.454606238752603531e-03 5.902689695358276367e-02 7.691740524023771286e-03 1.091380119323730469e-01 2.596048116683959961e-01
-2.764480933547019958e-02 2.016898393630981445e-01 3.836052492260932922e-02 -2.855138182640075684e-01 2.868169248104095459e-01 -1.088571734726428986e-04 -9.835196286439895630e-02 2.437876313924789429e-01 -1.735077798366546631e-01 1.441139727830886841e-01 -9.085775353014469147e-03 1.351198256015777588e-01 -1.096785441040992737e-02 -2.237429842352867126e-02 1.954891020432114601e-03 -1.509076356887817383e-01 4.265769422054290771e-01 -8.217491954565048218e-02 1.665079593658447266e-01 -4.599892348051071167e-02 -6.051910668611526489e-02 1.696560531854629517e-01 -1.569865345954895020e-01 1.821314394474029541e-01 2.519482672214508057e-01 2.370765656232833862e-01 -1.981520950794219971e-01 3.064202964305877686e-01 -1.406791806221008301e-01 -1.583005785942077637e-01 6.693620234727859497e-02 1.434968113899230957e-01
-9.632898867130279541e-02 2.073731422424316406e-01 3.121289610862731934e-01 -1.326147764921188354e-01 7.333070039749145508e-02 4.579388350248336792e-02 6.900415569543838501e-02 1.926289647817611694e-01 -2.645853459835052490e-01 -3.063058666884899139e-02 -3.668962162919342518e-04 -4.781230911612510681e-02 5.330814979970455170e-03 1.528139412403106689e-01 -7.789183408021926880e-03 -7.400632649660110474e-02 3.412332832813262939e-01 1.543767601251602173e-01 1.224365830421447754e-01 7.235354185104370117e-02 2.668660283088684082e-01 2.582836449146270752e-01 -2.539362013339996338e-01 2.782602608203887939e-01 1.030594781041145325e-01 -1.640144288539886475e-01 -1.733768284320831299e-01 1.307541579008102417e-01 2.578865587711334229e-01 1.065430194139480591e-01 -1.112548485398292542e-01 2.568365037441253662e-01
-5.263820663094520569e-02 3.954510390758514404e-01 -1.640626192092895508e-01 -3.032008111476898193e-01 -9.834987670183181763e-02 -7.423136383295059204e-02 5.088131129741668701e-02 -4.921782761812210083e-02 9.476764127612113953e-03 4.988398402929306030e-02 -1.442595869302749634e-01 1.725514084100723267e-01 1.919800490140914917e-01 2.882706820964813232e-01 7.876341044902801514e-02 -3.399518132209777832e-01 2.175868749618530273e-01 1.758349686861038208e-01 1.514312028884887695e-01 -6.981143355369567871e-02 -6.408217549324035645e-02 1.208848431706428528e-01 -2.440415918827056885e-01 -1.528907716274261475e-01 2.739813365042209625e-02 -1.680787056684494019e-01 -3.125813603401184082e-01 1.178422868251800537e-01 -1.520363986492156982e-01 9.775442630052566528e-02 -1.489086002111434937e-01 -6.129745021462440491e-02
-1.575456187129020691e-02 4.536757767200469971e-01 -1.479793041944503784e-01 -2.771483063697814941e-01 1.249865293502807617e-01 -7.929414510726928711e-02 2.932310476899147034e-02 8.483458310365676880e-02 -2.315852642059326172e-01 1.055238991975784302e-01 2.421896606683731079e-01 -2.367689609527587891e-01 -1.475917100906372070e-01 3.473194688558578491e-02 -1.449733227491378784e-01 -2.066762931644916534e-02 4.023843407630920410e-01 2.048441953957080841e-02 3.159112483263015747e-02 2.018993534147739410e-02 -7.611905038356781006e-02 2.056214213371276855e-01 -1.975380778312683105e-01 -1.933286190032958984e-01 2.707687579095363617e-02 -2.514171004295349121e-01 -2.516203522682189941e-01 7.529820501804351807e-02 1.243343800306320190e-01 3.136420249938964844e-02 6.093045324087142944e-02 6.869056727737188339e-03
1.173145994544029236e-01 2.482113093137741089e-01 8.876571431756019592e-03 -1.474960893392562866e-01 9.907695651054382324e-02 -2.185097038745880127e-01 -1.611122936010360718e-01 2.895236313343048096e-01 5.504590645432472229e-02 -1.550657004117965698e-01 2.725827991962432861e-01 1.104782298207283020e-01 1.409613490104675293e-01 8.124552667140960693e-02 2.291591092944145203e-02 7.487665861845016479e-02 3.780088424682617188e-01 2.775054275989532471e-01 1.093311533331871033e-01 6.496062874794006348e-02 9.753077477216720581e-02 2.694924473762512207e-01 -2.194974422454833984e-01 -1.983474940061569214e-01 8.929031342267990112e-02 4.298538342118263245e-02 1.400820096023380756e-03 -2.810283303260803223e-01 2.172618955373764038e-01 -3.567826747894287109e-02 8.330208063125610352e-02 -1.982902884483337402e-01
1.367882490158081055e-01 5.241025090217590332e-01 8.397080004215240479e-02 -3.049324750900268555e-01 1.397815793752670288e-01 -2.472830414772033691e-01 -2.736023999750614166e-02 8.906660974025726318e-02 5.601606518030166626e-02 -1.360903829336166382e-01 9.584093093872070312e-02 -1.477784849703311920e-02 -8.562700450420379639e-02 2.233020961284637451e-01 -8.400838822126388550e-02 1.405566781759262085e-01 2.313182204961776733e-01 3.995015919208526611e-01 1.561499387025833130e-01 -5.436321347951889038e-02 -1.166873201727867126e-01 1.595648080110549927e-01 -1.970828771591186523e-01 -6.391070038080215454e-02 -6.693033128976821899e-02 -2.122843824326992035e-02 5.904319509863853455e-02 -2.579805999994277954e-02 1.057304292917251587e-01 1.695716232061386108e-01 3.493946045637130737e-02 -1.715887486934661865e-01
2.230476140975952148e-01 1.853050887584686279e-01 -2.416238337755203247e-01 -2.802180051803588867e-01 7.139739394187927246e-02 -2.397969961166381836e-01 -4.230682924389839172e-02 -5.664833588525652885e-04 -3.852850198745727539e-02 8.057093620300292969e-02 -2.181525155901908875e-02 1.653020828962326050e-01 -4.549173265695571899e-02 4.770252853631973267e-02 1.358240377157926559e-02 1.335396319627761841e-01 3.590157628059387207e-01 1.000700518488883972e-01 -6.067587062716484070e-02 1.393714547157287598e-01 -6.523796916007995605e-02 3.083152174949645996e-01 -1.045187097042798996e-02 2.075411081314086914e-01 1.447203010320663452e-01 1.843357384204864502e-01 -2.049461305141448975e-01 -1.479740589857101440e-01 7.634969800710678101e-02 2.903321683406829834e-01 3.664064705371856689e-01 9.365004301071166992e-02
6.880097091197967529e-02 3.556616306304931641e-01 -4.320422932505607605e-02 -1.123451739549636841e-01 1.626903265714645386e-01 -4.033662751317024231e-02 -1.445903778076171875e-01 1.381334662437438965e-01 1.507028341293334961e-01 -3.029729723930358887e-01 2.482750713825225830e-01 1.572107523679733276e-01 -8.280904591083526611e-02 2.219682335853576660e-01 -1.930098235607147217e-02 2.006956636905670166e-01 2.675214409828186035e-01 2.578822970390319824e-01 4.788557067513465881e-02 1.350075453519821167e-01 -1.784424632787704468e-01 2.211587578058242798e-01 -2.832080721855163574e-01 2.310132049024105072e-02 2.782074548304080963e-02 1.133105345070362091e-02 1.470529288053512573e-01 -1.157054826617240906e-01 1.895023286342620850e-01 2.540640830993652344e-01 7.122036069631576538e-02 -1.644128710031509399e-01
8.501888811588287354e-02 8.926190435886383057e-02 1.298586577177047729e-01 -2.271218597888946533e-01 -1.727659627795219421e-02 9.446858614683151245e-02 -2.115688323974609375e-01 -5.318731535226106644e-03 1.761611849069595337e-01 1.415369063615798950e-01 -4.703057184815406799e-02 1.348260194063186646e-01 -7.538251578807830811e-02 1.183585748076438904e-01 -1.062568426132202148e-01 -1.649028807878494263e-01 2.380461543798446655e-01 2.005125731229782104e-01 5.640187766402959824e-03 1.592328250408172607e-01 -3.132123649120330811e-01 2.264230400323867798e-01 -9.126874804496765137e-02 2.300164699554443359e-01 -1.235514692962169647e-02 2.135567180812358856e-02 -5.499734282493591309e-01 2.428881824016571045e-02 1.016418710350990295e-01 -8.442396298050880432e-03 2.544348239898681641e-01 1.450508236885070801e-01
1.886120736598968506e-01 3.303804099559783936e-01 1.138719394803047180e-01 -6.071456894278526306e-02 2.543006837368011475e-01 -1.208097189664840698e-01 -1.077327132225036621e-01 1.452795714139938354e-01 1.981321536004543304e-02 -1.159539893269538879e-01 1.479009538888931274e-01 1.213231980800628662e-01 5.145261809229850769e-02 2.894911170005798340e-01 6.213371828198432922e-02 2.052295506000518799e-01 3.134358227252960205e-01 4.487655758857727051e-01 1.546390168368816376e-02 -2.459066174924373627e-02 -8.638880401849746704e-02 1.708594262599945068e-01 -3.454314470291137695e-01 -1.410944908857345581e-01 1.067553684115409851e-01 5.713697522878646851e-02 -7.582231611013412476e-02 -1.609702557325363159e-01 1.701017841696739197e-02 -3.675357252359390259e-02 5.694689229130744934e-02 -1.273305416107177734e-01
-1.339496076107025146e-01 2.472081333398818970e-01 -8.744986355304718018e-02 -1.759573519229888916e-01 9.529937803745269775e-02 4.858399555087089539e-02 6.528232246637344360e-02 -8.003222197294235229e-02 -2.817950844764709473e-01 3.757677227258682251e-02 2.750546038150787354e-01 5.756273865699768066e-03 1.412438005208969116e-01 3.553285300731658936e-01 -2.055761776864528656e-02 -4.503944516181945801e-02 3.593107163906097412e-01 2.934237718582153320e-01 1.152050197124481201e-01 2.257427424192428589e-01 1.422635465860366821e-01 7.232645899057388306e-02 -1.946568489074707031e-01 -4.080412164330482483e-02 6.903465837240219116e-02 -6.583223491907119751e-02 -1.114718243479728699e-02 1.360123138874769211e-02 2.581240534782409668e-01 2.454495579004287720e-01 3.463676199316978455e-02 2.704027593135833740e-01
-3.596982657909393311e-01 3.085928857326507568e-01 -1.574040576815605164e-02 -1.581641733646392822e-01 -1.927594393491744995e-01 -4.745154455304145813e-02 -1.608974188566207886e-01 -5.028913915157318115e-02 -1.750009208917617798e-01 1.510098390281200409e-02 7.578446716070175171e-02 1.261905133724212646e-01 -4.718551877886056900e-03 2.381733804941177368e-01 4.643240198493003845e-02 -1.464342977851629257e-02 5.160766839981079102e-01 2.162117063999176025e-01 1.859226524829864502e-01 5.329971387982368469e-02 1.739313155412673950e-01 1.594438850879669189e-01 -1.013392359018325806e-01 -4.780817031860351562e-02 9.810283780097961426e-02 -8.094338327646255493e-02 -7.813653349876403809e-02 1.344783753156661987e-01 -9.397191554307937622e-02 2.341596186161041260e-01 -1.058944389224052429e-01 1.915671676397323608e-01
1.508992016315460205e-01 -1.191451027989387512e-01 -1.787348091602325439e-01 -1.174228563904762268e-01 1.245513111352920532e-01 -3.060539066791534424e-01 -4.696389138698577881e-01 -1.188864931464195251e-01 3.583685681223869324e-02 -2.162821590900421143e-02 2.098316550254821777e-01 1.069527268409729004e-01 6.444343179464340210e-02 1.285800784826278687e-01 1.072490662336349487e-01 -1.667692810297012329e-01 1.856986880302429199e-01 2.408096492290496826e-01 -7.381743285804986954e-03 1.920558139681816101e-02 1.211283057928085327e-01 1.809904575347900391e-01 -2.542722783982753754e-02 7.393859326839447021e-02 3.698422312736511230e-01 2.951199747622013092e-02 -1.456488519906997681e-01 3.501576557755470276e-02 -1.125153228640556335e-01 3.214814960956573486e-01 7.090577483177185059e-02 1.692077964544296265e-01
2.622436881065368652e-01 3.467988073825836182e-01 -4.874216020107269287e-02 -1.107666715979576111e-01 1.041627302765846252e-01 -2.484138458967208862e-01 -1.593780815601348877e-01 2.678359448909759521e-01 8.369830995798110962e-02 -1.447689384222030640e-01 1.619345992803573608e-01 1.450430750846862793e-01 -1.180749037303030491e-03 3.624119982123374939e-02 8.868090063333511353e-02 1.067875921726226807e-01 3.489788174629211426e-01 2.582837343215942383e-01 7.492728531360626221e-02 1.477083712816238403e-01 3.788739070296287537e-02 4.123955368995666504e-01 -1.184679493308067322e-01 -1.404857188463211060e-01 -2.978227566927671432e-03 7.457686960697174072e-02 1.123732104897499084e-01 -1.969577521085739136e-01 1.113787069916725159e-01 -1.150831580162048340e-01 -1.177065521478652954e-01 -1.145016774535179138e-01
2.025397866964340210e-01 2.464759796857833862e-01 -8.326750248670578003e-02 -2.233163118362426758e-01 6.756130605936050415e-02 -2.150251269340515137e-01 -2.712478637695312500e-01 1.124467924237251282e-01 -1.933322101831436157e-01 -1.231076195836067200e-01 -7.903376594185829163e-03 5.728260800242424011e-02 -9.457570314407348633e-02 4.615830723196268082e-03 -1.055715605616569519e-02 1.206971853971481323e-01 2.907729148864746094e-01 4.192263782024383545e-01 -5.289801955223083496e-02 7.274428755044937134e-02 -7.303222268819808960e-02 4.577915370464324951e-01 -7.278329879045486450e-02 -1.496637016534805298e-01 5.416575074195861816e-02 1.214198991656303406e-01 1.301236152648925781e-01 -6.791642308235168457e-02 2.002245634794235229e-01 5.121222510933876038e-02 1.221450492739677429e-01 -1.305192857980728149e-01
-1.997537463903427124e-01 4.255970418453216553e-01 -6.759152561426162720e-02 -7.071762531995773315e-02 -2.284285053610801697e-02 -8.493052423000335693e-02 1.935307495296001434e-02 3.476968407630920410e-02 -2.394241392612457275e-01 -1.814887225627899170e-01 1.130372285842895508e-01 1.944744586944580078e-01 1.986881643533706665e-01 2.564154267311096191e-01 8.001372218132019043e-02 3.673522919416427612e-02 1.936256885528564453e-01 -1.056873500347137451e-01 -3.566968254745006561e-03 -3.229812383651733398e-01 1.459688246250152588e-01 3.610519468784332275e-01 -5.326228961348533630e-02 2.852379083633422852e-01 -7.249049097299575806e-02 -6.470517069101333618e-02 -1.437255293130874634e-01 1.666857451200485229e-01 4.937135055661201477e-02 -3.223079070448875427e-02 -2.180980443954467773e-01 -9.198462963104248047e-02
7.485555857419967651e-02 2.044088840484619141e-01 -2.396441996097564697e-01 -1.852773725986480713e-01 2.477452754974365234e-01 -2.660278975963592529e-01 -5.309714376926422119e-02 2.027531526982784271e-02 -1.985874213278293610e-02 1.059366911649703979e-01 -8.491723239421844482e-02 2.589367628097534180e-01 -7.876688241958618164e-02 -5.819025635719299316e-02 6.080789864063262939e-02 3.912270069122314453e-02 2.614341676235198975e-01 1.462895274162292480e-01 1.706897839903831482e-02 -3.592553734779357910e-02 -1.078360378742218018e-01 2.847028076648712158e-01 4.899993166327476501e-02 3.964370489120483398e-01 2.315898090600967407e-01 1.140988394618034363e-01 -3.085891008377075195e-01 -4.149878770112991333e-02 1.117875501513481140e-01 1.841593235731124878e-01 1.162456870079040527e-01 -2.401644140481948853e-01
1.053749322891235352e-01 2.503813244402408600e-02 -2.464439123868942261e-01 -4.933009296655654907e-02 -4.106860607862472534e-03 2.968493290245532990e-02 -1.434316039085388184e-01 -2.372084930539131165e-02 7.231768965721130371e-02 6.521068513393402100e-02 -2.093380317091941833e-03 9.938381612300872803e-02 -1.281673014163970947e-01 6.040649488568305969e-02 1.116250082850456238e-01 1.378419846296310425e-01 5.739585310220718384e-02 3.498315811157226562e-01 1.389093510806560516e-02 -1.094711348414421082e-01 7.694178260862827301e-03 4.451991915702819824e-01 -1.004584357142448425e-01 3.933748602867126465e-02 1.437446773052215576e-01 3.351469635963439941e-01 -3.003707528114318848e-01 -2.387607842683792114e-01 -2.412740141153335571e-02 4.014021754264831543e-01 -1.764760352671146393e-02 2.053796648979187012e-01
-2.400263249874114990e-01 3.671905994415283203e-01 5.516833066940307617e-02 -1.316191703081130981e-01 -5.792880058288574219e-02 2.380180917680263519e-02 -1.537542790174484253e-01 -1.720873638987541199e-02 -1.123291477560997009e-01 -1.996117085218429565e-02 -1.570889055728912354e-01 1.735341846942901611e-01 -1.602427214384078979e-01 2.307427823543548584e-01 -1.033418718725442886e-02 1.058921590447425842e-02 3.891886770725250244e-01 1.353430151939392090e-01 -4.529519006609916687e-02 6.020891014486551285e-03 3.543306589126586914e-01 1.815469861030578613e-01 -1.233166679739952087e-01 -7.785640656948089600e-02 -2.382471226155757904e-02 1.764315739274024963e-02 -2.250098586082458496e-01 -7.014481816440820694e-04 -3.788067027926445007e-02 4.013054370880126953e-01 1.550836861133575439e-01 1.506448686122894287e-01
-5.304954200983047485e-02 2.177451103925704956e-01 -4.713156819343566895e-02 -3.030128180980682373e-01 2.349827997386455536e-02 -1.697403639554977417e-01 -2.745195925235748291e-01 3.020156025886535645e-01 9.120909124612808228e-02 7.946731895208358765e-02 3.154424428939819336e-01 2.021787315607070923e-02 8.674308657646179199e-02 2.301225513219833374e-01 6.594179198145866394e-03 1.393987387418746948e-01 1.823668777942657471e-01 5.020710080862045288e-02 -1.002923399209976196e-01 2.601147443056106567e-02 6.720118224620819092e-03 1.930021643638610840e-01 -1.093363612890243530e-01 6.331986933946609497e-02 4.151250720024108887e-01 1.771547198295593262e-01 -1.395348925143480301e-02 -1.833962649106979370e-01 -1.384567189961671829e-02 1.967687904834747314e-01 -2.706457376480102539e-01 -1.257797777652740479e-01
1.689066141843795776e-01 2.337405681610107422e-01 8.857682347297668457e-02 -2.183722406625747681e-01 1.681334376335144043e-01 -1.492001414299011230e-01 -1.954330205917358398e-01 3.004210889339447021e-01 -4.948759451508522034e-02 -1.582890897989273071e-01 2.310094833374023438e-01 2.187473922967910767e-01 2.104218006134033203e-01 2.367969416081905365e-02 9.829483926296234131e-02 6.485486030578613281e-02 3.748300671577453613e-01 2.591496407985687256e-01 1.815583929419517517e-02 7.099537551403045654e-02 1.257204562425613403e-01 3.390856385231018066e-01 -1.289833486080169678e-01 -1.020736321806907654e-01 1.305644959211349487e-01 -1.203081198036670685e-02 5.446701869368553162e-02 -2.593705952167510986e-01 9.254429489374160767e-02 -7.949317246675491333e-02 1.222864612936973572e-01 -8.225207030773162842e-02
1.780744045972824097e-01 3.653019964694976807e-01 2.617918699979782104e-02 3.138736262917518616e-02 6.893838196992874146e-02 -2.756408415734767914e-02 -2.225251942873001099e-01 2.391220815479755402e-02 -4.248227924108505249e-02 -9.475095570087432861e-02 2.319691628217697144e-01 1.639654189348220825e-01 3.284655511379241943e-02 3.067000210285186768e-01 1.597110182046890259e-01 2.182030864059925079e-02 3.077784180641174316e-01 3.714089691638946533e-01 1.510131172835826874e-02 -8.366518653929233551e-03 -3.086154349148273468e-02 1.515224277973175049e-01 -2.568828165531158447e-01 -8.845317363739013672e-02 8.562450855970382690e-02 -2.137270756065845490e-02 2.181180417537689209e-01 -2.264730632305145264e-01 5.060310661792755127e-02 2.994924783706665039e-01 5.745866894721984863e-02 -1.790566146373748779e-01
1.503454148769378662e-01 6.335420161485671997e-02 -2.276172190904617310e-01 -2.228938341140747070e-01 -8.755069971084594727e-02 -2.378235310316085815e-01 -2.556255459785461426e-01 1.154939159750938416e-01 -8.575037121772766113e-03 3.020146489143371582e-02 2.507233619689941406e-01 5.173354595899581909e-02 -9.601331502199172974e-02 -2.967511862516403198e-02 -3.922082856297492981e-02 2.006686925888061523e-01 4.908608794212341309e-01 1.618702709674835205e-01 1.408856511116027832e-01 -1.172372996807098389e-01 1.200458481907844543e-01 3.064397573471069336e-01 -2.437416836619377136e-02 1.620868593454360962e-01 -1.238977834582328796e-01 2.478610277175903320e-01 1.530794054269790649e-01 -4.833275079727172852e-02 7.736633718013763428e-02 6.753943115472793579e-02 3.082342445850372314e-02 -2.461270242929458618e-01
1.807740516960620880e-02 1.248717606067657471e-01 -4.587405547499656677e-02 -2.351973652839660645e-01 8.814223855733871460e-02 -2.866358757019042969e-01 -2.892951369285583496e-01 1.057339385151863098e-01 3.087650425732135773e-02 -7.354198023676872253e-03 1.269326061010360718e-01 8.243440091609954834e-02 -9.912429749965667725e-02 3.162214532494544983e-02 6.062842160463333130e-02 -3.593703210353851318e-01 1.626955121755599976e-01 -3.561649620532989502e-01 -2.024674788117408752e-03 -2.149257808923721313e-02 2.921057641506195068e-01 1.667515784502029419e-01 -3.233974277973175049e-01 3.672569245100021362e-02 4.421622306108474731e-02 2.199372351169586182e-01 -2.571239769458770752e-01 -1.064230427145957947e-01 2.139813266694545746e-02 5.083713680505752563e-02 6.459057331085205078e-02 2.577950954437255859e-01
4.643715545535087585e-02 7.344176620244979858e-02 1.032347828149795532e-01 -3.604916334152221680e-01 2.159105241298675537e-01 -2.872022688388824463e-01 -1.607489734888076782e-01 1.775102019309997559e-01 -2.060143202543258667e-01 2.487484738230705261e-02 -7.523825019598007202e-02 5.440536141395568848e-02 -6.250455975532531738e-02 2.543881833553314209e-01 3.604182004928588867e-01 -1.972102820873260498e-01 3.227806985378265381e-01 1.084938198328018188e-01 -2.109386324882507324e-01 -2.082980722188949585e-01 -1.548631936311721802e-01 1.965719908475875854e-01 1.436130553483963013e-01 7.546782493591308594e-02 2.098906785249710083e-02 1.311543136835098267e-01 7.516547292470932007e-02 -1.403110027313232422e-01 -8.341541886329650879e-02 1.057964414358139038e-01 -1.407765001058578491e-01 5.057776346802711487e-02
-2.233307510614395142e-01 2.316200882196426392e-01 6.851139664649963379e-02 7.601509243249893188e-02 2.941580861806869507e-02 1.211341023445129395e-01 -1.730179786682128906e-01 2.061256468296051025e-01 -1.054006665945053101e-01 6.678336765617132187e-03 5.324824899435043335e-02 4.256712645292282104e-02 4.268035665154457092e-02 1.342810839414596558e-01 1.500486433506011963e-01 -2.906976044178009033e-01 4.243277311325073242e-01 1.287066340446472168e-01 1.025552377104759216e-01 2.197353839874267578e-01 2.581245452165603638e-02 1.960052847862243652e-01 -1.987055391073226929e-01 1.433681696653366089e-01 1.880849599838256836e-01 -5.995868891477584839e-02 -1.978090852499008179e-01 2.051355838775634766e-01 2.581392824649810791e-01 2.368336617946624756e-01 -1.948374658823013306e-01 1.412676274776458740e-01
2.704156935214996338e-01 3.548893034458160400e-01 -7.407919038087129593e-03 -3.336158394813537598e-01 -6.429125368595123291e-02 -1.421557962894439697e-01 -1.454889122396707535e-02 1.595452576875686646e-01 4.497512243688106537e-03 -1.419407129287719727e-01 1.992316991090774536e-01 -2.776739373803138733e-02 6.987781822681427002e-02 9.781435877084732056e-02 8.289782702922821045e-02 2.329522520303726196e-01 3.437375128269195557e-01 3.728309273719787598e-01 1.067936718463897705e-01 -2.870061434805393219e-02 -1.545544713735580444e-01 2.101194411516189575e-01 -2.733633220195770264e-01 -1.275630593299865723e-01 1.027270779013633728e-01 -1.072086542844772339e-01 5.100360512733459473e-02 -6.620823591947555542e-02 1.600132137537002563e-01 -8.572956547141075134e-03 -9.770226664841175079e-03 -1.418339610099792480e-01
-4.653467983007431030e-02 3.842564299702644348e-02 -1.509982049465179443e-01 -2.184182405471801758e-01 5.838231742382049561e-02 -3.238982260227203369e-01 -8.288552612066268921e-02 6.150079518556594849e-02 -1.240487694740295410e-01 8.774507045745849609e-02 8.417827636003494263e-02 -2.766071259975433350e-01 -9.890594333410263062e-02 1.426812857389450073e-01 7.620822638273239136e-03 -3.518874198198318481e-02 5.000817775726318359e-01 2.400577962398529053e-01 4.163102060556411743e-02 1.540436744689941406e-01 5.717384815216064453e-02 2.138943970203399658e-01 -5.350467190146446228e-02 -1.106032580137252808e-01 -3.545570373535156250e-01 -2.900960668921470642e-02 -1.765258461236953735e-01 -6.838819384574890137e-02 1.370986551046371460e-01 -3.188601508736610413e-02 -1.178946644067764282e-01 -2.745336890220642090e-01
1.032529696822166443e-01 2.326184213161468506e-01 -5.852003395557403564e-02 -1.352711468935012817e-01 3.790849447250366211e-02 -1.658383011817932129e-01 -2.724605798721313477e-01 3.451912999153137207e-01 -1.088871806859970093e-02 -1.864975541830062866e-01 3.304805457592010498e-01 1.763040423393249512e-01 2.085345238447189331e-01 -1.677857153117656708e-02 6.128050852566957474e-03 1.410832107067108154e-01 2.768886387348175049e-01 3.321426510810852051e-01 5.375859513878822327e-02 9.909411519765853882e-02 8.405764400959014893e-02 3.941996991634368896e-01 -1.438478678464889526e-01 -1.162240356206893921e-01 6.877578794956207275e-02 3.761997818946838379e-02 -1.419752952642738819e-04 -1.862560957670211792e-01 8.991205692291259766e-02 -4.697314277291297913e-02 1.716205850243568420e-02 -6.697828322649002075e-02
-2.157790772616863251e-02 3.630997613072395325e-02 8.896595239639282227e-02 -2.048129290342330933e-01 -1.673224270343780518e-01 -3.440673053264617920e-01 -1.614570766687393188e-01 3.211205005645751953e-01 -9.720546007156372070e-02 6.250268965959548950e-02 2.346619814634323120e-01 -3.498690947890281677e-02 -7.163315266370773315e-02 1.863881349563598633e-01 -5.947836115956306458e-02 1.407181471586227417e-01 2.046515233814716339e-02 -4.746526852250099182e-02 -1.657055467367172241e-01 -4.239547252655029297e-02 7.162704318761825562e-02 3.625136613845825195e-01 -1.057722344994544983e-01 2.896875739097595215e-01 -1.116997823119163513e-01 8.642974495887756348e-02 -4.318912625312805176e-01 -1.307589262723922729e-01 6.543947756290435791e-02 1.882896721363067627e-01 -5.103268474340438843e-02 1.021501123905181885e-01
2.979553639888763428e-01 5.347127318382263184e-01 -1.904222965240478516e-01 9.110067039728164673e-02 7.104861736297607422e-02 -1.746721267700195312e-01 -2.508417367935180664e-01 -1.389620453119277954e-01 -1.087592542171478271e-01 6.795110553503036499e-02 -9.652300924062728882e-02 6.690913438796997070e-02 -2.291323803365230560e-02 2.955265641212463379e-01 2.666707336902618408e-01 -5.250467360019683838e-02 1.527851670980453491e-01 1.412497907876968384e-01 -2.188277244567871094e-01 1.267372518777847290e-01 -4.826353862881660461e-02 1.220100596547126770e-01 -4.987278953194618225e-02 4.880547523498535156e-02 1.529750297777354717e-03 2.241707593202590942e-01 -5.010439828038215637e-02 -5.284501984715461731e-02 2.052885442972183228e-01 7.692156732082366943e-02 -1.899977922439575195e-01 -4.403421655297279358e-02
-1.673615127801895142e-01 1.981719285249710083e-01 -1.767823994159698486e-01 -1.214216873049736023e-01 1.652884762734174728e-03 -2.095628231763839722e-01 -1.025599017739295959e-01 -1.887696683406829834e-01 -1.478390395641326904e-01 -2.290062159299850464e-01 2.057150006294250488e-02 -4.436390101909637451e-02 2.496388107538223267e-01 4.339129477739334106e-02 6.459784507751464844e-02 -1.663881093263626099e-01 4.026394486427307129e-01 -3.451505675911903381e-02 2.272723428905010223e-02 2.136549055576324463e-01 1.508525479584932327e-02 4.364818036556243896e-01 -2.152356952428817749e-01 -1.408127695322036743e-01 1.099925488233566284e-01 -4.104696586728096008e-02 -1.799496263265609741e-01 6.656002998352050781e-02 1.898832917213439941e-01 8.912906050682067871e-02 -8.042497932910919189e-02 2.376189082860946655e-01
1.391858011484146118e-01 7.959786057472229004e-02 -7.655304670333862305e-02 -4.092840254306793213e-01 1.116099283099174500e-01 -1.001417487859725952e-01 -7.135692983865737915e-02 6.817494332790374756e-02 -3.308657109737396240e-01 -1.188903972506523132e-01 -1.560181230306625366e-01 -2.666570246219635010e-02 -8.207073062658309937e-02 2.824861109256744385e-01 7.503211963921785355e-03 6.685951352119445801e-02 -8.599357679486274719e-03 3.700739145278930664e-02 -1.737703830003738403e-01 -1.023087352514266968e-01 1.165153533220291138e-01 4.358726739883422852e-01 3.057032264769077301e-02 2.218944132328033447e-01 -1.446624845266342163e-01 9.226696938276290894e-02 -2.353853732347488403e-01 -5.974007397890090942e-02 3.098522126674652100e-01 1.132557243108749390e-01 8.619858324527740479e-02 1.686787158250808716e-01
-1.384686976671218872e-01 9.459416568279266357e-02 1.176771819591522217e-01 -1.508375257253646851e-01 -5.575808137655258179e-02 -1.625962406396865845e-01 -3.025760054588317871e-01 2.491633892059326172e-01 -3.559975698590278625e-02 9.309846907854080200e-02 1.858715564012527466e-01 -1.106309816241264343e-01 -8.479113876819610596e-02 1.637599468231201172e-01 -1.161103416234254837e-02 1.597515493631362915e-02 8.792648464441299438e-02 9.319658577442169189e-02 -1.541727781295776367e-01 -7.674325257539749146e-02 -8.066695928573608398e-02 3.128576576709747314e-01 -4.079343006014823914e-02 1.478523612022399902e-01 -2.410776466131210327e-01 1.428625732660293579e-01 -4.414921700954437256e-01 -2.141301333904266357e-01 6.764903664588928223e-02 3.409099578857421875e-01 1.570006757974624634e-01 1.491681635379791260e-01
-2.467679232358932495e-01 2.779922820627689362e-02 -2.300166636705398560e-01 -2.099982202053070068e-01 -3.752326220273971558e-02 -3.128070533275604248e-01 -1.769693046808242798e-01 1.478449404239654541e-01 -1.300348639488220215e-01 1.767602413892745972e-01 1.615872234106063843e-01 3.474772870540618896e-01 1.877139508724212646e-02 -1.824343390762805939e-02 -1.049456521868705750e-01 -1.984549462795257568e-01 2.228927016258239746e-01 1.894932687282562256e-01 3.560079634189605713e-02 -1.553699932992458344e-02 -1.649050861597061157e-01 1.826556771993637085e-01 -1.950727850198745728e-01 3.205055892467498779e-01 5.341771990060806274e-02 -3.651703521609306335e-02 -1.816389150917530060e-02 -4.015239421278238297e-03 1.722340136766433716e-01 -1.245465315878391266e-02 2.548004686832427979e-01 2.347306758165359497e-01
1.225575953722000122e-01 1.889039576053619385e-01 1.902686059474945068e-01 -3.039927780628204346e-01 -6.814790517091751099e-02 1.648369580507278442e-01 -2.104159593582153320e-01 2.684946358203887939e-01 -8.304120600223541260e-02 2.611726522445678711e-01 8.860647678375244141e-02 2.769205532968044281e-02 6.083291489630937576e-03 1.724953502416610718e-01 2.019295394420623779e-01 -6.239086762070655823e-02 3.137486875057220459e-01 1.219848245382308960e-01 9.724881500005722046e-02 2.517888844013214111e-01 3.528226017951965332e-01 3.276606649160385132e-02 -2.687859237194061279e-01 -8.724640123546123505e-03 1.564497947692871094e-01 5.242493003606796265e-02 -2.298715263605117798e-01 -1.591242551803588867e-01 8.644611388444900513e-02 4.374631866812705994e-02 -5.903997272253036499e-02 1.095676049590110779e-01
-1.249110549688339233e-01 3.902575373649597168e-01 8.068059384822845459e-02 -1.152618229389190674e-02 -9.127078205347061157e-02 -4.817498102784156799e-02 -2.687558233737945557e-01 5.784443765878677368e-02 3.720572683960199356e-03 -6.200884282588958740e-02 -1.857209801673889160e-01 -1.038682237267494202e-01 -1.463675945997238159e-01 1.051318645477294922e-02 8.870393037796020508e-02 3.567444533109664917e-02 5.614578723907470703e-01 1.442882865667343140e-01 5.313785001635551453e-02 -4.367501940578222275e-03 1.630716323852539062e-01 2.867385745048522949e-01 -1.295963972806930542e-01 1.102771982550621033e-01 7.783810049295425415e-02 -2.374506890773773193e-01 -1.931114196777343750e-01 -1.356475707143545151e-02 -5.828041955828666687e-02 1.920721530914306641e-01 7.011292129755020142e-02 1.939740926027297974e-01
-4.663287475705146790e-02 5.543626472353935242e-02 -2.342634499073028564e-01 -2.900974452495574951e-01 -1.770530268549919128e-02 -2.498910762369632721e-02 1.237850487232208252e-01 -2.902544140815734863e-01 1.416606456041336060e-01 -8.809758722782135010e-02 1.015368476510047913e-01 1.827738881111145020e-01 -2.445772476494312286e-02 4.779324680566787720e-02 3.139548003673553467e-01 -2.607949376106262207e-01 4.301891922950744629e-01 -1.395220030099153519e-02 4.861859604716300964e-02 -1.476945281028747559e-01 -3.212084993720054626e-02 1.928043514490127563e-01 6.600338965654373169e-02 1.270287185907363892e-01 8.730376511812210083e-02 -8.695272356271743774e-02 -4.235261082649230957e-01 1.551938205957412720e-01 1.043233200907707214e-01 -8.391207456588745117e-02 1.451378315687179565e-02 -9.637732803821563721e-02
-2.329751998186111450e-01 1.511841714382171631e-01 1.543068587779998779e-01 -2.201978862285614014e-01 2.090359628200531006e-01 7.296629995107650757e-02 -1.515533775091171265e-01 3.282503783702850342e-02 -1.178689971566200256e-01 1.049702093005180359e-01 7.015940546989440918e-02 1.018726229667663574e-01 4.126187041401863098e-02 1.832380145788192749e-01 2.508909106254577637e-01 -1.414541155099868774e-01 8.046737313270568848e-02 1.883460134267807007e-01 1.568834483623504639e-02 1.644994132220745087e-02 -7.945857942104339600e-02 2.251502424478530884e-01 -2.924224734306335449e-01 6.457637250423431396e-02 2.201130241155624390e-01 -7.914505898952484131e-02 -2.537263035774230957e-01 1.781217455863952637e-01 1.949119120836257935e-01 3.318405151367187500e-01 2.206677943468093872e-01 2.868469655513763428e-01
1.074704527854919434e-01 3.335165083408355713e-01 -8.327425271272659302e-02 -1.393237859010696411e-01 1.622267067432403564e-01 -4.276315122842788696e-02 1.242317445576190948e-02 1.980910897254943848e-01 -3.716839244589209557e-03 -1.243159398436546326e-01 1.490748971700668335e-01 -2.729507721960544586e-02 1.064635142683982849e-01 1.210961565375328064e-01 1.755830831825733185e-02 2.209955006837844849e-01 3.120460212230682373e-01 3.681797385215759277e-01 6.310653686523437500e-02 7.365504652261734009e-02 -6.590541452169418335e-02 2.292438745498657227e-01 -4.634885489940643311e-01 -2.948091924190521240e-02 1.525446176528930664e-01 1.090893670916557312e-01 4.895375669002532959e-02 -1.378643065690994263e-01 1.583458483219146729e-01 1.355179548263549805e-01 -7.296026498079299927e-02 -2.224614173173904419e-01
-2.317806482315063477e-01 1.189007386565208435e-01 1.971720159053802490e-01 -3.332421556115150452e-02 1.472976431250572205e-02 -5.830728635191917419e-02 -8.540545403957366943e-02 2.019788473844528198e-01 -1.526999026536941528e-01 1.378696560859680176e-01 -2.301181107759475708e-01 1.820969432592391968e-01 9.910678490996360779e-03 1.142536103725433350e-01 2.597644627094268799e-01 -1.614654809236526489e-01 3.143284618854522705e-01 1.452540159225463867e-01 7.482323795557022095e-03 7.347226142883300781e-02 4.804054275155067444e-02 9.312793612480163574e-02 -1.864354461431503296e-01 2.680655419826507568e-01 -9.722769260406494141e-03 3.006770312786102295e-01 -3.915760517120361328e-01 2.741880714893341064e-01 8.952149748802185059e-02 2.639637887477874756e-02 1.664589494466781616e-01 8.319942653179168701e-02
1.599630564451217651e-01 1.675152629613876343e-01 5.237141624093055725e-02 -2.201723307371139526e-01 -1.059388518333435059e-01 -4.078274965286254883e-01 4.452822357416152954e-02 -1.737700961530208588e-02 1.820387691259384155e-02 -9.019808471202850342e-02 -6.403537094593048096e-02 6.617095321416854858e-02 -1.945609003305435181e-01 1.787195652723312378e-01 -3.120933659374713898e-02 5.588374286890029907e-02 2.423941195011138916e-01 2.351643890142440796e-01 -5.550236254930496216e-02 4.865662753582000732e-02 -1.343313902616500854e-01 3.445827364921569824e-01 -3.691749274730682373e-02 7.574302703142166138e-02 2.889075279235839844e-01 2.157689332962036133e-01 -1.903961747884750366e-01 -2.685609161853790283e-01 9.690340608358383179e-03 3.117665350437164307e-01 -6.629651039838790894e-02 -1.448747217655181885e-01
1.249507069587707520e-02 1.903351396322250366e-01 1.717236191034317017e-01 -5.004145503044128418e-01 -1.758719608187675476e-02 3.982276841998100281e-02 -7.125788182020187378e-02 1.287115067243576050e-01 3.098228201270103455e-02 -5.279162153601646423e-02 -2.299698442220687866e-02 2.607209421694278717e-02 -4.613911360502243042e-02 4.920724406838417053e-02 6.297724694013595581e-02 1.240961179137229919e-01 3.486177027225494385e-01 3.437572345137596130e-02 6.271403282880783081e-02 -1.168803572654724121e-01 3.081733882427215576e-01 2.730969525873661041e-02 -3.227578401565551758e-01 -1.407459825277328491e-01 1.442020833492279053e-01 -1.053218171000480652e-01 -3.783511817455291748e-01 9.173406660556793213e-02 2.539267838001251221e-01 7.933320105075836182e-02 9.502709843218326569e-03 1.303006857633590698e-01
-1.158516332507133484e-01 4.265576899051666260e-01 2.086194930598139763e-03 -1.941208690404891968e-01 3.265209197998046875e-01 -1.480227857828140259e-01 1.710077971220016479e-01 4.667244106531143188e-02 -3.006638288497924805e-01 -2.166217416524887085e-01 1.439497321844100952e-01 -4.174200445413589478e-02 9.534871205687522888e-03 1.838696449995040894e-01 8.338468521833419800e-02 4.093944281339645386e-02 1.015590950846672058e-01 -2.048721536993980408e-02 -5.854125134646892548e-03 1.706302016973495483e-01 -9.086224436759948730e-02 2.933655381202697754e-01 -2.411535233259201050e-01 2.141867578029632568e-02 -2.495624125003814697e-02 4.786552116274833679e-02 -2.454670667648315430e-01 -2.315740138292312622e-01 -8.248990401625633240e-03 2.074219435453414917e-01 2.112386375665664673e-01 8.573879301548004150e-02
1.403872109949588776e-02 1.566529124975204468e-01 1.296183019876480103e-01 -1.249536648392677307e-01 -2.563450932502746582e-01 -1.021354570984840393e-01 1.559911817312240601e-01 9.189140051603317261e-02 -2.363805174827575684e-01 -2.050557583570480347e-01 8.775914460420608521e-02 1.004418432712554932e-01 1.691655069589614868e-01 2.476707398891448975e-01 1.054722256958484650e-02 -5.311989784240722656e-02 2.049458026885986328e-01 1.047453656792640686e-01 2.616322040557861328e-01 2.384197860956192017e-01 -3.979551140218973160e-03 8.609827607870101929e-02 -2.437114715576171875e-01 4.154355451464653015e-02 -1.164601817727088928e-01 -4.594633728265762329e-02 -3.472978174686431885e-01 2.622609436511993408e-01 2.729979455471038818e-01 2.321812212467193604e-01 1.611166633665561676e-02 2.115093618631362915e-01
2.249389439821243286e-01 4.390788450837135315e-02 -2.335172593593597412e-01 -1.822559088468551636e-01 9.870324283838272095e-03 -4.550241306424140930e-02 -6.486228108406066895e-02 1.677277833223342896e-01 1.440145522356033325e-01 -2.631520852446556091e-02 3.022333681583404541e-01 1.369305402040481567e-01 -4.442014545202255249e-02 1.722618192434310913e-01 -8.506735414266586304e-02 6.506656855344772339e-02 2.098451554775238037e-01 2.070529013872146606e-02 -1.042408049106597900e-01 3.837662935256958008e-02 -1.476563066244125366e-01 3.737058341503143311e-01 -2.818813547492027283e-02 7.294004410505294800e-02 3.858162090182304382e-02 3.677631616592407227e-01 -1.911836415529251099e-01 -2.372026294469833374e-01 2.028654702007770538e-02 1.910471618175506592e-01 3.768568038940429688e-01 1.330872625112533569e-01
1.868601590394973755e-01 2.147183120250701904e-01 -8.508982509374618530e-02 -1.162450462579727173e-01 1.185965463519096375e-01 -1.409680545330047607e-01 -1.093081831932067871e-01 2.762245535850524902e-01 -4.272315278649330139e-02 -1.538234502077102661e-01 2.179455906152725220e-01 9.731324017047882080e-02 2.060467451810836792e-01 1.664342582225799561e-01 -1.418104395270347595e-02 7.202058285474777222e-02 3.347852826118469238e-01 4.259948432445526123e-01 -1.683719083666801453e-02 5.166568979620933533e-02 1.815424263477325439e-01 3.757173717021942139e-01 -1.067803427577018738e-01 -1.113024055957794189e-01 1.325402110815048218e-01 -3.462105616927146912e-02 1.215100437402725220e-01 -1.643261164426803589e-01 1.538394838571548462e-01 1.014676094055175781e-01 5.626202374696731567e-02 -1.611280888319015503e-01
6.601820886135101318e-02 2.876422405242919922e-01 1.540476530790328979e-01 -2.912484705448150635e-01 8.121529221534729004e-02 1.480350047349929810e-01 -2.390880286693572998e-01 4.094036668539047241e-02 -2.581624090671539307e-01 1.033526360988616943e-01 -9.152285009622573853e-02 1.246332675218582153e-01 5.279036983847618103e-02 1.684980653226375580e-02 1.360622495412826538e-01 -2.217689156532287598e-01 4.383258521556854248e-01 2.150463461875915527e-01 1.326121538877487183e-01 -5.363094806671142578e-02 7.016777247190475464e-02 6.515400111675262451e-02 -3.100185990333557129e-01 -2.366800010204315186e-01 8.260480314493179321e-02 -4.866546019911766052e-02 -1.977445781230926514e-01 2.652564644813537598e-02 1.024479046463966370e-01 1.053527072072029114e-01 -1.713134348392486572e-01 1.578529030084609985e-01
4.828591272234916687e-02 -6.673610210418701172e-02 -9.389233589172363281e-02 4.766883328557014465e-02 3.173584863543510437e-02 -6.609916687011718750e-02 -1.489242464303970337e-01 1.718707084655761719e-01 7.982419431209564209e-02 -4.182541742920875549e-02 -1.456833910197019577e-03 -1.024192050099372864e-01 -2.368001490831375122e-01 1.859141886234283447e-01 3.231480419635772705e-01 -1.239344626665115356e-01 1.136430874466896057e-01 3.424789607524871826e-01 -1.496428549289703369e-01 9.880744665861129761e-02 -1.620432734489440918e-01 4.010157287120819092e-01 -1.824477463960647583e-01 9.867141395807266235e-02 4.474610090255737305e-02 2.535572350025177002e-01 -2.484640181064605713e-01 -1.666864603757858276e-01 1.131475642323493958e-01 3.365864157676696777e-01 1.158137768507003784e-01 9.067246317863464355e-02
2.626214325428009033e-01 2.379304021596908569e-01 -6.239056214690208435e-02 -2.411119192838668823e-01 3.130708634853363037e-02 -2.452329993247985840e-01 -2.056878656148910522e-01 2.735936343669891357e-01 3.878391161561012268e-02 -3.528319671750068665e-02 2.915591299533843994e-01 1.789233684539794922e-01 -5.800491943955421448e-02 1.889407932758331299e-01 -1.447348147630691528e-01 6.134707853198051453e-02 2.986493110656738281e-01 3.385465145111083984e-01 1.066040713340044022e-02 5.819868668913841248e-02 2.235333323478698730e-01 3.353584706783294678e-01 -8.273906074464321136e-03 -3.605982288718223572e-02 6.679797172546386719e-02 -1.499538868665695190e-02 6.121090799570083618e-02 -1.471579447388648987e-02 1.054375022649765015e-01 6.316857039928436279e-02 1.554042249917984009e-01 -1.776286512613296509e-01
-3.322919011116027832e-01 1.449693441390991211e-01 1.747371554374694824e-01 -1.334419548511505127e-01 7.880377769470214844e-02 -6.706579774618148804e-02 -2.624277397990226746e-02 2.127227485179901123e-01 8.186615072190761566e-03 1.566785126924514771e-01 1.090386584401130676e-01 5.231754109263420105e-02 -1.553757488727569580e-01 3.513504862785339355e-01 -7.514783646911382675e-03 6.501164287328720093e-02 1.986996680498123169e-01 1.781822443008422852e-01 4.140298068523406982e-01 7.367429882287979126e-02 1.874754130840301514e-01 3.410411477088928223e-01 -7.748627662658691406e-02 1.948310583829879761e-01 -2.132899127900600433e-02 -4.935086145997047424e-02 -2.065353095531463623e-01 -1.304530501365661621e-01 1.575909852981567383e-01 1.673387438058853149e-01 1.333140069618821144e-03 1.164576262235641479e-01
-7.401036471128463745e-02 1.508117020130157471e-01 -1.667567044496536255e-01 -1.002949103713035583e-02 -1.984889656305313110e-01 -2.909590601921081543e-01 -2.497743666172027588e-01 2.509009540081024170e-01 -1.099846065044403076e-01 2.710717320442199707e-01 1.766274422407150269e-01 7.766648381948471069e-02 -1.547232419252395630e-01 -1.835259795188903809e-01 9.281774610280990601e-02 -1.679828912019729614e-01 3.473248183727264404e-01 2.383596450090408325e-01 2.553626522421836853e-02 1.440463960170745850e-01 -1.985912024974822998e-01 3.587913513183593750e-02 -1.162619218230247498e-01 2.234840691089630127e-01 8.899717777967453003e-02 2.901266813278198242e-01 -9.522544592618942261e-02 -1.246734783053398132e-01 2.070654034614562988e-01 5.269047245383262634e-02 1.063859909772872925e-01 2.239495143294334412e-02
1.910798400640487671e-01 2.043164670467376709e-01 -9.765193611383438110e-02 -1.808827519416809082e-01 2.443777024745941162e-01 -1.799563318490982056e-01 -1.277174502611160278e-01 1.869571506977081299e-01 -4.050246998667716980e-02 -3.564780205488204956e-02 2.976877987384796143e-01 6.365296989679336548e-02 1.432266235351562500e-01 1.364320963621139526e-01 2.632876671850681305e-02 1.713986545801162720e-01 3.714342713356018066e-01 4.079506099224090576e-01 7.313186675310134888e-02 8.525038510560989380e-02 -1.136045251041650772e-02 4.183498024940490723e-01 -5.690248683094978333e-02 -1.466086208820343018e-01 2.523496514186263084e-03 -2.373208664357662201e-02 7.504301518201828003e-02 -9.927929937839508057e-02 1.880280971527099609e-01 6.300653796643018723e-03 5.033182725310325623e-02 -2.178614772856235504e-02
1.138235330581665039e-01 4.497184157371520996e-01 -9.993692487478256226e-02 -1.633612811565399170e-01 6.171792745590209961e-02 -8.502204716205596924e-02 -9.247802942991256714e-02 2.012168616056442261e-01 3.274508938193321228e-02 1.089671105146408081e-01 7.332701236009597778e-02 1.037234738469123840e-01 8.648812770843505859e-02 2.100186645984649658e-01 7.187046110630035400e-02 2.328849136829376221e-01 3.144295513629913330e-01 3.841348588466644287e-01 -6.589517742395401001e-02 1.137350052595138550e-01 -1.264477223157882690e-01 3.113074898719787598e-01 -8.703718334436416626e-02 -7.224186509847640991e-02 -1.884162724018096924e-01 3.761590272188186646e-02 4.012045264244079590e-02 5.404544528573751450e-03 1.581227928400039673e-01 2.084440924227237701e-02 7.758202403783798218e-02 -2.975985407829284668e-01
2.391503006219863892e-01 2.356787621974945068e-01 -1.445763260126113892e-01 -1.341196149587631226e-01 -2.643523514270782471e-01 -1.600694060325622559e-01 -2.174415886402130127e-01 1.537799388170242310e-01 1.659997701644897461e-01 -1.713459752500057220e-02 1.025961041450500488e-01 1.521654427051544189e-01 -2.127642035484313965e-01 2.110004723072052002e-01 8.124243468046188354e-02 2.764206826686859131e-01 2.107193171977996826e-01 3.254738748073577881e-01 2.751696109771728516e-01 7.193160802125930786e-02 -2.586728893220424652e-02 1.432844996452331543e-01 1.858503744006156921e-02 1.337764132767915726e-02 -5.045502260327339172e-02 2.871809303760528564e-01 1.319700926542282104e-01 -7.927849143743515015e-02 3.833016753196716309e-02 1.806059032678604126e-01 -1.036089733242988586e-01 2.027703076601028442e-01
-1.303201466798782349e-01 1.928902566432952881e-01 -6.711892783641815186e-02 -9.133122861385345459e-02 -1.468429155647754669e-02 -4.942741617560386658e-02 -1.587310433387756348e-01 -6.386581808328628540e-02 1.241639479994773865e-01 1.263906210660934448e-01 1.349431276321411133e-01 1.191701367497444153e-01 6.317207589745521545e-03 5.640564858913421631e-02 2.858204841613769531e-01 -1.411508619785308838e-01 3.548360243439674377e-02 1.933140903711318970e-01 1.320510655641555786e-01 9.323658049106597900e-02 -1.614131182432174683e-01 3.523553013801574707e-01 -5.480843037366867065e-02 -3.806124627590179443e-02 2.474100589752197266e-01 2.720721438527107239e-02 -2.802306413650512695e-01 2.184578627347946167e-01 3.000681102275848389e-01 3.922063112258911133e-01 8.189406245946884155e-02 2.723795175552368164e-01
-8.718454092741012573e-02 1.791620552539825439e-01 -1.341432929039001465e-01 -2.302940189838409424e-01 -1.604373753070831299e-01 -2.899856120347976685e-02 1.019174009561538696e-01 1.106406524777412415e-01 -1.266148388385772705e-01 -1.677300482988357544e-01 -2.184781283140182495e-01 1.978613734245300293e-01 2.877413332462310791e-01 3.314366638660430908e-01 2.043994516134262085e-01 -1.916157603263854980e-01 3.784442842006683350e-01 1.859488487243652344e-01 5.798584967851638794e-02 -4.453027620911598206e-02 4.333920404314994812e-02 2.004463523626327515e-01 -2.031901180744171143e-01 -2.236639410257339478e-01 1.530700027942657471e-01 -1.369793782941997051e-03 -1.497557908296585083e-01 2.580125033855438232e-01 3.980415686964988708e-02 6.129144877195358276e-02 1.903487369418144226e-02 -5.682303756475448608e-02
5.179455503821372986e-02 2.582894824445247650e-02 1.788162589073181152e-01 -3.718469524756073952e-03 7.789898663759231567e-02 1.313574612140655518e-01 -2.328235357999801636e-01 1.245097890496253967e-01 -2.899579405784606934e-01 -3.824617862701416016e-01 -1.716066710650920868e-02 5.914070457220077515e-02 -1.168979778885841370e-01 2.026511356234550476e-02 1.713204383850097656e-01 1.797178834676742554e-01 3.929154574871063232e-01 2.421412318944931030e-01 -2.517399787902832031e-01 -1.351384073495864868e-01 -7.737888954579830170e-04 1.456978917121887207e-01 4.451309889554977417e-02 8.201939612627029419e-02 -2.303459644317626953e-01 2.098780870437622070e-01 -2.008171528577804565e-01 7.886219024658203125e-02 8.836961537599563599e-02 2.647490799427032471e-01 -9.370562434196472168e-02 8.267170190811157227e-02
5.932410806417465210e-02 4.128698259592056274e-02 -2.016516625881195068e-01 -3.736785948276519775e-01 1.781155765056610107e-01 -1.065694391727447510e-01 -2.456617914140224457e-02 6.810265779495239258e-02 2.050778120756149292e-01 9.347356855869293213e-03 2.060531452298164368e-02 1.332793682813644409e-01 -2.477769553661346436e-02 5.791901424527168274e-02 8.753090351819992065e-02 -2.089386880397796631e-01 2.153547555208206177e-01 1.625907421112060547e-01 -2.695289254188537598e-01 1.507712602615356445e-01 -1.809852421283721924e-01 2.518419325351715088e-01 -5.493051186203956604e-02 2.039838135242462158e-01 -4.533875361084938049e-02 1.709016710519790649e-01 -1.865296661853790283e-01 1.763180494308471680e-01 3.268106877803802490e-01 2.636584043502807617e-01 2.606686055660247803e-01 1.113731041550636292e-02
1.341494917869567871e-01 1.258077621459960938e-01 6.226972863078117371e-02 -2.645164728164672852e-01 1.624664068222045898e-01 -3.663206696510314941e-01 -8.547817915678024292e-02 1.244780570268630981e-01 -1.071019843220710754e-01 1.965640932321548462e-01 -5.235631391406059265e-02 4.563825204968452454e-02 1.466774791479110718e-01 -3.701892495155334473e-02 3.095365166664123535e-01 -4.385704398155212402e-01 3.471173644065856934e-01 9.437263011932373047e-02 9.266490489244461060e-02 -1.179595664143562317e-01 -5.938727036118507385e-02 4.188378900289535522e-02 7.863753288984298706e-02 -6.172449886798858643e-02 -1.494934409856796265e-01 2.175285518169403076e-01 -1.170237734913825989e-01 -4.961339384317398071e-02 1.124489828944206238e-01 2.114490568637847900e-01 1.667107492685317993e-01 6.946055591106414795e-02
3.094898909330368042e-02 2.625230848789215088e-01 -5.102175846695899963e-02 -1.993035227060317993e-01 2.721870876848697662e-02 -2.239568084478378296e-01 -1.243250444531440735e-01 3.077557086944580078e-01 -3.955394029617309570e-02 -9.835293143987655640e-02 2.562866508960723877e-01 2.358214408159255981e-01 2.201243489980697632e-01 8.787909150123596191e-02 6.813883781433105469e-02 9.929050505161285400e-02 3.951042294502258301e-01 3.805781006813049316e-01 9.658199548721313477e-02 3.305520862340927124e-02 1.070156991481781006e-01 2.517357170581817627e-01 2.888747304677963257e-02 -9.381321817636489868e-02 5.420560762286186218e-02 4.399748891592025757e-02 3.452536091208457947e-02 -2.126773446798324585e-01 1.508686542510986328e-01 -5.520305037498474121e-02 1.117506027221679688e-01 -1.951882243156433105e-01
1.313322503119707108e-02 1.751613318920135498e-01 -1.271420717239379883e-01 -2.171793431043624878e-01 -9.025231748819351196e-02 -2.073999866843223572e-02 -2.586492002010345459e-01 3.338953554630279541e-01 -1.125360131263732910e-01 -2.577901780605316162e-01 3.011079728603363037e-01 2.024609893560409546e-01 3.039537556469440460e-02 1.384676396846771240e-01 1.275514215230941772e-01 -1.240829303860664368e-01 1.248163655400276184e-01 -6.048475578427314758e-02 -3.023114204406738281e-01 -1.120325401425361633e-01 1.246224343776702881e-01 3.703383356332778931e-02 -2.094301767647266388e-02 1.838465221226215363e-02 1.252798140048980713e-01 1.592542082071304321e-01 -9.813885390758514404e-02 -3.343867063522338867e-01 1.650097072124481201e-01 3.282859027385711670e-01 -7.207240164279937744e-02 -1.129435896873474121e-01
1.256875693798065186e-01 2.656433284282684326e-01 3.459375351667404175e-02 -2.856265902519226074e-01 9.851922094821929932e-02 -1.376214623451232910e-01 -1.372067928314208984e-01 3.995686173439025879e-01 1.034301295876502991e-01 -1.607835665345191956e-02 2.530886828899383545e-01 1.762098670005798340e-01 7.298588752746582031e-02 7.129583507776260376e-02 -3.329815715551376343e-02 2.028332650661468506e-01 3.216723799705505371e-01 3.369605541229248047e-01 6.839538365602493286e-02 4.443715140223503113e-02 9.113387018442153931e-02 3.795461952686309814e-01 -9.044194221496582031e-02 -8.777404576539993286e-02 2.478492446243762970e-02 2.977524884045124054e-02 9.881579875946044922e-02 -1.122296378016471863e-01 1.936423182487487793e-01 -3.651558235287666321e-02 6.586989015340805054e-02 -7.789069414138793945e-02
-3.344122692942619324e-02 3.001444041728973389e-01 1.800983697175979614e-01 -2.151365727186203003e-01 1.708476543426513672e-01 -2.722870707511901855e-01 -6.734749674797058105e-02 1.833212934434413910e-02 -2.836242318153381348e-01 3.770606219768524170e-02 -1.998663693666458130e-01 2.358838617801666260e-01 -6.959760095924139023e-03 3.013924695551395416e-02 1.388528048992156982e-01 -3.741928935050964355e-01 3.473344743251800537e-01 9.885078668594360352e-02 2.074217498302459717e-01 -7.039459049701690674e-02 2.472102046012878418e-01 5.686350539326667786e-02 -3.418904962018132210e-03 6.087882909923791885e-03 -1.692084819078445435e-01 3.461065143346786499e-02 -1.608539372682571411e-01 -4.647948592901229858e-02 2.483120858669281006e-01 -1.812078431248664856e-02 1.392559707164764404e-01 -4.620927199721336365e-02
-1.407583057880401611e-01 1.533142328262329102e-01 -8.756907284259796143e-02 8.664117008447647095e-02 -1.091675981879234314e-01 -1.022128313779830933e-01 -2.510744631290435791e-01 2.280731648206710815e-01 -1.316213309764862061e-01 -1.843778491020202637e-01 1.025141701102256775e-01 5.177580937743186951e-02 -9.284440428018569946e-03 -3.016707897186279297e-01 1.165568977594375610e-01 -6.941735744476318359e-02 5.466239452362060547e-01 1.154139637947082520e-01 8.564294874668121338e-02 1.046152506023645401e-02 4.870242252945899963e-02 2.534590959548950195e-01 -2.117667496204376221e-01 -1.183718722313642502e-02 1.406861990690231323e-01 1.310762111097574234e-02 -2.004104852676391602e-01 1.035931780934333801e-01 -9.485949575901031494e-02 -8.933640271425247192e-02 2.800520360469818115e-01 1.806963086128234863e-01
8.937362581491470337e-02 2.424946278333663940e-01 -1.244618296623229980e-01 3.442259877920150757e-02 -4.271025210618972778e-02 -3.754961490631103516e-01 -8.464723080396652222e-02 4.523842036724090576e-02 -7.599480450153350830e-02 -2.509358823299407959e-01 -6.543291360139846802e-02 2.794613875448703766e-02 -2.671952843666076660e-01 2.409698367118835449e-01 4.737738892436027527e-02 3.655706718564033508e-02 1.690388619899749756e-01 2.198220044374465942e-01 -2.018924057483673096e-02 -1.656016707420349121e-01 1.188256517052650452e-01 1.426746845245361328e-01 -1.337307840585708618e-01 1.707137078046798706e-01 -9.511791914701461792e-02 -3.187724575400352478e-02 -2.708283066749572754e-01 7.539486885070800781e-02 -2.424436509609222412e-01 3.785040974617004395e-01 -4.896689578890800476e-02 2.790778577327728271e-01
1.473509818315505981e-01 2.694798409938812256e-01 -8.544974774122238159e-02 -2.331043779850006104e-01 9.737503528594970703e-02 -1.367322951555252075e-01 -1.693916022777557373e-01 3.250726163387298584e-01 1.708412729203701019e-02 -8.674784004688262939e-02 3.203995227813720703e-01 1.381300836801528931e-01 1.889013051986694336e-01 1.200326904654502869e-01 -1.272378116846084595e-01 1.112212836742401123e-01 2.486301511526107788e-01 3.828651309013366699e-01 9.887263178825378418e-02 1.070591211318969727e-01 1.137506216764450073e-01 3.358221352100372314e-01 -1.088219434022903442e-01 -5.252419412136077881e-02 5.120228230953216553e-02 1.016472745686769485e-02 5.128899961709976196e-02 -1.855311244726181030e-01 1.880634725093841553e-01 -9.701436012983322144e-02 1.159466058015823364e-01 -7.296608388423919678e-02
1.695518498308956623e-03 1.658414900302886963e-01 2.327629774808883667e-01 -3.991710245609283447e-01 -1.184813752770423889e-01 -2.755255997180938721e-01 -3.558571636676788330e-01 -4.684461653232574463e-02 2.999011240899562836e-02 1.531049609184265137e-01 2.447880804538726807e-01 4.118148982524871826e-02 -6.521189352497458458e-04 2.149760872125625610e-01 9.017726778984069824e-02 3.606178984045982361e-02 2.157541066408157349e-01 -6.569892168045043945e-02 1.541407257318496704e-01 -1.165713220834732056e-01 9.877222031354904175e-02 -1.709401607513427734e-02 -2.315362244844436646e-01 -4.686714336276054382e-02 6.942664273083209991e-03 2.502849884331226349e-02 -4.326509237289428711e-01 -5.782403051853179932e-02 1.049669608473777771e-01 3.169185295701026917e-02 1.066500246524810791e-01 1.729788184165954590e-01
-2.351251840591430664e-01 9.973050653934478760e-02 -1.241783648729324341e-01 -1.629848591983318329e-02 1.738606137223541737e-03 2.781564593315124512e-01 -3.124048709869384766e-01 1.255619376897811890e-01 -4.333702847361564636e-02 3.688404709100723267e-02 2.598763704299926758e-01 -7.410759478807449341e-02 9.273873642086982727e-03 1.478100270032882690e-01 -5.012848973274230957e-02 4.758473020046949387e-03 4.830708801746368408e-01 2.150974273681640625e-01 -6.335011124610900879e-02 -1.295941472053527832e-01 2.110549658536911011e-01 2.736889421939849854e-01 -1.408552974462509155e-01 8.283526450395584106e-02 4.921541735529899597e-02 -1.443524062633514404e-01 -1.790163069963455200e-01 2.729688882827758789e-01 1.188800632953643799e-01 9.236963093280792236e-02 1.902509853243827820e-02 1.678768545389175415e-01
-8.134858682751655579e-03 4.119130969047546387e-01 1.428545266389846802e-01 6.741371005773544312e-02 -1.229955628514289856e-01 5.170673131942749023e-02 6.249424442648887634e-02 2.236519008874893188e-01 2.033398598432540894e-01 5.518930964171886444e-03 4.282139837741851807e-01 -5.212587118148803711e-02 4.071815684437751770e-02 1.176571175456047058e-01 2.530214786529541016e-01 1.194043736904859543e-02 2.030585855245590210e-01 -2.788929501548409462e-03 1.700827926397323608e-01 -1.269583404064178467e-01 -4.329614713788032532e-02 2.603330314159393311e-01 -1.946359276771545410e-01 1.631741225719451904e-01 -1.689237803220748901e-01 1.518359780311584473e-01 -3.178701400756835938e-01 8.879676461219787598e-02 -1.817031651735305786e-01 -5.754867196083068848e-02 -3.529934212565422058e-02 -8.901174366474151611e-02
-1.586663424968719482e-01 1.876472830772399902e-01 4.458241630345582962e-03 -2.220198959112167358e-01 2.117789834737777710e-01 1.924274303019046783e-02 1.069056913256645203e-01 1.222635731101036072e-01 -1.121207624673843384e-01 1.313018649816513062e-01 -6.313025951385498047e-02 3.369317948818206787e-01 1.770551502704620361e-01 1.998194456100463867e-01 1.906948238611221313e-01 -9.930293262004852295e-02 4.287834763526916504e-01 1.501821912825107574e-02 1.220261603593826294e-01 9.618222713470458984e-02 -7.059765630401670933e-04 8.644080162048339844e-02 6.465234607458114624e-02 1.296970695257186890e-01 -3.346082195639610291e-02 7.775495294481515884e-03 -4.818188548088073730e-01 1.272024363279342651e-01 -1.941505670547485352e-01 9.938097745180130005e-02 -1.417416930198669434e-01 3.690712619572877884e-03
-9.632354974746704102e-02 6.773427128791809082e-02 3.265820909291505814e-03 -1.114893779158592224e-01 -1.730726808309555054e-01 -1.953649073839187622e-01 -2.612772881984710693e-01 1.004586815834045410e-01 1.414096951484680176e-01 -1.297036856412887573e-01 4.196129366755485535e-02 1.711748912930488586e-02 5.123192816972732544e-02 4.825973510742187500e-02 -5.939426645636558533e-02 -3.903109580278396606e-02 5.288652181625366211e-01 2.393368631601333618e-01 2.262457273900508881e-02 -5.382971372455358505e-03 1.065003797411918640e-01 1.457615662366151810e-02 -2.841857373714447021e-01 -2.683396935462951660e-01 6.464276462793350220e-02 2.039382606744766235e-02 -3.499352931976318359e-01 -1.823903433978557587e-02 -4.026905167847871780e-03 2.512133419513702393e-01 1.887220442295074463e-01 2.244313210248947144e-01
1.102023646235466003e-01 1.202614903450012207e-01 -1.317876130342483521e-01 -2.093821018934249878e-01 8.007489889860153198e-02 -1.146085932850837708e-01 -2.024721801280975342e-01 9.681650251150131226e-02 1.768892444670200348e-02 -5.203427281230688095e-03 1.603261977434158325e-01 1.318182647228240967e-01 -2.338211685419082642e-01 1.005759090185165405e-01 -1.163850799202919006e-01 8.911350369453430176e-02 5.459099411964416504e-01 2.870043516159057617e-01 1.783284097909927368e-01 -2.284958511590957642e-01 7.360160350799560547e-02 3.104385137557983398e-01 1.461254805326461792e-01 1.258609443902969360e-01 9.145998209714889526e-02 1.236037239432334900e-01 1.633853018283843994e-01 -5.162354186177253723e-02 -7.219068706035614014e-02 1.071855649352073669e-01 1.722329258918762207e-01 -9.911037981510162354e-02
-5.422139912843704224e-02 1.649000048637390137e-01 -2.487059384584426880e-01 -4.244423806667327881e-01 1.901473253965377808e-01 8.036536723375320435e-02 -2.511371374130249023e-01 7.405496388673782349e-02 -1.802060902118682861e-01 1.568025723099708557e-02 -1.434049010276794434e-01 9.113646298646926880e-02 1.101190969347953796e-01 -1.444615889340639114e-02 2.789623737335205078e-01 -1.111590936779975891e-01 1.796354204416275024e-01 1.620825380086898804e-02 2.875912189483642578e-01 -1.640115678310394287e-01 -1.261345148086547852e-01 1.644367538392543793e-02 -1.880721896886825562e-01 -1.543346047401428223e-01 -3.562914952635765076e-02 1.595234125852584839e-01 -3.205853104591369629e-01 1.065329462289810181e-01 2.580529451370239258e-01 1.501495987176895142e-01 5.927551165223121643e-02 3.987017273902893066e-02
-2.837778441607952118e-02 4.237157106399536133e-02 -1.147818267345428467e-01 1.242337077856063843e-01 -4.550981521606445312e-02 2.046807259321212769e-01 -4.450401067733764648e-01 9.978487342596054077e-02 -2.550561428070068359e-01 -5.645192041993141174e-02 8.434253185987472534e-02 2.155339866876602173e-01 2.065646462142467499e-02 2.148898392915725708e-01 8.528313785791397095e-02 -1.089368015527725220e-01 1.763714849948883057e-01 5.912686884403228760e-02 1.458270996809005737e-01 -2.116838097572326660e-01 1.302282661199569702e-01 3.846218287944793701e-01 -1.241857782006263733e-01 1.561520397663116455e-01 -5.111783742904663086e-02 -1.523848474025726318e-01 -2.178556323051452637e-01 2.573642730712890625e-01 1.413282006978988647e-01 6.965654343366622925e-02 1.402486413717269897e-01 1.996224373579025269e-01
5.881214886903762817e-02 1.362867057323455811e-01 1.651370152831077576e-02 -3.107765018939971924e-01 -1.615395694971084595e-01 1.312669366598129272e-01 -1.664102822542190552e-01 1.558751761913299561e-01 1.977366022765636444e-02 7.980377227067947388e-02 -2.043658643960952759e-01 -1.519901752471923828e-01 4.530686512589454651e-02 2.856528162956237793e-01 2.326708287000656128e-01 -1.455864161252975464e-01 3.260848224163055420e-01 1.738284230232238770e-01 1.525109410285949707e-01 -2.994223684072494507e-02 2.428521215915679932e-01 1.368393450975418091e-01 -2.034945189952850342e-01 1.528111547231674194e-01 1.511591672897338867e-01 -1.246382817625999451e-01 -4.001259505748748779e-01 9.383480995893478394e-02 2.017299272119998932e-02 1.501601189374923706e-02 -2.065269649028778076e-01 3.803780674934387207e-02
-2.361781001091003418e-01 1.743354052305221558e-01 6.667856872081756592e-02 -8.922951668500900269e-02 2.076336592435836792e-01 1.890804022550582886e-01 -1.765707880258560181e-01 1.135639324784278870e-01 -1.579865515232086182e-01 -2.062295377254486084e-02 2.011541873216629028e-01 8.582366257905960083e-02 1.514166295528411865e-01 7.740410417318344116e-02 2.388983815908432007e-01 -7.019179314374923706e-02 1.347028017044067383e-01 3.403263390064239502e-01 2.277959585189819336e-01 1.485768109560012817e-01 -7.602189481258392334e-02 1.141939237713813782e-01 -1.915322542190551758e-01 2.753112278878688812e-02 1.132658645510673523e-01 -5.919539253227412701e-04 -2.448753565549850464e-01 2.455574274063110352e-01 9.979462623596191406e-02 3.416401445865631104e-01 4.816595837473869324e-02 2.967601120471954346e-01
-9.302009129896759987e-04 9.094952791929244995e-02 2.023958787322044373e-02 -8.717153221368789673e-02 -3.319911286234855652e-02 -2.122920602560043335e-01 -3.465949594974517822e-01 -4.934611916542053223e-02 7.633139379322528839e-03 -3.293344080448150635e-01 1.488789618015289307e-01 9.621996432542800903e-02 1.984621398150920868e-02 -1.010822877287864685e-01 -2.620245330035686493e-02 -1.152717843651771545e-01 5.791993141174316406e-01 4.413179680705070496e-02 8.139272779226303101e-02 -4.508044198155403137e-02 9.790728241205215454e-02 5.258156359195709229e-02 -1.634450405836105347e-01 -7.263746857643127441e-02 -1.703926920890808105e-01 -2.488743327558040619e-02 -3.496094048023223877e-01 -2.883701957762241364e-02 5.401747301220893860e-03 7.413002103567123413e-02 1.639809459447860718e-01 2.737042009830474854e-01
2.602114081382751465e-01 2.896554470062255859e-01 -6.434755027294158936e-02 -2.595178782939910889e-01 2.124865502119064331e-01 -7.557211071252822876e-02 -1.299464255571365356e-01 9.499718993902206421e-02 -5.886327847838401794e-02 -1.803166270256042480e-01 1.391525864601135254e-01 3.430384770035743713e-02 2.583207003772258759e-02 2.518009543418884277e-01 1.462255567312240601e-01 1.759871393442153931e-01 2.765339612960815430e-01 4.484420716762542725e-01 2.035683542490005493e-01 2.052341103553771973e-01 -1.289604455232620239e-01 2.206992954015731812e-01 -1.783611774444580078e-01 -1.980749815702438354e-01 2.911398559808731079e-02 -7.549767848104238510e-03 1.359987817704677582e-02 -1.116968244314193726e-01 2.456394582986831665e-02 4.063670337200164795e-02 -2.405534870922565460e-02 -1.151815950870513916e-01
1.819563657045364380e-01 -4.821757972240447998e-02 -1.938282847404479980e-01 1.154198199510574341e-01 8.950365334749221802e-02 1.623889207839965820e-01 -5.394292995333671570e-02 9.521176666021347046e-02 -3.811401873826980591e-02 -1.718090847134590149e-02 1.734532415866851807e-01 9.277851320803165436e-03 1.703820750117301941e-02 2.928506024181842804e-02 -4.875992983579635620e-02 -4.051984250545501709e-01 3.434871435165405273e-01 -1.259261965751647949e-01 9.365472197532653809e-02 -4.653975367546081543e-02 9.815926104784011841e-02 3.507205247879028320e-01 -2.495280504226684570e-01 1.027410775423049927e-01 -1.028488948941230774e-01 2.356028407812118530e-01 -3.444018065929412842e-01 -2.667807228863239288e-02 1.805479638278484344e-02 2.201218754053115845e-01 2.836893498897552490e-01 -5.272907018661499023e-02
1.481138765811920166e-01 1.325030475854873657e-01 1.151287555694580078e-01 -3.504609465599060059e-01 -4.975457489490509033e-02 1.984425932168960571e-01 -1.850562542676925659e-01 1.495790481567382812e-01 -2.175505161285400391e-01 1.203409731388092041e-01 -7.351884245872497559e-02 -2.021630108356475830e-02 1.523279100656509399e-01 1.215616464614868164e-01 1.909053921699523926e-01 -2.903761565685272217e-01 3.152749538421630859e-01 3.780345320701599121e-01 6.665704399347305298e-02 1.315421890467405319e-02 7.469122856855392456e-02 8.867894858121871948e-02 -2.992919683456420898e-01 -1.759973764419555664e-01 9.333980083465576172e-02 -4.164642095565795898e-02 -2.068886011838912964e-01 -5.100183188915252686e-02 7.871479541063308716e-02 1.946709007024765015e-01 -6.091057509183883667e-02 1.225282400846481323e-01
-1.104839220643043518e-01 1.588856130838394165e-01 -8.962094038724899292e-02 -1.648337244987487793e-01 3.314660396426916122e-03 1.467624157667160034e-01 -5.678264796733856201e-02 2.396732419729232788e-01 -1.213668379932641983e-02 6.022958084940910339e-02 1.470020264387130737e-01 -1.581621319055557251e-01 1.974363923072814941e-01 6.116951629519462585e-02 2.206430882215499878e-01 -3.811617493629455566e-01 1.887629032135009766e-01 1.690946072340011597e-01 1.978140324354171753e-01 1.951180249452590942e-01 6.329660862684249878e-02 3.609360456466674805e-01 -1.287754625082015991e-01 6.339342147111892700e-02 1.721868962049484253e-01 -1.233455091714859009e-01 -2.608443796634674072e-01 1.358461827039718628e-01 2.053822875022888184e-01 1.769545376300811768e-01 -1.755179911851882935e-01 1.614679247140884399e-01
4.295306280255317688e-02 2.967441268265247345e-02 -9.382767975330352783e-02 -4.615448713302612305e-01 1.533247232437133789e-01 -9.769101440906524658e-02 -1.516389250755310059e-01 3.034712374210357666e-01 6.852547079324722290e-02 9.200168401002883911e-02 5.040057003498077393e-02 -2.125872522592544556e-01 -3.678097575902938843e-02 2.312870770692825317e-01 -7.279856503009796143e-02 7.218605279922485352e-02 3.081534802913665771e-01 3.148892521858215332e-01 3.409281000494956970e-02 2.154060304164886475e-01 -1.965989321470260620e-01 1.237792447209358215e-01 -1.872010380029678345e-01 -7.550507783889770508e-02 -2.137797027826309204e-01 -1.459383815526962280e-01 -2.047017812728881836e-01 -1.137451604008674622e-01 9.566001594066619873e-02 8.637820929288864136e-02 1.563640236854553223e-01 -4.194551706314086914e-02
1.481956094503402710e-01 3.260084092617034912e-01 -2.325525581836700439e-01 -2.362440675497055054e-01 -6.932668387889862061e-02 5.227940622717142105e-03 -2.182150930166244507e-01 8.011877536773681641e-02 -8.298408985137939453e-02 1.127962097525596619e-01 1.089582666754722595e-01 2.795026004314422607e-01 1.185494661331176758e-01 2.166722267866134644e-01 -5.173423513770103455e-02 2.094727307558059692e-01 2.398400753736495972e-01 4.111753404140472412e-01 1.462243944406509399e-01 2.688812091946601868e-02 6.274580955505371094e-02 3.383314907550811768e-01 -6.900854874402284622e-03 -4.735886305570602417e-02 -1.083581820130348206e-01 7.846974581480026245e-02 1.447485536336898804e-01 -1.076650153845548630e-02 1.009803861379623413e-01 2.168836258351802826e-02 1.544843018054962158e-01 -2.072362452745437622e-01
3.447197750210762024e-02 -4.640469327569007874e-02 -1.785916835069656372e-01 -3.687449991703033447e-01 3.384975790977478027e-01 -2.749377861618995667e-02 -1.323740780353546143e-01 4.398403980303555727e-04 1.574992686510086060e-01 -1.551445573568344116e-02 -7.536690216511487961e-03 4.846464842557907104e-02 -3.244057297706604004e-02 3.196503520011901855e-01 -1.447428110986948013e-02 -1.089058741927146912e-01 2.391239702701568604e-01 9.462935477495193481e-02 9.244228154420852661e-02 1.160092726349830627e-01 -1.604442745447158813e-01 3.429682254791259766e-01 6.005986407399177551e-02 4.547976702451705933e-02 2.191524058580398560e-01 1.958261132240295410e-01 -4.680571705102920532e-02 -1.766767054796218872e-01 1.076149642467498779e-01 4.281354248523712158e-01 -1.063715480268001556e-02 -3.493904322385787964e-02
7.748916000127792358e-02 2.239272296428680420e-01 2.918551862239837646e-01 -2.896626591682434082e-01 -7.579108327627182007e-02 1.403509676456451416e-01 -2.949548065662384033e-01 1.428325772285461426e-01 1.379947960376739502e-01 8.397051692008972168e-02 1.285548508167266846e-01 -1.395806390792131424e-02 1.430651843547821045e-01 1.846603304147720337e-01 1.134992856532335281e-02 -2.013978511095046997e-01 4.903914928436279297e-01 -3.613490611314773560e-02 5.242020636796951294e-02 6.301749497652053833e-02 1.328333020210266113e-01 2.360821515321731567e-02 -1.214113160967826843e-01 -6.904246658086776733e-02 1.733874678611755371e-01 2.146621420979499817e-02 -3.496898710727691650e-01 -6.346968561410903931e-02 1.080187782645225525e-01 7.041022926568984985e-02 -1.862590014934539795e-01 9.737874567508697510e-02
1.918922364711761475e-01 2.117912322282791138e-01 -1.552553027868270874e-01 -1.592636108398437500e-01 3.175044655799865723e-01 -2.243616431951522827e-01 -2.916097939014434814e-01 2.321080118417739868e-02 4.737636446952819824e-02 6.747366487979888916e-02 -5.050903186202049255e-02 7.901001721620559692e-02 -2.082759141921997070e-01 6.587421894073486328e-02 -1.959682628512382507e-02 -8.098558336496353149e-02 1.758223176002502441e-01 1.467350572347640991e-01 -4.807661846280097961e-02 1.232204958796501160e-01 -3.118700385093688965e-01 2.584522068500518799e-01 -1.117735281586647034e-01 3.023939430713653564e-01 -1.005069613456726074e-01 3.251134604215621948e-02 -4.102195203304290771e-01 7.466807146556675434e-04 1.177535057067871094e-01 1.215530633926391602e-01 7.407980412244796753e-02 -1.018585562705993652e-01
-8.973567187786102295e-02 5.521876737475395203e-02 -7.978725433349609375e-02 -1.806842237710952759e-01 1.798215508460998535e-01 -2.335391193628311157e-01 -3.894867748022079468e-02 1.189258769154548645e-01 8.392852544784545898e-02 -4.426181316375732422e-02 2.873764932155609131e-02 1.072162911295890808e-01 -2.798152863979339600e-01 -1.818813830614089966e-01 1.337610185146331787e-01 -6.050019338726997375e-02 2.362987697124481201e-01 1.613481938838958740e-01 -1.988958567380905151e-01 4.230098798871040344e-02 -2.057070657610893250e-02 2.285733669996261597e-01 -2.369055449962615967e-01 1.473492085933685303e-01 7.445933669805526733e-02 1.558538228273391724e-01 -2.342701405286788940e-01 3.294074907898902893e-02 2.431744188070297241e-01 4.503120183944702148e-01 2.750797867774963379e-01 1.264311671257019043e-01
3.255998194217681885e-01 2.751231193542480469e-01 9.314480423927307129e-02 -1.570810973644256592e-01 2.080938369035720825e-01 -7.803816348314285278e-02 -1.768119931221008301e-01 -9.430167824029922485e-02 2.024027109146118164e-01 7.334890961647033691e-02 -1.210625395178794861e-01 1.407632678747177124e-01 -1.542407423257827759e-01 1.213404238224029541e-01 -5.315866693854331970e-02 -1.259363591670989990e-01 2.561254799365997314e-01 1.988380104303359985e-01 -1.758151501417160034e-02 2.523021399974822998e-01 -1.653925329446792603e-01 1.333431452512741089e-01 -4.112189635634422302e-02 3.984408676624298096e-01 -2.774377539753913879e-02 9.337783604860305786e-02 -2.907275259494781494e-01 2.132176049053668976e-02 2.355455160140991211e-01 1.723670810461044312e-01 1.326890755444765091e-02 -5.346557125449180603e-02
2.305015027523040771e-01 1.067941486835479736e-01 -2.020081579685211182e-01 -2.278260588645935059e-01 1.085275411605834961e-01 -1.517424136400222778e-01 -1.690597385168075562e-01 3.172695264220237732e-02 2.275905758142471313e-02 2.055274695158004761e-01 -1.451406925916671753e-01 3.609067201614379883e-02 -3.501890227198600769e-02 -1.556718163192272186e-02 1.555806845426559448e-01 1.607240140438079834e-01 2.959833145141601562e-01 3.443990349769592285e-01 8.985104411840438843e-02 9.093622118234634399e-02 -1.893406957387924194e-01 2.473032176494598389e-01 1.195568069815635681e-01 2.980396747589111328e-01 1.351880133152008057e-01 2.596535347402095795e-02 -3.140201568603515625e-01 -1.009761020541191101e-01 -2.705866936594247818e-03 2.976789474487304688e-01 1.077415272593498230e-01 1.051358208060264587e-01
1.273176446557044983e-02 2.618019282817840576e-01 9.285552799701690674e-02 -3.747669607400894165e-02 -1.625030189752578735e-01 -4.303401112556457520e-01 -5.326854437589645386e-02 1.126723885536193848e-01 -8.755932003259658813e-02 -1.133233308792114258e-02 1.797750741243362427e-01 -3.224229440093040466e-02 -7.736095786094665527e-02 4.195440709590911865e-01 1.212345138192176819e-01 1.044131219387054443e-01 8.755993098020553589e-02 1.018301919102668762e-01 -2.459894865751266479e-01 1.135763004422187805e-01 -2.016612142324447632e-02 1.687099486589431763e-01 -1.270015388727188110e-01 2.411575615406036377e-01 1.082707196474075317e-02 9.834576398134231567e-02 -2.442103922367095947e-01 -3.128439784049987793e-01 -8.835172280669212341e-03 2.536969482898712158e-01 2.443117648363113403e-02 -1.358091384172439575e-01
4.720337688922882080e-02 -6.636992096900939941e-02 1.991908550262451172e-01 -1.598696708679199219e-01 -1.810332834720611572e-01 -7.351136207580566406e-02 -3.407108485698699951e-01 -1.050938516855239868e-01 2.316140756011009216e-02 -2.360758930444717407e-01 2.459271699190139771e-01 5.602384731173515320e-02 -1.371334642171859741e-01 3.090570308268070221e-02 1.493286192417144775e-01 -2.251038104295730591e-01 4.694968760013580322e-01 -1.062369067221879959e-02 1.426301989704370499e-02 3.839819133281707764e-02 1.854918003082275391e-01 9.575407207012176514e-02 -2.949464023113250732e-01 -4.253244400024414062e-02 4.841157048940658569e-02 1.131574138998985291e-01 -2.801499068737030029e-01 -3.656432777643203735e-02 -1.723133772611618042e-01 5.820816382765769958e-02 1.856210231781005859e-01 1.819516271352767944e-01
-2.353939041495323181e-02 3.381798565387725830e-01 3.328650072216987610e-02 -1.834831535816192627e-01 7.539448142051696777e-02 -2.256073653697967529e-01 -1.438769400119781494e-01 2.527259849011898041e-02 -3.106161653995513916e-01 -2.082582749426364899e-02 2.911410033702850342e-01 -8.670015633106231689e-02 1.853626519441604614e-01 1.629724204540252686e-01 2.056547999382019043e-01 1.399784237146377563e-01 8.407555520534515381e-02 4.502873495221138000e-02 -1.285846233367919922e-01 1.272555440664291382e-01 -1.316166818141937256e-01 2.304540276527404785e-01 -4.146457612514495850e-01 -2.126170322299003601e-03 -1.238954216241836548e-01 1.632752455770969391e-02 -2.365345209836959839e-01 -2.388705164194107056e-01 1.945338398218154907e-02 -3.856020048260688782e-04 1.586285978555679321e-01 1.484009176492691040e-01
1.132286190986633301e-01 9.398318082094192505e-02 1.825398802757263184e-01 -1.535170823335647583e-01 4.377509467303752899e-03 -1.331921517848968506e-01 -1.185544431209564209e-01 -1.768181025981903076e-01 1.676849126815795898e-01 7.565635442733764648e-02 -9.223712235689163208e-02 1.564612239599227905e-01 -2.925653755664825439e-01 3.177132904529571533e-01 -1.783982366323471069e-01 -3.174430457875132561e-03 3.117900788784027100e-01 2.737191319465637207e-01 3.653483465313911438e-02 -2.461286447942256927e-02 -2.450739741325378418e-01 2.639546096324920654e-01 4.309413954615592957e-02 2.642074823379516602e-01 -2.040732949972152710e-01 -2.100909315049648285e-02 -2.985170185565948486e-01 8.801241219043731689e-02 1.545098423957824707e-01 1.792703270912170410e-01 2.839784510433673859e-02 4.406266286969184875e-02
-9.357890486717224121e-02 1.815875172615051270e-01 -1.168433390557765961e-02 -2.501842379570007324e-01 -6.971941888332366943e-02 -1.559600234031677246e-01 1.190825030207633972e-01 1.122175380587577820e-01 -2.848746776580810547e-01 -6.494770944118499756e-02 -7.039535790681838989e-02 1.530782431364059448e-01 -1.045646667480468750e-01 1.816585659980773926e-01 2.605040371417999268e-01 -1.335372924804687500e-01 1.112938076257705688e-01 1.463435143232345581e-01 3.337754309177398682e-01 -1.671486347913742065e-01 2.002916634082794189e-01 2.941709458827972412e-01 -1.426781713962554932e-01 -6.203318014740943909e-02 -3.676455616950988770e-01 1.798218190670013428e-01 -9.330723434686660767e-02 8.020150661468505859e-02 -5.318230763077735901e-02 2.249433249235153198e-01 1.899414509534835815e-01 -6.714663468301296234e-03
-1.220947410911321640e-02 1.323203295469284058e-01 6.261079758405685425e-02 -1.461668759584426880e-01 -1.413685232400894165e-01 2.160972803831100464e-01 -2.507873475551605225e-01 1.738116294145584106e-01 -5.144817382097244263e-02 -1.641609221696853638e-01 -1.384318172931671143e-01 -1.684204041957855225e-01 -1.223285943269729614e-01 1.953253149986267090e-01 1.311432123184204102e-01 -2.394656091928482056e-01 4.433512687683105469e-01 1.144763901829719543e-01 2.726555466651916504e-01 -3.582398593425750732e-02 1.378369182348251343e-01 1.586551666259765625e-01 -4.144481942057609558e-02 -1.664209179580211639e-02 7.594738900661468506e-02 8.331375569105148315e-02 -2.473088204860687256e-01 1.876244693994522095e-02 6.664313375949859619e-02 1.536320745944976807e-01 -3.174009323120117188e-01 2.408762872219085693e-01
1.867236755788326263e-02 1.349931061267852783e-01 9.733503684401512146e-03 -4.492581263184547424e-02 -2.052116394042968750e-01 -3.658398687839508057e-01 -2.411708086729049683e-01 -1.795718260109424591e-02 -6.570971757173538208e-02 -9.157205373048782349e-02 1.186603400856256485e-02 9.145841002464294434e-02 -1.049016937613487244e-01 6.674238294363021851e-02 -6.026108562946319580e-02 -3.458173945546150208e-02 1.675873249769210815e-01 -2.641136525198817253e-03 2.271322906017303467e-01 1.249483823776245117e-01 3.869229853153228760e-01 1.493405103683471680e-01 -6.274867057800292969e-02 -5.828298628330230713e-02 1.682064980268478394e-01 3.397389650344848633e-01 -5.106021165847778320e-01 -1.221537217497825623e-02 7.334595918655395508e-02 4.635220021009445190e-02 -6.447649002075195312e-02 1.117090657353401184e-01
7.587350904941558838e-02 1.444316506385803223e-01 9.037214517593383789e-02 -3.003065586090087891e-01 2.421926334500312805e-02 2.047397941350936890e-01 -2.119945883750915527e-01 2.561330981552600861e-02 9.577021747827529907e-02 2.178311347961425781e-02 -9.959299862384796143e-02 -1.310187391936779022e-02 1.682954728603363037e-01 2.109519541263580322e-01 3.378117382526397705e-01 -6.265115737915039062e-02 2.214197814464569092e-01 8.248945325613021851e-02 2.497402727603912354e-01 2.684606472030282021e-03 2.690790891647338867e-01 2.016990035772323608e-01 -5.660785734653472900e-02 1.132986694574356079e-01 9.796632826328277588e-02 -1.408891528844833374e-01 -3.321517407894134521e-01 -7.433068007230758667e-02 3.232045769691467285e-01 1.076050102710723877e-01 -1.817390173673629761e-01 1.860759705305099487e-01
1.471814811229705811e-01 -2.183690667152404785e-02 -1.550859510898590088e-01 -1.770086884498596191e-01 -4.913123697042465210e-02 5.334761366248130798e-02 4.840984195470809937e-02 2.030552327632904053e-01 7.317268848419189453e-02 1.697314232587814331e-01 1.571292728185653687e-01 3.350646793842315674e-01 6.758857518434524536e-02 1.048601325601339340e-02 1.181450337171554565e-01 1.797026768326759338e-02 1.776812523603439331e-01 2.678823769092559814e-01 -3.115988671779632568e-01 6.433349847793579102e-02 1.815891414880752563e-01 1.619378030300140381e-01 -3.029395043849945068e-01 -1.299250870943069458e-01 -1.990874856710433960e-01 2.491100877523422241e-01 -3.558630347251892090e-01 1.370147913694381714e-01 2.080615311861038208e-01 1.408123373985290527e-01 -1.184413954615592957e-02 2.802150696516036987e-02
1.925705559551715851e-02 -1.503110826015472412e-01 -1.285604834556579590e-01 -1.286716908216476440e-01 1.386104822158813477e-01 -2.022277861833572388e-01 -1.062959134578704834e-01 2.994422614574432373e-01 -1.411324888467788696e-01 7.426673173904418945e-02 -1.104569956660270691e-01 2.952882833778858185e-02 -9.642370045185089111e-02 1.735469326376914978e-02 1.646980643272399902e-01 -5.122886970639228821e-02 2.562004029750823975e-01 2.238054424524307251e-01 -2.162581533193588257e-01 -6.505619734525680542e-02 -2.518118917942047119e-01 2.484162896871566772e-01 -1.534043997526168823e-01 2.799576520919799805e-01 8.215539157390594482e-02 2.214929759502410889e-01 -2.854056954383850098e-01 3.800788149237632751e-02 1.500128954648971558e-01 3.484479784965515137e-01 8.031303435564041138e-02 1.489524692296981812e-01
-2.696060538291931152e-01 1.601375937461853027e-01 -7.898844033479690552e-02 -2.050039470195770264e-01 1.345074772834777832e-01 -8.744005113840103149e-02 -9.273362159729003906e-02 -1.018425971269607544e-01 -9.088739007711410522e-02 -8.745221793651580811e-02 1.898228675127029419e-01 2.570724301040172577e-02 5.765573680400848389e-02 -1.635957695543766022e-02 1.459906101226806641e-01 -7.638034969568252563e-02 3.402689695358276367e-01 9.816977381706237793e-02 1.936491727828979492e-01 1.565215140581130981e-01 4.818094149231910706e-02 3.614269793033599854e-01 -4.891225695610046387e-01 -1.031305789947509766e-01 1.301033645868301392e-01 -1.478447020053863525e-01 -1.406086236238479614e-01 2.261687815189361572e-01 1.123435720801353455e-01 1.223188415169715881e-01 -1.000851243734359741e-01 8.830236643552780151e-02
-8.921596221625804901e-03 4.539844095706939697e-01 6.567542254924774170e-02 -3.530144318938255310e-02 5.001086741685867310e-02 -1.632378995418548584e-01 -5.342646315693855286e-02 9.579002112150192261e-02 -3.360800072550773621e-02 -2.080624401569366455e-01 1.355580687522888184e-01 -1.020660996437072754e-01 -1.209544483572244644e-02 4.616264253854751587e-02 1.777450591325759888e-01 2.130259424448013306e-01 2.808617055416107178e-01 3.101175427436828613e-01 1.661410778760910034e-01 1.240186467766761780e-01 -7.953930646181106567e-02 3.324391841888427734e-01 -2.367842197418212891e-01 1.550863217562437057e-02 2.035433650016784668e-01 -5.793616920709609985e-02 4.068095982074737549e-02 -1.810315251350402832e-01 1.698589920997619629e-01 2.246461361646652222e-01 -1.220440044999122620e-01 -1.732113957405090332e-01
-1.977704316377639771e-01 3.083536624908447266e-01 -1.372917741537094116e-01 -1.086861118674278259e-01 -5.749227851629257202e-02 -3.218015655875205994e-02 8.149099349975585938e-02 5.972281470894813538e-02 -1.217818111181259155e-01 -1.019301638007164001e-01 1.188241615891456604e-01 -2.240100502967834473e-02 2.046852409839630127e-01 6.280599534511566162e-02 6.527856737375259399e-02 -1.740846186876296997e-01 6.222563982009887695e-02 -8.076433092355728149e-02 -2.064259648323059082e-01 -4.576093703508377075e-02 5.809900537133216858e-02 4.467324614524841309e-01 -4.268919304013252258e-02 2.019914239645004272e-01 -1.491012126207351685e-01 4.174880981445312500e-01 -1.449492871761322021e-01 -7.616288214921951294e-02 1.303853839635848999e-01 2.434693574905395508e-01 -3.146045207977294922e-01 -3.293470293283462524e-02
1.564788371324539185e-01 1.899963468313217163e-01 -2.353066802024841309e-01 -4.082988202571868896e-01 5.743891745805740356e-02 -4.307174384593963623e-01 -1.161332204937934875e-01 2.412278950214385986e-01 1.841125041246414185e-01 -3.698205947875976562e-02 2.132895737886428833e-01 -1.558315604925155640e-01 -3.665135009214282036e-03 -1.125183627009391785e-01 2.895385958254337311e-02 -2.093470841646194458e-01 1.870707720518112183e-01 2.417667955160140991e-01 4.903424158692359924e-02 1.805959939956665039e-01 -1.269573271274566650e-01 1.934542059898376465e-01 -4.427613690495491028e-02 -5.388234555721282959e-02 -3.679645434021949768e-02 1.032942458987236023e-01 2.427133172750473022e-02 1.591729819774627686e-01 1.751386374235153198e-01 1.725403070449829102e-01 8.517105132341384888e-03 -9.553806483745574951e-02
3.081819713115692139e-01 1.329748332500457764e-01 -2.288588732481002808e-01 -2.450490146875381470e-01 6.277886033058166504e-02 -2.479248940944671631e-01 -1.853323131799697876e-01 -6.455925107002258301e-02 -5.318406224250793457e-02 -4.208030924201011658e-02 -7.526744157075881958e-02 4.764933884143829346e-02 -1.931984871625900269e-01 5.249409750103950500e-02 8.410613238811492920e-02 1.099017783999443054e-01 2.486989200115203857e-01 1.831670999526977539e-01 5.964478105306625366e-02 1.698501855134963989e-01 -1.388307213783264160e-01 4.142431318759918213e-01 5.729467794299125671e-02 1.845942139625549316e-01 1.558593362569808960e-01 1.734237372875213623e-01 -2.150589376688003540e-01 -1.650362610816955566e-01 9.642178565263748169e-02 2.196036279201507568e-01 1.959017962217330933e-01 -1.393961012363433838e-01
3.977717831730842590e-02 2.671599686145782471e-01 -4.473005980253219604e-02 -2.754708230495452881e-01 2.675206027925014496e-02 2.142740190029144287e-01 -3.828081861138343811e-02 1.414870619773864746e-01 -2.530843019485473633e-01 -1.154564768075942993e-01 1.495313793420791626e-01 8.111760765314102173e-02 9.362915903329849243e-02 1.636354625225067139e-02 3.111921846866607666e-01 -1.697046160697937012e-01 3.774528205394744873e-01 1.001449897885322571e-01 1.040071621537208557e-01 1.086535230278968811e-01 3.211730420589447021e-01 -5.608752742409706116e-02 -1.663631200790405273e-01 6.894934922456741333e-02 -5.840719118714332581e-02 -1.047280728816986084e-01 -3.529265820980072021e-01 2.603358924388885498e-01 1.202606782317161560e-02 1.670001633465290070e-02 3.089548461139202118e-02 1.345688253641128540e-01
-1.696767210960388184e-01 9.095785021781921387e-02 -1.107736602425575256e-01 -1.314018666744232178e-01 -8.360063284635543823e-02 -3.173038363456726074e-01 -1.696927249431610107e-01 3.010512888431549072e-02 -2.690174877643585205e-01 -3.837254941463470459e-01 3.378395736217498779e-01 -1.082105860114097595e-01 -1.490705758333206177e-01 1.457337141036987305e-01 -5.722106248140335083e-02 9.005663543939590454e-02 2.179298698902130127e-01 2.657875232398509979e-02 -3.381200879812240601e-02 1.217727661132812500e-01 3.563428297638893127e-02 1.638958752155303955e-01 1.867557503283023834e-02 2.202928811311721802e-01 -1.779320649802684784e-02 -1.252506021410226822e-02 -3.063103854656219482e-01 -1.176252067089080811e-01 3.892602771520614624e-02 1.925712823867797852e-01 -2.178433984518051147e-01 2.456617653369903564e-01
-9.379231184720993042e-02 3.661814630031585693e-01 -3.355613676831126213e-03 -3.030270338058471680e-01 3.366054221987724304e-02 1.718255728483200073e-01 -1.675418168306350708e-01 1.159083005040884018e-02 2.347515337169170380e-02 1.238118018954992294e-02 -6.246972829103469849e-02 -2.197782546281814575e-01 2.790516475215554237e-03 1.288675963878631592e-01 1.220852956175804138e-01 -1.805869340896606445e-01 2.674662172794342041e-01 3.016572892665863037e-01 1.175386831164360046e-01 -2.539962828159332275e-01 2.353573143482208252e-01 1.382665038108825684e-01 -1.495860069990158081e-01 -1.471915002912282944e-02 -3.767397254705429077e-02 -5.439029075205326080e-03 -3.274589776992797852e-01 -1.210694294422864914e-02 2.134308964014053345e-01 -6.662216037511825562e-02 -2.630451619625091553e-01 1.529654413461685181e-01
-1.125096529722213745e-01 2.722792029380798340e-01 -4.697736352682113647e-02 3.007446229457855225e-02 -4.488767683506011963e-02 2.385279089212417603e-01 -2.624402046203613281e-01 -1.014068499207496643e-01 -3.505635634064674377e-02 -1.228725723922252655e-02 8.542366325855255127e-02 -1.452292948961257935e-01 8.653241209685802460e-03 9.748972952365875244e-02 2.524653375148773193e-01 -3.976542130112648010e-02 3.540402054786682129e-01 1.011814549565315247e-01 1.443385928869247437e-01 6.972263008356094360e-02 2.005816400051116943e-01 4.603186845779418945e-01 -1.397235244512557983e-01 3.748065233230590820e-02 2.660308778285980225e-02 -1.157534494996070862e-01 -1.554141938686370850e-01 -2.287836000323295593e-02 -3.199755772948265076e-02 2.541250288486480713e-01 -3.320707380771636963e-01 1.355324536561965942e-01
3.459979966282844543e-02 1.378221660852432251e-01 9.425714612007141113e-02 -3.805116117000579834e-01 2.046992182731628418e-01 -8.319683372974395752e-03 1.441303268074989319e-02 2.217260599136352539e-01 1.016797199845314026e-01 1.354712098836898804e-01 4.550185054540634155e-03 2.287248075008392334e-01 6.575554609298706055e-02 -2.647898197174072266e-01 -8.983937092125415802e-03 -2.753126062452793121e-02 1.877956390380859375e-01 6.218704953789710999e-02 1.662589758634567261e-01 4.991901293396949768e-02 -3.499451279640197754e-02 1.516838818788528442e-01 -2.741254568099975586e-01 1.446688920259475708e-01 -2.256452292203903198e-01 3.130617141723632812e-01 -4.340518712997436523e-01 2.213527113199234009e-01 4.371527582406997681e-02 7.561565376818180084e-03 -2.408996783196926117e-02 6.735067348927259445e-03
3.424620032310485840e-01 6.353902164846658707e-03 -2.358037233352661133e-01 -2.651585638523101807e-01 2.620423585176467896e-02 -9.677521884441375732e-02 -2.529182136058807373e-01 1.540204137563705444e-01 2.103269100189208984e-02 9.658216685056686401e-02 1.071933284401893616e-01 1.618897467851638794e-01 -1.567173153162002563e-01 1.647293865680694580e-01 -2.707287371158599854e-01 -9.964148513972759247e-03 3.052005469799041748e-01 4.632807523012161255e-02 5.879312753677368164e-02 8.635792881250381470e-02 6.971815973520278931e-02 3.565327823162078857e-01 1.109855324029922485e-01 1.034979373216629028e-01 2.030573040246963501e-01 2.909460067749023438e-01 -1.712813228368759155e-01 -9.352487325668334961e-02 -2.207673154771327972e-02 1.186531856656074524e-01 2.070283144712448120e-01 6.212716922163963318e-02
-2.703437395393848419e-02 4.008925855159759521e-01 7.151382416486740112e-02 -1.477906256914138794e-01 3.468128293752670288e-02 5.331966653466224670e-02 1.813349276781082153e-01 1.220301911234855652e-01 -2.137245982885360718e-01 -2.003312557935714722e-01 1.226195171475410461e-01 1.906965821981430054e-01 1.352455914020538330e-01 2.515775859355926514e-01 -1.534897368401288986e-02 -1.656106561422348022e-01 2.503425180912017822e-01 -2.263876497745513916e-01 -6.884887069463729858e-02 -1.715852171182632446e-01 2.597698867321014404e-01 2.654357850551605225e-01 -2.951342761516571045e-01 1.573033183813095093e-01 3.290741518139839172e-02 -5.184658337384462357e-03 -2.508869469165802002e-01 6.666605174541473389e-02 1.656367033720016479e-01 3.691289201378822327e-02 -1.055634170770645142e-01 -8.361910283565521240e-02
1.378682404756546021e-01 1.403246819972991943e-01 1.193107813596725464e-01 -1.388260424137115479e-01 6.671282649040222168e-02 1.007696762681007385e-01 -3.346893489360809326e-01 2.766350507736206055e-01 -2.143339067697525024e-01 -1.565026342868804932e-01 1.471173763275146484e-01 2.516132295131683350e-01 1.743745803833007812e-01 1.247883439064025879e-01 -3.546720370650291443e-02 -2.138343602418899536e-01 2.995712459087371826e-01 -1.140009537339210510e-01 3.138414323329925537e-01 -2.238179743289947510e-02 8.689859509468078613e-02 2.261030226945877075e-01 -4.459711536765098572e-02 1.883920729160308838e-01 -1.917801052331924438e-01 -1.187584325671195984e-01 -2.352663576602935791e-01 -3.041575662791728973e-02 -7.886897027492523193e-02 1.240016147494316101e-01 2.152215987443923950e-01 -5.771879851818084717e-02
-1.857795119285583496e-01 2.889817655086517334e-01 -8.370685577392578125e-02 -1.495529562234878540e-01 -2.283446304500102997e-02 1.079251021146774292e-01 -6.798294186592102051e-02 2.781131863594055176e-01 -1.671129763126373291e-01 1.162476930767297745e-02 2.487105131149291992e-01 2.782500162720680237e-02 3.831538604572415352e-03 1.422840356826782227e-01 1.585614532232284546e-01 -4.250137507915496826e-01 1.720224022865295410e-01 2.972963750362396240e-01 1.279594749212265015e-01 5.474566295742988586e-02 -1.927590072154998779e-01 1.666738390922546387e-01 -1.213103458285331726e-01 -6.648661196231842041e-02 2.830834984779357910e-01 -2.674087323248386383e-02 -2.217606268823146820e-02 1.555493175983428955e-01 5.070721358060836792e-02 2.258087247610092163e-01 -1.150954961776733398e-01 2.190137654542922974e-01
1.376518607139587402e-01 -1.294793784618377686e-01 -2.396429516375064850e-02 -1.738011389970779419e-01 -1.259866207838058472e-01 1.484023034572601318e-01 -3.448847830295562744e-01 3.376421332359313965e-01 1.240921393036842346e-02 -2.230374813079833984e-01 3.073546476662158966e-02 -5.803939327597618103e-02 -8.264266699552536011e-02 2.284742742776870728e-01 -7.850299775600433350e-02 -1.357739120721817017e-01 3.401252627372741699e-01 9.002748876810073853e-02 1.884540319442749023e-01 -1.920625418424606323e-01 -9.828939288854598999e-02 1.946839541196823120e-01 -1.768084801733493805e-02 3.748132586479187012e-01 1.112265512347221375e-01 4.424392431974411011e-02 -2.744784355163574219e-01 -3.822265192866325378e-02 -1.927538067102432251e-01 -5.732113495469093323e-02 9.052059054374694824e-02 -2.250599674880504608e-02
6.686025857925415039e-02 3.445079326629638672e-01 -3.572554513812065125e-02 -3.030301928520202637e-01 -8.623328991234302521e-03 -1.920390874147415161e-01 -7.731501758098602295e-02 1.888016611337661743e-01 1.535617262125015259e-01 7.799744140356779099e-03 -1.418572813272476196e-01 1.399417221546173096e-01 -1.926233619451522827e-01 1.188112944364547729e-01 2.757131494581699371e-02 -5.184190347790718079e-02 1.919327229261398315e-01 4.808893054723739624e-02 -1.845878511667251587e-01 -6.654673069715499878e-02 -2.873219847679138184e-01 4.221591651439666748e-01 -2.789657376706600189e-02 1.345721352845430374e-02 4.044501781463623047e-01 8.937304839491844177e-03 -1.582554578781127930e-01 -1.245804801583290100e-01 -2.718904986977577209e-02 7.136812806129455566e-02 -1.514204591512680054e-01 -1.215620115399360657e-01
5.204237625002861023e-02 -1.312168836593627930e-01 2.782175242900848389e-01 -2.885301709175109863e-01 -1.235284358263015747e-01 -2.815618813037872314e-01 -1.569226682186126709e-01 6.593667715787887573e-02 -1.291199177503585815e-01 -9.291280806064605713e-02 2.352753095328807831e-02 -1.464782059192657471e-01 7.806386798620223999e-02 2.609170675277709961e-01 1.098922342061996460e-01 1.571735888719558716e-01 3.318938612937927246e-01 1.963841915130615234e-01 -8.950860053300857544e-02 1.348633617162704468e-01 -6.271520256996154785e-02 3.260838612914085388e-02 -2.236102670431137085e-01 5.719104036688804626e-02 -1.576032638549804688e-01 5.891247466206550598e-02 -3.548581600189208984e-01 1.662551462650299072e-01 6.797144562005996704e-02 2.363718003034591675e-01 2.410634756088256836e-01 6.306865811347961426e-02
-1.198322921991348267e-01 2.844893634319305420e-01 -5.251751840114593506e-02 -1.756164580583572388e-01 -1.044187322258949280e-01 1.249126493930816650e-01 -1.837819069623947144e-01 1.698874235153198242e-01 -6.148133054375648499e-02 1.447492092847824097e-01 3.137042522430419922e-01 1.044966652989387512e-01 2.505947053432464600e-01 2.614671289920806885e-01 2.247266024351119995e-01 -1.392245292663574219e-01 2.570201456546783447e-01 1.049016565084457397e-01 1.000541523098945618e-01 1.689632385969161987e-01 -1.705280542373657227e-01 1.240157429128885269e-02 -1.228672564029693604e-01 -1.844350621104240417e-02 2.258229255676269531e-01 -8.706360310316085815e-02 -8.079748600721359253e-02 1.247370019555091858e-01 1.951592117547988892e-01 3.667037487030029297e-01 -8.478013426065444946e-02 1.617064774036407471e-01
8.668554574251174927e-02 -1.265230774879455566e-01 2.943075262010097504e-02 6.832612305879592896e-02 2.736428380012512207e-02 -8.392881602048873901e-02 -6.072659417986869812e-02 1.267287731170654297e-01 -9.378335624933242798e-02 2.168525010347366333e-02 7.178016006946563721e-02 -1.380051672458648682e-02 -2.340679913759231567e-01 3.521263301372528076e-01 1.580254584550857544e-01 -9.451434761285781860e-02 1.859358549118041992e-01 3.552184104919433594e-01 -3.217931091785430908e-01 1.961204409599304199e-01 -8.087608218193054199e-02 4.258810579776763916e-01 -1.604197025299072266e-01 2.998323552310466766e-02 2.126589864492416382e-01 9.879671782255172729e-02 -1.755276322364807129e-01 -1.513688266277313232e-01 3.475785627961158752e-02 1.840493977069854736e-01 9.976406395435333252e-02 2.122506648302078247e-01
1.486295163631439209e-01 2.971397042274475098e-01 -3.825286924839019775e-01 -1.556969881057739258e-01 -2.486591041088104248e-02 -3.004474639892578125e-01 9.380787611007690430e-02 2.929822206497192383e-01 -1.320832371711730957e-01 -7.329968363046646118e-02 2.039557695388793945e-01 -4.956207238137722015e-03 4.168069455772638321e-03 2.074608355760574341e-01 1.835136860609054565e-01 3.480643779039382935e-02 4.163456335663795471e-02 1.239019259810447693e-01 -2.591790556907653809e-01 -5.706305615603923798e-03 -3.393007814884185791e-02 1.559960842132568359e-01 7.650432642549276352e-03 8.361122757196426392e-02 8.685762435197830200e-02 1.272861510515213013e-01 -1.385377645492553711e-01 -1.120823398232460022e-01 1.981406211853027344e-01 3.521545231342315674e-01 2.519930154085159302e-02 -2.343052774667739868e-01
1.011794507503509521e-01 3.211004659533500671e-02 -3.120175004005432129e-02 -2.089541852474212646e-01 1.308103501796722412e-01 7.933308929204940796e-02 1.020971387624740601e-01 -2.132325991988182068e-02 4.818515852093696594e-02 -4.432837292551994324e-02 1.889355927705764771e-01 1.843776851892471313e-01 3.536431193351745605e-01 3.722538799047470093e-02 1.139840632677078247e-01 -2.415367811918258667e-01 1.065284162759780884e-01 1.105353459715843201e-01 8.518497645854949951e-02 -1.847497969865798950e-01 2.342513501644134521e-01 4.297219216823577881e-01 -3.672980144619941711e-02 2.891547977924346924e-01 -3.054956533014774323e-02 -7.096007466316223145e-02 -3.723401427268981934e-01 -1.272806376218795776e-01 6.859223544597625732e-02 8.622411638498306274e-03 -2.634524405002593994e-01 1.166638061404228210e-01
7.267111539840698242e-02 2.105007618665695190e-01 -9.875673800706863403e-02 -1.290424764156341553e-01 1.078795865178108215e-01 -1.345683336257934570e-01 -2.030974328517913818e-01 1.772342324256896973e-01 1.217708885669708252e-01 -2.135577797889709473e-01 2.917122840881347656e-01 1.940372735261917114e-01 2.480365931987762451e-01 8.505064249038696289e-02 9.574462473392486572e-02 2.519776225090026855e-01 2.539401948451995850e-01 6.222616136074066162e-02 1.257077306509017944e-01 -1.197739690542221069e-02 2.109211832284927368e-01 4.877869486808776855e-01 4.823424667119979858e-02 -1.394841074943542480e-01 2.022151648998260498e-01 2.046855688095092773e-01 -1.141971275210380554e-01 6.278398633003234863e-02 3.786180750466883183e-04 3.978868201375007629e-02 3.446946665644645691e-02 -7.712155580520629883e-02
3.817083537578582764e-01 4.045093059539794922e-01 -8.479382842779159546e-02 -1.456710547208786011e-01 5.911512672901153564e-02 -1.812565922737121582e-01 5.895755067467689514e-02 -3.786240704357624054e-03 -8.863862603902816772e-02 9.818967431783676147e-02 3.329619467258453369e-01 6.701806187629699707e-02 -6.727065192535519600e-05 2.821431756019592285e-01 2.600712180137634277e-01 2.956424839794635773e-02 8.171846717596054077e-02 -2.960225194692611694e-02 1.562010794878005981e-01 1.804243326187133789e-01 -7.123265415430068970e-02 5.032237991690635681e-02 -1.105567961931228638e-01 1.418137550354003906e-01 1.110178008675575256e-01 3.328849077224731445e-01 2.620783075690269470e-02 1.788639347068965435e-03 2.320811003446578979e-01 4.754003137350082397e-02 -1.404764503240585327e-01 -1.931947022676467896e-01
1.801248639822006226e-01 -5.345892161130905151e-02 -6.948333978652954102e-02 -3.865960538387298584e-01 1.623196750879287720e-01 -3.514656722545623779e-01 -4.009279236197471619e-02 1.995261609554290771e-01 2.522169947624206543e-01 6.739282398484647274e-04 1.288117021322250366e-01 1.622313261032104492e-01 -1.042460128664970398e-01 -1.310099512338638306e-01 9.473112225532531738e-02 -1.647811233997344971e-01 1.610616594552993774e-02 1.371860206127166748e-01 8.424282073974609375e-02 8.811336010694503784e-02 -1.222414299845695496e-01 3.945116698741912842e-01 -1.972612291574478149e-01 1.382290869951248169e-01 2.141000479459762573e-01 1.162985488772392273e-01 -1.540984511375427246e-01 6.761087477207183838e-02 1.016228497028350830e-01 1.760307699441909790e-01 5.266256257891654968e-02 2.326472699642181396e-01
-1.020034849643707275e-01 3.053167164325714111e-01 -1.608684659004211426e-01 -6.797982007265090942e-02 5.525444447994232178e-02 5.845983698964118958e-02 4.951068758964538574e-02 3.112020492553710938e-01 1.491869240999221802e-01 -2.668355125933885574e-03 1.435005664825439453e-01 2.315146923065185547e-01 -1.503107324242591858e-02 1.647802889347076416e-01 2.744718454778194427e-02 -1.453824788331985474e-01 1.220354735851287842e-01 2.001610249280929565e-01 -1.482702344655990601e-01 1.438402831554412842e-01 -4.181375727057456970e-02 7.281124591827392578e-02 -2.239994108676910400e-01 1.987400054931640625e-01 -5.066124200820922852e-01 1.297670006752014160e-01 -2.142025679349899292e-01 1.736135631799697876e-01 -5.197905749082565308e-02 2.484061866998672485e-01 7.581965625286102295e-02 1.883571408689022064e-02
4.330060780048370361e-01 1.008295044302940369e-01 -1.716608405113220215e-01 -2.605972886085510254e-01 -1.159252002835273743e-01 1.043713465332984924e-01 7.265726476907730103e-02 7.014146447181701660e-02 -2.921457029879093170e-02 -5.260130017995834351e-02 -1.087729781866073608e-01 -4.808639362454414368e-02 -1.566731482744216919e-01 3.074288368225097656e-01 3.122820705175399780e-02 3.284338489174842834e-02 2.724148035049438477e-01 5.528117343783378601e-02 -3.147822022438049316e-01 6.596413999795913696e-02 1.536954939365386963e-01 3.219983279705047607e-01 -1.517370194196701050e-01 -6.422196328639984131e-02 7.770061492919921875e-02 2.372168153524398804e-01 -1.695881187915802002e-01 -6.520212441682815552e-02 2.626035511493682861e-01 1.192804574966430664e-01 -1.329857856035232544e-01 -1.413006801158189774e-02
-8.640193194150924683e-02 1.527337580919265747e-01 9.154310822486877441e-02 -2.437933683395385742e-01 3.221018612384796143e-01 -1.802088469266891479e-01 -1.851646304130554199e-01 1.331349611282348633e-01 -2.663800716400146484e-01 9.319911152124404907e-02 -6.044282391667366028e-02 5.690607428550720215e-02 1.470186859369277954e-01 -8.969143778085708618e-02 -8.765111118555068970e-02 -8.827988058328628540e-03 2.350648939609527588e-01 1.861034482717514038e-01 1.283670067787170410e-01 6.841930001974105835e-02 5.897101014852523804e-02 2.096457928419113159e-01 -9.824845939874649048e-02 1.763437241315841675e-01 4.516489058732986450e-02 3.523783087730407715e-01 -4.218227565288543701e-01 2.755324840545654297e-01 -4.461411014199256897e-02 -6.654151529073715210e-02 6.755582056939601898e-03 5.869849398732185364e-02
8.540070801973342896e-02 4.969785735011100769e-02 -2.794560194015502930e-01 -2.596906125545501709e-01 8.433476835489273071e-02 6.554279476404190063e-02 7.460977137088775635e-02 3.325457274913787842e-01 1.880389600992202759e-01 -1.931144744157791138e-01 -1.955736055970191956e-02 2.361743599176406860e-01 -1.016689091920852661e-01 6.205043196678161621e-02 1.088825538754463196e-01 -2.008520066738128662e-01 4.053919315338134766e-01 1.470259726047515869e-01 2.216559201478958130e-01 -4.285104200243949890e-02 -3.001036942005157471e-01 3.006429970264434814e-02 -1.199172064661979675e-01 8.789108693599700928e-02 -9.851166605949401855e-02 -2.744736075401306152e-01 -2.131966948509216309e-01 1.024667248129844666e-01 -5.429967492818832397e-02 8.811179548501968384e-02 -1.352742165327072144e-01 -4.407202824950218201e-02
4.959167167544364929e-02 3.037462532520294189e-01 1.380783915519714355e-01 -3.126037716865539551e-01 -5.341160297393798828e-02 2.507754564285278320e-01 2.271450310945510864e-02 1.078275442123413086e-01 -1.812738031148910522e-01 1.701154857873916626e-01 -1.862615160644054413e-02 1.453654468059539795e-01 2.327900230884552002e-01 9.195652604103088379e-02 2.277401834726333618e-01 -1.509781926870346069e-01 4.371889531612396240e-01 2.798534631729125977e-01 8.177356421947479248e-02 9.213209152221679688e-02 -2.443069964647293091e-02 7.923131436109542847e-02 -1.124698370695114136e-01 -2.148596346378326416e-01 1.646358370780944824e-01 -6.208481267094612122e-02 -1.510846167802810669e-01 -6.169438734650611877e-02 1.452008485794067383e-01 1.444522738456726074e-01 -1.775313913822174072e-01 9.299545735120773315e-02
-2.166312187910079956e-01 2.238856703042984009e-01 -7.027813792228698730e-02 -5.094051957130432129e-01 1.181549206376075745e-01 1.929403841495513916e-01 -3.506042063236236572e-02 -1.532534062862396240e-01 8.650720864534378052e-02 -1.964951157569885254e-01 -1.058099120855331421e-01 -8.950036019086837769e-02 1.329575330018997192e-01 8.348220586776733398e-02 2.038393467664718628e-01 1.734707131981849670e-02 4.555388391017913818e-01 -6.508383899927139282e-02 -3.406085539609193802e-03 -1.000456735491752625e-01 -3.137224167585372925e-02 2.453080117702484131e-01 -2.748164832592010498e-01 -7.718493789434432983e-02 -7.750275731086730957e-02 7.581466436386108398e-02 -1.129545718431472778e-01 -5.431612953543663025e-03 -8.042924106121063232e-02 1.691665351390838623e-01 -7.460563629865646362e-02 3.469255566596984863e-02
-9.879989922046661377e-02 1.246041357517242432e-01 -2.252338081598281860e-01 3.297565504908561707e-02 -6.931455433368682861e-02 -5.824432894587516785e-02 -2.547495365142822266e-01 -2.720370292663574219e-01 -1.176204979419708252e-01 -7.002602517604827881e-02 2.109478861093521118e-01 3.054025769233703613e-02 -1.150088533759117126e-01 1.866009384393692017e-01 9.497402608394622803e-02 -2.042086720466613770e-01 4.911001324653625488e-01 1.077046543359756470e-01 1.032961979508399963e-01 2.331076264381408691e-01 1.277539432048797607e-01 3.609762787818908691e-01 -1.826293021440505981e-01 -1.636474132537841797e-01 -9.074365720152854919e-03 -7.992216944694519043e-02 -1.344249695539474487e-01 -7.942277193069458008e-02 -6.239009276032447815e-02 1.436919420957565308e-01 -2.131984755396842957e-02 1.801887899637222290e-01
7.127279043197631836e-02 1.394301354885101318e-01 6.140701007097959518e-04 -2.408548593521118164e-01 -1.247560679912567139e-01 8.002651855349540710e-03 -1.517413109540939331e-01 8.553120493888854980e-02 1.091747805476188660e-01 -4.559293854981660843e-03 2.561607360839843750e-01 6.352377682924270630e-02 -1.809014081954956055e-01 3.694096803665161133e-01 1.002840399742126465e-01 1.226635128259658813e-01 1.449185311794281006e-01 1.176068261265754700e-01 -2.595869079232215881e-02 3.353623747825622559e-01 -1.606711000204086304e-01 1.749621778726577759e-01 -2.677007019519805908e-01 3.263962566852569580e-01 3.686004783958196640e-03 1.482480615377426147e-01 1.634869910776615143e-02 -9.589660912752151489e-02 -4.292103648185729980e-02 -8.019495010375976562e-02 7.210489362478256226e-02 4.099837839603424072e-01
1.591030061244964600e-01 3.176742196083068848e-01 -2.506073415279388428e-01 -4.830921441316604614e-02 -2.153120376169681549e-02 -1.296691149473190308e-01 -9.368749335408210754e-03 2.160053700208663940e-01 1.583932489156723022e-01 -1.967617720365524292e-01 1.395736187696456909e-01 1.199815496802330017e-01 -3.911844640970230103e-02 -1.576986722648143768e-02 1.891758888959884644e-01 -6.369735300540924072e-02 3.179246485233306885e-01 6.674215942621231079e-02 1.565091609954833984e-01 -8.766353875398635864e-02 2.257654517889022827e-01 3.354303538799285889e-01 -5.740275606513023376e-02 -5.720917880535125732e-02 3.591001331806182861e-01 7.301814854145050049e-02 1.277491599321365356e-01 -2.343733906745910645e-01 2.511266469955444336e-01 -4.802021384239196777e-02 2.439397759735584259e-02 1.613714545965194702e-01
-8.312273770570755005e-02 1.873993426561355591e-01 -7.460846751928329468e-02 -3.195448219776153564e-01 -9.338262490928173065e-03 -3.778494521975517273e-02 1.489305216819047928e-02 2.129942029714584351e-01 -1.481169313192367554e-01 -1.879897117614746094e-01 1.153754070401191711e-01 -2.095415592193603516e-01 -1.224999055266380310e-01 4.164603073149919510e-03 -8.397428318858146667e-03 -2.304004877805709839e-01 3.415177762508392334e-01 2.730167284607887268e-02 -8.824388682842254639e-02 3.093931674957275391e-01 -3.579339012503623962e-02 2.889059670269489288e-02 5.580908432602882385e-02 3.939403891563415527e-01 -3.974848985671997070e-02 3.593956530094146729e-01 -2.034838795661926270e-01 1.362228095531463623e-01 -3.418234363198280334e-02 5.457795411348342896e-02 1.805992126464843750e-01 1.083326712250709534e-01
2.105302363634109497e-02 6.091630086302757263e-02 1.111696586012840271e-01 -1.794844865798950195e-01 6.639017909765243530e-02 1.800285768695175648e-03 -1.113043799996376038e-01 2.509797215461730957e-01 -1.948639899492263794e-01 -1.695774868130683899e-02 2.783239185810089111e-01 4.436064660549163818e-01 2.293071942403912544e-03 4.555454477667808533e-02 4.321609735488891602e-01 -1.873597353696823120e-01 1.248423457145690918e-01 1.903877854347229004e-01 -1.604251712560653687e-01 1.034253393299877644e-03 -7.541679590940475464e-02 1.038289368152618408e-01 -1.034366562962532043e-01 -7.550036162137985229e-02 3.356271982192993164e-02 -2.300618737936019897e-01 -3.210106492042541504e-01 1.852560490369796753e-01 1.294339001178741455e-01 2.665252424776554108e-02 -3.922171145677566528e-02 -1.190050393342971802e-01
-8.919381350278854370e-02 1.577031165361404419e-01 -2.053259015083312988e-01 -1.709939092397689819e-01 -1.780714541673660278e-01 -1.369748413562774658e-01 -7.007932662963867188e-02 -2.061170637607574463e-01 -1.022438257932662964e-01 2.473241835832595825e-02 1.335612237453460693e-01 2.591175138950347900e-01 8.734422177076339722e-02 2.863123416900634766e-01 -9.267751127481460571e-03 -1.317136436700820923e-01 3.829080164432525635e-01 8.788319677114486694e-02 4.664630442857742310e-02 2.048547416925430298e-01 1.602820605039596558e-01 3.974804580211639404e-01 -3.104544579982757568e-01 -1.573808938264846802e-01 -1.968364231288433075e-02 -1.009425893425941467e-02 -5.252897739410400391e-03 1.438679844141006470e-01 -2.133726701140403748e-02 1.000004783272743225e-01 -8.978769183158874512e-03 2.444577515125274658e-01
1.108953058719635010e-01 7.012875378131866455e-02 5.637065321207046509e-02 -1.125085204839706421e-01 2.991426289081573486e-01 -1.573389321565628052e-01 -9.775129705667495728e-02 1.037976443767547607e-01 -5.977120250463485718e-02 5.354989692568778992e-02 1.150137409567832947e-01 9.449267759919166565e-03 -1.978075504302978516e-01 -9.881930053234100342e-02 -1.511779427528381348e-01 -2.027257829904556274e-01 2.517379820346832275e-01 2.455626577138900757e-01 -7.521122694015502930e-02 1.192467585206031799e-01 -3.080987334251403809e-01 2.288793474435806274e-01 -2.838759124279022217e-01 2.645652592182159424e-01 -5.447052419185638428e-02 2.934863232076168060e-02 -4.084551930427551270e-01 8.866754919290542603e-02 1.602682173252105713e-01 2.028079628944396973e-01 1.083866134285926819e-01 3.525489941239356995e-02
3.558993339538574219e-02 1.837606728076934814e-01 1.130345612764358521e-01 -4.414915740489959717e-01 -1.217632293701171875e-01 8.537869900465011597e-03 -2.953628897666931152e-01 1.061964109539985657e-01 1.086296513676643372e-01 2.894921787083148956e-02 8.709106594324111938e-02 2.063528895378112793e-01 -1.184307187795639038e-01 1.310775876045227051e-01 1.402722392231225967e-02 1.859370321035385132e-01 2.785330116748809814e-01 2.673987150192260742e-01 2.554938383400440216e-02 9.539499878883361816e-03 4.204885661602020264e-02 1.895295381546020508e-01 7.345296908169984818e-03 -3.060119599103927612e-02 3.246574997901916504e-01 2.392494976520538330e-01 1.991578005254268646e-02 -3.047361075878143311e-01 8.724719285964965820e-02 2.403130531311035156e-01 2.740488201379776001e-02 -6.747487932443618774e-02
2.103838622570037842e-01 1.216258406639099121e-01 -4.093185439705848694e-02 -9.554971009492874146e-02 -5.576093494892120361e-02 1.191816478967666626e-01 -1.790726035833358765e-01 1.910491436719894409e-01 -4.156489074230194092e-01 1.087349727749824524e-01 2.349571511149406433e-02 1.658416688442230225e-01 1.262666191905736923e-02 -8.480575866997241974e-03 -5.163651332259178162e-02 -1.750244796276092529e-01 1.502500474452972412e-01 7.638239860534667969e-02 1.214583963155746460e-01 3.637322783470153809e-02 4.842814430594444275e-02 2.994028925895690918e-01 -2.589329183101654053e-01 5.352019667625427246e-01 -2.173583954572677612e-01 1.421464681625366211e-01 -9.306177496910095215e-03 1.659147739410400391e-01 5.288070067763328552e-02 7.235038280487060547e-02 4.104826599359512329e-02 -5.784848332405090332e-02
2.949195802211761475e-01 1.203181073069572449e-01 -5.706776678562164307e-02 -4.164125621318817139e-01 3.869494795799255371e-02 -4.484856501221656799e-02 -1.564068254083395004e-03 1.152608077973127365e-02 4.954396933317184448e-02 1.712738573551177979e-01 -1.308506578207015991e-01 4.964461550116539001e-02 -2.225744724273681641e-01 -3.385092690587043762e-02 8.916817605495452881e-02 -1.136197522282600403e-01 3.821368217468261719e-01 1.602943539619445801e-01 -3.240270167589187622e-02 2.567643225193023682e-01 -1.779295355081558228e-01 2.091449797153472900e-01 -2.258784696459770203e-02 2.427606880664825439e-01 1.031509041786193848e-01 3.180340230464935303e-01 -1.512307440862059593e-03 -2.031046450138092041e-01 2.005164325237274170e-01 1.454004943370819092e-01 3.157507628202438354e-02 7.997172325849533081e-02
-1.816003955900669098e-02 1.109689101576805115e-02 -1.329357624053955078e-01 -1.903408765792846680e-01 1.452615261077880859e-01 -2.392570823431015015e-01 -1.784485876560211182e-01 1.134345382452011108e-01 3.856882825493812561e-02 -2.236880594864487648e-03 4.473115503787994385e-02 -1.289406716823577881e-01 -2.926106452941894531e-01 3.253422304987907410e-02 1.429657936096191406e-01 -5.457655712962150574e-02 2.478664219379425049e-01 1.829553246498107910e-01 -8.879756927490234375e-02 6.813476979732513428e-02 -1.210041865706443787e-01 2.892796397209167480e-01 -8.750731498003005981e-02 2.823413014411926270e-01 1.705547869205474854e-01 1.042266190052032471e-01 -2.725032567977905273e-01 -2.631083130836486816e-01 8.543784916400909424e-02 3.969270288944244385e-01 2.125588655471801758e-01 7.594739645719528198e-02
1.857570707798004150e-01 2.187537960708141327e-02 1.449903007596731186e-02 -1.489952355623245239e-01 1.080078855156898499e-01 -1.195604428648948669e-01 -1.032493785023689270e-01 2.270500957965850830e-01 8.148988336324691772e-02 -2.794160135090351105e-02 -8.395992964506149292e-02 1.205839514732360840e-01 1.046022921800613403e-01 2.178034782409667969e-01 1.595054864883422852e-01 1.899210959672927856e-01 1.895387172698974609e-01 -4.205167293548583984e-02 9.903836250305175781e-02 1.092399731278419495e-01 -6.516870856285095215e-02 3.684371709823608398e-01 -3.682975471019744873e-02 4.723468422889709473e-02 3.928565084934234619e-01 3.182909488677978516e-01 -3.370769321918487549e-01 -1.052920296788215637e-01 2.284188866615295410e-01 1.929111778736114502e-01 1.808676123619079590e-01 7.678470108658075333e-03
1.006466057151556015e-02 1.451604962348937988e-01 -2.315976917743682861e-01 -2.253654450178146362e-01 -1.197500303387641907e-01 -8.269667625427246094e-02 -2.904773876070976257e-02 2.107015550136566162e-01 -1.872862428426742554e-01 -7.607863843441009521e-02 2.412725090980529785e-01 1.449225842952728271e-01 -1.250263303518295288e-01 1.341410577297210693e-01 9.351045638322830200e-02 8.327393978834152222e-02 -1.797588658519089222e-03 9.180393069982528687e-02 -3.497299551963806152e-01 -8.550878614187240601e-02 1.464395225048065186e-01 2.036451399326324463e-01 -2.593003399670124054e-02 2.123249918222427368e-01 8.522351831197738647e-02 1.477622538805007935e-01 -2.175950407981872559e-01 -4.842310771346092224e-02 2.292771637439727783e-01 4.704133868217468262e-01 6.627517938613891602e-02 -1.866458058357238770e-01
-6.966363638639450073e-02 3.023123145103454590e-01 -1.096758618950843811e-01 -1.660290807485580444e-01 -2.377245873212814331e-01 -1.881818920373916626e-01 -2.047798335552215576e-01 1.302669942378997803e-01 -4.429639503359794617e-02 -1.192949637770652771e-01 -2.677348852157592773e-01 6.149272993206977844e-02 -8.922204375267028809e-02 -7.582644373178482056e-02 -3.622398525476455688e-02 -1.246059089899063110e-01 3.501001000404357910e-01 2.136110663414001465e-01 7.101376354694366455e-02 -1.733870357275009155e-01 -1.567045226693153381e-02 6.487096101045608521e-02 -1.495013386011123657e-01 -1.100904960185289383e-02 2.381834834814071655e-01 2.296482771635055542e-01 -3.467065095901489258e-01 2.521571815013885498e-01 -1.215056478977203369e-01 7.765498012304306030e-02 -5.858814716339111328e-02 -2.083457112312316895e-01
-1.037700027227401733e-01 2.041978091001510620e-01 7.843801379203796387e-02 -1.735877841711044312e-01 -3.750389069318771362e-02 6.011555716395378113e-02 9.160099923610687256e-02 7.528284937143325806e-02 -9.964103996753692627e-02 -4.034116566181182861e-01 1.656889617443084717e-01 -1.035389527678489685e-01 -6.588687002658843994e-02 9.392781555652618408e-02 -1.173932254314422607e-01 -1.406393051147460938e-01 3.412761390209197998e-01 5.395498499274253845e-02 1.541618704795837402e-01 -6.943180412054061890e-02 -4.698636382818222046e-02 3.362095355987548828e-01 -2.029658555984497070e-01 -4.996896535158157349e-02 -3.028207831084728241e-02 -1.896204613149166107e-02 -4.994509816169738770e-01 1.158696226775646210e-02 -1.711553484201431274e-01 7.498014252632856369e-03 -1.350287944078445435e-01 1.710427850484848022e-01
-1.078584417700767517e-01 4.212309420108795166e-01 -4.388635605573654175e-02 -2.409611046314239502e-01 7.408942282199859619e-02 4.976765438914299011e-02 3.016573190689086914e-02 8.813345432281494141e-02 -4.989109188318252563e-02 -1.767395064234733582e-02 1.409397870302200317e-01 8.326255530118942261e-02 9.417150169610977173e-02 1.713324934244155884e-01 1.309452205896377563e-01 -1.984094679355621338e-01 3.107041120529174805e-01 1.654454171657562256e-01 1.981716305017471313e-01 3.095366954803466797e-01 -6.732409447431564331e-02 1.153609752655029297e-01 -1.004562303423881531e-01 -1.050525717437267303e-02 2.393371462821960449e-01 -1.813552156090736389e-02 1.015052497386932373e-01 6.333253532648086548e-02 2.744761407375335693e-01 3.122796416282653809e-01 -8.720675855875015259e-02 2.655977010726928711e-01
-1.433089002966880798e-02 9.599491208791732788e-02 -8.204498887062072754e-02 -3.047793507575988770e-01 3.054125234484672546e-03 -1.036974862217903137e-01 -2.134084999561309814e-01 -1.700063347816467285e-01 -3.239895030856132507e-02 2.353508211672306061e-02 1.941906809806823730e-01 1.814086437225341797e-01 -3.590585291385650635e-02 2.002614438533782959e-01 6.624244153499603271e-02 -2.409500032663345337e-01 3.095442950725555420e-01 2.141824960708618164e-01 1.695634722709655762e-01 1.867063045501708984e-01 2.509139180183410645e-01 2.442075461149215698e-01 -1.036548539996147156e-01 8.159753680229187012e-02 -2.094421349465847015e-02 -2.302956730127334595e-01 1.317844167351722717e-02 3.052335083484649658e-01 -6.677275989204645157e-03 3.643016219139099121e-01 -3.720450028777122498e-02 5.854515358805656433e-02
-1.258094012737274170e-01 1.566942930221557617e-01 -2.570630982518196106e-02 -1.577144265174865723e-01 1.191624104976654053e-01 -2.613684237003326416e-01 -1.676612161099910736e-02 -7.712638378143310547e-02 -3.066760897636413574e-01 -2.128908485174179077e-01 8.157526142895221710e-03 1.034545525908470154e-01 -9.763485752046108246e-03 3.386270701885223389e-01 -1.133745685219764709e-01 -1.359276771545410156e-01 7.813326269388198853e-02 3.175024688243865967e-01 3.124310970306396484e-01 1.230116337537765503e-01 -3.288317024707794189e-01 7.179778814315795898e-02 -2.302079796791076660e-01 1.979273706674575806e-01 1.545378714799880981e-01 1.351673454046249390e-01 -1.326041817665100098e-01 2.614695765078067780e-02 1.041917204856872559e-01 1.154634207487106323e-01 -1.951138228178024292e-01 3.626352548599243164e-02
-2.765582874417304993e-02 3.191009163856506348e-01 -7.860258221626281738e-02 -1.452045701444149017e-02 -2.930921018123626709e-01 -1.599561870098114014e-01 -2.269422411918640137e-01 -1.830736249685287476e-01 -1.030542999505996704e-01 -1.627658754587173462e-01 1.552363187074661255e-01 4.246205464005470276e-02 2.827212214469909668e-02 -5.427066236734390259e-02 -5.089952424168586731e-02 -6.178552657365798950e-02 4.185128808021545410e-01 1.392672508955001831e-01 1.541662663221359253e-01 2.706619799137115479e-01 1.133617684245109558e-01 2.186207473278045654e-01 -4.906931146979331970e-02 1.909646242856979370e-01 1.229804083704948425e-01 -4.157035052776336670e-02 -2.368368208408355713e-01 5.960093438625335693e-02 -1.701283603906631470e-01 1.758347302675247192e-01 1.838553994894027710e-01 2.451334297657012939e-01
2.197933495044708252e-01 4.911792650818824768e-02 -2.286054342985153198e-01 -1.161954626441001892e-01 -1.447725743055343628e-01 -7.624994218349456787e-02 -1.790643930435180664e-01 3.769167959690093994e-01 7.349809166043996811e-03 -3.803928568959236145e-02 3.314403295516967773e-01 1.064111813902854919e-01 -2.318252921104431152e-01 2.364041060209274292e-01 1.926827058196067810e-02 -1.166587788611650467e-02 3.249838948249816895e-01 1.844002455472946167e-01 1.089583560824394226e-01 -3.679801523685455322e-02 -7.662525027990341187e-02 1.859906613826751709e-01 -9.072556346654891968e-02 2.833040803670883179e-02 -1.788453198969364166e-02 9.276965260505676270e-02 2.747909724712371826e-01 -1.254186630249023438e-01 -1.323231458663940430e-01 3.452063500881195068e-01 -7.178254891186952591e-03 1.027751713991165161e-01
1.912461817264556885e-01 -7.709252089262008667e-02 -3.211181163787841797e-01 -2.218331843614578247e-01 5.745478440076112747e-03 -3.905826434493064880e-02 -8.091833442449569702e-02 1.622683703899383545e-01 1.456674635410308838e-01 -5.917747318744659424e-02 -7.819236814975738525e-02 8.227733522653579712e-02 -2.287504523992538452e-01 1.123179644346237183e-01 6.438672542572021484e-02 -2.274272441864013672e-01 3.359906747937202454e-02 2.776074409484863281e-01 -1.481946557760238647e-01 1.091265901923179626e-01 9.631470590829849243e-02 2.444037944078445435e-01 -4.137434661388397217e-01 2.131818793714046478e-03 1.749619655311107635e-02 3.273181319236755371e-01 -3.226072490215301514e-01 1.290320754051208496e-01 1.382799297571182251e-01 1.051337867975234985e-01 -1.414817105978727341e-02 3.868220001459121704e-02
2.764238417148590088e-01 3.002702593803405762e-01 -3.583363592624664307e-01 2.488698810338973999e-02 -1.569858491420745850e-01 -8.228427171707153320e-02 8.267400786280632019e-03 2.011749893426895142e-01 4.129778535570949316e-04 -1.613574922084808350e-01 8.672796934843063354e-02 -2.710849046707153320e-02 -1.823486536741256714e-01 -1.387375891208648682e-01 1.982851326465606689e-01 8.617341518402099609e-02 1.972326189279556274e-01 1.606599986553192139e-01 1.372509896755218506e-01 -1.468931734561920166e-01 1.477566314861178398e-03 4.578262269496917725e-01 -1.334550082683563232e-01 1.532033532857894897e-01 1.233404204249382019e-01 3.707807138562202454e-02 1.032183170318603516e-01 -3.896284848451614380e-02 3.192553520202636719e-01 5.400787293910980225e-02 9.354791790246963501e-02 -2.334842085838317871e-02
2.440925687551498413e-01 5.085614696145057678e-02 -1.884515397250652313e-02 -1.108905225992202759e-01 1.703592538833618164e-01 3.267127275466918945e-02 -2.024974226951599121e-01 2.338906377553939819e-01 -2.301272004842758179e-01 -4.064128696918487549e-01 -1.054768636822700500e-01 -4.432263970375061035e-02 3.584284335374832153e-02 6.935361772775650024e-02 1.212659701704978943e-01 1.726392507553100586e-01 1.737962812185287476e-01 4.348390400409698486e-01 -4.435352608561515808e-02 -1.466865986585617065e-01 1.742136292159557343e-02 4.204832389950752258e-02 -1.610081940889358521e-01 3.441868126392364502e-01 -1.391241699457168579e-01 -2.873217500746250153e-02 -2.100085616111755371e-01 -2.678678557276725769e-02 -4.655371978878974915e-02 1.189267039299011230e-01 -1.455236226320266724e-01 1.607246696949005127e-01
2.754937857389450073e-02 1.676662415266036987e-01 -1.260816305875778198e-01 -3.523359596729278564e-01 2.250495254993438721e-01 -1.296780705451965332e-01 9.949755668640136719e-02 2.518310211598873138e-02 2.294499129056930542e-01 9.447673335671424866e-03 1.424314230680465698e-01 -2.991253733634948730e-01 -7.380554825067520142e-02 4.365441855043172836e-04 1.284797638654708862e-01 -1.549968421459197998e-01 3.690031766891479492e-01 2.457135468721389771e-01 -2.694070525467395782e-02 2.002100050449371338e-01 1.277664005756378174e-01 2.119644433259963989e-01 -1.532609388232231140e-02 1.870886832475662231e-01 5.370862409472465515e-02 -6.270217150449752808e-02 2.447479031980037689e-02 6.201876699924468994e-02 3.579163849353790283e-01 1.760361641645431519e-01 -7.890638895332813263e-03 -2.009008377790451050e-01
-7.186985015869140625e-02 2.741936407983303070e-02 1.945116966962814331e-01 -4.108048379421234131e-01 -1.005117744207382202e-01 -1.932962089776992798e-01 -2.511318027973175049e-01 -3.893993049860000610e-02 4.956798255443572998e-02 -2.553119063377380371e-01 1.180439814925193787e-01 -1.864019930362701416e-01 8.021939545869827271e-02 5.250442773103713989e-02 1.627932488918304443e-01 4.046360030770301819e-02 4.160509407520294189e-01 -2.205246128141880035e-02 8.288216777145862579e-03 3.307557478547096252e-02 2.202854454517364502e-01 -9.553308784961700439e-02 -2.073238790035247803e-01 -3.333180397748947144e-02 6.825515627861022949e-02 2.974572181701660156e-01 -3.300743103027343750e-01 -3.129205107688903809e-02 4.001148045063018799e-02 1.550680994987487793e-01 1.127904746681451797e-02 1.282576471567153931e-01
-1.096614599227905273e-01 7.087262347340583801e-03 2.844564430415630341e-02 -2.580358982086181641e-01 6.825738400220870972e-02 3.644331917166709900e-02 -1.466247737407684326e-01 1.891917586326599121e-01 -3.192496597766876221e-01 1.701918095350265503e-01 -4.537267982959747314e-02 1.565015763044357300e-01 -7.406374067068099976e-02 -8.483308553695678711e-02 1.918137073516845703e-01 -2.463806271553039551e-01 3.675197362899780273e-01 2.341212332248687744e-01 -1.574788242578506470e-02 1.202740594744682312e-01 2.328261546790599823e-02 1.119821295142173767e-01 -1.213583871722221375e-01 1.548995971679687500e-01 -1.285105012357234955e-02 1.281117051839828491e-01 -3.918827772140502930e-01 3.065145313739776611e-01 -9.518873691558837891e-02 2.007125318050384521e-02 1.407171040773391724e-01 1.996765732765197754e-01
1.128045767545700073e-01 3.682835400104522705e-02 -5.329978186637163162e-03 -1.188959479331970215e-01 -3.173355013132095337e-02 -2.592798471450805664e-01 -2.051130086183547974e-01 -1.859905272722244263e-01 1.095938757061958313e-01 4.644601792097091675e-02 8.873320370912551880e-02 1.198828145861625671e-01 7.376999408006668091e-02 2.357291281223297119e-01 3.054184615612030029e-01 -2.066971920430660248e-02 1.052096188068389893e-01 3.289588391780853271e-01 1.063998267054557800e-01 6.631545722484588623e-02 4.394482821226119995e-02 3.778596520423889160e-01 3.446763381361961365e-02 -1.331039816141128540e-01 8.084826171398162842e-02 2.109844088554382324e-01 -2.061611413955688477e-01 3.726053237915039062e-02 -9.509170055389404297e-02 3.687078952789306641e-01 3.116847872734069824e-01 -5.779280327260494232e-03
2.473822832107543945e-01 -1.047576293349266052e-01 -3.657072186470031738e-01 -2.022609263658523560e-01 -8.824373781681060791e-02 -2.001009881496429443e-01 -8.326458930969238281e-02 8.083956688642501831e-02 -6.120077520608901978e-02 8.981826156377792358e-02 -1.390514671802520752e-01 1.006433293223381042e-01 -1.012707352638244629e-01 1.532634049654006958e-01 1.026084199547767639e-01 -2.008887827396392822e-01 1.515646576881408691e-01 2.258171290159225464e-01 -1.143956631422042847e-01 9.351026266813278198e-02 1.335556656122207642e-01 1.445547491312026978e-01 -2.087571918964385986e-01 1.102039739489555359e-01 -1.228375956416130066e-01 3.368498682975769043e-01 -2.927218079566955566e-01 1.827291995286941528e-01 2.691772580146789551e-01 1.520839184522628784e-01 -1.305161267518997192e-01 -1.243663728237152100e-01
-4.871307909488677979e-01 1.560552120208740234e-01 -6.462525576353073120e-03 -1.879658997058868408e-01 2.010061144828796387e-01 4.101773723959922791e-02 1.038971617817878723e-01 -1.050046682357788086e-01 -1.904774308204650879e-01 -1.287458389997482300e-01 3.032744675874710083e-02 -1.057795956730842590e-01 -8.481503278017044067e-02 1.783124208450317383e-01 9.125421941280364990e-02 3.265130221843719482e-01 2.792686223983764648e-01 2.939381301403045654e-01 3.934415057301521301e-02 1.049428507685661316e-01 -3.581161051988601685e-02 3.676580488681793213e-01 -1.200613006949424744e-02 1.023838445544242859e-01 -2.813080884516239166e-02 -8.042132109403610229e-02 -2.823211848735809326e-01 -8.119001053273677826e-03 3.366788849234580994e-02 8.721293509006500244e-02 -1.370706968009471893e-02 -1.367674954235553741e-02
2.009519040584564209e-01 2.477774471044540405e-01 4.700214415788650513e-02 -2.262172102928161621e-01 6.698133889585733414e-03 -6.321740150451660156e-02 -1.431300789117813110e-01 -2.022274136543273926e-01 1.041236296296119690e-01 -1.840756982564926147e-01 1.756683588027954102e-01 1.791470684111118317e-02 -6.560623645782470703e-02 -1.109732966870069504e-02 -3.818273544311523438e-02 -2.360838949680328369e-01 3.072357475757598877e-01 1.884624361991882324e-01 3.466723561286926270e-01 1.448150575160980225e-01 -1.240214779973030090e-01 2.745945155620574951e-01 -7.803305238485336304e-02 2.821627557277679443e-01 9.790076315402984619e-02 -7.264354825019836426e-02 -1.728257513605058193e-03 -6.290098652243614197e-03 -2.480379939079284668e-01 1.814965754747390747e-01 1.643105968832969666e-02 2.910320758819580078e-01
-3.825777024030685425e-02 1.741704791784286499e-01 -1.083370372653007507e-01 4.024790972471237183e-02 -4.147078096866607666e-02 -3.534588515758514404e-01 -1.974345892667770386e-01 2.291881106793880463e-02 2.247773110866546631e-01 4.559526592493057251e-02 2.402243614196777344e-01 1.317730522714555264e-03 -1.414495613425970078e-02 1.473786681890487671e-01 3.746886178851127625e-02 -2.073714882135391235e-02 3.313946425914764404e-01 4.787296429276466370e-02 -2.247477769851684570e-01 1.557367742061614990e-01 -6.924089789390563965e-02 5.728531479835510254e-01 1.018999218940734863e-01 8.587004989385604858e-02 1.145692169666290283e-01 -4.608685895800590515e-02 -1.139387637376785278e-01 1.428119242191314697e-01 -1.889941692352294922e-01 1.800594776868820190e-01 1.504866685718297958e-02 5.644742865115404129e-03
8.203660696744918823e-02 3.368325158953666687e-02 1.277837753295898438e-01 -1.669136285781860352e-01 8.900295197963714600e-02 1.542230993509292603e-01 -2.051830440759658813e-01 3.256374895572662354e-01 -2.137857675552368164e-01 -9.410426020622253418e-02 1.381688117980957031e-01 1.925562024116516113e-01 2.068959474563598633e-01 1.023878008127212524e-01 -1.932483762502670288e-01 -5.724321305751800537e-02 2.175555974245071411e-01 9.829994291067123413e-02 2.309415936470031738e-01 1.625593900680541992e-01 4.269608855247497559e-02 2.652955055236816406e-01 -2.616402320563793182e-02 2.903243303298950195e-01 -2.180590927600860596e-01 7.580055296421051025e-02 -3.196171224117279053e-01 8.771102875471115112e-02 -1.813621968030929565e-01 9.320112317800521851e-02 2.209417223930358887e-01 -1.264632195234298706e-01
-2.238235473632812500e-01 7.094135880470275879e-02 -5.255318805575370789e-02 -1.110388636589050293e-01 -1.116228476166725159e-01 -1.987762749195098877e-01 -2.224737256765365601e-01 2.033068537712097168e-01 1.025892943143844604e-01 -3.089156150817871094e-01 -1.789401657879352570e-02 -8.586054667830467224e-03 -6.925627589225769043e-02 1.169671267271041870e-01 3.506591022014617920e-01 1.557748019695281982e-01 1.444775313138961792e-01 2.482001185417175293e-01 1.655877940356731415e-02 -4.021856933832168579e-03 3.001204431056976318e-01 8.621687442064285278e-02 -5.150228738784790039e-02 1.731393486261367798e-01 -1.793222278356552124e-01 4.663186520338058472e-02 -3.172960579395294189e-01 -4.177474230527877808e-02 -8.783932030200958252e-02 3.842127919197082520e-01 -4.851914942264556885e-02 8.707117289304733276e-02
1.520780660212039948e-02 2.898060083389282227e-01 1.577195338904857635e-02 -2.551122307777404785e-01 -2.433457076549530029e-01 -3.306332230567932129e-01 -2.206600755453109741e-01 2.706076502799987793e-01 -5.257648881524801254e-03 -3.709217533469200134e-02 1.376045495271682739e-02 2.068608254194259644e-01 -1.290845423936843872e-01 -4.688712954521179199e-02 9.920343756675720215e-02 1.170299667865037918e-02 -3.122322633862495422e-02 -5.957090854644775391e-02 6.590349227190017700e-02 -1.141377016901969910e-01 2.110653668642044067e-01 3.575628995895385742e-01 -1.370472013950347900e-01 -9.919414296746253967e-03 2.925010919570922852e-01 1.014419943094253540e-01 -2.555375397205352783e-01 9.347262978553771973e-02 -1.482704132795333862e-01 2.243572175502777100e-01 -8.331160247325897217e-02 1.563724577426910400e-01
4.450048878788948059e-02 3.702566027641296387e-01 -4.594003260135650635e-01 -1.340758353471755981e-01 -1.603379249572753906e-01 -2.373569905757904053e-01 2.153978683054447174e-02 1.768288761377334595e-01 2.275807596743106842e-02 7.125412672758102417e-02 3.001654446125030518e-01 -1.586735695600509644e-01 -3.413718342781066895e-01 8.964360505342483521e-02 1.655926108360290527e-01 8.572275191545486450e-02 1.530007570981979370e-01 2.370316237211227417e-01 1.176163628697395325e-01 1.771381646394729614e-01 -4.982722178101539612e-02 1.550298631191253662e-01 -8.431652933359146118e-02 4.852400161325931549e-03 -1.449090838432312012e-01 7.786724716424942017e-02 -1.005695462226867676e-01 -1.066177859902381897e-01 1.583315581083297729e-01 3.530476987361907959e-02 6.344205141067504883e-02 -2.399263158440589905e-02
1.186765730381011963e-02 4.211825784295797348e-03 -1.029093489050865173e-01 -2.100424021482467651e-01 -1.446597427129745483e-01 -2.783006727695465088e-01 -3.910160362720489502e-01 1.719840764999389648e-01 2.619767785072326660e-01 -9.919261559844017029e-03 -1.441576145589351654e-02 -1.706382036209106445e-01 -1.949290931224822998e-01 5.738892406225204468e-02 4.485104233026504517e-02 4.632255807518959045e-02 3.962070643901824951e-01 1.149219051003456116e-01 -8.381941169500350952e-02 -4.945337399840354919e-02 1.179243326187133789e-01 1.607683300971984863e-01 -5.478969961404800415e-02 7.525175809860229492e-02 1.914182305335998535e-01 3.393464535474777222e-02 -3.855310380458831787e-01 -1.353515386581420898e-01 3.425409272313117981e-02 2.615204453468322754e-01 9.611462242901325226e-03 1.352730691432952881e-01
-2.857132554054260254e-01 3.447913229465484619e-01 1.021358817815780640e-01 -2.029020935297012329e-01 5.530821532011032104e-02 -1.228075101971626282e-01 -1.301819924265146255e-02 1.013888567686080933e-01 -5.078134685754776001e-02 1.917604170739650726e-02 3.391373157501220703e-02 3.294244781136512756e-02 -1.405418813228607178e-01 1.449028998613357544e-01 2.079075127840042114e-01 -2.145144194364547729e-01 3.049860596656799316e-01 1.148170419037342072e-02 2.415716350078582764e-01 -5.296818446367979050e-03 2.970159649848937988e-01 3.295453488826751709e-01 -5.511519312858581543e-02 1.032131612300872803e-01 -2.581556439399719238e-01 2.817391157150268555e-01 -1.284582167863845825e-01 5.301487073302268982e-02 -4.689410701394081116e-02 8.247639238834381104e-02 1.888973116874694824e-01 1.098364293575286865e-01
-6.055622920393943787e-02 3.638124167919158936e-01 -6.661896407604217529e-02 -2.483282051980495453e-02 1.587188430130481720e-02 3.936854749917984009e-02 8.177921921014785767e-02 1.037408709526062012e-01 -1.909291297197341919e-01 -9.759270399808883667e-02 1.005408093333244324e-01 4.448652863502502441e-01 3.037699759006500244e-01 4.296113178133964539e-02 6.155908573418855667e-03 -1.555992215871810913e-01 2.452256977558135986e-01 9.130360931158065796e-02 -1.932200603187084198e-02 -1.407379508018493652e-01 2.741450369358062744e-01 2.537547945976257324e-01 -2.010750025510787964e-01 8.966398239135742188e-02 -8.258573710918426514e-02 -9.534685872495174408e-03 -3.582095801830291748e-01 -1.316023617982864380e-01 -6.140209734439849854e-02 1.255793962627649307e-02 -1.768275350332260132e-01 -5.379122868180274963e-02
-1.598346829414367676e-01 -3.617541491985321045e-02 -1.022026613354682922e-01 1.547566950321197510e-01 4.194452241063117981e-02 1.839793920516967773e-01 -2.118958383798599243e-01 2.323178052902221680e-01 -1.336060017347335815e-01 1.634882837533950806e-01 6.702998280525207520e-02 3.156110346317291260e-01 -8.461954444646835327e-02 5.381147563457489014e-02 4.798697307705879211e-02 -1.271892432123422623e-02 3.567184209823608398e-01 2.894317507743835449e-01 1.215913593769073486e-01 -1.631040126085281372e-01 -2.514670789241790771e-02 1.916298568248748779e-01 -2.441286891698837280e-01 1.795968413352966309e-01 -1.505968533456325531e-02 7.424475159496068954e-03 -2.613893151283264160e-01 2.220850437879562378e-01 -1.285386979579925537e-01 1.327131539583206177e-01 1.869290322065353394e-01 2.728500664234161377e-01
-1.123296022415161133e-01 1.250817924737930298e-01 3.100792877376079559e-02 -1.240752041339874268e-01 -2.623932063579559326e-02 -8.016760647296905518e-02 -1.316836625337600708e-01 3.009985759854316711e-02 -8.873899281024932861e-02 3.943525552749633789e-01 3.410158753395080566e-01 5.105829238891601562e-02 -1.705079674720764160e-01 -5.224898084998130798e-02 1.003446504473686218e-01 -2.280188947916030884e-01 2.159371972084045410e-01 3.141549527645111084e-01 4.378063976764678955e-02 1.071666330099105835e-01 -1.764538735151290894e-01 4.507790505886077881e-01 -5.928903818130493164e-02 2.705461382865905762e-01 -3.601085022091865540e-02 2.161818295717239380e-01 1.578619182109832764e-01 2.820171043276786804e-02 2.146606519818305969e-02 9.913747012615203857e-02 -7.188340183347463608e-03 2.718450268730521202e-03
-8.513703197240829468e-02 3.817142918705940247e-02 -1.323284301906824112e-02 -8.435557782649993896e-02 -2.988561429083347321e-02 -5.497545748949050903e-02 3.974318876862525940e-02 -1.063272804021835327e-01 -2.672208845615386963e-01 -3.763483762741088867e-01 2.476449757814407349e-01 -1.311089545488357544e-01 1.209021583199501038e-01 2.931848466396331787e-01 -8.701611310243606567e-02 -6.962987594306468964e-03 3.695440888404846191e-01 2.055478394031524658e-01 -5.094897374510765076e-02 -1.009509637951850891e-01 -8.141728490591049194e-02 2.104460000991821289e-01 -2.736756503582000732e-01 3.675470128655433655e-02 7.295010145753622055e-03 -1.415608078241348267e-01 -4.078306853771209717e-01 -5.068302899599075317e-02 -8.291182667016983032e-02 1.296762973070144653e-01 2.944031916558742523e-02 1.874458640813827515e-01
8.026935905218124390e-02 -7.939381152391433716e-02 -3.294107019901275635e-01 -3.990960493683815002e-02 -6.239997968077659607e-02 -2.708004713058471680e-01 -6.208709254860877991e-02 2.655417621135711670e-01 -1.096562072634696960e-01 -7.581551373004913330e-02 -5.289195105433464050e-03 2.542508840560913086e-01 -2.665892541408538818e-01 -8.039062470197677612e-02 2.658084221184253693e-02 -1.911844164133071899e-01 1.390874236822128296e-01 2.489676326513290405e-01 -2.155907452106475830e-01 6.268645077943801880e-02 1.502550244331359863e-01 2.201320230960845947e-01 -2.108780145645141602e-01 3.880869597196578979e-02 -1.268616318702697754e-01 -2.263971604406833649e-02 -4.152871072292327881e-01 8.209151774644851685e-02 2.169995307922363281e-01 -1.814523525536060333e-02 -1.904485821723937988e-01 8.601887151598930359e-03
2.687873691320419312e-02 1.041420698165893555e-01 -7.744962722063064575e-02 -3.082266747951507568e-01 -1.386913210153579712e-01 -1.444397121667861938e-01 -2.059651166200637817e-01 2.038316428661346436e-01 -1.154709756374359131e-01 -3.501973301172256470e-02 1.516571342945098877e-01 3.241131901741027832e-01 1.613330096006393433e-02 6.830360740423202515e-02 6.108501926064491272e-02 1.031479537487030029e-01 2.387679368257522583e-01 4.581419005990028381e-02 -1.820970773696899414e-01 -7.276948541402816772e-02 -7.217346876859664917e-02 2.400992661714553833e-01 -2.025361359119415283e-02 -8.658204227685928345e-02 3.280757665634155273e-01 1.754320561885833740e-01 -1.224767416715621948e-01 -3.633140623569488525e-01 9.649764001369476318e-02 2.902625501155853271e-01 -1.985493600368499756e-01 -1.213916242122650146e-01
1.194916144013404846e-01 2.399859726428985596e-01 -3.912781551480293274e-02 -2.285946458578109741e-01 -1.584853045642375946e-02 -2.940531969070434570e-01 -1.826524436473846436e-01 2.693110406398773193e-01 -9.992547333240509033e-02 -8.041592687368392944e-02 3.241051137447357178e-01 2.064978480339050293e-01 1.472119837999343872e-01 2.422236837446689606e-02 -1.604840718209743500e-02 2.531343884766101837e-02 3.143668770790100098e-01 3.187190890312194824e-01 8.810351043939590454e-02 3.360476717352867126e-02 5.758384242653846741e-02 3.795678019523620605e-01 -1.335543990135192871e-01 -2.185438275337219238e-01 7.495044171810150146e-02 -1.282492280006408691e-02 6.285686790943145752e-02 -8.726909011602401733e-02 2.578234113752841949e-02 -7.404102385044097900e-02 -4.920262470841407776e-02 -2.150280475616455078e-01
-1.497001945972442627e-01 1.478172838687896729e-01 -2.605099976062774658e-01 -3.004369735717773438e-01 -6.350532174110412598e-02 -4.726202040910720825e-02 -2.311854660511016846e-01 -1.398477144539356232e-02 -1.879696995019912720e-01 1.387741714715957642e-01 2.008680403232574463e-01 -3.268294036388397217e-01 4.123406484723091125e-02 -7.547882199287414551e-02 4.046124592423439026e-02 1.528279334306716919e-01 5.478552579879760742e-01 1.737214028835296631e-01 2.286054007709026337e-02 2.007227391004562378e-02 -6.608272343873977661e-02 4.356529936194419861e-02 -2.065862268209457397e-01 2.819567918777465820e-02 -7.480841130018234253e-02 -4.376598447561264038e-02 -2.976627647876739502e-01 -7.584907859563827515e-02 -1.307875961065292358e-01 -3.208281099796295166e-02 -7.726495619863271713e-03 5.005929246544837952e-02
3.805268406867980957e-01 6.606950610876083374e-02 -1.415174156427383423e-01 -2.385699301958084106e-01 -4.468309879302978516e-02 -2.844800055027008057e-01 1.697459816932678223e-02 7.547630369663238525e-02 6.445179134607315063e-02 -3.620591014623641968e-03 -1.063970997929573059e-01 1.377675384283065796e-01 -2.058110386133193970e-01 1.099977493286132812e-01 1.240066364407539368e-01 4.300388693809509277e-02 4.277352094650268555e-01 2.011023610830307007e-01 -2.543579600751399994e-02 1.502793431282043457e-01 -1.188311949372291565e-01 3.193526566028594971e-01 -3.675428777933120728e-02 4.037505015730857849e-02 1.852267831563949585e-01 2.210366874933242798e-01 -1.629572361707687378e-01 -1.410894989967346191e-01 -3.287981823086738586e-02 2.010904997587203979e-01 2.039190530776977539e-01 1.953817531466484070e-02
-9.517891705036163330e-02 2.693435922265052795e-02 -2.172965258359909058e-01 -6.540706008672714233e-02 1.659622192382812500e-01 -2.089237235486507416e-02 1.619702577590942383e-02 1.133915483951568604e-01 -7.050099223852157593e-02 -9.264528751373291016e-02 -1.859308332204818726e-01 2.580744326114654541e-01 -1.051933318376541138e-01 7.190959155559539795e-02 2.637504935264587402e-01 -2.130852341651916504e-01 3.381277918815612793e-01 9.156110137701034546e-02 6.768764555454254150e-02 -7.926001213490962982e-03 -1.274363547563552856e-01 9.068290144205093384e-02 -1.864868253469467163e-01 2.505970299243927002e-01 -1.083522215485572815e-01 -1.807354837656021118e-01 -4.376483261585235596e-01 -2.221992909908294678e-01 1.720699071884155273e-01 6.441353261470794678e-02 -6.187036260962486267e-02 -2.817627191543579102e-01
2.009519189596176147e-01 2.306687384843826294e-01 3.943828865885734558e-03 -2.883445918560028076e-01 6.199413910508155823e-02 -1.374529749155044556e-01 -2.424816340208053589e-01 2.638612389564514160e-01 -7.693583518266677856e-02 -1.692109107971191406e-01 1.913839578628540039e-01 8.319848030805587769e-02 1.836160123348236084e-01 1.536126285791397095e-01 4.512292146682739258e-02 1.246027052402496338e-01 2.831701636314392090e-01 4.067754745483398438e-01 1.310972124338150024e-01 1.045754179358482361e-01 1.717381477355957031e-01 3.528161346912384033e-01 -7.042404264211654663e-02 -3.817946836352348328e-02 1.077971383929252625e-01 -3.563724085688591003e-02 5.232585221529006958e-02 -1.915988624095916748e-01 3.411293402314186096e-02 -1.068327277898788452e-01 1.219761744141578674e-02 -1.410390883684158325e-01
1.087870001792907715e-01 3.981921076774597168e-02 -1.107481420040130615e-01 -2.060389965772628784e-01 4.566181916743516922e-03 -1.275888234376907349e-01 -8.374689519405364990e-02 9.465432167053222656e-02 -6.247501447796821594e-02 -6.666593253612518311e-02 -2.241186052560806274e-01 1.718158125877380371e-01 9.915819764137268066e-02 1.044908463954925537e-01 -7.231510709971189499e-03 1.761408895254135132e-01 2.513561248779296875e-01 -9.850245714187622070e-02 1.175699979066848755e-01 1.029010266065597534e-01 -1.532573103904724121e-01 4.490512311458587646e-01 -4.118608683347702026e-02 1.978888809680938721e-01 2.208554297685623169e-01 3.720953762531280518e-01 -2.140770107507705688e-01 2.427014149725437164e-02 2.037459462881088257e-01 2.869891226291656494e-01 1.965099722146987915e-01 -1.540387421846389771e-02
-7.362450659275054932e-02 1.434025317430496216e-01 -1.794893592596054077e-01 -3.600296378135681152e-01 1.902479678392410278e-02 -8.423440158367156982e-02 -1.163923293352127075e-01 6.565720587968826294e-02 -5.163272842764854431e-02 5.356149747967720032e-02 2.163192629814147949e-01 -2.587957978248596191e-01 -1.483409851789474487e-01 -9.086007624864578247e-02 -8.594070374965667725e-02 -2.656520903110504150e-02 4.240750372409820557e-01 2.861741185188293457e-01 1.749628037214279175e-01 2.651143372058868408e-01 -6.859502196311950684e-02 1.321638524532318115e-01 -3.653178811073303223e-01 -5.175501853227615356e-02 -1.416887193918228149e-01 -6.180129572749137878e-02 -1.976049840450286865e-01 -8.243114501237869263e-02 1.552281379699707031e-01 -7.469047605991363525e-02 8.468959480524063110e-02 -4.098892211914062500e-02
-1.178417131304740906e-01 2.003011107444763184e-01 1.315185654675588012e-04 -1.898881494998931885e-01 -5.224447324872016907e-02 -4.944167137145996094e-01 -2.368053644895553589e-01 3.477009534835815430e-01 -8.104009181261062622e-02 -3.208422660827636719e-02 1.474687457084655762e-01 2.701052129268646240e-01 -1.408733427524566650e-01 1.094059050083160400e-01 4.090833291411399841e-02 1.375535875558853149e-01 7.515385746955871582e-02 8.013960905373096466e-03 1.113834306597709656e-01 3.501996025443077087e-02 1.888870000839233398e-01 2.174753993749618530e-01 4.363669455051422119e-02 -3.644652292132377625e-02 2.096469551324844360e-01 -1.159342192113399506e-02 -3.304059207439422607e-01 2.386292815208435059e-02 -1.352715939283370972e-01 2.284716069698333740e-01 3.367911279201507568e-02 -8.238460868597030640e-03
1.147751435637474060e-01 1.236096099019050598e-01 -2.270445078611373901e-01 -1.916127204895019531e-01 -2.364584654569625854e-01 1.692251265048980713e-01 -1.395775973796844482e-01 -8.906742930412292480e-02 1.418880224227905273e-01 1.436725556850433350e-01 4.054766595363616943e-01 2.492952719330787659e-02 -1.106182187795639038e-01 1.102168560028076172e-01 2.213309556245803833e-01 3.226686269044876099e-02 1.504708975553512573e-01 1.880063712596893311e-01 -4.665637761354446411e-02 1.696216315031051636e-01 -1.229951232671737671e-01 2.808226458728313446e-02 -1.698347181081771851e-01 1.319435387849807739e-01 -2.088949978351593018e-01 2.237715125083923340e-01 -4.257213473320007324e-01 1.156229153275489807e-01 1.720375940203666687e-02 -1.294769197702407837e-01 -1.457579284906387329e-01 -1.156258285045623779e-01
-3.314781188964843750e-01 2.521588504314422607e-01 1.755421906709671021e-01 -4.131528735160827637e-01 -9.330443292856216431e-02 -4.006112366914749146e-02 2.911544963717460632e-02 8.743275701999664307e-02 4.539226740598678589e-02 -9.645203500986099243e-02 5.824953317642211914e-02 5.031535401940345764e-02 -1.510875821113586426e-01 1.924101263284683228e-01 2.281171679496765137e-01 -1.442427039146423340e-01 2.095441073179244995e-01 7.488767057657241821e-02 3.176558911800384521e-01 3.900605440139770508e-02 1.311242729425430298e-01 2.478138953447341919e-01 -9.791250526905059814e-02 -2.546424791216850281e-02 -1.461671292781829834e-01 6.742990016937255859e-02 -3.708544075489044189e-01 9.345248341560363770e-02 1.700079999864101410e-02 -1.842859014868736267e-02 -2.306317351758480072e-02 2.052357643842697144e-01
-3.126655146479606628e-02 3.195365369319915771e-01 1.455046087503433228e-01 4.321327060461044312e-02 2.646995149552822113e-02 1.016114354133605957e-01 -3.841041773557662964e-02 2.559517920017242432e-01 9.076662361621856689e-02 -2.585588395595550537e-01 -1.381630152463912964e-01 3.066013157367706299e-01 1.817680597305297852e-01 2.179687917232513428e-01 9.875024855136871338e-02 -1.456135213375091553e-01 3.294765949249267578e-01 -7.267079502344131470e-02 -3.685864806175231934e-02 -1.245327517390251160e-01 1.490166503936052322e-02 2.993456125259399414e-01 -9.609246253967285156e-02 1.808223575353622437e-01 5.145345628261566162e-02 3.168365359306335449e-01 -1.562958955764770508e-02 2.033956497907638550e-01 2.051252722740173340e-01 -1.078985258936882019e-01 -8.082451671361923218e-02 -1.697554886341094971e-01
-7.049567252397537231e-02 1.269676685333251953e-01 -5.756682157516479492e-02 -2.073381654918193817e-02 -1.046363040804862976e-01 -3.946094214916229248e-01 -1.720643788576126099e-01 1.538264453411102295e-01 -2.239152044057846069e-02 2.421069294214248657e-01 7.806503772735595703e-02 1.952996701002120972e-01 -7.598284631967544556e-02 -2.246664017438888550e-01 1.456073820590972900e-01 -2.791834175586700439e-01 2.112422436475753784e-01 3.806305825710296631e-01 2.169660478830337524e-02 -1.255955696105957031e-01 -9.326932579278945923e-02 1.683104038238525391e-01 -2.447152137756347656e-01 2.799146473407745361e-01 3.894864022731781006e-02 1.572818309068679810e-01 8.388327062129974365e-02 2.108422853052616119e-02 1.988698989152908325e-01 6.054573133587837219e-02 -5.771451443433761597e-02 1.875912994146347046e-01
9.065327048301696777e-02 2.869928181171417236e-01 -1.078375335782766342e-02 -9.067416191101074219e-02 6.568858027458190918e-02 -4.341913387179374695e-02 7.735582441091537476e-02 1.210090443491935730e-01 -6.977397948503494263e-02 -3.492151573300361633e-02 1.236493960022926331e-01 3.006953299045562744e-01 3.623759150505065918e-01 9.866703301668167114e-02 5.342674255371093750e-02 -2.087265402078628540e-01 2.659383714199066162e-01 6.073597818613052368e-02 -2.040841802954673767e-02 -9.984126687049865723e-02 2.796156406402587891e-01 3.759163320064544678e-01 -4.523807764053344727e-02 1.133042722940444946e-01 -5.337341502308845520e-02 -1.621366292238235474e-02 -3.177326917648315430e-01 -1.684556305408477783e-01 -2.660559415817260742e-01 2.802022546529769897e-02 -2.192743271589279175e-01 -6.090982258319854736e-02
8.632154203951358795e-03 1.543784886598587036e-01 -3.373721241950988770e-02 -1.604422926902770996e-02 -9.626856446266174316e-02 -2.811311185359954834e-01 -2.075085341930389404e-01 7.495041191577911377e-02 8.752645552158355713e-02 4.272207617759704590e-01 -3.417475381866097450e-03 1.272459626197814941e-01 -4.517438262701034546e-02 -1.037212312221527100e-01 1.495113819837570190e-01 -1.735666692256927490e-01 3.012305498123168945e-01 3.895163238048553467e-01 2.632408961653709412e-02 -5.616686865687370300e-02 -2.001096606254577637e-01 1.531044691801071167e-01 -6.877402216196060181e-02 3.337794244289398193e-01 -4.052357375621795654e-02 1.282333433628082275e-01 -1.854005008935928345e-01 -2.046841531991958618e-01 1.610043644905090332e-01 1.263992041349411011e-01 -2.897382341325283051e-02 5.504978820681571960e-02
-3.989301249384880066e-02 1.164797618985176086e-01 1.475225239992141724e-01 -2.853538393974304199e-01 1.340861618518829346e-01 1.377592682838439941e-01 -2.828503549098968506e-01 2.754293382167816162e-02 1.565279439091682434e-02 -2.852001972496509552e-02 -1.551182661205530167e-02 -1.031876429915428162e-01 -9.313143789768218994e-02 2.828912138938903809e-01 3.175458312034606934e-01 -9.791933745145797729e-02 3.730536103248596191e-01 6.299154460430145264e-02 2.725027203559875488e-01 -8.080760389566421509e-02 3.046179711818695068e-01 1.678503453731536865e-01 -1.660320907831192017e-01 1.246573403477668762e-01 -5.485947243869304657e-03 -6.798401474952697754e-02 -2.280363589525222778e-01 5.679276585578918457e-02 1.448724567890167236e-01 4.881303384900093079e-02 -2.431579828262329102e-01 1.499652415513992310e-01
-4.750931635499000549e-02 1.936631202697753906e-01 -2.728182077407836914e-01 -1.786905825138092041e-01 -1.520815342664718628e-01 2.846960909664630890e-02 1.756294220685958862e-01 -1.806897521018981934e-01 -1.576590836048126221e-01 6.949399411678314209e-02 -8.950009196996688843e-02 2.888547778129577637e-01 2.574538253247737885e-02 3.128395080566406250e-01 1.194133386015892029e-01 -5.016932263970375061e-02 4.754167199134826660e-01 2.743241488933563232e-01 1.126251444220542908e-01 -4.796965792775154114e-02 3.166413679718971252e-02 2.117389887571334839e-01 -1.247644722461700439e-01 -1.810797154903411865e-01 2.117200493812561035e-01 -8.868907392024993896e-02 -1.351765245199203491e-01 1.191492527723312378e-01 -3.744095191359519958e-02 1.307287514209747314e-01 6.128603126853704453e-04 1.260855346918106079e-01
4.235514625906944275e-02 -8.239455521106719971e-02 -1.534120552241802216e-02 -1.681358665227890015e-01 -1.088713202625513077e-02 3.853586688637733459e-02 -1.357745677232742310e-01 2.795678079128265381e-01 -7.685875520110130310e-03 -7.231549173593521118e-02 2.967150509357452393e-02 1.504594832658767700e-01 -2.043390572071075439e-01 2.269946038722991943e-01 1.014358177781105042e-01 -5.753011628985404968e-02 1.030789986252784729e-01 2.485231496393680573e-02 4.472912102937698364e-02 -1.578336507081985474e-01 -2.725459933280944824e-01 3.551073074340820312e-01 -2.005336582660675049e-01 3.673863708972930908e-01 -1.090950667858123779e-01 2.107402831315994263e-01 -3.430808484554290771e-01 4.033006355166435242e-02 -1.810629069805145264e-01 9.881260246038436890e-02 1.440987642854452133e-02 -3.112957775592803955e-01
-8.949630707502365112e-02 9.368234127759933472e-02 -1.211034730076789856e-01 -2.525736093521118164e-01 -5.141034349799156189e-02 -6.937728822231292725e-02 -1.485737115144729614e-01 -1.741605252027511597e-02 -2.737868810072541237e-03 1.716220229864120483e-01 5.349098518490791321e-02 1.720583997666835785e-02 -1.513547599315643311e-01 2.220661640167236328e-01 2.336941212415695190e-01 -2.504585077986121178e-03 1.808071136474609375e-01 5.614004656672477722e-02 3.596282899379730225e-01 -2.652235925197601318e-01 1.585109978914260864e-01 3.026615679264068604e-01 -2.187892049551010132e-01 2.830954454839229584e-02 -1.410788744688034058e-01 9.882239252328872681e-02 -3.281566202640533447e-01 -1.633905922062695026e-03 -6.278082728385925293e-02 -6.806237250566482544e-02 -2.049607187509536743e-01 3.558101356029510498e-01
5.257652327418327332e-02 3.938099443912506104e-01 3.329639509320259094e-02 -1.641268432140350342e-01 1.074596643447875977e-01 8.651944994926452637e-02 1.485757976770401001e-01 -1.312579959630966187e-01 3.914212435483932495e-02 -1.013133376836776733e-01 3.982825949788093567e-02 1.893119961023330688e-01 9.090946987271308899e-03 1.553854197263717651e-01 5.580065026879310608e-02 -1.880224645137786865e-01 9.275377541780471802e-02 2.331395596265792847e-01 2.351114600896835327e-01 -2.179204970598220825e-01 1.323998719453811646e-01 2.891812622547149658e-01 -6.891193985939025879e-02 2.429776489734649658e-01 -1.409641816280782223e-03 -1.543103605508804321e-01 -5.124427676200866699e-01 -1.150567680597305298e-01 -9.269068390130996704e-02 -2.207797765731811523e-02 -7.436819374561309814e-03 -6.634087860584259033e-02
-2.066160440444946289e-01 2.138529419898986816e-01 -1.858724057674407959e-01 -4.298390746116638184e-01 2.242674529552459717e-01 5.487601086497306824e-02 -6.199805438518524170e-02 -2.431262433528900146e-01 -1.411175727844238281e-01 -2.893635928630828857e-01 -1.768786758184432983e-01 1.242590323090553284e-01 1.205219253897666931e-01 1.420059949159622192e-01 1.353327333927154541e-01 -2.204378992319107056e-01 3.090196549892425537e-01 2.065903544425964355e-01 6.611607968807220459e-02 -3.337544947862625122e-02 -1.035653799772262573e-01 1.885624676942825317e-01 -2.854545712471008301e-01 -4.361126944422721863e-02 3.954028710722923279e-02 -5.804241448640823364e-02 -1.599882096052169800e-01 -2.701233513653278351e-02 8.197446912527084351e-02 -6.767527759075164795e-02 -1.353024132549762726e-02 8.926044404506683350e-02
-2.176690474152565002e-02 4.675779342651367188e-01 -4.849422872066497803e-01 -6.017734482884407043e-02 8.807224035263061523e-02 -6.656520813703536987e-02 -2.575914561748504639e-01 2.713229358196258545e-01 -2.009760215878486633e-02 8.470115810632705688e-02 2.194252908229827881e-01 3.477139770984649658e-02 -1.681321412324905396e-01 -5.558267980813980103e-02 8.637043088674545288e-02 -7.681667804718017578e-02 8.794264495372772217e-02 3.403354808688163757e-02 -1.720362454652786255e-01 1.293025165796279907e-02 6.042014807462692261e-02 2.648656368255615234e-01 -5.014607682824134827e-02 2.476030290126800537e-01 -8.847404271364212036e-02 1.742074042558670044e-01 4.788430035114288330e-02 -1.278640143573284149e-02 1.671690791845321655e-01 1.907364875078201294e-01 8.398842811584472656e-02 1.391434925608336926e-03
3.679842501878738403e-02 -5.965096130967140198e-02 -2.287015467882156372e-01 -2.562729120254516602e-01 1.204669103026390076e-01 -6.178873404860496521e-02 -2.062969058752059937e-01 2.580471038818359375e-01 -1.220311596989631653e-01 5.186893045902252197e-02 -8.145297318696975708e-02 -8.524176082573831081e-04 -1.686589568853378296e-01 5.785216018557548523e-02 2.548193335533142090e-01 -6.825815886259078979e-02 2.813067734241485596e-01 4.188901185989379883e-02 4.264711588621139526e-02 5.838290974497795105e-02 -6.897313147783279419e-02 1.315952390432357788e-01 2.086278982460498810e-02 -1.156467646360397339e-01 -1.133028790354728699e-01 2.951299548149108887e-01 -4.580022990703582764e-01 1.914527267217636108e-01 -2.755222097039222717e-02 1.940612941980361938e-01 6.179108843207359314e-02 3.367972671985626221e-01
1.574247330427169800e-01 3.976278603076934814e-01 8.788517117500305176e-02 -2.417932003736495972e-01 4.185459762811660767e-02 -2.292218804359436035e-01 -3.014135919511318207e-02 1.228640824556350708e-01 -2.503030002117156982e-01 1.251294463872909546e-01 6.996636837720870972e-02 -7.182212173938751221e-02 -6.518227979540824890e-03 -8.866861462593078613e-02 1.775593310594558716e-01 -2.419012933969497681e-01 2.049426883459091187e-01 -3.149460256099700928e-02 -9.555140882730484009e-02 -2.600187659263610840e-01 6.662073731422424316e-02 1.046999245882034302e-01 -9.387400001287460327e-03 1.905215233564376831e-01 -9.245125204324722290e-02 2.940309941768646240e-01 -1.124633848667144775e-01 -1.624557375907897949e-01 -8.347444236278533936e-03 3.801618814468383789e-01 -5.412765964865684509e-02 -2.030476182699203491e-01
-4.136776179075241089e-02 -6.298808008432388306e-02 4.167598485946655273e-02 8.156782388687133789e-02 -7.000294327735900879e-02 1.563979536294937134e-01 -1.857852339744567871e-01 1.969972550868988037e-01 -6.169854104518890381e-02 -3.578564524650573730e-02 2.988410294055938721e-01 1.333577036857604980e-01 6.986673176288604736e-02 1.179901510477066040e-01 9.274000674486160278e-02 5.400213971734046936e-02 3.777709305286407471e-01 -2.074026130139827728e-02 9.159080684185028076e-02 -1.524504870176315308e-01 -3.635010868310928345e-02 4.385299980640411377e-01 -8.046801388263702393e-02 2.390352040529251099e-01 -3.240299597382545471e-02 -1.883955299854278564e-01 -3.522396087646484375e-01 1.749188899993896484e-01 1.300572901964187622e-01 1.551296561956405640e-01 1.571336686611175537e-01 2.277094721794128418e-01
-1.235259473323822021e-01 8.514972776174545288e-02 9.743652306497097015e-03 -2.219909429550170898e-01 5.989849939942359924e-02 -2.677286267280578613e-01 -7.431437820196151733e-02 -6.466709077358245850e-02 5.107895284891128540e-02 1.375818401575088501e-01 1.814497858285903931e-01 8.796700835227966309e-02 -1.441091597080230713e-01 -1.475434154272079468e-01 2.893691360950469971e-01 -2.395264208316802979e-01 2.015565782785415649e-01 3.532503843307495117e-01 5.950630642473697662e-03 -2.849159948527812958e-02 -9.225418418645858765e-02 1.854366362094879150e-01 -2.342056185007095337e-01 3.456577286124229431e-02 3.222712576389312744e-01 -6.656580418348312378e-02 -2.454652786254882812e-01 2.128286063671112061e-01 1.538994461297988892e-01 2.779254913330078125e-01 6.418811529874801636e-02 1.149418130517005920e-01
6.613174825906753540e-02 4.589843153953552246e-01 -3.073304891586303711e-01 1.062272489070892334e-01 -1.497771590948104858e-01 7.366915792226791382e-02 -7.026851922273635864e-02 1.316785067319869995e-01 -7.850375026464462280e-02 1.151619926095008850e-01 -3.358010575175285339e-02 1.515226364135742188e-01 -1.263296306133270264e-01 1.211457848548889160e-01 1.337571889162063599e-01 -7.632263004779815674e-02 2.661009132862091064e-01 1.446020454168319702e-01 -1.220719423145055771e-02 1.286394894123077393e-01 -1.582437194883823395e-02 -3.435706719756126404e-02 5.118365585803985596e-02 3.483096063137054443e-01 -3.156982362270355225e-01 1.232244148850440979e-01 -3.103021681308746338e-01 1.197864636778831482e-01 7.097630202770233154e-02 2.267934978008270264e-01 -1.096960380673408508e-01 5.868976935744285583e-02
-2.595985531806945801e-01 3.555375337600708008e-02 8.447311073541641235e-02 -1.716735512018203735e-01 1.157123520970344543e-01 2.484719082713127136e-02 7.518652826547622681e-02 -4.153425979893654585e-04 -2.675563097000122070e-01 -4.554169178009033203e-01 2.579577565193176270e-01 -2.142606675624847412e-02 8.272910490632057190e-03 2.404007166624069214e-01 -3.539923205971717834e-02 3.554184362292289734e-02 3.610252439975738525e-01 1.734057366847991943e-01 6.068384740501642227e-03 -5.643057450652122498e-02 -8.411859162151813507e-03 2.161014229059219360e-01 -1.646642684936523438e-01 7.076349109411239624e-02 -7.378711551427841187e-02 -1.302327513694763184e-01 -4.226079583168029785e-01 -6.684808433055877686e-02 -7.264250516891479492e-02 7.377479225397109985e-02 5.516806617379188538e-02 8.337350934743881226e-02
2.369087003171443939e-02 2.594662308692932129e-01 -2.459667325019836426e-01 -2.757760584354400635e-01 -2.155262827873229980e-01 2.182370573282241821e-01 -1.326824128627777100e-01 1.836197376251220703e-01 -1.934426650404930115e-02 -2.925570122897624969e-02 -8.504728972911834717e-02 -1.490724086761474609e-02 3.119654655456542969e-01 6.552810966968536377e-02 2.346061170101165771e-01 -1.457605510950088501e-01 3.518917262554168701e-01 1.747697442770004272e-01 9.308788925409317017e-02 -1.701442003250122070e-01 1.323212683200836182e-01 1.757314354181289673e-01 -1.414213776588439941e-01 -2.836752682924270630e-02 3.935468569397926331e-02 -1.309707015752792358e-01 -1.469916850328445435e-01 2.486000210046768188e-02 2.304109744727611542e-02 1.000171527266502380e-01 -1.689791381359100342e-01 3.498277962207794189e-01
2.965871430933475494e-02 7.413777057081460953e-04 1.537717580795288086e-01 -3.464081585407257080e-01 1.411149054765701294e-01 -7.341449707746505737e-02 -1.010405868291854858e-01 -7.278139889240264893e-02 6.191959604620933533e-02 2.129092998802661896e-02 -3.264633193612098694e-02 2.156582325696945190e-01 -1.357990056276321411e-01 6.885860860347747803e-02 -1.844193041324615479e-01 -2.392206788063049316e-01 2.857139706611633301e-01 1.616452187299728394e-01 1.231933105736970901e-02 2.147716283798217773e-01 -1.610202491283416748e-01 2.255739867687225342e-01 5.991170555353164673e-02 3.752634227275848389e-01 -5.473335459828376770e-02 7.117010653018951416e-02 -4.193677306175231934e-01 -5.682953633368015289e-03 2.518839538097381592e-01 1.205734014511108398e-01 1.044362708926200867e-01 1.638107001781463623e-02
8.402314968407154083e-03 -5.171021074056625366e-02 -1.817423999309539795e-01 -3.025406301021575928e-01 8.354161679744720459e-02 -4.747611656785011292e-02 -3.483580052852630615e-02 2.487925998866558075e-02 -5.999872088432312012e-02 -1.280270516872406006e-01 -1.436349302530288696e-01 3.724628686904907227e-01 -2.136509120464324951e-01 -1.052069198340177536e-02 1.521846801042556763e-01 -1.898826658725738525e-01 3.024755716323852539e-01 2.793543040752410889e-02 -1.129124015569686890e-01 -6.861459463834762573e-02 -3.062877953052520752e-01 1.273240894079208374e-01 -2.200887650251388550e-01 1.804315447807312012e-01 4.415473714470863342e-02 -1.128028780221939087e-01 -3.144211173057556152e-01 1.570736169815063477e-01 1.099485754966735840e-01 3.268675804138183594e-01 -3.376547619700431824e-02 -1.352024972438812256e-01
-5.765947699546813965e-02 4.041687643621116877e-04 1.722753643989562988e-01 -1.770191043615341187e-01 -3.233781456947326660e-02 -4.869987443089485168e-02 -1.408714652061462402e-01 -7.227419316768646240e-02 -8.096095919609069824e-02 -2.148162573575973511e-02 2.423418462276458740e-01 -7.844398170709609985e-02 -2.245210558176040649e-01 4.439460635185241699e-01 1.304436028003692627e-01 -1.579393632709980011e-03 2.303461581468582153e-01 1.487439498305320740e-02 1.425420586019754410e-02 -7.085143774747848511e-02 1.717315763235092163e-01 3.756963014602661133e-01 -1.063301861286163330e-01 -9.359919279813766479e-02 9.147113189101219177e-03 3.436122536659240723e-01 -3.172239363193511963e-01 8.240342140197753906e-02 -2.554189860820770264e-01 -1.008419394493103027e-01 1.375416964292526245e-01 -4.061639681458473206e-02
-8.687388896942138672e-02 2.020782530307769775e-01 -1.995342224836349487e-01 -1.072345394641160965e-02 -2.531779706478118896e-01 -1.594216972589492798e-01 -1.881248950958251953e-01 -1.732428669929504395e-01 -1.826663762331008911e-01 -1.289945393800735474e-01 1.412469297647476196e-01 2.824196778237819672e-02 -6.675730645656585693e-02 1.084491312503814697e-01 1.922013238072395325e-02 -2.589438557624816895e-01 5.099492073059082031e-01 1.218592450022697449e-01 4.413508251309394836e-02 1.408627480268478394e-01 1.531349867582321167e-01 3.365198671817779541e-01 -2.025750130414962769e-01 -1.139141395688056946e-01 -1.844293251633644104e-02 -1.865637749433517456e-01 -1.154782548546791077e-01 1.835768856108188629e-02 6.716971099376678467e-02 1.899507045745849609e-01 -2.195675298571586609e-02 1.583832502365112305e-01
-2.812244296073913574e-01 1.671379208564758301e-01 -4.771105200052261353e-02 -1.719584763050079346e-01 1.050266027450561523e-01 2.898247446864843369e-03 2.561239292845129967e-03 2.489837259054183960e-01 5.861330404877662659e-02 -2.725378796458244324e-02 -7.946156710386276245e-02 5.682012811303138733e-02 -1.137679219245910645e-01 3.843086659908294678e-01 1.595392078161239624e-02 -1.694687306880950928e-01 2.607094943523406982e-01 1.161415129899978638e-02 2.286602556705474854e-01 6.173559930175542831e-03 1.876305341720581055e-01 3.204982578754425049e-01 -2.924003303050994873e-01 2.731159925460815430e-01 8.342998474836349487e-02 -1.540035381913185120e-02 -9.991791844367980957e-02 -1.715458557009696960e-02 2.861536340788006783e-03 2.524007856845855713e-01 -1.057174354791641235e-01 2.719433307647705078e-01
-1.393809914588928223e-01 9.970351308584213257e-02 7.679452002048492432e-02 -3.163719177246093750e-01 -2.122817188501358032e-01 -2.227029055356979370e-01 -1.752038151025772095e-01 -9.094575792551040649e-02 -1.449701488018035889e-01 4.533056169748306274e-02 1.285574138164520264e-01 -6.914035975933074951e-02 -1.971408426761627197e-01 3.263716399669647217e-01 -1.158666238188743591e-01 1.518300324678421021e-01 1.210509613156318665e-01 2.037426829338073730e-01 6.133335456252098083e-02 -2.143332362174987793e-01 2.310722917318344116e-01 1.572374254465103149e-01 -3.572405502200126648e-02 5.287593603134155273e-02 -3.031733212992548943e-03 1.803836524486541748e-01 -3.795033693313598633e-01 -2.450183331966400146e-01 2.137174308300018311e-01 1.448156684637069702e-01 -3.648366034030914307e-02 1.101810261607170105e-01
-3.850897401571273804e-02 2.531996965408325195e-01 -1.025805994868278503e-01 -1.169741079211235046e-01 -1.996514387428760529e-02 2.519964873790740967e-01 -1.198931857943534851e-01 1.802338063716888428e-01 -1.595125198364257812e-01 2.583550512790679932e-01 3.308838978409767151e-02 5.374742299318313599e-02 2.745489180088043213e-01 1.439764797687530518e-01 2.623629868030548096e-01 -3.595357388257980347e-02 3.951394557952880859e-01 1.823355555534362793e-01 2.011337492149323225e-04 -2.298235520720481873e-02 1.197622492909431458e-01 2.510076463222503662e-01 -3.488178849220275879e-01 -2.683671377599239349e-02 -8.042132854461669922e-02 -1.612477600574493408e-01 -3.680599853396415710e-02 1.452790498733520508e-01 2.724264748394489288e-02 1.394638866186141968e-01 1.561093926429748535e-01 2.188382744789123535e-01
2.420792728662490845e-02 3.594735860824584961e-01 -4.314653575420379639e-02 -1.948642283678054810e-01 -9.581271559000015259e-03 1.799720823764801025e-01 -1.402807235717773438e-02 1.014764979481697083e-01 -2.450235038995742798e-01 -1.247888728976249695e-01 2.391714602708816528e-02 7.393411546945571899e-02 1.123751103878021240e-01 -2.422970253974199295e-03 5.002362132072448730e-01 -1.294014304876327515e-01 3.166773617267608643e-01 1.290141940116882324e-01 5.935086309909820557e-02 2.220706641674041748e-01 1.242169886827468872e-01 1.407326906919479370e-01 -7.408991456031799316e-02 -1.454000324010848999e-01 8.816306293010711670e-02 -1.712583303451538086e-01 -3.781906962394714355e-01 -8.934406563639640808e-03 8.975450694561004639e-02 3.458406543359160423e-03 7.865133881568908691e-02 -4.865208175033330917e-03
-1.458737254142761230e-01 2.419913411140441895e-01 7.341532409191131592e-02 -2.004335522651672363e-01 1.525502353906631470e-01 -2.232187660411000252e-03 -2.054010629653930664e-01 -6.714061647653579712e-02 -8.275320380926132202e-02 -2.655923552811145782e-02 1.058928668498992920e-01 4.089072719216346741e-02 4.244313016533851624e-02 1.843166351318359375e-02 2.260918766260147095e-01 -4.520170763134956360e-02 2.405177354812622070e-01 2.157818377017974854e-01 3.164509236812591553e-01 1.227169856429100037e-01 -8.196355402469635010e-02 8.113592863082885742e-02 -2.251086533069610596e-01 -1.096868421882390976e-02 1.687044799327850342e-01 -1.431904286146163940e-01 -3.318502306938171387e-01 3.047578632831573486e-01 1.861167103052139282e-01 2.704238891601562500e-01 1.477415263652801514e-01 2.522177398204803467e-01
-9.162554144859313965e-02 3.496628701686859131e-01 -1.657736673951148987e-02 -1.502815037965774536e-01 -6.686805188655853271e-02 2.931989356875419617e-02 1.491240710020065308e-01 1.546748429536819458e-01 3.396914526820182800e-02 2.505512535572052002e-02 -8.287526667118072510e-02 2.549626231193542480e-01 6.318487972021102905e-02 7.410714402794837952e-03 1.648764759302139282e-01 -1.711362004280090332e-01 4.362647533416748047e-01 -2.142582274973392487e-02 4.747803788632154465e-03 1.568612456321716309e-01 -1.246837377548217773e-01 7.754614949226379395e-02 5.046318098902702332e-02 4.182915687561035156e-01 -3.433367013931274414e-01 -4.831002652645111084e-02 -2.942481338977813721e-01 -9.478510916233062744e-02 2.236965345218777657e-03 1.340892165899276733e-01 -9.918282926082611084e-02 -5.218135565519332886e-02
1.054847165942192078e-01 1.099790818989276886e-02 -1.745687574148178101e-01 -1.616119295358657837e-01 7.468403055099770427e-05 -9.718195348978042603e-02 5.683079734444618225e-02 1.999505013227462769e-01 -3.772878646850585938e-02 4.114301130175590515e-02 3.987958431243896484e-01 1.909638494253158569e-01 -2.879349887371063232e-01 1.965721696615219116e-01 -8.493591099977493286e-02 1.326935887336730957e-01 3.092038333415985107e-01 2.690199613571166992e-01 1.865372508764266968e-01 3.715897724032402039e-02 -4.872652143239974976e-02 1.864822506904602051e-01 -1.492044329643249512e-02 2.641372084617614746e-01 3.815428540110588074e-02 2.587896883487701416e-01 2.245840430259704590e-01 -7.992771267890930176e-02 -1.035738154314458370e-03 1.965285390615463257e-01 -5.686409771442413330e-02 2.368666380643844604e-01
-1.982977427542209625e-02 2.641643285751342773e-01 -4.719235748052597046e-02 -1.333795338869094849e-01 1.109318584203720093e-01 2.945070341229438782e-02 1.101018711924552917e-01 1.922523826360702515e-01 -1.455520093441009521e-01 -9.878900647163391113e-02 -9.683293849229812622e-02 7.834549248218536377e-02 -1.537266522645950317e-01 1.331528127193450928e-01 2.753997445106506348e-01 1.570604592561721802e-01 5.883453041315078735e-02 3.442555665969848633e-01 2.609890699386596680e-01 -2.932268008589744568e-02 -2.616689540445804596e-02 2.565767765045166016e-01 1.197964176535606384e-01 1.158254314213991165e-02 -1.223474964499473572e-01 3.819382488727569580e-01 -4.031119346618652344e-01 5.920447409152984619e-02 -1.233661323785781860e-01 1.100290659815073013e-02 -1.194022782146930695e-02 2.119748890399932861e-01
1.780045926570892334e-01 -3.702885657548904419e-02 -1.542798131704330444e-01 2.853222889825701714e-03 -2.547585591673851013e-02 -9.720702469348907471e-02 6.165704131126403809e-02 -1.988110132515430450e-02 2.133294045925140381e-01 2.336013130843639374e-02 2.617085278034210205e-01 1.037099808454513550e-01 -9.410280734300613403e-03 2.715260088443756104e-01 1.158822234719991684e-02 1.266580820083618164e-01 3.705438077449798584e-01 2.456896193325519562e-02 8.587092161178588867e-02 -1.243876367807388306e-01 -2.519945986568927765e-02 3.060865402221679688e-01 -7.008073478937149048e-02 2.621765136718750000e-01 -1.428436636924743652e-01 6.653982400894165039e-02 -1.674371361732482910e-01 -2.059320062398910522e-01 2.549702823162078857e-01 5.767338350415229797e-02 -1.612983271479606628e-02 4.700514078140258789e-01
1.603330224752426147e-01 1.633892953395843506e-01 -1.104396022856235504e-02 -2.513828575611114502e-01 1.451815664768218994e-01 -2.348681837320327759e-01 1.612355117686092854e-03 3.015271723270416260e-01 1.844595745205879211e-02 -1.737857758998870850e-01 3.342038989067077637e-01 1.791361123323440552e-01 1.581251472234725952e-01 -1.470077503472566605e-02 1.327021270990371704e-01 1.054057776927947998e-01 3.316245973110198975e-01 4.544177651405334473e-01 1.756157539784908295e-02 7.279238104820251465e-02 1.198732256889343262e-01 2.326824069023132324e-01 -1.104695424437522888e-01 -8.323754370212554932e-02 1.653731241822242737e-02 -2.943141572177410126e-02 5.686679482460021973e-02 -1.991758644580841064e-01 1.763810217380523682e-02 4.196005314588546753e-02 1.104120090603828430e-01 -1.443219780921936035e-01
1.277058273553848267e-01 1.596373021602630615e-01 2.996924892067909241e-02 -2.006047964096069336e-01 6.589087843894958496e-02 1.708124727010726929e-01 -3.040836155414581299e-01 1.351307481527328491e-01 -1.020363420248031616e-01 -1.178513690829277039e-01 5.216451361775398254e-02 3.126659691333770752e-01 1.766176223754882812e-01 3.251383304595947266e-01 -9.737239778041839600e-02 -1.597865521907806396e-01 1.899130791425704956e-01 2.046205550432205200e-01 3.063743114471435547e-01 1.255634892731904984e-02 4.758300725370645523e-03 1.302261054515838623e-01 1.502974331378936768e-01 1.271715015172958374e-01 -2.368877083063125610e-01 7.193934172391891479e-02 -2.259623557329177856e-01 -7.937522232532501221e-02 -1.965554952621459961e-01 2.366458177566528320e-01 1.452728807926177979e-01 1.184266582131385803e-01
2.301771193742752075e-02 2.242807894945144653e-01 -1.286156773567199707e-01 -1.571325212717056274e-01 8.290677517652511597e-02 -1.421769708395004272e-01 6.801163777709007263e-03 1.677561700344085693e-01 9.655917435884475708e-02 -9.983883798122406006e-02 3.430126905441284180e-01 3.029406666755676270e-01 8.285249024629592896e-02 7.087696343660354614e-02 3.126277029514312744e-02 1.012132614850997925e-01 1.692060530185699463e-01 1.834948956966400146e-01 6.566265225410461426e-02 6.997606158256530762e-02 2.891343832015991211e-01 5.028696060180664062e-01 -1.150846555829048157e-01 -1.494507342576980591e-01 2.630511522293090820e-01 1.980952620506286621e-01 -4.333814978599548340e-02 -1.569087207317352295e-01 7.075644284486770630e-02 8.067739754915237427e-02 1.284024491906166077e-02 -1.031778678297996521e-01
-3.159356713294982910e-01 6.663648784160614014e-02 8.856400847434997559e-02 -3.994833827018737793e-01 -5.704627837985754013e-03 1.435048040002584457e-02 3.967237100005149841e-02 1.797310858964920044e-01 -3.781433776021003723e-02 3.397154808044433594e-02 1.496356576681137085e-01 3.731729835271835327e-02 -2.428814209997653961e-02 2.306986153125762939e-01 4.243845120072364807e-03 -8.557537570595741272e-03 2.580626606941223145e-01 2.536668442189693451e-02 3.101408481597900391e-01 -4.090779274702072144e-02 2.010861188173294067e-01 3.392330706119537354e-01 -1.111886352300643921e-01 1.344342622905969620e-02 -1.186124831438064575e-01 1.225271150469779968e-01 -1.994905620813369751e-01 2.464776113629341125e-02 8.059470355510711670e-02 1.739257276058197021e-01 -2.833223342895507812e-01 3.070277273654937744e-01
5.041943490505218506e-02 -4.838354513049125671e-02 -4.022600874304771423e-02 8.965456485748291016e-02 -7.207226473838090897e-03 -1.013198718428611755e-01 -1.223058253526687622e-01 4.112640768289566040e-02 1.182594299316406250e-01 2.267876267433166504e-02 7.376147061586380005e-02 -2.083799056708812714e-02 -2.402569651603698730e-01 1.224096342921257019e-01 2.104815691709518433e-01 -2.357717007398605347e-01 2.044796198606491089e-01 2.725999653339385986e-01 -3.015597760677337646e-01 2.223465219140052795e-02 3.531654598191380501e-03 4.545896351337432861e-01 -2.741632983088493347e-02 1.206550151109695435e-01 6.733748316764831543e-02 3.144953548908233643e-01 -1.992962211370468140e-01 -9.946216642856597900e-02 6.155583634972572327e-02 3.938139975070953369e-01 4.328390583395957947e-02 1.489494591951370239e-01
-4.175827652215957642e-02 4.284381493926048279e-02 -1.924262568354606628e-02 -2.978788316249847412e-01 -1.336217224597930908e-01 2.906529977917671204e-02 1.490640733391046524e-02 2.987602353096008301e-01 2.123492509126663208e-01 7.724715769290924072e-02 5.169323086738586426e-02 1.665251553058624268e-01 5.816798284649848938e-02 7.208330184221267700e-02 1.658649742603302002e-01 8.926245570182800293e-02 3.924572467803955078e-01 1.098852008581161499e-01 1.323325186967849731e-01 7.804830372333526611e-02 -1.554896384477615356e-01 -1.759088970720767975e-02 -3.508801385760307312e-02 1.674667149782180786e-01 -8.356969803571701050e-02 -2.127989083528518677e-01 -1.781774759292602539e-01 2.268114537000656128e-01 2.943212985992431641e-01 2.967981994152069092e-01 3.550245612859725952e-02 -3.445608317852020264e-01
-2.780718207359313965e-01 9.335033595561981201e-02 -1.623957902193069458e-01 -2.899016253650188446e-02 -9.032624773681163788e-03 -6.422432512044906616e-02 2.035589329898357391e-02 -1.992729958146810532e-03 -1.064794436097145081e-01 -3.446199372410774231e-02 1.636581718921661377e-01 1.865401268005371094e-01 2.164703160524368286e-01 2.841361463069915771e-01 2.727944776415824890e-02 -1.212634444236755371e-01 3.486365452408790588e-02 3.130801618099212646e-01 1.436450332403182983e-01 2.771955728530883789e-01 5.581195279955863953e-02 -1.605901718139648438e-01 -2.566501200199127197e-01 2.673560380935668945e-01 2.328394055366516113e-01 -1.187243964523077011e-02 -3.817125260829925537e-01 -3.561903024092316628e-03 1.772707402706146240e-01 1.979592740535736084e-01 -1.017697900533676147e-01 1.448269486427307129e-01
2.748487889766693115e-01 -4.310881718993186951e-02 -2.415987402200698853e-01 2.875571139156818390e-02 5.075819417834281921e-02 -7.194074988365173340e-02 9.379973262548446655e-02 1.427091658115386963e-01 -9.743706136941909790e-02 2.164907380938529968e-02 -5.463879182934761047e-02 1.409370154142379761e-01 -9.322297573089599609e-02 2.587236762046813965e-01 -7.874129712581634521e-02 -1.049026846885681152e-02 1.907412856817245483e-01 2.846507728099822998e-01 6.240674480795860291e-02 2.605857253074645996e-01 -8.661574870347976685e-02 1.231520622968673706e-01 -3.813969194889068604e-01 -2.009481340646743774e-01 -8.845918625593185425e-02 1.872268915176391602e-01 -3.130888938903808594e-01 5.932196974754333496e-02 1.591815650463104248e-01 1.476207971572875977e-01 -3.445057868957519531e-01 6.147385761141777039e-02
-1.752903908491134644e-01 2.688391506671905518e-01 -1.262376159429550171e-01 -8.405568450689315796e-02 -1.726840287446975708e-01 -1.062139272689819336e-01 -2.653402388095855713e-01 2.380101382732391357e-02 2.318224608898162842e-01 -3.464356064796447754e-03 -2.014977671205997467e-02 6.316830962896347046e-02 -9.339127689599990845e-02 1.314370930194854736e-01 8.851432055234909058e-02 -9.879907220602035522e-02 4.518327713012695312e-01 1.531007438898086548e-01 -8.662548661231994629e-02 5.439426749944686890e-03 1.962928324937820435e-01 7.011727243661880493e-02 -3.018679022789001465e-01 4.068898037075996399e-02 5.956109240651130676e-02 1.596151292324066162e-02 -2.524144649505615234e-01 2.954089455306529999e-02 -1.452188044786453247e-01 2.807936370372772217e-01 3.042197227478027344e-01 1.672017872333526611e-01
-1.120509058237075806e-01 2.352348715066909790e-01 -2.282869517803192139e-01 -2.330498546361923218e-01 8.132497221231460571e-02 -1.536490209400653839e-02 7.006671745330095291e-03 -6.314971297979354858e-02 6.440819799900054932e-02 -2.186391651630401611e-01 -2.371610887348651886e-02 1.806371212005615234e-01 3.798860013484954834e-01 2.031471282243728638e-01 1.867701709270477295e-01 -1.169231534004211426e-01 3.590331971645355225e-01 8.519261144101619720e-03 8.750833570957183838e-02 -7.233754545450210571e-02 1.193121373653411865e-01 2.242047041654586792e-01 -1.615637540817260742e-01 -1.590425074100494385e-01 1.843743398785591125e-02 -1.623600274324417114e-01 -3.678690791130065918e-01 4.024991765618324280e-02 -1.378520578145980835e-01 5.523117259144783020e-02 -1.104593798518180847e-01 -1.996085941791534424e-01
1.721276491880416870e-01 5.581701174378395081e-02 -1.732895672321319580e-01 -1.873671263456344604e-01 -4.513493925333023071e-02 -1.056999042630195618e-01 -2.874892950057983398e-01 1.450119018554687500e-01 6.138649210333824158e-02 -2.008480578660964966e-02 1.772157251834869385e-01 1.508009433746337891e-01 -2.061086148023605347e-01 9.688201546669006348e-02 -3.468277677893638611e-02 5.799225531518459320e-03 3.319825828075408936e-01 3.939054906368255615e-01 5.434912070631980896e-02 -1.996123790740966797e-01 1.844175904989242554e-01 3.681776523590087891e-01 1.371018290519714355e-01 1.844744980335235596e-01 -6.932558119297027588e-02 9.819764643907546997e-02 -1.750429044477641582e-03 -1.151767596602439880e-01 -6.223944574594497681e-02 6.978588551282882690e-02 2.371055632829666138e-01 -2.248682081699371338e-01
-2.403664737939834595e-01 9.155087918043136597e-02 -1.692552492022514343e-02 -2.240789234638214111e-01 3.290478605777025223e-03 1.948875933885574341e-02 -1.456727385520935059e-01 1.357350945472717285e-01 7.789289206266403198e-02 -9.106054902076721191e-02 -1.749643683433532715e-01 -2.025064826011657715e-01 -2.272440120577812195e-02 1.169969663023948669e-01 5.767288058996200562e-02 -8.436381816864013672e-02 4.433903992176055908e-01 2.248380631208419800e-01 3.046920001506805420e-01 -1.796836853027343750e-01 2.290657311677932739e-01 1.929122209548950195e-01 -1.835492700338363647e-01 1.411844342947006226e-01 -1.663927286863327026e-01 1.652549058198928833e-01 -9.965756535530090332e-02 1.052139177918434143e-01 7.374727725982666016e-02 1.437788903713226318e-01 -2.720665633678436279e-01 2.024146020412445068e-01
1.289258748292922974e-01 -6.484687328338623047e-02 -4.488274157047271729e-01 -1.820971816778182983e-01 -4.531095549464225769e-02 -9.883201681077480316e-03 2.068733274936676025e-01 1.005482673645019531e-01 1.709762066602706909e-01 9.036786854267120361e-02 -8.098610490560531616e-02 2.610574848949909210e-02 1.294091437011957169e-02 8.660411089658737183e-02 9.213574230670928955e-02 -5.490572750568389893e-02 2.508163452148437500e-01 3.110813796520233154e-01 -9.003233164548873901e-02 2.012720406055450439e-01 7.096909731626510620e-02 1.731740832328796387e-01 -2.500534653663635254e-01 2.148379385471343994e-01 3.776836395263671875e-02 3.601306676864624023e-01 -2.727339863777160645e-01 2.393701523542404175e-01 5.402876809239387512e-02 3.782371059060096741e-02 2.626923099160194397e-02 7.650219649076461792e-02
-1.764528825879096985e-02 3.764537572860717773e-01 -2.965021729469299316e-01 -3.015260398387908936e-01 1.707238517701625824e-02 -8.997925370931625366e-02 -6.861358135938644409e-02 2.340991795063018799e-01 -5.068583786487579346e-02 -1.704458962194621563e-03 1.074211671948432922e-01 1.343182623386383057e-01 1.349709928035736084e-01 1.562139987945556641e-01 4.168984293937683105e-02 -5.348347127437591553e-02 -5.974591709673404694e-03 -5.942499265074729919e-02 -2.187868207693099976e-01 1.966390758752822876e-02 -5.186704546213150024e-02 8.643026649951934814e-02 -1.622780561447143555e-01 5.293523073196411133e-01 -2.060532867908477783e-01 -2.099633682519197464e-03 -1.310500800609588623e-01 1.690447926521301270e-01 1.448484659194946289e-01 1.026830375194549561e-01 -1.187062859535217285e-01 1.717910766601562500e-01
-6.612288206815719604e-02 1.147848181426525116e-02 -2.188541144132614136e-01 -3.490376174449920654e-01 8.069482445716857910e-02 -1.042995750904083252e-01 -1.332727670669555664e-01 6.869968958199024200e-03 -1.248441040515899658e-01 5.484478548169136047e-02 2.032549232244491577e-01 -3.239235579967498779e-01 -6.800104677677154541e-02 3.395188227295875549e-02 8.554539084434509277e-02 -9.646707773208618164e-02 3.392727673053741455e-01 2.127863764762878418e-01 -7.586701214313507080e-02 5.065809818916022778e-04 -1.505983769893646240e-01 2.253406494855880737e-01 -1.029078289866447449e-01 -1.946607604622840881e-02 -1.407238543033599854e-01 -5.578115209937095642e-02 -3.897303342819213867e-01 -1.578091979026794434e-01 2.055968642234802246e-01 -1.050180941820144653e-01 1.023843213915824890e-01 -2.988008260726928711e-01
-4.691720008850097656e-02 2.255267947912216187e-01 -1.645653098821640015e-01 -3.372399806976318359e-01 -1.418993175029754639e-01 2.344195395708084106e-01 2.398034743964672089e-02 -6.638831645250320435e-02 -1.380432248115539551e-01 -1.382328420877456665e-01 -2.046782523393630981e-01 1.832534074783325195e-01 1.717821657657623291e-01 2.867330610752105713e-01 1.896910667419433594e-01 -9.369172900915145874e-02 3.886918127536773682e-01 3.493838906288146973e-01 1.133363023400306702e-01 8.713735640048980713e-02 -5.483993142843246460e-02 5.459561198949813843e-02 -2.831026613712310791e-01 -1.956431120634078979e-01 3.247412852942943573e-03 4.819525347556918859e-04 -1.318355053663253784e-01 4.496054351329803467e-02 -9.583724290132522583e-02 -2.013191953301429749e-02 -6.355772167444229126e-02 6.990104913711547852e-02
-2.937898226082324982e-02 1.587013602256774902e-01 -9.059987217187881470e-02 -6.103800237178802490e-02 -1.970546394586563110e-01 -2.943724989891052246e-01 -1.694533675909042358e-01 8.724032342433929443e-02 -1.975144445896148682e-01 2.318343520164489746e-01 3.048463463783264160e-01 1.469652205705642700e-01 -1.194953098893165588e-01 -2.004786729812622070e-01 6.604386121034622192e-02 -1.861746162176132202e-01 3.514178991317749023e-01 3.136678934097290039e-01 -4.323090985417366028e-02 8.048648014664649963e-03 -2.284421026706695557e-01 1.143770366907119751e-01 -5.543957650661468506e-02 2.490420937538146973e-01 2.241115719079971313e-01 2.612300217151641846e-01 -6.528832763433456421e-02 -3.427136316895484924e-02 1.148692518472671509e-01 -4.469251632690429688e-02 4.861819371581077576e-02 6.151002645492553711e-02
1.724393516778945923e-01 2.594535350799560547e-01 6.919872947037220001e-03 -5.224421620368957520e-01 -7.771363016217947006e-03 -2.177033871412277222e-01 -1.327828615903854370e-01 8.802911639213562012e-02 -1.149196550250053406e-01 7.528287917375564575e-02 2.276605665683746338e-01 -5.056309700012207031e-02 6.479110568761825562e-02 -8.454322814941406250e-02 1.616031676530838013e-01 1.431310027837753296e-01 2.329050004482269287e-01 1.004733443260192871e-01 1.626160591840744019e-01 2.225727587938308716e-01 -1.228899583220481873e-01 1.038053110241889954e-01 -5.504995211958885193e-02 1.629829108715057373e-01 -2.717927098274230957e-01 -1.803996115922927856e-01 -1.396711617708206177e-01 -2.016581743955612183e-01 1.256485432386398315e-01 -1.691975295543670654e-01 6.306772120296955109e-03 -1.381079405546188354e-01
4.636426568031311035e-01 3.713097274303436279e-01 -2.526970207691192627e-01 -1.287802755832672119e-01 -1.843685843050479889e-02 -1.717449128627777100e-01 -1.766484826803207397e-01 4.814181476831436157e-03 -5.123555660247802734e-02 -1.132101640105247498e-01 1.595896780490875244e-01 1.080641373991966248e-01 -4.513217136263847351e-02 4.812492132186889648e-01 2.395822405815124512e-01 -1.229005083441734314e-01 5.040472745895385742e-02 -2.723547630012035370e-02 -1.154573634266853333e-02 1.183298230171203613e-01 6.148442625999450684e-02 1.673697084188461304e-01 -1.888618171215057373e-01 1.342367529869079590e-01 -1.839241199195384979e-02 6.337222456932067871e-02 -2.439900487661361694e-02 -1.387933045625686646e-01 3.346910327672958374e-02 1.363812107592821121e-02 -8.337831497192382812e-02 -1.075166985392570496e-01
1.822730749845504761e-01 1.996376663446426392e-01 -3.721009194850921631e-02 -2.752310335636138916e-01 -8.772463351488113403e-02 -1.962346881628036499e-01 6.949645280838012695e-02 1.345390677452087402e-01 1.068518310785293579e-02 -2.340829074382781982e-01 -7.047975063323974609e-02 7.201214879751205444e-02 -1.408155262470245361e-01 8.185130357742309570e-02 6.889745593070983887e-02 9.249291568994522095e-02 2.537388503551483154e-01 1.542771756649017334e-01 -2.455799095332622528e-02 1.935620009899139404e-01 -2.027921527624130249e-01 3.783393800258636475e-01 8.070350438356399536e-02 7.910318672657012939e-02 3.559851646423339844e-01 2.374656051397323608e-01 -1.332434564828872681e-01 -2.834425270557403564e-01 1.173724886029958725e-02 2.368974983692169189e-01 -1.362509280443191528e-02 -1.217174381017684937e-01
-4.945436026901006699e-03 1.022334769368171692e-01 -5.368788540363311768e-02 -1.611060351133346558e-01 1.050593480467796326e-01 1.189164891839027405e-01 -1.298077553510665894e-01 -2.079658210277557373e-02 -1.660474240779876709e-01 -1.245824471116065979e-01 1.161229684948921204e-01 -8.167152851819992065e-02 -1.796372979879379272e-01 1.076357290148735046e-01 2.241638004779815674e-01 2.293896079063415527e-01 2.453379034996032715e-01 3.743030130863189697e-01 -2.404179982841014862e-02 -3.197198808193206787e-01 5.478225648403167725e-02 1.195075064897537231e-01 1.301661133766174316e-01 2.567033171653747559e-01 -8.105926215648651123e-03 2.073241472244262695e-01 -4.033307731151580811e-01 5.968111567199230194e-03 -1.207670271396636963e-01 1.660778969526290894e-01 2.147242575883865356e-01 1.049066558480262756e-01
-1.279893219470977783e-01 6.110557168722152710e-02 7.488232851028442383e-02 -2.566365301609039307e-01 3.268895447254180908e-01 -1.400812119245529175e-01 -1.263540536165237427e-01 1.634944379329681396e-01 -1.628384888172149658e-01 2.292144298553466797e-01 -1.187850385904312134e-01 8.397400379180908203e-02 1.134378835558891296e-01 1.220629885792732239e-01 7.328625023365020752e-02 2.269026078283786774e-02 3.327775001525878906e-01 1.757955849170684814e-01 3.113410770893096924e-01 -2.320086769759654999e-02 -1.549369245767593384e-01 2.197013050317764282e-01 -1.790295690298080444e-01 2.044400870800018311e-01 1.024121344089508057e-01 1.023909300565719604e-01 -3.123530745506286621e-01 2.466266751289367676e-01 -1.492485105991363525e-01 6.388707458972930908e-02 7.958341389894485474e-02 8.988940715789794922e-02
1.620521843433380127e-01 8.868570625782012939e-02 -6.354530900716781616e-02 9.156231582164764404e-02 1.463067382574081421e-01 -1.800258457660675049e-01 -1.683694124221801758e-01 2.348035722970962524e-01 -1.183864921331405640e-01 -4.417599737644195557e-02 1.456594467163085938e-01 6.491290032863616943e-02 2.493087798357009888e-01 4.618473723530769348e-02 1.627153903245925903e-01 -2.963202297687530518e-01 2.690209150314331055e-01 -3.075681626796722412e-02 1.686530262231826782e-01 -2.370349168777465820e-01 1.584000140428543091e-01 3.114760220050811768e-01 -1.701085865497589111e-01 3.059389293193817139e-01 1.317405328154563904e-02 -1.280183941125869751e-01 -1.691459268331527710e-01 -3.932611644268035889e-02 -1.863401830196380615e-01 4.214998334646224976e-02 -2.117563784122467041e-01 -2.560057342052459717e-01
-2.186885178089141846e-01 2.690719366073608398e-01 1.241788938641548157e-01 -1.262858808040618896e-01 -1.321157626807689667e-02 -9.126375615596771240e-02 1.650193780660629272e-01 3.288109600543975830e-01 2.837244828697293997e-04 1.246842667460441589e-01 1.623497754335403442e-01 1.393561512231826782e-01 -1.721327304840087891e-01 2.605347335338592529e-01 -9.269403666257858276e-02 -1.524482518434524536e-01 1.807572096586227417e-01 3.560318145900964737e-03 2.747222781181335449e-01 1.178802996873855591e-01 1.484643518924713135e-01 3.926557004451751709e-01 -1.497435718774795532e-01 1.442387998104095459e-01 -5.638099741190671921e-03 -9.413899481296539307e-02 -2.820037901401519775e-01 -2.770882844924926758e-02 7.670834660530090332e-02 2.163254469633102417e-01 -1.165504194796085358e-02 1.743109226226806641e-01
1.476217210292816162e-01 8.116329088807106018e-03 -1.671489477157592773e-01 -1.930483281612396240e-01 1.612028628587722778e-01 -9.487545490264892578e-02 -3.181403875350952148e-01 1.130414567887783051e-02 -8.721650391817092896e-02 3.403826802968978882e-02 -3.529296442866325378e-02 -7.116320729255676270e-02 -7.281415164470672607e-02 -8.100482821464538574e-02 1.761437952518463135e-01 2.361857891082763672e-01 3.065587580204010010e-01 2.257016599178314209e-01 1.083761900663375854e-01 3.494021669030189514e-02 -1.729864925146102905e-01 2.112476974725723267e-01 -8.494167588651180267e-03 1.718292236328125000e-01 2.947487831115722656e-01 -6.879698485136032104e-02 -1.913258284330368042e-01 -2.854557335376739502e-01 2.429679781198501587e-01 3.590187132358551025e-01 4.307248443365097046e-02 -3.661798685789108276e-02
-4.159632697701454163e-02 2.594026625156402588e-01 -2.578560961410403252e-03 -3.338180184364318848e-01 4.021340981125831604e-02 -1.399191319942474365e-01 -1.472265869379043579e-01 1.224161684513092041e-01 1.591074615716934204e-01 1.654488779604434967e-02 3.477325141429901123e-01 1.426563560962677002e-01 1.315768957138061523e-01 -2.423451282083988190e-02 1.498683448880910873e-02 2.541028261184692383e-01 2.654713392257690430e-01 2.211526185274124146e-01 4.512170702219009399e-02 -1.049688607454299927e-01 2.545194923877716064e-01 4.106920659542083740e-01 -6.007093191146850586e-02 -2.640984207391738892e-02 2.092781513929367065e-01 9.188216179609298706e-02 -4.345940798521041870e-02 -2.593556940555572510e-01 -5.185843445360660553e-03 1.336889415979385376e-01 -5.014713853597640991e-02 -1.151076052337884903e-02
2.642547190189361572e-01 1.050167232751846313e-01 1.151658967137336731e-01 -4.302911460399627686e-02 1.395427435636520386e-01 1.014016717672348022e-01 5.748215317726135254e-02 -5.950554087758064270e-02 -6.317938119173049927e-02 -1.297709494829177856e-01 1.070900708436965942e-01 3.715304136276245117e-01 5.803885683417320251e-02 2.184070050716400146e-01 2.787894606590270996e-01 -5.222277715802192688e-02 4.583625197410583496e-01 4.258083179593086243e-02 3.038412705063819885e-02 -7.398264855146408081e-02 -7.818180136382579803e-03 -1.664270297624170780e-03 -1.560225486755371094e-01 1.978031098842620850e-01 -1.718889623880386353e-01 -1.562212109565734863e-01 -3.185915946960449219e-01 -5.877161771059036255e-02 4.420886933803558350e-02 6.712936330586671829e-03 -3.495566546916961670e-01 2.523037046194076538e-02
1.385377645492553711e-01 3.777066767215728760e-01 -2.385164611041545868e-03 -6.590171903371810913e-02 1.610420793294906616e-01 -2.514539062976837158e-01 -3.115284815430641174e-02 6.863935291767120361e-02 -2.735396623611450195e-01 -8.551853895187377930e-02 1.814240366220474243e-01 -6.841197609901428223e-02 -5.229281261563301086e-02 2.651152312755584717e-01 1.392460316419601440e-01 8.083002269268035889e-02 9.177504479885101318e-02 1.614213883876800537e-01 -4.809704050421714783e-02 1.873045712709426880e-01 -5.319281667470932007e-02 6.001686304807662964e-02 -4.925860464572906494e-01 1.547026336193084717e-01 6.946465373039245605e-02 -3.533071279525756836e-02 -9.978381916880607605e-03 -2.696197926998138428e-01 1.490044593811035156e-01 2.129518240690231323e-01 1.206594035029411316e-01 -1.200672239065170288e-01
-1.664737015962600708e-01 3.136782944202423096e-01 1.003691367805004120e-02 -1.245271414518356323e-01 -4.848111048340797424e-02 1.549536138772964478e-01 -1.412594020366668701e-01 6.574744731187820435e-02 -2.023558169603347778e-01 1.282499879598617554e-01 1.812345534563064575e-01 1.783488094806671143e-01 3.557232022285461426e-02 2.136316895484924316e-01 1.274434477090835571e-01 -1.138413697481155396e-01 3.187509775161743164e-01 2.352763265371322632e-01 2.504715323448181152e-02 -1.714487746357917786e-02 2.101374864578247070e-01 3.663642704486846924e-01 -2.551671564579010010e-01 -2.904037833213806152e-01 1.940474659204483032e-02 -1.127893105149269104e-01 -1.356519460678100586e-01 2.523775100708007812e-01 -7.795711606740951538e-02 5.806871876120567322e-02 -1.346109956502914429e-01 3.200460225343704224e-02
2.019262462854385376e-01 3.520833849906921387e-01 -1.692742705345153809e-01 -2.047234214842319489e-02 -2.085407823324203491e-01 6.186361983418464661e-02 -2.324497997760772705e-01 8.719297498464584351e-02 -3.258027434349060059e-01 -2.358388900756835938e-01 -4.122795537114143372e-03 -1.652492284774780273e-01 1.700496114790439606e-02 2.474032938480377197e-01 7.344078272581100464e-02 -2.906844019889831543e-01 8.728291094303131104e-02 1.794596016407012939e-01 -1.059243455529212952e-01 4.029889032244682312e-02 1.417547017335891724e-01 6.095339357852935791e-02 -1.644231081008911133e-01 1.088000163435935974e-01 7.967199198901653290e-03 1.813569515943527222e-01 -2.025170326232910156e-01 -2.180254310369491577e-01 2.217873334884643555e-01 1.595327071845531464e-02 -2.434190660715103149e-01 -1.058723852038383484e-01
-2.762954235076904297e-01 1.543256938457489014e-01 -3.862175941467285156e-01 -2.436154484748840332e-01 -3.706911951303482056e-02 -1.137711554765701294e-01 -1.615888625383377075e-01 7.358236610889434814e-02 -3.351644575595855713e-01 -1.100505366921424866e-01 1.775971651077270508e-01 -2.022101283073425293e-01 1.361074298620223999e-02 -4.028121754527091980e-02 -1.689954102039337158e-01 4.508954659104347229e-02 2.816818356513977051e-01 4.963578656315803528e-02 1.519652456045150757e-01 2.629709541797637939e-01 1.024823114275932312e-01 2.434308677911758423e-01 -1.730341613292694092e-01 -6.190887466073036194e-02 -9.295412898063659668e-02 -8.527974784374237061e-02 -2.426049709320068359e-01 -9.681136161088943481e-02 6.636228645220398903e-04 2.114532291889190674e-01 -9.749568998813629150e-02 1.614841260015964508e-02
-1.419896185398101807e-01 3.039303123950958252e-01 1.643590480089187622e-01 -5.152529850602149963e-02 7.631198316812515259e-02 -1.258962452411651611e-01 2.724123559892177582e-02 2.001857310533523560e-01 8.534959517419338226e-03 -1.368767917156219482e-01 4.329322278499603271e-02 1.397420465946197510e-01 -1.546656712889671326e-02 1.963952034711837769e-01 -2.555100619792938232e-02 -1.581611633300781250e-01 1.423276513814926147e-01 -3.623316437005996704e-02 2.799368798732757568e-01 -1.758574694395065308e-02 1.367313861846923828e-01 3.872590661048889160e-01 -1.061293035745620728e-01 2.547164857387542725e-01 -8.367214351892471313e-02 -1.386093795299530029e-01 -2.744865715503692627e-01 2.967190928757190704e-02 2.208530604839324951e-01 3.327543139457702637e-01 -8.511838316917419434e-02 2.763730883598327637e-01
-6.052329670637845993e-03 3.010422289371490479e-01 -3.127341568470001221e-01 -1.223463639616966248e-01 -1.455333679914474487e-01 -9.887017309665679932e-03 -2.308941446244716644e-02 2.023843377828598022e-01 -2.699471451342105865e-02 1.246027089655399323e-02 1.512443423271179199e-01 2.930979430675506592e-01 -5.497068911790847778e-02 1.478988826274871826e-01 -6.868679821491241455e-02 -1.865829080343246460e-01 2.944105118513107300e-02 6.327137351036071777e-02 -9.683156758546829224e-02 2.600094377994537354e-01 4.900049790740013123e-02 8.057734370231628418e-02 -5.864687263965606689e-02 1.733366250991821289e-01 -3.752593994140625000e-01 2.692172229290008545e-01 -2.378727942705154419e-01 1.014683023095130920e-01 2.318545617163181305e-02 2.670823335647583008e-01 -1.785518825054168701e-01 2.270356714725494385e-01
1.586373895406723022e-01 -5.625343415886163712e-03 -3.489975035190582275e-01 3.260612138547003269e-04 5.271710082888603210e-02 -9.941072016954421997e-02 -1.539269685745239258e-01 -2.491318620741367340e-03 4.529127106070518494e-02 -2.042329870164394379e-02 7.975465804338455200e-02 3.199364989995956421e-02 -2.242022566497325897e-02 2.094958126544952393e-01 1.021054610610008240e-01 6.998676806688308716e-02 1.876502484083175659e-01 2.883507311344146729e-01 -3.120671026408672333e-02 -1.348177045583724976e-01 1.600770950317382812e-01 4.438941776752471924e-01 9.787519462406635284e-03 1.265910863876342773e-01 2.456777393817901611e-01 2.993489801883697510e-01 -2.560038864612579346e-01 -1.139776483178138733e-01 -1.164987962692975998e-02 3.560805618762969971e-01 9.680911898612976074e-02 7.733432948589324951e-02
-2.812889777123928070e-02 6.694486737251281738e-02 -3.821811452507972717e-02 -1.080434769392013550e-01 -1.941121816635131836e-01 -2.569091022014617920e-01 -1.494266390800476074e-01 6.316045671701431274e-02 -1.679953038692474365e-01 2.837103903293609619e-01 1.795161813497543335e-01 1.800225079059600830e-01 -1.612164825201034546e-01 -1.979581862688064575e-01 1.858759820461273193e-01 -1.528864353895187378e-01 2.763698995113372803e-01 4.545943140983581543e-01 -5.009052157402038574e-02 -8.086250163614749908e-03 -2.048884779214859009e-01 1.581949740648269653e-01 -2.527752518653869629e-01 1.986523419618606567e-01 5.334960669279098511e-02 5.235145241022109985e-02 -1.181992739439010620e-01 -3.139799088239669800e-02 1.372363567352294922e-01 -3.018987178802490234e-02 -3.398430719971656799e-02 2.402611672878265381e-01
1.440119147300720215e-01 -5.533163249492645264e-02 -1.376267075538635254e-01 -3.277306854724884033e-01 -1.198001876473426819e-01 -5.009464547038078308e-02 -2.792332135140895844e-02 1.473720818758010864e-01 -1.558523029088973999e-01 -3.435133025050163269e-02 -5.467235296964645386e-02 -3.684497624635696411e-02 -2.104635983705520630e-01 3.200848698616027832e-01 7.831178605556488037e-02 2.099215053021907806e-02 1.081621944904327393e-01 8.168696612119674683e-02 -2.734875679016113281e-01 -1.163375750184059143e-01 7.942717522382736206e-02 3.625524044036865234e-01 -1.391896903514862061e-01 1.046605855226516724e-01 -4.181591793894767761e-02 4.463950097560882568e-01 -2.517050802707672119e-01 -3.781475871801376343e-02 1.177205443382263184e-01 2.293291240930557251e-01 1.649500802159309387e-02 1.415797770023345947e-01
-8.010084182024002075e-02 3.815937936305999756e-01 -2.991538345813751221e-01 5.278746038675308228e-02 -1.591126620769500732e-01 -1.555315703153610229e-01 -6.557679921388626099e-02 1.656545847654342651e-01 -1.149373352527618408e-01 -1.232466772198677063e-01 1.234133392572402954e-01 2.373825907707214355e-01 -2.333904057741165161e-01 -4.578722268342971802e-02 9.877117723226547241e-02 1.300381273031234741e-01 1.950523853302001953e-01 4.567221999168395996e-01 4.371860530227422714e-03 1.463641822338104248e-01 -4.574876278638839722e-02 1.050895154476165771e-01 -3.182176500558853149e-02 2.514739036560058594e-01 3.712362051010131836e-02 1.424904614686965942e-01 -2.870664186775684357e-02 -3.074345886707305908e-01 1.071346178650856018e-01 -3.449231386184692383e-02 1.152526810765266418e-01 5.276212468743324280e-02
-1.042368412017822266e-01 2.065655589103698730e-01 4.590180516242980957e-02 -1.415083557367324829e-01 2.038585990667343140e-01 -4.988598451018333435e-02 -1.770225763320922852e-01 1.205088272690773010e-01 -2.303705960512161255e-01 -1.789807528257369995e-01 1.633216142654418945e-01 -4.688905179500579834e-02 -2.116412371397018433e-01 1.741673350334167480e-01 7.493006438016891479e-02 1.800481081008911133e-01 3.676056489348411560e-02 2.641460895538330078e-01 1.411798149347305298e-01 -2.626999914646148682e-01 -1.411807984113693237e-01 2.453216016292572021e-01 1.286141872406005859e-01 6.961856037378311157e-02 -8.027394860982894897e-02 1.485314667224884033e-01 -4.786326587200164795e-01 1.802142262458801270e-01 1.213710103183984756e-02 9.327250719070434570e-02 1.744417250156402588e-01 1.279560625553131104e-01
1.618434116244316101e-02 3.544937670230865479e-01 2.464305236935615540e-02 -3.052011728286743164e-01 -1.752978712320327759e-01 -9.268654137849807739e-02 -1.377379298210144043e-01 7.296545803546905518e-02 1.394759565591812134e-01 3.070842660963535309e-02 3.201788291335105896e-02 7.367438822984695435e-02 -1.691776216030120850e-01 -1.663106083869934082e-01 -1.425412595272064209e-01 -8.281398564577102661e-03 3.800602555274963379e-01 1.218314617872238159e-01 -7.499088346958160400e-02 7.497142255306243896e-02 9.271036088466644287e-02 4.943737387657165527e-02 -2.979504168033599854e-01 -1.103250011801719666e-01 2.153736948966979980e-01 2.194295525550842285e-01 -3.999019861221313477e-01 -1.503971312195062637e-02 -2.218472659587860107e-01 9.705455601215362549e-02 3.036019951105117798e-02 1.281641870737075806e-01
7.002583891153335571e-02 1.219765245914459229e-01 -3.572655618190765381e-01 -2.750320136547088623e-01 7.482738047838211060e-02 -1.359776705503463745e-01 -3.246672824025154114e-02 8.367560058832168579e-02 3.243003040552139282e-02 2.328922301530838013e-01 1.837853044271469116e-01 2.253289669752120972e-01 -1.115790978074073792e-01 1.008028909564018250e-01 -7.948719710111618042e-02 -7.679296657443046570e-03 1.640691012144088745e-01 -1.282424181699752808e-01 4.234327375888824463e-02 1.899742037057876587e-01 2.547713518142700195e-01 1.766449585556983948e-02 -3.192121982574462891e-01 4.684050381183624268e-02 -1.247105970978736877e-01 2.555022239685058594e-01 -4.345399737358093262e-01 3.147035464644432068e-02 1.861052662134170532e-01 6.819302216172218323e-03 1.316966414451599121e-01 -5.224072188138961792e-02
4.228006675839424133e-02 -5.334272980690002441e-02 -1.160213258117437363e-02 -1.082034185528755188e-01 1.943491250276565552e-01 3.553814068436622620e-02 -2.458133548498153687e-02 1.598967313766479492e-01 -2.040123790502548218e-01 -1.841691583395004272e-01 -1.013226807117462158e-01 3.571897447109222412e-01 -2.459882795810699463e-01 -3.090380318462848663e-02 1.508269459009170532e-01 -3.139319121837615967e-01 3.047023713588714600e-01 2.956807911396026611e-01 7.667273283004760742e-02 9.844651818275451660e-02 -1.776171624660491943e-01 1.469155699014663696e-01 -3.590152785181999207e-02 -6.687568873167037964e-02 -1.354586333036422729e-01 -1.029798984527587891e-01 -4.423838555812835693e-01 -5.631715059280395508e-02 1.397317945957183838e-01 4.236410185694694519e-02 -7.421470433473587036e-02 -1.130053848028182983e-01
-2.539308667182922363e-01 1.982005834579467773e-01 -1.434043369954451919e-04 -2.924839854240417480e-01 -1.078662052750587463e-01 -2.214756906032562256e-01 -1.439728885889053345e-01 4.240536130964756012e-03 -1.045532897114753723e-01 4.206071048974990845e-02 -9.991513192653656006e-02 1.739983856678009033e-01 -3.220208361744880676e-02 1.744871735572814941e-01 1.715301275253295898e-01 -1.939084008336067200e-02 1.231823489069938660e-01 -6.620350480079650879e-02 2.698267102241516113e-01 -2.207417227327823639e-02 7.332800328731536865e-02 2.232661992311477661e-01 -1.677384227514266968e-01 1.310928016901016235e-01 4.714971873909235001e-03 3.333384096622467041e-01 -4.512443244457244873e-01 1.573551148176193237e-01 7.084914296865463257e-02 1.032068207859992981e-01 1.169763430953025818e-01 2.296635657548904419e-01
3.073203936219215393e-02 4.093008339405059814e-01 9.101096540689468384e-02 -2.076156735420227051e-01 1.481022685766220093e-01 -3.274464607238769531e-01 -1.068999320268630981e-01 1.092277541756629944e-01 -3.199401870369911194e-02 -1.864564865827560425e-01 9.689664095640182495e-02 -8.130952715873718262e-03 -5.802836641669273376e-02 1.244140490889549255e-01 1.326208263635635376e-01 -1.516283452510833740e-01 1.686709523200988770e-01 1.225901544094085693e-01 -2.859866321086883545e-01 1.381173962727189064e-03 1.239186674356460571e-01 1.774564534425735474e-01 1.405169367790222168e-01 1.148761138319969177e-01 -1.128552109003067017e-01 3.680261075496673584e-01 -7.463869452476501465e-02 -2.954447567462921143e-01 9.745393693447113037e-02 1.769683659076690674e-01 1.693433672189712524e-01 8.584836125373840332e-02
-1.674922853708267212e-01 2.290181964635848999e-01 -1.349056791514158249e-02 -1.083739846944808960e-01 -3.934446349740028381e-02 -3.499721363186836243e-02 -6.753026973456144333e-03 -1.388249844312667847e-01 -7.812543213367462158e-02 -1.306297332048416138e-01 -1.826888173818588257e-01 2.621505856513977051e-01 -2.493521124124526978e-01 -4.426941648125648499e-02 8.772362023591995239e-02 -2.291184961795806885e-01 4.080944061279296875e-01 9.538926929235458374e-02 1.551526337862014771e-01 -3.499209508299827576e-02 -4.685363918542861938e-02 2.176153659820556641e-01 -8.444403856992721558e-02 -1.457042694091796875e-01 7.107122987508773804e-02 9.089326113462448120e-02 -4.754205644130706787e-01 -2.788582816720008850e-02 -1.136028170585632324e-01 1.334953010082244873e-01 -1.500080823898315430e-01 -2.523754835128784180e-01
3.361293077468872070e-01 1.716498881578445435e-01 -1.457435488700866699e-01 -1.256745010614395142e-01 -1.385775357484817505e-01 -2.461098581552505493e-01 -8.871100842952728271e-02 6.715369969606399536e-02 -4.194232169538736343e-03 -1.958755776286125183e-02 -2.052431851625442505e-01 2.177455425262451172e-01 -1.451561152935028076e-01 -4.940466955304145813e-02 8.141186833381652832e-02 -7.596655935049057007e-02 3.738193809986114502e-01 -2.933622337877750397e-03 1.912329345941543579e-01 1.449293941259384155e-01 -2.526092529296875000e-01 3.421346247196197510e-01 -4.808081686496734619e-02 1.914757788181304932e-01 1.634266227483749390e-01 9.943354129791259766e-02 -1.912470757961273193e-01 -2.007149308919906616e-01 -8.304721862077713013e-02 2.465627938508987427e-01 6.245420873165130615e-02 1.737939193844795227e-02
-1.660769060254096985e-02 3.461156506091356277e-03 -4.446430131793022156e-02 -8.674442768096923828e-02 -8.930595964193344116e-02 -4.195983111858367920e-01 8.653106540441513062e-02 -8.475532382726669312e-02 -2.727600336074829102e-01 5.130716040730476379e-02 -3.955800831317901611e-02 -7.489351183176040649e-02 5.980895832180976868e-02 1.054923310875892639e-01 4.716838151216506958e-02 -4.904286190867424011e-02 1.789243072271347046e-01 1.834053099155426025e-01 3.341310322284698486e-01 -4.293620213866233826e-02 -1.567454338073730469e-01 1.949252188205718994e-01 -3.885353207588195801e-01 2.599893510341644287e-01 8.676011115312576294e-02 9.652700275182723999e-02 -3.557818531990051270e-01 1.691869646310806274e-01 -7.770645618438720703e-02 2.047493681311607361e-02 -1.088940650224685669e-01 1.932309269905090332e-01
-1.692673414945602417e-01 2.313446104526519775e-01 -1.604473888874053955e-01 3.055803291499614716e-02 -1.610443741083145142e-01 6.643613427877426147e-02 -3.239945173263549805e-01 -1.232037842273712158e-01 2.017740719020366669e-02 -2.405685558915138245e-02 -2.052321471273899078e-02 -1.373166143894195557e-01 8.670968236401677132e-04 1.623729169368743896e-01 7.803350687026977539e-02 -1.516696363687515259e-01 3.474482893943786621e-01 1.650238335132598877e-01 1.983523368835449219e-01 1.286060214042663574e-01 3.252397477626800537e-02 4.498342275619506836e-01 -3.182799816131591797e-01 -5.632763355970382690e-02 3.890384361147880554e-02 -1.181788221001625061e-01 -2.996168136596679688e-01 8.048017323017120361e-02 3.699523210525512695e-02 7.980094850063323975e-02 -1.827436685562133789e-01 -1.870561204850673676e-02
-8.849785476922988892e-02 3.270195722579956055e-01 2.256350032985210419e-02 -1.573027521371841431e-01 -2.037032693624496460e-02 5.145823210477828979e-02 -1.514016836881637573e-01 1.376133877784013748e-02 -4.570460915565490723e-01 -2.339613884687423706e-01 9.262705594301223755e-02 -1.543724834918975830e-01 -1.295545250177383423e-01 -4.448598250746726990e-02 -1.732161082327365875e-02 -5.534892436116933823e-03 2.111254930496215820e-01 2.638223469257354736e-01 -1.537649035453796387e-01 1.437916010618209839e-01 1.684832200407981873e-02 4.226416349411010742e-02 -6.709134206175804138e-03 3.400114476680755615e-01 -3.113800659775733948e-02 3.131119906902313232e-01 -1.791265159845352173e-01 2.005455195903778076e-01 1.223558094352483749e-02 -3.778170328587293625e-03 2.453749775886535645e-01 1.037271022796630859e-01
-1.949632167816162109e-01 -4.944893531501293182e-03 -2.877605520188808441e-02 1.606001406908035278e-01 7.949734106659889221e-03 1.183635462075471878e-02 -3.558608889579772949e-01 1.981046795845031738e-01 3.002652898430824280e-02 6.361324340105056763e-02 2.080833464860916138e-01 4.782482609152793884e-02 -1.232290118932723999e-01 5.538912490010261536e-02 1.036367490887641907e-01 -1.351371780037879944e-02 3.249307870864868164e-01 3.110352754592895508e-01 1.712452173233032227e-01 -2.062435820698738098e-02 -2.190188616514205933e-01 1.622116714715957642e-01 -2.550791203975677490e-01 2.325082719326019287e-01 4.231436550617218018e-02 -1.469559818506240845e-01 -2.244773805141448975e-01 2.473224550485610962e-01 7.849966734647750854e-02 2.114837318658828735e-01 3.627616167068481445e-02 2.773426473140716553e-01
-9.070741385221481323e-02 3.653427660465240479e-01 6.219601631164550781e-02 -1.410620212554931641e-01 -1.374566275626420975e-02 1.190975159406661987e-01 1.190813928842544556e-01 4.771045222878456116e-02 -1.095578595995903015e-01 -9.920278191566467285e-02 1.075655370950698853e-01 2.554768323898315430e-01 1.571691185235977173e-01 1.522548645734786987e-01 5.964023247361183167e-02 -5.355859920382499695e-02 2.237149327993392944e-01 -5.461693555116653442e-02 -1.425926834344863892e-01 -1.591992974281311035e-01 -1.268218308687210083e-01 3.817965388298034668e-01 -1.944601386785507202e-01 2.576486170291900635e-01 -2.315244227647781372e-01 1.184471175074577332e-01 -5.058474838733673096e-02 -1.920684576034545898e-01 3.512760400772094727e-01 6.265413016080856323e-02 -2.229682356119155884e-01 -4.280428215861320496e-02
-5.165017023682594299e-02 3.595659732818603516e-01 1.145754847675561905e-02 -5.181957408785820007e-02 -1.529156863689422607e-01 -2.276404266012832522e-04 -7.763183116912841797e-02 1.592134237289428711e-01 -1.509145200252532959e-01 1.045132726430892944e-01 1.016315221786499023e-01 2.364711314439773560e-01 1.358701437711715698e-01 -2.071704529225826263e-02 -2.548255622386932373e-01 -1.242092922329902649e-01 5.425795316696166992e-01 1.511462628841400146e-01 1.792992502450942993e-01 4.624499753117561340e-02 4.076104611158370972e-02 2.064749002456665039e-01 -1.593496054410934448e-01 -1.118748784065246582e-01 1.373009234666824341e-01 -2.082614153623580933e-01 -7.881373167037963867e-02 2.301115393638610840e-01 1.289825290441513062e-01 3.422531113028526306e-02 -7.318218052387237549e-02 1.816385090351104736e-01
2.586585283279418945e-01 2.440218329429626465e-01 -2.238536477088928223e-01 -3.629994392395019531e-01 -1.539278328418731689e-01 1.261274889111518860e-02 2.705775201320648193e-02 3.456142842769622803e-01 -6.479116529226303101e-02 -6.393186002969741821e-02 4.075292348861694336e-01 1.497382298111915588e-02 9.120836108922958374e-02 1.911326199769973755e-01 1.927700191736221313e-01 -4.723094776272773743e-02 -2.999022230505943298e-02 -4.873542115092277527e-02 1.857232600450515747e-01 -3.031921759247779846e-02 -2.094193249940872192e-01 -1.119157020002603531e-02 -1.667714416980743408e-01 2.728456556797027588e-01 4.259191825985908508e-02 1.696212887763977051e-01 -1.642818599939346313e-01 3.339821472764015198e-02 -2.201039902865886688e-02 3.950032591819763184e-02 -1.916861832141876221e-01 -8.000418543815612793e-02
9.161517024040222168e-03 9.957738220691680908e-02 -1.644111126661300659e-01 1.502509112469851971e-03 -1.276157945394515991e-01 -4.518150687217712402e-01 -2.605912089347839355e-01 1.869276762008666992e-01 -4.875666648149490356e-02 1.319400668144226074e-01 7.790619134902954102e-02 1.819073259830474854e-01 -9.297885745763778687e-02 -7.558615505695343018e-02 9.523341059684753418e-02 -1.981730610132217407e-01 2.643878757953643799e-01 2.841553390026092529e-01 -1.148088052868843079e-01 1.172843575477600098e-01 -1.866887956857681274e-01 1.384766101837158203e-01 2.932596206665039062e-02 2.024283558130264282e-01 2.392619401216506958e-01 1.527436375617980957e-01 -1.758600920438766479e-01 -2.138057956472039223e-03 3.057524263858795166e-01 1.362993568181991577e-01 1.407867223024368286e-01 3.479263186454772949e-02
-4.370591416954994202e-02 2.035074234008789062e-01 -8.328417688608169556e-02 -2.930289208889007568e-01 6.412330269813537598e-02 -2.698289155960083008e-01 -2.572660744190216064e-01 -3.052476234734058380e-02 -4.981360211968421936e-02 -5.372781306505203247e-02 -3.868798166513442993e-02 1.655302792787551880e-01 -1.235723420977592468e-01 -6.614703685045242310e-02 1.212064102292060852e-01 4.549996182322502136e-02 2.315343767404556274e-01 6.235308013856410980e-03 -1.915506273508071899e-01 -1.064332276582717896e-01 -2.086602151393890381e-01 3.208315670490264893e-01 -6.596310436725616455e-02 1.646756678819656372e-01 3.263884186744689941e-01 1.517848819494247437e-01 -2.125924974679946899e-01 -2.556171715259552002e-01 2.015176229178905487e-02 -8.373535424470901489e-02 -2.920529246330261230e-01 -1.916747540235519409e-01
3.114068508148193359e-01 1.086515039205551147e-01 -3.154473006725311279e-01 1.173721849918365479e-01 -5.441173166036605835e-02 -2.554337680339813232e-01 -4.526524804532527924e-03 1.849555522203445435e-01 -1.350240111351013184e-01 1.891775727272033691e-01 6.559961289167404175e-02 1.910259723663330078e-01 -1.292748600244522095e-01 -1.100422535091638565e-02 1.185342371463775635e-01 -1.408112794160842896e-01 3.376652300357818604e-01 -8.817035704851150513e-02 8.119890838861465454e-02 -1.870025880634784698e-02 -1.220520362257957458e-01 6.099659204483032227e-02 -4.483110904693603516e-01 4.322853684425354004e-02 1.896564513444900513e-01 1.985579729080200195e-02 -1.088470369577407837e-01 5.167889595031738281e-02 3.268504440784454346e-01 1.355712115764617920e-01 7.289000321179628372e-03 -6.022102013230323792e-02
-2.520867586135864258e-01 3.108082413673400879e-01 -2.831771411001682281e-02 -3.235697448253631592e-01 -1.253517437726259232e-02 -9.978785365819931030e-02 1.580906510353088379e-01 8.492384850978851318e-02 -1.836870163679122925e-01 3.025201708078384399e-02 6.377044320106506348e-02 4.854115843772888184e-02 -2.040762305259704590e-01 1.611003577709197998e-01 1.447500884532928467e-01 -2.736916542053222656e-01 2.171220034360885620e-01 1.013728678226470947e-01 3.385835886001586914e-01 3.288056701421737671e-02 2.004558145999908447e-01 2.978956699371337891e-01 -1.443545147776603699e-02 3.314811736345291138e-02 -2.619570195674896240e-01 2.260402888059616089e-01 -7.364301383495330811e-02 3.532613441348075867e-02 -5.200900509953498840e-02 1.491376161575317383e-01 1.251631379127502441e-01 1.308555305004119873e-01
4.831925779581069946e-02 6.211006268858909607e-02 3.205474838614463806e-02 -1.143903583288192749e-01 1.320063918828964233e-01 -2.285444885492324829e-01 -1.554323453456163406e-02 2.300924658775329590e-01 -2.316509634256362915e-01 -2.002137750387191772e-01 5.955074355006217957e-02 -1.241624057292938232e-01 1.428057104349136353e-01 2.539155185222625732e-01 2.014005184173583984e-01 1.054442673921585083e-01 2.335456609725952148e-01 2.060580551624298096e-01 -3.977709636092185974e-02 1.314283907413482666e-02 -3.351615043357014656e-03 1.443584635853767395e-02 -1.729195266962051392e-01 9.251569211483001709e-02 -4.308354258537292480e-01 2.368211597204208374e-01 -3.043625354766845703e-01 2.231800109148025513e-01 -1.793889887630939484e-02 1.712289154529571533e-01 -1.890405863523483276e-01 1.436309069395065308e-01
3.167168498039245605e-01 5.145369470119476318e-02 -2.330809831619262695e-01 -2.082453817129135132e-01 3.565815463662147522e-02 -2.002540230751037598e-01 -1.048977226018905640e-01 -2.254899218678474426e-02 -1.331844031810760498e-01 1.006558239459991455e-01 -1.012928932905197144e-01 1.055840626358985901e-01 2.370215766131877899e-02 6.647792458534240723e-02 5.314331129193305969e-02 1.261889375746250153e-02 3.686355650424957275e-01 1.539125200361013412e-02 1.573807001113891602e-01 4.234925284981727600e-02 -8.883681893348693848e-02 3.471670746803283691e-01 1.260113716125488281e-01 2.652093768119812012e-01 2.162313461303710938e-02 1.086816191673278809e-01 -3.966326713562011719e-01 -4.726139828562736511e-02 1.705744266510009766e-01 2.536085546016693115e-01 2.060771733522415161e-01 6.471771746873855591e-02
8.009950816631317139e-02 3.209341764450073242e-01 5.242421478033065796e-02 -3.040947020053863525e-01 1.070856675505638123e-01 -1.745899319648742676e-01 -2.277057319879531860e-01 2.514519691467285156e-01 3.259576857089996338e-02 -7.578099519014358521e-02 1.877486556768417358e-01 1.152043044567108154e-01 1.900517642498016357e-01 1.403858065605163574e-01 8.034712076187133789e-02 1.940474510192871094e-01 3.010044991970062256e-01 3.222359120845794678e-01 9.693999588489532471e-02 1.543204486370086670e-01 1.631758064031600952e-01 3.831152021884918213e-01 -1.111559718847274780e-01 1.570808328688144684e-02 7.748842984437942505e-02 -1.033069565892219543e-03 1.599336713552474976e-01 -1.010241452604532242e-02 5.698402598500251770e-02 -1.621185839176177979e-01 -4.323238506913185120e-02 -7.955408096313476562e-02
-2.061965130269527435e-02 7.407729327678680420e-02 6.105202250182628632e-03 -1.102514117956161499e-01 -2.711388468742370605e-01 -3.749316334724426270e-01 1.193091459572315216e-02 -4.679376259446144104e-02 1.001024059951305389e-02 -1.815699636936187744e-01 7.053423672914505005e-02 -1.915505528450012207e-01 1.177711877971887589e-02 2.654252052307128906e-01 8.361463248729705811e-02 1.409200727939605713e-01 3.102156221866607666e-01 1.982725113630294800e-01 6.429269164800643921e-02 1.632297039031982422e-01 -1.033422164618968964e-02 4.074975252151489258e-01 -1.709262281656265259e-01 8.121848851442337036e-02 5.570600554347038269e-02 3.550125285983085632e-02 -1.458526402711868286e-01 3.584383428096771240e-02 5.009230971336364746e-02 2.312473803758621216e-01 4.071194562129676342e-04 3.769569098949432373e-01
-7.030600216239690781e-03 1.841986328363418579e-01 -2.024417966604232788e-01 -2.167344391345977783e-01 5.531113222241401672e-02 8.093032985925674438e-02 -1.080776304006576538e-01 -1.346659753471612930e-02 -3.140321969985961914e-01 -4.891537129878997803e-02 1.667113006114959717e-01 3.265242278575897217e-02 -3.450365737080574036e-02 -1.012214645743370056e-01 4.538774490356445312e-01 -1.827062368392944336e-01 1.823430061340332031e-01 4.271108657121658325e-02 -3.359873965382575989e-02 1.685677282512187958e-02 -6.228873506188392639e-03 1.844671368598937988e-01 -1.305068284273147583e-01 -1.574873924255371094e-01 1.483901739120483398e-01 -1.374045461416244507e-01 -4.969359338283538818e-01 2.127496898174285889e-01 5.500346422195434570e-02 6.816160678863525391e-02 1.106427013874053955e-01 1.024473160505294800e-01
2.161286473274230957e-01 3.332567587494850159e-02 -3.487707674503326416e-01 -3.824553787708282471e-01 5.894616246223449707e-02 -1.486062556505203247e-01 2.875115722417831421e-02 2.402873337268829346e-02 2.458488941192626953e-01 -1.585372388362884521e-01 1.286292523145675659e-01 1.237664371728897095e-01 -1.863371133804321289e-01 -2.290244773030281067e-02 1.743285953998565674e-01 7.956896722316741943e-02 4.555858671665191650e-01 1.399374753236770630e-01 -3.381008282303810120e-02 -2.105703763663768768e-02 -4.309723153710365295e-02 1.648912131786346436e-01 8.068609237670898438e-02 1.312186568975448608e-01 4.903472214937210083e-02 1.650961041450500488e-01 2.591450698673725128e-02 4.194797948002815247e-02 2.252258509397506714e-01 2.337602674961090088e-01 -1.022576540708541870e-02 2.209639698266983032e-01
3.192161768674850464e-02 1.616421341896057129e-01 1.191250979900360107e-01 -1.776391416788101196e-01 3.879089057445526123e-01 -1.762686371803283691e-01 -5.394747480750083923e-02 1.350241601467132568e-01 -7.112777233123779297e-02 -1.309079467318952084e-03 -6.969645619392395020e-02 -1.129081696271896362e-01 2.231858223676681519e-01 -8.324715495109558105e-02 -1.276436261832714081e-02 6.064089015126228333e-03 2.948572933673858643e-01 1.277474313974380493e-01 3.518624007701873779e-01 -3.389486297965049744e-02 -1.759174168109893799e-01 9.946802258491516113e-02 -1.229024082422256470e-01 3.033209443092346191e-01 -5.455178022384643555e-02 2.490380555391311646e-01 -3.797257542610168457e-01 1.531210690736770630e-01 1.011891961097717285e-01 -1.071186736226081848e-02 5.117338150739669800e-02 1.517897099256515503e-01
4.688442125916481018e-02 1.388847678899765015e-01 -6.865262985229492188e-03 -1.594126224517822266e-01 -4.796389490365982056e-02 -7.514378428459167480e-02 4.043948650360107422e-02 -8.960422128438949585e-02 -1.651402190327644348e-02 -1.375707685947418213e-01 3.606323599815368652e-01 3.552538529038429260e-02 7.173364609479904175e-02 -8.637507446110248566e-03 1.164758279919624329e-01 -2.982320487499237061e-01 1.872882992029190063e-01 1.912272423505783081e-01 3.296127319335937500e-01 1.760079860687255859e-01 1.063269469887018204e-02 3.252010643482208252e-01 -1.941358000040054321e-01 4.188904762268066406e-01 1.962357461452484131e-01 -5.570724606513977051e-02 -2.440684847533702850e-02 2.061886899173259735e-02 -1.573195159435272217e-01 1.664766222238540649e-01 1.588941365480422974e-01 1.629653871059417725e-01
1.148468703031539917e-01 9.869590401649475098e-02 -2.671416699886322021e-01 -4.916469156742095947e-01 2.137886136770248413e-01 -1.364428251981735229e-01 -5.534686613827943802e-03 3.426451608538627625e-02 1.297799348831176758e-01 -5.036184191703796387e-02 6.060373783111572266e-02 1.783633828163146973e-01 -7.733684033155441284e-02 6.340928375720977783e-02 1.617878973484039307e-01 -7.434391230344772339e-02 3.260664641857147217e-01 1.315831243991851807e-01 -2.583232820034027100e-01 3.342808410525321960e-02 -8.260051161050796509e-02 1.121219396591186523e-01 -3.400386776775121689e-03 2.285984158515930176e-01 -7.446599006652832031e-02 1.520029008388519287e-01 6.962878257036209106e-02 1.897590607404708862e-01 3.440196812152862549e-01 1.883657723665237427e-01 9.996367245912551880e-02 7.359474897384643555e-02
1.345061808824539185e-01 2.354620099067687988e-01 -2.702485211193561554e-02 -1.711845397949218750e-01 -2.346722185611724854e-01 1.169592700898647308e-02 1.915043294429779053e-01 -7.529762573540210724e-03 -3.679522275924682617e-01 -9.106768667697906494e-02 1.959393471479415894e-01 2.289521843194961548e-01 2.413097955286502838e-02 2.135825455188751221e-01 4.089297726750373840e-02 -1.005086600780487061e-01 3.315638899803161621e-01 -1.267355494201183319e-02 8.459466509521007538e-03 1.397878527641296387e-01 1.598426550626754761e-01 1.291380375623703003e-01 -1.302369870245456696e-02 2.373031154274940491e-02 -1.772125810384750366e-01 -1.333633065223693848e-01 -2.807514965534210205e-01 1.423938572406768799e-01 9.521794319152832031e-02 1.464641392230987549e-01 -2.299716025590896606e-01 3.281252980232238770e-01
-9.886140935122966766e-03 2.918394207954406738e-01 1.936975419521331787e-01 -1.092615798115730286e-01 3.106725215911865234e-01 -2.406732738018035889e-01 5.185397341847419739e-02 -3.067733347415924072e-02 -1.968920081853866577e-01 -3.977422602474689484e-04 -7.892747968435287476e-02 1.602412462234497070e-01 5.176264792680740356e-02 1.216361001133918762e-01 -5.852854624390602112e-02 1.107820719480514526e-01 3.022530376911163330e-01 1.978494226932525635e-01 2.301329523324966431e-01 -1.457096077501773834e-02 7.856780290603637695e-02 2.392319589853286743e-01 -1.391571313142776489e-01 2.194431722164154053e-01 -2.119720214977860451e-03 -2.983963489532470703e-02 -2.947695553302764893e-01 -3.527864068746566772e-02 -6.840579956769943237e-02 2.119146659970283508e-02 5.330910533666610718e-02 4.379033148288726807e-01
-1.385834217071533203e-01 3.872655630111694336e-01 1.914103627204895020e-01 -2.089549303054809570e-01 4.726797342300415039e-02 4.824265837669372559e-02 1.807096451520919800e-01 3.946317592635750771e-04 -1.658120155334472656e-01 -1.574891507625579834e-01 2.793620228767395020e-01 -5.787861300632357597e-04 -1.026535928249359131e-01 7.423532754182815552e-02 2.176958322525024414e-01 -1.339131593704223633e-01 3.698431849479675293e-01 1.131908968091011047e-01 -1.734423786401748657e-01 1.017114073038101196e-01 -1.203794851899147034e-01 3.237022161483764648e-01 -1.683727502822875977e-01 7.861813157796859741e-02 1.232596393674612045e-02 1.553495973348617554e-01 -7.920631021261215210e-02 -8.315809071063995361e-02 -4.797200672328472137e-03 -3.069647550582885742e-01 -7.722408324480056763e-02 1.416793018579483032e-01
8.093664050102233887e-02 3.556591272354125977e-01 -2.847852408885955811e-01 -2.892257273197174072e-01 7.576792687177658081e-02 -3.732254728674888611e-02 -1.728722006082534790e-01 1.857253760099411011e-01 -1.475527286529541016e-01 -8.142172545194625854e-02 1.438077688217163086e-01 2.219282649457454681e-02 4.741547256708145142e-02 -9.651003056205809116e-04 -2.134346216917037964e-02 1.499840766191482544e-01 1.314748078584671021e-01 4.464125037193298340e-01 1.165670081973075867e-01 6.863507628440856934e-02 2.893764525651931763e-02 4.406544268131256104e-01 2.678635157644748688e-02 6.826516240835189819e-02 -1.421264410018920898e-01 1.187866926193237305e-02 1.835953071713447571e-02 -8.477410674095153809e-02 1.512765437364578247e-01 -7.434870302677154541e-02 1.438485532999038696e-01 -2.090110033750534058e-01
2.296696305274963379e-01 3.019913733005523682e-01 -5.194371566176414490e-02 -3.143385052680969238e-01 1.406247261911630630e-02 -1.583091467618942261e-01 -1.323630958795547485e-01 3.322341442108154297e-01 1.414450351148843765e-02 -2.185639590024948120e-01 2.706039845943450928e-01 1.678259223699569702e-01 1.835991591215133667e-01 1.187814325094223022e-01 -1.295923348516225815e-02 1.372827291488647461e-01 3.200969696044921875e-01 3.321866393089294434e-01 8.319254219532012939e-02 1.434131711721420288e-01 -2.711886353790760040e-02 2.468237727880477905e-01 4.542902112007141113e-02 -1.852112561464309692e-01 -1.166627276688814163e-02 -4.079967737197875977e-02 -3.374628350138664246e-02 -1.181104034185409546e-01 9.339410811662673950e-02 -1.073288172483444214e-01 1.492885034531354904e-02 -9.754771739244461060e-02
-6.736278533935546875e-02 3.107912838459014893e-01 -1.286526620388031006e-01 -1.356085389852523804e-01 2.521355636417865753e-02 -3.279590979218482971e-02 -9.629077464342117310e-02 1.090359762310981750e-01 -2.002043277025222778e-01 4.043222405016422272e-03 1.395208388566970825e-01 1.878104209899902344e-01 2.263707369565963745e-01 1.321682631969451904e-01 1.573773771524429321e-01 -2.617170512676239014e-01 3.026613593101501465e-01 2.699672281742095947e-01 2.197052687406539917e-01 3.077853024005889893e-01 -3.228836134076118469e-02 -4.024042561650276184e-02 -1.716389656066894531e-01 1.640851609408855438e-02 2.554302215576171875e-01 3.048128448426723480e-02 1.639293506741523743e-02 1.689590066671371460e-01 8.142989128828048706e-02 2.685296833515167236e-01 6.247866898775100708e-02 2.583290338516235352e-01
-2.912490367889404297e-01 1.735270321369171143e-01 -5.426087882369756699e-03 -2.368777245283126831e-01 -2.067155539989471436e-01 -1.980888694524765015e-01 -1.516709476709365845e-01 9.880199283361434937e-02 8.315216004848480225e-02 -4.267315939068794250e-02 -8.835901319980621338e-02 -2.062097489833831787e-01 2.873065508902072906e-02 -7.024262100458145142e-02 1.990234702825546265e-01 -6.923343241214752197e-02 5.392578840255737305e-01 1.537185162305831909e-01 -1.377832740545272827e-01 -8.662258088588714600e-02 -9.290237724781036377e-02 1.587156653404235840e-01 -3.022004067897796631e-01 -1.615089178085327148e-02 -9.323471039533615112e-02 -1.015041768550872803e-01 -2.780292630195617676e-01 6.710982322692871094e-02 7.292865961790084839e-02 -1.207847818732261658e-01 6.863405555486679077e-02 -1.149599105119705200e-01
8.195882290601730347e-02 1.905245035886764526e-01 9.188085794448852539e-02 -3.460886776447296143e-01 -1.962907910346984863e-01 -4.497121647000312805e-02 -2.549049854278564453e-01 -2.066902816295623779e-01 1.322550922632217407e-01 -7.526033371686935425e-02 3.419589996337890625e-01 1.482588648796081543e-01 -1.232497394084930420e-01 1.466590613126754761e-01 6.201261281967163086e-02 -2.595415711402893066e-01 1.352763026952743530e-01 8.472579717636108398e-02 1.806613206863403320e-01 1.929647922515869141e-01 -6.380929052829742432e-02 2.559971213340759277e-01 -2.315298020839691162e-01 2.168720960617065430e-01 1.726617813110351562e-01 -1.203613281250000000e-01 -1.414203736931085587e-02 2.432881444692611694e-01 -4.380192607641220093e-02 1.307341605424880981e-01 1.260578036308288574e-01 -7.967755943536758423e-02
2.650066018104553223e-01 3.500794172286987305e-01 -1.213646456599235535e-01 -4.329277873039245605e-01 1.382399797439575195e-01 -5.434145405888557434e-02 -1.390601992607116699e-01 6.168626248836517334e-02 -9.476958215236663818e-02 -1.019291765987873077e-02 1.707932054996490479e-01 7.295546680688858032e-02 4.911191761493682861e-03 1.557839214801788330e-01 2.173626869916915894e-01 1.125396508723497391e-02 -1.444815546274185181e-01 5.582288280129432678e-02 1.271558403968811035e-01 -3.244167193770408630e-02 -2.100851386785507202e-01 5.686554312705993652e-02 -2.947686314582824707e-01 3.864493072032928467e-01 -4.699206724762916565e-02 2.354627251625061035e-01 -6.909427046775817871e-02 1.258395165205001831e-01 8.444124460220336914e-02 5.123508721590042114e-02 -1.782446056604385376e-01 3.112576669082045555e-03
-1.954451762139797211e-02 1.954341977834701538e-01 2.808376848697662354e-01 -7.219086587429046631e-02 1.486776769161224365e-01 -1.025370508432388306e-01 -6.977189332246780396e-02 -3.391461074352264404e-02 -2.735355496406555176e-01 -2.833255939185619354e-02 -3.442193940281867981e-02 2.962061762809753418e-01 1.603498458862304688e-01 9.328604489564895630e-02 2.069128006696701050e-01 -3.724777102470397949e-01 3.276646137237548828e-01 8.067796379327774048e-02 6.022682040929794312e-02 -9.503183513879776001e-02 2.802835404872894287e-01 2.175793647766113281e-01 -9.763925336301326752e-03 1.854956895112991333e-01 -7.141689956188201904e-02 1.840488463640213013e-01 -1.856953501701354980e-01 -2.117700874805450439e-01 -7.439112663269042969e-02 1.852260977029800415e-01 -9.478919208049774170e-02 -6.422018259763717651e-02
8.529558777809143066e-02 2.673307359218597412e-01 9.671740233898162842e-02 -1.657647043466567993e-01 4.309350252151489258e-02 1.540852189064025879e-01 -1.904458552598953247e-01 6.759511679410934448e-02 -1.028800457715988159e-01 2.225729227066040039e-01 6.165708228945732117e-02 5.154994130134582520e-02 7.270274683833122253e-03 1.384328454732894897e-01 2.716158628463745117e-01 4.299898818135261536e-02 3.917756974697113037e-01 3.631276637315750122e-02 2.826202213764190674e-01 -1.816204749047756195e-02 2.691137194633483887e-01 1.523537039756774902e-01 -8.357180282473564148e-03 -1.254643052816390991e-01 -3.052997030317783356e-02 -7.826208323240280151e-02 -4.837257564067840576e-01 2.414249815046787262e-03 1.508767902851104736e-01 -6.927169859409332275e-02 -1.215819790959358215e-01 1.634396463632583618e-01
8.456419408321380615e-02 1.745204478502273560e-01 -1.183980032801628113e-01 -2.026681303977966309e-01 6.722613237798213959e-03 -2.457334399223327637e-01 -1.014099046587944031e-01 1.406240649521350861e-02 8.941666781902313232e-02 -1.729243248701095581e-01 3.883945047855377197e-01 2.278257310390472412e-01 2.000204324722290039e-01 -5.241058021783828735e-02 -2.983366511762142181e-02 1.315224468708038330e-01 3.185352981090545654e-01 2.343301624059677124e-01 -6.610806286334991455e-02 -1.622130572795867920e-01 1.965414285659790039e-01 4.863510131835937500e-01 5.409938748925924301e-03 -1.323439478874206543e-01 1.254644393920898438e-01 5.497016012668609619e-02 -7.217723876237869263e-02 -4.507959261536598206e-02 2.733958140015602112e-02 -7.320494204759597778e-02 -1.167595684528350830e-01 9.632340073585510254e-02
4.582988470792770386e-02 6.085942313075065613e-02 -1.680624485015869141e-02 -4.160402715206146240e-01 2.111259549856185913e-01 -3.014943301677703857e-01 -6.639421731233596802e-02 1.958620250225067139e-01 -1.582849323749542236e-01 -9.823909401893615723e-02 -1.218384578824043274e-01 -7.924545556306838989e-02 -5.787630006670951843e-02 1.134307961910963058e-02 2.078044116497039795e-01 -4.786625877022743225e-02 2.895447015762329102e-01 1.158475410193204880e-02 2.404512837529182434e-02 -1.220526993274688721e-01 -3.151666373014450073e-02 3.203525543212890625e-01 1.317441761493682861e-01 2.321960926055908203e-01 1.147790029644966125e-01 3.060124218463897705e-01 -1.659918278455734253e-01 -8.738618344068527222e-02 -8.703875541687011719e-02 2.911871075630187988e-01 1.035832092165946960e-01 1.355002075433731079e-01
-9.828597307205200195e-03 2.664473354816436768e-01 7.087808847427368164e-02 -1.403303891420364380e-01 -8.830075711011886597e-02 -3.422870934009552002e-01 -2.148121148347854614e-01 1.451888866722583771e-02 -9.878316521644592285e-02 -1.028394401073455811e-01 1.884842813014984131e-01 -2.566753625869750977e-01 -1.035664677619934082e-01 2.797243595123291016e-01 1.308992803096771240e-01 5.162162706255912781e-02 8.187198080122470856e-03 2.176948487758636475e-01 -8.626942336559295654e-02 2.369434945285320282e-02 7.012882828712463379e-02 1.679393351078033447e-01 -7.358211278915405273e-02 1.549973338842391968e-01 -2.226288318634033203e-01 1.854468323290348053e-02 -2.827889621257781982e-01 -1.535738855600357056e-01 2.225908488035202026e-01 2.439452409744262695e-01 -1.216782703995704651e-01 3.271408379077911377e-01
9.565427899360656738e-02 3.370373547077178955e-01 5.155665427446365356e-02 -1.020397245883941650e-01 -5.091789737343788147e-02 4.191715852357447147e-04 -1.433345824480056763e-01 -1.830644905567169189e-01 -4.114147275686264038e-02 -2.667232155799865723e-01 2.272665798664093018e-01 7.921665906906127930e-02 -7.586513459682464600e-02 4.303557053208351135e-02 1.109123155474662781e-01 -3.594303727149963379e-01 1.920221745967864990e-01 1.343187540769577026e-01 1.758641302585601807e-01 1.378623098134994507e-01 -1.203455477952957153e-01 2.459104508161544800e-01 -3.313756883144378662e-01 2.007932811975479126e-01 1.505200117826461792e-01 1.401785314083099365e-01 1.477712392807006836e-01 1.060969382524490356e-01 -8.823037147521972656e-02 2.268900722265243530e-01 9.655161201953887939e-02 2.318642437458038330e-01
5.898628756403923035e-02 -3.106439113616943359e-02 -4.158500209450721741e-02 9.489236027002334595e-02 7.019665092229843140e-02 -1.598873585462570190e-01 -1.217098757624626160e-01 7.299666851758956909e-02 5.508745834231376648e-02 -4.687798768281936646e-02 1.217009201645851135e-01 -7.435777038335800171e-02 -2.737542986869812012e-01 2.594783306121826172e-01 1.109148338437080383e-01 -3.653223067522048950e-02 1.467973887920379639e-01 3.723338246345520020e-01 -2.726731002330780029e-01 4.905524849891662598e-02 -6.776121258735656738e-02 4.110566973686218262e-01 -2.374617457389831543e-01 2.674790024757385254e-01 1.585829704999923706e-01 1.249473392963409424e-01 -1.705581098794937134e-01 -1.384285688400268555e-01 2.473434060811996460e-02 2.716634869575500488e-01 3.681946173310279846e-02 2.224776148796081543e-01
-1.580585688352584839e-01 2.524947822093963623e-01 8.163633197546005249e-02 -1.279128491878509521e-01 -1.165746338665485382e-02 5.829150974750518799e-02 -1.086926311254501343e-01 1.533090689918026328e-04 -7.651182264089584351e-02 7.906843908131122589e-03 1.505517810583114624e-01 -1.195493787527084351e-01 5.605243146419525146e-02 3.358334004878997803e-01 1.294977776706218719e-02 -2.487840801477432251e-01 2.602013051509857178e-01 3.666413575410842896e-02 2.065197825431823730e-01 3.101821616291999817e-02 1.144498437643051147e-01 2.908387780189514160e-01 -3.680118024349212646e-01 2.433506771922111511e-02 -3.194478899240493774e-02 1.952145248651504517e-02 -1.531696915626525879e-01 2.332241535186767578e-01 1.399569660425186157e-01 2.196040898561477661e-01 -3.597417175769805908e-01 1.707973331212997437e-01
2.478395551443099976e-01 6.427999585866928101e-02 -3.356434404850006104e-02 -3.902072310447692871e-01 -2.428591437637805939e-02 -1.428351998329162598e-01 -2.525980770587921143e-01 -1.908513903617858887e-01 -1.360689401626586914e-01 -6.726272404193878174e-02 1.538081318140029907e-01 5.614126473665237427e-02 -8.570819348096847534e-02 1.536935865879058838e-01 2.221630215644836426e-01 -9.159673005342483521e-02 2.053277790546417236e-01 -4.677708819508552551e-02 -9.854160994291305542e-02 1.135653629899024963e-01 3.885198011994361877e-02 4.563340544700622559e-01 1.452529132366180420e-01 3.180244266986846924e-01 1.735805869102478027e-01 -5.281205847859382629e-02 -4.566806927323341370e-02 2.780667040497064590e-03 -1.957048177719116211e-01 1.171083599328994751e-01 1.769843250513076782e-01 6.306949257850646973e-02
-3.916196897625923157e-02 4.308210909366607666e-01 -2.187952250242233276e-01 -2.294791489839553833e-01 9.138373658061027527e-03 -3.510339856147766113e-01 -2.819605171680450439e-01 1.487153768539428711e-01 3.714652964845299721e-03 -1.559038013219833374e-01 1.407839171588420868e-02 7.061906903982162476e-02 -1.383348703384399414e-01 1.566155105829238892e-01 -5.218155309557914734e-02 -3.260933235287666321e-02 2.690311521291732788e-02 9.265407570637762547e-04 -5.064621567726135254e-02 -5.631471425294876099e-02 1.419157534837722778e-01 3.724781870841979980e-01 6.460555363446474075e-03 -1.732861846685409546e-01 1.346990615129470825e-01 -2.972248941659927368e-02 -2.294467687606811523e-01 -6.671729683876037598e-02 -7.484570145606994629e-02 3.343865275382995605e-01 1.334658116102218628e-01 6.066617742180824280e-02
2.084608525037765503e-01 1.341130584478378296e-01 2.143847011029720306e-02 -2.884868681430816650e-01 1.657557189464569092e-01 -8.176974207162857056e-02 -2.146940827369689941e-01 -4.400723427534103394e-02 5.494529753923416138e-02 -5.463354289531707764e-02 -1.706961989402770996e-01 3.933842480182647705e-02 -8.756910264492034912e-02 1.043670251965522766e-01 3.553206101059913635e-02 -1.513705998659133911e-01 3.454364240169525146e-01 9.479167312383651733e-02 -1.722708344459533691e-01 7.144822925329208374e-02 -2.512368857860565186e-01 8.105803281068801880e-02 -6.903639435768127441e-02 2.528975903987884521e-01 1.928516477346420288e-02 1.767637431621551514e-01 -3.169922530651092529e-01 2.459629923105239868e-01 3.814910650253295898e-01 1.971934139728546143e-01 7.505659013986587524e-02 -9.537427127361297607e-02
-6.429190933704376221e-02 3.892303109169006348e-01 -2.420925498008728027e-01 -1.257244646549224854e-01 -1.411626636981964111e-01 1.306166648864746094e-01 -1.448917686939239502e-01 2.062766849994659424e-01 -7.075525820255279541e-02 5.736526474356651306e-02 -1.454167813062667847e-01 2.961287274956703186e-02 2.721571326255798340e-01 5.850126966834068298e-02 1.575640887022018433e-01 -1.853365153074264526e-01 3.837994635105133057e-01 1.486683636903762817e-01 7.758296281099319458e-02 -8.129282295703887939e-02 6.410347670316696167e-02 1.882223486900329590e-01 -1.752653121948242188e-01 9.641721099615097046e-02 1.482328027486801147e-02 -9.001339226961135864e-02 -1.739358156919479370e-01 5.836953967809677124e-02 7.789199054241180420e-02 2.168043702840805054e-02 -2.284751087427139282e-01 3.743363022804260254e-01
5.712395161390304565e-02 3.181361854076385498e-01 -1.199758262373507023e-03 -8.328986167907714844e-02 -6.340395659208297729e-03 1.044592782855033875e-01 -1.296132355928421021e-01 2.386012971401214600e-01 9.890799410641193390e-03 6.626428663730621338e-02 2.923990786075592041e-01 2.032606601715087891e-01 1.226795744150876999e-02 1.475028991699218750e-01 -7.278142147697508335e-04 -2.806213498115539551e-01 9.515494108200073242e-02 5.324326083064079285e-02 2.324168384075164795e-01 1.650137901306152344e-01 -4.846256598830223083e-02 7.813276350498199463e-02 -3.153923749923706055e-01 -4.170159995555877686e-02 1.254537999629974365e-01 -6.650020182132720947e-02 -2.590570151805877686e-01 2.133581191301345825e-01 1.535175740718841553e-01 1.033000648021697998e-01 2.126031816005706787e-01 3.961251080036163330e-01
2.312016189098358154e-01 2.258677184581756592e-01 -4.225575923919677734e-02 -2.442759126424789429e-01 5.815739929676055908e-02 1.152931600809097290e-01 -2.196917831897735596e-01 2.313303053379058838e-01 2.589289844036102295e-01 9.549512714147567749e-02 3.166323006153106689e-01 -1.241484656929969788e-02 -1.779202669858932495e-01 -4.284052550792694092e-02 4.478522539138793945e-01 -2.695853076875209808e-02 8.565727621316909790e-02 -1.738361665047705173e-03 8.609883487224578857e-02 3.147500753402709961e-01 -3.495642915368080139e-02 2.892237715423107147e-02 -1.630242764949798584e-01 1.239077299833297729e-01 -1.285723149776458740e-01 9.199459105730056763e-02 -2.199155539274215698e-01 5.163517966866493225e-02 2.263252586126327515e-01 -1.048049926757812500e-01 1.259484235197305679e-02 -8.977400511503219604e-02
-7.403501123189926147e-02 5.213212370872497559e-01 -2.923653125762939453e-01 -3.696897253394126892e-02 -3.877838701009750366e-02 1.255034804344177246e-01 1.292201429605484009e-01 8.011373877525329590e-02 -1.550447046756744385e-01 8.214085549116134644e-02 1.968334466218948364e-01 1.603970378637313843e-01 -6.557271629571914673e-02 1.897071748971939087e-01 1.911261081695556641e-01 -9.468702226877212524e-02 3.202804923057556152e-01 7.560813426971435547e-02 7.525720447301864624e-02 1.502767801284790039e-01 1.945525556802749634e-01 -2.673431299626827240e-03 -7.083536125719547272e-03 2.332493066787719727e-01 -2.905070781707763672e-01 6.892385333776473999e-02 -2.139416784048080444e-01 1.352573335170745850e-01 -9.820728562772274017e-03 1.219000518321990967e-01 1.027132496237754822e-01 8.315823227167129517e-02
-1.146959587931632996e-01 2.480898797512054443e-01 -5.634164437651634216e-02 -7.827932387590408325e-02 -3.065583109855651855e-01 -1.732079088687896729e-01 -2.314000278711318970e-01 1.991155184805393219e-02 7.058380544185638428e-02 -2.954967617988586426e-01 7.454282045364379883e-02 -1.820521987974643707e-02 2.438668459653854370e-01 -1.379453837871551514e-01 2.861728332936763763e-02 -3.821976855397224426e-02 5.059715509414672852e-01 4.098746925592422485e-02 -5.603359639644622803e-02 -1.449012309312820435e-01 5.559205636382102966e-02 2.775194346904754639e-01 -1.171194463968276978e-01 -8.620326966047286987e-02 -2.874278463423252106e-03 1.493926346302032471e-01 -2.801004052162170410e-01 1.105683594942092896e-01 -6.695772055536508560e-03 -1.106341630220413208e-01 1.874676942825317383e-01 1.248553320765495300e-01
-1.143585368990898132e-01 2.015212476253509521e-01 2.207574844360351562e-01 -3.218168020248413086e-01 3.235663846135139465e-02 -1.590841710567474365e-01 4.127110820263624191e-03 2.781647741794586182e-01 -4.134088009595870972e-02 2.681014128029346466e-03 1.846749186515808105e-01 2.585792243480682373e-01 4.046328738331794739e-02 -1.076100692152976990e-01 9.460089355707168579e-02 -1.684792041778564453e-01 3.476865291595458984e-01 2.038350403308868408e-01 1.446987837553024292e-01 9.345369040966033936e-02 8.300923556089401245e-02 1.837332844734191895e-01 1.663348972797393799e-01 9.114660322666168213e-03 5.342128872871398926e-02 6.123040243983268738e-02 -3.569931387901306152e-01 3.074404597282409668e-01 -1.871688216924667358e-01 6.159459426999092102e-02 -6.569270789623260498e-02 6.938986480236053467e-02
1.438344120979309082e-01 1.109280362725257874e-01 -1.828144341707229614e-01 -2.140860408544540405e-01 -7.178655266761779785e-02 -2.244992405176162720e-01 1.459068506956100464e-01 -4.561575129628181458e-02 6.370019912719726562e-02 1.979239583015441895e-01 -1.252292692661285400e-01 1.436709314584732056e-01 -2.331845760345458984e-01 3.202302381396293640e-02 1.533912122249603271e-01 3.720330446958541870e-02 4.645612537860870361e-01 1.779808402061462402e-01 1.417531073093414307e-01 1.398225277662277222e-01 -9.040878713130950928e-02 2.970179915428161621e-01 5.286209285259246826e-02 1.891793608665466309e-01 1.811476945877075195e-01 1.642735451459884644e-01 -2.926522493362426758e-01 -2.308644354343414307e-01 -8.590934425592422485e-02 1.320939660072326660e-01 -1.395049970597028732e-02 -5.548021197319030762e-02
-5.942680314183235168e-02 2.365049272775650024e-01 1.879371851682662964e-01 -2.617779970169067383e-01 2.247228324413299561e-01 -1.677314341068267822e-01 1.665737926959991455e-01 8.866028487682342529e-02 -6.405673921108245850e-02 1.807025261223316193e-02 1.089667379856109619e-01 1.837549656629562378e-01 -7.303796708583831787e-02 1.066605076193809509e-01 1.866441220045089722e-01 -1.860501915216445923e-01 3.468758761882781982e-01 1.024051383137702942e-01 2.746004164218902588e-01 2.916808240115642548e-02 2.516936063766479492e-01 3.160903751850128174e-01 1.229821369051933289e-01 -6.097179837524890900e-03 -1.832093149423599243e-01 6.340306717902421951e-03 -1.705147325992584229e-01 1.720370799303054810e-01 2.149233967065811157e-01 4.678150266408920288e-02 8.005516231060028076e-02 2.316361963748931885e-01
1.601099073886871338e-01 2.685984671115875244e-01 1.698130369186401367e-02 -2.273599803447723389e-01 2.897570431232452393e-01 -3.655899763107299805e-01 -1.417052745819091797e-01 2.316244393587112427e-01 -3.144182264804840088e-01 5.853798985481262207e-02 -1.262543350458145142e-01 3.276343271136283875e-02 -1.418815106153488159e-01 8.167339488863945007e-03 5.992570519447326660e-02 -2.651526331901550293e-01 3.886504173278808594e-01 6.702249497175216675e-02 3.861231356859207153e-02 -6.016898527741432190e-02 6.803389638662338257e-02 1.112493947148323059e-01 5.758714675903320312e-02 -3.292992711067199707e-02 7.074101269245147705e-02 1.772577911615371704e-01 4.691181331872940063e-02 -1.941675990819931030e-01 -6.042972207069396973e-02 2.200539112091064453e-01 -1.216433048248291016e-01 1.422786712646484375e-01
1.707341074943542480e-01 1.590420007705688477e-01 -1.851845718920230865e-02 -3.202720284461975098e-01 -9.348033927381038666e-03 -1.598777025938034058e-01 -1.728101819753646851e-01 3.654287755489349365e-01 -2.582605928182601929e-02 -1.105554252862930298e-01 2.699298262596130371e-01 6.405258923768997192e-02 1.243851333856582642e-01 2.612023055553436279e-02 7.245530188083648682e-02 1.219647824764251709e-01 1.825651526451110840e-01 3.861848413944244385e-01 1.341625452041625977e-01 1.634700298309326172e-01 6.600600481033325195e-02 4.349269568920135498e-01 -1.311848014593124390e-01 -1.590193510055541992e-01 2.982578426599502563e-02 1.003615483641624451e-01 1.314259134232997894e-02 -1.176439970731735229e-01 5.148879066109657288e-02 -6.988064199686050415e-02 9.960278123617172241e-02 -1.477145850658416748e-01
2.100539654493331909e-01 1.168911308050155640e-01 -4.726789891719818115e-02 -3.215499818325042725e-01 8.207859098911285400e-02 -6.003994867205619812e-02 -2.148407846689224243e-01 -4.627452790737152100e-02 1.329011619091033936e-01 2.989829517900943756e-02 -1.695729643106460571e-01 -2.636168524622917175e-02 -1.783473938703536987e-01 1.698670238256454468e-01 -6.501253694295883179e-02 -1.650038957595825195e-01 1.710388660430908203e-01 2.435633987188339233e-01 1.405872963368892670e-02 5.045435205101966858e-02 -3.182025849819183350e-01 1.700617223978042603e-01 -1.429554075002670288e-01 2.422902137041091919e-01 -4.113770276308059692e-02 1.788023672997951508e-02 -4.385527968406677246e-01 -2.879231423139572144e-02 2.942149937152862549e-01 1.471155285835266113e-01 1.818243414163589478e-01 2.744253538548946381e-02
2.936777472496032715e-01 -1.107270047068595886e-01 -2.914858162403106689e-01 8.660947531461715698e-02 9.275896847248077393e-02 2.035312540829181671e-02 -1.489174813032150269e-01 2.413322627544403076e-01 -1.108625531196594238e-01 -1.951405107975006104e-01 -5.649688187986612320e-03 3.260205686092376709e-01 1.054861117154359818e-02 1.299029868096113205e-02 8.902894705533981323e-02 -5.105359107255935669e-02 4.551956057548522949e-01 4.700000211596488953e-02 -3.967785835266113281e-02 2.076805382966995239e-01 2.431839555501937866e-01 -5.204110965132713318e-02 -2.855020165443420410e-01 6.898755580186843872e-02 -1.729547381401062012e-01 2.302610725164413452e-01 -1.476852744817733765e-01 2.808449417352676392e-02 -2.512681856751441956e-02 1.947088986635208130e-01 -3.007687255740165710e-02 6.979665905237197876e-02
2.862240374088287354e-01 1.834052056074142456e-01 -1.137324273586273193e-01 -1.774805635213851929e-01 1.857574433088302612e-01 -7.700631022453308105e-02 1.653006300330162048e-02 4.155902937054634094e-02 -1.785301417112350464e-02 1.154316812753677368e-01 -7.742352038621902466e-02 1.835551559925079346e-01 -2.157526314258575439e-01 -2.853909134864807129e-02 9.726179391145706177e-02 4.779438674449920654e-02 4.159953594207763672e-01 1.343526095151901245e-01 -1.446968503296375275e-02 3.841768577694892883e-02 -3.715823590755462646e-02 2.100569605827331543e-01 2.005238831043243408e-02 3.546609282493591309e-01 2.112203687429428101e-01 2.452406734228134155e-01 -2.439805418252944946e-01 -1.887829452753067017e-01 -6.448546051979064941e-02 3.132700026035308838e-01 1.357123106718063354e-01 -3.719258122146129608e-03
1.537958905100822449e-02 2.170133776962757111e-02 5.622547864913940430e-02 -1.573659777641296387e-01 9.434925019741058350e-02 9.325715899467468262e-02 -1.111197695136070251e-01 1.612365692853927612e-01 -1.427245438098907471e-01 -4.046537280082702637e-01 -1.154828146100044250e-01 2.033852934837341309e-01 9.554649144411087036e-02 1.433887332677841187e-01 2.768692970275878906e-01 2.944565713405609131e-01 1.805606037378311157e-01 4.178267419338226318e-01 -2.083394490182399750e-02 -2.489307820796966553e-01 -3.119138814508914948e-02 -1.263396907597780228e-02 -9.176509082317352295e-02 1.658031940460205078e-01 -1.465150117874145508e-01 4.645187407732009888e-02 -2.212806493043899536e-01 -1.402185261249542236e-01 1.272508502006530762e-01 1.899428665637969971e-01 3.208447992801666260e-02 1.771407425403594971e-01
2.041001021862030029e-01 1.308378726243972778e-01 -9.288893640041351318e-02 -2.590021193027496338e-01 1.448705494403839111e-01 -1.262855231761932373e-01 -1.017400100827217102e-01 2.465520352125167847e-01 1.649229526519775391e-01 -1.373224705457687378e-01 8.341921493411064148e-03 -3.212686181068420410e-01 -1.190635934472084045e-01 8.114705234766006470e-02 4.607239738106727600e-02 1.557817906141281128e-01 3.454528748989105225e-01 3.411849737167358398e-01 -1.996207609772682190e-02 8.136397600173950195e-02 -9.055987000465393066e-02 2.579901218414306641e-01 -8.837936073541641235e-02 -6.586389243602752686e-02 -2.273531556129455566e-01 1.371820420026779175e-01 -1.390103101730346680e-01 -3.178311884403228760e-01 1.129360422492027283e-01 1.032221913337707520e-01 4.649974405765533447e-02 -1.218812987208366394e-01
1.590029597282409668e-01 1.775014400482177734e-01 -2.600275278091430664e-01 -4.244599044322967529e-01 -1.260672509670257568e-01 -3.375184834003448486e-01 1.506403237581253052e-01 -1.255134344100952148e-01 7.902418076992034912e-02 5.459509789943695068e-02 -3.153325617313385010e-02 5.733873695135116577e-02 1.085905581712722778e-01 4.668452311307191849e-03 1.531093120574951172e-01 1.718959659337997437e-01 4.906822443008422852e-01 1.498342007398605347e-01 -1.760802697390317917e-03 -4.370889440178871155e-02 -1.583426743745803833e-01 7.004430890083312988e-02 1.685258746147155762e-01 8.427981287240982056e-02 3.438638150691986084e-02 1.088794842362403870e-01 -1.559886988252401352e-02 4.644545912742614746e-02 2.744123935699462891e-01 1.258708983659744263e-01 -6.292674690485000610e-02 8.776239305734634399e-02
-5.954404547810554504e-02 6.365605443716049194e-02 -5.343576893210411072e-02 -9.469962120056152344e-02 -2.901882827281951904e-01 -1.347949653863906860e-01 -1.583998948335647583e-01 2.498428896069526672e-02 -2.289664000272750854e-01 3.872528374195098877e-01 3.776533603668212891e-01 9.147445857524871826e-02 -1.593203395605087280e-01 -8.019164949655532837e-02 9.125157445669174194e-02 -1.632519215345382690e-01 1.820291578769683838e-01 2.292445898056030273e-01 1.942734606564044952e-02 -1.248038113117218018e-01 -1.596096903085708618e-01 3.936076164245605469e-01 -8.128381520509719849e-02 4.783937707543373108e-02 -3.610743954777717590e-02 1.631067544221878052e-01 -2.172159999608993530e-01 -5.632879585027694702e-02 2.041991800069808960e-01 -6.516055762767791748e-02 -1.115585714578628540e-01 -6.872334331274032593e-02
1.042440012097358704e-01 3.239759802818298340e-01 -2.328967154026031494e-01 -3.162696063518524170e-01 -2.984384894371032715e-01 6.961821019649505615e-02 -3.422366827726364136e-02 3.469800055027008057e-01 -5.349602550268173218e-02 1.109977662563323975e-01 3.273016959428787231e-02 -1.360110044479370117e-01 4.097646847367286682e-02 8.467201888561248779e-02 3.768480718135833740e-01 -2.130070328712463379e-01 1.723448485136032104e-01 4.804590716958045959e-02 1.446001976728439331e-01 1.629287153482437134e-01 5.887870863080024719e-02 -2.459185197949409485e-04 -1.456781476736068726e-01 1.972629427909851074e-01 -2.849255502223968506e-01 7.157241553068161011e-02 -1.713964492082595825e-01 -1.092104613780975342e-01 -4.194151610136032104e-03 -4.773704707622528076e-02 -6.148542091250419617e-02 -8.176773786544799805e-02
1.657678186893463135e-01 -1.642080992460250854e-01 -1.182435601949691772e-01 -7.537051290273666382e-02 8.746027201414108276e-02 3.595535084605216980e-02 -4.143784567713737488e-02 -4.463125392794609070e-02 2.286170125007629395e-01 3.430337831377983093e-02 -7.758318679407238960e-04 -1.124396100640296936e-01 4.463705793023109436e-02 1.115284860134124756e-01 1.836671680212020874e-01 5.653145536780357361e-02 2.347184568643569946e-01 3.197756707668304443e-01 1.205360963940620422e-01 -4.862211644649505615e-02 3.146996721625328064e-02 4.381501972675323486e-01 -1.132624670863151550e-01 1.393355727195739746e-01 2.954502403736114502e-01 2.975210547447204590e-01 -1.893250197172164917e-01 -1.765428781509399414e-01 1.029192507266998291e-01 3.612055778503417969e-01 -6.410291045904159546e-02 9.140180051326751709e-02
-1.496342867612838745e-01 3.440567553043365479e-01 -1.616480797529220581e-01 -1.586799472570419312e-01 -1.092841289937496185e-02 -1.583885699510574341e-01 -2.079351991415023804e-01 5.560375750064849854e-02 -1.072674095630645752e-01 2.169790118932723999e-02 2.448828220367431641e-01 3.817217350006103516e-01 -6.242457404732704163e-02 2.342816293239593506e-01 1.777608245611190796e-01 1.787226796150207520e-01 1.674982905387878418e-01 3.173870742321014404e-01 1.812275946140289307e-01 7.407039403915405273e-02 -1.614861041307449341e-01 1.712126731872558594e-01 1.551785469055175781e-01 1.875114589929580688e-01 -1.356975436210632324e-01 1.338627189397811890e-01 8.057162910699844360e-02 -7.911913096904754639e-02 1.758527755737304688e-01 -5.993390083312988281e-02 3.868469595909118652e-02 -1.719250082969665527e-01
-1.978973299264907837e-01 6.936644762754440308e-02 1.578644663095474243e-01 -4.192778170108795166e-01 -3.578248992562294006e-02 -2.361195720732212067e-02 -1.183461099863052368e-01 1.780791580677032471e-01 -2.104282230138778687e-01 3.156546037644147873e-03 1.449597924947738647e-01 2.598690688610076904e-01 -1.531300544738769531e-01 -2.172510325908660889e-01 -1.010366752743721008e-01 -1.662220954895019531e-01 4.416106045246124268e-01 4.457692056894302368e-02 1.088839322328567505e-01 4.429914429783821106e-02 -7.062685326673090458e-04 2.485560327768325806e-01 1.123778149485588074e-01 1.998611912131309509e-02 1.080944910645484924e-01 -8.144941180944442749e-02 -2.909748554229736328e-01 2.019643038511276245e-01 -3.628788283094763756e-03 1.739864647388458252e-01 -7.470246404409408569e-02 3.406395763158798218e-02
1.807841211557388306e-01 -2.351641468703746796e-02 9.345305152237415314e-03 -3.187635242938995361e-01 -9.977708756923675537e-02 -3.172607719898223877e-01 9.873204864561557770e-03 -1.909615471959114075e-02 1.768248975276947021e-01 -1.685569584369659424e-01 2.617432549595832825e-02 9.047782421112060547e-02 -2.245717495679855347e-01 1.261444985866546631e-01 1.745828390121459961e-01 1.376291066408157349e-01 4.000073969364166260e-01 2.379954457283020020e-01 -2.415416575968265533e-02 3.703758493065834045e-02 -1.395864188671112061e-01 2.758821845054626465e-01 -1.056341975927352905e-01 2.145941928029060364e-02 1.810781508684158325e-01 2.965224683284759521e-01 -8.097336441278457642e-02 -2.491092383861541748e-01 -6.022791191935539246e-02 2.185467779636383057e-01 5.170514062047004700e-02 -2.170061692595481873e-02
9.278819710016250610e-02 3.009279370307922363e-01 -3.183547258377075195e-01 -4.249521791934967041e-01 2.956461347639560699e-02 -9.987533837556838989e-02 -6.678218394517898560e-02 1.032659262418746948e-01 -6.858331710100173950e-02 -1.319142524152994156e-03 3.441503643989562988e-02 8.429053425788879395e-02 -1.525751035660505295e-02 2.838512957096099854e-01 2.770225107669830322e-01 7.295398414134979248e-02 -3.788294643163681030e-02 6.318125128746032715e-02 -1.247726604342460632e-01 -8.594013750553131104e-02 -2.463102638721466064e-01 3.563433513045310974e-02 -4.058568179607391357e-02 2.859972715377807617e-01 -1.074583753943443298e-01 1.382920295000076294e-01 -5.909934267401695251e-02 1.960575133562088013e-01 2.576060295104980469e-01 2.850764095783233643e-01 3.618163242936134338e-02 -1.475130915641784668e-01
1.944751888513565063e-01 1.120081469416618347e-01 2.279585301876068115e-01 -8.308383822441101074e-02 -2.252252846956253052e-01 -1.543815881013870239e-01 -1.728140711784362793e-01 -1.163942292332649231e-01 -9.172776341438293457e-02 -1.223835051059722900e-01 3.152861893177032471e-01 6.366171687841415405e-02 6.964598316699266434e-03 2.578965947031974792e-02 1.193876415491104126e-01 -2.405529469251632690e-01 2.255884557962417603e-01 2.655120790004730225e-01 6.184473633766174316e-02 8.155857771635055542e-02 2.107954025268554688e-02 2.643897831439971924e-01 -2.697786092758178711e-01 1.296797096729278564e-01 2.287765406072139740e-02 -9.439205378293991089e-02 2.451690658926963806e-02 3.290069401264190674e-01 -1.945346891880035400e-01 3.528500199317932129e-01 -3.760100807994604111e-03 -2.574142068624496460e-02
1.380563974380493164e-01 1.054357960820198059e-01 -1.653301902115345001e-02 -9.547206759452819824e-02 9.356699138879776001e-02 -6.152673810720443726e-02 -2.544231712818145752e-01 5.552701186388731003e-03 8.233960717916488647e-02 2.722867392003536224e-02 -6.238421425223350525e-02 4.909029975533485413e-02 -2.683421373367309570e-01 -1.042966023087501526e-01 -2.565538138151168823e-02 -1.545634716749191284e-01 2.463877052068710327e-01 1.677330434322357178e-01 -5.147770419716835022e-02 1.927429586648941040e-01 -2.838799655437469482e-01 2.395262420177459717e-01 -1.160785183310508728e-01 3.182392716407775879e-01 2.146628685295581818e-02 7.798321545124053955e-02 -3.570088148117065430e-01 1.014843359589576721e-01 2.696909904479980469e-01 3.636980354785919189e-01 -1.455974131822586060e-01 1.001000925898551941e-01
-4.817551746964454651e-02 3.248817622661590576e-01 -1.002370472997426987e-02 -1.652071326971054077e-01 1.014108769595623016e-02 2.129607200622558594e-01 -1.830197274684906006e-01 1.254750937223434448e-01 1.312800198793411255e-01 2.183484584093093872e-01 -1.877156831324100494e-02 -5.245604738593101501e-02 3.551690280437469482e-02 5.097375437617301941e-02 1.185330674052238464e-01 -2.015335112810134888e-01 2.631371021270751953e-01 1.840948462486267090e-01 7.570853084325790405e-02 -1.191154196858406067e-01 2.645643949508666992e-01 4.670647084712982178e-01 -2.323400974273681641e-01 -8.415731787681579590e-02 -4.268644843250513077e-03 -2.185959666967391968e-01 -2.273179292678833008e-01 1.173731759190559387e-01 1.969734430313110352e-01 1.141422241926193237e-01 -6.369774788618087769e-02 4.587455093860626221e-02
7.956728339195251465e-03 1.322885751724243164e-01 1.411715000867843628e-01 -1.066468358039855957e-01 -7.889551669359207153e-02 -7.048349082469940186e-02 1.150661855936050415e-01 1.436608284711837769e-01 1.590054780244827271e-01 -2.649197578430175781e-01 9.349649399518966675e-02 3.453693389892578125e-01 2.151128351688385010e-01 -3.869885578751564026e-02 2.068417370319366455e-01 -2.705815434455871582e-01 1.537251174449920654e-01 2.176327705383300781e-01 5.753143131732940674e-02 -3.284871578216552734e-02 2.416161894798278809e-01 3.338005244731903076e-01 -2.938241660594940186e-01 1.375554502010345459e-01 -5.280718952417373657e-02 -5.378779023885726929e-02 -2.365293353796005249e-01 -7.197882980108261108e-02 -1.547543853521347046e-01 -4.037371650338172913e-02 -2.670737504959106445e-01 6.819844245910644531e-02
-1.539412140846252441e-01 6.384928524494171143e-02 -1.223723962903022766e-01 -1.825113296508789062e-01 1.909541636705398560e-01 1.373650282621383667e-01 -2.992897927761077881e-01 1.346749365329742432e-01 -2.041648924350738525e-01 2.730605602264404297e-01 -2.192441821098327637e-01 1.370568722486495972e-01 9.224632754921913147e-03 -2.639757096767425537e-02 2.017874270677566528e-01 -1.719594597816467285e-01 4.195343852043151855e-01 3.735972940921783447e-02 -1.378961605951189995e-03 2.948655933141708374e-02 4.956832528114318848e-02 3.558394014835357666e-01 -3.299321532249450684e-01 3.422857075929641724e-02 -1.059175133705139160e-01 7.952076848596334457e-04 -1.162733286619186401e-01 -1.005624756217002869e-01 -3.064751508645713329e-04 -1.271364241838455200e-01 1.954862177371978760e-01 1.075500063598155975e-02
1.390654295682907104e-01 3.571979403495788574e-01 -7.418319582939147949e-02 -1.768918633460998535e-01 1.621767729520797729e-01 -1.726059764623641968e-01 -2.871879339218139648e-01 1.408420503139495850e-01 -6.282727420330047607e-02 -1.120157614350318909e-01 8.789386600255966187e-02 1.923202276229858398e-01 -4.259710758924484253e-02 9.216385334730148315e-02 -1.981141231954097748e-02 2.603127360343933105e-01 2.376894950866699219e-01 5.334353446960449219e-02 3.607407584786415100e-02 -1.563879847526550293e-02 -1.085871309041976929e-01 4.407158493995666504e-01 -5.942973494529724121e-02 -8.845717459917068481e-02 2.525579631328582764e-01 1.290091127157211304e-01 -6.366056203842163086e-02 -3.181397020816802979e-01 1.865626871585845947e-01 1.299840211868286133e-01 -4.655260220170021057e-02 -1.921170018613338470e-02
1.462028175592422485e-01 2.803173847496509552e-02 -8.524943888187408447e-02 -2.427760511636734009e-01 -1.205338910222053528e-02 -1.892755627632141113e-01 -2.002456337213516235e-01 1.751016452908515930e-02 6.747417151927947998e-02 -1.440670490264892578e-01 2.413862943649291992e-01 2.517993748188018799e-01 1.452416330575942993e-01 1.852683909237384796e-02 1.887871772050857544e-01 1.666195541620254517e-01 2.452651113271713257e-01 1.719059497117996216e-01 2.130649387836456299e-01 -1.453874558210372925e-01 1.794781535863876343e-01 4.949567914009094238e-01 -5.363316461443901062e-02 -2.365901172161102295e-01 2.684949338436126709e-01 6.771323084831237793e-02 -4.633499309420585632e-02 -5.426130816340446472e-02 8.088290691375732422e-02 -3.227377682924270630e-02 -1.449961811304092407e-01 -2.786224521696567535e-02
4.325985908508300781e-01 6.848938763141632080e-02 -1.092950701713562012e-01 -2.230189591646194458e-01 4.082462750375270844e-03 5.090974643826484680e-02 1.213271841406822205e-01 -2.713696658611297607e-02 -2.376333437860012054e-02 2.939300611615180969e-02 2.252791523933410645e-01 2.426981478929519653e-01 -3.225108087062835693e-01 7.482216507196426392e-02 2.703792974352836609e-02 -9.717845916748046875e-02 3.758863508701324463e-01 2.442606240510940552e-01 -6.340429931879043579e-02 -1.242143213748931885e-01 -4.262953624129295349e-02 2.730344049632549286e-02 -3.676736354827880859e-01 -6.866946816444396973e-02 -1.175267770886421204e-01 2.075601667165756226e-01 -9.189727157354354858e-02 1.763589829206466675e-01 3.002628497779369354e-02 -5.243865400552749634e-02 -1.847407221794128418e-01 -2.155569009482860565e-02
6.078188121318817139e-02 1.876918226480484009e-01 -1.282964497804641724e-01 -3.576109707355499268e-01 1.423623859882354736e-01 -1.550993025302886963e-01 -1.156213507056236267e-01 1.223054453730583191e-01 -1.158848181366920471e-01 6.707540154457092285e-02 -9.008444100618362427e-02 -1.250437945127487183e-01 -1.849559694528579712e-01 7.351330667734146118e-02 4.644662141799926758e-02 1.220467463135719299e-01 1.748670637607574463e-01 -3.637444972991943359e-02 1.374761760234832764e-01 7.931192964315414429e-02 2.647705189883708954e-02 3.401583433151245117e-01 1.343984156847000122e-01 1.397580206394195557e-01 1.078965365886688232e-01 3.929152190685272217e-01 -5.102741122245788574e-01 -4.474629834294319153e-02 1.734110713005065918e-02 5.477247759699821472e-02 -4.367572814226150513e-02 -3.204599022865295410e-02
-9.842061996459960938e-02 1.180222183465957642e-01 -8.607175201177597046e-02 -2.934786081314086914e-01 -4.344886168837547302e-02 -3.604096919298171997e-02 -2.165243029594421387e-01 1.216799616813659668e-01 7.087828963994979858e-02 -6.084020435810089111e-02 6.650011986494064331e-02 2.027371972799301147e-01 -1.072552725672721863e-01 1.270113438367843628e-01 1.618124693632125854e-01 2.641664743423461914e-01 3.643649518489837646e-01 1.286203116178512573e-01 -8.617746829986572266e-02 1.602935045957565308e-01 6.721505522727966309e-02 2.671568691730499268e-01 1.782047189772129059e-02 1.762636452913284302e-01 2.140670865774154663e-01 3.790119290351867676e-02 1.061757430434226990e-01 -3.237056136131286621e-01 2.358714118599891663e-02 2.468375563621520996e-01 -3.401115834712982178e-01 -9.967160224914550781e-02
1.915370225906372070e-01 1.571923792362213135e-01 -2.296933978796005249e-01 -4.129889309406280518e-01 -8.974272757768630981e-02 -3.145826160907745361e-01 6.988625228404998779e-02 1.760082691907882690e-02 -2.190853804349899292e-01 -3.566248342394828796e-02 3.717513382434844971e-01 6.579720228910446167e-02 3.630635142326354980e-02 1.164334788918495178e-01 2.475535422563552856e-01 1.360917389392852783e-01 1.045166850090026855e-01 1.404391676187515259e-01 1.521534323692321777e-01 3.889495134353637695e-02 2.098247408866882324e-02 -1.065016724169254303e-02 -7.812111824750900269e-02 2.253306806087493896e-01 -8.767386525869369507e-02 1.301674405112862587e-03 -7.190411537885665894e-02 -3.234769701957702637e-01 -4.401359241455793381e-03 2.441441863775253296e-01 -6.793787330389022827e-02 -1.487282812595367432e-01
-7.348364684730768204e-03 2.306406944990158081e-01 -1.253708824515342712e-02 -2.828032076358795166e-01 8.427166193723678589e-02 2.115500569343566895e-01 -1.840292066335678101e-01 5.066432431340217590e-02 1.244600862264633179e-01 1.719713397324085236e-02 -1.170142963528633118e-01 -1.295698881149291992e-01 -1.198176061734557152e-03 2.809595763683319092e-01 3.121955096721649170e-01 -2.057537883520126343e-01 2.579855024814605713e-01 2.897063791751861572e-01 1.222133338451385498e-01 7.174821104854345322e-03 7.516595721244812012e-02 9.510392695665359497e-02 -1.102452576160430908e-01 -6.664865463972091675e-02 4.590652137994766235e-02 9.522501379251480103e-02 -3.395848870277404785e-01 -4.437721520662307739e-02 2.039968520402908325e-01 -4.834255203604698181e-02 -3.323102593421936035e-01 1.836067885160446167e-01
-3.835800588130950928e-01 1.276129335165023804e-01 1.727460622787475586e-01 -2.414878457784652710e-01 3.296621888875961304e-02 -4.291919991374015808e-02 -1.140820980072021484e-02 8.775915950536727905e-02 6.735645979642868042e-02 -2.215232513844966888e-02 1.492171920835971832e-02 -1.687919795513153076e-01 -1.037164852023124695e-01 2.267164289951324463e-01 7.191475480794906616e-02 -1.823134720325469971e-01 4.162409305572509766e-01 1.340834647417068481e-01 3.524274528026580811e-01 -1.151527538895606995e-01 1.544684767723083496e-01 2.381486594676971436e-01 -1.266169399023056030e-01 6.522937864065170288e-02 -1.234862431883811951e-01 1.343577057123184204e-01 -2.576633691787719727e-01 3.343766555190086365e-02 5.699614062905311584e-02 8.196258544921875000e-02 -2.229436188936233521e-01 1.153818666934967041e-01
1.137221511453390121e-02 1.664713770151138306e-01 1.151662692427635193e-01 -2.150501906871795654e-01 6.948800384998321533e-02 -2.201787680387496948e-01 -2.260479480028152466e-01 2.141153961420059204e-01 -1.540859937667846680e-01 4.691153392195701599e-02 -1.826838850975036621e-01 -2.093455642461776733e-01 -1.254851818084716797e-01 -4.123232141137123108e-02 2.423619776964187622e-01 -3.164972364902496338e-02 1.635625809431076050e-01 1.494122892618179321e-01 8.757916092872619629e-02 -1.859084144234657288e-02 1.102818176150321960e-01 4.348669052124023438e-01 1.156965494155883789e-01 1.926870346069335938e-01 8.548462390899658203e-02 3.590809106826782227e-01 -2.790662646293640137e-01 3.665487095713615417e-02 1.154853701591491699e-01 -1.539850700646638870e-02 9.382390230894088745e-02 1.880030333995819092e-01
1.399059444665908813e-01 4.355299472808837891e-02 2.446255832910537720e-01 -3.435510396957397461e-01 3.157321512699127197e-01 -1.027698144316673279e-01 -5.965396761894226074e-02 -1.494973897933959961e-01 -2.445969544351100922e-02 -2.051102928817272186e-02 1.927674859762191772e-01 1.067207753658294678e-01 9.748852998018264771e-02 -1.317194402217864990e-01 -1.000190153717994690e-01 1.827592402696609497e-01 3.393044769763946533e-01 -8.712084032595157623e-03 1.144108176231384277e-01 9.958034753799438477e-02 4.716609418392181396e-02 1.764441467821598053e-02 -2.591651678085327148e-01 1.616645157337188721e-01 -4.283469915390014648e-02 2.827563881874084473e-01 -3.183090090751647949e-01 1.592037230730056763e-01 -5.937358364462852478e-03 1.242001578211784363e-01 -2.766329944133758545e-01 1.009501442313194275e-01
-7.539819926023483276e-02 1.117818355560302734e-01 -3.619188070297241211e-01 -3.219785690307617188e-01 1.022669672966003418e-01 -1.572079211473464966e-01 -2.809019386768341064e-01 1.737783998250961304e-01 -1.170974448323249817e-01 -2.129655703902244568e-02 2.425713837146759033e-01 -2.706617414951324463e-01 -8.897090703248977661e-02 5.261876806616783142e-02 -1.152189634740352631e-02 1.489180326461791992e-01 3.811040818691253662e-01 3.885581344366073608e-02 1.696422100067138672e-01 4.877161979675292969e-02 1.730466783046722412e-01 1.142795756459236145e-01 -4.470987245440483093e-02 -6.939470022916793823e-02 -1.472420692443847656e-01 1.869014278054237366e-02 -1.997327506542205811e-01 2.440560795366764069e-02 2.630421519279479980e-01 2.730107307434082031e-02 1.662390232086181641e-01 -1.892402172088623047e-01
9.271660447120666504e-02 -1.256321072578430176e-01 -2.160681635141372681e-01 2.404558099806308746e-02 5.785204470157623291e-02 -1.212583482265472412e-01 -3.652534261345863342e-02 7.301094383001327515e-02 5.949604883790016174e-02 3.565025702118873596e-02 6.942602246999740601e-02 4.775890335440635681e-02 -1.284909248352050781e-01 1.075715422630310059e-01 3.587698638439178467e-01 5.561280623078346252e-02 2.187871038913726807e-01 2.278317809104919434e-01 1.121246162801980972e-02 -1.255462467670440674e-01 6.195324659347534180e-02 4.152837097644805908e-01 -3.071676008403301239e-02 7.323323935270309448e-02 1.604615598917007446e-01 2.803074419498443604e-01 -3.438695371150970459e-01 -2.205604463815689087e-01 2.906835265457630157e-02 3.800569772720336914e-01 1.161649525165557861e-01 5.979657545685768127e-02
-1.046256050467491150e-01 3.502287864685058594e-01 6.686118245124816895e-02 -7.500609010457992554e-02 -1.702544093132019043e-01 -1.618790179491043091e-01 -2.407452017068862915e-01 2.463359832763671875e-01 5.576176196336746216e-02 -3.469532728195190430e-01 6.838528811931610107e-02 -7.448414713144302368e-02 -1.713359653949737549e-01 -3.166017681360244751e-02 1.115442067384719849e-01 1.399502344429492950e-02 1.561755836009979248e-01 2.345640212297439575e-01 -7.390316575765609741e-02 7.312668114900588989e-02 2.139972299337387085e-01 1.772719025611877441e-01 7.705692946910858154e-02 5.995105579495429993e-02 -9.835055470466613770e-02 1.064530387520790100e-02 -3.183942437171936035e-01 1.648314855992794037e-02 -1.936654150485992432e-01 3.312494158744812012e-01 -1.606175005435943604e-01 2.105318903923034668e-01
-9.177788347005844116e-02 2.057976275682449341e-01 -1.359534859657287598e-01 -3.353781998157501221e-01 -1.644740402698516846e-01 -1.557234376668930054e-01 -2.406371980905532837e-01 2.421682327985763550e-01 -8.015776425600051880e-02 -1.285578757524490356e-01 1.148319318890571594e-01 1.309256404638290405e-01 -5.007797107100486755e-02 1.766284257173538208e-01 1.511463820934295654e-01 -7.127331197261810303e-02 2.572319097816944122e-02 3.373562172055244446e-02 -2.768815457820892334e-01 -1.171913370490074158e-01 1.027913577854633331e-02 1.953809112310409546e-01 1.375011354684829712e-01 1.756736934185028076e-01 2.156912237405776978e-01 3.377123773097991943e-01 -1.497941464185714722e-01 -1.212787926197052002e-01 1.515869051218032837e-01 3.236542940139770508e-01 -5.726125463843345642e-02 -1.628659963607788086e-01
-2.703254669904708862e-02 3.483754992485046387e-01 -1.107919961214065552e-01 -4.842992499470710754e-02 -1.827341318130493164e-01 8.486738801002502441e-02 -7.693120837211608887e-02 1.977477371692657471e-01 -8.247627876698970795e-03 6.324071437120437622e-04 3.002171218395233154e-01 2.552335560321807861e-01 1.748608499765396118e-01 -8.277972787618637085e-02 1.498592495918273926e-01 -2.579341232776641846e-01 1.798181682825088501e-01 3.151133060455322266e-01 2.294954657554626465e-01 1.889572590589523315e-01 5.468685925006866455e-02 1.515268385410308838e-01 -1.372634917497634888e-01 -7.080342154949903488e-03 1.797753870487213135e-01 -1.529865115880966187e-01 -1.669749468564987183e-01 2.166901975870132446e-01 1.189998090267181396e-01 1.304039508104324341e-01 -1.452536974102258682e-02 2.629149258136749268e-01
5.579605326056480408e-02 1.893803030252456665e-01 -1.440643798559904099e-02 -1.190922111272811890e-01 -3.700016066431999207e-02 6.452485918998718262e-02 9.274801611900329590e-02 4.180013239383697510e-01 -1.002151295542716980e-01 2.215979620814323425e-02 9.874536842107772827e-02 4.068412780761718750e-01 -2.315202206373214722e-01 1.788645051419734955e-02 4.644591361284255981e-02 -1.588504463434219360e-01 7.142806798219680786e-02 3.526583313941955566e-01 -1.234759204089641571e-02 3.823334872722625732e-01 -3.952518478035926819e-02 -8.113136142492294312e-02 -1.307648420333862305e-01 1.706947386264801025e-01 -3.365415707230567932e-02 4.617647454142570496e-02 -3.009963631629943848e-01 -1.534176021814346313e-01 6.884066760540008545e-02 1.603168845176696777e-01 9.313894063234329224e-02 6.290342658758163452e-02
8.101901412010192871e-02 -9.561837214278057218e-05 -1.411118656396865845e-01 3.107912838459014893e-02 4.087479412555694580e-02 -6.756680458784103394e-02 -3.353851148858666420e-03 -1.620103046298027039e-02 1.930546164512634277e-01 -7.899853587150573730e-02 -1.078201383352279663e-01 -1.514333020895719528e-02 -1.494782716035842896e-01 2.620631828904151917e-02 2.971962392330169678e-01 6.513277441263198853e-02 3.112078607082366943e-01 2.851181328296661377e-01 -1.767891645431518555e-02 -7.291913498193025589e-03 -3.006035229191184044e-03 4.898859858512878418e-01 -7.160556316375732422e-02 6.803833693265914917e-02 1.852182149887084961e-01 3.982775211334228516e-01 -2.165666371583938599e-01 -1.651840955018997192e-01 2.895348146557807922e-02 3.062323927879333496e-01 -3.404520452022552490e-02 6.267676502466201782e-02
-8.601933717727661133e-02 2.779123783111572266e-01 -3.067126031965017319e-03 -1.036712750792503357e-01 3.557035326957702637e-02 7.886320352554321289e-02 -2.612075395882129669e-02 2.367620766162872314e-01 2.432555705308914185e-02 -4.040746763348579407e-02 3.344061598181724548e-02 -1.084529906511306763e-01 1.207991316914558411e-01 2.481349185109138489e-02 6.828182935714721680e-02 -4.262385070323944092e-01 3.151225149631500244e-01 1.029663756489753723e-01 2.581678098067641258e-03 1.477330327033996582e-01 -8.653965592384338379e-02 3.003972172737121582e-01 -2.611666619777679443e-01 5.699224025011062622e-02 1.748897135257720947e-01 -1.641000211238861084e-01 -1.525574028491973877e-01 1.671869903802871704e-01 2.900968790054321289e-01 2.425275593996047974e-01 -1.840050071477890015e-01 1.929672956466674805e-01
-2.110308110713958740e-01 2.865172028541564941e-01 -2.055246531963348389e-01 2.427765540778636932e-02 -2.046665251255035400e-01 -1.599715650081634521e-01 -2.661826908588409424e-01 -6.493809074163436890e-02 -1.292119473218917847e-01 -1.612097471952438354e-01 -4.132926091551780701e-02 1.117965951561927795e-01 7.196827232837677002e-02 -9.153202921152114868e-02 2.229640483856201172e-01 -1.696184836328029633e-02 5.585153102874755859e-01 1.203580871224403381e-01 7.027107477188110352e-02 8.438663929700851440e-02 4.994979593902826309e-03 1.930924206972122192e-01 -8.058748394250869751e-02 -1.025495901703834534e-01 -6.747942417860031128e-02 8.870625495910644531e-02 -2.714743316173553467e-01 1.008974015712738037e-01 -1.544102579355239868e-01 -8.542723953723907471e-02 1.593074798583984375e-01 1.480558812618255615e-01
-8.037633448839187622e-02 4.859866574406623840e-02 -1.613173633813858032e-01 1.488455235958099365e-01 -1.637402027845382690e-01 1.816948503255844116e-01 -1.987493634223937988e-01 1.751209944486618042e-01 -2.426076382398605347e-01 -8.872491866350173950e-02 1.137408763170242310e-01 1.290646046400070190e-01 -4.012553254142403603e-04 5.883375927805900574e-02 1.282493025064468384e-01 -1.827401667833328247e-01 3.811806738376617432e-01 2.029952406883239746e-01 -2.532887272536754608e-02 -2.103419601917266846e-01 4.892240092158317566e-02 2.947116792201995850e-01 4.578622803092002869e-02 2.042046338319778442e-01 9.848416596651077271e-02 -2.269326150417327881e-01 -2.449192255735397339e-01 1.347780674695968628e-01 -1.567797176539897919e-02 1.242905482649803162e-01 1.570420712232589722e-01 3.453097641468048096e-01
-3.250412177294492722e-03 1.662907600402832031e-01 -1.484695225954055786e-01 -8.073992282152175903e-02 4.874704033136367798e-02 -3.387584686279296875e-01 -3.347181901335716248e-02 -4.185636714100837708e-02 -1.460419297218322754e-01 1.422862559556961060e-01 3.049040138721466064e-01 2.322819679975509644e-01 1.025974005460739136e-01 -2.707119584083557129e-01 1.871549896895885468e-02 -2.523866891860961914e-01 6.066149100661277771e-02 4.788875281810760498e-01 2.227033488452434540e-02 1.531305164098739624e-01 -6.260796636343002319e-02 2.037923932075500488e-01 2.719834819436073303e-02 1.859121620655059814e-01 -1.791804656386375427e-02 2.561500072479248047e-01 -1.472066491842269897e-01 -3.025155747309327126e-03 1.059226766228675842e-01 9.496659040451049805e-02 -1.658166050910949707e-01 1.198123842477798462e-01
8.409112691879272461e-02 3.922672569751739502e-01 -1.054468527436256409e-01 -1.282977759838104248e-01 5.373705923557281494e-02 -1.938327103853225708e-01 -4.281317442655563354e-02 1.564338356256484985e-01 -5.418696906417608261e-03 -1.813921481370925903e-01 1.821930259466171265e-01 -1.053255498409271240e-01 7.097195833921432495e-02 1.045868247747421265e-01 2.573841810226440430e-02 3.504912257194519043e-01 3.557500243186950684e-01 4.608350098133087158e-01 -1.557153761386871338e-01 9.942404180765151978e-02 3.013269789516925812e-02 1.369792520999908447e-01 -1.950015574693679810e-01 4.838385153561830521e-03 1.128720641136169434e-01 5.734575539827346802e-02 3.884581476449966431e-02 -2.154738306999206543e-01 -5.567293614149093628e-02 1.147722601890563965e-01 -1.232475414872169495e-01 -4.244618117809295654e-02
-4.107592627406120300e-02 2.018269300460815430e-01 -2.561862468719482422e-01 -2.904598712921142578e-01 -1.796721667051315308e-01 -5.703074485063552856e-02 -1.893245726823806763e-01 1.453824192285537720e-01 -6.631913036108016968e-02 -1.002415269613265991e-01 1.940588057041168213e-01 2.532055377960205078e-01 -9.885027259588241577e-02 2.107905149459838867e-01 1.546202600002288818e-01 4.179123416543006897e-02 2.988647483289241791e-02 1.265526562929153442e-01 -3.054425418376922607e-01 -2.051091380417346954e-02 -2.140660583972930908e-02 1.773452311754226685e-01 9.889017045497894287e-02 4.619894921779632568e-02 1.172681301832199097e-01 3.423205018043518066e-01 -2.454165369272232056e-01 -2.242094278335571289e-01 1.315523535013198853e-01 2.945039272308349609e-01 -6.365123391151428223e-02 -1.225448772311210632e-01
1.271604597568511963e-01 2.882694602012634277e-01 -5.003287270665168762e-02 -4.895518720149993896e-01 2.304905056953430176e-01 1.574437320232391357e-01 -2.259277254343032837e-01 -1.106241866946220398e-01 -1.145409345626831055e-01 -8.570392429828643799e-02 -1.735733747482299805e-01 -8.121246099472045898e-02 7.710858434438705444e-02 1.246791258454322815e-01 8.812671154737472534e-02 -2.476383298635482788e-01 2.706749439239501953e-01 9.969132393598556519e-02 1.503351181745529175e-01 -1.405861824750900269e-01 -1.577681675553321838e-02 8.929789066314697266e-02 -1.582271754741668701e-01 -2.092940807342529297e-01 6.031426042318344116e-02 1.835991591215133667e-01 -2.889388203620910645e-01 4.923572018742561340e-02 6.439886242151260376e-02 9.069161862134933472e-02 -1.501713097095489502e-01 9.375701844692230225e-02
2.130464464426040649e-01 1.702744364738464355e-01 -2.104171812534332275e-01 -1.948595941066741943e-01 9.253143519163131714e-02 -1.102394759654998779e-01 -3.061573505401611328e-01 1.173948422074317932e-01 6.615499407052993774e-02 7.943427562713623047e-02 1.467068642377853394e-01 1.341216117143630981e-01 -1.866908371448516846e-01 2.345924675464630127e-01 -1.648724079132080078e-03 7.546021789312362671e-02 4.043549597263336182e-01 2.238069176673889160e-01 4.308484494686126709e-03 -1.903988420963287354e-01 2.079049795866012573e-01 3.633618950843811035e-01 1.122954115271568298e-01 1.271304637193679810e-01 1.310280524194240570e-02 7.630276679992675781e-02 1.801010221242904663e-01 -9.723486751317977905e-02 8.948104828596115112e-02 1.015974655747413635e-01 1.610361486673355103e-01 -1.527217328548431396e-01
3.721150383353233337e-02 1.837264150381088257e-01 2.820404991507530212e-02 -1.289601325988769531e-01 -1.513367053121328354e-02 3.864671662449836731e-02 -1.599835157394409180e-01 2.556148469448089600e-01 -2.594470083713531494e-01 -4.825053513050079346e-01 -1.615419685840606689e-01 -4.762430861592292786e-02 8.743042498826980591e-02 1.051597669720649719e-01 4.334659501910209656e-02 2.301002293825149536e-01 1.363590657711029053e-01 2.883936464786529541e-01 -1.238047331571578979e-01 -2.602059394121170044e-02 -1.012971177697181702e-01 1.484055370092391968e-01 -1.262607574462890625e-01 3.478032946586608887e-01 -1.788831502199172974e-01 1.331447809934616089e-01 -2.417176663875579834e-01 -5.271698534488677979e-02 3.954488784074783325e-03 1.234589964151382446e-01 -1.671476066112518311e-01 1.080225333571434021e-01
-6.276899576187133789e-02 1.931148618459701538e-01 8.188159018754959106e-02 -1.900562793016433716e-01 5.507728084921836853e-02 -1.659514307975769043e-01 -2.956663072109222412e-01 -7.963126897811889648e-02 -2.319977805018424988e-02 -6.135338544845581055e-02 1.152072623372077942e-01 -7.277682423591613770e-03 -1.942143291234970093e-01 1.472388207912445068e-01 1.882702857255935669e-01 -2.585648894309997559e-01 2.524912357330322266e-01 3.747810609638690948e-03 2.043097279965877533e-02 1.682372689247131348e-01 1.226286962628364563e-02 4.835857152938842773e-01 1.170374304056167603e-01 2.319084405899047852e-01 1.683910787105560303e-01 -3.351747989654541016e-02 -2.588353119790554047e-02 -2.986682057380676270e-01 -2.566455304622650146e-02 1.872296184301376343e-01 2.276794761419296265e-01 1.067912951111793518e-01
-5.464781820774078369e-02 2.077587842941284180e-01 1.089153066277503967e-01 -1.898830756545066833e-03 -1.424760930240154266e-02 1.802315115928649902e-01 -2.841254472732543945e-01 2.551828920841217041e-01 -2.380982190370559692e-01 -2.277803122997283936e-01 1.229045242071151733e-01 2.145555913448333740e-01 5.253494903445243835e-02 9.240041673183441162e-02 -3.271338939666748047e-01 -1.899808347225189209e-01 3.611675202846527100e-01 2.902616932988166809e-02 2.616776227951049805e-01 6.662777811288833618e-02 8.260171860456466675e-02 1.631877571344375610e-01 5.430095642805099487e-02 1.285788118839263916e-01 -2.307351231575012207e-01 1.213567554950714111e-01 -1.638662219047546387e-01 -1.217363476753234863e-01 -1.066358992829918861e-03 2.247631847858428955e-01 1.418528854846954346e-01 4.378623887896537781e-02
-1.585066467523574829e-01 8.157496899366378784e-02 6.791343539953231812e-02 -2.400670498609542847e-01 -4.741790704429149628e-03 -7.352797687053680420e-02 -7.531346380710601807e-02 1.379408091306686401e-01 8.041331171989440918e-02 8.317627012729644775e-02 7.265790551900863647e-02 3.686910122632980347e-02 -1.582473516464233398e-01 1.391438394784927368e-01 4.186294078826904297e-01 -8.752679452300071716e-03 1.802400946617126465e-01 1.607850044965744019e-01 3.462212681770324707e-01 -3.307694494724273682e-01 8.609551936388015747e-02 2.259180098772048950e-01 -2.931490242481231689e-01 -6.710585206747055054e-02 -7.104873657226562500e-02 -9.232083102688193321e-04 -3.099222481250762939e-01 -1.559493038803339005e-02 1.099446341395378113e-01 -1.990706659853458405e-02 -1.515427827835083008e-01 2.505884468555450439e-01
2.145654410123825073e-01 3.793856501579284668e-02 -1.426188647747039795e-01 -9.714981168508529663e-02 -5.182845517992973328e-03 5.024980008602142334e-02 -2.066086530685424805e-01 7.502330839633941650e-02 -2.463710755109786987e-01 -3.607774674892425537e-01 -1.082336828112602234e-01 -1.137659773230552673e-01 -1.518735289573669434e-01 3.711969032883644104e-02 -9.778960794210433960e-02 -2.728539407253265381e-01 3.816290497779846191e-01 1.075413078069686890e-01 7.064226269721984863e-02 5.262722820043563843e-02 -1.001638472080230713e-01 3.040169179439544678e-01 -1.502909814007580280e-03 4.212062656879425049e-01 1.339548975229263306e-01 5.570631474256515503e-02 -1.431078277528285980e-02 6.184373423457145691e-02 -1.552299689501523972e-02 1.275253295898437500e-01 2.419937252998352051e-01 5.405225232243537903e-02
-1.509290635585784912e-01 2.737906277179718018e-01 1.357701793313026428e-02 -1.238050013780593872e-01 -6.706936657428741455e-02 -1.540363486856222153e-02 -1.127103194594383240e-01 5.128742754459381104e-02 -1.078885197639465332e-01 1.757169328629970551e-02 4.144149422645568848e-01 1.734196245670318604e-01 3.012792579829692841e-02 1.363281756639480591e-01 6.623618304729461670e-02 -3.231081962585449219e-01 1.428588926792144775e-01 9.867976605892181396e-02 1.653106063604354858e-01 3.096072077751159668e-01 -2.492825388908386230e-01 2.647882401943206787e-01 -2.622917294502258301e-01 -9.614060819149017334e-02 2.076751738786697388e-01 2.596346847712993622e-02 3.958889842033386230e-02 7.766145467758178711e-02 6.106080859899520874e-02 2.624583542346954346e-01 -1.579198241233825684e-01 1.098055317997932434e-01
9.288591891527175903e-02 1.450700014829635620e-01 -1.246289163827896118e-01 -1.975673139095306396e-01 6.155859306454658508e-02 -9.921476989984512329e-02 -9.884531795978546143e-02 1.493851244449615479e-01 -2.510320767760276794e-02 -3.254226744174957275e-01 2.282749861478805542e-01 3.073349595069885254e-01 1.655833274126052856e-01 -8.727435767650604248e-02 -8.785610646009445190e-02 2.347363978624343872e-01 2.712341547012329102e-01 9.950062632560729980e-02 1.766930669546127319e-01 3.042713506147265434e-03 1.999116241931915283e-01 5.062150359153747559e-01 -7.178336381912231445e-02 -3.806195035576820374e-02 2.450650930404663086e-01 1.050016433000564575e-01 -1.079058572649955750e-01 -8.758962154388427734e-02 6.627830862998962402e-02 7.585528492927551270e-02 -1.021759863942861557e-02 -3.043831326067447662e-02
-1.034891754388809204e-01 1.007029712200164795e-01 -1.310467123985290527e-01 -4.560449123382568359e-01 2.565177157521247864e-02 -1.848668456077575684e-01 -1.057072430849075317e-01 2.658697068691253662e-01 -1.699378788471221924e-01 7.750315964221954346e-02 1.157238800078630447e-02 -2.439570724964141846e-01 2.210550308227539062e-01 8.189622312784194946e-04 -1.482148617506027222e-01 -2.726881392300128937e-02 4.110679626464843750e-01 1.200083866715431213e-01 -4.995807632803916931e-02 1.775794476270675659e-01 2.985036000609397888e-02 2.411945313215255737e-01 -1.602303832769393921e-01 1.867241784930229187e-02 -3.068972229957580566e-01 -8.162151090800762177e-03 -2.023938596248626709e-01 -7.671236991882324219e-02 5.282451212406158447e-02 -7.195538282394409180e-02 1.356599032878875732e-01 -3.496855497360229492e-02
1.638493835926055908e-01 -9.161999821662902832e-02 -6.872567534446716309e-02 -2.292202115058898926e-01 -7.744384463876485825e-03 -2.324250638484954834e-01 -5.187977850437164307e-02 -7.343618664890527725e-03 1.102532371878623962e-01 -4.774316400289535522e-02 -1.351608037948608398e-01 -4.734492301940917969e-02 -1.324883401393890381e-01 1.922328770160675049e-01 3.089757636189460754e-02 -1.317457668483257294e-02 3.834009766578674316e-01 1.674567908048629761e-01 9.787158668041229248e-02 -5.821376666426658630e-02 -1.125028580427169800e-01 4.720214605331420898e-01 -2.371702492237091064e-01 -6.895512342453002930e-02 1.810741573572158813e-01 2.587780952453613281e-01 -1.780597567558288574e-01 -2.517056763172149658e-01 7.271625567227602005e-03 2.753845453262329102e-01 2.753031626343727112e-02 -6.444635242223739624e-02
-2.437841296195983887e-01 1.545058935880661011e-01 -2.158368676900863647e-01 -1.073396503925323486e-01 1.459347922354936600e-02 -2.436032295227050781e-01 -1.146964952349662781e-01 -1.970261931419372559e-01 -3.929932415485382080e-01 -7.992009073495864868e-02 1.365426778793334961e-01 -1.672537182457745075e-03 -1.048096362501382828e-02 1.363783031702041626e-01 6.715540587902069092e-02 1.293862313032150269e-01 1.985751092433929443e-01 -1.464768592268228531e-02 -1.046498678624629974e-02 -7.256963290274143219e-04 3.955814242362976074e-02 3.346052765846252441e-01 -3.492125868797302246e-01 7.695642858743667603e-02 -2.508764564990997314e-01 -5.278735235333442688e-02 -2.040643095970153809e-01 -2.176249474287033081e-01 1.472744494676589966e-01 1.489886045455932617e-01 4.633773118257522583e-02 2.137892991304397583e-01
3.725288808345794678e-02 2.650622129440307617e-01 -1.039077863097190857e-01 -2.387505769729614258e-01 -3.257714211940765381e-03 -1.070361733436584473e-01 -1.941670179367065430e-01 2.120279818773269653e-01 6.181233376264572144e-02 -1.773636490106582642e-01 2.451850771903991699e-01 2.365804165601730347e-01 7.258903980255126953e-02 2.828142140060663223e-03 -1.148987188935279846e-02 1.383583545684814453e-01 1.649874895811080933e-01 2.450202256441116333e-01 2.628194913268089294e-02 -3.920546919107437134e-02 2.342341691255569458e-01 4.522394835948944092e-01 -6.263179238885641098e-03 -4.607823863625526428e-02 2.058085501194000244e-01 1.005467101931571960e-01 9.578783065080642700e-03 -2.497629374265670776e-01 1.190438419580459595e-01 3.035450577735900879e-01 -4.182803258299827576e-02 -1.283809840679168701e-01
5.306218937039375305e-02 4.057171940803527832e-01 7.205817848443984985e-02 -9.828661382198333740e-02 1.135968863964080811e-01 -1.685208082199096680e-01 4.653883725404739380e-02 6.268243491649627686e-02 -2.912635803222656250e-01 1.815578900277614594e-02 -2.634807606227695942e-04 9.609005600214004517e-02 -1.337133496999740601e-01 2.238971590995788574e-01 2.845874726772308350e-01 -1.058842763304710388e-01 2.859352827072143555e-01 8.201181143522262573e-02 1.945226639509201050e-01 1.292733252048492432e-01 3.653896749019622803e-01 1.363388895988464355e-01 1.969761960208415985e-02 5.655937641859054565e-02 -3.038379848003387451e-01 9.866908937692642212e-02 -6.516017764806747437e-02 2.469675093889236450e-01 1.510047614574432373e-01 5.948994308710098267e-02 1.516371071338653564e-01 1.926189847290515900e-02
-9.897687286138534546e-02 1.932490468025207520e-01 -7.658956199884414673e-02 -2.913727462291717529e-01 3.825563192367553711e-01 -1.526484191417694092e-01 -1.166175231337547302e-01 2.081269919872283936e-01 -1.108357459306716919e-01 7.561445981264114380e-02 9.606126695871353149e-02 -2.934934496879577637e-01 5.198623053729534149e-03 1.630433648824691772e-01 1.624394357204437256e-01 2.320486307144165039e-02 4.069652259349822998e-01 1.442747265100479126e-01 6.648360192775726318e-02 3.478937149047851562e-01 1.161448135972023010e-01 2.340849488973617554e-01 1.244981437921524048e-01 -5.835601687431335449e-02 -7.886911183595657349e-02 1.180043891072273254e-01 -2.048905566334724426e-02 9.822136908769607544e-02 1.578914076089859009e-01 1.078986842185258865e-02 1.003148630261421204e-01 -6.500218808650970459e-02
3.255431652069091797e-01 1.454276144504547119e-01 1.236529350280761719e-01 -3.823304474353790283e-01 6.116523221135139465e-02 -2.401122264564037323e-02 -2.509770393371582031e-01 2.033927291631698608e-01 -9.530495852231979370e-02 -1.606011390686035156e-01 -2.279542759060859680e-02 -8.176140487194061279e-02 -1.952743679285049438e-01 3.499211668968200684e-01 1.671726070344448090e-02 2.983184531331062317e-03 1.880901455879211426e-01 1.849579215049743652e-01 -2.876024693250656128e-02 -1.870160251855850220e-01 -1.319545060396194458e-01 1.312943100929260254e-01 1.775112152099609375e-01 1.201325133442878723e-01 -2.667745947837829590e-01 1.076010614633560181e-01 -2.718566954135894775e-01 3.454613685607910156e-02 1.358599364757537842e-01 1.835160404443740845e-01 -3.596584498882293701e-02 5.026883259415626526e-02
-8.318230509757995605e-02 3.024180233478546143e-01 -6.924302875995635986e-02 -1.987127661705017090e-01 -1.088765263557434082e-01 -1.980130672454833984e-01 -3.883823379874229431e-02 4.152578115463256836e-02 2.259550616145133972e-02 4.356060549616813660e-02 -6.119327619671821594e-02 2.587612271308898926e-01 -2.091784328222274780e-01 -4.577161371707916260e-02 3.254631906747817993e-02 -2.626331150531768799e-01 2.834254503250122070e-01 1.789301335811614990e-01 4.434684291481971741e-02 5.440076068043708801e-02 1.539961397647857666e-01 -2.424730733036994934e-02 -1.061271056532859802e-01 -1.167908981442451477e-01 3.094750642776489258e-01 6.009777635335922241e-02 -4.641157090663909912e-01 3.029227256774902344e-02 -4.976793751120567322e-02 3.561781346797943115e-01 4.312880337238311768e-02 2.579419128596782684e-02
8.260875940322875977e-02 1.598786860704421997e-01 1.877598278224468231e-02 -2.855848073959350586e-01 1.954532265663146973e-01 -1.682892441749572754e-01 -1.507817357778549194e-01 7.194452732801437378e-02 1.840006411075592041e-01 -1.084515154361724854e-01 2.828894257545471191e-01 3.335327506065368652e-01 1.834450066089630127e-01 -1.473076194524765015e-01 -5.300940200686454773e-02 1.146581992506980896e-01 2.613617479801177979e-01 9.480087459087371826e-02 7.419852912425994873e-02 -1.205496937036514282e-01 1.429350078105926514e-01 5.042867064476013184e-01 -1.557181328535079956e-01 -3.928982466459274292e-02 2.114956825971603394e-01 1.421301960945129395e-01 2.882886864244937897e-02 2.432830631732940674e-02 1.190371587872505188e-01 5.685614887624979019e-03 5.103548988699913025e-02 4.526625201106071472e-02
-1.329378318041563034e-02 2.024419233202934265e-02 -2.343358695507049561e-01 -3.013163506984710693e-01 2.283048480749130249e-01 -1.222836002707481384e-01 -1.466431468725204468e-01 3.075616993010044098e-02 -2.071907520294189453e-01 -7.422096561640501022e-03 -9.171534329652786255e-02 -1.630659699440002441e-01 -1.319032255560159683e-02 1.011710837483406067e-01 1.109582483768463135e-01 -4.453862085938453674e-03 5.262022614479064941e-01 -1.349016744643449783e-02 8.210789412260055542e-02 1.562980711460113525e-01 -4.649149999022483826e-02 4.218545556068420410e-01 -2.666176259517669678e-01 -2.363207936286926270e-02 -9.771829843521118164e-02 -1.315932720899581909e-01 -2.930587902665138245e-02 3.651301190257072449e-02 -7.954882085323333740e-02 -2.293882668018341064e-01 -9.444660693407058716e-02 -8.076550066471099854e-02
9.516677260398864746e-02 2.308360487222671509e-02 4.105933383107185364e-02 -1.486079692840576172e-01 -4.746818542480468750e-02 -8.826318383216857910e-02 -9.701433777809143066e-02 1.462671011686325073e-01 -4.719041287899017334e-02 -2.271699905395507812e-01 1.936529874801635742e-01 3.535884916782379150e-01 -1.415715515613555908e-01 -6.941617280244827271e-02 1.663254648447036743e-01 -3.861934542655944824e-01 1.097911819815635681e-01 -5.491176992654800415e-02 7.204190641641616821e-02 6.812101602554321289e-02 3.711268072947859764e-03 2.905382513999938965e-01 -1.004267260432243347e-01 -1.209754869341850281e-01 -2.946114242076873779e-01 -1.215189546346664429e-01 -4.427575170993804932e-01 7.485127449035644531e-02 6.868028640747070312e-02 4.402063041925430298e-02 -2.372942566871643066e-01 8.689500391483306885e-02
-2.904246747493743896e-02 1.398321986198425293e-01 -9.118041396141052246e-02 -5.503027886152267456e-02 1.758534014225006104e-01 1.410582363605499268e-01 -8.212636411190032959e-02 -2.936066873371601105e-02 7.371392846107482910e-02 -2.640236020088195801e-01 3.764772415161132812e-01 2.329209893941879272e-01 -1.470403000712394714e-02 8.905918151140213013e-02 -3.724554181098937988e-02 -1.572966277599334717e-01 2.641526758670806885e-01 2.968513071537017822e-01 2.972026467323303223e-01 -2.189218997955322266e-01 1.349910497665405273e-01 1.147047802805900574e-01 -1.368461251258850098e-01 1.467235386371612549e-01 -1.208869814872741699e-01 -4.309902433305978775e-03 -3.973542749881744385e-01 -3.151546046137809753e-02 -2.381625026464462280e-01 -1.713049411773681641e-02 -1.736740209162235260e-02 -8.834961801767349243e-02
-1.643111230805516243e-03 1.002191081643104553e-01 -1.960841268301010132e-01 -1.223041489720344543e-01 -1.026939600706100464e-02 5.263929441571235657e-02 -1.113948225975036621e-01 2.423721365630626678e-02 -9.412559866905212402e-02 5.109617859125137329e-02 1.384637653827667236e-01 5.462306737899780273e-01 -8.861080557107925415e-02 1.255228072404861450e-01 2.607573568820953369e-01 -1.278617233037948608e-01 3.826774656772613525e-01 6.150915101170539856e-02 4.045224934816360474e-02 2.059511989355087280e-01 -1.339646130800247192e-01 -1.160622462630271912e-01 -3.337051272392272949e-01 2.156662940979003906e-01 5.613420531153678894e-02 -4.191916435956954956e-02 -1.885349452495574951e-01 -1.115873381495475769e-01 -3.297965973615646362e-02 -9.836059063673019409e-02 -1.659090071916580200e-01 -9.461827576160430908e-02
2.078820317983627319e-01 1.502660065889358521e-01 3.278018906712532043e-02 -5.040678381919860840e-01 -1.157942116260528564e-01 -1.031566709280014038e-01 -2.639377117156982422e-01 9.799467027187347412e-02 1.362691521644592285e-01 1.131267938762903214e-02 -8.340051770210266113e-02 -9.822808951139450073e-02 1.532559096813201904e-01 1.407393664121627808e-01 7.274707406759262085e-02 1.432982459664344788e-02 4.328092038631439209e-01 -1.161251887679100037e-01 1.143601536750793457e-01 -6.301063299179077148e-02 2.396934777498245239e-01 2.240319550037384033e-02 -2.123947143554687500e-01 -1.206567808985710144e-01 9.618328511714935303e-02 7.143649458885192871e-02 -1.976113021373748779e-01 -7.073271274566650391e-02 -2.485230192542076111e-02 1.171309873461723328e-01 -1.797716915607452393e-01 2.260344326496124268e-01
2.766706347465515137e-01 2.989651262760162354e-01 1.781848520040512085e-01 -1.343453973531723022e-01 2.655964791774749756e-01 1.126800104975700378e-01 -6.678322702646255493e-02 3.054603636264801025e-01 1.524053364992141724e-01 -2.255737185478210449e-01 -1.127289142459630966e-02 1.199183464050292969e-01 3.421827033162117004e-02 1.224724277853965759e-01 -7.623519003391265869e-02 -7.770793139934539795e-02 1.551033705472946167e-01 1.494777351617813110e-01 -1.402788562700152397e-03 -2.049070596694946289e-01 2.738662362098693848e-01 5.424724891781806946e-03 -1.244898289442062378e-01 2.724270522594451904e-01 -5.484453588724136353e-02 -1.183551549911499023e-01 -3.381310701370239258e-01 -8.447732776403427124e-02 4.383243620395660400e-02 2.202401459217071533e-01 1.854027956724166870e-01 -1.010417193174362183e-01
1.009818911552429199e-01 1.577259898185729980e-01 -8.266388624906539917e-02 -2.389696985483169556e-01 2.520610950887203217e-02 -2.470754832029342651e-01 -2.888006269931793213e-01 4.010693356394767761e-02 -4.063555970788002014e-02 -1.441714465618133545e-01 1.353371888399124146e-02 2.152089774608612061e-01 -1.188185438513755798e-01 7.177840173244476318e-02 -1.651580631732940674e-01 2.298185825347900391e-01 1.958581507205963135e-01 1.123461686074733734e-02 -9.944894909858703613e-02 -9.537258744239807129e-02 1.306776404380798340e-01 4.675589203834533691e-01 -3.289721906185150146e-02 -5.515386164188385010e-02 2.504637837409973145e-01 1.169872432947158813e-01 -1.121415421366691589e-01 -2.914371490478515625e-01 2.958625853061676025e-01 1.480742990970611572e-01 -6.611269712448120117e-02 3.074139542877674103e-02
1.258146315813064575e-01 1.172341704368591309e-01 -1.535501778125762939e-01 -1.382117867469787598e-01 1.239463835954666138e-01 -1.264693737030029297e-01 -2.213932424783706665e-01 2.605732381343841553e-01 1.182712018489837646e-01 -1.296201944351196289e-01 1.890064179897308350e-01 3.396314382553100586e-01 -1.140749529004096985e-01 -6.762613356113433838e-02 2.927207760512828827e-02 -3.308130502700805664e-01 2.068081200122833252e-01 3.555171936750411987e-02 -2.429375350475311279e-01 8.833976089954376221e-02 1.639237403869628906e-01 5.264687910676002502e-02 -1.215606182813644409e-01 -4.157178103923797607e-02 -1.885618865489959717e-01 7.355710864067077637e-02 -3.701098263263702393e-01 7.161310315132141113e-02 9.999442100524902344e-02 1.742721647024154663e-01 -1.407051384449005127e-01 2.636013031005859375e-01
1.877918243408203125e-01 2.003525048494338989e-01 -4.439216107130050659e-02 -1.737059503793716431e-01 7.097172737121582031e-02 -2.669703662395477295e-01 -2.317351400852203369e-01 4.290793836116790771e-02 4.379524663090705872e-02 1.231022775173187256e-01 -7.043266296386718750e-02 -1.029905006289482117e-01 8.281477540731430054e-02 -1.029589846730232239e-01 -4.233561921864748001e-03 -3.276636078953742981e-02 3.257488012313842773e-01 2.262823134660720825e-01 -2.034990191459655762e-01 1.707273423671722412e-01 -2.019293159246444702e-01 2.218645215034484863e-01 -5.145579576492309570e-02 3.438729047775268555e-01 1.782993972301483154e-01 -1.207053214311599731e-01 -3.071778416633605957e-01 -1.333274785429239273e-02 1.505835801362991333e-01 3.206645846366882324e-01 2.473080344498157501e-02 6.020940467715263367e-02
-9.484520554542541504e-02 -1.766224503517150879e-01 -2.624957561492919922e-01 -5.927852913737297058e-02 1.045006513595581055e-01 -8.529620617628097534e-02 -1.227723881602287292e-01 9.274829924106597900e-02 4.610688239336013794e-02 -1.066002771258354187e-01 -1.415362954139709473e-02 1.311993747949600220e-01 -3.477508127689361572e-01 1.857403069734573364e-01 6.428137421607971191e-02 -4.482258483767509460e-02 2.947869002819061279e-01 1.052237749099731445e-01 1.724244281649589539e-02 -5.632019042968750000e-02 1.464443355798721313e-01 3.587852716445922852e-01 -9.222497791051864624e-02 1.191944181919097900e-01 1.572403609752655029e-01 3.160118758678436279e-01 -2.405424863100051880e-01 -3.344967067241668701e-01 9.971304237842559814e-02 2.600427567958831787e-01 8.004670590162277222e-02 2.025524526834487915e-02
-2.125955000519752502e-02 2.736711800098419189e-01 -7.636621594429016113e-02 -4.177761971950531006e-01 1.008378639817237854e-01 -1.413347870111465454e-01 -4.059387836605310440e-03 8.186794072389602661e-02 -2.346517741680145264e-01 1.423012018203735352e-01 1.847975552082061768e-01 -1.358504444360733032e-01 -6.336806714534759521e-02 3.473823890089988708e-02 1.549346894025802612e-01 -6.512328982353210449e-02 1.826304197311401367e-01 3.023592531681060791e-01 1.791607290506362915e-01 2.153382897377014160e-01 -1.894992440938949585e-01 3.109729886054992676e-01 -2.949680574238300323e-02 8.008601516485214233e-02 -1.465447247028350830e-01 -2.169564068317413330e-01 -2.367335855960845947e-01 -1.598570644855499268e-01 5.670504644513130188e-02 -1.932977139949798584e-01 1.412677951157093048e-02 -1.094182953238487244e-01
7.444895803928375244e-02 6.446494162082672119e-02 1.174204349517822266e-01 8.228732645511627197e-02 -1.357578039169311523e-01 -9.938369691371917725e-02 -1.616815924644470215e-01 3.124408610165119171e-02 -1.031465008854866028e-01 -1.472278777509927750e-02 1.486625373363494873e-01 -5.329056829214096069e-02 -1.691573709249496460e-01 2.939749658107757568e-01 1.618294566869735718e-01 -1.470382660627365112e-01 1.558178812265396118e-01 2.435070574283599854e-01 -1.972487270832061768e-01 1.387881636619567871e-01 -3.101067543029785156e-01 4.748482108116149902e-01 -1.594725847244262695e-01 4.617521539330482483e-02 2.140230089426040649e-01 1.544676423072814941e-01 -1.664068251848220825e-01 -8.644550293684005737e-02 -2.996315620839595795e-02 1.408999692648649216e-02 -7.705013267695903778e-04 3.446674644947052002e-01
-6.138313189148902893e-02 2.354313433170318604e-02 3.229238837957382202e-02 8.478683233261108398e-02 1.284565031528472900e-01 5.622003227472305298e-02 -2.008001357316970825e-01 2.162075042724609375e-01 4.064883664250373840e-02 -1.780214533209800720e-02 2.756884694099426270e-01 2.806275784969329834e-01 -1.801401562988758087e-02 2.135942131280899048e-01 8.763231337070465088e-02 -1.267955005168914795e-01 4.211874008178710938e-01 2.013531029224395752e-01 1.060077175498008728e-01 -8.584676682949066162e-02 -1.280802339315414429e-01 2.611950933933258057e-01 1.293179392814636230e-02 2.824067175388336182e-01 -1.744149997830390930e-02 -2.025733590126037598e-01 -1.582823097705841064e-01 3.014815151691436768e-01 -5.727412179112434387e-02 -4.327110201120376587e-02 1.301628202199935913e-01 2.716848850250244141e-01
-5.248804017901420593e-02 3.288652896881103516e-01 -3.481123223900794983e-02 -1.331466585397720337e-01 -7.893258589319884777e-04 1.537592411041259766e-01 -2.174323052167892456e-01 3.263257443904876709e-01 -1.500585079193115234e-01 3.148083686828613281e-01 -4.795016348361968994e-02 1.090244799852371216e-01 1.573805809020996094e-01 -2.599034830927848816e-02 -2.872204035520553589e-02 6.429908424615859985e-02 3.322174251079559326e-01 9.708492457866668701e-02 4.588587954640388489e-02 -6.214864179491996765e-02 2.550773620605468750e-01 3.698919117450714111e-01 -3.407960832118988037e-01 1.117721796035766602e-01 2.149245701730251312e-03 -1.411698311567306519e-01 4.324936121702194214e-02 1.187622621655464172e-01 1.937862485647201538e-02 1.003341674804687500e-01 4.113173857331275940e-02 1.490294188261032104e-01
-1.024687141180038452e-01 1.324025541543960571e-01 1.574114263057708740e-01 -1.988643705844879150e-01 1.944637596607208252e-01 -1.385397762060165405e-01 9.462837874889373779e-02 1.993227601051330566e-01 -2.922454476356506348e-01 -7.351402938365936279e-02 1.059267669916152954e-01 3.105831742286682129e-01 -1.068833246827125549e-01 2.102922350168228149e-01 2.595084607601165771e-01 -1.327895224094390869e-01 2.666632235050201416e-01 6.860110163688659668e-02 2.302870005369186401e-01 1.097638681530952454e-01 1.585014611482620239e-01 3.151142597198486328e-01 9.162049740552902222e-02 4.330659285187721252e-03 -3.284513354301452637e-01 -2.844651602208614349e-02 -1.960898488759994507e-01 2.970424108207225800e-02 6.772620230913162231e-02 1.243333965539932251e-01 9.116929769515991211e-02 1.127972900867462158e-01
-2.145239710807800293e-02 -2.048393636941909790e-01 -1.240720078349113464e-01 -3.942257165908813477e-01 8.367199450731277466e-02 1.430360823869705200e-01 3.426862508058547974e-02 1.565103828907012939e-01 -7.514858990907669067e-02 1.080154776573181152e-01 -3.941892180591821671e-03 2.733320295810699463e-01 -2.596987597644329071e-02 -3.925403952598571777e-02 5.511418730020523071e-02 -1.902156919240951538e-01 3.127617537975311279e-01 1.316676884889602661e-01 -2.285405993461608887e-02 -4.202595725655555725e-02 5.283934623003005981e-02 5.450624972581863403e-02 -2.824080586433410645e-01 2.535243034362792969e-01 -5.529281497001647949e-02 1.984499990940093994e-01 -5.186360478401184082e-01 4.804332926869392395e-02 9.085152298212051392e-02 4.317438602447509766e-02 2.277568355202674866e-02 -9.253462404012680054e-02
1.946573108434677124e-01 1.358682066202163696e-01 -3.474840521812438965e-01 -3.615074157714843750e-01 -9.219355136156082153e-02 -6.415807455778121948e-02 1.538618002086877823e-02 1.100598573684692383e-01 1.605507731437683105e-01 -1.894052177667617798e-01 1.569269597530364990e-01 1.883280277252197266e-01 -2.120324373245239258e-01 8.777853846549987793e-02 1.502366513013839722e-01 2.087024003267288208e-01 3.163112103939056396e-01 1.486536562442779541e-01 1.401833537966012955e-02 1.940318569540977478e-02 -1.132064312696456909e-01 1.938474476337432861e-01 1.643438935279846191e-01 8.433135598897933960e-02 7.622826844453811646e-02 1.494390666484832764e-01 3.432489931583404541e-02 1.314888596534729004e-01 2.785255908966064453e-01 2.628315985202789307e-01 6.639907509088516235e-02 1.476536989212036133e-01
-2.257898598909378052e-01 5.760019272565841675e-02 -1.309066414833068848e-01 -1.448529809713363647e-01 9.051674604415893555e-02 1.677758842706680298e-01 -1.261201351881027222e-01 1.160313710570335388e-01 -2.212352678179740906e-02 1.958053410053253174e-01 -1.774077713489532471e-01 3.591381013393402100e-01 -4.126239195466041565e-02 5.655844137072563171e-02 3.135716617107391357e-01 -1.789710819721221924e-01 5.011227726936340332e-01 1.452761143445968628e-01 6.406184751540422440e-03 -9.388384222984313965e-02 -2.100593596696853638e-02 7.461452484130859375e-02 -1.759360432624816895e-01 1.089152134954929352e-02 -5.826294422149658203e-02 -1.302365064620971680e-01 -3.758341073989868164e-01 4.310272634029388428e-02 -6.404940783977508545e-02 1.364941745996475220e-01 5.443874001502990723e-02 -1.262426027096807957e-03
-1.525719277560710907e-02 -3.591749072074890137e-02 -2.399238348007202148e-01 -1.979684233665466309e-01 3.627612022683024406e-03 -1.809495538473129272e-01 -3.222793936729431152e-01 1.465752720832824707e-01 1.037511751055717468e-01 -1.090532019734382629e-01 -7.456014864146709442e-03 5.596445128321647644e-02 -2.734202742576599121e-01 1.305616796016693115e-01 1.094373166561126709e-01 -8.371327072381973267e-02 1.491977721452713013e-01 -3.036517277359962463e-02 -2.442386597394943237e-01 -1.288182735443115234e-01 1.286869049072265625e-01 2.908367514610290527e-01 -1.379484981298446655e-01 1.476932168006896973e-01 4.675539582967758179e-02 4.019047692418098450e-02 -3.775801956653594971e-01 -1.748402565717697144e-01 7.871567457914352417e-02 3.412800133228302002e-01 -8.741544187068939209e-02 2.414934933185577393e-01
6.764678657054901123e-02 -1.129584088921546936e-01 -1.429304946213960648e-02 -1.502262949943542480e-01 -1.338172107934951782e-01 -1.351289749145507812e-01 -1.507188677787780762e-01 -1.179004460573196411e-01 3.048007376492023468e-02 -1.104848906397819519e-01 1.193602532148361206e-01 5.848198011517524719e-02 -1.968975514173507690e-01 5.680838972330093384e-02 2.900271862745285034e-02 -2.253206968307495117e-01 1.140569299459457397e-01 4.325118958950042725e-01 -1.178211420774459839e-01 -9.831284731626510620e-02 9.819921106100082397e-02 2.187943607568740845e-01 -1.051970049738883972e-01 9.432911872863769531e-02 3.594714030623435974e-02 8.715915679931640625e-02 -2.745189368724822998e-01 1.896680742502212524e-01 2.226062864065170288e-01 4.938521385192871094e-01 1.233041584491729736e-01 1.809064149856567383e-01
-1.014012768864631653e-01 3.494072854518890381e-01 4.744932055473327637e-03 -3.757351934909820557e-01 -3.799026133492588997e-03 -2.436197251081466675e-01 -1.198721379041671753e-01 8.025828003883361816e-02 -6.470874696969985962e-02 -2.937341928482055664e-01 7.560832798480987549e-02 6.109270080924034119e-02 -3.463112935423851013e-02 -3.887641802430152893e-02 2.056539952754974365e-01 5.394916608929634094e-02 1.932941079139709473e-01 -1.029194518923759460e-01 7.694841176271438599e-02 1.548268944025039673e-01 1.702491343021392822e-01 5.021641403436660767e-02 -3.323368132114410400e-01 -7.399292290210723877e-02 -8.917462825775146484e-02 -8.303283154964447021e-02 -4.453642666339874268e-01 -3.504506126046180725e-02 7.342926412820816040e-02 2.935314923524856567e-02 6.213063746690750122e-02 2.204815596342086792e-01
2.348363250494003296e-01 2.671574354171752930e-01 -6.237027794122695923e-02 -7.077656686305999756e-02 -1.892451494932174683e-01 -2.026193737983703613e-01 -9.084822610020637512e-03 -2.133107744157314301e-03 -2.131995260715484619e-01 1.827815473079681396e-01 2.826323509216308594e-01 -4.216240718960762024e-02 -1.919486671686172485e-01 2.989639937877655029e-01 2.559474706649780273e-01 -3.788243979215621948e-02 1.011973991990089417e-01 2.542572021484375000e-01 -1.201897743158042431e-03 1.010796725749969482e-01 6.372583657503128052e-02 2.300986051559448242e-01 -9.739527851343154907e-02 2.380767911672592163e-01 1.296681910753250122e-01 2.405044138431549072e-01 -9.975857287645339966e-02 -1.326656043529510498e-01 -1.589338630437850952e-01 1.237714290618896484e-02 4.252869635820388794e-02 -3.102019727230072021e-01
-5.766805633902549744e-02 2.049766033887863159e-01 -8.893566578626632690e-02 -3.032310605049133301e-01 2.405829131603240967e-01 2.451494485139846802e-01 -7.516266405582427979e-02 1.174729987978935242e-01 -2.724611163139343262e-01 -1.797027587890625000e-01 -8.712358772754669189e-03 3.149500489234924316e-01 1.126168593764305115e-01 -6.627104431390762329e-02 3.226359486579895020e-01 -2.451177835464477539e-01 1.699577122926712036e-01 6.169403716921806335e-02 9.777401387691497803e-02 -3.758396208286285400e-02 2.587632089853286743e-02 2.360782176256179810e-01 -4.610868170857429504e-02 1.051560342311859131e-01 1.260742098093032837e-01 -2.058130353689193726e-01 -2.891045212745666504e-01 4.800057038664817810e-02 5.093115195631980896e-02 6.662479788064956665e-02 -2.478943467140197754e-01 -6.670861691236495972e-02
3.605460524559020996e-01 4.008670151233673096e-01 -2.108320891857147217e-01 -3.695564717054367065e-02 -1.897202618420124054e-02 -1.387235075235366821e-01 -8.064657449722290039e-02 -1.062234193086624146e-01 -1.807011961936950684e-01 2.397304028272628784e-02 -1.604148303158581257e-03 2.657434903085231781e-03 1.025740131735801697e-01 3.551724255084991455e-01 1.169676855206489563e-01 -1.521892696619033813e-01 1.293412148952484131e-01 2.567013800144195557e-01 -2.044180333614349365e-01 3.322288990020751953e-01 -6.025682389736175537e-02 -2.423578500747680664e-02 -1.054895594716072083e-01 1.062472313642501831e-01 4.725182801485061646e-02 8.414452522993087769e-02 -2.709702551364898682e-01 -6.790287792682647705e-02 4.879133403301239014e-02 1.237553879618644714e-01 -7.984405383467674255e-03 2.298368364572525024e-01
-8.728103339672088623e-02 3.002232611179351807e-01 9.130309335887432098e-03 -2.665114998817443848e-01 -2.993454039096832275e-01 6.587201356887817383e-02 -1.505863815546035767e-01 2.683640420436859131e-01 -1.247731819748878479e-01 -5.808499827980995178e-02 1.702204160392284393e-02 6.935098022222518921e-02 1.328807231038808823e-02 -5.088740959763526917e-02 1.641728579998016357e-01 1.232503801584243774e-01 1.119156461209058762e-02 3.647144734859466553e-01 -9.408001787960529327e-03 1.679946929216384888e-01 -2.701293230056762695e-01 7.066616415977478027e-02 -1.652992069721221924e-01 2.328130900859832764e-01 -3.635943681001663208e-02 2.026987075805664062e-01 -2.045848071575164795e-01 1.149868071079254150e-01 1.198283359408378601e-01 -2.227922827005386353e-01 3.002184927463531494e-01 3.144973888993263245e-02
-9.555346332490444183e-03 1.202307119965553284e-01 1.273237168788909912e-01 3.479299321770668030e-02 2.146796584129333496e-01 -2.385654002428054810e-01 6.260110437870025635e-02 -1.486710738390684128e-02 3.965778276324272156e-02 -4.981020838022232056e-02 1.074141338467597961e-01 3.823362290859222412e-01 7.547920942306518555e-02 3.503054678440093994e-01 1.316568851470947266e-01 -1.708482354879379272e-01 3.877851068973541260e-01 2.556589841842651367e-01 2.549444139003753662e-01 -6.237557530403137207e-02 4.908667877316474915e-02 -1.811773627996444702e-01 -2.120217680931091309e-01 1.279600709676742554e-01 1.392928231507539749e-02 -3.073904290795326233e-02 -2.687898278236389160e-01 4.872609302401542664e-02 -3.244486078619956970e-02 9.023867547512054443e-02 -1.986865699291229248e-01 -1.362477689981460571e-01
2.330554872751235962e-01 7.197431474924087524e-02 -2.704511582851409912e-01 -2.143911570310592651e-01 5.701455473899841309e-02 -1.409136801958084106e-01 -1.192628368735313416e-01 -6.086618825793266296e-02 -1.330744922161102295e-01 2.289399562869220972e-04 -7.001134753227233887e-02 1.268475651741027832e-01 2.234769240021705627e-02 1.062149740755558014e-02 9.485571086406707764e-02 1.419363319873809814e-01 2.894837856292724609e-01 3.701245877891778946e-03 8.513456210494041443e-03 -5.122186616063117981e-02 5.061392486095428467e-02 4.524339735507965088e-01 1.167330592870712280e-01 2.610088288784027100e-01 -2.085278183221817017e-02 1.724538952112197876e-01 -3.163840174674987793e-01 -1.653822809457778931e-01 1.241660192608833313e-01 2.830832302570343018e-01 2.868034243583679199e-01 3.081168420612812042e-02
2.209747955203056335e-02 9.174716472625732422e-02 2.044933103024959564e-02 -2.070986479520797729e-01 8.895710110664367676e-02 -3.379977643489837646e-01 -1.812143474817276001e-01 4.088122025132179260e-02 -5.212707445025444031e-02 -9.004488587379455566e-02 3.472709655761718750e-01 2.301516979932785034e-01 2.584598399698734283e-02 -4.003524314612150192e-03 1.304720491170883179e-01 2.474270910024642944e-01 1.883373260498046875e-01 6.624445319175720215e-02 7.835026830434799194e-03 -6.402672082185745239e-02 8.493509888648986816e-02 5.920463204383850098e-01 -9.521184861660003662e-02 -1.278108358383178711e-01 1.474283635616302490e-01 -2.271596901118755341e-02 -1.318202018737792969e-01 6.640304625034332275e-02 8.663525432348251343e-02 7.919751852750778198e-02 1.404266208410263062e-01 -1.520282775163650513e-01
2.252815663814544678e-02 2.289842218160629272e-01 1.065104752779006958e-01 -8.308667689561843872e-02 1.896034032106399536e-01 6.909289211034774780e-02 -2.782602049410343170e-02 -5.651923641562461853e-02 6.592336297035217285e-02 1.311179846525192261e-01 2.530812323093414307e-01 -7.087749894708395004e-03 -1.418809443712234497e-01 8.591450750827789307e-02 -7.716682739555835724e-03 6.425585597753524780e-02 2.428787499666213989e-01 -2.036360837519168854e-02 -1.541676819324493408e-01 7.960924506187438965e-02 -2.565456926822662354e-01 2.913276255130767822e-01 -3.691412210464477539e-01 2.906391024589538574e-01 -2.362589687108993530e-01 2.073415070772171021e-01 -3.026887476444244385e-01 5.951610952615737915e-02 -5.352691933512687683e-02 2.058965116739273071e-01 -2.544585764408111572e-01 -4.321809485554695129e-02
-1.201759055256843567e-01 1.550634652376174927e-01 6.712987273931503296e-02 -3.384176492691040039e-01 1.991919428110122681e-01 -1.677889190614223480e-02 -1.479610204696655273e-01 9.536363929510116577e-02 -1.495850384235382080e-01 -1.183525621891021729e-01 -1.716554462909698486e-01 -1.224946603178977966e-01 1.672381348907947540e-02 1.679805219173431396e-01 1.623619496822357178e-01 -7.696282118558883667e-02 -1.989658176898956299e-02 1.731859892606735229e-01 2.457417398691177368e-01 -1.640875637531280518e-01 1.196112260222434998e-01 2.442036569118499756e-01 -2.179254591464996338e-01 -1.724673807621002197e-01 -1.688981987535953522e-02 4.071388244628906250e-01 -3.737739622592926025e-01 -4.153703898191452026e-02 1.973478049039840698e-01 4.115267470479011536e-02 -1.621778868138790131e-02 1.124058216810226440e-01
2.312480658292770386e-01 -4.019906744360923767e-02 -1.958413124084472656e-01 -2.897870838642120361e-01 -4.183385893702507019e-02 -1.845187246799468994e-01 -1.408662796020507812e-01 8.094319701194763184e-02 -1.909522712230682373e-01 5.487298965454101562e-02 -1.051638722419738770e-01 4.142509773373603821e-02 -1.429183483123779297e-01 8.922573924064636230e-02 8.200675249099731445e-02 -1.435011625289916992e-02 5.019232034683227539e-01 -2.334493584930896759e-02 2.077508866786956787e-01 1.095516756176948547e-01 -1.527465432882308960e-01 2.959828972816467285e-01 1.772348284721374512e-01 1.295468509197235107e-01 2.534560263156890869e-01 2.407318502664566040e-01 -1.160237565636634827e-01 -7.556961476802825928e-02 2.013517543673515320e-02 1.698089987039566040e-01 1.442804634571075439e-01 -1.209587380290031433e-01
5.062741041183471680e-02 1.907932162284851074e-01 -5.736970156431198120e-02 -3.122928738594055176e-01 1.142172813415527344e-01 -1.392270773649215698e-01 -1.735250800848007202e-01 3.076514042913913727e-02 -2.141217328608036041e-02 -7.888749986886978149e-02 2.856157124042510986e-01 3.186899125576019287e-01 1.253179609775543213e-01 1.552561521530151367e-01 1.304955184459686279e-01 2.142948359251022339e-01 1.120245084166526794e-01 1.923118978738784790e-01 4.305735975503921509e-02 1.153876483440399170e-01 2.187332063913345337e-01 4.785639941692352295e-01 -5.855488777160644531e-02 -2.133828103542327881e-01 2.228997498750686646e-01 1.488123238086700439e-01 -1.015340089797973633e-01 -1.038518100976943970e-01 1.333743706345558167e-02 -1.148445345461368561e-02 1.424298733472824097e-01 9.889654815196990967e-03
-8.928641676902770996e-03 2.121599465608596802e-01 1.703595370054244995e-01 -1.045705527067184448e-01 1.346788406372070312e-01 -1.548898667097091675e-01 -9.650083631277084351e-02 1.221225261688232422e-01 -1.020236238837242126e-01 -1.003924291580915451e-02 4.803634062409400940e-02 3.442471623420715332e-01 3.250859081745147705e-01 7.879494130611419678e-02 7.849080860614776611e-02 -1.803245991468429565e-01 2.765677869319915771e-01 -7.079846411943435669e-02 1.322639137506484985e-01 -2.171830832958221436e-01 2.204351872205734253e-01 2.075856775045394897e-01 -1.310747265815734863e-01 1.426087021827697754e-01 -2.621465623378753662e-01 9.237332642078399658e-02 -2.782232165336608887e-01 -2.409289181232452393e-01 -4.631766304373741150e-02 1.224038675427436829e-01 -2.329053431749343872e-01 -8.519355207681655884e-02
-2.164848148822784424e-02 -7.827365770936012268e-03 -1.772551685571670532e-01 -2.428147941827774048e-01 6.361114233732223511e-02 -1.362404078245162964e-01 -1.310248523950576782e-01 1.841076165437698364e-01 7.688088715076446533e-02 -3.659029304981231689e-02 1.713641174137592316e-02 9.022462368011474609e-02 -1.187895312905311584e-01 -1.832403475418686867e-03 6.528551876544952393e-02 -1.960391849279403687e-01 1.515069454908370972e-01 1.630848050117492676e-01 -2.781764566898345947e-01 8.642321079969406128e-02 -1.610006242990493774e-01 2.182648032903671265e-01 -2.887940704822540283e-01 2.494028508663177490e-01 -3.583367541432380676e-02 1.286619007587432861e-01 -2.490271478891372681e-01 1.640954315662384033e-01 3.550448715686798096e-01 3.044219911098480225e-01 2.892955243587493896e-01 -1.269774325191974640e-02
9.069801867008209229e-02 1.950986683368682861e-01 7.033465057611465454e-02 -1.053985282778739929e-01 7.319916784763336182e-02 1.634022295475006104e-01 -2.524000406265258789e-01 1.155836135149002075e-01 -1.975313723087310791e-01 -1.357167810201644897e-01 1.322038769721984863e-01 3.151060640811920166e-02 5.641901120543479919e-02 5.947490036487579346e-02 -1.963955760002136230e-01 -1.154960021376609802e-01 3.164693117141723633e-01 1.630132347345352173e-01 2.897377610206604004e-01 -7.623311877250671387e-02 -1.419928669929504395e-01 1.291015446186065674e-01 1.134439632296562195e-01 1.430107504129409790e-01 -3.051917850971221924e-01 2.047380506992340088e-01 -4.326591789722442627e-01 -8.227941393852233887e-02 -1.111073642969131470e-01 2.049912512302398682e-01 2.793079428374767303e-02 1.522663980722427368e-01
-6.925810594111680984e-03 2.966158986091613770e-01 -2.317950129508972168e-01 -3.433800637722015381e-01 -6.836507469415664673e-02 1.737973839044570923e-01 -5.696147563867270947e-04 5.245217680931091309e-02 -3.335759788751602173e-02 -1.124230101704597473e-01 -1.385233104228973389e-01 5.126800760626792908e-02 1.816925257444381714e-01 3.278480172157287598e-01 1.551714688539505005e-01 -1.947281360626220703e-01 3.332699537277221680e-01 1.222342401742935181e-01 7.516320794820785522e-02 1.479789800941944122e-02 -1.903705447912216187e-01 1.873601675033569336e-01 -1.654647439718246460e-01 -3.119148313999176025e-01 1.682780385017395020e-01 1.122621074318885803e-01 -2.225891500711441040e-01 2.704260498285293579e-02 -8.082187175750732422e-02 -8.803502470254898071e-02 -1.481916904449462891e-01 9.646537899971008301e-02
3.862727060914039612e-02 6.504090130329132080e-02 -7.076431065797805786e-02 -5.304236710071563721e-02 1.900546699762344360e-01 2.986460626125335693e-01 -1.828039288520812988e-01 -8.767432533204555511e-03 1.470387279987335205e-01 6.247047707438468933e-02 -9.257839620113372803e-02 1.464690640568733215e-02 -1.080110203474760056e-02 2.733290195465087891e-01 1.474709063768386841e-01 -8.351516909897327423e-03 3.840227127075195312e-01 1.434704512357711792e-01 8.078278601169586182e-02 1.852152124047279358e-02 2.320490777492523193e-01 2.861934006214141846e-01 -8.012845367193222046e-02 2.669667825102806091e-02 -1.134067177772521973e-01 -1.012534424662590027e-01 -3.491382002830505371e-01 3.872054442763328552e-02 2.385936975479125977e-01 2.421524226665496826e-01 -2.712050676345825195e-01 2.079935222864151001e-01
2.570549845695495605e-01 1.780869066715240479e-01 7.215801626443862915e-02 -1.712309271097183228e-01 -4.366407170891761780e-02 -2.476075738668441772e-01 -2.408100217580795288e-01 7.847901433706283569e-03 8.107003569602966309e-02 1.302331537008285522e-01 -5.369579419493675232e-02 3.249190282076597214e-03 -9.797889739274978638e-02 -6.315051764249801636e-02 -1.308311522006988525e-02 6.844489276409149170e-02 3.018682599067687988e-01 1.304741203784942627e-01 -1.162574663758277893e-01 2.695378661155700684e-01 -1.644027680158615112e-01 1.500957459211349487e-01 -6.110341101884841919e-02 3.613629043102264404e-01 1.604160666465759277e-01 -8.481533080339431763e-02 -3.388196825981140137e-01 4.436074569821357727e-02 1.523561179637908936e-01 3.721921443939208984e-01 -1.080792248249053955e-01 -1.552204135805368423e-02
4.733128845691680908e-02 2.809073925018310547e-01 5.273139104247093201e-02 -5.141020938754081726e-02 -9.327200055122375488e-02 4.185396730899810791e-01 2.114172652363777161e-02 1.318518370389938354e-01 -1.158751994371414185e-01 -1.805733889341354370e-02 -2.504340605810284615e-03 3.026213645935058594e-01 -2.455402724444866180e-02 -2.748012356460094452e-02 2.780891358852386475e-01 6.111500784754753113e-02 3.528463244438171387e-01 2.164123952388763428e-01 9.178373962640762329e-02 1.706480532884597778e-01 -1.152199786156415939e-02 6.934962421655654907e-02 -6.014362350106239319e-02 3.472388982772827148e-01 -1.531240642070770264e-01 2.486522793769836426e-01 -1.455881446599960327e-02 -1.747060865163803101e-01 -5.304227396845817566e-02 2.130610793828964233e-01 9.260688722133636475e-02 1.146582290530204773e-01
7.858590036630630493e-02 4.445587098598480225e-02 -1.295929104089736938e-01 -3.577564656734466553e-01 2.601119577884674072e-01 -6.765486299991607666e-02 3.317772177979350090e-03 -6.333087384700775146e-02 -7.887586951255798340e-03 -9.369545616209506989e-03 3.852615505456924438e-02 1.695824228227138519e-02 -1.477039977908134460e-02 -3.452808260917663574e-01 8.137491345405578613e-02 5.394836887717247009e-02 3.102148771286010742e-01 -8.919895440340042114e-02 1.663388460874557495e-01 -9.543929994106292725e-02 -8.545626886188983917e-03 2.665800750255584717e-01 3.312329947948455811e-02 1.796108037233352661e-01 2.385874046012759209e-03 3.761326670646667480e-01 -4.758928418159484863e-01 2.589804679155349731e-02 2.233540825545787811e-02 7.862908393144607544e-02 -7.339835911989212036e-02 1.172970980405807495e-01
7.578598335385322571e-03 1.512649059295654297e-01 -9.990363568067550659e-02 -2.066239416599273682e-01 -8.325881510972976685e-02 -6.431265175342559814e-02 -3.127927482128143311e-01 1.955300122499465942e-01 -4.411004483699798584e-02 -2.042493820190429688e-01 2.408461272716522217e-01 2.109279930591583252e-01 9.698887169361114502e-02 1.322776377201080322e-01 1.350928544998168945e-01 1.148798316717147827e-01 1.524611562490463257e-01 6.998641043901443481e-02 -2.243006527423858643e-01 -3.887610137462615967e-02 4.721758142113685608e-02 1.603958457708358765e-01 1.461357325315475464e-01 -9.021762758493423462e-03 2.171852290630340576e-01 2.879813015460968018e-01 -1.608531028032302856e-01 -2.881976664066314697e-01 1.115720942616462708e-01 3.678827285766601562e-01 -2.178151458501815796e-01 -9.546528756618499756e-02
-4.312258958816528320e-02 9.350162744522094727e-02 3.113273158669471741e-02 -3.243634700775146484e-01 -1.395810511894524097e-03 -1.242041401565074921e-02 -3.287103474140167236e-01 2.054098546504974365e-01 -9.787429869174957275e-02 -1.247891038656234741e-01 1.185990348458290100e-01 1.884225010871887207e-01 7.307055592536926270e-02 2.235558629035949707e-02 3.080758452415466309e-02 3.355681002140045166e-01 2.043642699718475342e-01 2.163186222314834595e-01 5.609961971640586853e-02 3.613040596246719360e-02 3.665389120578765869e-02 5.453681573271751404e-02 -4.212806373834609985e-02 1.999713629484176636e-01 1.052365750074386597e-01 1.948575377464294434e-01 3.783701732754707336e-02 -4.163221716880798340e-01 8.836191147565841675e-02 2.538414299488067627e-01 -3.178119361400604248e-01 -5.062326416373252869e-02
8.377633988857269287e-02 -7.121112197637557983e-02 -5.232615396380424500e-02 -7.844754308462142944e-02 -1.149639114737510681e-01 2.677782475948333740e-01 -1.709636300802230835e-01 2.328996956348419189e-01 -2.382275909185409546e-01 -9.724351763725280762e-02 1.565152853727340698e-01 5.936187133193016052e-02 1.725255697965621948e-01 1.138961911201477051e-01 2.562187612056732178e-01 1.056970804929733276e-01 2.640904188156127930e-01 1.379720717668533325e-01 9.819474816322326660e-02 -2.164367120712995529e-03 -2.857379317283630371e-01 3.571787178516387939e-01 2.824009954929351807e-01 2.125951796770095825e-01 2.184448242187500000e-01 1.500640362501144409e-01 -2.007560580968856812e-01 -8.417209237813949585e-02 8.244421333074569702e-02 1.715754866600036621e-01 -8.042274415493011475e-02 -6.256069988012313843e-02
-1.088631153106689453e-02 3.932458162307739258e-01 4.724905267357826233e-02 -3.077420592308044434e-01 1.298931986093521118e-01 -4.779316857457160950e-02 1.492687165737152100e-01 1.572678089141845703e-01 1.248653512448072433e-02 1.109125018119812012e-01 3.640670701861381531e-02 3.586174249649047852e-01 -5.961202457547187805e-02 1.718130260705947876e-01 1.614684611558914185e-02 -3.928391635417938232e-02 -4.789181426167488098e-02 7.546371966600418091e-02 8.058512955904006958e-02 -1.373403817415237427e-01 -2.059310227632522583e-01 3.799780607223510742e-01 -1.940998584032058716e-01 2.763844430446624756e-01 -1.617778986692428589e-01 1.080542132258415222e-01 -1.239327043294906616e-01 5.988728627562522888e-02 -3.354442305862903595e-03 -9.030038118362426758e-02 -2.927685379981994629e-01 -1.413961499929428101e-01
2.198900878429412842e-01 1.305913627147674561e-01 -2.727302312850952148e-01 -2.630050480365753174e-01 3.280582651495933533e-02 -1.917607635259628296e-01 -6.321930885314941406e-02 2.061182558536529541e-01 -8.325576782226562500e-02 2.585050463676452637e-02 -1.050831452012062073e-01 -1.454065646976232529e-02 -4.547393321990966797e-02 -4.404484480619430542e-02 1.528082787990570068e-01 1.754995137453079224e-01 3.534111678600311279e-01 1.150471568107604980e-01 1.736913621425628662e-01 5.817754194140434265e-02 -2.944328188896179199e-01 2.840475440025329590e-01 7.158529758453369141e-02 3.109612166881561279e-01 1.777022182941436768e-01 -1.840180158615112305e-02 -2.534781098365783691e-01 3.621226176619529724e-02 7.615826278924942017e-02 2.277069240808486938e-01 1.810578107833862305e-01 -3.006542474031448364e-02
7.409437559545040131e-03 1.899982243776321411e-01 3.996432945132255554e-02 -3.161474764347076416e-01 1.343872696161270142e-01 -2.040082216262817383e-01 -2.725353837013244629e-01 5.477192997932434082e-02 6.985777616500854492e-02 -1.055416166782379150e-01 3.197145760059356689e-01 2.430745810270309448e-01 1.377878636121749878e-01 5.866637080907821655e-02 4.303538054227828979e-02 2.227030545473098755e-01 2.291814833879470825e-01 2.521806061267852783e-01 7.091017812490463257e-02 -8.717522956430912018e-03 2.251795083284378052e-01 4.455473423004150391e-01 -2.836343133822083473e-03 -1.039440780878067017e-01 2.387127876281738281e-01 8.716567605733871460e-02 7.943394593894481659e-03 -1.364439725875854492e-01 -1.929838210344314575e-02 8.935826271772384644e-02 1.788390055298805237e-02 3.088610060513019562e-02
1.979512274265289307e-01 -3.223196044564247131e-02 -5.781097337603569031e-02 3.722500801086425781e-02 -1.045916005969047546e-01 2.784003019332885742e-01 -1.613912284374237061e-01 2.291810065507888794e-01 1.756065040826797485e-01 -6.087557226419448853e-02 2.458394318819046021e-01 4.176741465926170349e-02 4.240234941244125366e-02 1.203630417585372925e-01 2.737034261226654053e-01 -2.394263148307800293e-01 3.527804017066955566e-01 6.571611016988754272e-02 -1.051014438271522522e-01 -1.262598037719726562e-01 2.277155965566635132e-02 1.219863593578338623e-01 -1.735357195138931274e-01 9.461778402328491211e-02 3.027222305536270142e-02 7.274933904409408569e-02 -4.236980080604553223e-01 5.923930183053016663e-02 -6.169140711426734924e-02 4.070389643311500549e-02 2.458103448152542114e-01 -2.782661914825439453e-01
-1.200808361172676086e-01 3.756298124790191650e-02 3.310304135084152222e-02 -9.508656710386276245e-02 -9.188439697027206421e-02 -2.085809409618377686e-01 -4.292986989021301270e-01 -5.757581442594528198e-02 2.708637118339538574e-01 -9.071812033653259277e-02 -8.603945374488830566e-02 -8.573134988546371460e-02 -1.733927875757217407e-01 1.075928956270217896e-01 -4.959145188331604004e-02 3.612704342231154442e-03 5.311435461044311523e-01 5.713045224547386169e-02 4.166598618030548096e-02 2.374363504350185394e-02 4.443486779928207397e-02 1.558805406093597412e-01 -2.541412413120269775e-01 7.847452163696289062e-02 -6.387792527675628662e-02 5.672467872500419617e-02 -3.369697034358978271e-01 -5.496429651975631714e-02 1.233563572168350220e-01 2.174955010414123535e-01 8.192713558673858643e-02 1.273203194141387939e-01
-2.514562569558620453e-02 3.371440619230270386e-02 -1.920318752527236938e-01 -8.422441035509109497e-02 1.511853784322738647e-01 2.023005634546279907e-01 -9.538846462965011597e-02 -1.077773422002792358e-01 -1.072224304080009460e-01 1.336144506931304932e-01 -9.288389980792999268e-02 8.062497526407241821e-02 -1.555757373571395874e-01 7.487339526414871216e-02 2.484076619148254395e-01 -3.425704538822174072e-01 4.496532976627349854e-01 -9.083836525678634644e-02 -2.315640747547149658e-01 3.462573885917663574e-02 -4.759600758552551270e-02 3.293839097023010254e-01 -2.311052083969116211e-01 8.102456480264663696e-02 -2.610723674297332764e-01 1.514582484960556030e-01 -1.784944683313369751e-01 6.214773282408714294e-03 2.107174843549728394e-01 1.868894509971141815e-02 9.843605756759643555e-02 5.461811646819114685e-02
-1.271994598209857941e-02 2.984902858734130859e-01 -1.630743443965911865e-01 -3.498238623142242432e-01 8.662302047014236450e-02 -5.629469174891710281e-03 1.606301814317703247e-01 -5.429460480809211731e-02 -3.181905150413513184e-01 2.126474631950259209e-03 1.036211773753166199e-01 3.236174955964088440e-02 1.270624399185180664e-01 -1.537388116121292114e-01 3.895979523658752441e-01 -2.476801127195358276e-01 3.194331228733062744e-01 9.848394244909286499e-02 -4.203734919428825378e-02 9.945829212665557861e-02 6.016021221876144409e-02 2.435736805200576782e-01 -1.535013765096664429e-01 -1.406245231628417969e-01 6.858722865581512451e-02 -1.142194867134094238e-01 -3.232795298099517822e-01 1.490390207618474960e-02 -1.942935213446617126e-02 -5.261848866939544678e-02 1.584714092314243317e-02 -6.308392435312271118e-02
-3.784111514687538147e-02 -1.007161289453506470e-02 -1.023579761385917664e-02 -8.901805430650711060e-02 1.260876655578613281e-01 1.067858934402465820e-01 4.823617637157440186e-02 2.382333427667617798e-01 -1.624334976077079773e-02 -2.996277511119842529e-01 4.467165842652320862e-02 3.927376866340637207e-02 1.638581007719039917e-01 3.981665074825286865e-01 2.105911374092102051e-01 -1.719675511121749878e-01 2.250698059797286987e-01 -5.544438026845455170e-03 6.483583897352218628e-02 -3.500442802906036377e-01 -1.035929918289184570e-01 4.061025381088256836e-01 -2.633215785026550293e-01 1.640347391366958618e-01 -1.292693018913269043e-01 1.775890439748764038e-01 -1.002444177865982056e-01 -1.370427459478378296e-01 1.298843324184417725e-01 -8.543869107961654663e-02 6.501962896436452866e-03 -2.366636320948600769e-02
-9.114418923854827881e-02 1.043288335204124451e-01 -8.344656787812709808e-03 5.677561461925506592e-02 1.627050042152404785e-01 3.691211342811584473e-02 -2.800791263580322266e-01 8.900093287229537964e-02 1.058443859219551086e-01 -1.158806309103965759e-01 9.596963971853256226e-02 -1.345205456018447876e-01 -1.237746775150299072e-01 1.990507543087005615e-01 3.037783876061439514e-02 1.946579366922378540e-01 4.039218425750732422e-01 1.369531005620956421e-01 -1.110952422022819519e-01 -1.429417878389358521e-01 3.181479498744010925e-02 3.076162338256835938e-01 -1.651536673307418823e-01 2.694297134876251221e-01 7.083062827587127686e-02 -2.143786102533340454e-01 -2.867101430892944336e-01 2.032815814018249512e-01 2.042132765054702759e-01 1.320957839488983154e-01 1.351180076599121094e-01 2.356247156858444214e-01
1.575865298509597778e-01 1.628236174583435059e-01 -4.226277172565460205e-01 -2.665358781814575195e-02 2.444158680737018585e-02 1.767651140689849854e-01 -1.251123696565628052e-01 2.493131160736083984e-01 -4.971868172287940979e-02 1.125777959823608398e-01 2.112275660037994385e-01 3.471338003873825073e-02 -4.480845853686332703e-02 -1.260155811905860901e-02 1.339923888444900513e-01 -1.432213634252548218e-01 9.885356575250625610e-02 2.327338010072708130e-01 -4.216691106557846069e-02 3.019294440746307373e-01 1.030929386615753174e-01 1.051209270954132080e-01 -3.499424457550048828e-01 -1.369003206491470337e-01 -2.156096743419766426e-03 2.245671153068542480e-01 -2.866517901420593262e-01 2.419577389955520630e-01 -6.343528511933982372e-04 1.455772817134857178e-01 -1.599686592817306519e-01 -1.972397603094577789e-02
7.629699073731899261e-03 2.674672193825244904e-02 -4.370139539241790771e-02 -3.160817027091979980e-01 3.337191045284271240e-01 -2.602074146270751953e-01 -2.465426027774810791e-01 6.017668917775154114e-02 -2.551193833351135254e-01 -2.224264293909072876e-01 5.096735060214996338e-02 -5.718352645635604858e-02 -1.555845588445663452e-01 -8.361877501010894775e-02 -1.617175713181495667e-02 5.985134840011596680e-02 2.841515541076660156e-01 -8.385203778743743896e-02 5.422420799732208252e-02 -1.091655995696783066e-02 -1.046193316578865051e-01 7.357760518789291382e-02 7.541962713003158569e-02 1.226107850670814514e-01 1.387239396572113037e-01 3.561502695083618164e-01 -4.094009995460510254e-01 7.976611703634262085e-02 1.376323215663433075e-02 9.642843157052993774e-02 -1.884701400995254517e-01 7.401125878095626831e-02
8.068754523992538452e-02 2.723204195499420166e-01 1.202137842774391174e-01 -1.733890175819396973e-01 3.245021402835845947e-02 9.251540154218673706e-02 -1.664606481790542603e-01 2.076656371355056763e-01 -1.081076413393020630e-01 -1.937535554170608521e-01 3.070605546236038208e-02 2.067445963621139526e-01 1.254401057958602905e-01 1.233642175793647766e-01 -1.528155505657196045e-01 -7.091826200485229492e-02 1.864124536514282227e-01 1.135158762335777283e-01 4.092056155204772949e-01 3.170116245746612549e-02 -6.155418232083320618e-03 1.209302097558975220e-01 1.932562291622161865e-01 1.585474610328674316e-01 -1.428303122520446777e-01 2.891809344291687012e-01 -3.537904620170593262e-01 -2.474224194884300232e-02 -1.173824220895767212e-01 2.223154157400131226e-01 2.287104427814483643e-01 5.971326678991317749e-02
8.750858902931213379e-02 -9.598927944898605347e-02 6.622937321662902832e-02 -2.433810681104660034e-01 -2.320283651351928711e-02 -3.184533715248107910e-01 -7.724165171384811401e-02 3.317523598670959473e-01 -3.177765607833862305e-01 -2.391029149293899536e-02 -5.922904983162879944e-02 3.155316784977912903e-02 6.988047808408737183e-02 2.793048918247222900e-01 2.707339525222778320e-01 1.866667717695236206e-01 2.057866454124450684e-01 2.026550322771072388e-01 2.320049516856670380e-02 -2.001394778490066528e-01 -1.580967009067535400e-01 7.749193161725997925e-02 -1.817523539066314697e-01 2.306133806705474854e-01 -2.124446183443069458e-01 2.437879443168640137e-01 -1.181859076023101807e-01 6.395200639963150024e-02 1.349990963935852051e-01 7.295955583686009049e-05 1.108721792697906494e-01 1.003488823771476746e-01
1.866861730813980103e-01 2.790487110614776611e-01 2.190772444009780884e-01 -8.728332072496414185e-02 3.938800469040870667e-02 -7.450904697179794312e-02 -2.146419435739517212e-01 -4.544686153531074524e-02 1.187140345573425293e-01 -1.845775246620178223e-01 -1.145803332328796387e-01 -1.025123819708824158e-01 -1.782380193471908569e-01 1.437291502952575684e-01 -1.788584887981414795e-02 -9.020273387432098389e-02 2.679641246795654297e-01 2.541077435016632080e-01 -6.496567279100418091e-02 2.037317305803298950e-01 -3.848981261253356934e-01 1.806938499212265015e-01 -1.456758100539445877e-02 2.353378683328628540e-01 -9.064498543739318848e-02 4.209378734230995178e-03 -3.495192527770996094e-01 -3.049884736537933350e-02 1.580188870429992676e-01 2.614565789699554443e-01 2.376435697078704834e-02 5.145225208252668381e-03
5.048539862036705017e-02 6.085036322474479675e-03 -5.568038672208786011e-03 -5.160129442811012268e-02 9.184655547142028809e-02 -3.122313022613525391e-01 -5.599952116608619690e-02 2.812823951244354248e-01 -2.920886874198913574e-01 -1.210674494504928589e-01 -1.989207118749618530e-01 -2.447537519037723541e-02 -7.355970144271850586e-02 2.498429268598556519e-01 2.963491380214691162e-01 1.633988879621028900e-02 3.192245960235595703e-01 3.880716115236282349e-02 2.590798586606979370e-02 -9.909539483487606049e-03 -2.512736320495605469e-01 1.032586619257926941e-01 -2.688431739807128906e-01 2.097597569227218628e-01 -2.498375624418258667e-01 2.940066158771514893e-01 -1.697643697261810303e-01 -2.472944557666778564e-02 9.297607094049453735e-02 -1.669970899820327759e-02 3.276310488581657410e-02 1.671323627233505249e-01
7.946125417947769165e-02 2.446468770503997803e-01 8.421164005994796753e-02 -4.183082878589630127e-01 -8.458352088928222656e-02 1.388452202081680298e-01 -8.944304287433624268e-02 1.694723963737487793e-01 -1.932945549488067627e-01 2.088212370872497559e-01 -1.071220636367797852e-01 6.112901121377944946e-02 1.592832207679748535e-01 1.481105685234069824e-01 2.010246813297271729e-01 -2.067507356405258179e-01 3.149414360523223877e-01 3.348793089389801025e-01 4.514163359999656677e-03 2.996544912457466125e-02 1.732933335006237030e-02 -1.220675744116306305e-02 -1.652390360832214355e-01 -1.228291168808937073e-01 1.675147712230682373e-01 -7.848019897937774658e-02 -3.168540000915527344e-01 5.685285851359367371e-02 1.591256856918334961e-01 9.564717113971710205e-02 -1.645300984382629395e-01 8.649869263172149658e-02
2.824656069278717041e-01 -6.186056882143020630e-02 -1.745791286230087280e-01 -2.992603182792663574e-01 1.423991471529006958e-01 5.289895832538604736e-02 -1.070529595017433167e-01 -1.626534909009933472e-01 7.247815281152725220e-02 3.563799336552619934e-02 -2.987412922084331512e-02 6.998954713344573975e-02 3.056301968172192574e-03 1.068862807005643845e-02 9.210588037967681885e-02 -1.040072739124298096e-01 3.733131289482116699e-01 6.832674145698547363e-02 1.570124328136444092e-01 2.353726476430892944e-01 -1.132999807596206665e-01 3.811619877815246582e-01 5.921520665287971497e-02 8.636257797479629517e-02 1.514946818351745605e-01 3.339233100414276123e-01 -1.397647410631179810e-01 -1.200556755065917969e-01 8.165103197097778320e-02 3.283417224884033203e-01 1.653275787830352783e-01 1.544855628162622452e-02
-9.862553328275680542e-03 1.315118372440338135e-01 -1.368800401687622070e-01 -8.541615307331085205e-02 -9.296555072069168091e-02 -2.220386713743209839e-01 1.438853144645690918e-01 8.904146030545234680e-03 -2.782360911369323730e-01 -9.145920723676681519e-02 1.070414558053016663e-01 1.973917186260223389e-01 2.286417186260223389e-01 3.218947052955627441e-01 1.249066889286041260e-01 -2.108604907989501953e-01 1.515700370073318481e-01 2.070870399475097656e-01 2.189360111951828003e-01 1.345156431198120117e-01 1.312935072928667068e-02 2.247729897499084473e-02 -2.337954789400100708e-01 5.546460673213005066e-02 2.055594325065612793e-01 -7.245073467493057251e-02 -1.659400910139083862e-01 1.098294034600257874e-01 3.560998439788818359e-01 1.464218497276306152e-01 -1.693475544452667236e-01 2.671387493610382080e-01
[truncated: 3,263,180 more chars]
