# Supplementary material for: The Language of Innovation
Source: PLoS One. 2020 Apr 30;15(4):e0230107. doi: 10.1371/journal.pone.0230107 (PMC7194493; doi:10.1371/journal.pone.0230107)
Supplement: S18 File — (GZ) [file pone.0230107.s018.tar.gz › 1996-2000/V2Run_25_VS_4500_embeddings1996-2000ED32.txt]

-2.689097821712493896e-01 -7.185894995927810669e-02 -2.699921131134033203e-01 2.899034023284912109e-01 -8.986029028892517090e-02 -3.402791172266006470e-02 2.970613241195678711e-01 4.702950268983840942e-02 1.985730081796646118e-01 3.966241783928126097e-04 1.200021356344223022e-01 9.032934904098510742e-02 -2.649564445018768311e-01 2.412244230508804321e-01 -1.330554485321044922e-01 -1.385187506675720215e-01 -1.248552929610013962e-02 2.066735476255416870e-01 1.292598806321620941e-02 -6.555937230587005615e-02 2.609564960002899170e-01 2.474262416362762451e-01 2.770566940307617188e-02 -1.897096633911132812e-02 9.192626923322677612e-02 -2.735717594623565674e-01 -8.303188532590866089e-02 -2.836347222328186035e-01 6.234630569815635681e-02 -1.408011019229888916e-01 2.512783110141754150e-01 5.789908394217491150e-02
4.777799919247627258e-02 -2.091685980558395386e-01 1.845861375331878662e-01 2.632046639919281006e-01 1.800098121166229248e-01 1.447601467370986938e-01 3.283321261405944824e-01 -2.006564438343048096e-01 9.025839716196060181e-02 -7.458101212978363037e-02 2.552826404571533203e-01 1.589275002479553223e-01 3.637965768575668335e-03 1.254598498344421387e-01 1.998622566461563110e-01 1.703995168209075928e-01 -4.030986502766609192e-02 2.309837937355041504e-01 1.773989945650100708e-02 -1.241342872381210327e-01 -1.446548551321029663e-01 -9.704657830297946930e-03 1.147218719124794006e-01 -2.229814678430557251e-01 -1.266267150640487671e-01 -2.472837716341018677e-01 -2.124359011650085449e-01 -2.805859446525573730e-01 -5.629612132906913757e-02 -1.252175569534301758e-01 -2.811690568923950195e-01 8.229997009038925171e-02
-5.706186965107917786e-02 -2.079715728759765625e-01 2.222629040479660034e-01 -7.104784995317459106e-02 -3.867458179593086243e-02 -1.228955835103988647e-01 2.361874580383300781e-01 -7.761212065815925598e-03 1.491719633340835571e-01 -1.571509987115859985e-01 3.473622798919677734e-01 1.499118059873580933e-01 1.561413109302520752e-01 5.845228210091590881e-02 -1.006745174527168274e-01 2.824952602386474609e-01 -2.703925669193267822e-01 3.832515180110931396e-01 -5.191799253225326538e-02 1.590074151754379272e-01 1.416018754243850708e-01 1.167425289750099182e-01 -2.045356035232543945e-01 1.209360659122467041e-01 -4.974165931344032288e-02 -2.725597918033599854e-01 -2.581186965107917786e-02 -2.395015954971313477e-01 7.756186276674270630e-02 -4.090066254138946533e-02 1.230116784572601318e-01 1.518450081348419189e-01
-3.405366241931915283e-01 1.270440071821212769e-01 -1.684720814228057861e-01 2.800542414188385010e-01 7.159344851970672607e-02 6.312552094459533691e-02 3.648127615451812744e-02 9.716381318867206573e-03 1.431907713413238525e-01 -1.210016235709190369e-01 4.155398905277252197e-01 -2.291705459356307983e-01 4.266069456934928894e-02 1.401198208332061768e-01 -1.096599474549293518e-01 5.771532282233238220e-02 -1.088638603687286377e-01 7.967490702867507935e-02 1.725294291973114014e-01 3.234771490097045898e-01 7.276971638202667236e-02 3.310265839099884033e-01 1.104280576109886169e-01 5.875173211097717285e-02 1.007513403892517090e-01 -3.125779032707214355e-01 -1.244040019810199738e-02 -1.291856318712234497e-01 6.029446050524711609e-02 1.430006623268127441e-01 -3.448121994733810425e-02 -1.424843668937683105e-01
-8.874744176864624023e-02 3.761386126279830933e-02 -1.469492167234420776e-01 1.522355079650878906e-01 -1.181981787085533142e-01 -8.025144226849079132e-03 1.670769602060317993e-01 -9.177523106336593628e-02 -1.772099733352661133e-02 -4.789081588387489319e-02 2.034977637231349945e-02 2.531357705593109131e-01 6.265074759721755981e-02 1.491557061672210693e-01 9.990082681179046631e-02 3.950999379158020020e-01 -1.540721654891967773e-01 2.781002223491668701e-01 1.950104832649230957e-01 -4.794676974415779114e-02 -4.237944260239601135e-02 1.984032243490219116e-01 -9.571075439453125000e-02 9.918005019426345825e-02 8.000858873128890991e-02 -4.489608108997344971e-01 -1.316243857145309448e-01 -2.421052902936935425e-01 2.102505415678024292e-02 2.682522172108292580e-03 1.913720518350601196e-01 3.371469378471374512e-01
4.286411777138710022e-02 -1.713290214538574219e-01 1.139065548777580261e-01 1.776933521032333374e-01 -1.165613085031509399e-01 -1.487628519535064697e-01 8.012393862009048462e-02 4.897952824831008911e-02 5.826510116457939148e-02 -4.002652317285537720e-02 1.655180752277374268e-01 7.563652843236923218e-02 -2.340466380119323730e-01 3.723200857639312744e-01 2.186570912599563599e-01 1.015696749091148376e-01 -6.774015724658966064e-02 2.752407789230346680e-01 1.520158052444458008e-01 9.849319607019424438e-02 7.360111176967620850e-02 4.794807732105255127e-02 -1.303719133138656616e-01 1.218371987342834473e-01 5.496026203036308289e-02 -3.422889709472656250e-01 -1.909556239843368530e-01 -3.086487948894500732e-01 3.821611776947975159e-02 -1.889843642711639404e-01 -4.340650513768196106e-02 3.826211988925933838e-01
-1.644103974103927612e-01 -2.925797998905181885e-01 -1.657981872558593750e-01 -1.880070194602012634e-02 -1.110891550779342651e-01 -2.552963420748710632e-02 3.480388969182968140e-02 -5.468373373150825500e-02 1.932181231677532196e-02 -5.308605730533599854e-02 4.142629802227020264e-01 5.876372009515762329e-02 -7.490870356559753418e-02 2.427391260862350464e-01 6.677743792533874512e-02 1.377296149730682373e-01 1.647207513451576233e-02 4.931895062327384949e-02 -5.328178033232688904e-02 1.882883757352828979e-01 1.349739134311676025e-01 1.852159202098846436e-01 1.634723842144012451e-01 2.598605677485466003e-02 7.913150638341903687e-02 -3.546928763389587402e-01 -6.475402414798736572e-02 -2.515380084514617920e-01 3.224408924579620361e-01 6.557301431894302368e-02 -9.801359474658966064e-02 3.711933493614196777e-01
-4.590284824371337891e-02 -1.570215970277786255e-01 -3.486317768692970276e-02 2.443507760763168335e-01 -3.291631117463111877e-02 3.180186031386256218e-04 2.299063205718994141e-01 -1.084820479154586792e-01 6.082063913345336914e-02 1.356300804764032364e-02 1.886987835168838501e-01 2.141127549111843109e-02 1.014781445264816284e-01 2.878005802631378174e-01 -1.256175339221954346e-01 -8.796604722738265991e-02 -8.531820029020309448e-02 2.159853130578994751e-01 1.769943386316299438e-01 7.762507349252700806e-02 3.229512572288513184e-01 -1.722902655601501465e-01 -2.248856425285339355e-02 -1.185569912195205688e-02 1.631378382444381714e-01 -2.735657691955566406e-01 -1.468630582094192505e-01 -2.339588105678558350e-01 2.455687075853347778e-01 1.328273415565490723e-01 4.386725369840860367e-03 4.564854204654693604e-01
-3.608425334095954895e-02 -1.384960711002349854e-01 1.493793874979019165e-01 2.125321477651596069e-01 2.065167725086212158e-01 1.865773200988769531e-01 -1.563828736543655396e-01 -3.017664849758148193e-01 1.000813245773315430e-01 -8.444339036941528320e-02 2.855652868747711182e-01 2.586959674954414368e-02 -8.008486032485961914e-02 1.708056777715682983e-02 -1.904276758432388306e-01 1.943492442369461060e-01 -1.737318187952041626e-01 1.467870920896530151e-01 3.003235720098018646e-02 6.811033189296722412e-02 6.089420989155769348e-02 5.885399132966995239e-02 -8.235380798578262329e-02 -2.646628320217132568e-01 1.437987089157104492e-01 -3.122824728488922119e-01 -2.678689658641815186e-01 -3.760240972042083740e-01 4.655615240335464478e-02 -2.751894854009151459e-02 2.127286493778228760e-01 1.347419619560241699e-01
-2.325076460838317871e-01 -2.414746582508087158e-01 -2.152764499187469482e-01 1.815238893032073975e-01 8.082652464509010315e-03 -6.891248375177383423e-02 2.825565636157989502e-01 -1.148666907101869583e-02 1.156606804579496384e-02 -1.039624959230422974e-01 3.753618597984313965e-01 -1.076804548501968384e-01 -1.167194545269012451e-01 4.418330192565917969e-01 -6.533198803663253784e-02 -8.631715923547744751e-02 7.029679417610168457e-02 1.639879643917083740e-01 2.430598884820938110e-01 -1.181323360651731491e-02 -1.151666268706321716e-01 8.388311415910720825e-02 1.053223609924316406e-01 6.588337570428848267e-02 1.614410728216171265e-01 -3.484556376934051514e-01 1.560409367084503174e-01 -6.372988224029541016e-02 -1.443162411451339722e-01 6.708537042140960693e-02 -1.023628488183021545e-01 -3.276504948735237122e-02
-6.247891858220100403e-02 -1.167260855436325073e-01 1.567665636539459229e-01 -1.389561891555786133e-01 1.029624138027429581e-02 1.449549198150634766e-01 1.980036199092864990e-01 -2.790655754506587982e-02 4.482953995466232300e-02 -1.000542342662811279e-01 3.471038937568664551e-01 2.218612097203731537e-02 2.146439701318740845e-01 1.636624783277511597e-01 6.546862423419952393e-02 1.871045231819152832e-01 -2.792881727218627930e-01 1.021227613091468811e-02 1.192692145705223083e-01 1.749489828944206238e-02 5.858408659696578979e-02 8.828881382942199707e-02 -9.304211288690567017e-02 -7.008636742830276489e-02 1.183151602745056152e-01 -5.164821743965148926e-01 -1.971786171197891235e-01 -1.727423965930938721e-01 3.698558509349822998e-01 -3.868094831705093384e-02 -6.566877663135528564e-02 1.511032432317733765e-01
-1.301902532577514648e-01 -1.360417753458023071e-01 1.381129212677478790e-02 7.857034355401992798e-02 -9.695009142160415649e-02 -4.570220783352851868e-02 1.725333370268344879e-02 6.934019923210144043e-02 1.761823594570159912e-01 1.273641586303710938e-01 2.135405689477920532e-01 1.726623475551605225e-01 7.166059222072362900e-03 2.021267414093017578e-01 6.658511608839035034e-02 1.583819389343261719e-01 -2.039868533611297607e-01 1.150232031941413879e-01 3.902285173535346985e-02 3.115357160568237305e-01 2.057336270809173584e-01 8.253972232341766357e-02 -1.450240015983581543e-01 -1.737818866968154907e-01 2.703437022864818573e-02 -4.715950787067413330e-01 1.077852100133895874e-01 -3.367025256156921387e-01 1.371748745441436768e-01 3.540771454572677612e-02 -1.205914020538330078e-01 3.346120417118072510e-01
-1.114034838974475861e-02 -4.077708125114440918e-01 4.482010006904602051e-02 2.613203823566436768e-01 6.809966266155242920e-02 -2.117010997608304024e-03 1.185250729322433472e-01 -1.259486377239227295e-01 5.019105598330497742e-02 7.393708825111389160e-02 2.942152321338653564e-01 -2.283905148506164551e-01 2.055868804454803467e-01 -5.732141807675361633e-02 7.776161283254623413e-02 1.701854318380355835e-01 -1.175602227449417114e-01 1.859106123447418213e-01 3.302223235368728638e-02 -1.729759573936462402e-02 -4.194599017500877380e-02 8.328866213560104370e-02 2.912824042141437531e-02 -3.062793910503387451e-01 7.459910213947296143e-02 -2.919327914714813232e-01 1.326814591884613037e-01 -4.470248818397521973e-01 -8.791127055883407593e-02 6.911969929933547974e-02 7.822423242032527924e-03 1.660082638263702393e-01
-1.898560859262943268e-02 -5.689476057887077332e-02 2.854200899600982666e-01 1.851303279399871826e-01 2.979180812835693359e-01 -2.050331383943557739e-01 2.743028700351715088e-01 -5.746576935052871704e-02 1.781348586082458496e-01 1.299929171800613403e-01 6.310980021953582764e-02 1.481785178184509277e-01 1.446172967553138733e-02 1.283884346485137939e-01 -6.020606309175491333e-02 5.240400508046150208e-02 1.102557964622974396e-02 1.882025301456451416e-01 3.815235570073127747e-02 8.334310352802276611e-02 1.711083054542541504e-01 2.384240031242370605e-01 2.326493710279464722e-01 -4.087494909763336182e-01 9.985044598579406738e-02 -6.074403226375579834e-02 -1.046881303191184998e-01 -3.569759428501129150e-01 4.049847275018692017e-02 1.178627237677574158e-01 -6.932195276021957397e-02 2.236849814653396606e-01
1.418023705482482910e-01 1.807972937822341919e-01 -4.861702024936676025e-02 5.821959301829338074e-02 -1.590692847967147827e-01 -2.861362993717193604e-01 2.187162935733795166e-01 -9.252960979938507080e-02 -7.020872831344604492e-02 1.653520911931991577e-01 3.247382640838623047e-01 2.417718619108200073e-01 1.504547744989395142e-01 2.365853935480117798e-01 2.258138917386531830e-02 1.041667386889457703e-01 -1.739636808633804321e-02 2.326094806194305420e-01 1.130461916327476501e-01 -1.290456652641296387e-01 -1.421393454074859619e-01 2.089782059192657471e-01 5.897103343158960342e-03 -3.138572871685028076e-01 -7.582233101129531860e-02 -3.933253288269042969e-01 -2.423621416091918945e-01 -3.899160772562026978e-02 -3.215684369206428528e-02 1.704276539385318756e-02 1.306476593017578125e-01 7.975544780492782593e-02
-8.421213924884796143e-02 -1.456370651721954346e-01 -1.939420253038406372e-01 1.354400217533111572e-01 -2.933354489505290985e-02 -1.580179929733276367e-01 2.701756358146667480e-01 1.126987040042877197e-01 1.921418756246566772e-01 -4.632627591490745544e-02 3.312461376190185547e-01 -1.603276841342449188e-02 -5.158917978405952454e-03 4.106008112430572510e-01 1.034538745880126953e-01 2.493826448917388916e-01 -2.491329163312911987e-01 -1.413290388882160187e-02 -6.613873690366744995e-02 1.393606364727020264e-01 1.294412165880203247e-01 -1.772474497556686401e-01 1.393256429582834244e-02 -6.347177922725677490e-02 7.726044859737157822e-03 -3.347764015197753906e-01 1.119281947612762451e-01 4.450339451432228088e-02 2.246669679880142212e-01 -4.368072003126144409e-02 4.030861705541610718e-02 3.074841797351837158e-01
1.602309755980968475e-02 -2.201444059610366821e-01 -2.105069309473037720e-01 1.607538610696792603e-01 -7.788720726966857910e-02 1.787987351417541504e-01 2.981046140193939209e-01 5.733536556363105774e-02 1.794108748435974121e-01 -2.068224847316741943e-01 5.084651708602905273e-01 -2.811370231211185455e-02 2.451925165951251984e-02 3.873657584190368652e-01 -3.517055138945579529e-02 2.095029354095458984e-01 6.075103953480720520e-02 1.619268953800201416e-01 -1.108823716640472412e-02 1.454761773347854614e-01 -7.512369751930236816e-02 1.994056813418865204e-02 -3.306709602475166321e-02 8.159864693880081177e-02 3.083699047565460205e-01 -3.546816483139991760e-02 -1.699316874146461487e-02 -5.756481364369392395e-02 -2.004037797451019287e-01 1.033278554677963257e-01 -8.365140296518802643e-03 -7.079406082630157471e-02
-1.052180118858814240e-02 -2.130087912082672119e-01 3.754998743534088135e-01 6.928364932537078857e-02 3.553196489810943604e-01 7.501432299613952637e-02 1.723832786083221436e-01 -7.004310935735702515e-02 6.108227372169494629e-02 -4.861928522586822510e-02 6.118297576904296875e-02 6.785646080970764160e-02 -5.646848678588867188e-02 4.017006158828735352e-01 2.064010500907897949e-01 1.002781763672828674e-01 3.611181303858757019e-02 1.638804823160171509e-01 -5.390298366546630859e-02 6.860402226448059082e-02 -1.146179661154747009e-01 1.951810121536254883e-01 1.870438605546951294e-01 -1.719428002834320068e-01 2.269006520509719849e-01 -1.551865339279174805e-01 6.096837297081947327e-02 -3.497564792633056641e-01 -2.583947032690048218e-02 1.863700747489929199e-01 9.647057205438613892e-02 1.126319915056228638e-01
5.049782805144786835e-03 -3.894897997379302979e-01 8.225564658641815186e-02 2.222493737936019897e-01 1.062725260853767395e-01 -7.472944259643554688e-02 1.590529382228851318e-01 4.809905216097831726e-02 9.544061124324798584e-02 -3.360998630523681641e-01 2.321180552244186401e-01 -1.182498410344123840e-01 1.692653596401214600e-01 8.798171579837799072e-02 -4.578625410795211792e-02 5.358712375164031982e-02 9.674514830112457275e-02 3.372655510902404785e-01 3.235200345516204834e-01 7.299182564020156860e-02 -7.829073001630604267e-04 7.179999351501464844e-02 4.326694086194038391e-02 -1.586258560419082642e-01 9.786453098058700562e-02 -1.621415838599205017e-02 4.354902356863021851e-02 -3.954897522926330566e-01 -4.520920664072036743e-02 9.252801537513732910e-02 1.087878551334142685e-02 2.686352431774139404e-01
-2.875987887382507324e-01 -3.110542893409729004e-03 -1.774359494447708130e-01 1.250348836183547974e-01 -9.135463088750839233e-02 -6.179996579885482788e-02 1.915576457977294922e-01 -9.102424606680870056e-03 1.130217835307121277e-01 -1.630631089210510254e-01 4.669312238693237305e-01 8.525962382555007935e-02 -1.835645288228988647e-01 2.390243709087371826e-01 -4.198754206299781799e-02 -1.545695364475250244e-01 6.951763760298490524e-03 4.417417943477630615e-02 -1.612839847803115845e-02 1.681053787469863892e-01 9.605970978736877441e-02 1.962473392486572266e-01 2.356202602386474609e-01 5.739891156554222107e-02 3.576895594596862793e-01 -3.381064832210540771e-01 1.413457542657852173e-01 -8.117443323135375977e-02 -4.740924015641212463e-02 1.637373417615890503e-01 -1.986947469413280487e-02 6.875953078269958496e-02
-3.901242017745971680e-01 -1.337008476257324219e-01 -1.992455422878265381e-01 1.866389997303485870e-02 -1.165068149566650391e-01 -6.920789182186126709e-02 1.420961022377014160e-01 9.798432886600494385e-02 6.862720102071762085e-02 -1.208510622382164001e-01 4.266028404235839844e-01 -1.582222431898117065e-02 -1.123939082026481628e-01 2.661736905574798584e-01 -2.152466028928756714e-01 1.247598528861999512e-01 -3.682421520352363586e-02 3.068407177925109863e-01 4.505283012986183167e-02 1.819131225347518921e-01 1.601505428552627563e-01 2.341451793909072876e-01 2.237727940082550049e-01 1.059084460139274597e-01 1.391858458518981934e-01 -1.446785032749176025e-01 -3.582666814327239990e-02 -5.052899569272994995e-02 -3.636870905756950378e-02 2.383615076541900635e-01 -3.876959905028343201e-02 -1.364426761865615845e-01
-8.673854172229766846e-02 -1.664072088897228241e-02 6.595940142869949341e-02 2.899503149092197418e-02 1.085849329829216003e-01 -1.769842356443405151e-01 1.570303440093994141e-01 5.746430158615112305e-02 -3.520721569657325745e-03 5.716903880238533020e-02 2.572275698184967041e-01 2.060206234455108643e-02 8.740741759538650513e-02 2.034852504730224609e-01 4.342230036854743958e-03 2.417049854993820190e-01 3.184621632099151611e-01 4.013617634773254395e-01 -4.428391903638839722e-02 -1.444739103317260742e-01 -8.077533543109893799e-02 2.597254887223243713e-02 -2.396737635135650635e-01 -4.289307445287704468e-02 -2.271514153108000755e-03 -4.207937717437744141e-01 -1.936566084623336792e-01 -2.545471191406250000e-01 -1.931640505790710449e-01 2.428925782442092896e-01 5.504106730222702026e-02 8.967524021863937378e-02
-2.248738333582878113e-02 2.432463318109512329e-01 -1.809143126010894775e-01 2.980141937732696533e-01 -9.387729316949844360e-02 4.370212554931640625e-02 1.654489338397979736e-01 9.024843573570251465e-02 2.472010701894760132e-01 1.312609296292066574e-02 3.745388686656951904e-01 3.068300336599349976e-02 1.257956922054290771e-01 1.163869947195053101e-01 -2.281230092048645020e-01 7.738427817821502686e-02 -2.307663708925247192e-01 2.913320660591125488e-01 -2.126427292823791504e-01 4.995373077690601349e-03 -1.273821890354156494e-01 1.227826997637748718e-01 1.945351660251617432e-01 -6.485654413700103760e-02 -3.449483215808868408e-02 -2.939282059669494629e-01 1.155312266200780869e-02 -2.254739105701446533e-01 -1.297590285539627075e-01 1.061002984642982483e-01 -1.005655750632286072e-01 -2.217124849557876587e-01
-2.323407530784606934e-01 -1.727312654256820679e-01 7.629720121622085571e-02 1.354997158050537109e-01 3.066357970237731934e-01 1.036144718527793884e-01 3.315530344843864441e-02 1.023599281907081604e-01 -1.846843585371971130e-02 1.129309833049774170e-01 3.453260660171508789e-01 2.704472541809082031e-01 1.609079539775848389e-01 1.453532874584197998e-01 -2.523032128810882568e-01 1.608721911907196045e-01 -1.089888662099838257e-01 1.909708678722381592e-01 2.496724389493465424e-02 6.704131141304969788e-03 -4.231550544500350952e-02 2.285360917448997498e-02 5.971908569335937500e-02 -1.416993588209152222e-01 8.992266654968261719e-02 -1.531209498643875122e-01 -2.678796947002410889e-01 -4.104147255420684814e-01 -1.850994378328323364e-01 5.534277483820915222e-02 6.368130445480346680e-02 2.133857607841491699e-01
-1.745387166738510132e-01 2.703892998397350311e-02 1.565468758344650269e-01 1.571568697690963745e-01 -9.837755560874938965e-02 -7.806274294853210449e-02 2.305289953947067261e-01 6.982148438692092896e-02 3.876918554306030273e-02 2.163321375846862793e-01 2.997724413871765137e-01 -6.925328075885772705e-02 1.664997339248657227e-01 2.742739617824554443e-01 1.573449075222015381e-01 2.986643612384796143e-01 -1.871531605720520020e-01 1.102439761161804199e-01 -1.284802854061126709e-01 -3.098924085497856140e-02 1.671223789453506470e-01 -2.621203288435935974e-02 -8.063452690839767456e-02 1.036032941192388535e-02 3.504434525966644287e-01 -2.553173899650573730e-01 -1.734274923801422119e-01 -3.112469613552093506e-01 5.134733021259307861e-02 -8.826545625925064087e-02 2.588585205376148224e-02 2.449910342693328857e-01
-4.624217003583908081e-02 -3.266757130622863770e-01 2.561716921627521515e-02 -2.251723110675811768e-01 1.732343584299087524e-01 1.031189691275358200e-02 1.830332130193710327e-01 -9.504738450050354004e-02 -8.229131996631622314e-02 -3.657918795943260193e-02 6.034210696816444397e-02 -1.270479261875152588e-01 3.008827194571495056e-02 3.330467343330383301e-01 -1.746251247823238373e-02 3.025360405445098877e-01 -1.243007108569145203e-01 1.245614886283874512e-01 1.401288360357284546e-01 1.957348138093948364e-01 2.610366344451904297e-01 2.725003957748413086e-01 1.079087257385253906e-01 -1.116382107138633728e-01 -1.019316613674163818e-01 -3.604004383087158203e-01 1.234046816825866699e-01 -3.180170059204101562e-01 8.469716459512710571e-02 9.936966001987457275e-02 -9.981564246118068695e-03 7.984781265258789062e-02
1.061010062694549561e-01 -2.770014405250549316e-01 1.002534255385398865e-01 -8.552091568708419800e-02 -2.557055354118347168e-01 -6.495107710361480713e-02 2.605912275612354279e-02 -8.432964980602264404e-02 2.455017343163490295e-02 9.375718235969543457e-02 1.977425366640090942e-01 -1.753938049077987671e-01 -8.726263046264648438e-02 2.894113957881927490e-01 -1.047833859920501709e-01 5.287894979119300842e-02 -3.149181008338928223e-01 -1.854941993951797485e-02 -2.181461006402969360e-01 2.034116834402084351e-01 2.216182053089141846e-01 1.711124628782272339e-01 4.513296298682689667e-03 -5.972654558718204498e-03 3.666937351226806641e-02 -3.630271852016448975e-01 -4.235010966658592224e-02 -3.704317808151245117e-01 1.063115447759628296e-01 8.445793390274047852e-02 1.940643042325973511e-01 1.940913200378417969e-01
7.886542007327079773e-03 -3.193875849246978760e-01 -1.340302973985671997e-01 1.112614721059799194e-01 -1.196297481656074524e-01 -7.035309821367263794e-02 2.276684343814849854e-01 1.159806996583938599e-01 5.424657836556434631e-02 6.599432229995727539e-02 1.837944090366363525e-01 5.956245958805084229e-02 1.008466109633445740e-01 2.163139581680297852e-01 2.860637605190277100e-01 2.508870363235473633e-01 -1.372475028038024902e-01 4.166285321116447449e-02 -9.864412248134613037e-03 2.157058864831924438e-01 2.089729607105255127e-01 2.007902413606643677e-01 -2.298485487699508667e-02 1.351694948971271515e-02 -3.116556443274021149e-02 -4.441874027252197266e-01 -6.455878913402557373e-02 -1.990089416503906250e-01 1.394005715847015381e-01 1.819857209920883179e-01 -1.035952642560005188e-01 2.818695306777954102e-01
1.539622694253921509e-01 -2.549771368503570557e-01 -4.158524051308631897e-02 4.670481756329536438e-02 4.173073451966047287e-03 -1.710452586412429810e-01 9.236717224121093750e-02 5.308629199862480164e-02 1.694136299192905426e-02 -1.071180850267410278e-01 3.147712945938110352e-01 6.050695478916168213e-02 -1.737820857670158148e-04 1.185014843940734863e-01 8.170913904905319214e-02 3.081443011760711670e-01 -1.434391140937805176e-01 2.645654082298278809e-01 3.977902233600616455e-02 -2.865794487297534943e-02 2.236672788858413696e-01 6.105488166213035583e-02 9.086508303880691528e-02 -2.128937095403671265e-01 8.169788867235183716e-02 -5.250043869018554688e-01 1.074132248759269714e-01 -1.270841956138610840e-01 2.183076180517673492e-02 5.347847193479537964e-02 -1.617726981639862061e-01 3.110710978507995605e-01
-9.326183050870895386e-02 -3.169675767421722412e-01 -1.404663920402526855e-01 8.534275740385055542e-02 -3.667700104415416718e-03 2.106341570615768433e-01 -2.871629782021045685e-02 -1.784264445304870605e-01 7.825236767530441284e-02 6.589215993881225586e-02 9.365583956241607666e-02 -1.655178964138031006e-01 2.864256314933300018e-02 2.769655585289001465e-01 7.737488299608230591e-02 2.627772092819213867e-01 -2.165397107601165771e-01 1.643934249877929688e-01 -3.811501339077949524e-02 8.499430119991302490e-02 2.121620029211044312e-01 1.817301809787750244e-01 6.706544011831283569e-02 -2.896403148770332336e-02 -7.175048440694808960e-02 -4.143340587615966797e-01 -6.586012244224548340e-02 -2.998700439929962158e-01 2.717689275741577148e-01 2.632927298545837402e-01 -8.563631772994995117e-02 -3.836278105154633522e-03
-2.513394653797149658e-01 -1.280987076461315155e-02 2.534166276454925537e-01 2.255724221467971802e-01 2.540566585958003998e-02 1.466714963316917419e-02 3.676558732986450195e-01 1.431167572736740112e-01 2.338852435350418091e-01 1.048737540841102600e-01 3.461009562015533447e-01 1.024439930915832520e-01 -5.784979462623596191e-02 2.015730589628219604e-01 -2.242372557520866394e-02 -9.259355068206787109e-02 -3.367282748222351074e-01 1.734931319952011108e-01 2.058023959398269653e-01 1.683182269334793091e-01 -5.611796397715806961e-03 -2.244411706924438477e-01 -9.344407357275485992e-03 -1.738760918378829956e-01 4.001876711845397949e-02 -1.647286564111709595e-01 -6.679731886833906174e-03 -2.013279683887958527e-02 -9.447316080331802368e-02 -1.484252810478210449e-01 1.016873791813850403e-01 -2.250156253576278687e-01
-1.800885200500488281e-01 -2.334868460893630981e-01 1.395653635263442993e-01 9.412717074155807495e-02 1.606981009244918823e-01 -1.547030508518218994e-01 -5.128722265362739563e-02 2.096210569143295288e-01 1.851666569709777832e-01 3.684524819254875183e-02 7.477755844593048096e-02 4.056827165186405182e-03 -1.430162810720503330e-03 3.474124073982238770e-01 -3.310798108577728271e-01 -1.101078093051910400e-01 -3.426152467727661133e-01 1.523069888353347778e-01 -7.275193184614181519e-02 2.761739678680896759e-02 -2.169962674379348755e-01 2.045050561428070068e-01 -1.809519529342651367e-02 -1.851406395435333252e-01 -1.540139466524124146e-01 -3.419912159442901611e-01 -2.533803582191467285e-01 -1.700986623764038086e-01 -7.001630496233701706e-03 -4.695324227213859558e-03 2.570943906903266907e-02 -5.649031372740864754e-04
1.248408183455467224e-01 -1.939771622419357300e-01 -2.222869917750358582e-02 1.533046811819076538e-01 -2.238778471946716309e-01 -2.105370536446571350e-02 1.538198161870241165e-02 9.511201828718185425e-02 1.020179539918899536e-01 1.081966683268547058e-01 2.869054079055786133e-01 1.145780086517333984e-01 -3.788670897483825684e-02 3.377953469753265381e-01 -1.475401315838098526e-02 2.525770068168640137e-01 -2.382250875234603882e-01 2.773790657520294189e-01 2.486889213323593140e-01 1.403910107910633087e-02 2.033847272396087646e-01 -4.726446047425270081e-02 5.569278821349143982e-02 -6.128561869263648987e-02 1.070922091603279114e-01 -3.439424633979797363e-01 -1.084719970822334290e-01 -2.883538007736206055e-01 1.024679243564605713e-01 1.005083248019218445e-01 -9.258847683668136597e-02 2.564930319786071777e-01
1.733469516038894653e-01 -1.265861690044403076e-01 -2.907835133373737335e-02 -7.689741253852844238e-02 4.025665298104286194e-02 -1.379466354846954346e-01 1.036742776632308960e-01 5.997154489159584045e-02 3.177187964320182800e-02 -3.421620130538940430e-01 1.606723070144653320e-01 1.237835437059402466e-01 6.045176833868026733e-02 2.591300904750823975e-01 -2.922849915921688080e-02 6.123906001448631287e-02 -1.019897460937500000e-01 2.643815577030181885e-01 -4.191894084215164185e-02 1.668127030134201050e-01 1.025484651327133179e-01 3.870660811662673950e-02 -3.706180304288864136e-02 -6.222821027040481567e-02 -1.226631030440330505e-01 -3.039452731609344482e-01 1.559371948242187500e-01 -4.822683930397033691e-01 1.661445498466491699e-01 1.781535148620605469e-01 2.122036553919315338e-02 3.553575873374938965e-01
-5.335222557187080383e-02 -1.986456662416458130e-02 -7.546748220920562744e-02 2.779823243618011475e-01 1.654341518878936768e-01 -3.474624454975128174e-02 1.564305871725082397e-01 -2.692905440926551819e-02 2.873257547616958618e-02 -1.987640559673309326e-01 2.075042277574539185e-01 1.137264296412467957e-01 1.859412044286727905e-01 1.589798331260681152e-01 -2.968313992023468018e-01 -1.997235119342803955e-01 -2.798642218112945557e-01 2.053681164979934692e-01 3.584563732147216797e-02 -2.389083802700042725e-02 -1.748902052640914917e-01 4.446761608123779297e-01 1.103471890091896057e-01 -5.973234027624130249e-02 -8.436699211597442627e-02 -2.367266118526458740e-01 -2.075278759002685547e-01 -1.703196167945861816e-01 4.494339227676391602e-02 2.128200978040695190e-01 9.761324524879455566e-02 1.317128092050552368e-01
-1.425862163305282593e-01 -1.871813833713531494e-01 2.898472920060157776e-02 2.116594016551971436e-01 -8.249271661043167114e-02 6.744023878127336502e-03 2.748055942356586456e-02 1.500920392572879791e-03 -6.156175583600997925e-02 -1.586708277463912964e-01 2.753047943115234375e-01 -1.434214413166046143e-01 -2.064584754407405853e-03 3.082232773303985596e-01 1.485310196876525879e-01 2.042049616575241089e-01 -1.224974840879440308e-01 2.599770426750183105e-01 -3.990226984024047852e-02 1.542775630950927734e-01 2.507065534591674805e-01 -4.007735103368759155e-02 1.553170382976531982e-01 -3.503609448671340942e-02 6.182638928294181824e-02 -5.242546796798706055e-01 1.314472556114196777e-01 1.093134935945272446e-02 2.299223095178604126e-02 1.118532568216323853e-01 -4.381962120532989502e-02 3.137948513031005859e-01
6.843030452728271484e-02 -5.100459977984428406e-02 3.807766735553741455e-02 1.130508631467819214e-01 1.444430351257324219e-01 -1.734726727008819580e-01 1.784702986478805542e-01 3.275426328182220459e-01 4.058418869972229004e-01 -7.798656076192855835e-02 2.279064059257507324e-01 -3.150214999914169312e-02 -2.240289002656936646e-01 3.270805478096008301e-01 -1.404012367129325867e-02 5.935686826705932617e-02 4.196673259139060974e-02 1.327485591173171997e-01 -2.868757396936416626e-02 9.439712762832641602e-02 1.607292592525482178e-01 1.103033646941184998e-01 2.149313688278198242e-01 -1.634383946657180786e-01 -9.430828690528869629e-02 5.786942318081855774e-02 -3.373454213142395020e-01 5.010082945227622986e-02 2.927464246749877930e-01 1.925913542509078979e-01 8.794373273849487305e-02 -6.835534423589706421e-02
-5.611781775951385498e-02 -5.919006839394569397e-02 -6.919261068105697632e-03 1.653188467025756836e-01 -1.405759006738662720e-01 -7.275532116182148457e-04 3.913404047489166260e-01 1.370148509740829468e-01 1.464228928089141846e-01 7.561589777469635010e-02 1.959561854600906372e-01 2.122933045029640198e-02 4.023917950689792633e-03 3.299041688442230225e-01 1.751803234219551086e-02 2.688582837581634521e-01 -2.591752447187900543e-02 2.661171555519104004e-01 7.481157314032316208e-03 1.002522557973861694e-01 2.281404435634613037e-01 -5.498209595680236816e-02 2.298824489116668701e-01 2.567350864410400391e-02 -8.316998183727264404e-02 -4.343110918998718262e-01 5.396725609898567200e-02 -1.098626106977462769e-02 2.166257649660110474e-01 4.058837890625000000e-02 -1.104121729731559753e-01 2.780661284923553467e-01
-2.027164846658706665e-01 1.030361372977495193e-02 -7.543215900659561157e-02 2.015616446733474731e-01 -2.835153602063655853e-02 -8.096002042293548584e-03 8.540866523981094360e-02 1.432382762432098389e-01 1.849440783262252808e-01 7.534688711166381836e-02 5.655301809310913086e-01 -1.214495971798896790e-01 -2.367773503065109253e-01 2.473076134920120239e-01 -2.560188621282577515e-02 7.171742618083953857e-02 -1.644417792558670044e-01 9.545296430587768555e-02 2.369663491845130920e-02 3.057098016142845154e-02 -3.315838426351547241e-02 3.081493973731994629e-01 1.592013835906982422e-01 -1.721018254756927490e-01 2.222625538706779480e-02 -8.458527922630310059e-02 -6.144146621227264404e-02 -1.441174596548080444e-01 -1.874012351036071777e-01 3.273896500468254089e-02 -3.530356287956237793e-01 -6.808382272720336914e-02
2.331551015377044678e-01 -1.946856826543807983e-01 2.871316075325012207e-01 7.207130640745162964e-02 1.889618933200836182e-01 -2.618684470653533936e-01 2.625808715820312500e-01 -1.593922376632690430e-01 2.151776552200317383e-01 -4.268346354365348816e-03 1.815355420112609863e-01 9.320084005594253540e-02 1.082332581281661987e-01 3.216153681278228760e-01 -1.054529324173927307e-01 -4.538093134760856628e-02 -1.309963315725326538e-01 4.009318072348833084e-03 2.467561326920986176e-02 -5.356859415769577026e-02 4.224351793527603149e-02 2.169031649827957153e-01 3.574744611978530884e-02 -1.917004734277725220e-01 -2.753145806491374969e-02 -2.053104043006896973e-01 -9.567320346832275391e-02 -4.443750679492950439e-01 7.979305088520050049e-02 7.370252907276153564e-02 1.576566547155380249e-01 1.070919930934906006e-01
-1.275876909494400024e-01 -6.602196395397186279e-02 2.690611481666564941e-01 3.232551217079162598e-01 5.787248536944389343e-02 -1.738918721675872803e-01 7.424307614564895630e-02 -9.395345300436019897e-02 -1.739636063575744629e-02 -1.480237990617752075e-01 3.936635330319404602e-02 2.977496199309825897e-02 1.762802153825759888e-01 -6.166570633649826050e-02 -1.912027448415756226e-01 3.356642127037048340e-01 9.563229978084564209e-03 1.884301006793975830e-01 -4.638106748461723328e-02 1.497681587934494019e-01 1.272861063480377197e-01 1.379671692848205566e-01 1.681223362684249878e-01 -7.484580576419830322e-02 -4.205100610852241516e-02 -3.961448371410369873e-01 -1.843273639678955078e-01 -3.365328907966613770e-01 2.212888151407241821e-01 -1.115900650620460510e-01 1.958131343126296997e-01 1.039948984980583191e-01
8.537073433399200439e-02 -2.338248044252395630e-01 -1.287211477756500244e-01 3.836731240153312683e-02 -2.363619804382324219e-01 1.228218525648117065e-01 5.929223075509071350e-02 1.180825158953666687e-01 1.313489675521850586e-01 8.548469096422195435e-02 2.541901469230651855e-01 -5.082454532384872437e-02 1.409350037574768066e-01 3.724663853645324707e-01 4.512483999133110046e-02 3.138979896903038025e-02 1.393048930913209915e-02 2.846056222915649414e-01 1.005726456642150879e-01 2.839552760124206543e-01 9.414978325366973877e-02 2.463075071573257446e-01 -9.706402570009231567e-02 2.485405653715133667e-02 9.622684679925441742e-03 -3.727292120456695557e-01 1.700304634869098663e-02 -1.906993091106414795e-01 3.368724882602691650e-01 6.310192495584487915e-02 2.054177597165107727e-02 1.820481121540069580e-01
-1.378220617771148682e-01 -8.947042375802993774e-02 -1.790653318166732788e-01 1.967269182205200195e-01 -8.483143150806427002e-02 -5.858114734292030334e-02 3.465656936168670654e-01 1.324209477752447128e-02 4.045287519693374634e-02 5.475806444883346558e-02 4.693953394889831543e-01 2.893654443323612213e-02 6.221799924969673157e-02 3.925360441207885742e-01 -7.166786491870880127e-02 -1.227209791541099548e-01 1.385984718799591064e-01 2.422188222408294678e-01 1.234293580055236816e-01 1.668464839458465576e-01 3.307725768536329269e-03 1.003874242305755615e-01 1.139445137232542038e-02 1.286886539310216904e-02 3.683505058288574219e-01 -1.742103695869445801e-01 -1.758991777896881104e-01 -1.956728287041187286e-02 -4.240665212273597717e-02 1.293893307447433472e-01 -1.416236460208892822e-01 8.864040486514568329e-03
7.866511493921279907e-02 -2.368801832199096680e-02 -1.324226856231689453e-01 2.649937272071838379e-01 9.024700149893760681e-03 -1.377083733677864075e-02 5.486121028661727905e-02 1.117165163159370422e-01 1.685560196638107300e-01 -4.110264405608177185e-02 2.981894612312316895e-01 1.970211416482925415e-01 -1.311247050762176514e-01 2.457121163606643677e-01 1.308922767639160156e-01 2.226886153221130371e-01 -1.565936058759689331e-01 2.793436348438262939e-01 -3.005468100309371948e-02 1.013079732656478882e-01 3.387853801250457764e-01 3.176786005496978760e-02 3.493971377611160278e-02 -2.875285223126411438e-02 1.586383283138275146e-01 -2.816931307315826416e-01 8.798219263553619385e-02 -2.392397969961166382e-01 1.837186515331268311e-01 1.478629652410745621e-02 -1.404281146824359894e-02 3.903721868991851807e-01
4.297059774398803711e-02 -4.187612980604171753e-02 -9.823531657457351685e-02 6.841125339269638062e-02 -1.173911392688751221e-01 -4.321668669581413269e-02 2.203492261469364166e-02 -1.429725587368011475e-01 -1.227898597717285156e-01 1.553316265344619751e-01 2.111065536737442017e-01 1.158204972743988037e-01 4.272967949509620667e-02 2.144924104213714600e-01 1.966694742441177368e-01 -1.111207343637943268e-02 -8.686385303735733032e-02 3.801937103271484375e-01 -6.110114231705665588e-02 -1.532025039196014404e-01 -1.797756552696228027e-01 4.666228964924812317e-02 -1.025951132178306580e-01 -2.069756388664245605e-01 1.791781932115554810e-01 -5.991584658622741699e-01 -4.989293962717056274e-02 -1.987006217241287231e-01 -1.935550756752490997e-02 1.236887127161026001e-01 1.964670270681381226e-01 8.470987528562545776e-02
3.528412431478500366e-02 -5.564460158348083496e-01 2.669436484575271606e-02 1.166505813598632812e-01 1.182484161108732224e-02 -1.688217222690582275e-01 1.506844013929367065e-01 4.493502527475357056e-02 1.102641895413398743e-01 8.337154984474182129e-03 1.625186055898666382e-01 3.396220505237579346e-01 5.938578397035598755e-02 3.737617433071136475e-01 -3.735519200563430786e-02 1.824036538600921631e-01 -1.470247209072113037e-01 5.697822198271751404e-02 1.085194423794746399e-01 1.995838284492492676e-01 -5.505762528628110886e-03 3.435134142637252808e-02 6.870611011981964111e-02 -1.339047551155090332e-01 1.640808768570423126e-02 -4.798456653952598572e-02 1.037553325295448303e-01 -3.896631598472595215e-01 5.421885475516319275e-02 -1.305809766054153442e-01 -2.414418384432792664e-02 5.899693071842193604e-02
-1.171539798378944397e-01 -3.581541031599044800e-02 1.153574809432029724e-01 1.314068883657455444e-01 1.109788864850997925e-01 -1.915054023265838623e-01 2.044613212347030640e-01 8.687400817871093750e-02 9.247565269470214844e-02 -2.282625436782836914e-01 1.613184362649917603e-01 2.198204100131988525e-01 2.434566617012023926e-01 2.191953808069229126e-01 -1.228969246149063110e-01 -2.199007421731948853e-01 -1.691584885120391846e-01 3.405296206474304199e-01 8.863826096057891846e-02 -9.070948511362075806e-02 -2.758937478065490723e-01 2.996794283390045166e-01 7.410103827714920044e-02 -2.171015553176403046e-02 -9.984081238508224487e-02 -2.215364426374435425e-01 -2.514911592006683350e-01 -2.092713862657546997e-01 -7.633450627326965332e-02 1.381808817386627197e-01 7.028253376483917236e-02 -1.476481854915618896e-01
-1.453737467527389526e-01 -3.471992015838623047e-01 3.304937854409217834e-02 1.364320516586303711e-01 5.892960727214813232e-02 1.041268035769462585e-01 -6.202493980526924133e-02 -1.756734997034072876e-01 1.432947367429733276e-01 -1.130709946155548096e-01 2.538793087005615234e-01 1.492162346839904785e-01 -1.287130266427993774e-02 9.579928964376449585e-02 5.505917221307754517e-02 2.244373857975006104e-01 -2.551102638244628906e-02 2.695501744747161865e-01 -1.834534294903278351e-02 1.235691383481025696e-01 -3.167637884616851807e-01 3.456398248672485352e-01 1.073408052325248718e-01 6.197767704725265503e-02 7.516375929117202759e-02 -1.045394390821456909e-01 -4.089312851428985596e-01 -1.559128761291503906e-01 1.646814048290252686e-01 -3.586019575595855713e-02 8.601737767457962036e-02 1.969878524541854858e-01
4.027854502201080322e-01 -1.021884828805923462e-01 1.692149601876735687e-02 2.711063623428344727e-01 -1.200738325715065002e-01 9.699529409408569336e-02 1.985209137201309204e-01 -2.079690396785736084e-01 1.955621503293514252e-02 -3.310789465904235840e-01 1.157984882593154907e-01 7.551363855600357056e-02 -1.554357260465621948e-01 2.682824730873107910e-01 -3.825361281633377075e-02 1.295529156923294067e-01 -2.503769993782043457e-01 1.398138850927352905e-01 -6.306333001703023911e-03 -2.624332718551158905e-02 2.778791487216949463e-01 2.665405869483947754e-01 1.890317648649215698e-01 -4.009869322180747986e-02 9.848201274871826172e-02 -1.159018725156784058e-01 1.307537313550710678e-03 -2.931486070156097412e-01 -6.084441021084785461e-02 -6.534030288457870483e-02 1.040109619498252869e-01 -8.445534110069274902e-02
-1.148798391222953796e-01 -6.738597154617309570e-02 1.806356757879257202e-01 6.001750007271766663e-02 1.488306820392608643e-01 -1.478062476962804794e-02 1.400862485170364380e-01 2.403402775526046753e-01 1.993951946496963501e-01 -3.888884484767913818e-01 2.059110850095748901e-01 7.402565330266952515e-03 -9.762920439243316650e-02 1.479356735944747925e-01 4.996592923998832703e-02 3.174750134348869324e-02 -6.489786505699157715e-02 1.534905880689620972e-01 1.721027046442031860e-01 1.426832675933837891e-01 -3.080464713275432587e-02 -4.509726539254188538e-02 -3.150747343897819519e-02 -5.197988748550415039e-01 2.088112533092498779e-01 -2.340820878744125366e-01 8.978164196014404297e-02 -1.388543546199798584e-01 -7.148703932762145996e-02 8.239697664976119995e-02 6.931930035352706909e-02 -2.890470623970031738e-01
-2.268830835819244385e-01 8.840655535459518433e-02 -2.561149895191192627e-01 1.011878028512001038e-01 5.954068619757890701e-03 3.820706531405448914e-02 1.916042119264602661e-01 1.018719673156738281e-01 5.045051872730255127e-02 -1.011190488934516907e-01 5.790075659751892090e-01 -1.741817295551300049e-01 -1.102499589323997498e-01 7.686807215213775635e-02 -1.572329998016357422e-01 1.307729929685592651e-01 -2.800351381301879883e-02 8.896321803331375122e-02 7.748044282197952271e-02 8.392325043678283691e-02 2.257056683301925659e-01 2.529783248901367188e-01 1.325556635856628418e-01 1.264613866806030273e-01 1.339706629514694214e-01 -2.935142517089843750e-01 -9.149686247110366821e-02 -2.145136296749114990e-01 -6.165577471256256104e-02 1.234297975897789001e-01 -1.035076901316642761e-01 -1.398430317640304565e-01
6.794097274541854858e-02 -6.498184800148010254e-02 -1.129440441727638245e-01 3.081772327423095703e-01 -1.706305295228958130e-01 -1.780603639781475067e-02 2.093103528022766113e-01 1.536961346864700317e-01 -1.020892634987831116e-01 8.194852620363235474e-02 4.458340704441070557e-01 -2.363197878003120422e-02 -1.783131361007690430e-01 9.416417777538299561e-02 -2.420143187046051025e-01 -3.649847581982612610e-02 -1.159513741731643677e-01 2.085991054773330688e-01 -7.182399928569793701e-02 2.540928721427917480e-01 1.046743020415306091e-01 2.070008069276809692e-01 1.900731027126312256e-01 -1.759109795093536377e-01 -3.108936361968517303e-02 -3.869897425174713135e-01 3.801874071359634399e-02 2.187751233577728271e-01 -1.284013390541076660e-01 5.684294272214174271e-03 -1.439060922712087631e-02 7.222382724285125732e-02
-6.346605718135833740e-02 -3.147585391998291016e-01 -7.753379642963409424e-02 6.227884441614151001e-02 -1.927590519189834595e-01 8.213146030902862549e-02 7.257929444313049316e-02 -3.661997988820075989e-02 -1.284175962209701538e-01 5.506226420402526855e-02 1.374873816967010498e-01 8.297849446535110474e-02 8.332334458827972412e-03 3.625411689281463623e-01 7.907263934612274170e-02 1.700908988714218140e-01 1.099101267755031586e-02 5.903353542089462280e-02 1.608195155858993530e-01 2.623059749603271484e-01 3.186956644058227539e-01 1.540398597717285156e-01 5.544155836105346680e-02 3.819448500871658325e-02 8.094745688140392303e-03 -5.194222331047058105e-01 -1.046553254127502441e-01 -1.587011814117431641e-01 9.730853140354156494e-02 2.035049349069595337e-01 1.370273232460021973e-01 1.439932882785797119e-01
-3.455496132373809814e-01 -2.826614677906036377e-01 2.986403740942478180e-02 1.145487278699874878e-01 -1.270834505558013916e-01 9.023986011743545532e-02 2.324583083391189575e-01 -7.166203111410140991e-02 1.422202587127685547e-01 -1.382104773074388504e-02 2.854654788970947266e-01 1.552276760339736938e-01 2.645310163497924805e-01 1.689474433660507202e-01 -1.407579481601715088e-01 1.452823448926210403e-02 1.057712286710739136e-01 2.277108132839202881e-01 -1.569224148988723755e-01 7.440612465143203735e-02 -5.099203437566757202e-02 9.279896505177021027e-03 -6.505574285984039307e-02 5.599092692136764526e-02 3.514846861362457275e-01 -1.384462416172027588e-01 -1.932202577590942383e-01 -9.965310990810394287e-02 -1.063255220651626587e-01 -1.992401666939258575e-02 2.390720248222351074e-01 3.107831180095672607e-01
-1.056204140186309814e-01 -1.597118824720382690e-01 5.697393044829368591e-02 1.202233210206031799e-01 2.497133910655975342e-01 -7.038488984107971191e-02 -4.827287793159484863e-02 1.244300156831741333e-01 2.442345209419727325e-02 -3.362248837947845459e-01 4.778876900672912598e-02 1.385969519615173340e-01 4.455088824033737183e-02 2.584968805313110352e-01 -2.511813938617706299e-01 -1.698576845228672028e-02 -2.072292417287826538e-01 3.051950633525848389e-01 -2.841654978692531586e-02 -9.981088340282440186e-02 -1.093266159296035767e-01 3.518117070198059082e-01 1.749612838029861450e-01 -2.445851862430572510e-01 -7.536468654870986938e-02 -2.683030664920806885e-01 -2.129217982292175293e-01 -1.423494517803192139e-01 -1.206366717815399170e-01 1.870189756155014038e-01 1.047469377517700195e-01 -1.280965507030487061e-01
-8.021905273199081421e-02 -1.264672130346298218e-01 2.910127341747283936e-01 2.329923212528228760e-01 2.861415445804595947e-01 -2.040587812662124634e-01 -6.701798737049102783e-02 -5.396988708525896072e-03 2.256865613162517548e-02 -1.292769759893417358e-01 4.028159976005554199e-01 1.795210689306259155e-02 5.922430008649826050e-02 1.878731250762939453e-01 -1.108968928456306458e-01 2.824147045612335205e-01 3.905655071139335632e-02 2.232457250356674194e-01 2.121246792376041412e-02 -1.320291869342327118e-02 6.651014834642410278e-02 3.192012012004852295e-01 2.758692204952239990e-02 -1.360258013010025024e-01 9.490474313497543335e-02 -1.701037734746932983e-01 -3.027853667736053467e-01 -1.290314197540283203e-01 4.966326057910919189e-02 -1.966538429260253906e-01 8.781988918781280518e-02 1.649471223354339600e-01
-6.766390055418014526e-02 -1.794916242361068726e-01 -2.514400780200958252e-01 -5.217111110687255859e-02 3.330290615558624268e-01 -1.560536026954650879e-01 8.939543366432189941e-02 4.728666692972183228e-02 2.381804957985877991e-02 -3.735108999535441399e-03 3.609721362590789795e-01 -1.279454082250595093e-01 -9.528674185276031494e-02 9.239363670349121094e-02 6.270109862089157104e-02 1.447288393974304199e-01 -2.594052851200103760e-01 3.043515421450138092e-02 1.951662153005599976e-01 1.014564856886863708e-01 9.887120872735977173e-02 8.871757425367832184e-03 -8.332333713769912720e-02 1.186596229672431946e-01 -5.078560858964920044e-02 -4.216050803661346436e-01 5.878773331642150879e-02 -3.783328235149383545e-01 8.826766908168792725e-02 -3.744601085782051086e-02 7.771652936935424805e-02 2.690590023994445801e-01
7.427114248275756836e-02 -1.311024874448776245e-01 1.569361537694931030e-01 1.626359224319458008e-01 3.435135185718536377e-01 -6.644028238952159882e-03 -4.162708297371864319e-03 -1.494625508785247803e-01 2.644627392292022705e-01 1.850945651531219482e-01 3.779655396938323975e-01 -5.126949399709701538e-02 1.012160778045654297e-01 -3.477282077074050903e-02 7.283899188041687012e-02 1.032808870077133179e-01 -9.524762630462646484e-02 3.952030241489410400e-01 -7.863121107220649719e-03 5.590073391795158386e-02 1.883035339415073395e-02 1.294941753149032593e-01 2.164685539901256561e-02 1.473518013954162598e-01 -3.415273269638419151e-03 -4.710052907466888428e-01 -1.836352944374084473e-01 -1.913641393184661865e-02 -1.706478446722030640e-01 -9.125714190304279327e-03 -8.236709982156753540e-02 9.496551007032394409e-02
-2.090771198272705078e-01 -1.070854887366294861e-01 -2.619800865650177002e-01 3.069161176681518555e-01 5.059916898608207703e-02 2.554770326241850853e-03 1.781379580497741699e-01 -1.541234254837036133e-01 1.314345598220825195e-01 2.749611996114253998e-02 3.083717525005340576e-01 -2.076889574527740479e-01 -2.563297450542449951e-01 3.724862635135650635e-01 -2.296455763280391693e-02 -2.450149506330490112e-01 2.527031116187572479e-02 1.286175996065139771e-01 9.209618717432022095e-02 1.908214092254638672e-01 1.033800840377807617e-01 -4.480127617716789246e-02 1.413069218397140503e-01 -4.557259380817413330e-02 1.068235337734222412e-01 -2.260480821132659912e-01 -2.491306886076927185e-02 -6.285179406404495239e-02 -2.276262193918228149e-01 2.069209218025207520e-01 1.131254062056541443e-01 -1.770389974117279053e-01
2.928377389907836914e-01 4.925734549760818481e-02 1.753043681383132935e-01 1.291393190622329712e-01 4.135850369930267334e-01 4.166229441761970520e-02 7.328012585639953613e-02 -1.161977425217628479e-01 3.378565609455108643e-01 1.435626298189163208e-01 3.176900148391723633e-01 -1.262221783399581909e-01 -1.454920321702957153e-01 1.326482594013214111e-01 3.277552127838134766e-02 5.453928560018539429e-02 -2.163263410329818726e-01 2.353834658861160278e-01 2.889812290668487549e-01 -2.757338248193264008e-02 6.534154713153839111e-02 1.214965134859085083e-01 1.269604116678237915e-01 6.705757975578308105e-02 1.103745773434638977e-01 -3.049935996532440186e-01 -9.580904245376586914e-02 -1.265962570905685425e-01 -9.505350887775421143e-02 -7.158642262220382690e-02 5.805730447173118591e-02 6.529133021831512451e-02
1.838921904563903809e-01 6.867244094610214233e-02 -2.074835747480392456e-01 2.192497551441192627e-01 -6.433580070734024048e-02 -9.691079705953598022e-02 1.377131193876266479e-01 6.579626351594924927e-02 8.529903739690780640e-02 1.030172258615493774e-01 1.205276623368263245e-01 1.129991188645362854e-01 2.568855136632919312e-02 3.004949688911437988e-01 2.192225493490695953e-02 2.798961997032165527e-01 -8.933660387992858887e-02 2.551418840885162354e-01 -5.602023378014564514e-02 -4.985256865620613098e-02 -1.057281997054815292e-02 -5.980176851153373718e-02 -1.749063879251480103e-01 -1.351844966411590576e-01 -3.520754352211952209e-02 -4.879059493541717529e-01 -2.028594762086868286e-01 -2.258573621511459351e-01 1.859957426786422729e-01 1.048039495944976807e-01 2.555358707904815674e-01 2.120616137981414795e-01
-1.215678155422210693e-01 -3.128767609596252441e-01 -1.897109895944595337e-01 3.908675909042358398e-02 1.239966452121734619e-01 -8.372081816196441650e-02 1.372309625148773193e-01 3.081009536981582642e-02 7.114731706678867340e-03 -6.473254412412643433e-02 1.251297444105148315e-01 9.903310239315032959e-02 3.477911353111267090e-01 4.015350937843322754e-01 -6.236633285880088806e-02 2.422095984220504761e-01 -1.974168419837951660e-01 -7.119072135537862778e-03 4.319489374756813049e-02 7.304294407367706299e-02 -6.125784292817115784e-02 -5.914510414004325867e-02 4.264963790774345398e-02 -5.447969213128089905e-02 3.232461810111999512e-01 -2.117886096239089966e-01 -2.625114321708679199e-01 -1.406732946634292603e-01 -8.612541854381561279e-02 -1.615138798952102661e-01 2.507846355438232422e-01 2.012251168489456177e-01
1.979926526546478271e-01 -1.882221251726150513e-01 1.856023669242858887e-01 1.067311614751815796e-01 -3.557072952389717102e-02 -3.276565670967102051e-01 4.195953533053398132e-02 -2.510051727294921875e-01 2.697898447513580322e-01 1.074135750532150269e-01 1.362650841474533081e-01 9.693036787211894989e-03 2.064356058835983276e-01 3.244970142841339111e-01 1.491668224334716797e-01 9.713044017553329468e-02 -4.700804501771926880e-02 5.921529978513717651e-02 1.112049072980880737e-01 2.318684756755828857e-01 7.120580226182937622e-02 2.454122453927993774e-01 2.341828495264053345e-01 -7.800611108541488647e-02 2.519726753234863281e-02 -3.430332839488983154e-01 -5.111643671989440918e-02 -1.822175234556198120e-01 4.284615442156791687e-02 1.269900202751159668e-01 2.141214758157730103e-01 -8.691953122615814209e-02
7.514831144362688065e-03 -2.686207294464111328e-01 -5.189375206828117371e-02 2.187352627515792847e-01 -2.917428873479366302e-02 -1.071372702717781067e-01 1.947137862443923950e-01 2.018671110272407532e-02 1.978965550661087036e-01 -6.273147463798522949e-02 1.666957736015319824e-01 2.668325603008270264e-01 3.302531316876411438e-02 -3.050974011421203613e-02 2.207942008972167969e-01 1.674180477857589722e-01 2.175153465941548347e-03 1.305539011955261230e-01 6.341934949159622192e-02 9.129443764686584473e-02 2.012608498334884644e-01 -6.996550410985946655e-02 1.104248613119125366e-01 3.273103013634681702e-02 1.509797275066375732e-01 -4.846421778202056885e-01 2.900933288037776947e-02 -2.892948687076568604e-01 2.152008116245269775e-01 2.641700506210327148e-01 -1.219825819134712219e-01 2.108488976955413818e-01
-1.894019544124603271e-01 -3.311373591423034668e-01 -9.439975023269653320e-02 -5.509376525878906250e-03 -2.434283643960952759e-01 -1.236805617809295654e-01 6.238068640232086182e-02 -1.248405948281288147e-01 8.040274679660797119e-02 -1.486329734325408936e-01 5.705416575074195862e-02 -1.475005000829696655e-01 3.578825891017913818e-01 2.971263527870178223e-01 -5.224620923399925232e-02 1.783326566219329834e-01 -2.812115103006362915e-02 6.189891695976257324e-02 -1.239348128437995911e-01 -1.710161939263343811e-02 3.320466876029968262e-01 9.859172254800796509e-02 -5.769671872258186340e-02 -1.356047689914703369e-01 -8.121876977384090424e-03 -3.962228596210479736e-01 -9.588842093944549561e-02 -2.125931382179260254e-01 -1.349848359823226929e-01 -2.834959514439105988e-02 -1.535564213991165161e-01 1.761185973882675171e-01
-2.718202471733093262e-01 -1.452508866786956787e-01 5.037250742316246033e-02 -9.080020338296890259e-02 -1.310150772333145142e-01 -6.378286331892013550e-02 4.629748687148094177e-02 -1.865933090448379517e-02 2.110867351293563843e-01 1.675422638654708862e-01 2.575114667415618896e-01 -5.779465287923812866e-02 -4.845391213893890381e-02 3.897482454776763916e-01 -1.671620756387710571e-01 2.810841500759124756e-01 -4.617951810359954834e-02 2.529428005218505859e-01 3.616609573364257812e-01 1.868040561676025391e-01 -6.800512969493865967e-02 -2.200639247894287109e-02 1.034426912665367126e-01 -1.137803122401237488e-01 2.482392489910125732e-01 -1.494268029928207397e-01 -1.413508355617523193e-01 -1.661496162414550781e-01 -2.345952019095420837e-02 -1.620865315198898315e-01 -1.363472491502761841e-01 1.717944294214248657e-01
-1.940598934888839722e-01 -5.409474298357963562e-02 -1.164453476667404175e-01 2.121160477399826050e-01 -1.552870273590087891e-01 -4.428752884268760681e-02 8.852259069681167603e-02 -3.605113178491592407e-02 1.508072763681411743e-01 -1.571268737316131592e-01 5.234889984130859375e-01 -1.841606646776199341e-01 -1.820401102304458618e-01 1.915394514799118042e-01 -1.947665363550186157e-01 -7.246611267328262329e-02 1.672549918293952942e-02 1.293420642614364624e-01 9.473592042922973633e-02 7.398148626089096069e-02 2.517651021480560303e-01 2.578724622726440430e-01 -4.942662268877029419e-02 2.992190048098564148e-02 1.962431520223617554e-01 -2.848462760448455811e-01 -2.568051032721996307e-02 -2.082163393497467041e-01 -1.245549842715263367e-01 1.462892591953277588e-01 -4.542407393455505371e-02 -1.730087399482727051e-01
-3.566558361053466797e-01 -1.975169330835342407e-01 -1.594891399145126343e-01 8.026387542486190796e-02 -1.459666788578033447e-01 1.144611537456512451e-01 1.710744351148605347e-01 4.299377650022506714e-02 -1.515740435570478439e-02 -9.115391969680786133e-02 2.725422382354736328e-01 -1.318636685609817505e-01 -7.399381697177886963e-02 2.703259587287902832e-01 -1.458757817745208740e-01 -1.620202064514160156e-01 -8.791527897119522095e-02 1.471646726131439209e-01 5.960025265812873840e-02 1.531261205673217773e-01 -1.766393706202507019e-02 1.195176467299461365e-01 2.560667991638183594e-01 2.414015866816043854e-02 3.129892349243164062e-01 -3.311143219470977783e-01 -1.234861984848976135e-01 -1.362285166978836060e-01 -1.671346873044967651e-01 2.392055839300155640e-01 -2.105351686477661133e-01 4.554682224988937378e-02
-1.518719792366027832e-01 -8.970176428556442261e-02 6.145393848419189453e-02 3.606161177158355713e-01 1.226036325097084045e-01 -1.382346302270889282e-01 1.183099001646041870e-01 9.169361740350723267e-02 1.353084594011306763e-01 -2.303688675165176392e-01 1.824057549238204956e-01 1.034601107239723206e-01 1.391602400690317154e-02 2.777338325977325439e-01 -2.807106077671051025e-01 -2.772941589355468750e-01 -7.792743295431137085e-02 3.442191481590270996e-01 -6.789518147706985474e-02 -4.547801800072193146e-03 -2.205537408590316772e-01 3.170626759529113770e-01 6.154982000589370728e-02 -9.530501812696456909e-02 -6.509021669626235962e-02 -1.820532381534576416e-01 -1.933072507381439209e-01 -1.596026718616485596e-01 -8.531120419502258301e-02 5.329182371497154236e-02 1.544368863105773926e-01 -6.873504072427749634e-02
-2.312248051166534424e-01 -1.417937427759170532e-01 -1.470990180969238281e-01 2.075285911560058594e-01 -1.730507053434848785e-02 4.413336515426635742e-02 1.937895119190216064e-01 1.934821833856403828e-03 6.864544004201889038e-02 7.420799881219863892e-02 3.362898826599121094e-01 -7.884299755096435547e-02 -2.119562774896621704e-01 1.937898248434066772e-01 -1.050900146365165710e-01 -2.685469686985015869e-01 -4.118227586150169373e-02 1.374262124300003052e-01 -1.028325110673904419e-01 3.095042705535888672e-01 -5.493954569101333618e-02 5.364959314465522766e-02 3.780501708388328552e-02 8.599731326103210449e-02 2.317602783441543579e-01 -3.999770283699035645e-01 1.635499745607376099e-01 -3.063293993473052979e-01 -5.506978183984756470e-02 1.472651660442352295e-01 -6.527325510978698730e-02 -1.477120369672775269e-01
-1.172791719436645508e-01 -3.365047872066497803e-01 -5.808553844690322876e-02 -1.424014288932085037e-02 6.579732149839401245e-02 -2.489302456378936768e-01 8.153919130563735962e-03 -1.376836001873016357e-01 1.180328279733657837e-01 -9.738032519817352295e-02 4.176788777112960815e-02 5.891499668359756470e-02 -8.287269622087478638e-02 1.926880702376365662e-02 -1.046454384922981262e-01 -3.036302626132965088e-01 -2.212696224451065063e-01 2.157418727874755859e-01 -1.629861593246459961e-01 -7.080938667058944702e-02 -7.614927738904953003e-02 1.070702746510505676e-01 1.958907246589660645e-01 -2.556167244911193848e-01 1.042956672608852386e-02 -3.758789598941802979e-01 -2.354791462421417236e-01 -1.159401684999465942e-01 -1.854064464569091797e-01 -8.339416980743408203e-02 2.168634384870529175e-01 3.136842846870422363e-01
-2.760756015777587891e-01 -9.150236099958419800e-02 -1.324537098407745361e-01 2.148681879043579102e-01 -1.070499494671821594e-01 5.973684042692184448e-02 2.560617923736572266e-01 7.280705124139785767e-02 -4.680534824728965759e-02 -5.207947641611099243e-02 3.413766324520111084e-01 -5.619251355528831482e-02 -2.859610617160797119e-01 3.012957274913787842e-01 -1.601244293851777911e-04 -5.260691046714782715e-02 8.935829624533653259e-03 2.669100165367126465e-01 2.109879255294799805e-01 1.580266952514648438e-01 1.895970553159713745e-01 2.365931421518325806e-01 1.284714788198471069e-01 2.526508085429668427e-02 3.314325809478759766e-01 -1.582703292369842529e-01 8.538431674242019653e-02 -1.680339723825454712e-01 -8.709397912025451660e-02 1.814524233341217041e-01 -4.012586176395416260e-02 5.884331464767456055e-02
-9.704228490591049194e-02 -1.629725098609924316e-01 -2.099328115582466125e-02 3.321466445922851562e-01 -2.178190648555755615e-01 4.927447438240051270e-02 1.650182753801345825e-01 -8.729464560747146606e-02 1.940372735261917114e-01 1.012345328927040100e-01 3.484305143356323242e-01 -9.207089990377426147e-02 -6.527673453092575073e-02 2.875148653984069824e-01 2.688134834170341492e-02 1.530779600143432617e-01 -1.213885620236396790e-01 1.480533480644226074e-01 -2.396782115101814270e-02 2.979078795760869980e-03 1.307211369276046753e-01 -2.240412235260009766e-01 1.211371496319770813e-01 -1.134163439273834229e-01 1.942577958106994629e-01 -3.817766308784484863e-01 1.021400019526481628e-01 -8.068607002496719360e-02 8.728032559156417847e-02 -7.081656157970428467e-02 4.837290034629404545e-04 3.668128252029418945e-01
-1.082195639610290527e-01 -1.873858273029327393e-01 1.562442723661661148e-02 2.038303017616271973e-01 -9.053477644920349121e-02 -1.137367188930511475e-01 3.759263083338737488e-02 1.939277350902557373e-01 7.492496818304061890e-02 -5.800328031182289124e-02 1.848443299531936646e-01 -2.539830468595027924e-02 1.271493285894393921e-01 2.013988792896270752e-01 -1.012032777070999146e-01 3.136344850063323975e-01 -2.146749012172222137e-02 2.136627882719039917e-01 6.448300927877426147e-02 -8.853781968355178833e-03 9.734032303094863892e-02 7.016035169363021851e-02 -2.098920196294784546e-01 -4.872462525963783264e-02 2.348006069660186768e-01 -4.642398357391357422e-01 7.183969765901565552e-02 -3.755693435668945312e-01 2.064359784126281738e-01 -1.719005703926086426e-01 4.828081279993057251e-02 1.989151537418365479e-01
-1.613180190324783325e-01 -6.714569032192230225e-02 1.156884059309959412e-01 2.872914075851440430e-01 1.075159907341003418e-01 -1.975398212671279907e-01 -2.040257491171360016e-02 1.579256355762481689e-01 1.094233915209770203e-01 2.957700006663799286e-02 3.684132993221282959e-01 5.888026580214500427e-02 -4.845140501856803894e-02 2.825925052165985107e-01 -1.529826074838638306e-01 1.124799177050590515e-01 -5.481971427798271179e-02 1.361920088529586792e-01 1.810125112533569336e-01 -4.034602642059326172e-01 1.205947846174240112e-01 2.615386545658111572e-01 -2.410269528627395630e-01 -8.014203608036041260e-02 -1.246569603681564331e-01 -1.932422369718551636e-01 -2.386497333645820618e-02 -1.004824787378311157e-01 -1.664014607667922974e-01 -7.571536302566528320e-02 2.167715877294540405e-01 1.370492428541183472e-01
-1.970610767602920532e-01 1.352242846041917801e-02 -7.063991390168666840e-03 1.770236939191818237e-01 -1.902372986078262329e-01 7.200071960687637329e-02 1.390465050935745239e-01 -9.973907843232154846e-03 1.867397874593734741e-02 -1.881582140922546387e-01 4.575618803501129150e-01 -2.346547544002532959e-01 -1.088454723358154297e-01 2.098570615053176880e-01 -1.379221677780151367e-01 2.220369130373001099e-02 6.805151700973510742e-02 2.444466650485992432e-01 1.438503991812467575e-02 2.811050042510032654e-02 1.567858606576919556e-01 1.955928504467010498e-01 1.351647377014160156e-01 3.940840717405080795e-03 2.057371288537979126e-01 -3.997822105884552002e-01 -4.142441228032112122e-02 -1.303316950798034668e-01 -1.691464483737945557e-01 1.841122657060623169e-01 -1.881716959178447723e-02 -2.509674429893493652e-01
-1.866188049316406250e-01 3.459839522838592529e-02 -1.380119174718856812e-01 7.723999768495559692e-02 -8.369959145784378052e-02 -6.116258725523948669e-02 1.465855836868286133e-01 1.609020978212356567e-01 2.762738429009914398e-02 -9.246075898408889771e-02 5.560651421546936035e-01 -1.433575749397277832e-01 -8.161985129117965698e-02 1.300528794527053833e-01 -2.211227864027023315e-01 7.812663167715072632e-02 -1.729221791028976440e-01 1.749577224254608154e-01 4.859375581145286560e-02 1.125242561101913452e-02 -7.093103229999542236e-02 3.614680767059326172e-01 1.640442162752151489e-01 -1.144255790859460831e-02 2.251705527305603027e-01 -2.190274149179458618e-01 5.455542355775833130e-02 -1.169943735003471375e-01 -2.943632006645202637e-01 7.794620841741561890e-02 1.530139297246932983e-01 -7.735466212034225464e-02
-1.111776679754257202e-01 -2.200834155082702637e-01 -2.720576524734497070e-01 4.641507565975189209e-02 -1.075864732265472412e-01 2.133629471063613892e-02 6.224511191248893738e-03 -8.582382649183273315e-02 3.260174393653869629e-01 6.755656003952026367e-02 7.269728183746337891e-02 1.925978213548660278e-01 5.583166331052780151e-02 4.524967819452285767e-02 1.781124174594879150e-01 1.911184042692184448e-01 -9.090154198929667473e-04 2.825679779052734375e-01 2.200115174055099487e-01 5.271808803081512451e-02 2.717664241790771484e-01 1.956540495157241821e-01 1.605023592710494995e-01 -3.145575821399688721e-01 -4.670154303312301636e-02 -2.308827638626098633e-01 1.164814084768295288e-02 -2.620168328285217285e-01 -1.627300977706909180e-01 -8.458414673805236816e-02 -1.041617020964622498e-01 -2.834027707576751709e-01
-2.941151261329650879e-01 -8.994077146053314209e-02 1.523519009351730347e-01 1.483113467693328857e-01 1.798820309340953827e-02 -3.063204698264598846e-02 1.248824149370193481e-01 3.462677821516990662e-02 1.044618040323257446e-01 -3.035405576229095459e-01 7.713055610656738281e-02 3.141092658042907715e-01 -8.683367818593978882e-02 1.584633439779281616e-01 -1.633029580116271973e-01 -1.058528497815132141e-01 -1.858194768428802490e-01 2.122466266155242920e-01 -9.339008480310440063e-02 8.343582041561603546e-03 1.473427563905715942e-02 4.210884571075439453e-01 -9.600751101970672607e-03 -4.625877365469932556e-02 -2.921514213085174561e-01 -2.440130710601806641e-01 -2.415031045675277710e-01 -1.277459412813186646e-01 3.202286097803153098e-05 2.679081857204437256e-01 2.797227539122104645e-02 -6.106072291731834412e-02
-3.423192203044891357e-01 -1.540863513946533203e-01 1.194541230797767639e-01 3.499380350112915039e-01 1.589996665716171265e-01 -1.072080582380294800e-01 -6.887383013963699341e-02 2.468131184577941895e-01 2.816992402076721191e-01 -5.456722527742385864e-02 1.886022090911865234e-01 1.766658872365951538e-01 9.589722752571105957e-02 1.266037225723266602e-01 -7.977428287267684937e-02 7.909505069255828857e-02 -1.848792433738708496e-01 7.931138575077056885e-02 2.930479682981967926e-02 -2.120116502046585083e-01 -1.579663604497909546e-01 2.462643235921859741e-01 2.245272397994995117e-01 4.150909557938575745e-02 4.613502696156501770e-02 -2.115644216537475586e-01 -2.745276317000389099e-02 -1.367913931608200073e-01 6.385167688131332397e-02 1.838248521089553833e-01 2.990036904811859131e-01 -1.237630993127822876e-01
-2.309543453156948090e-02 -1.784984320402145386e-01 1.219223886728286743e-01 8.430814743041992188e-02 5.628918856382369995e-02 -6.908930838108062744e-02 1.526239216327667236e-01 -5.769703537225723267e-02 -2.289299964904785156e-01 -2.949947118759155273e-01 2.213214337825775146e-01 -8.939205110073089600e-02 4.202939942479133606e-02 9.620392322540283203e-02 -1.751887798309326172e-01 3.447875380516052246e-01 2.329668551683425903e-01 2.170912772417068481e-01 4.284809157252311707e-02 1.036373525857925415e-01 1.438175290822982788e-01 8.486550301313400269e-02 5.885090306401252747e-02 -4.906067624688148499e-02 -6.051466241478919983e-02 -3.023162186145782471e-01 -7.272496819496154785e-02 -5.255715250968933105e-01 5.891573056578636169e-02 -4.776100069284439087e-02 6.733834743499755859e-02 1.395637392997741699e-01
-1.504668295383453369e-01 1.824136450886726379e-02 7.726789917796850204e-03 2.647038698196411133e-01 2.994575537741184235e-02 1.274768915027379990e-02 1.025537848472595215e-01 -3.235732391476631165e-02 2.794706225395202637e-01 -1.476202607154846191e-01 2.889282405376434326e-01 7.518197596073150635e-02 1.394135057926177979e-01 2.562596797943115234e-01 -3.832428455352783203e-01 -7.431081682443618774e-02 -2.969729015603661537e-03 -1.685037761926651001e-01 3.477483987808227539e-01 7.991539686918258667e-02 2.259376496076583862e-01 4.130241274833679199e-02 6.105764186941087246e-04 -1.944862157106399536e-01 1.194912344217300415e-01 -3.428984582424163818e-01 -8.696193993091583252e-02 -1.943462044000625610e-01 8.606384694576263428e-02 -2.521991170942783356e-02 -1.584147475659847260e-02 -1.896438300609588623e-01
-1.831735968589782715e-01 -2.927953901235014200e-04 -1.216767802834510803e-01 1.845094263553619385e-01 -1.446398049592971802e-01 3.166623786091804504e-02 1.531617641448974609e-01 5.009180307388305664e-02 1.543834060430526733e-01 -1.561586111783981323e-01 4.580411016941070557e-01 -2.399985194206237793e-01 -8.263783156871795654e-02 1.249650642275810242e-01 -2.213006913661956787e-01 4.166672751307487488e-02 2.674864232540130615e-02 1.097445487976074219e-01 4.612404108047485352e-02 4.002761840820312500e-02 3.356844782829284668e-01 3.409015536308288574e-01 -3.579779341816902161e-02 3.311116248369216919e-02 9.589020162820816040e-02 -3.601514697074890137e-01 -3.442785516381263733e-02 -1.367292851209640503e-01 -8.392541110515594482e-02 3.539104759693145752e-02 -6.726315617561340332e-02 -2.481169402599334717e-01
-3.044221103191375732e-01 -7.220216095447540283e-02 -2.105081528425216675e-01 2.576239407062530518e-01 -1.942452043294906616e-01 6.968822330236434937e-02 3.433298468589782715e-01 -1.397017091512680054e-01 1.563504636287689209e-01 -5.115077272057533264e-02 3.118822872638702393e-01 -8.213906548917293549e-03 -2.129584550857543945e-01 2.976703941822052002e-01 -6.136233732104301453e-02 -2.277307063341140747e-01 1.678686961531639099e-02 1.907514333724975586e-01 7.894758880138397217e-02 1.287144124507904053e-01 4.498974606394767761e-02 4.940616339445114136e-02 1.884755939245223999e-01 1.257296055555343628e-01 7.363452762365341187e-02 -2.829301655292510986e-01 1.062645688652992249e-01 -1.726573258638381958e-01 -2.137131057679653168e-02 9.444210678339004517e-02 -4.454806074500083923e-02 -2.103959172964096069e-01
-1.675727516412734985e-01 1.871682256460189819e-01 -1.250372678041458130e-01 2.945592701435089111e-01 -7.201263308525085449e-02 -1.613235622644424438e-01 9.721351414918899536e-02 -2.538352832198143005e-02 3.015308827161788940e-02 1.683543324470520020e-01 4.037876725196838379e-01 -1.798992305994033813e-01 4.742187261581420898e-02 2.090834230184555054e-01 -1.531533300876617432e-01 -6.238432601094245911e-02 -8.816851675510406494e-02 1.284554898738861084e-01 -1.083675250411033630e-01 1.185503304004669189e-01 -9.996415674686431885e-02 2.590328454971313477e-01 1.792414784431457520e-01 -3.012799322605133057e-01 -2.503291238099336624e-03 -1.861265599727630615e-01 1.414154842495918274e-02 -3.721632063388824463e-01 -1.283313333988189697e-01 1.366345137357711792e-01 -5.805628839880228043e-03 -1.913699358701705933e-01
1.133510246872901917e-01 -4.520070552825927734e-01 3.569115325808525085e-02 2.175529599189758301e-01 3.328269347548484802e-02 -1.402781307697296143e-01 2.382410019636154175e-01 -1.743408590555191040e-01 -7.761099189519882202e-02 -9.510813653469085693e-02 1.926677078008651733e-01 -6.194119900465011597e-02 1.727554798126220703e-01 2.676187083125114441e-02 -1.274155527353286743e-01 1.198264211416244507e-01 -1.014825627207756042e-01 2.629744708538055420e-01 1.514407843351364136e-01 -9.798941016197204590e-02 1.489263623952865601e-01 1.498783677816390991e-01 -1.718753576278686523e-02 -3.551383316516876221e-01 3.802951797842979431e-02 -8.948616683483123779e-02 -2.565492093563079834e-01 -7.335440814495086670e-02 1.470442265272140503e-01 -7.639534771442413330e-02 3.346683681011199951e-01 7.715742290019989014e-02
2.334340661764144897e-01 -3.340764939785003662e-01 8.953480422496795654e-02 3.025746643543243408e-01 -9.238693118095397949e-02 2.391297556459903717e-02 1.347515638917684555e-02 1.282767057418823242e-01 3.656150400638580322e-02 -9.186939150094985962e-02 -3.677006810903549194e-02 -6.318443920463323593e-03 -1.050206571817398071e-01 2.687236368656158447e-01 1.773836091160774231e-02 9.545064717531204224e-02 -2.541303038597106934e-01 8.406846225261688232e-02 1.372658014297485352e-01 -6.554056704044342041e-02 -3.517000935971736908e-03 1.611597090959548950e-01 -2.710419148206710815e-02 -5.320391431450843811e-02 1.899890601634979248e-01 -3.667281568050384521e-01 -5.104715749621391296e-02 -2.764877378940582275e-01 -3.591471016407012939e-01 2.937323041260242462e-02 -2.127374708652496338e-02 -3.169829845428466797e-01
-8.504057675600051880e-02 -1.950459927320480347e-01 1.533177793025970459e-01 7.509939372539520264e-02 -1.162238493561744690e-01 -2.490893006324768066e-01 4.255839064717292786e-02 1.066160276532173157e-01 2.047163397073745728e-01 -2.290249429643154144e-02 2.633275985717773438e-01 6.489161401987075806e-02 -2.419240539893507957e-03 1.352222710847854614e-01 1.444666087627410889e-01 1.155208870768547058e-01 -1.152774225920438766e-02 1.004606634378433228e-01 2.751999795436859131e-01 -7.983934879302978516e-02 2.943906188011169434e-01 7.131718844175338745e-02 1.169157922267913818e-01 -6.168025732040405273e-02 5.582966282963752747e-02 -4.723803400993347168e-01 1.058927550911903381e-01 -1.643994897603988647e-01 1.878859102725982666e-01 5.608262866735458374e-02 2.119663543999195099e-02 4.042254984378814697e-01
-2.530479729175567627e-01 -1.691173762083053589e-01 -2.262747436761856079e-01 2.634427249431610107e-01 -2.214877754449844360e-01 -1.139926314353942871e-01 1.222320795059204102e-01 1.361536234617233276e-01 1.305163651704788208e-01 -1.142921820282936096e-01 4.309181272983551025e-01 -1.673221588134765625e-01 -2.214398086071014404e-01 1.314683258533477783e-01 -2.489138953387737274e-02 -2.911624312400817871e-02 -1.788104474544525146e-01 1.947738230228424072e-01 8.986219018697738647e-02 1.040505915880203247e-01 -5.239142104983329773e-02 2.363116443157196045e-01 1.311665624380111694e-01 1.381788700819015503e-01 2.537337243556976318e-01 -2.552232444286346436e-01 -4.068282619118690491e-02 4.034679755568504333e-02 -4.018039628863334656e-02 2.475133091211318970e-01 -8.480290882289409637e-03 -1.460067182779312134e-02
-2.180405259132385254e-01 5.051972344517707825e-02 -1.089126989245414734e-01 -3.844781592488288879e-02 6.276266276836395264e-02 -4.143458977341651917e-02 1.643971502780914307e-01 -2.896068803966045380e-02 2.567283809185028076e-01 -1.904310882091522217e-01 3.844550549983978271e-01 -2.750249207019805908e-01 -1.731448322534561157e-01 2.883657217025756836e-01 1.134278066456317902e-02 2.152986675500869751e-01 -9.375447779893875122e-02 -7.805087417364120483e-02 1.244158446788787842e-01 5.327500402927398682e-02 -7.507815212011337280e-02 1.974698901176452637e-01 9.192331880331039429e-02 -1.004877090454101562e-01 1.333986520767211914e-01 -3.312352672219276428e-02 -4.301960170269012451e-01 -4.510431364178657532e-02 -7.484657544409856200e-05 4.473361372947692871e-02 -1.710625141859054565e-01 2.901272177696228027e-01
-1.727846115827560425e-01 3.076464310288429260e-02 -2.467887550592422485e-01 1.979382634162902832e-01 -1.133228838443756104e-01 7.252094894647598267e-02 -7.171480450779199600e-03 -2.436290495097637177e-02 1.414512097835540771e-01 -3.968999162316322327e-02 4.412135183811187744e-01 -1.287921369075775146e-01 -1.581805199384689331e-01 1.725381016731262207e-01 -1.955254524946212769e-01 8.731655031442642212e-02 -1.119716838002204895e-01 1.517586112022399902e-01 1.307174414396286011e-01 4.591609165072441101e-02 2.619737684726715088e-01 2.997898161411285400e-01 1.388544738292694092e-01 9.763240814208984375e-02 2.106509506702423096e-01 -3.949728906154632568e-01 -9.907026588916778564e-02 -1.455092579126358032e-01 -8.666065335273742676e-02 1.646469696424901485e-03 -3.471985831856727600e-02 -1.863308995962142944e-01
-5.267821252346038818e-02 -5.562803149223327637e-01 8.220764808356761932e-03 2.095790654420852661e-01 1.347758341580629349e-02 1.444002091884613037e-01 1.150560602545738220e-01 2.466896921396255493e-01 2.013528347015380859e-01 -5.831007380038499832e-03 2.300676256418228149e-01 1.018510088324546814e-01 6.977231800556182861e-02 -1.355495303869247437e-01 -1.953810453414916992e-01 7.693717628717422485e-02 -9.298054128885269165e-02 1.676311790943145752e-01 1.025517806410789490e-01 -1.586115211248397827e-01 -1.152772083878517151e-01 6.085864454507827759e-02 1.452076137065887451e-01 -3.032422363758087158e-01 -3.894194588065147400e-02 -1.919205188751220703e-01 -1.227326914668083191e-01 -1.406921893358230591e-01 -2.600623369216918945e-01 8.011130988597869873e-02 3.071547113358974457e-02 1.636702120304107666e-01
8.247999101877212524e-02 8.247622102499008179e-02 -1.457421481609344482e-01 2.666934728622436523e-01 -2.914804965257644653e-02 8.861778676509857178e-02 2.272458970546722412e-01 9.451781213283538818e-02 3.249746859073638916e-01 -3.838748931884765625e-01 1.280173510313034058e-01 1.736379116773605347e-01 -2.415453195571899414e-01 1.907918751239776611e-01 3.301168233156204224e-02 -6.549794692546129227e-03 -1.215343326330184937e-01 -6.005353853106498718e-02 -1.139569953083992004e-01 1.031299605965614319e-01 -8.350907266139984131e-02 -1.255127787590026855e-01 6.082071363925933838e-02 -1.469945162534713745e-01 1.199110001325607300e-01 -4.673090577125549316e-01 -1.902309060096740723e-01 1.206328794360160828e-01 -1.311396509408950806e-01 1.512120366096496582e-01 1.105193644762039185e-01 -5.966313555836677551e-02
-4.895221069455146790e-02 -1.336401849985122681e-01 -1.424624677747488022e-02 4.356157779693603516e-02 7.620069663971662521e-03 1.524594277143478394e-01 1.720721721649169922e-01 1.564976871013641357e-01 1.543369591236114502e-01 2.219826541841030121e-02 2.476283460855484009e-01 1.347041968256235123e-02 3.122242093086242676e-01 3.754187524318695068e-01 9.406537562608718872e-02 2.417292892932891846e-01 -1.336619108915328979e-01 2.791236340999603271e-01 4.919421672821044922e-02 -6.151577457785606384e-02 1.126780956983566284e-01 2.788891829550266266e-02 -3.236800059676170349e-02 2.075923606753349304e-02 3.990174233913421631e-01 -2.536087334156036377e-01 2.707012929022312164e-02 -1.575739085674285889e-01 7.397148013114929199e-02 -1.422293931245803833e-01 1.573237776756286621e-01 3.037168979644775391e-01
1.665772050619125366e-01 -2.591573596000671387e-01 -3.532467409968376160e-02 7.023286074399948120e-02 8.571998029947280884e-02 -6.780153606086969376e-03 3.825674355030059814e-01 1.904395669698715210e-01 3.737699985504150391e-01 -1.247567012906074524e-01 3.340282663702964783e-02 8.625005185604095459e-02 1.396093964576721191e-01 1.298109292984008789e-01 -1.655215024948120117e-01 1.318531334400177002e-01 1.551920622587203979e-01 2.904799282550811768e-01 2.110546827316284180e-02 -1.576978117227554321e-01 -8.142775297164916992e-02 1.704200953245162964e-01 1.039239317178726196e-01 -1.282378733158111572e-01 3.374722599983215332e-02 -1.863325834274291992e-01 7.471947371959686279e-02 -8.398495614528656006e-02 -2.498697489500045776e-01 3.190484642982482910e-01 2.021177709102630615e-01 -1.169335618615150452e-01
-8.161649107933044434e-02 -4.833773374557495117e-01 9.283843636512756348e-02 1.175377815961837769e-01 1.453446745872497559e-01 -3.983134403824806213e-02 3.463819622993469238e-01 1.226228624582290649e-01 1.777561455965042114e-01 -8.953229337930679321e-02 1.561893969774246216e-01 -1.529030352830886841e-01 -4.239502549171447754e-02 -1.649345904588699341e-01 -3.091642856597900391e-01 1.261978596448898315e-01 -1.573559939861297607e-01 1.051643565297126770e-01 3.956947475671768188e-02 -1.956234127283096313e-01 -5.733471363782882690e-02 1.349416524171829224e-01 1.851880848407745361e-01 -1.108413562178611755e-01 4.821421578526496887e-03 -2.176271528005599976e-01 -1.414835304021835327e-01 -1.830671280622482300e-01 -2.273598462343215942e-01 2.841975726187229156e-02 1.394556611776351929e-01 1.871627569198608398e-01
1.969918422400951385e-02 -3.186073303222656250e-01 -3.234097734093666077e-02 -5.200051888823509216e-02 2.607835829257965088e-01 -9.874305874109268188e-02 5.868335068225860596e-02 1.767518371343612671e-01 -3.839567303657531738e-02 -3.009878098964691162e-02 2.461373656988143921e-01 -6.910018622875213623e-02 5.910188332200050354e-02 3.329734206199645996e-01 -2.100629061460494995e-01 2.160655800253152847e-03 -2.439142316579818726e-01 1.345650702714920044e-01 -1.269984394311904907e-01 4.148476421833038330e-01 -8.806917816400527954e-02 7.418376207351684570e-02 2.289067208766937256e-02 -1.284816265106201172e-01 -3.651206493377685547e-01 -2.068886607885360718e-01 4.745320603251457214e-02 -1.279335319995880127e-01 -1.989529728889465332e-01 5.109866335988044739e-02 1.323451548814773560e-01 7.148911058902740479e-02
3.971755877137184143e-02 -4.499377012252807617e-01 -2.070789486169815063e-01 4.123667627573013306e-02 -1.661752313375473022e-01 7.979454100131988525e-02 4.155236855149269104e-02 7.422173768281936646e-02 2.794820815324783325e-02 8.366718888282775879e-02 8.808239549398422241e-02 -8.653534576296806335e-03 3.476392477750778198e-02 1.548327952623367310e-01 -3.509870916604995728e-02 2.057538926601409912e-02 -1.459069401025772095e-01 1.051393300294876099e-01 1.803383231163024902e-01 1.895796805620193481e-01 -3.697247011587023735e-03 3.911006748676300049e-01 3.045930154621601105e-02 -5.068914964795112610e-02 -6.267332285642623901e-02 -4.673425853252410889e-01 -1.211770549416542053e-01 -1.183572933077812195e-01 8.571209013462066650e-02 1.577551066875457764e-01 -7.822040468454360962e-02 3.479520082473754883e-01
-8.391947299242019653e-02 -2.877388894557952881e-01 2.409031987190246582e-01 3.453395143151283264e-02 4.609595611691474915e-02 -1.094223558902740479e-01 1.556691676378250122e-01 1.228208839893341064e-01 -8.037204854190349579e-03 -1.138841956853866577e-01 2.509880065917968750e-01 1.683613844215869904e-02 1.771653592586517334e-01 6.092201918363571167e-02 -3.379672393202781677e-02 2.603231966495513916e-01 -1.153977066278457642e-01 1.976302862167358398e-01 3.001877069473266602e-01 1.213412582874298096e-01 5.195826664566993713e-02 1.308589130640029907e-01 -2.874405682086944580e-01 9.307309985160827637e-02 -1.231654174625873566e-02 -3.740150630474090576e-01 -2.431458979845046997e-01 -3.048987388610839844e-01 -3.494131937623023987e-02 -2.095782011747360229e-01 9.503666311502456665e-02 5.080827325582504272e-02
-1.520208865404129028e-01 -1.595971435308456421e-01 -5.013493448495864868e-02 -8.217890560626983643e-02 -6.879039108753204346e-02 -1.379528827965259552e-02 -8.551425486803054810e-02 -2.494021058082580566e-01 -2.117459848523139954e-02 -1.375689357519149780e-01 -3.363268077373504639e-02 -3.106622025370597839e-02 1.420428603887557983e-01 3.765687346458435059e-01 8.713418990373611450e-02 -8.137150108814239502e-02 -1.344547327607870102e-02 5.137306451797485352e-01 9.156099706888198853e-02 -1.820399016141891479e-01 2.460885345935821533e-01 4.508414119482040405e-02 5.260185152292251587e-02 -1.903602629899978638e-01 5.515369027853012085e-02 -2.143959105014801025e-01 -3.801998496055603027e-01 -2.105632722377777100e-01 -8.302897959947586060e-02 -3.856931626796722412e-02 -9.206686913967132568e-02 -8.988450467586517334e-02
-6.454867869615554810e-02 -2.212186753749847412e-01 5.170232057571411133e-02 5.032530985772609711e-03 7.773839682340621948e-02 -2.728905901312828064e-02 1.806832291185855865e-02 -1.641687750816345215e-01 1.777211278676986694e-01 7.524736970663070679e-02 1.355124115943908691e-01 -3.034600056707859039e-02 8.590812981128692627e-02 3.301124572753906250e-01 -5.869838967919349670e-02 1.171493977308273315e-01 -1.674998104572296143e-01 3.154849112033843994e-01 5.596209689974784851e-02 -2.399347871541976929e-01 -1.987454108893871307e-02 -1.622286811470985413e-02 2.175595164299011230e-01 -9.023171663284301758e-02 -2.625562846660614014e-01 -4.317859411239624023e-01 1.449802815914154053e-01 -2.277882099151611328e-01 1.007628217339515686e-01 2.786696329712867737e-02 1.813425719738006592e-01 3.218078911304473877e-01
-2.998570203781127930e-01 -1.201450899243354797e-01 -2.631126046180725098e-01 5.167276412248611450e-02 -1.200003325939178467e-01 -3.125260397791862488e-02 1.571860015392303467e-01 1.210337430238723755e-01 -1.668505743145942688e-02 4.417618736624717712e-03 3.776580691337585449e-01 -3.952812775969505310e-02 -1.462466865777969360e-01 3.755201399326324463e-01 -4.120011627674102783e-02 -8.220567554235458374e-02 7.298491150140762329e-02 1.945844888687133789e-01 4.928296804428100586e-02 2.105530053377151489e-01 2.887928567361086607e-04 2.094471156597137451e-01 -1.858855783939361572e-02 2.445808053016662598e-02 3.391498923301696777e-01 -3.326801955699920654e-01 9.268132597208023071e-02 -9.070073068141937256e-02 -2.861023508012294769e-02 2.393571734428405762e-01 5.283398926258087158e-02 -1.244760230183601379e-01
2.511774599552154541e-01 -2.673189043998718262e-01 2.652163803577423096e-01 8.264806866645812988e-02 -2.958296425640583038e-02 -6.179242208600044250e-02 7.547599822282791138e-02 -7.384941726922988892e-02 2.395569980144500732e-01 -2.857781364582479000e-04 4.166779667139053345e-02 1.063894852995872498e-01 9.113744646310806274e-02 4.581718519330024719e-02 2.010125070810317993e-01 -1.071125119924545288e-01 8.310635387897491455e-02 2.095869481563568115e-01 9.015270322561264038e-02 6.551908701658248901e-02 4.574325680732727051e-02 1.653127372264862061e-01 5.344386398792266846e-02 -3.396846652030944824e-01 -1.300151646137237549e-01 -4.345990419387817383e-01 -1.299585103988647461e-01 -2.808435559272766113e-01 2.453619688749313354e-01 -1.550597418099641800e-02 2.482237517833709717e-01 7.205780595541000366e-02
-1.941008865833282471e-01 -1.459277719259262085e-01 2.040725797414779663e-01 3.147749304771423340e-01 1.804402470588684082e-01 -4.310453683137893677e-02 2.444868534803390503e-01 1.936089596711099148e-03 -7.139122486114501953e-02 -1.926750540733337402e-01 3.245738446712493896e-01 8.918009698390960693e-02 2.592941522598266602e-01 2.630406618118286133e-01 -1.738328486680984497e-01 1.972679793834686279e-02 -2.240534871816635132e-01 -1.301800757646560669e-01 4.796326905488967896e-02 2.935645869001746178e-03 -8.598186075687408447e-02 2.588666677474975586e-01 -1.381901800632476807e-01 -6.443045288324356079e-02 7.316729426383972168e-02 -3.299919962882995605e-01 -1.233001276850700378e-01 -6.896734982728958130e-02 -6.791764497756958008e-02 2.662983834743499756e-01 7.330237329006195068e-02 -3.656885027885437012e-02
1.039643138647079468e-01 -3.203447461128234863e-01 -1.685175448656082153e-01 1.205074694007635117e-02 3.776578605175018311e-02 8.062710613012313843e-02 1.495191752910614014e-01 -1.236768066883087158e-01 2.189191132783889771e-01 -8.923213928937911987e-02 1.198032870888710022e-01 -2.284013293683528900e-02 1.619840115308761597e-01 7.040008436888456345e-03 -1.308863162994384766e-01 4.563880562782287598e-01 1.536223385483026505e-02 3.253198266029357910e-01 -3.371290117502212524e-02 2.940351366996765137e-01 1.288306564092636108e-01 3.065158426761627197e-01 4.003258422017097473e-02 1.605301350355148315e-02 -5.393492430448532104e-02 -2.707157433032989502e-01 -2.097496539354324341e-01 -1.477449387311935425e-01 1.258012652397155762e-02 1.529362648725509644e-01 -9.970307350158691406e-03 1.350478082895278931e-01
-3.714304566383361816e-01 -3.079462051391601562e-01 -5.820029973983764648e-02 2.405178248882293701e-01 -7.396297156810760498e-02 5.248766019940376282e-02 2.219155877828598022e-01 -5.808931961655616760e-02 3.579097688198089600e-01 7.609296590089797974e-02 1.082272678613662720e-01 2.190235555171966553e-01 -7.219856232404708862e-02 1.860357820987701416e-01 -2.756590582430362701e-02 1.955349370837211609e-02 -4.852359369397163391e-02 1.499890238046646118e-01 -1.111287996172904968e-02 1.334403604269027710e-01 -1.705551147460937500e-01 4.867558367550373077e-03 -1.139881163835525513e-01 -6.702875345945358276e-02 4.680640399456024170e-01 -7.820395380258560181e-02 -3.444743575528264046e-03 -2.610820829868316650e-01 -5.539328232407569885e-02 -1.153100952506065369e-01 1.068682000041007996e-01 -6.839102134108543396e-03
1.038365289568901062e-01 -2.753731906414031982e-01 -1.132166832685470581e-01 8.816637843847274780e-02 3.061681240797042847e-02 2.260340936481952667e-02 3.205894678831100464e-02 1.891314685344696045e-01 5.749227851629257202e-02 -1.811147481203079224e-02 1.193762198090553284e-02 1.250032186508178711e-01 5.612750723958015442e-02 3.182159364223480225e-01 6.993079185485839844e-02 2.534741722047328949e-02 8.771920949220657349e-02 3.061994910240173340e-01 1.009074449539184570e-01 3.009812533855438232e-01 1.009048298001289368e-01 -1.679398566484451294e-01 2.887012660503387451e-01 -2.555093169212341309e-01 8.073116838932037354e-02 -3.294359743595123291e-01 -1.575261503458023071e-01 -1.852954030036926270e-01 5.237693712115287781e-02 -1.756699234247207642e-01 -1.041265428066253662e-01 3.425191938877105713e-01
-1.092201843857765198e-01 2.217848226428031921e-02 -7.744178175926208496e-02 3.426257669925689697e-01 3.704099059104919434e-01 -1.372886449098587036e-01 1.964986324310302734e-01 1.204170808196067810e-01 1.179157271981239319e-01 -2.724073827266693115e-01 3.313474059104919434e-01 -8.880800008773803711e-02 9.482383728027343750e-02 3.125653788447380066e-02 -1.163172945380210876e-01 -2.116316556930541992e-01 -1.105500981211662292e-01 2.254921048879623413e-01 5.693624913692474365e-02 -8.743967860937118530e-02 -1.478585749864578247e-01 1.322887390851974487e-01 1.550070643424987793e-01 -1.687458157539367676e-01 1.505760010331869125e-02 -3.313808888196945190e-02 -1.639413833618164062e-01 -2.216101735830307007e-01 -1.092086732387542725e-01 1.444292068481445312e-01 3.112804591655731201e-01 -9.020497649908065796e-02
-2.751546800136566162e-01 3.976336121559143066e-02 -2.800407111644744873e-01 1.582042425870895386e-01 -3.915004059672355652e-02 1.707345061004161835e-02 1.204624623060226440e-01 -4.235694929957389832e-02 7.186047732830047607e-02 -1.681535691022872925e-01 4.867432117462158203e-01 -2.276726812124252319e-01 -8.146770298480987549e-02 9.414169192314147949e-02 -5.070140957832336426e-02 -8.660216629505157471e-02 -2.906822040677070618e-02 2.922679483890533447e-01 4.731940105557441711e-02 5.605581402778625488e-02 2.120647430419921875e-01 2.702163159847259521e-01 9.198997169733047485e-02 3.325239941477775574e-02 1.633754074573516846e-01 -2.835396230220794678e-01 -2.142145484685897827e-02 -1.863213479518890381e-01 -1.293034255504608154e-01 4.900773242115974426e-02 -7.718294858932495117e-02 -2.584999203681945801e-01
-4.610988870263099670e-02 -2.944633960723876953e-01 -7.010357826948165894e-02 -1.645520627498626709e-01 -1.177865490317344666e-01 -2.707578986883163452e-02 1.278931349515914917e-01 -2.777437120676040649e-02 1.836753785610198975e-01 -1.030207499861717224e-01 8.818112313747406006e-02 9.807650744915008545e-02 -3.648294950835406780e-04 4.124969244003295898e-01 -5.426954105496406555e-02 2.373970746994018555e-01 -2.893551997840404510e-02 -1.695862272754311562e-03 -8.348288014531135559e-03 9.262049198150634766e-02 1.993416100740432739e-01 2.482050806283950806e-01 -8.704436570405960083e-02 4.022889584302902222e-02 -1.154175028204917908e-01 -4.630557894706726074e-01 -2.420312911272048950e-02 -2.894773781299591064e-01 2.797003090381622314e-01 1.263305097818374634e-01 3.509547933936119080e-02 1.693005263805389404e-01
-2.327530980110168457e-01 -1.987524628639221191e-01 3.210245966911315918e-01 3.094287216663360596e-01 1.743491441011428833e-01 -7.709150016307830811e-02 -3.028809092938899994e-02 1.947022378444671631e-01 1.839980334043502808e-01 7.190518081188201904e-02 1.906590908765792847e-01 -1.188505664467811584e-01 -8.650434017181396484e-02 9.390605241060256958e-02 5.412048194557428360e-03 5.460644885897636414e-02 -1.532769948244094849e-01 -5.506825819611549377e-02 4.208802431821823120e-02 -1.291149407625198364e-01 -2.170542031526565552e-01 2.727781236171722412e-01 1.627258211374282837e-01 -1.201453208923339844e-01 5.245126038789749146e-02 -3.875174224376678467e-01 -1.562588512897491455e-01 -8.542216569185256958e-02 -2.538752742111682892e-02 1.762044429779052734e-01 3.140612542629241943e-01 3.426131233572959900e-02
-2.346872091293334961e-01 1.200933381915092468e-01 -1.263291835784912109e-01 2.170557379722595215e-01 -2.899331226944923401e-02 -1.345002055168151855e-01 1.023392081260681152e-01 2.047014683485031128e-01 6.580692529678344727e-02 -1.489704996347427368e-01 5.023941397666931152e-01 -2.290780991315841675e-01 2.734095091000199318e-03 1.634910702705383301e-02 -2.582497298717498779e-01 -4.954799637198448181e-02 -1.692133247852325439e-01 2.274312674999237061e-01 7.658670842647552490e-02 9.977649897336959839e-02 1.474539786577224731e-01 2.062474936246871948e-01 1.947707682847976685e-01 -1.356990486383438110e-01 1.787537336349487305e-01 -2.405808120965957642e-01 -3.077788650989532471e-02 -2.063397616147994995e-01 -5.030076205730438232e-02 7.129836082458496094e-02 -1.746970713138580322e-01 -8.366926014423370361e-02
-1.661085039377212524e-01 -2.161909043788909912e-01 -2.384833246469497681e-02 2.603998482227325439e-01 1.167075186967849731e-01 -1.928172260522842407e-01 2.036676853895187378e-01 -1.014458909630775452e-01 -4.270885884761810303e-02 -1.162447035312652588e-01 1.549369990825653076e-01 4.423847049474716187e-02 -3.008146584033966064e-01 -1.527145318686962128e-02 1.336723119020462036e-01 1.639501750469207764e-01 -2.398730814456939697e-01 2.565445601940155029e-01 2.363467663526535034e-01 -8.603329211473464966e-02 2.470628544688224792e-02 -1.501863915473222733e-02 8.528748899698257446e-02 -1.293358504772186279e-01 1.985603570938110352e-01 -1.181198656558990479e-01 1.046171933412551880e-01 -4.271715879440307617e-01 8.221323788166046143e-02 1.991376131772994995e-01 4.291007295250892639e-02 2.672889530658721924e-01
-1.258548349142074585e-01 -1.563241183757781982e-01 9.803871810436248779e-02 1.680541634559631348e-01 -2.730388939380645752e-02 1.473843771964311600e-02 1.965992152690887451e-01 2.953050136566162109e-01 1.295271366834640503e-01 -6.439942866563796997e-02 1.635063886642456055e-01 4.790252540260553360e-03 -2.818415760993957520e-01 1.667093783617019653e-01 -1.758028417825698853e-01 -1.462914347648620605e-01 -1.707549244165420532e-01 4.100620374083518982e-02 -1.945828497409820557e-01 2.857677638530731201e-01 -2.172548621892929077e-01 3.391508162021636963e-01 -1.102543547749519348e-01 -2.494076639413833618e-01 -2.738420665264129639e-01 -2.131398022174835205e-01 -6.901623308658599854e-02 -1.754820197820663452e-01 -5.846643820405006409e-02 -1.504031270742416382e-01 4.163689911365509033e-02 1.309130936861038208e-01
-3.854312002658843994e-01 -3.785709664225578308e-02 -1.460454463958740234e-01 1.524266153573989868e-01 -1.019931808114051819e-01 -2.441642805933952332e-02 8.083426207304000854e-02 8.443130552768707275e-02 1.590286046266555786e-01 -9.041783958673477173e-02 5.229042768478393555e-01 -1.532706320285797119e-01 -1.224830895662307739e-01 1.476739197969436646e-01 -1.348085999488830566e-01 6.472242623567581177e-02 -1.553819328546524048e-02 1.939337253570556641e-01 4.237057175487279892e-03 4.856973886489868164e-02 3.107022307813167572e-02 2.964943945407867432e-01 1.707302927970886230e-01 -6.673259777016937733e-04 2.555540204048156738e-01 -2.765595614910125732e-01 8.473183214664459229e-02 -1.925400793552398682e-01 -1.173691973090171814e-01 1.171211898326873779e-02 -8.297067135572433472e-02 -1.616580039262771606e-01
-2.367546707391738892e-01 1.773678138852119446e-02 -8.655314892530441284e-02 -5.100869387388229370e-02 5.972895771265029907e-02 -6.023707985877990723e-02 1.945314109325408936e-01 1.257380247116088867e-01 2.137972265481948853e-01 3.771824389696121216e-02 4.117793440818786621e-01 -2.104209363460540771e-01 -2.494038045406341553e-01 1.744973361492156982e-01 -5.088714137673377991e-02 8.631196618080139160e-02 -4.463669657707214355e-02 2.371664643287658691e-01 7.419228553771972656e-02 2.142383754253387451e-01 -3.362469747662544250e-02 2.395338267087936401e-01 2.545881271362304688e-01 3.579102084040641785e-02 2.751628458499908447e-01 -3.163185119628906250e-01 3.864081203937530518e-02 -6.723790615797042847e-02 -1.198476478457450867e-01 1.845937073230743408e-01 -8.258922398090362549e-02 -1.942609399557113647e-01
-2.523135244846343994e-01 1.593084782361984253e-01 -2.080980688333511353e-01 2.631092667579650879e-01 7.943484187126159668e-02 3.282286599278450012e-02 2.390259355306625366e-01 6.683483719825744629e-02 -8.190208673477172852e-02 -1.513115167617797852e-01 3.741401433944702148e-01 1.941475123167037964e-01 -9.030044823884963989e-02 2.111561596393585205e-01 -1.470039933919906616e-01 1.916862726211547852e-01 -7.087876647710800171e-02 6.148738414049148560e-02 3.528251498937606812e-02 -3.166936337947845459e-02 -1.819295585155487061e-01 -4.504032805562019348e-02 3.658477067947387695e-01 -1.620929837226867676e-01 3.524350747466087341e-02 -6.265585124492645264e-02 1.018202155828475952e-01 -3.700868189334869385e-01 -5.031223222613334656e-02 1.899450719356536865e-01 1.165808811783790588e-01 -8.284031413495540619e-03
-1.518274843692779541e-01 -4.239602014422416687e-02 1.652031093835830688e-01 3.582205250859260559e-02 1.881369948387145996e-01 -7.581551373004913330e-02 1.849636584520339966e-01 2.371185459196567535e-02 3.029670417308807373e-01 -1.545055117458105087e-02 2.333938926458358765e-01 -1.822240464389324188e-02 -4.278400167822837830e-02 3.450768887996673584e-01 -4.032756015658378601e-02 1.290566921234130859e-01 -3.359204158186912537e-02 3.539425432682037354e-01 -1.045248135924339294e-01 -2.132023125886917114e-01 -1.062001436948776245e-01 5.813873931765556335e-02 1.047481670975685120e-01 4.564059153199195862e-02 -2.276514023542404175e-01 -2.979884743690490723e-01 1.274349540472030640e-01 -1.578496098518371582e-01 9.354458749294281006e-02 8.087082207202911377e-02 1.683879941701889038e-01 3.856337666511535645e-01
-9.181323647499084473e-02 -1.553978621959686279e-01 -1.913446933031082153e-01 1.751999258995056152e-01 -1.247063949704170227e-01 5.984371062368154526e-03 2.784221665933728218e-03 -1.811831295490264893e-01 2.518601417541503906e-01 -4.839212447404861450e-02 2.917806617915630341e-02 -1.181120574474334717e-01 1.360842734575271606e-01 2.881788313388824463e-01 1.798095554113388062e-01 2.476727664470672607e-01 3.396473824977874756e-03 1.258686780929565430e-01 -8.419450372457504272e-02 -1.059792265295982361e-01 3.475062251091003418e-01 9.200055897235870361e-02 -1.174281090497970581e-01 -4.328688140958547592e-03 6.074479781091213226e-03 -5.427551269531250000e-01 -1.690851002931594849e-01 -1.903576403856277466e-01 2.491811290383338928e-02 -1.100570708513259888e-01 -1.560754179954528809e-01 -4.613672941923141479e-02
-1.672399491071701050e-01 -1.556084305047988892e-01 -1.417964138090610504e-02 -1.385907530784606934e-01 3.596115112304687500e-02 1.466619689017534256e-02 2.427047193050384521e-01 1.824926584959030151e-01 2.871556878089904785e-01 -1.930652409791946411e-01 -9.499083459377288818e-02 6.269490718841552734e-02 -4.215430468320846558e-02 -2.551734447479248047e-02 -3.961585089564323425e-02 1.651380397379398346e-02 -3.453378332778811455e-03 -1.376615315675735474e-01 2.787265479564666748e-01 -1.896119117736816406e-01 -7.717870920896530151e-02 1.523074060678482056e-01 1.128188520669937134e-01 6.232804432511329651e-02 1.035410538315773010e-01 -3.890887200832366943e-01 -3.001972734928131104e-01 -4.952039718627929688e-01 -4.089078307151794434e-02 9.691336005926132202e-02 1.038441136479377747e-01 -7.700756192207336426e-03
-1.989468038082122803e-01 -1.971609592437744141e-01 1.237149015069007874e-01 1.125669479370117188e-02 7.708302885293960571e-02 -5.894192680716514587e-02 1.216169670224189758e-01 1.960829198360443115e-01 1.542114615440368652e-01 -1.474646478891372681e-01 -2.956352010369300842e-02 -1.809452921152114868e-01 -2.048539817333221436e-01 2.565599381923675537e-01 -1.216672062873840332e-01 -9.173119068145751953e-02 -2.530987858772277832e-01 3.331977128982543945e-01 -1.668382436037063599e-01 -2.236001640558242798e-01 -8.995689451694488525e-03 2.731191217899322510e-01 -6.158967688679695129e-02 -2.803268432617187500e-01 2.061292342841625214e-02 -1.690033227205276489e-01 -3.151293396949768066e-01 -7.165503501892089844e-02 7.837602496147155762e-02 1.386543214321136475e-01 2.539888322353363037e-01 6.574660539627075195e-03
2.360699139535427094e-02 -3.668507933616638184e-01 3.135284185409545898e-01 1.105014085769653320e-01 -1.998763829469680786e-01 -1.737052761018276215e-02 9.793505817651748657e-02 -1.553726289421319962e-02 -1.223380863666534424e-01 -3.049775399267673492e-02 -5.482133477926254272e-02 2.112261056900024414e-01 -2.818090915679931641e-01 3.024188578128814697e-01 1.211510300636291504e-01 1.421593576669692993e-01 -2.645472288131713867e-01 1.803646087646484375e-01 -4.437644779682159424e-02 -5.196226760745048523e-02 9.154799580574035645e-02 3.012901544570922852e-01 1.250771880149841309e-01 -7.460691779851913452e-02 -9.104369580745697021e-02 -1.783881336450576782e-01 -5.704471841454505920e-02 -2.878552079200744629e-01 4.293727502226829529e-02 -1.376233249902725220e-01 1.573975384235382080e-01 -1.888159513473510742e-01
-2.201238423585891724e-01 -4.873882979154586792e-02 -1.586586236953735352e-01 2.107394933700561523e-01 3.789322078227996826e-02 -3.370085358619689941e-02 1.470521390438079834e-01 5.758987367153167725e-02 8.035658299922943115e-02 -5.007653683423995972e-02 4.409073889255523682e-01 -2.679349780082702637e-01 -2.058159857988357544e-01 8.206295967102050781e-02 -2.271384745836257935e-01 1.998393982648849487e-02 -1.377106010913848877e-01 5.776290968060493469e-02 -8.753535337746143341e-03 1.837488412857055664e-01 2.556598782539367676e-01 2.381700724363327026e-01 9.850312769412994385e-02 5.564478784799575806e-02 1.076838225126266479e-01 -3.721863329410552979e-01 -7.266277819871902466e-02 -2.140116542577743530e-01 -1.398228853940963745e-01 -2.604963816702365875e-02 -7.925073057413101196e-02 -2.389527112245559692e-01
-5.916949361562728882e-02 -1.020435988903045654e-01 -2.252798974514007568e-01 3.655560314655303955e-01 1.091781258583068848e-02 1.411035954952239990e-01 3.336798027157783508e-02 1.440704762935638428e-01 1.769691407680511475e-01 -1.959853470325469971e-01 2.676839753985404968e-02 9.903722256422042847e-02 -8.571402728557586670e-02 1.240209192037582397e-01 -2.454966902732849121e-01 1.782845258712768555e-01 -2.481210604310035706e-02 9.695138037204742432e-02 2.568454742431640625e-01 -2.325522154569625854e-02 1.208028122782707214e-01 1.725954934954643250e-02 8.398228883743286133e-02 -3.599871993064880371e-01 9.956815093755722046e-02 -1.664589047431945801e-01 -3.035108447074890137e-01 -2.458359599113464355e-01 -5.603700503706932068e-02 8.327230066061019897e-02 1.683150380849838257e-01 -3.288281559944152832e-01
-2.748174965381622314e-01 -1.970043964684009552e-02 -2.568292617797851562e-01 1.920147240161895752e-01 -1.453961059451103210e-02 6.011062767356634140e-03 1.188057959079742432e-01 6.094228476285934448e-02 1.458591669797897339e-01 -1.191296428442001343e-01 4.723250269889831543e-01 -2.657609879970550537e-01 -1.361503005027770996e-01 7.952308654785156250e-02 -1.460520327091217041e-01 1.087285652756690979e-01 -6.589733809232711792e-02 6.430018693208694458e-02 8.897636085748672485e-03 7.373489439487457275e-02 1.848358064889907837e-01 2.744776904582977295e-01 2.100626677274703979e-01 -6.253412924706935883e-03 1.510502099990844727e-01 -3.118599355220794678e-01 5.856073461472988129e-03 -1.608893275260925293e-01 6.839827168732881546e-03 2.144915759563446045e-01 -4.015632718801498413e-02 -2.337954342365264893e-01
7.986999303102493286e-02 -3.047611713409423828e-01 -1.327079068869352341e-02 2.139239907264709473e-01 -3.122836947441101074e-01 -5.102046579122543335e-02 1.880063563585281372e-01 -5.639959871768951416e-02 -9.494353830814361572e-02 -1.071013063192367554e-01 -1.072181165218353271e-01 -2.157500386238098145e-02 -1.119731292128562927e-01 2.247012108564376831e-01 3.065523803234100342e-01 9.972668439149856567e-02 8.368142694234848022e-02 2.441756278276443481e-01 -1.728110015392303467e-01 1.004245206713676453e-01 1.252012550830841064e-01 3.358694016933441162e-01 -4.554606042802333832e-03 -1.831374466419219971e-01 1.436237394809722900e-01 -1.637256890535354614e-01 4.138289485126733780e-03 -4.092983603477478027e-01 1.302613615989685059e-01 -1.170421615242958069e-01 -6.233049556612968445e-03 -4.957124590873718262e-02
-3.034606389701366425e-02 3.810210153460502625e-02 8.077859133481979370e-02 1.135427206754684448e-01 9.452447295188903809e-02 -1.732298731803894043e-01 -3.907185047864913940e-02 2.322272807359695435e-01 -1.022273898124694824e-01 -7.361169904470443726e-02 1.423791944980621338e-01 1.849089562892913818e-02 2.789913117885589600e-01 2.628059983253479004e-01 2.118766903877258301e-01 3.636787235736846924e-01 -2.827840149402618408e-01 2.568646073341369629e-01 8.796371519565582275e-02 2.514504492282867432e-01 -1.025031972676515579e-02 2.111150771379470825e-01 -2.370958961546421051e-02 -7.530823349952697754e-02 -7.149159163236618042e-02 -2.761213779449462891e-01 -1.208608970046043396e-01 -3.048982918262481689e-01 6.854680925607681274e-02 -2.445844858884811401e-01 4.325987026095390320e-02 -1.163412164896726608e-02
1.152284592390060425e-01 -1.294419467449188232e-01 2.852035462856292725e-01 1.896366775035858154e-01 4.201545938849449158e-02 1.979210674762725830e-01 2.955361641943454742e-02 -1.418913248926401138e-03 1.022396385669708252e-01 -1.784504055976867676e-01 4.253782927989959717e-01 -2.273595519363880157e-02 2.661726996302604675e-02 2.093789875507354736e-01 4.121216759085655212e-02 3.475820720195770264e-01 6.741962581872940063e-02 -1.329210698604583740e-01 1.534199714660644531e-01 -7.397250086069107056e-02 -9.872216731309890747e-02 1.648723334074020386e-01 1.588019430637359619e-01 -6.723695993423461914e-02 2.857317961752414703e-02 -1.706359386444091797e-01 -4.457699507474899292e-02 -4.128580093383789062e-01 -1.440554708242416382e-01 -1.542177796363830566e-01 2.162107378244400024e-01 9.211315959692001343e-02
-2.625168561935424805e-01 2.651987224817276001e-02 -2.405823171138763428e-01 2.322582304477691650e-01 -2.316409163177013397e-02 1.135289520025253296e-01 5.703158304095268250e-02 -1.915426924824714661e-02 1.243906840682029724e-01 -7.838663458824157715e-02 4.080841243267059326e-01 -3.386853635311126709e-01 -1.121679991483688354e-01 8.505950868129730225e-02 -1.366222500801086426e-01 -2.835358865559101105e-02 -1.549747139215469360e-01 2.115950733423233032e-01 7.512453198432922363e-02 9.471841901540756226e-02 1.981805562973022461e-01 3.099474310874938965e-01 1.370378136634826660e-01 7.339928299188613892e-03 1.190705448389053345e-01 -2.875956892967224121e-01 -4.398228600621223450e-02 -2.218403667211532593e-01 -1.707189381122589111e-01 -3.096813522279262543e-02 -8.030640333890914917e-02 -1.928672641515731812e-01
3.403381630778312683e-02 -4.124222099781036377e-01 -2.238066196441650391e-01 2.439479231834411621e-01 8.396800607442855835e-02 -1.749018728733062744e-01 2.904399633407592773e-01 -6.098872423171997070e-02 1.004733741283416748e-01 -7.708564400672912598e-02 9.146598726511001587e-02 -4.294464364647865295e-02 7.179899513721466064e-02 -2.267714217305183411e-02 -6.537398695945739746e-02 1.237177774310112000e-01 3.010476380586624146e-02 1.346183866262435913e-01 -1.262307167053222656e-01 4.541412740945816040e-02 -3.085839934647083282e-02 3.618849515914916992e-01 -1.996982097625732422e-01 -1.984878927469253540e-01 6.891668774187564850e-03 -1.859624236822128296e-01 -1.992844641208648682e-01 -2.046929150819778442e-01 -9.118116647005081177e-02 -3.948726877570152283e-02 9.372213482856750488e-02 3.985246419906616211e-01
-1.011936813592910767e-01 -2.046976983547210693e-01 2.900782506912946701e-03 9.550609439611434937e-02 3.147375583648681641e-01 -8.202724903821945190e-02 6.304462254047393799e-02 -3.902750089764595032e-02 1.046437844634056091e-01 3.816752869170159101e-04 2.872096598148345947e-01 -5.737466365098953247e-02 -3.027932532131671906e-02 4.920266941189765930e-02 1.934789717197418213e-01 1.884064525365829468e-01 -1.658628433942794800e-01 1.704261004924774170e-01 1.457748413085937500e-01 4.265588149428367615e-02 2.676542401313781738e-01 4.323807731270790100e-02 -6.663301587104797363e-02 1.039722636342048645e-01 2.560401894152164459e-02 -5.879114270210266113e-01 1.254093796014785767e-01 -1.713407784700393677e-01 1.146469563245773315e-01 -2.295214235782623291e-01 1.346252709627151489e-01 1.035856753587722778e-01
-2.253994643688201904e-01 2.123689651489257812e-02 -1.088607236742973328e-01 -5.881636962294578552e-02 -2.326727211475372314e-01 -2.308087646961212158e-01 2.293807864189147949e-01 3.656289726495742798e-02 2.624802589416503906e-01 9.159521758556365967e-02 2.436704784631729126e-01 1.715472042560577393e-01 2.569155097007751465e-01 -8.822807669639587402e-02 1.918804645538330078e-01 -9.334276430308818817e-03 -2.178600989282131195e-02 1.694384217262268066e-01 1.782037764787673950e-01 -5.175460129976272583e-02 8.363898098468780518e-02 -3.282153978943824768e-02 9.238295257091522217e-03 -3.991316556930541992e-01 -1.693575978279113770e-01 -1.909673213958740234e-01 -2.031588256359100342e-01 -3.351468443870544434e-01 -1.850736886262893677e-01 3.304082900285720825e-02 1.003000736236572266e-01 -7.314768619835376740e-03
-4.776233062148094177e-02 -2.313923090696334839e-01 -5.011169984936714172e-02 4.061069339513778687e-02 -2.202052772045135498e-01 -2.474517971277236938e-01 -1.203091666102409363e-01 -2.871131598949432373e-01 2.151369601488113403e-01 -7.094765454530715942e-02 -4.780458286404609680e-02 1.376830935478210449e-01 1.981316506862640381e-01 2.398119568824768066e-01 6.429825723171234131e-02 -1.449541598558425903e-01 -3.214361369609832764e-01 2.817328572273254395e-01 -9.820827282965183258e-03 6.523483246564865112e-02 2.322463542222976685e-01 7.048304378986358643e-02 9.686576575040817261e-02 -1.389808058738708496e-01 1.211580932140350342e-01 -2.554346024990081787e-01 -7.112569361925125122e-02 -3.322973847389221191e-01 1.492767333984375000e-01 8.920123428106307983e-02 1.831293404102325439e-01 7.126559317111968994e-02
-1.070543155074119568e-01 -1.433106362819671631e-01 5.561443418264389038e-02 9.635794162750244141e-02 2.199406623840332031e-01 -2.397640049457550049e-02 7.659674435853958130e-02 -5.988313257694244385e-02 -4.797049611806869507e-02 -3.006082773208618164e-01 1.495183259248733521e-01 -1.980400085449218750e-01 9.363675117492675781e-02 1.111564338207244873e-01 -8.170347660779953003e-02 3.292932808399200439e-01 4.526819661259651184e-02 3.144647181034088135e-01 -2.933894656598567963e-02 5.096204951405525208e-02 1.637978851795196533e-01 2.436933815479278564e-01 -1.278982609510421753e-01 -6.553519517183303833e-02 2.039481401443481445e-01 -2.116075158119201660e-01 -2.557978630065917969e-01 -1.441957503557205200e-01 -2.811124175786972046e-02 -1.290820091962814331e-01 3.800190389156341553e-01 2.470178008079528809e-01
-3.097291588783264160e-01 1.971568167209625244e-01 3.297869861125946045e-02 2.212926149368286133e-01 3.551554307341575623e-02 -6.306145340204238892e-02 2.492469549179077148e-01 7.358355075120925903e-02 -3.953896090388298035e-02 1.008666902780532837e-01 3.909682035446166992e-01 -6.617252528667449951e-02 1.878678798675537109e-01 1.661110520362854004e-01 -2.447264492511749268e-01 7.450792938470840454e-02 -6.234658882021903992e-02 2.652971446514129639e-01 -5.223410949110984802e-02 8.803510665893554688e-02 1.013834699988365173e-01 1.677931249141693115e-01 1.362607628107070923e-01 -2.022585272789001465e-01 -1.386097669601440430e-01 -9.760341793298721313e-02 3.165366500616073608e-02 -3.763729929924011230e-01 -7.802108675241470337e-02 1.872468739748001099e-01 -1.586540639400482178e-01 -1.571170985698699951e-01
-1.495051681995391846e-01 -1.249061301350593567e-01 1.374077051877975464e-01 -2.167267166078090668e-02 -1.181726679205894470e-01 1.221733242273330688e-01 1.589302122592926025e-01 -2.708798646926879883e-01 3.205713927745819092e-01 1.133214905858039856e-01 -1.304913610219955444e-01 -2.099643349647521973e-01 -3.909396938979625702e-03 3.533251285552978516e-01 2.411730587482452393e-02 1.302058994770050049e-01 -2.310291677713394165e-02 2.520005106925964355e-01 8.136132359504699707e-02 -4.229120165109634399e-02 3.097415864467620850e-01 1.961933821439743042e-01 3.161891549825668335e-02 -2.422109842300415039e-01 -1.377068907022476196e-01 -2.420329153537750244e-01 -1.488485485315322876e-01 -2.396414726972579956e-01 1.637414693832397461e-01 1.386214345693588257e-01 1.623629331588745117e-01 -8.209894876927137375e-04
1.364202648401260376e-01 6.045437417924404144e-03 -8.467523753643035889e-02 -1.797301135957241058e-02 3.426958918571472168e-01 -3.239261806011199951e-01 2.099058628082275391e-01 4.512856528162956238e-02 5.185898765921592712e-02 1.287305355072021484e-01 2.853474020957946777e-01 -1.068568825721740723e-01 9.538455866277217865e-03 4.936045780777931213e-02 3.210905939340591431e-02 4.696492850780487061e-02 -4.499441012740135193e-02 2.735546827316284180e-01 1.213378086686134338e-01 -5.618683993816375732e-02 3.700570166110992432e-01 1.017498075962066650e-01 1.952928304672241211e-01 8.141476660966873169e-02 4.369891434907913208e-02 -3.919343352317810059e-01 -8.437811397016048431e-03 -2.108053565025329590e-01 1.337587982416152954e-01 -1.795223504304885864e-01 1.940335631370544434e-01 1.136986017227172852e-01
-7.690776139497756958e-02 -3.640218973159790039e-01 -6.700240075588226318e-02 4.349297657608985901e-02 1.009553298354148865e-02 5.006413161754608154e-02 1.765024214982986450e-01 -6.028552725911140442e-02 4.517842549830675125e-03 -1.023392528295516968e-01 2.612084746360778809e-01 -5.382861196994781494e-02 -3.432631120085716248e-02 1.441696584224700928e-01 1.788020879030227661e-01 1.969702392816543579e-01 -1.826256811618804932e-01 4.769128188490867615e-02 1.508067846298217773e-01 2.570407986640930176e-01 3.293430805206298828e-01 3.594304621219635010e-01 -5.824765935540199280e-02 1.398412510752677917e-02 5.506174173206090927e-03 -1.598463356494903564e-01 -8.624678850173950195e-02 -2.384815663099288940e-01 7.049139589071273804e-02 2.595241665840148926e-01 -1.645273156464099884e-02 3.395209908485412598e-01
-1.760136038064956665e-01 -1.866373419761657715e-01 7.421348243951797485e-02 -1.095081567764282227e-01 -1.205504522658884525e-03 -2.388905286788940430e-01 1.255021840333938599e-01 -1.652588844299316406e-01 2.708178460597991943e-01 1.050854325294494629e-01 1.616859883069992065e-01 -9.858958423137664795e-02 -9.457200765609741211e-02 3.215902745723724365e-01 1.448403894901275635e-01 8.956745266914367676e-02 -6.465314328670501709e-02 1.924160420894622803e-01 5.034484341740608215e-02 -4.183954373002052307e-02 -5.995673127472400665e-03 -3.631813451647758484e-02 2.426907271146774292e-01 -2.787964604794979095e-02 -1.367841660976409912e-01 -4.431646168231964111e-01 4.012596234679222107e-02 -2.362845540046691895e-01 8.791268616914749146e-02 2.313827723264694214e-02 1.426898837089538574e-01 3.837342262268066406e-01
-3.150377795100212097e-02 -9.430303424596786499e-02 -3.965575248003005981e-02 6.326443701982498169e-02 2.780305743217468262e-01 -1.588815301656723022e-01 2.458224445581436157e-01 6.127209961414337158e-02 7.974224165081977844e-03 -1.544171571731567383e-01 1.932983696460723877e-01 -1.935971528291702271e-01 2.817284464836120605e-01 1.838421262800693512e-02 1.900475472211837769e-01 3.049096167087554932e-01 -2.166920751333236694e-01 1.646668314933776855e-01 -1.099787354469299316e-01 1.132074836641550064e-02 1.101766154170036316e-01 2.167405039072036743e-01 -1.721860915422439575e-01 -2.458178251981735229e-01 8.304875344038009644e-02 -1.858336776494979858e-01 -2.667327821254730225e-01 -7.168480008840560913e-02 -1.814075931906700134e-02 -1.489177495241165161e-01 2.661739885807037354e-01 2.524051368236541748e-01
-2.936427891254425049e-01 -6.862500309944152832e-02 -1.886005252599716187e-01 2.463792115449905396e-01 -2.291206419467926025e-01 4.935269802808761597e-02 1.011480316519737244e-01 2.584346197545528412e-02 4.195330664515495300e-02 -1.012680679559707642e-01 3.847694396972656250e-01 -1.940266788005828857e-01 -3.212874531745910645e-01 3.593049645423889160e-01 3.857043758034706116e-02 1.858356781303882599e-02 -4.240372776985168457e-02 1.793084144592285156e-01 -3.678625822067260742e-02 1.109864339232444763e-01 6.587323546409606934e-02 2.596652805805206299e-01 1.164603531360626221e-01 5.060950294137001038e-02 3.037032783031463623e-01 -2.212707996368408203e-01 -1.068488927558064461e-03 -1.264371126890182495e-01 -2.807137928903102875e-02 1.194841489195823669e-01 1.196891441941261292e-02 -8.479942381381988525e-02
1.874282211065292358e-01 -2.232060730457305908e-01 -1.276247054338455200e-01 -3.240216523408889771e-02 1.012641564011573792e-01 -9.586865454912185669e-02 -6.545187206938862801e-04 2.250033617019653320e-01 1.572046726942062378e-01 -2.323174923658370972e-01 3.224645256996154785e-01 9.653227031230926514e-02 8.211059868335723877e-02 1.437092274427413940e-01 3.472158610820770264e-01 -2.494228333234786987e-01 -8.775007724761962891e-02 1.914190948009490967e-01 1.127546057105064392e-01 -1.286786645650863647e-01 1.781158894300460815e-01 3.769420981407165527e-01 -1.891428679227828979e-01 6.074297428131103516e-02 -2.471121400594711304e-02 -1.741927862167358398e-02 -1.872570961713790894e-01 -2.121414840221405029e-01 8.005737513303756714e-02 -1.232651155441999435e-02 2.242830246686935425e-01 -2.742257900536060333e-02
-8.210639655590057373e-02 -2.152888029813766479e-01 -1.364005655050277710e-01 2.351104049012064934e-03 -8.584435284137725830e-02 -2.071559429168701172e-02 1.078618839383125305e-01 -1.939550340175628662e-01 1.071200743317604065e-01 -6.847679149359464645e-03 7.291542738676071167e-02 -5.228516459465026855e-02 -5.842956015840172768e-04 4.184842109680175781e-01 4.170180857181549072e-02 7.650946825742721558e-02 -2.290847338736057281e-02 5.382405221462249756e-02 -2.890069968998432159e-03 1.812142580747604370e-01 1.533280014991760254e-01 2.992000877857208252e-01 1.961852982640266418e-02 4.216234758496284485e-02 -7.317590713500976562e-02 -5.836723446846008301e-01 -5.715229734778404236e-02 -1.595579385757446289e-01 2.337940186262130737e-01 1.583124697208404541e-01 3.760982071980834007e-03 2.510025501251220703e-01
-1.024577990174293518e-01 -6.526569277048110962e-02 2.429814822971820831e-02 -2.838190272450447083e-02 -1.941907778382301331e-02 8.257116377353668213e-02 5.162083730101585388e-02 8.337297290563583374e-02 2.134362161159515381e-01 -3.984283283352851868e-02 2.929346561431884766e-01 -9.057844430208206177e-02 8.088471367955207825e-03 2.009013742208480835e-01 3.035695850849151611e-01 2.217384725809097290e-01 -1.287471950054168701e-01 2.466537207365036011e-01 1.067278832197189331e-01 -3.225084394216537476e-02 3.027624189853668213e-01 7.500608265399932861e-02 1.073240190744400024e-01 -1.135300006717443466e-02 -6.263578683137893677e-02 -3.382636606693267822e-01 -6.823738664388656616e-02 -2.077835500240325928e-01 1.549939513206481934e-01 2.265677452087402344e-01 -2.589042484760284424e-02 4.507147073745727539e-01
-3.055281341075897217e-01 4.795809090137481689e-02 1.592296361923217773e-02 -4.329834878444671631e-02 -1.280081644654273987e-02 -1.094226986169815063e-01 3.138551115989685059e-01 -3.537553548812866211e-02 3.360427916049957275e-01 -2.351183742284774780e-01 1.489072740077972412e-01 -6.932085007429122925e-02 -3.289062678813934326e-01 1.016794368624687195e-01 -2.185305356979370117e-01 1.622131317853927612e-01 -5.576308444142341614e-02 8.214695751667022705e-02 -1.724507808685302734e-01 -3.692900761961936951e-02 3.952870517969131470e-02 3.261142075061798096e-01 1.430414170026779175e-01 3.783813118934631348e-02 2.059354186058044434e-01 -1.553204804658889771e-01 -2.310975044965744019e-01 -1.003114134073257446e-01 -8.875137567520141602e-02 -1.006407141685485840e-01 -1.554481834173202515e-01 2.441756427288055420e-01
-1.447662264108657837e-01 2.337481975555419922e-01 -2.435259968042373657e-01 1.635997593402862549e-01 -4.330889880657196045e-02 -1.353550702333450317e-01 1.535917073488235474e-01 3.147165477275848389e-01 4.038004949688911438e-02 7.898050546646118164e-02 3.926126360893249512e-01 -2.644697129726409912e-01 2.465758100152015686e-02 2.739681601524353027e-01 -6.725896149873733521e-02 1.605564355850219727e-02 -1.117916554212570190e-01 5.137971043586730957e-02 1.649322509765625000e-01 1.409402340650558472e-01 5.142093822360038757e-02 1.425800174474716187e-01 2.834235727787017822e-01 -8.844435214996337891e-02 -2.812966937199234962e-03 -3.746929764747619629e-01 -4.376333579421043396e-02 -6.954455375671386719e-02 -1.530905663967132568e-01 -1.668480411171913147e-02 -9.584393352270126343e-02 -1.723703294992446899e-01
-1.903585940599441528e-01 5.716070160269737244e-02 3.744922578334808350e-02 1.936234235763549805e-01 1.398971229791641235e-01 -1.185135617852210999e-01 1.440181732177734375e-01 1.307740341871976852e-02 2.464735656976699829e-01 -1.379734575748443604e-01 3.306294977664947510e-01 1.750643104314804077e-01 -2.701889723539352417e-02 2.636635005474090576e-01 -1.281152218580245972e-01 -1.062986701726913452e-01 -3.011656403541564941e-01 -3.306585364043712616e-03 -1.548117697238922119e-01 -1.461113095283508301e-01 -1.829867810010910034e-01 2.355251610279083252e-01 -3.876278176903724670e-02 1.290594935417175293e-01 1.289194822311401367e-01 -2.339587509632110596e-01 -2.216539829969406128e-01 -1.653670519590377808e-01 1.967591196298599243e-01 -1.449877470731735229e-01 2.211034893989562988e-01 -2.230835258960723877e-01
-6.378460675477981567e-02 -3.781321644783020020e-01 -8.009478449821472168e-02 -1.024047564715147018e-02 -5.317330732941627502e-02 8.937700837850570679e-02 1.906512421555817127e-03 1.390186846256256104e-01 1.578332781791687012e-01 -5.499619990587234497e-02 1.740102767944335938e-01 1.562292277812957764e-01 1.257432997226715088e-01 3.271573409438133240e-02 -5.600331351161003113e-02 2.759025990962982178e-01 -2.097756713628768921e-01 4.834268987178802490e-02 -2.220504917204380035e-02 2.436271309852600098e-01 2.073569595813751221e-01 2.916232347488403320e-01 -3.784341737627983093e-02 -1.074012592434883118e-01 -6.583134829998016357e-02 -3.811080455780029297e-01 -2.158531099557876587e-01 -1.852574944496154785e-01 1.737995296716690063e-01 2.503575086593627930e-01 -1.287052524276077747e-03 2.587343454360961914e-01
-2.433516830205917358e-02 -1.505819559097290039e-01 1.557945758104324341e-01 3.391855955123901367e-02 3.281702846288681030e-02 -1.632892191410064697e-01 1.184826120734214783e-01 -1.609025336802005768e-02 4.260667040944099426e-02 -1.388191133737564087e-01 1.215163320302963257e-01 2.430546134710311890e-01 -1.860202997922897339e-01 1.212439835071563721e-01 -1.389641761779785156e-01 1.064153164625167847e-01 -2.504076659679412842e-01 2.212788462638854980e-01 -2.007896602153778076e-01 -7.018108665943145752e-02 3.419004380702972412e-02 1.529254317283630371e-01 2.482593506574630737e-01 -1.858921647071838379e-01 -7.158140093088150024e-02 -4.216986894607543945e-01 -4.225191175937652588e-01 5.728783085942268372e-02 -2.226742953062057495e-01 1.809958815574645996e-01 2.963543310761451721e-02 -9.366323053836822510e-02
-1.560217291116714478e-01 -2.054440379142761230e-01 2.470432966947555542e-01 9.280225634574890137e-02 1.724819391965866089e-01 -8.977490663528442383e-02 1.289877295494079590e-01 1.045333743095397949e-01 2.358260452747344971e-01 -1.841185688972473145e-01 1.522117704153060913e-01 -2.175781726837158203e-01 3.446844592690467834e-02 2.380018085241317749e-01 -3.048055768013000488e-01 7.252600789070129395e-02 -2.340070158243179321e-01 1.895573288202285767e-01 -6.273350119590759277e-02 -1.567522138357162476e-01 -1.031900718808174133e-01 1.899106949567794800e-01 -4.999581724405288696e-03 -1.858347654342651367e-01 -2.198835313320159912e-01 -1.695434302091598511e-01 -2.945294678211212158e-01 -2.246938198804855347e-01 7.685121614485979080e-03 -1.125644054263830185e-02 2.535957992076873779e-01 5.580432713031768799e-02
-3.463733196258544922e-02 1.380521059036254883e-02 2.420571744441986084e-01 7.747609168291091919e-02 6.518052518367767334e-02 -1.327167153358459473e-01 1.450171023607254028e-01 -5.216955393552780151e-02 4.032902047038078308e-02 -1.986313611268997192e-01 -3.091852413490414619e-03 1.150291785597801208e-01 -1.700242310762405396e-01 1.744983345270156860e-01 2.748188748955726624e-02 -2.979306578636169434e-01 -2.626894116401672363e-01 7.661323994398117065e-02 -1.240338906645774841e-01 -2.789315395057201385e-02 8.842811919748783112e-03 1.091414317488670349e-01 3.495422005653381348e-02 -2.644783258438110352e-01 5.089995265007019043e-02 -5.848566889762878418e-01 -3.713558614253997803e-01 -2.864906005561351776e-02 6.023665145039558411e-02 -4.383324831724166870e-02 1.479150503873825073e-01 -1.423126179724931717e-02
-1.593286097049713135e-01 -7.083553075790405273e-02 8.621362596750259399e-02 1.665983647108078003e-01 1.891783326864242554e-01 -6.314989179372787476e-02 7.005521561950445175e-03 -1.748341880738735199e-02 1.125301867723464966e-01 -1.295854747295379639e-01 1.181772202253341675e-01 2.111035585403442383e-01 -1.524274051189422607e-01 2.026061713695526123e-01 -1.435334831476211548e-01 -1.538525223731994629e-01 -1.382231116294860840e-01 2.389316856861114502e-01 -9.892822802066802979e-02 -1.143117398023605347e-01 -2.197299152612686157e-01 4.878866672515869141e-01 1.538600921630859375e-01 -7.052677124738693237e-02 -1.430697441101074219e-01 -4.573310911655426025e-01 -9.867114573717117310e-02 -1.808227002620697021e-01 -1.493934076279401779e-03 5.257179215550422668e-02 -4.136995971202850342e-02 -8.482715487480163574e-02
-1.618683785200119019e-01 -3.753991425037384033e-01 5.293624475598335266e-02 3.342208266258239746e-01 2.403765171766281128e-02 3.522550314664840698e-02 2.013694643974304199e-01 6.776174902915954590e-02 1.828473210334777832e-01 -1.176184937357902527e-01 2.416543960571289062e-01 1.557122319936752319e-01 -1.297891288995742798e-01 1.739239506423473358e-02 -1.998900473117828369e-01 1.554191298782825470e-02 7.411615550518035889e-02 2.475522831082344055e-02 1.262794882059097290e-01 1.767519861459732056e-01 -2.313934639096260071e-02 -1.102281212806701660e-01 3.352658823132514954e-02 -4.246456921100616455e-01 2.203527092933654785e-01 -2.649697661399841309e-01 -1.799414306879043579e-01 -6.768390536308288574e-02 -2.448475062847137451e-01 1.379328221082687378e-01 -3.460495173931121826e-02 -2.876574918627738953e-02
3.200634941458702087e-02 -1.249078586697578430e-01 -5.358636751770973206e-02 2.582580782473087311e-02 4.496635869145393372e-02 -1.031030043959617615e-01 -7.118575274944305420e-03 -1.298408508300781250e-01 5.881165713071823120e-02 6.199540570378303528e-02 2.518389523029327393e-01 -7.104873191565275192e-03 5.525498837232589722e-02 1.345988065004348755e-01 1.772406883537769318e-02 2.823310904204845428e-02 8.202936500310897827e-02 2.419366836547851562e-01 -9.305093437433242798e-03 5.864427890628576279e-03 2.748397178947925568e-02 3.826696574687957764e-01 -1.962153762578964233e-01 -1.711982041597366333e-01 1.684168428182601929e-01 -1.984496414661407471e-01 -3.283165991306304932e-01 -2.280460149049758911e-01 -1.987770050764083862e-01 -2.823519110679626465e-01 3.659947216510772705e-01 3.100043833255767822e-01
-2.676355838775634766e-01 -3.380501568317413330e-01 -1.255864948034286499e-01 2.101100087165832520e-01 -1.269304100424051285e-02 8.771631121635437012e-02 4.746554493904113770e-01 -1.410848647356033325e-01 1.670627892017364502e-01 6.506466120481491089e-02 2.295168340206146240e-01 3.341082856059074402e-02 1.392292529344558716e-01 1.884052455425262451e-01 -1.430255174636840820e-01 -1.984880119562149048e-02 -5.985032767057418823e-03 1.257791221141815186e-01 1.210643500089645386e-01 1.930541098117828369e-01 -1.503971870988607407e-02 4.677015542984008789e-02 5.543871968984603882e-02 -1.242139935493469238e-01 2.710264325141906738e-01 -8.865714818239212036e-02 -1.584358960390090942e-01 1.306858807802200317e-01 -1.825077384710311890e-01 -1.561185717582702637e-01 1.604872643947601318e-01 2.093198150396347046e-01
-6.517975777387619019e-02 -1.700627505779266357e-01 4.868067800998687744e-02 1.630452871322631836e-01 2.782801687717437744e-01 -3.074916899204254150e-01 9.298850595951080322e-02 -1.924401521682739258e-02 -3.548679873347282410e-02 -5.551581829786300659e-02 2.457518130540847778e-02 -2.066133543848991394e-02 -6.772688031196594238e-02 1.607687585055828094e-02 1.331864297389984131e-01 -8.141921460628509521e-02 -1.175120100378990173e-01 4.037056490778923035e-02 -2.030266821384429932e-01 -3.044517524540424347e-02 -2.481005899608135223e-02 2.550964057445526123e-01 1.500090360641479492e-01 -2.654210329055786133e-01 1.967172473669052124e-01 -5.302611589431762695e-01 -3.121511936187744141e-01 -3.872899711132049561e-02 -1.079265326261520386e-01 4.306284338235855103e-02 -1.137349158525466919e-01 2.465882897377014160e-01
9.350451081991195679e-02 -1.644673645496368408e-01 1.004153024405241013e-02 2.793682925403118134e-02 -8.000975102186203003e-02 -3.429201543331146240e-01 5.120466947555541992e-01 2.260139584541320801e-02 5.444625858217477798e-03 -2.026622742414474487e-01 2.236958406865596771e-02 -4.078109189867973328e-02 -1.426853984594345093e-02 1.509806513786315918e-01 4.295756295323371887e-02 1.202296838164329529e-01 -1.082662492990493774e-02 9.318023920059204102e-02 -6.440182030200958252e-02 1.780415922403335571e-01 1.819149404764175415e-02 6.571213901042938232e-02 6.951975077390670776e-02 -3.200717270374298096e-01 2.316905744373798370e-02 -1.715497225522994995e-01 1.918703168630599976e-01 -4.834777116775512695e-01 8.146066218614578247e-02 -1.710076630115509033e-01 -2.378814853727817535e-02 -2.264721505343914032e-02
-4.789245128631591797e-02 -2.725611925125122070e-01 -1.978219598531723022e-01 6.415564566850662231e-02 5.818830430507659912e-02 -1.480481624603271484e-01 1.280726939439773560e-01 9.369891136884689331e-02 1.725645959377288818e-01 1.185067668557167053e-01 2.255493402481079102e-01 4.520773142576217651e-02 -6.814442574977874756e-02 1.232300847768783569e-01 1.004853546619415283e-01 3.168474435806274414e-01 -2.063291370868682861e-01 8.026369661092758179e-02 1.692985296249389648e-01 5.662903189659118652e-02 2.259548157453536987e-01 4.435524642467498779e-01 -1.115333884954452515e-01 -3.287495300173759460e-02 6.878233700990676880e-02 -1.260133683681488037e-01 -7.889268547296524048e-02 -2.929179072380065918e-01 3.255630433559417725e-01 1.655033379793167114e-01 -3.736174106597900391e-02 1.140707582235336304e-01
-1.848630756139755249e-01 -4.098023772239685059e-01 1.127687022089958191e-01 3.297479152679443359e-01 -2.078395569697022438e-03 -7.339440286159515381e-02 6.630078423768281937e-04 -1.865054219961166382e-01 1.703107208013534546e-01 2.363218180835247040e-02 2.578700184822082520e-01 5.154232680797576904e-02 1.330260746181011200e-02 -6.325580924749374390e-02 1.667183339595794678e-01 1.874265074729919434e-01 1.090180054306983948e-01 2.815102338790893555e-01 -3.376467525959014893e-02 -8.881148882210254669e-03 2.148170769214630127e-02 1.359121352434158325e-01 -1.638417243957519531e-01 -2.377446591854095459e-01 -9.347371011972427368e-02 -4.488351196050643921e-02 -1.636761426925659180e-01 -2.795314490795135498e-01 -1.023910567164421082e-01 2.243121899664402008e-02 3.695064187049865723e-01 1.121961995959281921e-01
-1.051185280084609985e-01 -3.526807129383087158e-01 -2.050618976354598999e-01 -4.268246237188577652e-03 1.665713265538215637e-02 5.688264034688472748e-03 1.317219287157058716e-01 -1.504395306110382080e-01 -1.241737045347690582e-02 7.760013639926910400e-02 3.215016722679138184e-01 1.126211062073707581e-01 -1.250606477260589600e-01 9.799994528293609619e-02 6.428452581167221069e-02 1.437736004590988159e-01 -2.884411811828613281e-01 1.424924284219741821e-01 1.380047053098678589e-01 9.583160281181335449e-02 4.664705693721771240e-01 1.838615089654922485e-01 1.716695353388786316e-02 -5.020402744412422180e-02 -9.263745695352554321e-02 -2.050016075372695923e-01 -1.197302713990211487e-01 -1.766438335180282593e-01 2.276577651500701904e-01 1.796757876873016357e-01 7.010831683874130249e-02 1.970183104276657104e-01
1.874048858880996704e-01 -1.643965989351272583e-01 -8.553364872932434082e-02 2.832472622394561768e-01 -1.184747666120529175e-01 -4.770043119788169861e-02 1.866722479462623596e-02 2.768679559230804443e-01 2.795146405696868896e-01 -3.131884336471557617e-02 2.317091077566146851e-01 -2.143718451261520386e-01 -1.839981973171234131e-01 7.505401223897933960e-02 2.085849642753601074e-01 -9.348080307245254517e-02 -3.143607825040817261e-02 1.692141890525817871e-01 -1.143504306674003601e-01 -6.721306592226028442e-02 6.684111803770065308e-02 9.888424724340438843e-02 5.722089111804962158e-02 -1.214651912450790405e-01 -9.689731895923614502e-02 -3.235385119915008545e-01 -2.561454772949218750e-01 -3.401898965239524841e-02 3.302590548992156982e-01 1.843536198139190674e-01 2.479547560214996338e-01 -1.471115946769714355e-01
-1.269126832485198975e-01 -2.564412951469421387e-01 3.529984652996063232e-01 3.584272414445877075e-02 1.258027404546737671e-01 -5.013746023178100586e-02 7.595535367727279663e-02 2.025463283061981201e-01 2.721604406833648682e-01 1.186933740973472595e-01 3.424159437417984009e-02 9.901362471282482147e-03 -4.691977798938751221e-02 2.191215902566909790e-01 -1.850957125425338745e-01 -6.071354448795318604e-02 -6.312716752290725708e-02 1.903064399957656860e-01 5.001481622457504272e-02 -2.033303380012512207e-01 -3.014656156301498413e-02 2.907401621341705322e-01 1.886949986219406128e-01 -1.777023971080780029e-01 -1.219428926706314087e-01 -2.285936772823333740e-01 -3.284630179405212402e-01 -2.149805426597595215e-01 -5.947220325469970703e-02 -3.452660981565713882e-03 2.897971868515014648e-01 -6.388938426971435547e-02
-1.762802451848983765e-01 -1.735809743404388428e-01 4.900376871228218079e-02 -6.818199157714843750e-02 -6.837482005357742310e-02 -3.273183107376098633e-02 1.841472089290618896e-01 6.199984252452850342e-02 1.341052800416946411e-01 1.646528393030166626e-01 2.731027603149414062e-01 -2.773828618228435516e-02 1.197669580578804016e-01 3.172231614589691162e-01 1.188222467899322510e-01 3.277064263820648193e-01 -9.834370762109756470e-02 1.761064082384109497e-01 -4.684276878833770752e-02 -1.602249592542648315e-01 1.381348520517349243e-01 -1.145609766244888306e-01 -7.817867211997509003e-03 -3.934501111507415771e-02 3.370021581649780273e-01 -4.239057302474975586e-01 -6.080498546361923218e-02 -1.885295808315277100e-01 3.477046266198158264e-02 -2.502603270113468170e-02 1.491025537252426147e-01 2.690171003341674805e-01
-2.129771113395690918e-01 -2.832734584808349609e-01 -1.641834676265716553e-01 2.902739942073822021e-01 -1.927342563867568970e-01 -1.077902987599372864e-01 1.932690739631652832e-01 8.872757107019424438e-02 6.963738054037094116e-02 -1.300449967384338379e-01 3.914316594600677490e-01 -1.650513857603073120e-01 -4.262631759047508240e-03 2.717628479003906250e-01 -6.035057455301284790e-02 -1.133323982357978821e-01 1.009312942624092102e-01 4.840497300028800964e-02 3.785979375243186951e-02 1.438581049442291260e-01 2.808694168925285339e-02 2.260046824812889099e-02 1.684421859681606293e-02 1.628168076276779175e-01 2.590476274490356445e-01 -2.193159312009811401e-01 -5.422713235020637512e-02 -2.431702464818954468e-01 -1.828835457563400269e-01 2.391373813152313232e-01 5.498400330543518066e-02 -2.071818113327026367e-01
-1.592973619699478149e-01 -4.122623801231384277e-02 -4.648470878601074219e-02 5.878049135208129883e-02 -2.465117350220680237e-02 3.135304898023605347e-02 1.985756158828735352e-01 2.726770043373107910e-01 4.060799181461334229e-01 -1.688577383756637573e-01 -3.966638445854187012e-02 1.932484656572341919e-01 2.245359867811203003e-01 1.991201341152191162e-01 8.409862220287322998e-02 4.735218733549118042e-02 2.767593227326869965e-02 2.161751389503479004e-01 8.016093075275421143e-02 -9.867208451032638550e-02 1.617627739906311035e-01 2.514989078044891357e-01 -3.111198544502258301e-03 -5.477802753448486328e-01 1.011839434504508972e-01 -1.299474835395812988e-01 -3.414825769141316414e-04 -6.228554528206586838e-03 -7.822343707084655762e-02 -1.372197270393371582e-01 -1.438052160665392876e-03 -1.222939416766166687e-01
-2.176776975393295288e-01 1.011511981487274170e-01 -2.816249057650566101e-02 8.325311541557312012e-02 1.696257665753364563e-02 -1.553400009870529175e-01 3.358646929264068604e-01 1.007045730948448181e-01 2.395076751708984375e-01 -8.519277721643447876e-02 3.765751123428344727e-01 -7.701684534549713135e-02 -2.912432849407196045e-01 2.511923611164093018e-01 -1.630196273326873779e-01 8.772359788417816162e-02 -4.278950989246368408e-01 1.480781435966491699e-01 -1.463862955570220947e-01 -1.278887242078781128e-01 -6.121225282549858093e-02 2.720454335212707520e-01 -1.540736854076385498e-02 -1.868296414613723755e-01 -4.667471349239349365e-02 -2.060223184525966644e-02 2.759416028857231140e-02 -8.387951180338859558e-03 6.237789988517761230e-02 -1.250996291637420654e-01 -6.786462850868701935e-03 1.183929368853569031e-01
-1.776847541332244873e-01 2.793389186263084412e-02 1.267564296722412109e-01 3.191432058811187744e-01 1.177752837538719177e-01 -2.030297368764877319e-01 2.241430431604385376e-01 4.352002963423728943e-02 8.201374113559722900e-02 -1.666722744703292847e-01 2.107535451650619507e-01 2.636318802833557129e-01 1.053202245384454727e-02 2.481516450643539429e-01 -1.835292130708694458e-01 -1.167332530021667480e-01 -2.637688815593719482e-01 1.755132824182510376e-01 -2.897193655371665955e-02 4.371421039104461670e-02 -2.012786865234375000e-01 3.126155734062194824e-01 1.163084581494331360e-01 -9.715835005044937134e-02 6.449008733034133911e-02 -3.001949787139892578e-01 -2.210563570261001587e-01 -9.129507094621658325e-02 -1.312856078147888184e-01 2.119978666305541992e-01 -8.560691960155963898e-03 -8.372770249843597412e-02
-1.196736097335815430e-01 -2.424563616514205933e-01 -1.861293911933898926e-01 -2.407516539096832275e-02 -1.727871596813201904e-01 -1.771298795938491821e-02 9.497800469398498535e-02 -4.427393153309822083e-02 5.899988487362861633e-02 -5.562748014926910400e-02 5.074556544423103333e-02 -2.057390287518501282e-02 5.526955425739288330e-02 1.601782441139221191e-01 2.045067995786666870e-01 1.073167696595191956e-01 -2.904407382011413574e-01 1.188533678650856018e-01 1.221088971942663193e-02 3.540185391902923584e-01 6.108377873897552490e-02 -1.711471751332283020e-02 -2.293626603204756975e-04 -1.558897644281387329e-01 1.302114874124526978e-01 -3.898300528526306152e-01 -5.253124237060546875e-02 -3.166161775588989258e-01 4.153509140014648438e-01 -2.053615637123584747e-02 1.144444942474365234e-01 2.205547839403152466e-01
1.084417104721069336e-01 -1.861662268638610840e-01 6.902556866407394409e-02 2.850685417652130127e-01 9.371454268693923950e-02 1.184400450438261032e-02 3.199346363544464111e-01 4.710701107978820801e-02 1.538596600294113159e-01 1.090781688690185547e-01 4.582341611385345459e-01 -2.878754772245883942e-02 2.474461346864700317e-01 -3.654816746711730957e-02 -9.306360036134719849e-02 -4.534459859132766724e-02 1.719819754362106323e-01 1.827376522123813629e-02 1.206239908933639526e-01 -2.272670716047286987e-02 1.119571477174758911e-01 7.534934580326080322e-02 1.765067726373672485e-01 -2.542839646339416504e-01 1.746865063905715942e-01 -2.631442248821258545e-01 -7.633938640356063843e-02 -1.537327915430068970e-01 -1.798848360776901245e-01 -2.177666872739791870e-01 -2.888001687824726105e-02 2.560303509235382080e-01
-1.552098244428634644e-01 -1.861712187528610229e-01 -1.604617685079574585e-01 -4.905721545219421387e-02 7.296162843704223633e-02 2.705215290188789368e-02 2.452382445335388184e-01 -1.960610151290893555e-01 8.849432319402694702e-02 -7.031648606061935425e-02 1.493473798036575317e-01 -6.237095966935157776e-02 -9.029044955968856812e-02 1.302910447120666504e-01 1.934330016374588013e-01 2.498283982276916504e-01 -1.935927420854568481e-01 1.598029769957065582e-02 1.046854034066200256e-01 1.285627782344818115e-01 2.405916005373001099e-01 3.006598949432373047e-01 -1.131490692496299744e-01 7.449896633625030518e-02 2.493404550477862358e-03 -2.186700254678726196e-01 -1.776441931724548340e-01 -4.936996698379516602e-01 9.597700089216232300e-02 2.228331565856933594e-01 -1.242634505033493042e-01 1.234820783138275146e-01
-1.549968123435974121e-01 -3.493748605251312256e-01 2.863997360691428185e-03 -2.086271764710545540e-03 6.126786023378372192e-02 1.424349099397659302e-01 4.137842729687690735e-02 3.473611921072006226e-02 -2.946616895496845245e-02 8.378582447767257690e-02 3.783000707626342773e-01 -4.500004276633262634e-02 6.324786692857742310e-02 1.735454648733139038e-01 2.526645660400390625e-01 1.921900510787963867e-01 -1.337887644767761230e-01 1.651870608329772949e-01 1.408758908510208130e-01 -1.037503406405448914e-01 3.251310884952545166e-01 3.636704012751579285e-02 -2.301907986402511597e-01 1.152051016688346863e-01 3.746933117508888245e-02 -3.339594304561614990e-01 -3.783000260591506958e-02 -3.724855184555053711e-01 -7.195941358804702759e-02 1.197050511837005615e-01 6.371499598026275635e-02 1.151335388422012329e-01
1.398060917854309082e-01 -2.681356370449066162e-01 5.086769908666610718e-02 -6.411706656217575073e-02 -9.297222644090652466e-02 -1.341850906610488892e-01 -1.410963237285614014e-01 1.116074435412883759e-02 4.380674958229064941e-01 -5.457135289907455444e-02 1.189121082425117493e-01 1.343369483947753906e-01 2.675984613597393036e-02 2.603017389774322510e-01 3.582394868135452271e-02 1.710554026067256927e-02 -6.689189374446868896e-02 1.422502845525741577e-01 -8.149150758981704712e-02 2.532119750976562500e-01 7.013475894927978516e-02 1.219187453389167786e-01 1.774997860193252563e-01 -2.237205505371093750e-01 -6.900963187217712402e-02 -1.273028701543807983e-01 -2.888595163822174072e-01 -3.362813591957092285e-01 3.394532576203346252e-02 3.611558079719543457e-01 8.524791896343231201e-02 -7.004859298467636108e-02
-5.532370135188102722e-02 1.247426941990852356e-01 -7.928762584924697876e-03 2.796313762664794922e-01 8.438554406166076660e-02 -3.568846583366394043e-01 1.124727502465248108e-01 1.835999637842178345e-01 1.205537281930446625e-02 -2.152112126350402832e-02 3.488205373287200928e-01 1.403332203626632690e-01 5.408765375614166260e-02 -2.562159113585948944e-02 -1.979098469018936157e-01 -7.988481223583221436e-02 -1.802559196949005127e-01 1.859297454357147217e-01 -1.619152277708053589e-01 4.786236584186553955e-02 -1.756334006786346436e-01 2.516418993473052979e-01 2.529577016830444336e-01 -1.822305917739868164e-01 5.591853335499763489e-02 -1.363112479448318481e-01 -1.804559826850891113e-01 -3.948895037174224854e-01 1.869664900004863739e-02 1.190951392054557800e-01 1.175348460674285889e-01 -7.531690597534179688e-02
-1.981067955493927002e-01 -1.684922128915786743e-01 -1.468134820461273193e-01 -3.405467048287391663e-02 -8.951273560523986816e-02 -2.084972262382507324e-01 7.784464210271835327e-02 1.243994981050491333e-01 2.935012280941009521e-01 3.912992775440216064e-02 1.205669492483139038e-01 2.400813996791839600e-01 9.234319627285003662e-02 2.754472941160202026e-02 2.136809974908828735e-01 2.068092375993728638e-01 -2.208867818117141724e-01 6.546553224325180054e-02 1.826914697885513306e-01 1.435235589742660522e-01 2.540242969989776611e-01 2.216747701168060303e-01 8.156831562519073486e-02 -3.102341890335083008e-01 2.165669053792953491e-01 -2.140796631574630737e-01 9.794121980667114258e-02 -2.810137569904327393e-01 -1.167751732282340527e-03 -1.712925732135772705e-01 -1.829465031623840332e-01 -1.065051779150962830e-01
1.072294786572456360e-01 -1.252760440111160278e-01 -2.509150505065917969e-01 -1.186776012182235718e-01 2.154456637799739838e-02 -2.242871224880218506e-01 1.069812253117561340e-01 3.003538586199283600e-02 1.443902403116226196e-01 -2.009143680334091187e-01 3.253130316734313965e-01 4.643595591187477112e-02 -1.123960167169570923e-01 2.123983763158321381e-02 2.725001573562622070e-01 -6.504607200622558594e-02 3.572192043066024780e-02 2.693055570125579834e-02 -7.697111368179321289e-02 1.625731028616428375e-02 5.692863836884498596e-02 2.260333597660064697e-01 2.176041454076766968e-01 -5.019159615039825439e-02 1.524888873100280762e-01 -2.983452975749969482e-01 4.456558823585510254e-02 -3.386851549148559570e-01 1.074915677309036255e-01 -2.472522556781768799e-01 3.717460930347442627e-01 1.401616632938385010e-01
-7.186090224422514439e-04 -9.389618784189224243e-02 1.575130969285964966e-01 5.188760347664356232e-03 -2.134574651718139648e-01 -1.682942807674407959e-01 1.549002081155776978e-01 1.052153632044792175e-01 1.808455884456634521e-01 -2.286710543558001518e-03 3.089636266231536865e-01 -2.545536495745182037e-02 1.153945699334144592e-01 3.152704238891601562e-01 6.184346973896026611e-02 2.228061705827713013e-01 -2.192668020725250244e-01 1.292489916086196899e-01 5.855908617377281189e-02 -1.105278637260198593e-02 2.013625800609588623e-01 -2.601955272257328033e-02 2.762242555618286133e-01 -7.830582559108734131e-03 -1.362913548946380615e-01 -4.037409424781799316e-01 2.084212750196456909e-01 8.576537482440471649e-03 -3.963266965001821518e-03 9.656053036451339722e-02 2.338350117206573486e-01 2.955771386623382568e-01
2.134033441543579102e-01 8.563323318958282471e-02 -1.209718585014343262e-01 -6.825457513332366943e-02 2.584177553653717041e-01 5.204306170344352722e-02 6.537395715713500977e-02 5.264048650860786438e-02 1.577603667974472046e-01 -2.552071511745452881e-01 2.939766049385070801e-01 -3.447666019201278687e-02 -7.533756643533706665e-02 -1.921117492020130157e-02 2.692829072475433350e-01 -4.881402105093002319e-02 2.414589049294590950e-03 3.422063961625099182e-02 1.765622049570083618e-01 -1.003031432628631592e-01 -5.225727334618568420e-02 3.402213156223297119e-01 2.742016017436981201e-01 8.321423828601837158e-02 2.011047899723052979e-01 -3.116370439529418945e-01 -2.569367885589599609e-01 -2.608228325843811035e-01 -1.392425149679183960e-01 1.801012828946113586e-02 2.283490300178527832e-01 7.913965731859207153e-02
-1.954637169837951660e-01 -2.002560645341873169e-01 1.323325484991073608e-01 3.854146599769592285e-01 9.246324002742767334e-02 1.454928815364837646e-01 2.115839393809437752e-03 1.715643331408500671e-02 -3.886892646551132202e-02 -1.220633238554000854e-01 2.717678546905517578e-01 6.618569791316986084e-02 8.134004473686218262e-02 1.566097289323806763e-01 -1.324783861637115479e-01 -2.262193113565444946e-01 -3.328742682933807373e-01 -5.284982174634933472e-02 3.977302461862564087e-02 -1.006065383553504944e-01 1.642244905233383179e-01 1.670644581317901611e-01 -7.121312618255615234e-02 -2.684436142444610596e-01 -2.983834827318787575e-03 -3.154410123825073242e-01 -2.005595117807388306e-01 -1.849707216024398804e-01 -3.083896823227405548e-02 1.105476021766662598e-01 -2.909940183162689209e-01 4.457052052021026611e-02
-5.862443521618843079e-02 -5.283137783408164978e-02 -4.319164529442787170e-02 6.922986358404159546e-02 2.279950529336929321e-01 4.215829446911811829e-02 3.056187331676483154e-01 1.287113875150680542e-01 3.496167957782745361e-01 5.605871602892875671e-02 -2.337327152490615845e-01 1.178939864039421082e-01 1.361028701066970825e-01 1.024404242634773254e-01 -5.645753443241119385e-02 1.699986755847930908e-01 -1.362102925777435303e-01 8.873572945594787598e-02 -9.931615740060806274e-02 -3.019882133230566978e-04 -8.646374940872192383e-02 2.066209167242050171e-01 1.316430717706680298e-01 -1.661767214536666870e-01 8.906730264425277710e-02 -3.257502913475036621e-01 -3.106296062469482422e-01 -1.554665565490722656e-01 -2.123241126537322998e-02 -1.571220457553863525e-01 1.636674255132675171e-01 3.877368867397308350e-01
-4.096166417002677917e-02 2.621048502624034882e-02 -4.998800158500671387e-02 1.554099321365356445e-01 -2.129210680723190308e-01 -9.451738744974136353e-02 1.820285171270370483e-01 1.053084805607795715e-01 8.847934752702713013e-02 -1.721415370702743530e-01 1.803411245346069336e-01 -2.026226669549942017e-01 9.437122195959091187e-02 3.510271310806274414e-01 1.217145659029483795e-02 1.439617574214935303e-01 9.773901663720607758e-03 5.289512127637863159e-02 2.222032845020294189e-01 1.071454659104347229e-01 1.728297919034957886e-01 7.586403191089630127e-02 2.612858414649963379e-01 -6.130892038345336914e-02 -1.150026619434356689e-01 -3.306104540824890137e-01 2.134537547826766968e-01 -1.543373912572860718e-01 2.973392419517040253e-02 9.982778131961822510e-02 7.594728469848632812e-02 4.780378043651580811e-01
-2.294889986515045166e-01 -3.063571453094482422e-01 1.561315655708312988e-01 1.815271228551864624e-01 1.172927394509315491e-01 7.939182221889495850e-02 1.005609333515167236e-01 1.484257131814956665e-01 1.122541278600692749e-01 1.934015899896621704e-01 3.315936923027038574e-01 -5.942673608660697937e-02 -2.725902386009693146e-02 1.046591326594352722e-01 3.313467279076576233e-02 6.928489357233047485e-02 -2.146450877189636230e-01 -1.112795993685722351e-01 -1.285771578550338745e-01 -2.584249675273895264e-01 -3.359004259109497070e-01 4.068564251065254211e-02 1.417566090822219849e-01 -1.414514183998107910e-01 8.691228926181793213e-02 -3.474065065383911133e-01 -9.630408883094787598e-02 -1.082989424467086792e-01 -3.704461827874183655e-02 1.535488874651491642e-03 3.394242227077484131e-01 2.590253390371799469e-02
-1.313699930906295776e-01 -2.211083769798278809e-01 -7.924468815326690674e-02 2.659531533718109131e-01 -3.773637488484382629e-02 -3.106143325567245483e-02 2.137296199798583984e-01 1.864972412586212158e-01 2.033664733171463013e-01 -3.223172426223754883e-01 3.191424906253814697e-01 1.151896491646766663e-01 -3.411896526813507080e-01 5.480021983385086060e-02 -2.647714614868164062e-01 -4.375607147812843323e-02 -1.882427781820297241e-01 2.025195062160491943e-01 1.331683248281478882e-01 8.517847955226898193e-02 -8.899132162332534790e-02 4.722037538886070251e-02 -2.049708068370819092e-01 -3.246005177497863770e-01 9.831055253744125366e-02 -4.632861539721488953e-02 9.699461050331592560e-03 -3.811726346611976624e-02 -8.382870256900787354e-02 -7.284199446439743042e-02 1.462934762239456177e-01 -1.270166337490081787e-01
-2.576308846473693848e-01 -5.263397004455327988e-03 -3.001075088977813721e-01 -4.094480723142623901e-02 -1.144865080714225769e-01 2.248384654521942139e-01 7.583415135741233826e-03 1.590871834196150303e-03 1.160556152462959290e-01 -2.497695237398147583e-01 5.513640120625495911e-02 2.741396427154541016e-01 5.516671389341354370e-02 1.252298802137374878e-01 7.241713255643844604e-02 -1.039664670825004578e-01 -1.333668678998947144e-01 2.458073198795318604e-03 -5.745289847254753113e-02 1.814168505370616913e-02 3.238011896610260010e-01 9.518688172101974487e-02 1.055762842297554016e-01 1.010017842054367065e-01 7.973346859216690063e-02 -2.296434640884399414e-01 -6.840296834707260132e-02 -5.713458061218261719e-01 -1.016146093606948853e-01 -1.503599882125854492e-01 6.153712794184684753e-02 7.553386688232421875e-02
-3.187048733234405518e-01 -1.525075826793909073e-02 -7.379296422004699707e-02 3.484144508838653564e-01 -7.403234392404556274e-02 1.443747282028198242e-01 -2.091016434133052826e-02 1.311178058385848999e-01 2.527844607830047607e-01 7.042252272367477417e-02 4.647351503372192383e-01 -9.506997466087341309e-02 9.298069775104522705e-02 1.339702457189559937e-01 -5.701605975627899170e-02 7.431913167238235474e-02 1.250344514846801758e-01 1.278030574321746826e-01 8.526961505413055420e-02 -1.639132350683212280e-01 3.320707380771636963e-01 2.936540842056274414e-01 1.655822843313217163e-01 3.912265971302986145e-02 -4.412878304719924927e-03 -2.199204713106155396e-01 -1.261557489633560181e-01 -6.305456161499023438e-02 7.312379032373428345e-02 5.874848365783691406e-02 4.084543883800506592e-02 -1.669091731309890747e-01
-3.221443295478820801e-01 -1.713019311428070068e-01 -2.447888627648353577e-02 1.236095353960990906e-01 3.154536709189414978e-02 1.328775584697723389e-01 1.810809671878814697e-01 1.963813751935958862e-01 9.129321575164794922e-02 -7.653677463531494141e-02 2.419371008872985840e-01 2.801150977611541748e-01 -2.137540429830551147e-01 2.262116670608520508e-01 1.277726739645004272e-01 -1.605352908372879028e-01 -1.446593403816223145e-01 1.416787058115005493e-01 2.003021836280822754e-01 3.092844188213348389e-01 -1.756245493888854980e-01 -1.089173778891563416e-01 -2.336360812187194824e-01 -7.145453244447708130e-02 1.113640796393156052e-02 -2.850231826305389404e-01 -1.651951372623443604e-01 -5.626471713185310364e-02 -6.881962716579437256e-02 1.756641566753387451e-01 3.274199739098548889e-02 -2.078059911727905273e-01
-3.200226724147796631e-01 -5.414954572916030884e-02 2.019108235836029053e-01 1.760694086551666260e-01 3.239575624465942383e-01 -1.676213741302490234e-01 1.244496777653694153e-01 -5.210660025477409363e-02 1.124767065048217773e-01 -1.464032828807830811e-01 1.855290681123733521e-01 -6.045668199658393860e-02 1.548525542020797729e-01 4.201986193656921387e-01 -8.856520056724548340e-02 8.394888043403625488e-02 -2.732156813144683838e-01 1.136656850576400757e-01 -5.069103091955184937e-02 -1.754021970555186272e-03 -4.480306059122085571e-02 6.063127517700195312e-02 5.255063623189926147e-02 -2.104782760143280029e-01 -2.610185742378234863e-01 -2.772290073335170746e-02 -5.997992306947708130e-02 -2.012214809656143188e-01 -7.566389441490173340e-02 2.286852449178695679e-01 2.641789019107818604e-01 1.880068890750408173e-02
-2.779396064579486847e-02 -8.742961287498474121e-02 -1.928813010454177856e-01 2.924824878573417664e-02 7.541005313396453857e-02 4.942371975630521774e-03 8.759448677301406860e-02 1.352921724319458008e-01 3.975418806076049805e-01 -1.986141651868820190e-01 6.611032038927078247e-02 -1.369553208351135254e-01 -1.489662751555442810e-02 1.380133256316184998e-02 1.846460551023483276e-01 -1.655851453542709351e-01 -2.271761000156402588e-01 2.734567224979400635e-01 8.785586059093475342e-02 3.443599045276641846e-01 -9.108144789934158325e-02 1.022291630506515503e-01 2.083826810121536255e-01 -3.832028210163116455e-01 8.059365302324295044e-02 -1.960305124521255493e-01 -1.167889982461929321e-01 5.689621344208717346e-02 2.140161693096160889e-01 2.351886183023452759e-01 3.327721357345581055e-02 1.164869070053100586e-01
1.024693548679351807e-01 -2.052819579839706421e-01 9.057821333408355713e-02 2.912572026252746582e-01 8.103470504283905029e-02 -2.355693727731704712e-01 3.841347396373748779e-01 2.603276968002319336e-01 2.131486833095550537e-01 -1.305723190307617188e-01 3.293643891811370850e-01 -7.380865048617124557e-03 9.260188788175582886e-03 2.615066170692443848e-01 1.974403709173202515e-01 -1.348278820514678955e-01 2.241026610136032104e-02 -1.631225831806659698e-02 -1.049220114946365356e-01 -1.089461967349052429e-01 3.960951417684555054e-02 1.599257141351699829e-01 -2.015068680047988892e-01 -1.320926845073699951e-01 2.857682667672634125e-02 -1.961424946784973145e-01 -5.563394352793693542e-02 -1.359309256076812744e-02 4.118357226252555847e-02 2.457981556653976440e-01 1.178572252392768860e-01 -2.299317121505737305e-01
9.701505303382873535e-02 -1.278102397918701172e-01 2.167895585298538208e-01 1.682460866868495941e-02 -1.078058630228042603e-01 -8.996418118476867676e-02 7.476787269115447998e-02 -1.919167786836624146e-01 3.787561953067779541e-01 1.480485200881958008e-01 1.441897451877593994e-01 2.263044714927673340e-01 -5.198467988520860672e-03 2.487272620201110840e-01 1.538906544446945190e-01 4.555061459541320801e-03 3.657041490077972412e-02 2.069877088069915771e-02 -7.503639161586761475e-02 1.856781095266342163e-01 -8.245263248682022095e-02 2.643132805824279785e-01 1.716339439153671265e-01 -1.293840706348419189e-01 3.215481061488389969e-03 -2.249273806810379028e-01 -2.187341451644897461e-01 -4.703020751476287842e-01 2.069808356463909149e-02 1.325579285621643066e-01 1.938548833131790161e-01 -4.378821328282356262e-02
-2.210889607667922974e-01 -1.095229610800743103e-01 2.611242607235908508e-02 -9.266534820199012756e-03 -2.945169210433959961e-01 -1.914508342742919922e-01 -1.754539459943771362e-02 1.428705900907516479e-01 6.391288712620735168e-03 -1.061389222741127014e-01 1.766271442174911499e-01 -1.883005499839782715e-01 7.836584746837615967e-02 5.444926768541336060e-02 2.428508549928665161e-01 -2.107942253351211548e-01 -1.587994247674942017e-01 3.240335285663604736e-01 -5.490378662943840027e-02 -1.138573363423347473e-01 -8.281909674406051636e-02 9.383834898471832275e-02 8.924835175275802612e-02 -3.394805267453193665e-02 1.164696216583251953e-01 -3.357837498188018799e-01 -3.774735033512115479e-01 -2.657073736190795898e-01 1.327354311943054199e-01 -1.126827448606491089e-01 -2.500751316547393799e-01 2.312200888991355896e-02
-1.039436757564544678e-01 -1.940276920795440674e-01 -3.629272803664207458e-02 1.027664393186569214e-01 -1.982677131891250610e-01 8.679383248090744019e-02 7.090152055025100708e-02 6.788416765630245209e-03 7.601326704025268555e-02 -9.820076823234558105e-02 1.489101052284240723e-01 -8.804674446582794189e-02 5.944460630416870117e-02 4.015512466430664062e-01 5.454205349087715149e-02 1.352631747722625732e-01 -1.040483042597770691e-01 -5.575658753514289856e-02 -7.217615842819213867e-02 1.286073923110961914e-01 2.031200528144836426e-01 3.291039168834686279e-01 7.764229923486709595e-02 1.549349352717399597e-02 1.120540406554937363e-02 -5.365388989448547363e-01 1.965261064469814301e-02 -3.968223184347152710e-02 3.839831054210662842e-01 1.529618259519338608e-02 -1.062401607632637024e-01 1.261531561613082886e-01
-1.728156507015228271e-01 -1.145388856530189514e-01 -1.278390139341354370e-01 -2.490491271018981934e-01 8.426556736230850220e-02 1.151729971170425415e-01 1.962436586618423462e-01 -1.348892301321029663e-01 1.600190252065658569e-01 -1.262533813714981079e-01 1.698286831378936768e-01 -1.801422387361526489e-01 1.764451712369918823e-01 3.160122632980346680e-01 2.416506595909595490e-02 2.929072082042694092e-01 -1.960584521293640137e-02 2.299329191446304321e-01 -1.359949111938476562e-01 -1.738416403532028198e-01 2.432227581739425659e-01 1.222165748476982117e-01 -2.039532214403152466e-01 -1.289736479520797729e-01 2.294820696115493774e-01 -1.515679657459259033e-01 -2.244684100151062012e-01 -2.654295563697814941e-01 8.019757270812988281e-02 5.117762833833694458e-02 1.438571214675903320e-01 -1.443851888179779053e-01
-2.257276326417922974e-01 5.724271014332771301e-02 7.550147175788879395e-02 5.572798475623130798e-02 -2.903562597930431366e-02 8.508516103029251099e-02 2.795386314392089844e-01 2.895012497901916504e-02 2.016669884324073792e-02 8.986257761716842651e-02 2.939491271972656250e-01 2.520598657429218292e-02 4.489127546548843384e-02 2.590727210044860840e-01 6.213637441396713257e-02 1.525552868843078613e-01 -1.667638123035430908e-01 1.550193876028060913e-01 1.002670601010322571e-01 -8.444318175315856934e-02 1.809762120246887207e-01 2.914392156526446342e-03 -3.003968596458435059e-01 -9.513419121503829956e-02 2.729074656963348389e-01 -2.597386837005615234e-01 -1.748481094837188721e-01 -3.562083542346954346e-01 1.057083345949649811e-02 -1.185241565108299255e-01 2.324331402778625488e-01 2.990844845771789551e-01
-3.638296127319335938e-01 -8.563163876533508301e-02 -2.839355543255805969e-02 2.848257422447204590e-01 2.546111643314361572e-01 2.040647901594638824e-02 2.035405486822128296e-01 3.987926244735717773e-02 -3.862134367227554321e-02 -1.310298778116703033e-02 1.078984960913658142e-01 2.680147066712379456e-02 -1.192053314298391342e-02 8.025059849023818970e-02 -7.417215034365653992e-03 2.783930860459804535e-02 -1.513434350490570068e-01 1.638663187623023987e-02 1.025886908173561096e-01 2.579968571662902832e-01 -2.994600236415863037e-01 -1.688890606164932251e-01 2.007257789373397827e-01 -3.744528591632843018e-01 8.947362005710601807e-02 -2.184706628322601318e-01 -1.437463611364364624e-01 -2.051095515489578247e-01 9.768066927790641785e-03 -9.248469769954681396e-02 3.252167403697967529e-01 1.296780556440353394e-01
-1.920358389616012573e-01 2.332274019718170166e-01 1.154889613389968872e-01 3.167269229888916016e-01 8.859610185027122498e-03 3.208508789539337158e-01 -1.836526207625865936e-02 7.292457669973373413e-02 1.927115172147750854e-01 -2.266827076673507690e-01 4.256367683410644531e-01 -1.344071328639984131e-01 -1.869154423475265503e-01 1.161494180560112000e-01 -1.040681153535842896e-01 -1.562880724668502808e-01 2.105259746313095093e-01 1.793454587459564209e-01 -1.093229949474334717e-01 6.987719330936670303e-03 9.078213572502136230e-02 1.072480529546737671e-01 1.854264438152313232e-01 -3.118767961859703064e-02 6.561012566089630127e-02 -2.555488646030426025e-01 -9.608209878206253052e-02 -2.197962254285812378e-01 1.442349702119827271e-01 8.125779777765274048e-02 1.177640706300735474e-01 -5.425158515572547913e-02
-8.349893987178802490e-02 -2.571379840373992920e-01 2.169508300721645355e-02 -3.276666626334190369e-02 -1.448992788791656494e-01 -1.358616799116134644e-01 2.358098477125167847e-01 -2.926723100244998932e-03 1.166440173983573914e-02 1.116135716438293457e-01 1.888495385646820068e-01 -8.604707568883895874e-02 -1.069432646036148071e-01 -1.235839948058128357e-01 -2.445709705352783203e-02 -1.715388447046279907e-01 -1.191971674561500549e-01 2.259471714496612549e-01 -8.921378105878829956e-02 1.090553253889083862e-01 -3.190777897834777832e-01 1.404953449964523315e-01 -2.965893410146236420e-02 -2.689378857612609863e-01 2.848405241966247559e-01 -1.477002501487731934e-01 -2.674611806869506836e-01 -2.842159867286682129e-01 -4.004102572798728943e-02 8.154816925525665283e-02 4.158668220043182373e-01 3.959378972649574280e-02
-1.101730465888977051e-01 -2.434852421283721924e-01 -1.414778679609298706e-01 -2.268938869237899780e-01 -1.732121855020523071e-01 -2.030616253614425659e-01 1.461014598608016968e-01 2.780129015445709229e-01 9.759951382875442505e-02 -1.246113553643226624e-01 -1.699231937527656555e-02 -1.281139403581619263e-01 2.231389842927455902e-02 2.508549690246582031e-01 3.989411145448684692e-02 5.136590823531150818e-02 -9.629230201244354248e-02 4.564269185066223145e-01 4.199121892452239990e-02 2.472313307225704193e-02 1.304342299699783325e-01 -6.698311865329742432e-02 3.877910971641540527e-01 -3.960961848497390747e-02 -8.065280318260192871e-02 -1.898745298385620117e-01 -1.164037641137838364e-02 -1.400301754474639893e-01 8.423493802547454834e-02 3.226056396961212158e-01 1.038111001253128052e-01 1.114529464393854141e-02
7.562999380752444267e-04 6.489992886781692505e-02 -5.094250664114952087e-02 6.449360400438308716e-02 -2.726863138377666473e-02 -8.281054906547069550e-03 1.897146701812744141e-01 9.893494099378585815e-02 3.133287280797958374e-02 -2.552666142582893372e-02 2.556919753551483154e-01 4.077146574854850769e-02 2.339642122387886047e-02 4.466430842876434326e-01 -1.163995414972305298e-01 2.247915118932723999e-01 -1.513253450393676758e-01 1.743924915790557861e-01 -5.049726366996765137e-02 -3.842596337199211121e-02 2.539240419864654541e-01 -5.647483747452497482e-03 -2.378157228231430054e-01 -5.137295275926589966e-02 2.156989127397537231e-01 -4.134635329246520996e-01 -3.461297228932380676e-02 -3.017510473728179932e-01 -1.632279902696609497e-02 -2.380643337965011597e-01 -4.022461548447608948e-02 2.455950826406478882e-01
-9.545589983463287354e-02 -1.993825584650039673e-01 4.895825311541557312e-02 -1.025651842355728149e-01 7.516459375619888306e-02 -8.544559031724929810e-02 9.717569500207901001e-02 -2.381479740142822266e-02 2.444375753402709961e-01 4.006138071417808533e-02 1.115168780088424683e-01 4.149457439780235291e-02 -2.664330899715423584e-01 2.289362549781799316e-01 -1.643947660923004150e-01 -9.749761223793029785e-02 -2.284706383943557739e-01 1.640018373727798462e-01 -2.679974436759948730e-01 -3.649184480309486389e-02 6.355481594800949097e-02 1.214648932218551636e-01 7.353997975587844849e-02 -1.750020831823348999e-01 -6.239851564168930054e-02 -2.021715193986892700e-01 -5.148132443428039551e-01 -9.648227691650390625e-02 -1.928310692310333252e-01 -5.798165500164031982e-02 2.397158741950988770e-01 2.358410060405731201e-01
-9.409569203853607178e-02 3.587868809700012207e-02 -1.391784548759460449e-01 2.860494852066040039e-01 -8.570598438382148743e-03 1.352385431528091431e-01 9.619466960430145264e-03 3.783493489027023315e-02 1.816321350634098053e-02 -1.077927574515342712e-01 3.591741323471069336e-01 1.489981561899185181e-01 2.368419021368026733e-01 2.987939715385437012e-01 -3.443805575370788574e-01 -4.969062865711748600e-04 6.212097033858299255e-02 -1.534117460250854492e-01 -1.057118736207485199e-02 6.158144772052764893e-02 -2.170285210013389587e-02 3.374022543430328369e-01 2.452665120363235474e-01 -1.522669792175292969e-01 1.838152110576629639e-01 -2.920075654983520508e-01 -1.462947279214859009e-01 -8.721707761287689209e-02 -2.102542668581008911e-02 -4.712321236729621887e-02 1.895179450511932373e-01 -1.614178568124771118e-01
2.382779121398925781e-02 4.896615445613861084e-02 -1.992142386734485626e-02 -8.121478557586669922e-02 5.000203102827072144e-02 -7.202067226171493530e-02 3.926338255405426025e-01 -7.013381458818912506e-03 2.536459863185882568e-01 -3.020804226398468018e-01 2.135395258665084839e-01 6.413580477237701416e-02 -1.352308243513107300e-01 1.317448019981384277e-01 3.629793524742126465e-01 -5.531295016407966614e-02 8.758039213716983795e-03 2.568651363253593445e-02 2.673358321189880371e-01 8.239301294088363647e-02 -3.055809997022151947e-02 1.888038665056228638e-01 4.058493971824645996e-01 -2.635774016380310059e-01 -5.666104704141616821e-02 -1.492829322814941406e-01 -8.065387606620788574e-03 5.111408233642578125e-02 1.337548196315765381e-01 -3.919238224625587463e-02 1.883558183908462524e-01 1.398086547851562500e-01
-2.670643618330359459e-03 -6.643944233655929565e-02 -7.021734118461608887e-02 3.350697457790374756e-02 1.875086128711700439e-01 -8.322745561599731445e-03 7.261826843023300171e-02 1.124698966741561890e-01 1.636934876441955566e-01 -3.029826879501342773e-01 8.143606781959533691e-02 1.196335032582283020e-01 7.295739371329545975e-03 2.418424338102340698e-01 -2.177157849073410034e-01 -1.421636343002319336e-01 -4.025336802005767822e-01 3.112089335918426514e-01 -2.278070449829101562e-01 -4.376078024506568909e-02 -8.175829797983169556e-02 2.170367240905761719e-01 -9.385546296834945679e-02 -1.574704945087432861e-01 1.624580323696136475e-01 -2.587347924709320068e-01 -2.154575884342193604e-01 -1.047339886426925659e-01 -1.267720013856887817e-01 2.380499541759490967e-01 1.275086402893066406e-01 -1.756948232650756836e-01
-7.673043012619018555e-02 -1.852863132953643799e-01 3.002626299858093262e-01 2.953122854232788086e-01 1.415399760007858276e-01 6.080883555114269257e-03 1.114232167601585388e-01 1.738488823175430298e-01 7.788375020027160645e-02 -1.130256354808807373e-01 2.276028841733932495e-01 -1.299705542623996735e-02 -7.644267380237579346e-02 2.118453681468963623e-01 -2.619401514530181885e-01 5.066761001944541931e-02 -1.653404384851455688e-01 2.857714891433715820e-01 -4.220484197139739990e-02 -1.451990455389022827e-01 -2.084523290395736694e-01 1.953780651092529297e-01 1.596311628818511963e-01 -6.868379563093185425e-02 -7.135443389415740967e-03 -2.773523330688476562e-01 -3.696675896644592285e-01 -1.469951122999191284e-01 -1.814995855093002319e-01 6.985392421483993530e-02 1.001648753881454468e-01 1.441164314746856689e-02
-2.221895158290863037e-01 -1.364579349756240845e-01 4.056381434202194214e-02 2.290734052658081055e-01 3.025586903095245361e-01 1.266586929559707642e-01 1.367422491312026978e-01 -1.793466061353683472e-01 3.476783633232116699e-01 -2.777501046657562256e-01 1.355454623699188232e-01 1.517597734928131104e-01 4.515181481838226318e-02 1.027100011706352234e-01 -1.152904629707336426e-01 -2.903018891811370850e-01 -1.767186261713504791e-02 1.367323473095893860e-02 -1.439669728279113770e-01 -1.831222772598266602e-01 -1.078088805079460144e-01 2.349890619516372681e-01 1.242429912090301514e-01 -8.762012422084808350e-02 -3.418581094592809677e-03 -2.265369445085525513e-01 -6.508734077215194702e-02 -3.613496720790863037e-01 1.115165203809738159e-01 1.197625473141670227e-01 7.898600399494171143e-02 -7.736162096261978149e-02
-2.221661955118179321e-01 -2.546976208686828613e-01 6.852946709841489792e-03 2.411366254091262817e-01 4.321171715855598450e-02 -1.808061636984348297e-02 7.040292024612426758e-02 2.462394386529922485e-01 2.253568470478057861e-01 -2.538196742534637451e-01 1.233148127794265747e-01 8.667363971471786499e-02 -1.921508908271789551e-01 -5.369321443140506744e-03 -1.633325517177581787e-01 1.479098647832870483e-01 -2.773664891719818115e-02 -7.646295707672834396e-03 2.338987439870834351e-01 -7.725938409566879272e-02 -1.828801780939102173e-01 7.704442739486694336e-02 1.104789525270462036e-01 -4.758372902870178223e-01 4.941363632678985596e-02 -2.049890607595443726e-01 -2.133461982011795044e-01 -1.496004313230514526e-01 1.047097221016883850e-01 5.260815098881721497e-02 8.877244591712951660e-02 -2.507463991641998291e-01
-3.793186247348785400e-01 -1.569639444351196289e-01 4.767468199133872986e-02 2.186941653490066528e-01 1.518744975328445435e-01 -2.711204886436462402e-01 -8.553139120340347290e-02 -3.137488067150115967e-01 9.386239200830459595e-02 -3.153610527515411377e-01 2.191516906023025513e-01 -1.119936928153038025e-01 -2.563489042222499847e-02 2.440083920955657959e-01 1.897011846303939819e-01 1.311615705490112305e-01 2.040169239044189453e-01 9.461053647100925446e-03 -3.239867463707923889e-02 1.252921819686889648e-01 4.627712536603212357e-03 1.067658588290214539e-01 -1.146769337356090546e-02 -1.886106282472610474e-01 -4.694978147745132446e-02 -1.792196333408355713e-01 -1.607456952333450317e-01 -2.231977283954620361e-01 8.089109510183334351e-02 -2.193014696240425110e-02 2.692147791385650635e-01 4.202914983034133911e-02
6.249042693525552750e-03 -5.263651534914970398e-02 -3.280078172683715820e-01 -6.032722443342208862e-02 1.682999581098556519e-01 -9.397615492343902588e-02 1.247475817799568176e-01 -1.602620631456375122e-02 4.687093496322631836e-01 5.127337947487831116e-02 1.917651146650314331e-01 6.311781704425811768e-02 2.021305859088897705e-01 6.775775551795959473e-02 6.795709580183029175e-02 1.784021109342575073e-01 -9.453122317790985107e-02 1.845951974391937256e-01 -9.566876292228698730e-02 6.793010979890823364e-02 -1.723581342957913876e-03 -9.379823692142963409e-03 -4.445699229836463928e-02 -2.115393988788127899e-02 2.607625722885131836e-01 -1.588604301214218140e-01 -2.794336676597595215e-01 -4.921672046184539795e-01 -4.123133048415184021e-02 -8.932419121265411377e-02 7.070449739694595337e-02 -2.238785848021507263e-02
-1.169086433947086334e-02 -7.350009679794311523e-02 -5.275125615298748016e-03 4.004369303584098816e-02 -2.155288010835647583e-01 1.789456419646739960e-02 2.586556673049926758e-01 3.552498295903205872e-02 2.646420300006866455e-01 -1.545067131519317627e-01 3.277295231819152832e-01 -2.772228047251701355e-02 -2.328237891197204590e-02 3.503951728343963623e-01 6.600506603717803955e-02 9.555514156818389893e-02 5.871859565377235413e-02 1.970911771059036255e-01 1.016688644886016846e-01 9.842373430728912354e-03 2.741770744323730469e-01 -1.690720617771148682e-01 1.028411462903022766e-01 -5.939806997776031494e-02 -5.932414904236793518e-02 -4.658150672912597656e-01 1.465945690870285034e-01 1.715048588812351227e-02 -9.189236909151077271e-03 1.297284960746765137e-01 1.442718654870986938e-01 2.973183393478393555e-01
-1.079468354582786560e-01 3.935833275318145752e-02 -1.065868586301803589e-01 4.991369321942329407e-02 -7.198400329798460007e-03 -2.386473268270492554e-01 7.604034990072250366e-02 4.135370627045631409e-02 -7.369904220104217529e-02 9.834423661231994629e-02 2.488986253738403320e-01 1.867243200540542603e-01 -9.538592398166656494e-02 4.612932205200195312e-01 -3.074600361287593842e-02 2.295796573162078857e-01 -1.086315065622329712e-01 9.884098172187805176e-02 9.070754051208496094e-02 -2.094375435262918472e-03 1.123152021318674088e-02 -6.992293149232864380e-02 -1.817382127046585083e-01 -7.805824279785156250e-02 8.181979507207870483e-02 -5.196484923362731934e-01 -2.028923109173774719e-02 -3.452556431293487549e-01 4.715029522776603699e-02 -5.455041676759719849e-02 1.233041733503341675e-01 1.740778237581253052e-01
-6.803322583436965942e-02 -1.964306533336639404e-01 -7.064910139888525009e-03 1.632867455482482910e-01 -1.113584339618682861e-01 -7.470924407243728638e-02 3.909528255462646484e-01 8.743717521429061890e-02 1.039815973490476608e-02 1.140496209263801575e-01 2.382047325372695923e-01 1.695894747972488403e-01 6.030341610312461853e-02 3.355642557144165039e-01 5.327869206666946411e-02 8.993145823478698730e-02 3.801054134964942932e-02 1.943768560886383057e-02 -3.405160009860992432e-01 8.910469710826873779e-03 2.120203524827957153e-01 -1.415727436542510986e-01 3.114922046661376953e-01 -2.268011868000030518e-01 -1.405348926782608032e-01 -1.690783798694610596e-01 -7.230155915021896362e-02 -1.142261028289794922e-01 -2.442951649427413940e-01 -2.920020930469036102e-02 1.393041014671325684e-01 2.189813256263732910e-01
4.723127186298370361e-02 4.690771922469139099e-02 1.094622313976287842e-01 1.347574889659881592e-01 4.924990236759185791e-02 6.798255443572998047e-02 -1.589358225464820862e-02 1.582250446081161499e-01 -2.762380987405776978e-02 -1.061559990048408508e-01 3.323749303817749023e-01 1.927916556596755981e-01 2.710050046443939209e-01 2.406389415264129639e-01 1.468174308538436890e-01 1.672202944755554199e-01 -4.274333640933036804e-02 3.017524182796478271e-01 7.261717319488525391e-02 8.860771358013153076e-02 -2.016749829053878784e-01 1.029220595955848694e-01 -1.738442033529281616e-01 -1.058966368436813354e-01 8.628642559051513672e-02 -4.213413298130035400e-01 -1.266938447952270508e-01 -1.853072643280029297e-01 7.744041085243225098e-02 -6.620641797780990601e-02 2.817298173904418945e-01 2.621560394763946533e-01
-3.144940733909606934e-01 1.488204747438430786e-01 -1.573724448680877686e-01 2.724799215793609619e-01 2.481824606657028198e-01 6.479772180318832397e-02 2.531837522983551025e-01 2.582861185073852539e-01 -1.006426885724067688e-01 -1.295538693666458130e-01 1.034765392541885376e-01 3.604361414909362793e-02 5.598601326346397400e-02 1.681385338306427002e-01 -1.766090989112854004e-01 1.398573666810989380e-01 -4.291333258152008057e-02 -2.839758805930614471e-02 -1.000570431351661682e-01 1.572003066539764404e-01 -1.871360242366790771e-01 6.655319780111312866e-02 1.694480031728744507e-01 -1.926368772983551025e-01 1.012858673930168152e-01 -2.846553623676300049e-01 1.070074737071990967e-01 -3.802421689033508301e-01 1.380741298198699951e-01 2.088084816932678223e-01 -6.129238381981849670e-02 -7.658611238002777100e-02
-1.851382292807102203e-02 -2.852386534214019775e-01 -3.311590058729052544e-03 2.975040376186370850e-01 2.160968184471130371e-01 -5.520271509885787964e-02 -6.495159585028886795e-03 2.609839141368865967e-01 3.341410756111145020e-01 -4.590797424316406250e-02 1.536545455455780029e-01 -1.459547728300094604e-01 -1.647652983665466309e-01 2.494228184223175049e-01 7.021287828683853149e-02 -3.427085233852267265e-03 -1.226553991436958313e-01 1.217884719371795654e-01 -9.165981411933898926e-02 -2.156568467617034912e-01 7.256598025560379028e-02 1.849091053009033203e-02 -5.737989023327827454e-02 -2.897998094558715820e-01 -1.273199766874313354e-01 -8.318775892257690430e-02 -2.598534524440765381e-01 -1.250375807285308838e-01 8.634611964225769043e-02 3.875263929367065430e-01 1.132405921816825867e-01 6.701160967350006104e-02
-3.432952165603637695e-01 1.837329417467117310e-01 1.062793359160423279e-01 3.358082175254821777e-01 -1.232254728674888611e-01 1.894559115171432495e-01 -4.370013251900672913e-02 3.870144784450531006e-01 1.231267005205154419e-01 -2.315905243158340454e-01 1.864825934171676636e-01 -5.494448170065879822e-02 -1.440051645040512085e-01 2.575909197330474854e-01 -7.338672131299972534e-02 -9.135651588439941406e-02 6.848116964101791382e-02 1.992883682250976562e-01 -8.195772767066955566e-02 2.268433384597301483e-02 -1.069775670766830444e-01 1.975543498992919922e-01 2.735417187213897705e-01 -1.626287996768951416e-01 3.381717950105667114e-02 -1.226514205336570740e-01 3.036519140005111694e-02 -2.120605558156967163e-01 -7.046225666999816895e-02 1.090935170650482178e-01 1.560503095388412476e-01 -8.642952144145965576e-02
2.178896404802799225e-02 8.501049131155014038e-02 1.037499383091926575e-01 -1.776080280542373657e-01 1.722090318799018860e-02 7.442288845777511597e-02 3.412472307682037354e-01 3.076824247837066650e-01 9.094168245792388916e-02 9.117871522903442383e-02 7.248795777559280396e-02 -2.726778574287891388e-02 2.034490704536437988e-01 1.302625518292188644e-02 -3.787095472216606140e-02 6.458526104688644409e-02 -7.474108040332794189e-02 -1.525506377220153809e-01 1.103425398468971252e-01 -4.004397615790367126e-02 1.606572270393371582e-01 2.089768052101135254e-01 1.358859091997146606e-01 -1.785276830196380615e-02 2.020084708929061890e-01 -5.079953074455261230e-01 -2.191101312637329102e-01 -3.068782091140747070e-01 -1.928934603929519653e-01 1.075949668884277344e-01 2.060989141464233398e-01 -8.576107211410999298e-03
-3.775915503501892090e-01 8.628337830305099487e-02 1.260609328746795654e-01 -5.568576510995626450e-03 -2.814399898052215576e-01 -3.561612591147422791e-02 1.489677876234054565e-01 -2.602691948413848877e-02 4.019337520003318787e-02 -1.971491128206253052e-01 9.649599343538284302e-02 -1.790574193000793457e-01 -2.447111457586288452e-01 3.787006735801696777e-01 8.559624105691909790e-02 1.851710081100463867e-01 -4.912506043910980225e-01 1.533459573984146118e-01 3.009437955915927887e-02 -1.113800257444381714e-01 -1.024083495140075684e-01 1.680201590061187744e-01 1.624089293181896210e-02 -1.068255975842475891e-01 1.220605894923210144e-02 -5.875232815742492676e-02 -1.711909025907516479e-01 -1.648873090744018555e-01 -1.123851090669631958e-01 2.305319067090749741e-03 -3.094929270446300507e-02 4.131533578038215637e-02
-1.324444711208343506e-01 -3.880181312561035156e-01 -5.203677341341972351e-02 -1.077049821615219116e-01 6.662534177303314209e-02 1.206106692552566528e-01 1.103750392794609070e-01 -2.801785804331302643e-02 9.969326108694076538e-02 -1.185363605618476868e-01 2.175552845001220703e-01 5.426996201276779175e-02 1.232795715332031250e-01 3.614221140742301941e-02 -4.798466712236404419e-02 3.407756984233856201e-01 1.960103213787078857e-01 2.440229952335357666e-01 -1.242228876799345016e-02 -1.028160229325294495e-01 -6.065825372934341431e-02 4.304111897945404053e-01 7.113311439752578735e-02 -2.676111757755279541e-01 7.271191477775573730e-02 -1.210014075040817261e-01 -1.851625740528106689e-01 -9.707565605640411377e-02 -1.332428655587136745e-03 -1.174121499061584473e-01 2.460917979478836060e-01 2.532818913459777832e-01
2.079412490129470825e-01 -1.703917980194091797e-01 2.451654076576232910e-01 -4.635208752006292343e-03 -3.520959988236427307e-02 -1.652164906263351440e-01 1.133089438080787659e-01 3.827100992202758789e-02 2.027800083160400391e-01 -8.729220926761627197e-02 -5.085520446300506592e-02 -9.020181745290756226e-02 5.778022482991218567e-02 1.705260574817657471e-01 1.998487859964370728e-01 -9.991990402340888977e-03 2.417578734457492828e-02 2.862847745418548584e-01 -3.511339426040649414e-02 2.208543568849563599e-01 4.340237379074096680e-02 2.036025822162628174e-01 -3.309760009869933128e-03 -1.070423498749732971e-01 -1.868374645709991455e-01 -4.169213175773620605e-01 -1.244560778141021729e-01 -3.902558982372283936e-01 1.505432873964309692e-01 9.351578354835510254e-02 2.590578794479370117e-01 1.744721829891204834e-01
-2.182906121015548706e-01 1.106185689568519592e-01 -6.106863543391227722e-02 5.544590950012207031e-01 1.412773877382278442e-01 -1.342316716909408569e-01 3.811683133244514465e-02 -8.631277084350585938e-02 2.529866397380828857e-01 1.828128397464752197e-01 1.896440982818603516e-01 2.816526778042316437e-02 3.850438073277473450e-02 3.053938150405883789e-01 -1.782791018486022949e-01 5.357719957828521729e-02 -5.730621516704559326e-02 1.611722856760025024e-01 -7.691020518541336060e-02 -1.778599917888641357e-01 -2.267610654234886169e-02 2.374030202627182007e-01 -1.265976876020431519e-01 5.607052147388458252e-02 -7.152861356735229492e-02 -2.218193709850311279e-01 -7.275015860795974731e-02 -2.480517923831939697e-01 -6.288379430770874023e-02 2.057874202728271484e-02 2.184833884239196777e-01 4.883678629994392395e-02
2.823342569172382355e-03 -3.250931501388549805e-01 1.991654001176357269e-02 2.486025542020797729e-01 1.409263163805007935e-01 -8.884403109550476074e-02 1.481584906578063965e-01 3.359981477260589600e-01 2.253214120864868164e-01 -5.627074837684631348e-02 2.421426959335803986e-02 -6.210349127650260925e-02 -2.116699069738388062e-01 2.135161906480789185e-01 1.140962541103363037e-01 -1.487905979156494141e-01 -6.622638553380966187e-02 9.782101958990097046e-02 -5.469477549195289612e-02 -5.643407255411148071e-02 1.814720220863819122e-02 1.146554201841354370e-01 -5.947797372937202454e-02 -3.512699306011199951e-01 -1.017196998000144958e-01 -2.103607803583145142e-01 -3.376656472682952881e-01 -1.369532197713851929e-01 3.182438611984252930e-01 1.806231141090393066e-01 5.991005524992942810e-02 1.332819275557994843e-02
-2.235217094421386719e-01 -2.197511494159698486e-01 -2.671497762203216553e-01 1.866006478667259216e-02 -2.363890968263149261e-02 -5.887664854526519775e-02 3.097308278083801270e-01 1.151277497410774231e-02 4.288053512573242188e-01 -9.950692206621170044e-02 1.538763642311096191e-01 -2.979649463668465614e-03 4.362709447741508484e-02 -7.931810617446899414e-02 -6.548748165369033813e-02 2.637427151203155518e-01 -2.471544034779071808e-02 1.864961981773376465e-01 1.433737576007843018e-01 -1.738387197256088257e-01 -2.187996208667755127e-01 -2.160079404711723328e-02 6.855762004852294922e-02 1.383876502513885498e-01 2.410843819379806519e-01 -2.390358597040176392e-01 8.391463011503219604e-02 -3.090794682502746582e-01 2.110121995210647583e-01 -4.594978317618370056e-02 7.845446467399597168e-02 3.808329626917839050e-02
-1.442609168589115143e-02 5.287101492285728455e-02 -7.469955086708068848e-02 1.609851121902465820e-01 -1.430978812277317047e-02 -1.394644230604171753e-01 2.174175381660461426e-01 1.234140694141387939e-01 -6.026910245418548584e-02 1.513137966394424438e-01 3.390474617481231689e-01 2.003780901432037354e-01 1.568240225315093994e-01 3.030570447444915771e-01 2.853264808654785156e-01 -3.222521767020225525e-02 -9.556600451469421387e-02 1.997262686491012573e-01 -6.442107260227203369e-02 -6.262835115194320679e-02 -2.354962565004825592e-02 3.301993245258927345e-03 -6.148991733789443970e-02 7.852147519588470459e-02 -1.701646111905574799e-02 -3.914457261562347412e-01 -1.540131270885467529e-01 -1.275685578584671021e-01 -1.326364725828170776e-01 1.105515807867050171e-01 4.181560873985290527e-01 1.924429088830947876e-01
-2.412683963775634766e-01 2.021792531013488770e-02 3.137845993041992188e-01 1.998272240161895752e-01 2.727406919002532959e-01 1.282830387353897095e-01 -9.972437983378767967e-04 1.836509704589843750e-01 6.146859377622604370e-02 1.373052746057510376e-01 4.041669368743896484e-01 1.311280727386474609e-01 7.622615247964859009e-02 1.281616091728210449e-01 -1.689008250832557678e-02 1.508351564407348633e-01 -1.245000287890434265e-01 1.702050566673278809e-01 1.230067089200019836e-01 8.180698007345199585e-02 -1.497834175825119019e-02 3.181571066379547119e-01 -1.828725188970565796e-01 -8.887751400470733643e-02 -5.042211338877677917e-02 -4.607072174549102783e-01 3.807369247078895569e-02 -2.230679383501410484e-03 6.360013037919998169e-03 -4.712469875812530518e-02 4.728392884135246277e-02 -1.180862169712781906e-02
5.382847785949707031e-02 -1.270629465579986572e-01 -1.296130418777465820e-01 -2.799430191516876221e-01 1.540954411029815674e-01 -1.813855618238449097e-01 2.129932940006256104e-01 -1.232116520404815674e-01 2.587763369083404541e-01 -1.432064622640609741e-01 3.281005918979644775e-01 2.624789252877235413e-02 -5.453404039144515991e-03 9.752191603183746338e-02 2.670732140541076660e-01 -5.734255164861679077e-02 -5.593694746494293213e-02 2.775573171675205231e-02 -6.550764292478561401e-02 4.240177106112241745e-03 -9.009959548711776733e-02 1.752380430698394775e-01 1.705328375101089478e-01 -1.539933979511260986e-01 1.102961301803588867e-01 -3.085111379623413086e-01 5.102803930640220642e-02 -1.696622669696807861e-01 3.177069500088691711e-02 -1.452074944972991943e-01 4.739208221435546875e-01 -5.803792923688888550e-02
-1.001719152554869652e-03 2.570821344852447510e-02 2.304284721612930298e-01 1.572975963354110718e-01 8.411736227571964264e-03 -1.076635345816612244e-02 2.015665471553802490e-01 1.003585159778594971e-01 2.548298239707946777e-01 -2.479384243488311768e-01 3.388037979602813721e-01 -8.180879056453704834e-02 -4.781334474682807922e-02 -1.330639421939849854e-01 -7.867369055747985840e-02 1.842946708202362061e-01 -1.595528982579708099e-02 -1.556192785501480103e-01 -7.736721076071262360e-03 -1.202591434121131897e-01 -2.987817861139774323e-02 2.343611568212509155e-01 1.735994406044483185e-02 -6.794243305921554565e-02 6.745349615812301636e-02 -2.311352640390396118e-01 -3.846073895692825317e-02 -4.484624564647674561e-01 1.623067259788513184e-01 -1.497929543256759644e-01 2.917847931385040283e-01 2.614415585994720459e-01
-1.820758432149887085e-01 -1.981407552957534790e-01 2.502042055130004883e-01 4.047349393367767334e-01 -1.147451773285865784e-01 1.000825241208076477e-01 1.479834038764238358e-02 -1.713892519474029541e-01 7.340986281633377075e-02 -1.883087158203125000e-01 2.870601415634155273e-01 -1.348991226404905319e-02 -8.689242601394653320e-02 -1.023704707622528076e-01 -1.023398041725158691e-01 -1.562972180545330048e-02 1.944706887006759644e-01 3.338177502155303955e-01 1.079753115773200989e-01 -1.482563912868499756e-01 5.196561664342880249e-02 1.444574892520904541e-01 -1.233469992876052856e-01 -1.440611183643341064e-01 3.833187371492385864e-02 -2.258042097091674805e-01 -8.555444329977035522e-02 -3.274704515933990479e-01 2.012620270252227783e-01 2.165356650948524475e-02 2.029883414506912231e-01 6.779710948467254639e-02
-3.909566700458526611e-01 -3.511109948158264160e-02 1.290876567363739014e-01 1.392910033464431763e-01 -1.090265661478042603e-01 9.591253846883773804e-02 1.893260180950164795e-01 6.968835741281509399e-02 2.648363634943962097e-02 -2.899250984191894531e-01 3.516281545162200928e-01 -4.267174005508422852e-02 -1.195210963487625122e-01 1.028262004256248474e-01 -2.686571180820465088e-01 1.125708594918251038e-01 -1.209701448678970337e-01 1.860389709472656250e-01 5.908592790365219116e-02 2.219905853271484375e-01 -3.744397461414337158e-01 -5.119985342025756836e-02 2.895748317241668701e-01 -2.341226190328598022e-01 -6.681393831968307495e-03 -1.675820052623748779e-01 -5.841767415404319763e-02 -3.586599975824356079e-02 -1.140097621828317642e-02 -3.515032306313514709e-02 1.011549085378646851e-01 1.432288158684968948e-02
3.714174404740333557e-02 -1.841659694910049438e-01 2.724237740039825439e-01 2.898334264755249023e-01 2.480532228946685791e-01 -2.805182710289955139e-02 -6.634163856506347656e-02 -3.151292353868484497e-02 1.428527384996414185e-01 -2.300157397985458374e-01 3.988427817821502686e-01 -1.036614626646041870e-01 5.870612710714340210e-02 -2.809656597673892975e-02 -1.932868808507919312e-01 2.052084207534790039e-01 -1.698287129402160645e-01 2.923895120620727539e-01 -7.849041372537612915e-03 -1.038664877414703369e-01 -5.942490417510271072e-03 2.332784086465835571e-01 5.490599200129508972e-02 -1.065693199634552002e-01 1.876969337463378906e-01 -2.380102425813674927e-01 -2.893004119396209717e-01 -1.128764972090721130e-01 -1.279809027910232544e-01 1.784822344779968262e-02 8.431719988584518433e-02 7.616592943668365479e-02
1.682687103748321533e-01 -2.559033334255218506e-01 -1.600467264652252197e-01 2.165089398622512817e-01 -1.085368767380714417e-01 -3.354417383670806885e-01 1.935082972049713135e-01 1.006718277931213379e-01 1.215797066688537598e-01 -1.300373971462249756e-01 2.597792074084281921e-02 -1.362466663122177124e-01 1.123419683426618576e-02 1.539558172225952148e-01 6.351844966411590576e-02 5.108503252267837524e-02 -6.589566916227340698e-02 2.310579568147659302e-01 8.887603878974914551e-02 1.627115905284881592e-01 -1.201344877481460571e-01 1.793433278799057007e-01 -1.114693433046340942e-01 -2.344790697097778320e-01 1.011183764785528183e-02 -1.630686670541763306e-01 2.353706508874893188e-01 -5.003085136413574219e-01 6.273707002401351929e-02 -1.460648626089096069e-01 3.550620004534721375e-02 1.240357235074043274e-01
-2.649701833724975586e-01 -4.733789339661598206e-02 -2.138083130121231079e-01 4.034388810396194458e-02 -9.598170872777700424e-04 3.733383119106292725e-02 -8.347050100564956665e-02 -1.238275971263647079e-02 1.023958399891853333e-01 -1.211844757199287415e-01 6.472642719745635986e-02 1.570491492748260498e-01 1.677213460206985474e-01 2.912161946296691895e-01 1.995678842067718506e-01 5.688642617315053940e-03 -1.010210067033767700e-01 1.438204646110534668e-01 1.566200144588947296e-02 1.187187358736991882e-01 3.357034921646118164e-01 1.815152764320373535e-01 1.887809485197067261e-01 -3.144792020320892334e-01 2.000914067029953003e-01 -1.676866561174392700e-01 7.643821835517883301e-02 -4.447435438632965088e-01 5.314476788043975830e-02 -2.019695341587066650e-01 5.469544790685176849e-03 -1.549880504608154297e-01
1.913055777549743652e-01 -2.035123705863952637e-01 1.018210873007774353e-01 -7.204477488994598389e-02 2.372895628213882446e-01 -1.182101145386695862e-01 -6.679625809192657471e-02 2.274763733148574829e-01 2.187481671571731567e-01 3.682226687669754028e-02 2.239496409893035889e-01 -1.114735677838325500e-01 -7.159696519374847412e-02 1.743091270327568054e-02 1.103334203362464905e-01 1.382602006196975708e-01 -1.326859146356582642e-01 2.563914954662322998e-01 -4.988580197095870972e-02 1.141178756952285767e-01 1.385363191366195679e-01 2.178710103034973145e-01 1.089058294892311096e-01 9.669683873653411865e-03 -2.975279688835144043e-01 -3.655543625354766846e-01 -2.181079983711242676e-02 -2.820172011852264404e-01 1.136602461338043213e-01 -2.615126073360443115e-01 2.449081242084503174e-01 1.025502681732177734e-01
-2.078418880701065063e-01 4.691579192876815796e-02 -6.548166275024414062e-02 3.253646939992904663e-02 -1.509441882371902466e-01 1.117638796567916870e-01 2.638998627662658691e-01 2.348541170358657837e-01 1.863076686859130859e-01 1.250553131103515625e-01 2.369961291551589966e-01 -1.855297982692718506e-01 5.921502038836479187e-02 1.603992879390716553e-01 5.563640221953392029e-02 1.331144198775291443e-02 -9.604325145483016968e-02 8.172753453254699707e-02 -2.847827076911926270e-01 7.850293815135955811e-02 -3.427249789237976074e-01 1.525640338659286499e-01 -3.080165758728981018e-02 -4.493569210171699524e-02 -3.044795393943786621e-01 -2.626749277114868164e-01 -1.040408969856798649e-03 -2.999539673328399658e-01 -2.659703195095062256e-01 8.917634189128875732e-02 1.952699869871139526e-01 1.897762715816497803e-02
-9.673225134611129761e-02 -1.324974149465560913e-01 -2.686731517314910889e-01 1.181252375245094299e-01 1.768921762704849243e-01 -9.801387041807174683e-02 2.383326441049575806e-01 1.271117031574249268e-01 3.782658278942108154e-01 -8.501537889242172241e-02 1.283371001482009888e-01 2.146443426609039307e-01 3.263317644596099854e-01 2.678526043891906738e-01 4.296310245990753174e-02 7.949356734752655029e-02 2.888278663158416748e-02 8.706651628017425537e-02 -9.798009693622589111e-02 5.761509016156196594e-02 -9.372370317578315735e-03 -7.347738742828369141e-02 1.671090908348560333e-02 1.436755061149597168e-01 2.691588401794433594e-01 -1.898086816072463989e-01 -2.363303601741790771e-01 -3.133903145790100098e-01 -5.607235431671142578e-02 -8.689971268177032471e-02 5.050710588693618774e-02 2.242859154939651489e-01
-3.208626061677932739e-02 -1.272132396697998047e-01 6.532130390405654907e-02 -5.294198915362358093e-02 3.129378855228424072e-01 2.594877220690250397e-02 5.055579543113708496e-02 2.926080822944641113e-01 1.402407884597778320e-01 -3.153627216815948486e-01 1.735084652900695801e-01 -1.874743700027465820e-01 -2.317398935556411743e-01 4.939172044396400452e-02 -4.148354753851890564e-02 -3.347400575876235962e-02 -1.028555482625961304e-01 9.954062104225158691e-02 -1.465544551610946655e-01 9.509477019309997559e-02 1.038000658154487610e-01 -2.284597158432006836e-01 1.843464225530624390e-01 -1.507108062505722046e-01 -2.702917158603668213e-02 -2.212392389774322510e-01 -3.280800879001617432e-01 -3.248575031757354736e-01 2.780480682849884033e-01 1.129153743386268616e-01 1.441268920898437500e-01 -3.503492847084999084e-02
-1.523059308528900146e-01 -1.184082329273223877e-01 -1.746091544628143311e-01 3.289821743965148926e-01 5.786196514964103699e-02 1.431545764207839966e-01 1.246090978384017944e-03 2.653717296198010445e-03 5.939147621393203735e-02 -7.568092644214630127e-02 2.262860834598541260e-01 1.286676377058029175e-01 1.435022950172424316e-01 2.856896817684173584e-01 -2.315340340137481689e-01 -3.557210788130760193e-02 -8.376812189817428589e-02 -1.712864264845848083e-02 1.810096353292465210e-01 -8.660075813531875610e-02 1.486218571662902832e-01 7.734847068786621094e-02 3.563492000102996826e-02 -2.663181424140930176e-01 6.113576143980026245e-02 -2.477732002735137939e-01 -3.092427551746368408e-01 -2.398795336484909058e-01 -1.866335980594158173e-03 1.990201026201248169e-01 5.260483175516128540e-02 -3.969773054122924805e-01
-3.087944984436035156e-01 5.735963210463523865e-02 -3.266116678714752197e-01 1.832686364650726318e-01 -7.141306996345520020e-02 2.307231165468692780e-02 -1.764197833836078644e-02 1.527951955795288086e-01 2.337630242109298706e-01 -1.611578613519668579e-01 4.057460427284240723e-01 -1.749884486198425293e-01 -1.252703666687011719e-01 1.692468971014022827e-01 -1.538713425397872925e-01 1.405670642852783203e-01 -2.859126217663288116e-02 1.307072341442108154e-01 -2.777090121526271105e-04 1.008279994130134583e-02 3.380736112594604492e-01 2.962674796581268311e-01 4.608918726444244385e-02 9.273945353925228119e-03 1.501038670539855957e-01 -2.375398129224777222e-01 -2.481851540505886078e-02 -9.098045527935028076e-02 -1.403039991855621338e-01 1.528775393962860107e-01 1.161257829517126083e-02 -1.218181848526000977e-01
-4.547955691814422607e-01 8.863893151283264160e-02 6.605236977338790894e-02 -1.002010982483625412e-02 1.009011715650558472e-01 5.685155466198921204e-02 1.844242960214614868e-01 -1.076283231377601624e-01 2.572529613971710205e-01 -4.342002794146537781e-02 1.620214879512786865e-01 -1.051975116133689880e-01 2.173784188926219940e-02 1.636901050806045532e-01 2.105096578598022461e-01 3.343952298164367676e-01 -1.698196530342102051e-01 1.781339645385742188e-01 1.666543334722518921e-01 2.335734665393829346e-01 -6.663773953914642334e-02 2.733149230480194092e-01 1.650926098227500916e-02 7.568302564322948456e-03 1.123771667480468750e-01 -3.845570608973503113e-02 -1.587956547737121582e-01 -2.378137260675430298e-01 5.987865850329399109e-02 -1.117487326264381409e-01 3.334755077958106995e-02 3.124290108680725098e-01
-2.428970336914062500e-01 -4.721012432128190994e-03 1.393409669399261475e-01 3.663998842239379883e-01 1.929306685924530029e-01 -1.305871754884719849e-01 1.597584336996078491e-01 1.682010889053344727e-01 1.128359884023666382e-01 -2.356893271207809448e-01 2.510777413845062256e-01 1.587954461574554443e-01 9.093106538057327271e-02 1.750806123018264771e-01 -1.298007220029830933e-01 -1.157385110855102539e-01 -3.146295249462127686e-01 1.736102104187011719e-01 -1.836437433958053589e-01 -4.786641523241996765e-02 -6.867591291666030884e-02 3.932595849037170410e-01 1.733398810029029846e-02 -3.482472524046897888e-02 1.810315437614917755e-02 -1.703392565250396729e-01 -7.842250168323516846e-02 -2.238179594278335571e-01 -5.492861941456794739e-02 1.083334684371948242e-01 1.047438234090805054e-01 1.271933764219284058e-01
-2.515980899333953857e-01 -2.501044273376464844e-01 1.355236470699310303e-01 -1.037598028779029846e-01 4.571190476417541504e-02 -7.256547361612319946e-02 -4.414948821067810059e-02 3.835713118314743042e-02 8.920194208621978760e-02 -1.768610924482345581e-01 5.919168889522552490e-02 -1.777014583349227905e-01 1.433776915073394775e-01 2.339372932910919189e-01 2.311018258333206177e-01 -3.220576643943786621e-01 -3.115076422691345215e-01 2.433089464902877808e-01 -1.504266727715730667e-02 1.198859792202711105e-02 1.852174997329711914e-01 1.006355434656143188e-01 2.810745537281036377e-01 -1.152690947055816650e-01 3.675381466746330261e-02 -1.489127874374389648e-01 -2.909040451049804688e-01 -2.531973123550415039e-01 -4.517796635627746582e-02 -8.935627341270446777e-02 -7.120409607887268066e-02 -2.163826227188110352e-01
-3.333499729633331299e-01 3.026254288852214813e-02 -2.940579354763031006e-01 1.474936902523040771e-01 2.608376368880271912e-02 -3.398173302412033081e-02 4.422004893422126770e-02 5.973882600665092468e-02 1.335991770029067993e-01 -1.624751687049865723e-01 4.156894087791442871e-01 -2.432671338319778442e-01 -1.411127448081970215e-01 1.662656962871551514e-01 -1.756073981523513794e-01 -3.278253227472305298e-02 -1.242582947015762329e-01 9.866094589233398438e-02 8.944968879222869873e-02 5.678486078977584839e-02 2.951997816562652588e-01 2.525645196437835693e-01 5.344513803720474243e-02 8.693761192262172699e-03 1.877514123916625977e-01 -3.235492706298828125e-01 -7.887987047433853149e-02 -1.420648992061614990e-01 -9.946068376302719116e-02 -3.743442520499229431e-02 -1.203992441296577454e-01 -1.851821988821029663e-01
-1.746052354574203491e-01 -1.500854045152664185e-01 1.298040002584457397e-01 3.052307367324829102e-01 3.127522468566894531e-01 -9.059208631515502930e-02 1.253481358289718628e-01 -9.091653674840927124e-02 1.899452805519104004e-01 -1.056914478540420532e-01 8.098037540912628174e-02 2.100731134414672852e-01 6.150114536285400391e-02 2.863736748695373535e-01 -1.518394239246845245e-02 -3.098112046718597412e-01 -3.700358420610427856e-02 2.124678343534469604e-01 3.370690345764160156e-02 -7.497898489236831665e-02 -1.016200035810470581e-01 3.828327059745788574e-01 4.696849361062049866e-02 -9.703277796506881714e-02 -1.263871882110834122e-02 -1.774727553129196167e-01 -1.424019634723663330e-01 -2.983811497688293457e-01 9.992424398660659790e-02 1.681536585092544556e-01 1.602913290262222290e-01 -1.819522492587566376e-02
-3.978857100009918213e-01 3.293762728571891785e-02 -1.947492361068725586e-02 -1.726099550724029541e-01 -5.801822990179061890e-02 -6.291468441486358643e-02 2.999696135520935059e-01 3.028596378862857819e-02 1.627234667539596558e-01 -2.106145769357681274e-01 2.037515193223953247e-01 -8.846811205148696899e-02 -4.136469960212707520e-02 2.961002588272094727e-01 -7.892496883869171143e-02 3.182326257228851318e-01 -1.239642649888992310e-01 3.438223898410797119e-01 5.001209676265716553e-02 4.676005989313125610e-02 -1.400647014379501343e-01 2.017432749271392822e-01 1.474548131227493286e-01 1.139046438038349152e-02 4.489880800247192383e-02 1.720691472291946411e-02 -2.536891102790832520e-01 -6.208243966102600098e-02 -8.124392479658126831e-02 -1.259477138519287109e-01 -7.315833121538162231e-02 2.762956321239471436e-01
-3.407175466418266296e-02 -2.590199410915374756e-01 9.203443676233291626e-02 4.684300124645233154e-01 -4.222378134727478027e-02 -7.488355785608291626e-02 6.022017821669578552e-02 -4.997234046459197998e-02 1.728926599025726318e-02 -1.280989795923233032e-01 3.600043952465057373e-01 -7.291410863399505615e-02 -7.480969280004501343e-02 4.569255188107490540e-02 -2.449674904346466064e-01 8.012069016695022583e-02 1.025951132178306580e-01 1.247796863317489624e-01 8.146389573812484741e-02 -1.789260208606719971e-01 2.312352210283279419e-01 1.921561807394027710e-01 -1.400228440761566162e-01 -2.022721618413925171e-01 8.538750559091567993e-02 3.272883221507072449e-02 -1.589728742837905884e-01 -4.333863854408264160e-01 5.723318457603454590e-02 -6.034403294324874878e-02 9.962569177150726318e-02 1.031248643994331360e-01
-3.782647550106048584e-01 -5.263362452387809753e-02 -2.532093413174152374e-02 9.054549783468246460e-02 -1.181006580591201782e-01 9.800803661346435547e-02 -4.076280817389488220e-02 -5.908579751849174500e-02 6.177216419018805027e-04 6.875593215227127075e-02 3.097430104389786720e-03 3.957466781139373779e-02 -1.369892358779907227e-01 1.630816310644149780e-01 1.416595578193664551e-01 -1.231137588620185852e-01 -7.701234519481658936e-02 9.783826023340225220e-02 2.000202238559722900e-01 2.810778617858886719e-01 -3.437314182519912720e-02 -6.558192521333694458e-02 3.964249044656753540e-02 -2.783931195735931396e-01 -7.814905792474746704e-02 -2.629264295101165771e-01 -4.132035672664642334e-01 -1.033220440149307251e-01 7.816684246063232422e-02 2.842245101928710938e-01 4.057993292808532715e-01 -4.919815808534622192e-02
-1.380712687969207764e-01 -4.075526297092437744e-01 -6.101935729384422302e-02 5.953116342425346375e-02 -4.859825223684310913e-02 -3.286034166812896729e-01 2.273823320865631104e-01 -3.812894225120544434e-02 2.118141353130340576e-01 -3.187274932861328125e-02 3.613654896616935730e-02 -1.719850674271583557e-02 -3.854716569185256958e-02 7.099550962448120117e-02 9.773600846529006958e-02 7.317082583904266357e-02 -9.246986359357833862e-02 2.973186075687408447e-01 -1.886025071144104004e-03 1.667556315660476685e-01 -2.674859017133712769e-02 -9.120142459869384766e-02 -1.586953997611999512e-01 -1.592704653739929199e-01 1.169639155268669128e-01 -1.513581573963165283e-01 1.911846362054347992e-02 -5.617051720619201660e-01 1.271012872457504272e-01 1.178438775241374969e-02 2.725611627101898193e-02 1.459691971540451050e-01
-2.334057092666625977e-01 7.325439900159835815e-02 -3.483335077762603760e-01 1.360921710729598999e-01 3.578477771952748299e-03 -8.051741123199462891e-02 1.597390621900558472e-01 4.840788617730140686e-02 9.778535366058349609e-02 -1.278965622186660767e-01 -8.344423025846481323e-02 4.750089719891548157e-02 2.690604142844676971e-02 -6.764120608568191528e-02 2.779950797557830811e-01 1.417926996946334839e-01 -1.681555211544036865e-01 2.043053209781646729e-01 1.495151370763778687e-01 -1.348048448562622070e-01 2.609393894672393799e-01 4.325870275497436523e-01 1.198884174227714539e-01 -3.269621133804321289e-01 5.905091390013694763e-02 -2.725037038326263428e-01 -2.170550078153610229e-02 -3.549786284565925598e-02 -1.981926262378692627e-01 -8.331186324357986450e-02 -2.402695640921592712e-02 1.216578334569931030e-01
1.839047111570835114e-02 -9.795255959033966064e-02 2.056406065821647644e-02 1.557231787592172623e-02 1.172881871461868286e-01 1.196105480194091797e-01 1.111774370074272156e-01 3.514337241649627686e-01 4.156510904431343079e-02 -8.660770952701568604e-02 2.039107829332351685e-01 -1.057522147893905640e-01 -1.794990450143814087e-01 1.837207823991775513e-01 5.067701265215873718e-02 1.353847682476043701e-01 -2.349587380886077881e-01 6.884676218032836914e-02 -2.681872248649597168e-01 -2.073965268209576607e-03 1.364474892616271973e-01 1.956905126571655273e-01 -1.231999322772026062e-01 -1.897756755352020264e-01 -4.622670114040374756e-01 -3.933691978454589844e-01 -7.359310239553451538e-02 -7.746183127164840698e-02 -2.277882844209671021e-01 -6.118505448102951050e-02 3.003987669944763184e-02 -1.582777500152587891e-02
-8.954127877950668335e-02 -8.882797509431838989e-02 -7.302039861679077148e-02 1.301026344299316406e-01 -9.530577063560485840e-02 -1.343363244086503983e-02 -6.721360236406326294e-02 4.935434553772211075e-03 1.582989394664764404e-01 -2.513074278831481934e-01 1.688700467348098755e-01 2.237382680177688599e-01 2.356242984533309937e-01 8.010813593864440918e-02 1.519258618354797363e-01 3.054375760257244110e-02 -1.318283528089523315e-01 2.722901292145252228e-02 4.757212847471237183e-02 -3.280912712216377258e-02 4.449315667152404785e-01 1.531728208065032959e-01 1.270583868026733398e-01 -1.573908329010009766e-01 5.711453780531883240e-02 -2.201590985059738159e-01 5.117002129554748535e-02 -5.356904268264770508e-01 -3.190318495035171509e-02 -2.019315958023071289e-01 1.163810491561889648e-02 -1.680527180433273315e-01
-1.657612472772598267e-01 -1.595901399850845337e-01 2.227606773376464844e-01 8.503399044275283813e-02 -2.076820842921733856e-02 -1.969216205179691315e-02 9.491650760173797607e-02 2.860659360885620117e-01 1.532112807035446167e-02 -5.312342196702957153e-02 1.337180137634277344e-01 -8.925024420022964478e-03 -1.159430593252182007e-01 1.864453554153442383e-01 -4.192722216248512268e-02 -1.867548078298568726e-01 2.045047096908092499e-02 4.723124206066131592e-02 -2.251295000314712524e-01 1.038217991590499878e-01 -1.288847178220748901e-01 4.352959096431732178e-01 -1.180115062743425369e-02 -3.021062612533569336e-01 -2.997384965419769287e-01 -3.814460039138793945e-01 -8.164812624454498291e-02 -1.613103002309799194e-01 -1.794785261154174805e-01 -1.785439322702586651e-03 -1.360265165567398071e-01 1.109912320971488953e-01
-5.361734330654144287e-02 -4.968958497047424316e-01 -1.905989199876785278e-01 5.542813614010810852e-02 5.178289487957954407e-02 -1.782891005277633667e-01 1.733253300189971924e-01 -1.028258949518203735e-01 1.173121780157089233e-01 5.747385695576667786e-02 1.738511621952056885e-01 4.262906685471534729e-02 -1.131684035062789917e-01 1.746814101934432983e-01 -5.585108301602303982e-04 2.362845093011856079e-01 -1.321164518594741821e-01 1.019082292914390564e-01 1.532895565032958984e-01 9.928322583436965942e-02 2.147335261106491089e-01 1.542466729879379272e-01 -1.690580546855926514e-01 -8.748569525778293610e-03 5.222661420702934265e-02 -2.910743951797485352e-01 -1.497842371463775635e-01 -3.324747979640960693e-01 1.841066479682922363e-01 2.381614148616790771e-01 -5.257281288504600525e-02 1.179700195789337158e-01
-1.596438288688659668e-01 -1.443948596715927124e-01 -7.419621944427490234e-02 8.668274432420730591e-02 -5.387688055634498596e-02 -1.448673754930496216e-01 5.523811653256416321e-02 -6.272123008966445923e-02 8.005159348249435425e-02 -1.975983381271362305e-01 -4.499915242195129395e-02 9.593585878610610962e-02 3.114010579884052277e-02 3.961982429027557373e-01 -9.955845773220062256e-02 2.525734007358551025e-01 -1.244467571377754211e-01 2.110290527343750000e-01 -6.613750010728836060e-02 -4.978239908814430237e-02 3.730580210685729980e-01 9.579757601022720337e-02 1.088934950530529022e-02 -7.267517037689685822e-03 9.380602091550827026e-02 -5.142332911491394043e-01 -1.001824587583541870e-01 4.181356634944677353e-03 4.012686759233474731e-02 -3.282489478588104248e-01 -9.800641983747482300e-02 6.160251796245574951e-02
9.127481025643646717e-04 -2.776361405849456787e-01 -2.215068489313125610e-01 -1.185452938079833984e-01 1.770680546760559082e-01 6.832517683506011963e-04 1.521928906440734863e-01 2.726474078372120857e-03 2.330610901117324829e-01 -2.661596536636352539e-01 2.513769567012786865e-01 2.190884649753570557e-01 -2.438115142285823822e-02 -9.623627364635467529e-02 2.424804866313934326e-01 -1.615068316459655762e-02 -2.794630527496337891e-01 -6.192384660243988037e-02 7.566743344068527222e-02 -1.439756527543067932e-02 -4.584424570202827454e-02 2.344703674316406250e-01 2.573278844356536865e-01 -1.857884824275970459e-01 -1.954886317253112793e-01 -1.058900728821754456e-01 -2.177198529243469238e-01 -1.555397510528564453e-01 -1.561877727508544922e-01 2.238165289163589478e-01 2.410620301961898804e-01 -2.666326425969600677e-02
-1.055095791816711426e-01 -4.390107393264770508e-01 -1.810455322265625000e-01 -1.452531479299068451e-02 1.774117350578308105e-01 1.220491714775562286e-02 3.226982951164245605e-01 -1.212781965732574463e-01 4.240101948380470276e-02 -9.007500484585762024e-03 1.387892961502075195e-01 -2.018299698829650879e-01 -8.878345042467117310e-02 6.290667224675416946e-03 -1.088396683335304260e-01 4.587971791625022888e-02 -1.617853492498397827e-01 3.141640126705169678e-01 -8.500798046588897705e-02 2.886211499571800232e-02 5.735310167074203491e-02 1.078443005681037903e-01 -1.998439878225326538e-01 -1.838739663362503052e-01 -1.266116201877593994e-01 -1.955785900354385376e-01 6.552195176482200623e-03 -4.815207719802856445e-01 4.971495643258094788e-02 -1.000036764889955521e-02 -1.257934235036373138e-02 1.357056796550750732e-01
-6.699808686971664429e-02 -1.600223630666732788e-01 -3.721940219402313232e-01 -5.583880096673965454e-02 -4.331856220960617065e-02 -1.674392819404602051e-01 -5.778465420007705688e-02 -2.217763811349868774e-01 3.170664310455322266e-01 -7.768135517835617065e-02 2.743434309959411621e-01 -8.782655000686645508e-03 2.014331817626953125e-01 1.035954058170318604e-01 3.395662084221839905e-02 -1.742199510335922241e-01 -1.210102532058954239e-02 1.175660863518714905e-01 5.384482443332672119e-02 5.739065632224082947e-02 2.621050477027893066e-01 -2.256478555500507355e-02 2.005221098661422729e-01 -1.730749607086181641e-01 5.581421032547950745e-02 -2.224769443273544312e-01 -8.637376129627227783e-02 -4.068378210067749023e-01 -2.003106176853179932e-01 3.795646876096725464e-02 -1.826924830675125122e-01 1.450439393520355225e-01
-3.084751963615417480e-01 -2.447465658187866211e-01 -1.258532796055078506e-02 -1.290359348058700562e-01 -8.128821849822998047e-03 -1.923703216016292572e-02 4.693642258644104004e-03 -5.214786157011985779e-02 2.991302609443664551e-01 2.126951813697814941e-01 1.599131897091865540e-02 -1.826939731836318970e-01 1.361013203859329224e-01 4.055772423744201660e-01 5.534445401281118393e-03 2.419276833534240723e-01 -1.113545522093772888e-01 3.157551214098930359e-02 -5.760513618588447571e-02 -8.957082033157348633e-02 3.148768246173858643e-01 -5.188517645001411438e-02 -8.474338799715042114e-03 -2.933788299560546875e-01 9.052465111017227173e-02 -1.988492310047149658e-01 -1.599961072206497192e-01 -3.506746292114257812e-01 5.619470030069351196e-02 -4.660226404666900635e-02 1.219506002962589264e-02 -2.286497503519058228e-02
-1.922710090875625610e-01 6.509400904178619385e-02 -1.805222779512405396e-02 1.976864486932754517e-01 -4.645837470889091492e-02 -5.230681598186492920e-02 1.141912788152694702e-01 2.846058011054992676e-01 2.652590572834014893e-01 -2.213364392518997192e-01 2.389709204435348511e-01 -1.824227273464202881e-01 -2.018750160932540894e-01 9.486522525548934937e-02 -1.991809606552124023e-01 3.108258731663227081e-02 1.247495338320732117e-01 3.941109776496887207e-01 2.319445367902517319e-03 1.023812815546989441e-01 -1.756766289472579956e-01 3.463066369295120239e-02 2.851830422878265381e-02 -4.868540167808532715e-01 -5.186584964394569397e-02 -1.344986408948898315e-01 8.112072944641113281e-03 -1.041895225644111633e-01 4.105319455265998840e-02 -5.898580700159072876e-02 -1.657057181000709534e-02 -1.786324977874755859e-01
2.198636382818222046e-01 -7.882601022720336914e-02 2.056563198566436768e-01 4.964353889226913452e-02 1.309729516506195068e-01 -3.257601335644721985e-02 1.062609553337097168e-01 3.527181223034858704e-02 3.234139680862426758e-01 -5.102498829364776611e-02 5.406877025961875916e-02 -1.823152005672454834e-01 1.092467457056045532e-02 1.760161817073822021e-01 -9.348874539136886597e-02 7.658700644969940186e-02 -1.555832773447036743e-01 1.289312392473220825e-01 1.889999359846115112e-01 -1.756767742335796356e-02 -1.113965138792991638e-01 2.195155769586563110e-01 1.822498813271522522e-02 -7.626802474260330200e-02 -9.649600833654403687e-02 -1.565852910280227661e-01 -2.361347526311874390e-01 -5.467102527618408203e-01 2.201144099235534668e-01 1.264967471361160278e-01 2.788748741149902344e-01 8.098382502794265747e-02
1.648022979497909546e-01 -2.283479720354080200e-01 2.120313346385955811e-01 2.256400734186172485e-01 -1.126486212015151978e-01 3.756664693355560303e-02 3.286546170711517334e-01 -9.814391285181045532e-02 2.279110252857208252e-02 -2.253949046134948730e-01 1.212807148694992065e-01 7.362250238656997681e-02 -4.409701377153396606e-02 1.178100034594535828e-01 4.295962676405906677e-02 -8.136470615863800049e-02 -1.372844278812408447e-01 1.498542129993438721e-01 3.697067499160766602e-02 4.321510717272758484e-02 2.610650956630706787e-01 2.823016643524169922e-01 9.686299413442611694e-02 -3.157160878181457520e-01 4.504102468490600586e-02 1.758396998047828674e-02 -1.206237524747848511e-01 -2.091126888990402222e-01 -1.522417068481445312e-01 -2.318688929080963135e-01 1.477109491825103760e-01 -3.694824874401092529e-01
8.817233145236968994e-02 -3.396337628364562988e-01 -1.178091540932655334e-01 5.702090449631214142e-03 3.458091914653778076e-01 -2.213367074728012085e-01 6.807863712310791016e-02 1.888779550790786743e-01 2.002227604389190674e-01 8.249136060476303101e-02 2.004895955324172974e-01 1.009804382920265198e-01 -5.254944413900375366e-02 -2.512599714100360870e-02 1.205516159534454346e-01 1.599269919097423553e-02 7.629641890525817871e-02 3.562054336071014404e-01 2.116338163614273071e-01 8.405576460063457489e-03 -4.206056147813796997e-02 1.008890941739082336e-01 5.344063416123390198e-02 4.971118643879890442e-02 -3.671449143439531326e-03 -4.753966927528381348e-01 -1.202578842639923096e-01 -1.166865900158882141e-01 2.037131786346435547e-02 -2.620018422603607178e-01 1.126645654439926147e-01 8.903326094150543213e-02
-1.829419434070587158e-01 -6.953965872526168823e-02 3.000095188617706299e-01 5.204258114099502563e-02 4.010982811450958252e-02 -1.951793879270553589e-01 1.485971212387084961e-01 4.860293120145797729e-02 2.639491558074951172e-01 -8.348337560892105103e-02 1.158406287431716919e-01 -8.575927466154098511e-02 -5.179328378289937973e-03 4.681027531623840332e-01 -1.057153642177581787e-01 2.294327467679977417e-01 -9.194199740886688232e-02 3.119896650314331055e-01 -2.200987935066223145e-01 1.990218274295330048e-02 3.585378080606460571e-02 8.835627138614654541e-02 -6.909862905740737915e-02 8.791019022464752197e-02 -3.563408553600311279e-01 -2.007388323545455933e-01 -7.338049262762069702e-02 -1.136765778064727783e-01 -1.263004690408706665e-01 1.224453225731849670e-01 8.205969631671905518e-02 1.580339074134826660e-01
-4.268184304237365723e-02 5.666665360331535339e-02 -1.002983599901199341e-01 3.877639770507812500e-02 -1.102691981941461563e-02 1.567252278327941895e-01 2.849079370498657227e-01 1.709304004907608032e-01 1.989760398864746094e-01 2.732925489544868469e-02 5.675943568348884583e-02 -2.474516481161117554e-01 -8.398662507534027100e-02 -2.701150486245751381e-03 1.474749445915222168e-01 -9.455052763223648071e-02 -3.973097726702690125e-02 4.757355451583862305e-01 1.657362133264541626e-01 5.025470629334449768e-02 1.556030809879302979e-01 1.719222068786621094e-01 8.777240663766860962e-02 -4.972741007804870605e-01 -2.122499607503414154e-02 -1.189345121383666992e-01 -5.813093110918998718e-02 -9.817722439765930176e-02 1.462994068861007690e-01 2.100583314895629883e-01 1.851276606321334839e-01 1.082651913166046143e-01
-3.709696233272552490e-02 -8.591914921998977661e-02 -3.907883167266845703e-01 -6.276696920394897461e-02 6.669510155916213989e-02 -1.306174993515014648e-01 2.315763235092163086e-01 -4.105233773589134216e-02 4.739887416362762451e-01 -1.392314583063125610e-01 1.090389639139175415e-01 6.385705620050430298e-02 2.470113635063171387e-01 1.513543874025344849e-01 9.340058267116546631e-02 1.322894841432571411e-01 -5.654049664735794067e-02 2.100728154182434082e-01 -1.634071208536624908e-02 8.902939967811107635e-03 2.274024672806262970e-02 -1.111058890819549561e-01 7.604625821113586426e-02 5.854366719722747803e-02 2.428563386201858521e-01 -2.117166221141815186e-01 -1.286953240633010864e-01 -3.611991703510284424e-01 -1.865441054105758667e-01 -9.297796338796615601e-02 1.238988488912582397e-01 9.071367233991622925e-02
-1.855373680591583252e-01 -1.194670721888542175e-01 -1.304742097854614258e-01 3.724506869912147522e-02 -6.404703110456466675e-02 -4.379215463995933533e-02 2.377980947494506836e-01 -1.637444496154785156e-01 1.333821378648281097e-02 3.551165014505386353e-02 2.745868861675262451e-01 -1.691573262214660645e-01 1.315024048089981079e-01 1.351996064186096191e-01 1.589723378419876099e-01 1.908115446567535400e-01 -1.890745162963867188e-01 1.513357758522033691e-01 1.422869265079498291e-01 9.133581817150115967e-02 1.861938983201980591e-01 1.629857122898101807e-01 3.463178174570202827e-03 1.696320176124572754e-01 -2.412840127944946289e-01 -4.615121781826019287e-01 -1.265225559473037720e-01 -2.712158858776092529e-01 2.370292991399765015e-01 -7.990597188472747803e-02 -1.918401867151260376e-01 5.832368880510330200e-02
-8.887334167957305908e-02 -2.374536693096160889e-01 5.623193830251693726e-02 -1.091295480728149414e-01 1.407211720943450928e-01 -3.195764422416687012e-01 -3.344320459291338921e-03 4.032135009765625000e-02 2.417223304510116577e-01 -8.945605158805847168e-02 4.979969188570976257e-02 -9.766065515577793121e-03 -2.486515417695045471e-02 1.602955311536788940e-01 2.297583967447280884e-02 -2.842927873134613037e-01 -2.349156439304351807e-01 1.677238345146179199e-01 -2.551553249359130859e-01 -1.660644263029098511e-02 -1.398038119077682495e-01 1.422472298145294189e-01 1.388990134000778198e-01 -2.838994860649108887e-01 1.492457240819931030e-01 -3.828131556510925293e-01 -1.820065230131149292e-01 -1.177041977643966675e-01 -8.773607760667800903e-02 1.410368829965591431e-01 1.636718362569808960e-01 2.487181574106216431e-01
-1.520241051912307739e-01 -5.429960787296295166e-02 2.534378468990325928e-01 4.102227836847305298e-02 2.481129206717014313e-02 -2.480823248624801636e-01 -2.284630015492439270e-02 3.821445629000663757e-03 2.353420257568359375e-01 -3.125114440917968750e-01 -1.641664840281009674e-02 -2.353580147027969360e-01 -3.143647452816367149e-03 3.570301234722137451e-01 2.600235939025878906e-01 -8.317512273788452148e-02 -1.900343596935272217e-01 2.596502602100372314e-01 -2.601801156997680664e-01 -2.287552803754806519e-01 7.979348301887512207e-02 1.414035260677337646e-01 1.922835111618041992e-01 -1.748986989259719849e-01 3.994438424706459045e-02 -1.913824677467346191e-01 -2.105850428342819214e-01 -1.583658158779144287e-01 1.419206801801919937e-02 9.440580755472183228e-02 6.118169054388999939e-03 -1.811525225639343262e-02
2.110901661217212677e-02 -1.964176818728446960e-02 -4.700686410069465637e-02 1.325692236423492432e-01 2.185587733983993530e-01 -1.958960443735122681e-01 2.487587481737136841e-01 -6.206049770116806030e-02 3.718301951885223389e-01 -1.386041846126317978e-02 1.653013527393341064e-01 -1.788685172796249390e-01 2.046095430850982666e-01 3.080149926245212555e-02 2.538038492202758789e-01 -1.696250773966312408e-02 4.303612560033798218e-02 1.288275867700576782e-01 1.904488801956176758e-01 -1.452158540487289429e-01 -1.083296611905097961e-01 1.892746686935424805e-01 -2.633881270885467529e-01 -3.280383050441741943e-01 1.372279971837997437e-01 -1.742593050003051758e-01 -2.979530766606330872e-02 -3.375047147274017334e-01 -2.990208333358168602e-03 -1.063188239932060242e-01 2.095032930374145508e-01 -5.170453712344169617e-02
-1.290287524461746216e-01 1.900277286767959595e-02 -1.144091691821813583e-02 2.225228026509284973e-02 -6.534037739038467407e-02 3.882731869816780090e-02 1.816964447498321533e-01 1.153085827827453613e-01 -3.033361956477165222e-02 4.848603904247283936e-02 2.781341075897216797e-01 9.673608466982841492e-03 6.549272686243057251e-02 2.839910089969635010e-01 1.407395955175161362e-02 2.401315718889236450e-01 -1.098689511418342590e-01 2.614650428295135498e-01 7.881969213485717773e-02 -2.752362564206123352e-02 1.048260554671287537e-01 5.069112405180931091e-02 -2.492889761924743652e-01 1.615648157894611359e-02 1.542815417051315308e-01 -4.120959937572479248e-01 -1.724546104669570923e-01 -4.489929378032684326e-01 2.548287436366081238e-02 -2.861154377460479736e-01 5.974136292934417725e-02 1.798391491174697876e-01
9.480527043342590332e-02 -2.917796969413757324e-01 1.870082132518291473e-02 1.753975152969360352e-01 1.204155236482620239e-01 -1.352018117904663086e-01 3.696605190634727478e-02 3.512410074472427368e-02 8.241606503725051880e-02 -1.599518507719039917e-01 3.933215141296386719e-01 1.725097931921482086e-02 3.065653145313262939e-02 1.106687709689140320e-01 1.027645319700241089e-01 1.094721257686614990e-01 -2.578541636466979980e-01 2.942332625389099121e-01 2.122523486614227295e-01 -5.592823773622512817e-02 -7.542314124293625355e-04 -3.306682407855987549e-02 -1.040850728750228882e-01 -1.156924590468406677e-01 1.115223169326782227e-01 -2.417246699333190918e-01 7.134234160184860229e-02 -4.095593094825744629e-01 1.484820395708084106e-01 2.935174107551574707e-01 -8.799304813146591187e-02 1.734426021575927734e-01
3.751460462808609009e-02 -2.866477072238922119e-01 3.186265751719474792e-02 4.290908277034759521e-01 4.653332382440567017e-02 -1.091658920049667358e-01 3.858720958232879639e-01 -1.873169653117656708e-02 3.439386487007141113e-01 -3.990961238741874695e-03 2.507404051721096039e-02 -7.036297768354415894e-02 8.768543601036071777e-03 -9.460542351007461548e-02 -1.871128231287002563e-01 1.625400483608245850e-01 1.173278167843818665e-01 3.175917565822601318e-01 7.216031663119792938e-03 4.617435112595558167e-02 9.721059352159500122e-02 1.456441730260848999e-01 7.150627672672271729e-02 -2.362392693758010864e-01 -3.165868110954761505e-03 -2.154114544391632080e-01 6.074767559766769409e-02 -6.153864413499832153e-02 -2.203386276960372925e-01 6.682151579298079014e-04 1.446325331926345825e-01 2.045914381742477417e-01
-2.258814312517642975e-02 -2.049679458141326904e-01 1.732847690582275391e-01 -1.010341569781303406e-02 1.270587928593158722e-02 2.689395286142826080e-02 1.717995852231979370e-01 1.101949904114007950e-02 5.564458295702934265e-02 -9.502296894788742065e-02 2.818831205368041992e-01 -1.895361095666885376e-01 -1.437848359346389771e-01 2.449788451194763184e-01 8.186540752649307251e-02 3.732289746403694153e-02 -2.643937766551971436e-01 2.208827137947082520e-01 7.959016412496566772e-02 1.129860132932662964e-01 1.349225342273712158e-01 -1.035353541374206543e-02 -4.757500439882278442e-02 2.337814718484878540e-01 9.756370633840560913e-02 -5.578139424324035645e-01 -3.926418721675872803e-02 -2.349213957786560059e-01 2.283739894628524780e-01 -4.476181417703628540e-02 -9.199868887662887573e-02 1.657911241054534912e-01
-3.169136345386505127e-01 -2.856075465679168701e-01 -8.264641463756561279e-02 -1.843399181962013245e-02 -3.729897141456604004e-01 1.032495126128196716e-01 1.947346478700637817e-01 -5.720934644341468811e-02 1.361907273530960083e-01 1.607679575681686401e-02 -8.140515419654548168e-04 1.070640794932842255e-02 1.753624975681304932e-01 2.335847020149230957e-01 1.486717164516448975e-01 1.054199337959289551e-01 -1.966416090726852417e-01 2.220588624477386475e-01 -5.408110842108726501e-02 1.615736782550811768e-01 1.730788685381412506e-02 1.230652108788490295e-01 1.133489087224006653e-01 2.541340701282024384e-02 9.407359361648559570e-02 -3.624316453933715820e-01 8.678790763951838017e-04 -2.093704789876937866e-01 3.617012202739715576e-01 -6.665270775556564331e-02 7.738211005926132202e-02 1.055768653750419617e-01
-1.444507241249084473e-01 -1.432680338621139526e-01 1.052892804145812988e-01 -1.576436460018157959e-01 8.720033615827560425e-02 -1.022118330001831055e-01 2.017836272716522217e-01 -1.218811869621276855e-01 3.065894544124603271e-01 6.418121606111526489e-02 1.570901870727539062e-01 1.080220565199851990e-01 2.392944321036338806e-02 3.901981413364410400e-01 1.161431595683097839e-01 2.905716300010681152e-01 5.439908057451248169e-02 2.926719784736633301e-01 -2.435748279094696045e-02 -8.889650553464889526e-02 -2.489624917507171631e-02 2.030268684029579163e-02 1.025314182043075562e-01 -6.701642647385597229e-03 -7.430599629878997803e-02 -4.230190515518188477e-01 2.668484300374984741e-02 -1.194428578019142151e-01 1.312934458255767822e-01 3.328804392367601395e-03 1.961673498153686523e-01 3.161640763282775879e-01
-1.138667538762092590e-01 4.550902917981147766e-02 8.270806074142456055e-02 -1.224787607789039612e-01 -2.334839850664138794e-01 -5.680199339985847473e-02 1.829109489917755127e-01 2.650896087288856506e-02 1.192801166325807571e-02 -2.676980793476104736e-01 5.550734326243400574e-02 1.743379421532154083e-02 1.612980365753173828e-01 -8.650220930576324463e-02 2.265884727239608765e-01 -1.723884344100952148e-01 -2.415911108255386353e-02 4.059614837169647217e-01 1.270690094679594040e-02 1.387385129928588867e-01 1.864420324563980103e-01 1.676406860351562500e-01 1.376033574342727661e-01 -4.694048762321472168e-01 1.325724571943283081e-01 -2.422557622194290161e-01 -2.232688814401626587e-01 -2.228683978319168091e-01 1.186776459217071533e-01 5.298133939504623413e-02 -1.276850234717130661e-02 4.119570180773735046e-02
-3.738070726394653320e-01 1.034475490450859070e-01 -9.885203093290328979e-02 3.691580593585968018e-01 1.740840673446655273e-01 7.080340385437011719e-02 3.293616175651550293e-01 8.142080157995223999e-02 -1.785107403993606567e-01 -3.580654412508010864e-02 9.089160710573196411e-02 2.167577389627695084e-03 7.048674672842025757e-02 1.415911316871643066e-01 -9.109788388013839722e-02 1.587021648883819580e-01 -1.176195591688156128e-01 2.272863686084747314e-01 -1.499046385288238525e-01 7.039504498243331909e-02 -6.912538409233093262e-02 1.190948635339736938e-01 3.640013635158538818e-01 -2.915463149547576904e-01 -7.014479488134384155e-02 -2.025724500417709351e-01 1.409251391887664795e-01 -1.824168562889099121e-01 2.412717230618000031e-02 -3.356065135449171066e-03 -6.374369561672210693e-02 -1.415913105010986328e-01
-8.349352329969406128e-02 -8.878695964813232422e-02 6.029077246785163879e-02 7.202726602554321289e-02 -1.175635959953069687e-02 -7.887054234743118286e-02 4.494376778602600098e-01 -1.279270052909851074e-01 2.809559404850006104e-01 1.310016214847564697e-01 -3.770118206739425659e-02 -4.810760542750358582e-02 5.731350183486938477e-02 9.320951998233795166e-02 -8.344041556119918823e-02 -1.116146072745323181e-01 3.077683411538600922e-02 2.793895304203033447e-01 9.870944172143936157e-02 -2.489545941352844238e-02 -1.050688773393630981e-01 3.086637258529663086e-01 2.693479359149932861e-01 -7.177622616291046143e-02 -4.377539828419685364e-02 -2.020826041698455811e-01 1.354164481163024902e-01 -4.460651576519012451e-01 2.210095673799514771e-01 -8.163393288850784302e-02 1.490469127893447876e-01 -9.595073759555816650e-02
-4.199828207492828369e-02 -8.653049170970916748e-02 -1.014847680926322937e-01 4.406597614288330078e-01 5.246658325195312500e-01 6.630448251962661743e-02 1.088678538799285889e-01 2.264542877674102783e-01 2.420290112495422363e-01 -7.500700652599334717e-02 1.942683011293411255e-01 1.409967392683029175e-01 2.127087302505970001e-02 -2.992995828390121460e-02 1.374179869890213013e-01 6.631183624267578125e-02 -1.907150447368621826e-01 1.417259275913238525e-01 1.392972320318222046e-01 2.769087553024291992e-01 9.045396745204925537e-02 5.233232676982879639e-02 1.183471083641052246e-01 -7.062122225761413574e-02 -7.682804018259048462e-02 -6.572567671537399292e-02 -6.133351475000381470e-02 -2.126785218715667725e-01 -3.389015048742294312e-02 1.494052261114120483e-01 1.072366721928119659e-02 1.781964749097824097e-01
-3.083945810794830322e-01 -6.475205719470977783e-02 -2.116626054048538208e-01 2.144759893417358398e-01 -1.423494331538677216e-02 1.292225867509841919e-01 2.660175263881683350e-01 -2.700254553928971291e-03 1.270266473293304443e-01 -7.221537828445434570e-02 4.238665699958801270e-01 -2.050939202308654785e-01 -1.434903740882873535e-01 1.496439278125762939e-01 -1.558415740728378296e-01 -6.215973943471908569e-02 -1.729839742183685303e-01 1.444928497076034546e-01 -3.133934363722801208e-02 4.169682413339614868e-02 3.059973418712615967e-01 3.008431196212768555e-01 -8.487539738416671753e-02 7.921072840690612793e-02 1.403739005327224731e-01 -2.497048527002334595e-01 -2.887872979044914246e-02 -7.382836192846298218e-02 -1.003393977880477905e-01 1.155768558382987976e-01 -1.285855770111083984e-01 -1.690296679735183716e-01
1.127015650272369385e-01 -3.045454807579517365e-02 -3.189627081155776978e-02 -1.963658481836318970e-01 7.163563370704650879e-02 -2.739784419536590576e-01 3.501971960067749023e-01 1.773703396320343018e-01 2.821227908134460449e-01 -1.263847649097442627e-01 3.217365741729736328e-01 -1.949767814949154854e-03 -1.768755018711090088e-01 1.406370997428894043e-01 2.008609175682067871e-01 -3.048070520162582397e-02 -2.042536437511444092e-02 -1.022177413105964661e-01 -9.682030230760574341e-02 8.287829346954822540e-03 -5.425271764397621155e-02 1.724008768796920776e-01 1.878413558006286621e-01 -2.328744158148765564e-03 1.452228277921676636e-01 -2.407682836055755615e-01 6.923547387123107910e-02 -3.014597892761230469e-01 -9.011424845084547997e-04 -2.601929903030395508e-01 2.633408010005950928e-01 -1.450298726558685303e-01
-2.432554811239242554e-01 -3.988814353942871094e-02 -1.534763276576995850e-01 2.943420112133026123e-01 4.744374658912420273e-03 1.637018024921417236e-01 -4.621874541044235229e-02 1.745086014270782471e-01 3.416717648506164551e-01 -2.757840417325496674e-02 3.306905329227447510e-01 -1.547113806009292603e-01 9.478010982275009155e-02 1.227302849292755127e-01 -2.473220825195312500e-01 1.010789256542921066e-02 8.769452571868896484e-02 1.132681295275688171e-01 -4.584162030369043350e-03 -7.723777741193771362e-02 2.789992988109588623e-01 3.534080684185028076e-01 1.626733690500259399e-01 5.507579818367958069e-02 1.266578435897827148e-01 -2.977992296218872070e-01 -1.685666292905807495e-01 -1.722671538591384888e-01 6.866436451673507690e-04 2.677513984963297844e-04 -1.141994260251522064e-02 -1.087947338819503784e-01
2.022484540939331055e-01 -3.790664970874786377e-01 -2.156017422676086426e-01 2.929152734577655792e-02 1.910920441150665283e-02 3.140495344996452332e-02 1.463899463415145874e-01 -4.574745893478393555e-02 1.670413911342620850e-01 -9.851998835802078247e-02 2.409201562404632568e-01 4.321961849927902222e-02 -1.749644130468368530e-01 -5.967132747173309326e-02 -3.409994766116142273e-02 1.435100585222244263e-01 -2.602955102920532227e-01 2.759606838226318359e-01 4.965756833553314209e-02 -4.072656854987144470e-02 4.672050103545188904e-02 9.630887769162654877e-03 -1.884240098297595978e-02 -2.284172475337982178e-01 1.391749531030654907e-01 -2.149612158536911011e-01 5.353666096925735474e-02 -4.581495523452758789e-01 3.345192968845367432e-02 1.541707366704940796e-01 1.862714253365993500e-02 2.886521220207214355e-01
-2.315541803836822510e-01 -1.501535475254058838e-01 2.819733917713165283e-01 3.609116971492767334e-01 6.472640484571456909e-02 -8.833151310682296753e-03 9.234136343002319336e-02 2.842948734760284424e-01 2.184486389160156250e-01 1.379731595516204834e-01 1.269715428352355957e-01 -1.209599003195762634e-01 -5.222044140100479126e-02 1.455353498458862305e-01 -5.933988466858863831e-02 1.141095906496047974e-01 -1.692125201225280762e-01 8.747684955596923828e-02 -7.764656841754913330e-02 -2.529154717922210693e-01 -2.092610746622085571e-01 1.677316129207611084e-01 9.007399529218673706e-02 -6.819801777601242065e-02 -7.640259340405464172e-03 -3.738748729228973389e-01 -2.444895654916763306e-01 -1.237217932939529419e-01 3.030298091471195221e-02 1.506914645433425903e-01 2.300008833408355713e-01 8.645006455481052399e-03
-7.178980857133865356e-02 5.993445869535207748e-03 1.008614674210548401e-01 -8.443424850702285767e-02 -3.503526747226715088e-01 1.501118484884500504e-02 -4.091519862413406372e-02 1.461977809667587280e-01 -5.837927013635635376e-02 -9.113899618387222290e-02 3.248499035835266113e-01 -1.128782927989959717e-01 -1.598534286022186279e-01 1.670935302972793579e-01 1.679068990051746368e-02 -2.583131492137908936e-01 -1.152739152312278748e-01 4.587290883064270020e-01 4.200299736112356186e-04 1.039639934897422791e-01 -5.651929881423711777e-03 1.371746063232421875e-01 3.031251952052116394e-02 -2.021998167037963867e-03 2.571171522140502930e-02 -1.952845156192779541e-01 -3.975154459476470947e-01 -3.152340650558471680e-01 1.315594166517257690e-01 -3.471352532505989075e-02 -1.041389629244804382e-01 3.430153429508209229e-02
-1.120538786053657532e-01 -1.592598259449005127e-01 4.684250429272651672e-02 8.956724405288696289e-02 5.438527092337608337e-02 9.266784042119979858e-02 1.385319232940673828e-01 1.434479355812072754e-01 3.076374232769012451e-01 -1.356274634599685669e-01 2.001457512378692627e-01 8.578422665596008301e-02 1.673797965049743652e-01 2.508445978164672852e-01 5.614697560667991638e-02 -7.886572182178497314e-02 8.979865163564682007e-02 1.132631599903106689e-01 -3.191102147102355957e-01 2.515403926372528076e-01 1.626523137092590332e-01 -3.640294075012207031e-01 9.368734806776046753e-02 -1.954049058258533478e-02 -2.538040280342102051e-01 -2.672463655471801758e-01 7.800386846065521240e-02 -2.781127393245697021e-01 2.574793994426727295e-02 1.749600097537040710e-02 1.347829252481460571e-01 2.173788398504257202e-01
7.796322554349899292e-02 -3.344976529479026794e-02 -1.757160201668739319e-02 3.320064842700958252e-01 -8.329598605632781982e-02 8.728969097137451172e-02 1.806655377149581909e-01 2.625805735588073730e-01 1.806220114231109619e-01 7.573821581900119781e-03 1.650893241167068481e-01 -2.024938613176345825e-01 5.364890769124031067e-02 4.866383969783782959e-01 1.852269768714904785e-01 -5.537095665931701660e-02 -2.974659018218517303e-02 -3.352471813559532166e-02 -1.673135012388229370e-01 8.091612160205841064e-02 3.292587399482727051e-02 -8.504001051187515259e-02 -2.269017510116100311e-02 -1.640688776969909668e-01 -1.495044212788343430e-02 -1.308469027280807495e-01 -3.563927710056304932e-01 -2.102563530206680298e-01 3.394914865493774414e-01 6.725203990936279297e-02 1.403274200856685638e-02 8.525247126817703247e-02
-1.998572349548339844e-01 1.207979768514633179e-02 2.192124724388122559e-01 1.239286959171295166e-01 1.851583570241928101e-01 -2.508524048607796431e-04 8.712353184819221497e-03 -4.921515285968780518e-02 -7.127176225185394287e-02 -3.278344571590423584e-01 2.979322373867034912e-01 -1.004069373011589050e-01 1.331496536731719971e-01 -5.549827590584754944e-03 1.105717383325099945e-02 1.922448575496673584e-01 1.381306648254394531e-01 3.346173763275146484e-01 1.799938501790165901e-03 1.448496431112289429e-01 2.192857861518859863e-02 1.739519238471984863e-01 -1.150768250226974487e-01 -8.802864700555801392e-02 -5.788061767816543579e-02 -4.113321304321289062e-01 -1.999608427286148071e-01 -2.941441535949707031e-01 8.371323347091674805e-02 -2.081121951341629028e-01 1.607873737812042236e-01 1.203770264983177185e-01
-4.558042883872985840e-01 -1.343150436878204346e-01 -1.654011607170104980e-01 -1.125236898660659790e-01 -5.254365131258964539e-02 -1.205300614237785339e-01 8.553480356931686401e-02 -1.386336982250213623e-01 3.734286874532699585e-02 -1.474314779043197632e-01 5.683374404907226562e-02 1.526786386966705322e-01 2.594457864761352539e-01 3.059652745723724365e-01 1.354626864194869995e-01 7.844644039869308472e-02 -6.603398919105529785e-02 1.423839330673217773e-01 -9.901525825262069702e-02 -1.175436303019523621e-01 1.990170180797576904e-01 9.361374378204345703e-02 -3.219800814986228943e-02 -1.206484884023666382e-01 1.581357568502426147e-01 -2.741242349147796631e-01 -1.675784774124622345e-02 -4.320497512817382812e-01 7.311960798688232899e-04 -2.039787322282791138e-01 -8.653426170349121094e-02 -8.272652328014373779e-02
-2.830726504325866699e-01 1.574110388755798340e-01 -1.745310425758361816e-01 3.047181069850921631e-01 9.243029356002807617e-02 -2.210894525051116943e-01 1.582061946392059326e-01 2.073022127151489258e-01 2.287846952676773071e-01 1.073543950915336609e-01 3.615013062953948975e-01 3.090563975274562836e-02 1.408090591430664062e-01 1.101089641451835632e-01 -2.006561160087585449e-01 6.327276676893234253e-02 -7.077126204967498779e-02 3.263046741485595703e-01 -1.695414185523986816e-01 1.209294646978378296e-01 4.688801988959312439e-02 1.463853865861892700e-01 1.941057294607162476e-01 -2.008260786533355713e-01 -7.741546630859375000e-02 -1.478201299905776978e-01 2.914375858381390572e-03 -1.573337018489837646e-01 -4.299731925129890442e-02 2.071910202503204346e-01 -5.042284727096557617e-02 -1.349607408046722412e-01
5.895439907908439636e-02 -1.988311856985092163e-01 -2.565177716314792633e-02 5.371995642781257629e-02 2.553064823150634766e-01 -1.015814691781997681e-01 1.443779319524765015e-01 1.425191387534141541e-02 1.523641794919967651e-01 -1.153760030865669250e-01 2.960846126079559326e-01 6.236779969185590744e-03 -1.406107246875762939e-01 -2.798056416213512421e-02 2.226874232292175293e-01 3.242679536342620850e-01 1.192756742238998413e-02 1.236291453242301941e-01 -3.884214907884597778e-02 2.736080996692180634e-02 2.934899926185607910e-01 2.411523014307022095e-01 -2.211871743202209473e-01 -1.913666129112243652e-01 -5.648545920848846436e-02 -2.382071465253829956e-01 -6.339986622333526611e-02 -3.837679028511047363e-01 2.963400483131408691e-01 4.667679592967033386e-02 -9.286529570817947388e-02 1.717550330795347691e-03
-1.407111436128616333e-01 -1.855901181697845459e-01 9.074614942073822021e-02 3.030120134353637695e-01 2.541377209126949310e-02 -1.764441579580307007e-01 5.972144380211830139e-02 1.557727605104446411e-01 3.621540665626525879e-01 6.024225428700447083e-02 2.009356915950775146e-01 -1.463405340909957886e-01 -2.407153993844985962e-01 1.417307108640670776e-01 1.171856969594955444e-01 -1.943737119436264038e-01 -2.232418209314346313e-01 -8.279004134237766266e-03 -4.636857192963361740e-04 -9.692405909299850464e-02 2.266967110335826874e-02 7.771275937557220459e-02 7.562406361103057861e-02 -2.888888418674468994e-01 -2.264336943626403809e-01 -8.477561175823211670e-02 -2.967080175876617432e-01 -1.502951830625534058e-01 3.616938889026641846e-01 -4.749505221843719482e-02 -5.034447088837623596e-02 -1.579643413424491882e-02
-1.862157732248306274e-01 -1.533719003200531006e-01 -8.631289750337600708e-02 2.558939857408404350e-03 1.737608760595321655e-01 -6.344494968652725220e-02 2.805761396884918213e-01 1.425725221633911133e-01 1.978044956922531128e-01 -2.000673562288284302e-01 -8.198617142625153065e-04 -9.378132410347461700e-03 -2.637442946434020996e-01 1.847876161336898804e-01 1.093114912509918213e-01 -2.320790663361549377e-02 -1.022334694862365723e-01 2.973783016204833984e-01 3.824720680713653564e-01 -3.041494078934192657e-02 1.416940335184335709e-02 -3.828730806708335876e-02 1.215423047542572021e-01 -5.374093055725097656e-01 1.160500049591064453e-01 -3.540286421775817871e-02 4.902116023004055023e-03 2.229425497353076935e-02 -3.661451488733291626e-02 5.459729209542274475e-02 1.822296530008316040e-01 3.904229402542114258e-02
-8.873791992664337158e-02 1.054047569632530212e-01 -1.322775054723024368e-02 -1.793803721666336060e-01 -1.083624213933944702e-01 7.648821920156478882e-02 2.107699364423751831e-01 3.786714375019073486e-02 4.159474670886993408e-01 -3.325040340423583984e-01 1.975989788770675659e-01 -1.799313426017761230e-01 -1.361461281776428223e-01 2.205304056406021118e-01 -4.364899918437004089e-02 2.217815518379211426e-01 -1.713892072439193726e-01 2.537269843742251396e-03 1.797754019498825073e-01 -1.193343028426170349e-01 -3.003685735166072845e-02 2.179890275001525879e-01 1.147687584161758423e-01 -5.728832259774208069e-02 5.619276687502861023e-02 -1.768084615468978882e-01 -3.390235006809234619e-01 -7.286392897367477417e-02 -1.651182919740676880e-01 -1.076359674334526062e-01 -2.431729733943939209e-01 1.359978616237640381e-01
-1.349623948335647583e-01 -1.396725177764892578e-01 -3.276682496070861816e-01 6.543644517660140991e-02 -1.357935485430061817e-03 5.824908241629600525e-02 1.459970474243164062e-01 -4.932550713419914246e-02 1.442600339651107788e-01 -9.252699464559555054e-02 -1.031212136149406433e-01 -2.115838080644607544e-01 1.316376179456710815e-01 5.441184639930725098e-01 3.393956646323204041e-02 1.995691955089569092e-01 -1.846874207258224487e-01 1.309698820114135742e-01 -8.415500074625015259e-02 1.043113842606544495e-01 3.077101409435272217e-01 1.483828127384185791e-01 -7.626239210367202759e-02 3.960026800632476807e-02 6.744253635406494141e-02 -2.935419976711273193e-01 -1.326699107885360718e-01 -2.270273417234420776e-01 1.367154419422149658e-01 -2.125236950814723969e-02 -8.659213781356811523e-02 6.728139519691467285e-02
-1.704821884632110596e-01 -1.755348742008209229e-01 9.650867432355880737e-02 3.789864480495452881e-02 3.483229738776572049e-05 1.376715004444122314e-01 1.118619441986083984e-01 2.762707173824310303e-01 5.765034817159175873e-03 9.638917632400989532e-03 2.830618023872375488e-01 -2.760626375675201416e-02 -2.171484977006912231e-01 2.501338422298431396e-01 -8.087559789419174194e-02 -1.229921951889991760e-01 -1.445079296827316284e-01 1.059909537434577942e-01 -2.831935286521911621e-01 2.230390459299087524e-01 -7.814654707908630371e-02 2.731641232967376709e-01 -1.265268772840499878e-01 -1.745281964540481567e-01 -3.461308479309082031e-01 -1.988486349582672119e-01 -1.345515847206115723e-01 -1.736441999673843384e-01 -1.631414741277694702e-01 -2.487422376871109009e-01 1.117845922708511353e-01 1.064750328660011292e-01
-3.284985721111297607e-01 5.045069009065628052e-02 -4.303179215639829636e-03 -2.213319689035415649e-01 -1.883561611175537109e-01 1.999650895595550537e-01 3.544596731662750244e-01 -6.380940228700637817e-02 2.744418382644653320e-01 -1.206319630146026611e-01 3.719411492347717285e-01 -5.409460514783859253e-03 -1.132126078009605408e-01 2.448749989271163940e-01 -6.064568087458610535e-02 -9.477474726736545563e-03 -1.524893045425415039e-01 1.802464276552200317e-01 1.564977318048477173e-01 -5.477525293827056885e-02 -2.041280418634414673e-01 2.447550147771835327e-01 -5.701329093426465988e-03 -1.051459684967994690e-01 7.824841141700744629e-02 -1.611204594373703003e-01 -2.178931683301925659e-01 7.322859764099121094e-02 -1.663475632667541504e-01 -7.719916850328445435e-02 -1.266106963157653809e-01 9.599655866622924805e-03
-1.601241230964660645e-01 -8.799854665994644165e-02 -1.482258737087249756e-01 3.526157140731811523e-01 4.433775693178176880e-02 2.309779077768325806e-01 3.102892041206359863e-01 5.308344494551420212e-03 1.510963737964630127e-01 -2.956827282905578613e-01 1.827282756567001343e-01 1.873148679733276367e-01 -1.647671461105346680e-01 2.930826246738433838e-01 2.575694024562835693e-01 -3.230712562799453735e-02 -1.288799792528152466e-01 1.091326847672462463e-01 1.305271591991186142e-02 7.018097490072250366e-02 -1.213660556823015213e-02 -9.589572995901107788e-02 -8.129602670669555664e-02 -1.598551124334335327e-01 8.676165714859962463e-03 -2.350941598415374756e-01 5.291565507650375366e-02 4.628431051969528198e-02 -1.875560134649276733e-01 2.093631178140640259e-01 2.053345739841461182e-01 -2.300791442394256592e-01
-3.093324005603790283e-01 5.575026385486125946e-03 1.021113097667694092e-01 3.450232148170471191e-01 2.112845927476882935e-01 1.255384087562561035e-01 1.305676400661468506e-01 8.938656002283096313e-02 -7.972470670938491821e-02 -2.612847089767456055e-01 2.650558054447174072e-01 1.974563747644424438e-01 8.091770112514495850e-02 2.522407472133636475e-01 -1.877840161323547363e-01 -1.644246876239776611e-01 -3.515621423721313477e-01 3.716324223205447197e-03 7.000000029802322388e-02 4.073607176542282104e-02 -7.168166339397430420e-02 2.888553440570831299e-01 -1.025327295064926147e-01 -1.397211104631423950e-01 7.807216048240661621e-02 -2.500300407409667969e-01 -9.756255149841308594e-02 -1.545229703187942505e-01 -2.667831629514694214e-02 1.429822444915771484e-01 2.450818382203578949e-02 2.220016159117221832e-02
3.158566728234291077e-02 -7.227000594139099121e-02 8.552236855030059814e-02 1.440995931625366211e-01 8.975777029991149902e-02 -2.556228637695312500e-01 3.741678297519683838e-01 1.522597670555114746e-01 1.994471549987792969e-01 8.217559754848480225e-02 4.053204879164695740e-02 -1.232759132981300354e-01 -7.218583673238754272e-02 8.640399575233459473e-02 -1.515170931816101074e-01 -9.471765160560607910e-02 -2.813703380525112152e-02 -5.393134057521820068e-02 3.579481542110443115e-01 3.966211155056953430e-02 -2.549346089363098145e-01 3.254510462284088135e-01 1.394432634115219116e-01 5.406900122761726379e-02 9.395658224821090698e-02 -3.690390884876251221e-01 -4.792350903153419495e-02 -3.577196598052978516e-01 8.404853940010070801e-02 -4.636218026280403137e-02 6.854241341352462769e-02 7.260783016681671143e-02
1.714123487472534180e-01 -8.631998300552368164e-02 7.280719280242919922e-02 2.111942321062088013e-02 -1.050881575793027878e-02 -3.197406604886054993e-02 1.606967486441135406e-02 -2.366727292537689209e-01 4.629339277744293213e-01 7.558596879243850708e-02 9.465635567903518677e-02 2.050426304340362549e-01 9.845401346683502197e-02 4.483736753463745117e-01 6.219555065035820007e-02 7.324159890413284302e-02 -2.546312985941767693e-03 2.316986471414566040e-01 2.983257174491882324e-02 1.045340448617935181e-01 -4.426000267267227173e-02 1.504268199205398560e-01 2.264064252376556396e-01 -1.485227644443511963e-01 -3.943915665149688721e-02 -2.189335972070693970e-01 -4.988843202590942383e-02 -3.668039441108703613e-01 -3.775909915566444397e-02 6.257006525993347168e-02 2.133513838052749634e-01 9.072763472795486450e-02
-1.022790744900703430e-01 -7.979813218116760254e-02 -1.708562374114990234e-01 5.378000065684318542e-02 -9.002279490232467651e-03 -7.714817672967910767e-02 4.859122633934020996e-02 1.076370105147361755e-01 6.169994547963142395e-02 -1.379771083593368530e-01 2.589196860790252686e-01 2.553834021091461182e-01 1.717766523361206055e-01 2.565181553363800049e-01 2.570232748985290527e-01 -2.494892328977584839e-01 -4.733153432607650757e-02 5.813061445951461792e-02 -1.587465703487396240e-01 -7.669905573129653931e-02 3.891449868679046631e-01 2.873209416866302490e-01 2.841445803642272949e-01 1.112440824508666992e-01 3.121292404830455780e-02 -1.966879516839981079e-01 1.199867203831672668e-01 -3.024163544178009033e-01 -5.931275337934494019e-02 -1.063170656561851501e-01 1.669066101312637329e-01 -1.982869766652584076e-02
-5.354215577244758606e-02 -1.395079791545867920e-01 5.365048348903656006e-02 2.385000884532928467e-01 4.219171404838562012e-02 -2.537010908126831055e-01 2.837893664836883545e-01 1.097676437348127365e-02 9.263294935226440430e-02 -5.603039264678955078e-02 2.017154991626739502e-01 2.790738269686698914e-02 3.283256664872169495e-03 5.757185444235801697e-02 4.250520467758178711e-02 8.540076017379760742e-02 -3.753699362277984619e-01 8.265049755573272705e-02 -2.562628127634525299e-02 -4.419856891036033630e-02 7.894775271415710449e-02 3.950078412890434265e-02 2.905502356588840485e-02 -3.081478774547576904e-01 2.055088430643081665e-01 -1.106098890304565430e-01 8.824726194143295288e-02 -4.482116997241973877e-01 1.563948094844818115e-01 1.383939087390899658e-01 -1.867245733737945557e-01 3.315584361553192139e-01
-1.159108802676200867e-01 4.107674211263656616e-02 1.062674969434738159e-01 1.610813587903976440e-01 1.992413997650146484e-01 3.441810607910156250e-02 1.334981322288513184e-01 -2.097350545227527618e-02 7.704737782478332520e-02 -4.723803699016571045e-02 2.264653295278549194e-01 2.062976062297821045e-01 1.403181627392768860e-02 3.642424345016479492e-01 -3.535125851631164551e-01 -8.741185814142227173e-02 -1.686279922723770142e-01 1.156572028994560242e-01 -1.054086834192276001e-01 -5.674895644187927246e-02 -2.688272297382354736e-02 4.352650344371795654e-01 2.171572297811508179e-01 -4.082299396395683289e-02 1.479470077902078629e-02 -3.821370899677276611e-01 -9.098927676677703857e-02 6.968241930007934570e-02 4.247242584824562073e-03 5.897490680217742920e-02 2.097917050123214722e-01 -1.377070993185043335e-01
-2.945500612258911133e-01 -9.474700689315795898e-02 -5.621055886149406433e-02 1.857326328754425049e-01 7.172663509845733643e-02 2.550427615642547607e-01 8.005028963088989258e-02 1.669703274965286255e-01 1.833160668611526489e-01 -8.123404532670974731e-02 3.767997324466705322e-01 -6.762564927339553833e-02 3.509249538183212280e-02 3.597731143236160278e-02 -2.657751739025115967e-01 -2.704522013664245605e-02 6.183604896068572998e-02 1.532910913228988647e-01 1.716622263193130493e-01 -2.132671624422073364e-01 1.857716143131256104e-01 3.410974442958831787e-01 1.421561837196350098e-01 -4.424512758851051331e-02 1.390434056520462036e-01 -3.382270932197570801e-01 7.858959957957267761e-03 -2.103857249021530151e-01 1.241128891706466675e-01 -4.473488777875900269e-02 5.109430104494094849e-02 -1.676663011312484741e-01
-1.834701895713806152e-01 -9.824265539646148682e-02 -1.738271862268447876e-02 -4.224113374948501587e-02 -2.324215024709701538e-01 -7.431267201900482178e-02 1.823316514492034912e-01 -2.036200836300849915e-02 3.042005896568298340e-01 -1.053394302725791931e-01 2.241085916757583618e-01 1.201196908950805664e-01 1.902433186769485474e-01 1.509386301040649414e-01 3.463260829448699951e-01 -2.195492684841156006e-01 -8.869761228561401367e-02 2.146297320723533630e-02 5.495440959930419922e-02 -1.202499344944953918e-01 4.802572727203369141e-01 -3.206053003668785095e-02 5.245415866374969482e-02 -3.423249721527099609e-02 -5.338995158672332764e-02 -2.470594644546508789e-01 -2.762718498706817627e-01 -7.547456026077270508e-02 6.057028472423553467e-02 -1.463646441698074341e-01 1.802727133035659790e-01 3.294335305690765381e-02
-2.802966535091400146e-01 -3.108564317226409912e-01 -2.114940620958805084e-02 1.721355617046356201e-01 3.534635528922080994e-02 6.101958826184272766e-02 3.376825451850891113e-01 -9.519612789154052734e-02 2.443957626819610596e-01 -1.043037697672843933e-01 2.033078819513320923e-01 -5.411803349852561951e-02 -1.043982058763504028e-01 2.682400345802307129e-01 8.875005878508090973e-03 -9.375908970832824707e-02 1.336196362972259521e-01 2.334190458059310913e-01 5.803152546286582947e-02 3.487539291381835938e-01 -1.372392177581787109e-01 -2.770096436142921448e-02 7.791197299957275391e-02 3.999978676438331604e-02 2.255594283342361450e-01 -3.173312842845916748e-01 -3.852755948901176453e-02 4.855345562100410461e-02 -2.330459058284759521e-01 -4.044327139854431152e-02 -5.410689488053321838e-02 -1.454901099205017090e-01
1.902393810451030731e-02 -1.300419420003890991e-01 -7.502380013465881348e-02 -1.373159885406494141e-01 1.790824532508850098e-02 1.911492794752120972e-01 1.762186139822006226e-01 2.376162558794021606e-01 1.907898336648941040e-01 -4.479536786675453186e-02 3.839113935828208923e-02 -1.377115398645401001e-01 -1.834790594875812531e-02 2.823526561260223389e-01 7.383270189166069031e-03 1.713310182094573975e-01 -5.597660690546035767e-02 1.759783476591110229e-01 -7.574023306369781494e-02 1.255524605512619019e-01 2.379522770643234253e-01 -5.735577084124088287e-03 -9.747649729251861572e-02 1.968985646963119507e-01 2.595701813697814941e-01 -5.719594359397888184e-01 -5.121057853102684021e-02 -2.748594284057617188e-01 9.567262977361679077e-02 -3.347329422831535339e-02 -9.645395725965499878e-02 1.129926219582557678e-01
-1.214728802442550659e-01 1.331354379653930664e-01 1.452630478888750076e-02 2.071851491928100586e-01 -9.826913475990295410e-02 3.486399650573730469e-01 3.103774189949035645e-01 -7.838690280914306641e-02 2.117659896612167358e-01 -2.001711279153823853e-01 -1.517048329114913940e-01 3.511308878660202026e-02 2.804958494380116463e-03 4.847564548254013062e-02 1.899339258670806885e-01 -1.027199625968933105e-01 -2.576608210802078247e-02 9.083711355924606323e-02 -1.117864772677421570e-01 1.090128421783447266e-01 7.932630181312561035e-02 2.042209543287754059e-02 -5.996593832969665527e-02 -3.039029538631439209e-01 1.864545494318008423e-01 -5.366647243499755859e-01 8.139547891914844513e-03 -1.485037356615066528e-01 -1.019073091447353363e-02 1.326746791601181030e-01 5.955543741583824158e-02 -1.744921356439590454e-01
-2.378305196762084961e-01 1.338298171758651733e-01 -1.822339370846748352e-02 -2.798438817262649536e-02 -2.171918153762817383e-01 1.655039787292480469e-01 2.508576810359954834e-01 -1.420549005270004272e-01 9.556525945663452148e-02 5.386841669678688049e-02 3.628961145877838135e-01 -1.249714195728302002e-01 5.886061117053031921e-02 9.429635107517242432e-02 -7.114090025424957275e-02 1.832326501607894897e-01 4.371463134884834290e-02 2.758082747459411621e-01 3.215140700340270996e-01 -8.148732036352157593e-02 6.745118647813796997e-02 1.225547567009925842e-01 4.933151975274085999e-02 -1.428478509187698364e-01 1.082507371902465820e-01 -2.239533066749572754e-01 -2.012756466865539551e-01 -2.553796172142028809e-01 -4.392139613628387451e-03 -2.956506311893463135e-01 -1.171937957406044006e-02 2.661380767822265625e-01
-1.134632974863052368e-01 -2.375798523426055908e-01 -1.087959855794906616e-01 1.732787042856216431e-01 1.149362251162528992e-01 -1.916831135749816895e-01 4.087277501821517944e-02 -2.040821760892868042e-01 9.956596046686172485e-02 -1.631374359130859375e-01 4.284508824348449707e-01 2.070516794919967651e-01 -5.400165170431137085e-02 5.432020500302314758e-02 1.250626444816589355e-01 4.857447370886802673e-02 -2.225332856178283691e-01 2.793591320514678955e-01 -4.088960960507392883e-02 -1.062011867761611938e-01 7.563482224941253662e-02 -4.805828258395195007e-02 1.508543342351913452e-01 -1.358297020196914673e-01 1.633987426757812500e-01 -1.102653145790100098e-01 3.636709228157997131e-02 -4.269974231719970703e-01 9.638289362192153931e-02 1.491394937038421631e-01 -9.889622777700424194e-02 2.348240017890930176e-01
2.998073026537895203e-02 -1.122986897826194763e-01 -3.049693703651428223e-01 1.191054210066795349e-01 3.197174146771430969e-02 5.877749249339103699e-02 7.125396281480789185e-02 2.367756217718124390e-01 1.181942000985145569e-01 -3.017507679760456085e-02 6.674133241176605225e-03 -2.086909860372543335e-01 2.679821848869323730e-02 4.946657456457614899e-03 2.056098170578479767e-02 -4.693933576345443726e-02 -2.025224454700946808e-02 4.089687168598175049e-01 2.168904095888137817e-01 1.679428368806838989e-01 -6.055057048797607422e-02 2.634361945092678070e-02 4.165485966950654984e-03 -5.221422314643859863e-01 7.426420599222183228e-02 -2.217941433191299438e-01 -1.390162855386734009e-01 1.818247698247432709e-02 2.045047134160995483e-01 1.808125823736190796e-01 2.683768570423126221e-01 1.049176529049873352e-01
-2.532297372817993164e-01 -2.131275832653045654e-03 1.824248880147933960e-01 5.352497100830078125e-01 1.184976547956466675e-01 -1.716630756855010986e-01 1.028104275465011597e-01 1.754240393638610840e-01 2.816481590270996094e-01 8.756261318922042847e-03 2.782011032104492188e-01 7.593274116516113281e-02 -1.359910145401954651e-02 1.053864508867263794e-01 -5.348389223217964172e-02 9.032426029443740845e-02 -2.610506676137447357e-02 3.681102395057678223e-02 4.453425854444503784e-02 -1.309174895286560059e-01 -1.835155189037322998e-01 2.053887248039245605e-01 1.387894749641418457e-01 1.090510189533233643e-01 -6.414911150932312012e-02 -2.749462127685546875e-01 -1.036586686968803406e-01 -2.319765686988830566e-01 7.881626486778259277e-02 1.293722391128540039e-01 2.205195128917694092e-01 -4.845770075917243958e-02
-1.930357515811920166e-01 -1.804037690162658691e-01 1.580968052148818970e-01 1.702001132071018219e-02 1.192804332822561264e-02 -1.679137162864208221e-02 1.993052512407302856e-01 2.660216689109802246e-01 2.276437729597091675e-02 4.663709178566932678e-02 1.293394416570663452e-01 -1.284047663211822510e-01 3.942237421870231628e-02 2.977823615074157715e-01 -2.914115553721785545e-03 -4.514359310269355774e-02 -6.828968878835439682e-03 1.226033344864845276e-01 -2.657328248023986816e-01 2.462116777896881104e-01 -9.394299238920211792e-02 2.764866948127746582e-01 -7.099667936563491821e-02 -3.047823607921600342e-01 -3.674367964267730713e-01 -3.090770244598388672e-01 6.527318805456161499e-02 -1.544903218746185303e-01 -1.618947982788085938e-01 -6.996747106313705444e-02 1.797695457935333252e-01 1.191818639636039734e-01
1.273350715637207031e-01 -2.500268816947937012e-01 2.829379774630069733e-02 3.235806226730346680e-01 1.437927186489105225e-01 1.257211156189441681e-02 2.193116694688796997e-01 2.703844904899597168e-01 4.530344307422637939e-01 -1.231343224644660950e-01 1.323385387659072876e-01 -7.476883381605148315e-02 -2.185995690524578094e-02 1.154838353395462036e-01 -2.764883823692798615e-02 -2.265975624322891235e-02 3.148614242672920227e-02 1.030871942639350891e-01 1.503236591815948486e-02 -2.670561671257019043e-01 -1.424904316663742065e-01 1.053947135806083679e-01 1.504393666982650757e-01 -2.620310485363006592e-01 1.271503418684005737e-01 -1.724394261837005615e-01 -1.291636675596237183e-01 -1.518456041812896729e-01 -1.408458948135375977e-01 2.437906712293624878e-01 2.104303985834121704e-01 -8.169219829142093658e-03
-1.665228158235549927e-01 -1.090958993881940842e-02 -8.567975461483001709e-02 1.867402531206607819e-02 -9.133380651473999023e-02 -3.188113868236541748e-02 3.846493959426879883e-01 3.198952078819274902e-01 -1.552356779575347900e-01 -1.374142467975616455e-01 2.215497791767120361e-01 -1.049463972449302673e-01 -2.601741254329681396e-02 2.815203927457332611e-02 -3.434278070926666260e-01 -8.674664795398712158e-02 -1.223920062184333801e-01 2.342486977577209473e-01 7.456985116004943848e-02 3.052611052989959717e-01 -1.512133479118347168e-01 1.381496153771877289e-02 2.798010706901550293e-01 -1.551755219697952271e-01 -8.705982565879821777e-02 -3.206776380538940430e-01 -1.466173380613327026e-01 -9.544418752193450928e-02 -1.724092364311218262e-01 -7.738089561462402344e-02 -4.222256690263748169e-02 -4.756058380007743835e-02
-3.646166250109672546e-02 -1.766637861728668213e-01 6.269158422946929932e-02 -2.643424959387630224e-04 1.526525169610977173e-01 -2.251616716384887695e-01 4.326421320438385010e-01 1.385286599397659302e-01 2.698514759540557861e-01 1.894483566284179688e-01 -3.446326591074466705e-03 -3.085518814623355865e-02 -1.297083497047424316e-01 4.788973554968833923e-02 -4.862132668495178223e-02 2.838911302387714386e-02 6.182312592864036560e-02 2.292950749397277832e-01 1.498411595821380615e-02 -1.342899948358535767e-01 -1.955398768186569214e-01 2.296539992094039917e-01 1.929895579814910889e-01 5.163985863327980042e-02 1.464769691228866577e-01 -3.056349158287048340e-01 -2.422044239938259125e-02 -4.568527340888977051e-01 -1.952605694532394409e-02 -1.421969085931777954e-01 1.173577737063169479e-02 -2.729116566479206085e-02
-1.459491699934005737e-01 -1.878900080919265747e-01 8.576608449220657349e-02 1.484401226043701172e-01 -1.354717910289764404e-01 -2.591610848903656006e-01 -1.160279661417007446e-01 -3.184615820646286011e-02 9.147965162992477417e-02 -3.194925487041473389e-01 2.047178894281387329e-01 -1.517928391695022583e-01 1.442814469337463379e-01 1.997832208871841431e-01 -2.458938211202621460e-02 2.445236146450042725e-01 2.514666318893432617e-01 1.347638964653015137e-01 -1.676795482635498047e-01 1.789332479238510132e-01 -3.066359460353851318e-02 3.280626237392425537e-01 -3.512708004564046860e-03 -1.202018931508064270e-01 5.925896018743515015e-02 -1.590549647808074951e-01 -2.569403052330017090e-01 -2.044114321470260620e-01 -9.958920627832412720e-02 -7.122071087360382080e-02 2.973339855670928955e-01 1.136837378144264221e-01
-5.849146097898483276e-02 -3.791134655475616455e-01 -9.793990105390548706e-02 2.755908966064453125e-01 -6.780591607093811035e-02 -5.410217493772506714e-02 1.482761502265930176e-01 1.666292846202850342e-01 2.426551282405853271e-01 -1.455230563879013062e-01 2.083996385335922241e-01 -2.845871746540069580e-01 -6.288047879934310913e-02 1.260645985603332520e-01 1.436350792646408081e-01 4.856942594051361084e-02 -3.583371266722679138e-02 3.407810926437377930e-01 -1.259735971689224243e-01 1.146352738142013550e-01 -9.135255962610244751e-02 1.523547470569610596e-01 1.402917057275772095e-01 -2.175673395395278931e-01 -1.159556061029434204e-01 2.462307661771774292e-01 -2.201149910688400269e-01 -7.982017844915390015e-02 1.272067725658416748e-01 1.323468238115310669e-01 2.347409725189208984e-01 4.420125391334295273e-03
-1.848654299974441528e-01 -2.522004842758178711e-01 9.663141518831253052e-02 -2.428377568721771240e-01 -2.865296322852373123e-03 -1.668991595506668091e-01 -1.915301196277141571e-02 1.816791594028472900e-01 -6.168032996356487274e-03 -2.830116748809814453e-01 6.282647699117660522e-02 -2.159330993890762329e-02 -6.019502878189086914e-02 2.962977886199951172e-01 1.835336387157440186e-01 -9.969647228717803955e-02 -2.262233793735504150e-01 8.333872258663177490e-02 -1.038971394300460815e-01 1.082203537225723267e-01 -6.256307661533355713e-02 1.654703402891755104e-03 3.790011107921600342e-01 -1.042067557573318481e-01 1.171067953109741211e-01 -2.201656848192214966e-01 -2.289152592420578003e-01 -3.469333946704864502e-01 2.728703916072845459e-01 -3.395598381757736206e-03 1.215418335050344467e-02 -6.686925143003463745e-02
1.919482089579105377e-02 -3.441259562969207764e-01 2.155847474932670593e-02 2.468933016061782837e-01 1.373634189367294312e-01 -1.289048194885253906e-01 1.422651410102844238e-01 -2.583340108394622803e-01 3.310615122318267822e-01 -5.212391912937164307e-02 4.241880774497985840e-02 -8.042962849140167236e-02 1.425748020410537720e-01 1.979071199893951416e-01 8.026900887489318848e-02 -3.508588671684265137e-02 -6.905833631753921509e-02 2.592864334583282471e-01 9.635276347398757935e-02 -1.666576229035854340e-02 -9.005962312221527100e-02 1.508117616176605225e-01 6.169585138559341431e-02 -3.435755372047424316e-01 -1.178253665566444397e-01 -1.810466349124908447e-01 4.082659259438514709e-02 -3.710494041442871094e-01 9.751446545124053955e-02 -9.861174039542675018e-03 1.824070066213607788e-01 2.154565006494522095e-01
7.371914386749267578e-02 -2.599393427371978760e-01 -4.269348084926605225e-02 4.712980985641479492e-01 -3.223667666316032410e-02 1.521642506122589111e-01 3.577677011489868164e-01 1.336414664983749390e-01 -1.753365434706211090e-02 -2.436844855546951294e-01 -1.633571386337280273e-01 -5.904304981231689453e-02 -2.970590721815824509e-03 6.519056856632232666e-02 -2.096568942070007324e-01 -6.164808757603168488e-03 3.626677021384239197e-02 1.494577825069427490e-01 -2.915973588824272156e-02 6.884991377592086792e-02 -6.539551168680191040e-02 2.370502203702926636e-01 -3.906247019767761230e-02 -2.070537954568862915e-01 1.078339442610740662e-01 -3.134337961673736572e-01 -9.696264564990997314e-02 -1.833131015300750732e-01 -1.266899108886718750e-01 -8.779053390026092529e-02 1.401269733905792236e-01 -2.539886534214019775e-01
-3.264147639274597168e-01 -1.998628079891204834e-01 5.134301609359681606e-04 -6.583615671843290329e-03 1.119465846568346024e-02 -2.603009045124053955e-01 -1.601484864950180054e-01 -3.498322367668151855e-01 1.355237066745758057e-01 -3.632994592189788818e-01 -8.277551084756851196e-02 -6.034705415368080139e-02 8.837443590164184570e-02 3.179708421230316162e-01 1.124756485223770142e-01 1.063945293426513672e-01 -9.210913628339767456e-02 1.443451642990112305e-01 -1.012459918856620789e-01 5.869894102215766907e-02 1.980486661195755005e-01 3.482840955257415771e-02 4.727378487586975098e-02 -8.817102760076522827e-02 1.390727758407592773e-01 -3.074577748775482178e-01 -1.322557181119918823e-01 -2.759902775287628174e-01 -8.909566700458526611e-02 8.623329340480268002e-04 1.711435765027999878e-01 -7.480715960264205933e-02
-8.338446170091629028e-02 -7.617823779582977295e-02 4.508961364626884460e-02 2.069493532180786133e-01 1.286634057760238647e-01 -9.608758985996246338e-02 1.804502010345458984e-01 1.328415572643280029e-01 -1.030483618378639221e-01 -3.713997304439544678e-01 1.988410204648971558e-01 2.635554373264312744e-01 1.029530912637710571e-01 9.674552828073501587e-02 -1.610975712537765503e-01 -1.611988395452499390e-01 -2.521963715553283691e-01 2.248109877109527588e-01 -1.574907451868057251e-01 -7.953185588121414185e-02 -8.107202500104904175e-02 3.534986078739166260e-01 4.231714457273483276e-02 -3.240244835615158081e-02 -1.565871238708496094e-01 -3.157751262187957764e-01 -9.893356263637542725e-02 -2.139157056808471680e-01 -7.311546802520751953e-02 2.520689368247985840e-01 4.669288918375968933e-02 8.026050031185150146e-02
-7.064615935087203979e-02 -1.859825998544692993e-01 1.348092555999755859e-01 1.450516730546951294e-01 6.057111173868179321e-02 1.710961014032363892e-01 2.413639575242996216e-01 -8.707318454980850220e-02 1.548460572957992554e-01 7.447730749845504761e-02 1.450778990983963013e-01 3.053209483623504639e-01 2.963162586092948914e-02 3.355613648891448975e-01 1.599852889776229858e-01 6.563111394643783569e-02 3.285983577370643616e-02 3.132080435752868652e-01 -3.066562414169311523e-01 7.112876325845718384e-02 -1.942903548479080200e-02 -4.237229377031326294e-02 2.684817910194396973e-01 -5.863337591290473938e-02 -9.640175104141235352e-02 -6.928721070289611816e-02 -1.111320927739143372e-01 -3.383386135101318359e-01 -4.420079290866851807e-02 -3.123674169182777405e-02 1.198155730962753296e-01 3.179275393486022949e-01
-3.514450192451477051e-01 -1.917411237955093384e-01 1.361957751214504242e-02 -1.002371907234191895e-01 1.190270483493804932e-02 -2.408606931567192078e-02 2.654385566711425781e-01 1.474606394767761230e-01 -8.780203759670257568e-02 1.629708409309387207e-01 2.216417938470840454e-01 -1.708089932799339294e-02 1.244514659047126770e-01 3.798335418105125427e-02 1.396852731704711914e-01 2.305768728256225586e-01 -1.066952496767044067e-01 3.233076930046081543e-01 1.204479560256004333e-01 -1.304401606321334839e-01 2.481342703104019165e-01 -6.943465210497379303e-03 -1.534620970487594604e-01 -5.981940031051635742e-02 9.707437455654144287e-02 -3.448407053947448730e-01 -1.553290039300918579e-01 -3.376157879829406738e-01 3.444081917405128479e-02 2.227038145065307617e-02 1.103968545794487000e-01 2.162616997957229614e-01
-1.444074418395757675e-02 -2.216627895832061768e-01 1.348835676908493042e-01 -1.080548912286758423e-01 -4.003692418336868286e-02 8.277969434857368469e-03 4.180358052253723145e-01 1.857690662145614624e-01 -1.334849894046783447e-01 4.746016860008239746e-02 1.133928149938583374e-01 -5.799621716141700745e-02 -1.473567485809326172e-01 1.105544064193964005e-02 2.037069387733936310e-02 -5.628866702318191528e-02 -4.664391651749610901e-02 4.943987727165222168e-02 -6.003543362021446228e-02 2.479467988014221191e-01 -3.605880439281463623e-01 2.481752038002014160e-01 8.228880912065505981e-02 -1.459532380104064941e-01 2.546112835407257080e-01 -3.297833502292633057e-01 -7.339399307966232300e-02 -2.969262003898620605e-01 2.968721650540828705e-02 5.297864973545074463e-02 2.884435355663299561e-01 6.874852627515792847e-02
1.404832154512405396e-01 -1.012003496289253235e-01 9.799721091985702515e-02 7.791520655155181885e-02 3.719412982463836670e-01 -1.843517273664474487e-02 1.945354938507080078e-01 1.990913748741149902e-01 9.498734027147293091e-02 7.563467603176832199e-03 1.668033897876739502e-01 -4.618534818291664124e-02 -2.515384852886199951e-01 5.091275647282600403e-02 1.423107534646987915e-01 6.134377419948577881e-02 -1.214402094483375549e-01 3.412651121616363525e-01 -1.057798042893409729e-01 5.679417774081230164e-02 9.410284459590911865e-02 9.811353683471679688e-02 -1.093015540391206741e-03 4.996399953961372375e-02 -2.349480092525482178e-01 -4.644789695739746094e-01 3.666240721940994263e-02 -1.577980071306228638e-01 -1.056840701494365931e-04 -2.124977707862854004e-01 9.701232612133026123e-02 3.015220463275909424e-01
-1.035347059369087219e-01 -4.993755742907524109e-02 -4.911873862147331238e-02 2.078199982643127441e-01 -1.467971503734588623e-01 6.136882305145263672e-02 1.153645068407058716e-01 5.591388791799545288e-03 3.481214940547943115e-01 -1.649825423955917358e-01 1.541425287723541260e-01 1.970702260732650757e-01 3.299232944846153259e-02 1.369222551584243774e-01 3.020458221435546875e-01 -9.316574782133102417e-02 -2.573396861553192139e-01 1.137082204222679138e-01 1.741205006837844849e-01 1.312242895364761353e-01 9.662330150604248047e-02 3.105602860450744629e-01 8.610118925571441650e-02 -4.309933781623840332e-01 1.878403872251510620e-02 -5.367128551006317139e-02 3.068637847900390625e-02 -1.599200516939163208e-01 -2.314581573009490967e-01 -2.090251296758651733e-01 -1.184553205966949463e-01 -7.133053243160247803e-02
5.241800099611282349e-02 -1.185991689562797546e-01 6.081382557749748230e-02 1.122479885816574097e-01 -1.865000724792480469e-01 -9.513977915048599243e-02 4.123992845416069031e-02 6.148288398981094360e-02 3.800644725561141968e-02 -1.826837360858917236e-01 2.038138657808303833e-01 -1.645142436027526855e-01 -1.222691684961318970e-01 2.238501310348510742e-01 -1.816386431455612183e-01 1.955645829439163208e-01 -1.335963159799575806e-01 1.407434046268463135e-01 2.198985069990158081e-01 4.541392996907234192e-02 4.090862572193145752e-01 -1.603069752454757690e-01 1.361164599657058716e-01 1.633754968643188477e-01 1.471519470214843750e-01 -3.670289218425750732e-01 -8.995795994997024536e-02 -2.253341227769851685e-01 2.743370644748210907e-02 -1.622877717018127441e-01 2.149839997291564941e-01 2.509401142597198486e-01
-3.983933627605438232e-01 -1.610348522663116455e-01 -1.032507270574569702e-01 -4.877015575766563416e-02 1.163650825619697571e-01 1.575191617012023926e-01 2.336838394403457642e-01 1.649554818868637085e-02 2.819196879863739014e-01 1.398444622755050659e-01 1.959711611270904541e-01 1.691569089889526367e-01 -5.119977146387100220e-02 -2.418010309338569641e-02 1.140554025769233704e-01 -3.590361773967742920e-02 -2.452007383108139038e-01 3.104068636894226074e-01 2.253350019454956055e-01 2.364428043365478516e-01 -2.419579029083251953e-02 5.977369844913482666e-02 -1.473861839622259140e-02 -1.026122123003005981e-01 -1.083251982927322388e-01 -1.436817497014999390e-01 -9.171585738658905029e-02 6.682661175727844238e-02 -2.611793810501694679e-03 -5.096239224076271057e-02 4.197600185871124268e-01 -1.529696583747863770e-01
-3.486955538392066956e-02 -4.955669865012168884e-02 1.692776829004287720e-01 2.044096589088439941e-01 2.302489243447780609e-02 -1.288363430649042130e-02 3.391462564468383789e-02 2.722859978675842285e-01 1.027773842215538025e-01 -1.882452219724655151e-01 2.348078936338424683e-01 -6.271166354417800903e-02 -2.954784631729125977e-01 2.148069888353347778e-01 -2.414035797119140625e-01 -5.467675626277923584e-02 -2.542753219604492188e-01 5.567456036806106567e-02 -8.067662268877029419e-02 6.066518649458885193e-02 -7.766231149435043335e-02 2.355763763189315796e-01 7.689072936773300171e-02 -1.360254436731338501e-01 -3.952037096023559570e-01 -2.729050815105438232e-01 -1.704816371202468872e-01 -2.079456448554992676e-01 -2.487835735082626343e-01 -1.160552129149436951e-01 5.000669881701469421e-02 7.350883632898330688e-02
-3.430099785327911377e-02 -1.501033306121826172e-01 6.644368916749954224e-02 2.146511375904083252e-01 -7.971909828484058380e-03 1.369310617446899414e-01 -3.643348067998886108e-02 5.073305591940879822e-02 -1.237558051943778992e-01 -3.147528767585754395e-01 3.211840689182281494e-01 1.601125895977020264e-01 -1.125751882791519165e-01 1.796801686286926270e-01 -2.709809839725494385e-01 -1.017481610178947449e-01 -2.032360732555389404e-01 -1.359995752573013306e-01 -7.519334554672241211e-03 -8.688382804393768311e-03 2.194572240114212036e-01 3.217696398496627808e-02 -9.069544821977615356e-02 -2.366151809692382812e-01 9.994051605463027954e-02 -2.538775205612182617e-01 -3.425757884979248047e-01 -2.613057494163513184e-01 -1.793467998504638672e-01 2.416124492883682251e-01 7.704121619462966919e-02 -3.558035194873809814e-02
1.017219945788383484e-02 1.302963029593229294e-02 1.381345838308334351e-01 3.887210190296173096e-01 -1.827660016715526581e-02 3.493062779307365417e-02 -8.465546369552612305e-02 2.816468179225921631e-01 9.468427300453186035e-02 -2.701669633388519287e-01 1.914365589618682861e-01 -7.874757796525955200e-02 -1.607986986637115479e-01 4.261228740215301514e-01 1.681793034076690674e-01 -3.262409865856170654e-01 -1.797598749399185181e-01 2.859945893287658691e-01 4.783143475651741028e-02 1.981499046087265015e-01 -6.284239888191223145e-02 -8.304253220558166504e-02 6.930372864007949829e-02 -2.341892756521701813e-02 -1.684570759534835815e-01 -1.186467409133911133e-01 -1.568910479545593262e-01 -1.635780334472656250e-01 2.531541511416435242e-03 -5.623070150613784790e-02 -4.134426265954971313e-02 6.306835263967514038e-02
1.590272784233093262e-01 -3.264593780040740967e-01 -1.642122417688369751e-01 1.714736968278884888e-01 -2.125112563371658325e-01 -2.724846601486206055e-01 3.040798604488372803e-01 -3.522175922989845276e-02 1.016745194792747498e-01 -1.579118077643215656e-03 1.237405762076377869e-01 -2.906152792274951935e-02 -5.072333291172981262e-02 7.266698777675628662e-02 2.972382493317127228e-02 1.041807234287261963e-01 -1.701585501432418823e-01 2.985359430313110352e-01 -1.135240197181701660e-01 1.177742630243301392e-01 -9.953437745571136475e-02 6.303901225328445435e-02 -1.105785667896270752e-01 -2.912696897983551025e-01 1.016680598258972168e-01 -2.260419726371765137e-01 9.635879844427108765e-02 -4.338137805461883545e-01 1.508231163024902344e-01 -5.623233318328857422e-02 5.882896855473518372e-02 9.219839423894882202e-02
1.267039179801940918e-01 -1.657545268535614014e-01 1.011138558387756348e-01 2.334373444318771362e-02 -2.953813970088958740e-02 9.294159710407257080e-02 3.710218369960784912e-01 3.897039592266082764e-01 2.689917683601379395e-01 -1.502461582422256470e-01 -9.755683690309524536e-02 -8.585695177316665649e-02 6.829093396663665771e-02 7.055126130580902100e-02 1.755576133728027344e-01 1.815575808286666870e-01 8.447919040918350220e-02 3.548523236531764269e-04 -1.580282151699066162e-01 6.813233345746994019e-02 1.096161827445030212e-01 2.031417042016983032e-01 2.509448826313018799e-01 -1.690153479576110840e-01 1.278458982706069946e-01 -1.936789304018020630e-01 -2.509672045707702637e-01 -3.454708755016326904e-01 6.619679182767868042e-02 -1.347536891698837280e-01 -3.060668334364891052e-02 1.420557200908660889e-01
3.527321666479110718e-02 1.498818956315517426e-02 2.048459369689226151e-03 1.585757434368133545e-01 1.777836531400680542e-01 -1.083788573741912842e-01 2.011476159095764160e-01 3.394162282347679138e-02 1.255648285150527954e-01 -2.104312628507614136e-01 7.939436286687850952e-02 2.869922220706939697e-01 -4.081963747739791870e-02 1.321761608123779297e-01 -1.924920827150344849e-01 -2.933481037616729736e-01 -1.754712760448455811e-01 3.328470587730407715e-01 -4.543514177203178406e-02 -6.878618896007537842e-02 -1.351778209209442139e-01 3.606666624546051025e-01 2.111576944589614868e-01 -9.736962616443634033e-02 -6.046702340245246887e-02 -3.146342337131500244e-01 -1.749523282051086426e-01 -2.544968426227569580e-01 2.266711555421352386e-02 1.910899728536605835e-01 9.495919942855834961e-02 5.086093395948410034e-02
-1.769482940435409546e-01 -5.460057035088539124e-02 -1.854206174612045288e-01 8.509720116853713989e-02 -1.032845973968505859e-01 8.045938611030578613e-02 1.146718636155128479e-01 2.046283781528472900e-01 1.110278889536857605e-01 -3.702938184142112732e-02 4.719301760196685791e-01 -3.036358654499053955e-01 -9.439090639352798462e-02 1.469736844301223755e-01 -1.623002886772155762e-01 6.306192278861999512e-02 -4.392373189330101013e-02 2.547457255423069000e-02 -5.986485164612531662e-03 1.955028325319290161e-01 2.601220905780792236e-01 3.092150986194610596e-01 -2.467082813382148743e-02 4.498379677534103394e-02 1.387020200490951538e-01 -3.499673306941986084e-01 2.033594995737075806e-02 -2.221210300922393799e-01 -5.331457033753395081e-02 1.060000136494636536e-01 -7.432329654693603516e-02 -2.113472074270248413e-01
-4.829374328255653381e-02 -2.659154534339904785e-01 7.330606132745742798e-02 3.389000892639160156e-01 2.671033442020416260e-01 1.849613636732101440e-01 1.871360689401626587e-01 8.763008564710617065e-02 7.126505672931671143e-02 -1.103256642818450928e-02 3.045631945133209229e-01 1.709556132555007935e-01 2.139108330011367798e-01 2.436159402132034302e-01 -7.584167271852493286e-02 2.285747081041336060e-01 -8.598747104406356812e-02 1.562258303165435791e-01 5.750471726059913635e-02 -7.967494428157806396e-02 -2.337847836315631866e-02 3.347819298505783081e-02 5.486568063497543335e-02 -2.383209913969039917e-01 1.881474703550338745e-01 -2.904106974601745605e-01 1.453140284866094589e-02 -1.209662333130836487e-01 -1.120333224534988403e-01 -2.205146849155426025e-02 5.945392698049545288e-02 3.377896845340728760e-01
-2.252025604248046875e-01 -3.350888788700103760e-01 3.399850800633430481e-02 -2.038002014160156250e-01 -9.435607492923736572e-02 3.440972883254289627e-03 1.112110987305641174e-01 1.292338073253631592e-01 2.094651907682418823e-01 9.144073724746704102e-02 1.615229062736034393e-02 -2.429234385490417480e-01 3.014272451400756836e-01 2.566817402839660645e-01 4.621156677603721619e-02 2.787458598613739014e-01 -2.312898784875869751e-01 3.011835813522338867e-01 4.741970077157020569e-02 7.708963751792907715e-02 -1.089485362172126770e-01 1.126798987388610840e-02 7.372211664915084839e-02 3.095989860594272614e-02 -5.345456674695014954e-02 -3.032890856266021729e-01 5.501385405659675598e-02 -2.977063953876495361e-01 6.751762330532073975e-02 -1.035192236304283142e-01 1.881040185689926147e-01 1.710595935583114624e-02
-1.840616166591644287e-01 1.340400278568267822e-01 1.462729573249816895e-01 2.544775605201721191e-01 -3.028572071343660355e-03 -4.436210915446281433e-02 2.142763882875442505e-01 1.120976507663726807e-01 -1.979050226509571075e-02 -1.925223618745803833e-01 2.057256251573562622e-01 4.080194048583507538e-03 -9.679630398750305176e-03 3.946817815303802490e-01 -5.931039527058601379e-02 -1.687546074390411377e-02 -1.651284545660018921e-01 2.332281172275543213e-01 -1.287312358617782593e-01 -2.789817154407501221e-01 -1.577096581459045410e-01 1.599377393722534180e-01 4.672507196664810181e-02 -3.801808655261993408e-01 3.933815658092498779e-02 -1.279044151306152344e-01 -8.963124454021453857e-02 -2.684453725814819336e-01 2.153280377388000488e-01 1.615031659603118896e-01 -8.928479999303817749e-02 -1.020442917943000793e-01
-3.450605645775794983e-02 -2.723714709281921387e-01 2.276290059089660645e-01 -1.199057400226593018e-01 -5.848954990506172180e-02 -1.289534270763397217e-01 1.503991931676864624e-01 -1.976613253355026245e-01 2.329647243022918701e-01 1.301319301128387451e-01 2.206505537033081055e-01 3.209964931011199951e-01 -8.224499970674514771e-02 2.802592813968658447e-01 1.399241387844085693e-01 6.652727257460355759e-03 1.496113371104001999e-02 6.711743026971817017e-02 -1.651698797941207886e-01 7.783202081918716431e-02 -1.172594819217920303e-02 1.705603003501892090e-01 2.944620251655578613e-01 -9.276816248893737793e-02 1.506113857030868530e-01 -1.142139509320259094e-01 -2.680554389953613281e-01 -2.837433516979217529e-01 -1.412366237491369247e-02 2.280138805508613586e-02 3.110230267047882080e-01 -2.586542069911956787e-02
6.250626593828201294e-02 1.655858010053634644e-01 -4.620331153273582458e-02 2.357846945524215698e-01 -2.093778923153877258e-02 -8.600809425115585327e-02 6.410675495862960815e-02 6.071931868791580200e-02 -4.213493689894676208e-02 6.168332695960998535e-02 3.337782025337219238e-01 1.207466572523117065e-01 1.609178185462951660e-01 3.658224046230316162e-01 2.249553799629211426e-01 -1.764956489205360413e-02 1.624572426080703735e-01 2.417820692062377930e-01 -1.842608004808425903e-01 1.048029139637947083e-01 -1.221714615821838379e-01 1.845964230597019196e-02 1.614577919244766235e-01 1.012832969427108765e-01 4.416150972247123718e-02 -4.458133876323699951e-01 -7.001549750566482544e-02 -2.224304527044296265e-01 -7.379625737667083740e-02 7.252510637044906616e-02 2.974403500556945801e-01 1.321898996829986572e-01
-1.572999656200408936e-01 -2.822632342576980591e-02 -1.042127162218093872e-01 1.485236920416355133e-02 3.578475490212440491e-02 9.038358926773071289e-02 1.145659480243921280e-02 2.232382595539093018e-01 9.213271737098693848e-02 -1.109259948134422302e-01 5.268087983131408691e-02 1.276267226785421371e-02 -2.519937455654144287e-01 3.950872421264648438e-01 -1.173152849078178406e-01 -4.975640401244163513e-02 -3.089090287685394287e-01 3.221067488193511963e-01 -1.425228267908096313e-01 -1.200542896986007690e-01 -2.331323921680450439e-01 2.891947627067565918e-01 -6.735715270042419434e-02 -3.500235676765441895e-01 1.779797971248626709e-01 -1.343871802091598511e-01 -7.964756339788436890e-02 -1.787659078836441040e-01 1.379276216030120850e-01 9.631434828042984009e-02 1.301181614398956299e-01 -1.104002222418785095e-01
-8.950912952423095703e-02 -1.851564198732376099e-01 -1.604894101619720459e-01 -2.017308585345745087e-02 -6.283070892095565796e-02 -1.261576358228921890e-02 1.203838288784027100e-01 5.608770251274108887e-02 1.485040485858917236e-01 1.059158891439437866e-02 1.775048524141311646e-01 3.609160780906677246e-01 1.154516562819480896e-01 1.212673485279083252e-01 1.958184689283370972e-02 1.560009568929672241e-01 -1.135150119662284851e-01 2.435278892517089844e-01 -1.019704416394233704e-01 3.812033832073211670e-01 1.984277963638305664e-01 -1.850287616252899170e-01 2.221987843513488770e-01 -1.991757452487945557e-01 2.116119116544723511e-01 -3.440179824829101562e-01 -2.506137266755104065e-02 -1.918335855007171631e-01 2.244885414838790894e-01 -9.739065915346145630e-02 -3.944437578320503235e-02 1.433793902397155762e-01
-3.206093236804008484e-02 -3.752352893352508545e-01 7.566464692354202271e-02 9.329836815595626831e-02 1.231796815991401672e-01 -5.555824190378189087e-02 1.703285425901412964e-01 -1.761000007390975952e-01 2.435680031776428223e-01 -8.571201004087924957e-03 2.495112419128417969e-01 3.633877635002136230e-01 1.141238734126091003e-01 1.231526881456375122e-01 -1.728702336549758911e-03 5.128994956612586975e-02 1.969255506992340088e-01 1.696622520685195923e-01 -2.088188529014587402e-01 1.737195998430252075e-01 5.771122500300407410e-02 -2.906544506549835205e-02 1.372456103563308716e-01 -9.393493831157684326e-02 1.179056689143180847e-01 -1.971966624259948730e-01 -6.560285575687885284e-03 -4.746675789356231689e-01 2.660623937845230103e-02 1.102164387702941895e-01 1.258316040039062500e-01 3.023110330104827881e-02
-3.082064688205718994e-01 -9.813861548900604248e-02 -1.656091362237930298e-01 5.307344719767570496e-02 -6.366126239299774170e-02 4.820671677589416504e-02 2.089250832796096802e-01 -6.083086878061294556e-02 3.603656888008117676e-01 -7.081249356269836426e-02 9.519824385643005371e-02 2.450622618198394775e-02 1.524089872837066650e-01 2.352629750967025757e-01 2.528807222843170166e-01 1.937419176101684570e-01 6.119141355156898499e-03 -3.351193666458129883e-02 7.436840236186981201e-02 3.285139501094818115e-01 2.240739390254020691e-02 -4.861738905310630798e-02 9.230618365108966827e-03 -3.570326566696166992e-01 3.092905879020690918e-01 -7.154548913240432739e-02 -1.187000200152397156e-01 -2.250869423151016235e-01 -3.815705701708793640e-02 2.507762014865875244e-01 -3.919451497495174408e-03 1.089764237403869629e-01
-2.392355948686599731e-01 2.099553346633911133e-01 -1.551953405141830444e-01 1.800072789192199707e-01 -1.603450179100036621e-01 -1.161643117666244507e-02 1.753246635198593140e-01 2.371984869241714478e-01 1.428235769271850586e-01 1.522514969110488892e-02 4.082630574703216553e-01 -2.837928235530853271e-01 -2.221160382032394409e-01 1.288328170776367188e-01 -5.372757464647293091e-02 1.356127858161926270e-01 -2.740014195442199707e-01 6.857726722955703735e-02 1.080071181058883667e-01 4.420164600014686584e-02 7.509864121675491333e-02 2.146909832954406738e-01 2.013252675533294678e-01 -1.093428209424018860e-01 1.394183188676834106e-01 -2.432205677032470703e-01 -1.443555802106857300e-01 -9.048502147197723389e-02 -1.765412688255310059e-01 2.995081245899200439e-02 -7.547139376401901245e-02 -1.768985539674758911e-01
-2.704683542251586914e-01 5.691134557127952576e-02 -8.431480079889297485e-02 8.456579595804214478e-02 -1.071717143058776855e-01 8.414861559867858887e-02 1.686217039823532104e-01 -3.784205392003059387e-02 -1.189301069825887680e-02 -2.062216587364673615e-02 4.572759866714477539e-01 -3.026372790336608887e-01 -2.020136713981628418e-01 1.716299951076507568e-01 -1.092573478817939758e-01 -6.374632567167282104e-02 -1.382954120635986328e-01 9.203361719846725464e-02 8.465573191642761230e-02 1.031048074364662170e-01 3.156110942363739014e-01 3.610330820083618164e-01 3.609984740614891052e-02 -5.465184152126312256e-02 2.067207098007202148e-01 -2.985326647758483887e-01 -9.912475943565368652e-02 -1.215063408017158508e-01 -5.763117223978042603e-02 2.568740770220756531e-02 -4.257748648524284363e-02 -1.775218993425369263e-01
-8.257321268320083618e-02 -2.503908239305019379e-02 8.865147829055786133e-02 1.726108342409133911e-01 -2.556837201118469238e-01 -1.343306005001068115e-01 2.074091285467147827e-01 -4.137227777391672134e-03 2.011768668889999390e-01 -5.865088477730751038e-02 1.339304447174072266e-01 -3.981514275074005127e-02 -4.542010836303234100e-03 4.703358113765716553e-01 8.065614104270935059e-02 1.092817336320877075e-01 5.974859744310379028e-02 1.027178615331649780e-01 1.160620301961898804e-01 7.297832518815994263e-02 8.022698014974594116e-02 -1.324587017297744751e-01 1.029297411441802979e-01 -8.167369663715362549e-02 -2.314386516809463501e-01 -4.870888590812683105e-01 7.175678759813308716e-02 -2.499733120203018188e-01 8.451911062002182007e-02 -8.028408139944076538e-02 6.125860288739204407e-02 2.745305001735687256e-01
-2.703626751899719238e-01 1.839505694806575775e-02 -5.822268500924110413e-02 -1.449203342199325562e-01 2.440302073955535889e-02 -9.668749570846557617e-02 1.188390329480171204e-01 -1.485961079597473145e-01 1.070676296949386597e-01 -2.024252563714981079e-01 2.640951275825500488e-01 -1.596173197031021118e-01 2.618944346904754639e-01 2.057630009949207306e-02 -5.889585986733436584e-02 2.335798144340515137e-01 -1.498570442199707031e-01 3.082401156425476074e-01 1.280897557735443115e-01 2.902248799800872803e-01 8.775832504034042358e-02 2.654785215854644775e-01 -5.858117341995239258e-02 -5.411857739090919495e-02 9.503158181905746460e-02 -2.393939346075057983e-01 -3.913376927375793457e-01 9.939240291714668274e-03 8.045652881264686584e-03 -1.490733474493026733e-01 1.354617774486541748e-01 1.358428746461868286e-01
-9.195604920387268066e-02 3.551729917526245117e-01 -1.512928605079650879e-01 1.569080799818038940e-01 -9.048767387866973877e-03 -1.025568917393684387e-01 1.972943842411041260e-01 -5.024991557002067566e-02 9.803948551416397095e-02 -2.315128222107887268e-03 2.159560769796371460e-01 1.024635583162307739e-01 -2.256477624177932739e-02 3.102329075336456299e-01 2.777105271816253662e-01 -3.113187476992607117e-02 8.291936665773391724e-02 2.365381568670272827e-01 -6.335455924272537231e-02 -1.412624567747116089e-01 2.032940834760665894e-02 -4.507915116846561432e-03 -1.917154937982559204e-01 -7.172411680221557617e-02 -2.877216972410678864e-02 -4.494991302490234375e-01 -6.128837168216705322e-02 -2.003320306539535522e-01 4.710770677775144577e-03 1.405928432941436768e-01 3.239650726318359375e-01 1.536289751529693604e-01
-2.574121952056884766e-01 -2.553800344467163086e-01 -1.239399984478950500e-01 3.353053331375122070e-02 1.791140586137771606e-01 2.015010714530944824e-01 1.883839815855026245e-01 5.206633359193801880e-03 1.095672622323036194e-01 -1.067423000931739807e-01 1.278435289859771729e-01 6.979078799486160278e-02 -2.005908787250518799e-01 2.177264988422393799e-01 2.021676748991012573e-01 -1.692922860383987427e-01 -3.174996376037597656e-01 2.346844226121902466e-01 2.593923509120941162e-01 1.726755946874618530e-01 -3.662963584065437317e-02 6.600733101367950439e-02 -1.030994951725006104e-01 -1.541754007339477539e-01 4.165039584040641785e-02 -1.362632662057876587e-01 -1.437621265649795532e-01 1.268015354871749878e-01 -2.052902579307556152e-01 -8.721869438886642456e-02 3.606688678264617920e-01 -1.099255606532096863e-01
3.193097561597824097e-02 -2.874159216880798340e-01 -9.647041559219360352e-02 1.353347748517990112e-01 -3.658395111560821533e-01 -1.303672790527343750e-01 2.142306976020336151e-02 7.993011176586151123e-02 -4.619261622428894043e-02 -2.253439724445343018e-01 9.418267756700515747e-02 1.845692098140716553e-01 5.887941271066665649e-02 1.536417901515960693e-01 1.087211519479751587e-01 4.097890481352806091e-02 -1.683351695537567139e-01 1.848300397396087646e-01 -6.172547489404678345e-02 -9.091414511203765869e-02 1.720139533281326294e-01 1.017835065722465515e-01 3.755744695663452148e-01 -2.229780554771423340e-01 1.488250494003295898e-01 -1.242662891745567322e-01 1.329439431428909302e-01 -3.665900230407714844e-01 -1.436447352170944214e-01 -2.052871882915496826e-01 1.104376837611198425e-01 -1.572312712669372559e-01
-1.133472993969917297e-01 -5.193224549293518066e-01 -4.931842908263206482e-02 -8.598633110523223877e-02 -5.510776489973068237e-02 1.418102979660034180e-01 1.686395704746246338e-01 -1.307519967667758465e-03 9.696616232395172119e-02 1.037648692727088928e-01 5.719815567135810852e-02 -1.023122016340494156e-02 -7.951461523771286011e-02 1.133056879043579102e-01 3.351997956633567810e-02 1.163250580430030823e-01 -9.339009970426559448e-02 2.575626969337463379e-01 7.452319562435150146e-02 2.862624228000640869e-01 1.719829887151718140e-01 2.092941701412200928e-01 -3.261703299358487129e-03 -2.554699778556823730e-03 1.094298064708709717e-01 -2.705118954181671143e-01 -4.532657191157341003e-02 -4.207979738712310791e-01 2.281116694211959839e-01 1.342443078756332397e-01 1.015025842934846878e-02 1.681808978319168091e-01
-2.126868814229965210e-01 1.448154076933860779e-02 -5.400400608777999878e-02 2.471132278442382812e-01 2.651593834161758423e-02 2.702209651470184326e-01 1.048821806907653809e-01 2.835664749145507812e-01 2.785152494907379150e-01 3.301895409822463989e-02 3.678324520587921143e-01 -1.474890708923339844e-01 1.569305732846260071e-02 6.916993111371994019e-02 -1.769470274448394775e-01 -8.079424500465393066e-02 7.606623321771621704e-02 1.893687546253204346e-01 3.364925086498260498e-02 -1.004775390028953552e-01 2.501960098743438721e-01 4.211534857749938965e-01 2.899908088147640228e-02 5.981560051441192627e-02 5.419342592358589172e-02 -2.807243466377258301e-01 9.752257168292999268e-02 -2.232253104448318481e-01 6.702612340450286865e-02 5.933890491724014282e-02 1.055653410730883479e-04 -2.232651412487030029e-02
6.301101297140121460e-02 -2.624493837356567383e-01 1.775872856378555298e-01 3.389002084732055664e-01 4.705471917986869812e-02 -1.839078366756439209e-01 1.261558085680007935e-01 -4.158464446663856506e-02 3.016485087573528290e-02 -8.026732504367828369e-02 9.043476730585098267e-02 1.380772292613983154e-01 -2.299851551651954651e-02 2.186959236860275269e-01 -1.204265281558036804e-01 1.336152702569961548e-01 -2.115813046693801880e-01 2.158887237310409546e-01 6.152685731649398804e-02 -1.015933528542518616e-01 -1.318182200193405151e-01 2.896469831466674805e-01 1.818517297506332397e-01 -7.324133813381195068e-02 1.221175491809844971e-01 -1.821858286857604980e-01 -1.499062925577163696e-01 -4.138692915439605713e-01 -1.317435503005981445e-01 1.569386273622512817e-01 1.779803037643432617e-01 -2.259541302919387817e-01
-7.203671336174011230e-02 -3.855612576007843018e-01 1.269319355487823486e-01 2.230278998613357544e-01 1.507468074560165405e-01 1.452775597572326660e-01 4.391506910324096680e-01 1.590028852224349976e-01 1.778791546821594238e-01 -2.673817798495292664e-02 1.095723584294319153e-01 -1.027847751975059509e-01 1.907275021076202393e-01 -7.895997166633605957e-02 -2.020784914493560791e-01 2.043703198432922363e-01 8.086026459932327271e-02 7.682916522026062012e-02 4.286843538284301758e-02 2.521621249616146088e-02 1.405955255031585693e-01 3.082791902124881744e-02 2.027950137853622437e-01 -2.784286141395568848e-01 7.536421716213226318e-02 -2.845280766487121582e-01 -1.752885989844799042e-02 -5.601834133267402649e-02 -2.215386778116226196e-01 1.303790658712387085e-01 -4.966175556182861328e-02 1.590194404125213623e-01
1.092770770192146301e-01 2.203334122896194458e-01 -1.045021787285804749e-01 2.479518502950668335e-01 -9.131575375795364380e-02 8.421355485916137695e-02 2.123367935419082642e-01 1.366906017065048218e-01 -1.367572098970413208e-01 2.388113886117935181e-01 1.653105765581130981e-01 -3.803872689604759216e-02 -1.434391923248767853e-02 4.215314984321594238e-01 2.519272565841674805e-01 -7.743783295154571533e-02 -6.325158756226301193e-03 1.780410110950469971e-01 8.162255398929119110e-03 2.193331345915794373e-02 -1.223828550428152084e-02 -8.978454768657684326e-02 1.054267436265945435e-01 -7.818765006959438324e-03 4.667818918824195862e-02 -3.487264513969421387e-01 -1.093123182654380798e-01 -3.065702021121978760e-01 -1.533742398023605347e-01 8.074708282947540283e-02 2.781910896301269531e-01 2.172831147909164429e-01
-2.527727484703063965e-01 -3.316594958305358887e-01 2.403767257928848267e-01 1.998825371265411377e-01 1.276774257421493530e-01 5.713780969381332397e-02 1.854391545057296753e-01 1.806437969207763672e-01 3.259989991784095764e-02 1.274048388004302979e-01 2.833616435527801514e-01 1.141703128814697266e-02 -1.021074652671813965e-01 1.030965596437454224e-01 -5.233181640505790710e-02 1.945383101701736450e-01 -1.333990842103958130e-01 -9.279074519872665405e-02 -7.533798366785049438e-02 -1.644703149795532227e-01 -2.863306403160095215e-01 4.736815765500068665e-02 1.737830936908721924e-01 -1.433365046977996826e-01 1.109432205557823181e-01 -3.504748344421386719e-01 -2.410909384489059448e-01 -7.942444086074829102e-02 -3.429752588272094727e-02 1.175376102328300476e-01 2.611585259437561035e-01 7.452805340290069580e-02
-9.976153075695037842e-02 -3.103009760379791260e-01 -3.149244934320449829e-02 -3.230610489845275879e-02 -7.443457096815109253e-02 -1.127030849456787109e-01 1.515815407037734985e-01 7.567319273948669434e-02 1.683849841356277466e-01 -2.089889533817768097e-02 3.229479789733886719e-01 9.737993031740188599e-02 -1.384331285953521729e-01 1.493271589279174805e-01 1.093672066926956177e-01 3.206022679805755615e-01 -9.864475578069686890e-02 -4.035556223243474960e-03 8.073816448450088501e-02 -1.678293347358703613e-01 2.926091253757476807e-01 -1.382012665271759033e-01 -4.970467835664749146e-02 -1.725196242332458496e-01 6.734558939933776855e-02 -3.226321637630462646e-01 2.863545902073383331e-02 -3.459115922451019287e-01 5.920150503516197205e-02 2.172037810087203979e-01 -1.153199970722198486e-01 2.674573957920074463e-01
-1.548432409763336182e-01 -3.343161940574645996e-02 2.841286361217498779e-03 3.072473704814910889e-01 -8.081583678722381592e-02 -1.874424666166305542e-01 2.385240048170089722e-01 1.258891522884368896e-01 -1.816514283418655396e-01 2.234429568052291870e-01 1.060717627406120300e-01 1.813859641551971436e-01 -1.396231260150671005e-02 1.177948638796806335e-01 1.508751325309276581e-02 -1.826128549873828888e-02 2.996087074279785156e-02 3.372673094272613525e-01 5.575821921229362488e-02 -6.356541812419891357e-02 -1.899128705263137817e-01 1.866404414176940918e-01 -6.603965908288955688e-02 7.819510996341705322e-02 1.443909406661987305e-01 -3.520144224166870117e-01 -2.875922024250030518e-01 -2.882131934165954590e-01 -1.822445094585418701e-01 1.902463883161544800e-01 1.675510704517364502e-01 -1.148414462804794312e-01
-1.329929679632186890e-01 -1.895845979452133179e-01 2.237730771303176880e-01 4.359403848648071289e-01 -1.088059023022651672e-01 -1.708044484257698059e-02 2.711151242256164551e-01 -1.749261617660522461e-01 8.558280766010284424e-02 -1.248798370361328125e-01 4.309878945350646973e-01 -6.092893704771995544e-02 6.546368449926376343e-02 -1.039576083421707153e-01 -2.244755029678344727e-01 2.518052458763122559e-01 9.642919898033142090e-02 2.475020848214626312e-02 3.230030462145805359e-02 -1.604712009429931641e-01 1.017233207821846008e-01 1.870852857828140259e-01 -1.253500431776046753e-01 -9.062487632036209106e-03 -9.033482521772384644e-02 -2.339877635240554810e-01 9.557479992508888245e-03 -2.053805887699127197e-01 -1.963659422472119331e-03 6.190878897905349731e-02 2.045704126358032227e-01 -5.626073572784662247e-03
-4.134432971477508545e-02 -1.521027982234954834e-01 1.649774610996246338e-01 -4.222751408815383911e-02 4.988634586334228516e-02 -2.116158157587051392e-01 6.003523617982864380e-02 4.187062755227088928e-02 1.866038143634796143e-01 -1.832261681556701660e-01 1.533726900815963745e-01 1.118290051817893982e-01 -2.390422970056533813e-01 3.185761570930480957e-01 -5.448039993643760681e-02 -2.131786048412322998e-01 -1.275348216295242310e-01 7.511609792709350586e-02 -1.004568114876747131e-01 -1.614068746566772461e-01 -1.273130532354116440e-02 2.973242104053497314e-01 1.696027815341949463e-01 -3.123532235622406006e-01 1.803775578737258911e-01 -3.441084325313568115e-01 -2.759084403514862061e-01 3.203431516885757446e-02 8.785796165466308594e-02 2.611806243658065796e-02 2.311279624700546265e-01 1.385498493909835815e-01
-1.566936522722244263e-01 -1.840863078832626343e-01 -1.166654005646705627e-02 1.229327246546745300e-01 7.800093386322259903e-03 -8.180709183216094971e-02 2.824354171752929688e-01 -1.259331405162811279e-01 1.415440291166305542e-01 -7.653641514480113983e-03 2.732282578945159912e-01 -3.129228949546813965e-01 1.684361249208450317e-01 5.154211074113845825e-02 1.026277393102645874e-01 2.394185662269592285e-01 -1.686104536056518555e-01 3.879263997077941895e-02 8.180776238441467285e-02 1.412994265556335449e-01 3.082154393196105957e-01 2.138111889362335205e-01 2.071172371506690979e-02 1.659051179885864258e-01 -5.600607255473732948e-04 -4.504026174545288086e-01 -2.147044241428375244e-02 -2.101277559995651245e-01 1.381597369909286499e-01 4.822017252445220947e-02 -7.280401885509490967e-02 1.814688146114349365e-01
7.209047675132751465e-02 -1.504580825567245483e-01 9.897236526012420654e-02 2.587637007236480713e-01 -7.720126956701278687e-02 1.283697783946990967e-01 8.965665847063064575e-02 -1.243448182940483093e-01 1.803689002990722656e-01 -2.172281146049499512e-01 9.620314836502075195e-02 -2.462623119354248047e-01 -1.342881768941879272e-01 1.554552167654037476e-01 1.741607487201690674e-01 8.868777006864547729e-02 -4.716894403100013733e-02 2.530559003353118896e-01 1.582766324281692505e-01 -1.653559505939483643e-01 1.131868585944175720e-01 -2.348335087299346924e-01 2.408771812915802002e-01 5.768026411533355713e-02 -1.698898524045944214e-01 -3.057356774806976318e-01 -4.391754511743783951e-03 -3.196203708648681641e-01 4.853443242609500885e-03 -5.649165809154510498e-02 2.272043228149414062e-01 3.035474121570587158e-01
-1.676858067512512207e-01 -8.014824241399765015e-02 7.757743354886770248e-03 5.727298185229301453e-02 -1.278365850448608398e-01 1.513199657201766968e-01 7.026913017034530640e-02 5.939847230911254883e-02 4.211366176605224609e-02 -8.655779995024204254e-03 3.168206810951232910e-01 -5.992573872208595276e-02 -2.168981879949569702e-01 3.228588029742240906e-02 1.283548623323440552e-01 -1.101840287446975708e-02 -4.069349467754364014e-01 7.243932783603668213e-02 -8.452741429209709167e-03 1.386600732803344727e-01 -2.318130731582641602e-01 -1.570761054754257202e-01 2.262512594461441040e-02 -1.696575880050659180e-01 -3.391624661162495613e-03 -1.676625907421112061e-01 -4.807755947113037109e-01 -1.616687178611755371e-01 1.147001758217811584e-01 -7.303891330957412720e-02 3.437625765800476074e-01 -1.549130380153656006e-01
-3.230478614568710327e-02 -3.608708083629608154e-02 -2.036373876035213470e-02 1.048611178994178772e-01 -1.286247670650482178e-01 7.955098152160644531e-02 2.672487497329711914e-01 7.542297244071960449e-02 2.405273914337158203e-01 -9.658293426036834717e-02 1.315665841102600098e-01 -1.925532221794128418e-01 4.647074639797210693e-02 -1.041070222854614258e-01 1.507895290851593018e-01 -8.777298778295516968e-02 -4.154652357101440430e-02 4.802024364471435547e-01 5.212508887052536011e-02 3.647137284278869629e-01 1.054581254720687866e-01 -1.014104411005973816e-01 5.510759656317532063e-04 -3.618896305561065674e-01 1.108833178877830505e-01 -2.281159013509750366e-01 -5.685035511851310730e-02 -2.416075468063354492e-01 2.451857030391693115e-01 5.919556692242622375e-02 5.288377404212951660e-02 9.205587953329086304e-02
-4.975050315260887146e-02 -7.722864858806133270e-03 -6.274862587451934814e-02 2.060507051646709442e-02 1.466373801231384277e-01 8.775031566619873047e-02 1.354215145111083984e-01 1.016683969646692276e-02 -5.603815615177154541e-02 -9.822891652584075928e-02 1.132310777902603149e-01 -5.785230919718742371e-02 2.041326761245727539e-01 1.580560356378555298e-01 1.395808756351470947e-01 1.379307210445404053e-01 -4.992790520191192627e-01 2.652345299720764160e-01 -5.900387465953826904e-02 2.053472548723220825e-01 -8.106148242950439453e-02 2.859445214271545410e-01 -9.194153547286987305e-02 -8.184643089771270752e-02 1.272283494472503662e-01 -2.690358161926269531e-01 -2.246267646551132202e-01 -2.726019024848937988e-01 -4.431437328457832336e-02 -3.381894528865814209e-01 -5.185592919588088989e-02 1.010682806372642517e-01
1.494869589805603027e-02 7.447111885994672775e-03 2.211973629891872406e-02 1.222685575485229492e-01 -2.035653740167617798e-01 -1.760492026805877686e-01 1.345264073461294174e-02 -1.346947550773620605e-01 2.466645836830139160e-01 -1.902050897479057312e-02 -1.696687936782836914e-02 -7.099139690399169922e-02 -7.785142213106155396e-02 1.249182671308517456e-01 1.500492636114358902e-02 -5.955455824732780457e-03 -4.307332634925842285e-02 3.530350327491760254e-01 -7.166391611099243164e-02 3.882699310779571533e-01 5.562689900398254395e-02 -4.140979796648025513e-02 2.363125383853912354e-01 -2.187359333038330078e-02 4.264904558658599854e-02 -2.711166441440582275e-01 -1.242167130112648010e-01 -5.706348419189453125e-01 5.684586707502603531e-03 -1.095990650355815887e-02 1.856550723314285278e-01 1.027662754058837891e-01
-9.774716198444366455e-02 -6.508260220289230347e-02 1.040013879537582397e-01 1.234441474080085754e-01 1.698182970285415649e-01 -1.494481116533279419e-01 1.212828755378723145e-01 1.084405407309532166e-01 4.036502912640571594e-02 -2.180663645267486572e-01 2.527984380722045898e-01 1.935136318206787109e-01 7.812721282243728638e-02 9.395464509725570679e-02 -1.516128182411193848e-01 -2.347998321056365967e-01 -3.421694338321685791e-01 1.944177001714706421e-01 -1.133901849389076233e-01 -7.673079520463943481e-02 2.536442771088331938e-04 3.103471994400024414e-01 -3.421180695295333862e-02 1.069865450263023376e-01 -7.944232225418090820e-02 -3.458800017833709717e-01 -8.708015829324722290e-02 -3.140844404697418213e-01 -9.424720704555511475e-02 3.104502558708190918e-01 -1.276133060455322266e-01 5.147197470068931580e-02
8.446863293647766113e-02 -3.442338705062866211e-01 -1.322542130947113037e-01 1.175617650151252747e-01 -2.402747124433517456e-01 -1.684571504592895508e-01 2.120695412158966064e-01 -1.296490728855133057e-01 -3.851851820945739746e-02 9.782145917415618896e-02 1.596536189317703247e-01 1.146494373679161072e-01 -1.791807115077972412e-01 2.316196709871292114e-01 -4.830967634916305542e-02 3.244916908442974091e-03 5.477656796574592590e-02 3.457150161266326904e-01 -5.921261012554168701e-02 1.752449572086334229e-01 8.084088563919067383e-02 -3.314387798309326172e-02 1.765283644199371338e-01 -1.783689111471176147e-01 1.145667880773544312e-01 -1.333316713571548462e-01 3.618358820676803589e-02 -5.342550873756408691e-01 9.525110572576522827e-02 -2.970345318317413330e-02 -1.616943441331386566e-02 4.663703590631484985e-02
2.844768464565277100e-01 -2.651748061180114746e-01 6.312610954046249390e-02 3.083250820636749268e-01 -4.022716730833053589e-02 4.150763154029846191e-02 1.381838917732238770e-01 2.124946191906929016e-02 -1.757677644491195679e-01 -1.301415413618087769e-01 3.623507916927337646e-02 3.572556376457214355e-02 -8.181367069482803345e-02 3.907474577426910400e-01 -7.780788838863372803e-02 5.953099206089973450e-02 -1.225446239113807678e-01 2.512052357196807861e-01 -5.074220150709152222e-02 1.376789957284927368e-01 1.290768831968307495e-01 3.188287615776062012e-01 1.065790280699729919e-01 -2.239648438990116119e-02 2.280249744653701782e-01 -1.154024526476860046e-01 -1.065462678670883179e-01 -3.247572481632232666e-01 -1.355881839990615845e-01 6.216957420110702515e-02 1.448836773633956909e-01 -2.285285890102386475e-01
-3.634436130523681641e-01 -1.153837516903877258e-02 -1.514523178339004517e-01 1.517367959022521973e-01 -1.675596982240676880e-01 1.026690658181905746e-02 9.993399679660797119e-02 2.171960100531578064e-02 8.661461621522903442e-02 -9.271733462810516357e-02 4.399432241916656494e-01 -2.212209999561309814e-01 -1.037897393107414246e-01 9.944510459899902344e-02 -1.765444725751876831e-01 2.556454390287399292e-02 -2.228286303579807281e-02 6.321494281291961670e-02 3.435332700610160828e-02 -1.235184492543339729e-03 1.657885015010833740e-01 4.186224043369293213e-01 6.281636655330657959e-02 -6.234935671091079712e-02 7.415689527988433838e-02 -4.211693704128265381e-01 6.978304684162139893e-02 -1.510064601898193359e-01 4.751947242766618729e-03 1.665567308664321899e-01 -8.639957755804061890e-02 -1.004043295979499817e-01
-1.212855726480484009e-01 -2.889146804809570312e-01 9.558535367250442505e-02 -7.116665132343769073e-03 2.324816584587097168e-01 -2.643173933029174805e-01 1.154896691441535950e-01 -1.110282260924577713e-02 7.443884760141372681e-02 -1.044546067714691162e-01 5.415822565555572510e-02 3.590515628457069397e-02 -1.887229681015014648e-01 2.230167686939239502e-01 3.777303732931613922e-03 -2.602680921554565430e-01 -2.427354454994201660e-01 2.520594298839569092e-01 -6.477316468954086304e-02 -1.217823326587677002e-01 -9.076318144798278809e-02 1.504110395908355713e-01 1.335509866476058960e-01 -2.922244966030120850e-01 7.533641159534454346e-02 -4.323366284370422363e-01 -2.889281511306762695e-01 9.940523654222488403e-03 -5.369402095675468445e-02 1.718725450336933136e-02 6.545670330524444580e-02 1.492388844490051270e-01
-2.357423305511474609e-02 -1.938585750758647919e-02 -2.174323350191116333e-01 8.713508397340774536e-02 4.616350680589675903e-02 -1.933954805135726929e-01 9.224481135606765747e-02 3.431329727172851562e-01 2.378074973821640015e-01 -5.645596981048583984e-02 2.263002395629882812e-01 -8.514134585857391357e-02 7.204382121562957764e-02 2.269427478313446045e-01 1.999271064996719360e-01 -5.645031854510307312e-02 6.545672565698623657e-02 9.195412695407867432e-02 6.285866349935531616e-02 -1.468221545219421387e-01 1.550846397876739502e-01 2.817733287811279297e-01 -7.159518450498580933e-02 -1.377979815006256104e-01 -6.929170340299606323e-02 5.923631042242050171e-02 -3.837645351886749268e-01 -1.919087469577789307e-01 3.544654250144958496e-01 1.584655232727527618e-02 2.752847373485565186e-01 2.151487953960895538e-02
-7.960483431816101074e-02 -1.483028382062911987e-01 1.690785735845565796e-01 2.797419726848602295e-01 2.746726945042610168e-02 -3.801994398236274719e-02 4.382688179612159729e-02 2.052383273839950562e-01 2.976155281066894531e-02 -1.241187006235122681e-01 1.578459888696670532e-01 3.507191240787506104e-01 -8.022475987672805786e-02 1.579885482788085938e-01 -5.586622655391693115e-02 -1.988558173179626465e-01 -2.724724411964416504e-01 3.104400932788848877e-01 -3.547835722565650940e-02 7.754448597552254796e-05 -1.478345096111297607e-01 3.107242584228515625e-01 1.624905765056610107e-01 6.180328503251075745e-02 -1.337348222732543945e-01 -2.523448467254638672e-01 -2.648456692695617676e-01 -2.427297383546829224e-01 -5.154481530189514160e-02 1.983219385147094727e-01 6.848797947168350220e-02 -5.007828027009963989e-02
-1.953233033418655396e-01 -1.247837170958518982e-01 9.196685999631881714e-02 -2.228152602910995483e-01 1.279697865247726440e-01 -1.485978215932846069e-01 2.019505202770233154e-01 3.680309951305389404e-01 8.061119168996810913e-02 -4.731694702059030533e-03 -1.589019596576690674e-02 -8.539929240942001343e-02 1.881331019103527069e-02 1.442546397447586060e-01 -1.310563236474990845e-01 6.206774339079856873e-02 -1.375135313719511032e-02 -2.046476453542709351e-01 2.433279305696487427e-01 9.022065997123718262e-02 1.567714810371398926e-01 2.176369726657867432e-01 3.295196965336799622e-02 1.492306776344776154e-02 1.655725538730621338e-01 -3.204053342342376709e-01 -1.680765300989151001e-01 -4.025452435016632080e-01 -2.129404693841934204e-01 -4.183398187160491943e-02 2.493514567613601685e-01 -7.015278190374374390e-02
-8.965314924716949463e-02 -1.004796475172042847e-03 7.240633666515350342e-02 6.612332165241241455e-02 1.281659007072448730e-01 -1.896878182888031006e-01 2.597098350524902344e-01 1.627684980630874634e-01 2.826778292655944824e-01 -2.050795853137969971e-01 1.769600957632064819e-01 -1.657606065273284912e-01 -1.520443111658096313e-01 2.683134377002716064e-01 -2.400089055299758911e-01 3.001063363626599312e-03 -1.880524009466171265e-01 3.226104378700256348e-02 -4.374762251973152161e-02 6.567072868347167969e-02 -1.968406885862350464e-01 3.403261303901672363e-01 -1.936176558956503868e-03 -1.727327518165111542e-02 4.158676266670227051e-01 -1.404765248298645020e-01 -1.406798511743545532e-01 -1.228059902787208557e-01 -1.402910947799682617e-01 5.573742836713790894e-02 -2.182210385799407959e-01 8.399617671966552734e-02
-1.638262718915939331e-02 -4.332834854722023010e-03 -1.171437203884124756e-01 2.524874731898307800e-02 2.747381106019020081e-02 6.486705690622329712e-02 4.043011367321014404e-02 3.804180771112442017e-03 -1.298225671052932739e-02 -2.739894092082977295e-01 2.170699536800384521e-01 2.023795694112777710e-01 -1.320293694734573364e-01 4.612407684326171875e-01 -2.197823524475097656e-01 4.058168269693851471e-03 -3.901979699730873108e-02 4.345782399177551270e-01 -9.862864017486572266e-02 -2.383123338222503662e-01 2.172779291868209839e-02 2.735313177108764648e-01 9.279643744230270386e-02 -3.401948809623718262e-01 9.673109650611877441e-02 -1.126388460397720337e-01 -1.111868321895599365e-01 -9.796135127544403076e-02 1.073032021522521973e-01 9.270916134119033813e-02 -9.890235960483551025e-02 -8.061957359313964844e-02
-2.568967044353485107e-01 -2.033449560403823853e-01 -1.661856323480606079e-01 -2.599180862307548523e-02 3.090320155024528503e-03 1.322539299726486206e-01 1.361707448959350586e-01 1.471657305955886841e-01 1.818568408489227295e-01 7.875873148441314697e-02 2.797056138515472412e-01 -1.586204618215560913e-01 9.454040974378585815e-02 2.380365133285522461e-01 1.485826671123504639e-01 -5.693174526095390320e-02 7.147358357906341553e-02 1.465960592031478882e-01 -3.333686292171478271e-01 9.065851569175720215e-02 -2.365680038928985596e-01 3.034161925315856934e-01 -9.637121856212615967e-02 -2.066511958837509155e-01 -2.936213016510009766e-01 -2.207444608211517334e-01 8.811879903078079224e-03 -1.216046065092086792e-01 -2.633627355098724365e-01 3.413388505578041077e-02 7.261758297681808472e-02 -3.869520872831344604e-02
-1.104370281100273132e-01 3.785101324319839478e-02 1.573347151279449463e-01 1.099962964653968811e-01 -2.628582417964935303e-01 1.195900514721870422e-01 3.453725874423980713e-01 1.552127674221992493e-02 1.041042059659957886e-01 9.352822601795196533e-02 1.100499927997589111e-01 1.098511964082717896e-01 3.205621242523193359e-02 6.787075847387313843e-02 1.834581345319747925e-01 2.592220157384872437e-02 -3.143416643142700195e-01 3.173294663429260254e-01 1.825798451900482178e-01 4.034187793731689453e-01 -1.704204268753528595e-02 6.594083458185195923e-02 -3.099976107478141785e-02 -1.969843208789825439e-01 8.783748745918273926e-02 -1.595128625631332397e-01 -2.332289367914199829e-01 -1.245364844799041748e-01 2.609746158123016357e-01 -4.239091277122497559e-02 1.266737133264541626e-01 -1.840185523033142090e-01
-2.563917040824890137e-01 -4.099047556519508362e-02 6.206172704696655273e-02 1.975908577442169189e-01 2.652042210102081299e-01 -1.177841871976852417e-01 -6.022602692246437073e-02 4.736064001917839050e-02 2.183331102132797241e-01 -8.040676265954971313e-02 3.107809424400329590e-01 8.748000115156173706e-02 -5.893762782216072083e-02 1.345754861831665039e-01 1.701358333230018616e-02 1.602386981248855591e-01 -2.993560135364532471e-01 -7.129748910665512085e-02 -1.626138240098953247e-01 -3.094784021377563477e-01 -1.164575591683387756e-01 1.971513330936431885e-01 1.542327702045440674e-01 1.025299355387687683e-01 1.095166578888893127e-01 -3.467453718185424805e-01 -1.422924995422363281e-01 -1.758068799972534180e-01 1.297244876623153687e-01 1.678723841905593872e-01 1.856729388236999512e-01 -1.648524552583694458e-01
-2.737305760383605957e-01 -9.848272800445556641e-02 -1.940741240978240967e-01 1.296632885932922363e-01 -1.021108999848365784e-01 -5.528273433446884155e-02 1.252333819866180420e-01 1.736696958541870117e-01 1.813386939465999603e-02 7.245833426713943481e-02 3.794327378273010254e-01 5.640454962849617004e-02 -1.822696924209594727e-01 -1.646934397285804152e-04 -8.593235164880752563e-02 1.261514574289321899e-01 -1.734226047992706299e-01 1.860080957412719727e-01 1.002373769879341125e-01 2.503361403942108154e-01 5.510009452700614929e-02 7.023929059505462646e-02 2.211413383483886719e-01 -1.077029109001159668e-01 -1.722443848848342896e-01 -4.354773461818695068e-01 -2.350753173232078552e-02 5.973895639181137085e-02 -2.163786143064498901e-01 -1.502000987529754639e-01 -6.968326866626739502e-02 -2.979747056961059570e-01
2.776016667485237122e-02 3.072626702487468719e-02 1.665585935115814209e-01 -2.427959255874156952e-02 -1.078922152519226074e-01 -3.016639649868011475e-01 -7.954470068216323853e-02 -1.410161028616130352e-03 9.005745500326156616e-02 -7.594535499811172485e-02 1.926619932055473328e-02 -9.118741005659103394e-02 2.011546865105628967e-02 1.766111105680465698e-01 -4.755641892552375793e-02 2.113744467496871948e-01 -9.073191136121749878e-02 3.192337751388549805e-01 4.096103459596633911e-02 2.912995815277099609e-01 -3.875237703323364258e-02 -6.828000396490097046e-02 2.091600596904754639e-01 3.260188549757003784e-02 1.430838257074356079e-01 -4.636445641517639160e-01 -2.169956564903259277e-01 -4.478147923946380615e-01 4.448579251766204834e-02 1.024687662720680237e-01 1.200116649270057678e-01 -4.780161008238792419e-02
-2.903381288051605225e-01 -1.134154200553894043e-01 5.111413449048995972e-02 4.374270439147949219e-01 1.253246963024139404e-01 -9.653694927692413330e-03 2.307456284761428833e-01 1.136919036507606506e-01 -3.853849368169903755e-03 -1.575070768594741821e-01 4.361462593078613281e-01 7.584087550640106201e-02 5.035582557320594788e-02 1.069432646036148071e-01 -1.907249242067337036e-01 -7.188772410154342651e-02 -3.686700165271759033e-01 -2.197145670652389526e-02 -2.165110558271408081e-01 -6.216695159673690796e-02 -1.406027376651763916e-01 1.416402161121368408e-01 -1.099720373749732971e-01 -4.392755031585693359e-02 7.966681569814682007e-02 -1.200200170278549194e-01 -5.390018597245216370e-02 -2.331323474645614624e-01 -2.276482991874217987e-04 1.155927851796150208e-01 1.342001110315322876e-01 1.503864116966724396e-02
-9.954106807708740234e-02 -1.390077918767929077e-01 -8.588311076164245605e-02 5.951215513050556183e-03 1.259728670120239258e-01 2.181909047067165375e-02 2.258174568414688110e-01 2.099113464355468750e-01 1.273849159479141235e-01 -1.719709634780883789e-01 2.068974971771240234e-01 1.888021943159401417e-03 -3.475387096405029297e-01 2.213775664567947388e-01 4.117285087704658508e-02 -5.970265716314315796e-02 -2.241919189691543579e-01 3.340136408805847168e-01 2.477564662694931030e-01 -1.411053985357284546e-01 -1.377415359020233154e-01 1.509647518396377563e-01 -3.773663938045501709e-02 -3.890933990478515625e-01 1.100223660469055176e-01 2.565481467172503471e-03 -1.196251064538955688e-01 1.919094286859035492e-02 -1.393933147192001343e-01 -4.146739467978477478e-02 2.728653550148010254e-01 -1.679170578718185425e-01
2.446918189525604248e-02 2.330149859189987183e-01 -6.653625518083572388e-02 2.514443695545196533e-01 1.135127469897270203e-01 -1.573458611965179443e-01 1.080975383520126343e-01 1.277014911174774170e-01 1.829654164612293243e-02 8.587077260017395020e-02 1.625050045549869537e-02 3.321708366274833679e-02 1.246954426169395447e-01 4.868169724941253662e-01 1.717130690813064575e-01 3.860270604491233826e-02 2.909868583083152771e-02 2.504485547542572021e-01 2.201321721076965332e-01 1.696635410189628601e-02 -2.141695097088813782e-02 -5.386810004711151123e-02 -1.244165822863578796e-01 -1.325950324535369873e-01 -4.027924314141273499e-02 -4.833545684814453125e-01 -1.890675872564315796e-01 -1.471515148878097534e-01 -1.068191751837730408e-01 1.731680519878864288e-02 2.281570881605148315e-01 1.186111047863960266e-01
-4.501124098896980286e-02 -7.454945147037506104e-02 3.283713757991790771e-01 -3.150228038430213928e-02 1.253341734409332275e-01 -1.771866530179977417e-01 5.574461072683334351e-02 8.259744197130203247e-02 1.889470368623733521e-01 -1.429823040962219238e-01 8.882813155651092529e-02 -3.518993267789483070e-03 -1.192283555865287781e-01 1.988798081874847412e-01 -9.264022856950759888e-02 -1.937369406223297119e-01 -3.215124309062957764e-01 8.186659216880798340e-02 -1.812217980623245239e-01 -3.774495422840118408e-02 -1.094190683215856552e-02 2.495799362659454346e-01 8.365026861429214478e-02 -2.243994176387786865e-01 -2.046890184283256531e-02 -5.084058046340942383e-01 -2.577395737171173096e-01 -1.911354064941406250e-02 -8.840696513652801514e-02 4.752923920750617981e-02 2.229382097721099854e-01 1.142925471067428589e-01
-1.683933734893798828e-01 -2.836981117725372314e-01 -1.380665134638547897e-02 -1.183313727378845215e-01 3.783306106925010681e-02 -1.724245958030223846e-02 2.501630187034606934e-01 1.705892011523246765e-02 -2.240761555731296539e-02 7.743024080991744995e-02 1.085533276200294495e-01 -5.855005607008934021e-02 -7.289180904626846313e-02 5.890884250402450562e-02 9.380412101745605469e-02 -2.869635261595249176e-02 -1.563777774572372437e-01 1.253898292779922485e-01 7.336733490228652954e-02 -3.942125663161277771e-02 3.263823688030242920e-01 1.283112615346908569e-01 -1.516742706298828125e-01 4.722138494253158569e-02 -1.818321645259857178e-02 -6.236223578453063965e-01 4.382961615920066833e-02 -3.071656823158264160e-01 7.179667055606842041e-02 1.064866408705711365e-01 9.967633523046970367e-03 2.735159695148468018e-01
-1.961886882781982422e-01 -6.610140204429626465e-02 -1.835372596979141235e-01 -1.317983567714691162e-01 -3.733347693923860788e-04 6.061833817511796951e-03 -3.276531025767326355e-02 1.435339748859405518e-01 1.733635067939758301e-01 -1.304398328065872192e-01 1.891199350357055664e-01 1.756130307912826538e-01 1.985228359699249268e-01 1.601475477218627930e-01 1.315497756004333496e-01 -2.064860658720135689e-03 -4.295490309596061707e-02 2.663850188255310059e-01 -4.440700262784957886e-02 -5.725571140646934509e-02 3.159311115741729736e-01 1.327563524246215820e-01 5.415468662977218628e-02 3.369837254285812378e-02 1.152198091149330139e-01 -9.989241510629653931e-02 6.308882683515548706e-02 -6.442714929580688477e-01 -6.012363731861114502e-02 1.526981294155120850e-01 9.067229926586151123e-02 -1.062680482864379883e-01
-1.545527130365371704e-01 -8.763600885868072510e-02 2.106120586395263672e-01 -2.108080983161926270e-01 7.522556185722351074e-02 -4.168200120329856873e-02 1.462634801864624023e-01 -2.984472550451755524e-02 1.810515075922012329e-01 -1.165808066725730896e-01 2.973847463726997375e-02 -3.294945955276489258e-01 -1.167099997401237488e-01 3.236882686614990234e-01 1.167636215686798096e-01 -7.585705071687698364e-02 1.093488708138465881e-01 2.490260004997253418e-01 9.742736816406250000e-02 1.779027134180068970e-01 7.084532082080841064e-02 2.699742913246154785e-01 -2.069449424743652344e-01 2.629969827830791473e-02 1.225902438163757324e-01 -3.549650609493255615e-01 -1.810106635093688965e-01 -2.531753182411193848e-01 2.657631933689117432e-01 -4.976959154009819031e-02 9.383297711610794067e-02 3.511284478008747101e-03
-1.492471545934677124e-01 -1.817762255668640137e-01 -1.290970146656036377e-01 3.464271724224090576e-01 -1.162263564765453339e-02 1.447701305150985718e-01 -3.615069016814231873e-02 1.794681400060653687e-01 9.863772988319396973e-02 -2.514470554888248444e-02 3.338312506675720215e-01 1.169127300381660461e-01 5.411496385931968689e-02 2.037726640701293945e-01 -3.486635684967041016e-01 -1.479015350341796875e-01 1.090385485440492630e-03 1.041649281978607178e-01 1.649326384067535400e-01 1.897081919014453888e-02 1.357360836118459702e-02 4.429292976856231689e-01 1.061886250972747803e-01 -7.795699685811996460e-02 1.363153159618377686e-01 -2.098288387060165405e-01 -4.715435579419136047e-02 -2.335834950208663940e-01 -1.361377686262130737e-01 1.858326792716979980e-01 -1.489833695814013481e-03 -7.366579025983810425e-02
-8.531549572944641113e-02 5.558049678802490234e-02 -1.492462009191513062e-01 3.120782077312469482e-01 5.492117628455162048e-02 2.246110439300537109e-01 5.560415983200073242e-02 1.691877990961074829e-01 2.543575763702392578e-01 8.961965888738632202e-02 3.437044322490692139e-01 -1.244284659624099731e-01 -7.592947781085968018e-02 8.554627746343612671e-02 -6.283552199602127075e-02 -8.533844351768493652e-02 1.257329583168029785e-01 2.124040275812149048e-01 7.407279312610626221e-02 -1.228897720575332642e-01 3.404754698276519775e-01 3.584856390953063965e-01 1.615528911352157593e-01 2.969360444694757462e-03 2.170419245958328247e-01 -2.796014249324798584e-01 -1.175416409969329834e-01 -1.340532898902893066e-01 1.425963491201400757e-01 9.604559093713760376e-02 5.837046355009078979e-02 -1.096825525164604187e-01
-2.478442788124084473e-01 -2.391962856054306030e-01 7.769934833049774170e-02 2.703325748443603516e-01 -8.582282066345214844e-02 -3.457035124301910400e-02 1.627536714076995850e-01 2.433633357286453247e-01 2.698978185653686523e-01 -3.673010319471359253e-02 -5.238035321235656738e-02 -2.362619787454605103e-01 1.354388445615768433e-01 2.680726945400238037e-01 1.698960959911346436e-01 -1.021462231874465942e-01 3.566861897706985474e-02 4.182055126875638962e-03 1.935441493988037109e-01 2.283783107995986938e-01 6.797289848327636719e-02 4.676472395658493042e-03 -3.459755703806877136e-02 -7.850403338670730591e-02 -1.975327879190444946e-01 -3.304380774497985840e-01 -3.857792019844055176e-01 7.059899717569351196e-02 8.138792961835861206e-02 1.424694508314132690e-01 -4.697362706065177917e-02 -1.079327911138534546e-01
1.996731907129287720e-01 -2.274699509143829346e-01 4.673141241073608398e-02 1.295106709003448486e-01 5.956307798624038696e-02 -1.750848591327667236e-01 1.125551313161849976e-01 -9.438163787126541138e-02 2.397162914276123047e-01 9.289703331887722015e-03 3.176670372486114502e-01 1.268133372068405151e-01 -6.328610330820083618e-02 2.477906085550785065e-02 -2.139219045639038086e-01 -1.028025075793266296e-01 -2.241674810647964478e-01 5.865618959069252014e-02 3.324301913380622864e-02 -1.134644523262977600e-01 -1.370192915201187134e-01 4.306712746620178223e-01 1.136273220181465149e-01 -3.202655613422393799e-01 -4.602451995015144348e-02 -5.022164434194564819e-02 -1.074154600501060486e-01 -4.171414375305175781e-01 -7.048156112432479858e-02 1.051937416195869446e-01 5.257778614759445190e-02 -4.207811877131462097e-02
-8.935931324958801270e-02 -9.874328225851058960e-02 -8.819542825222015381e-02 3.136332929134368896e-01 5.377363413572311401e-02 1.747355163097381592e-01 8.234310150146484375e-02 -3.916535899043083191e-02 1.133822053670883179e-01 -4.700125008821487427e-02 4.265751838684082031e-01 8.210925757884979248e-02 1.647478789091110229e-01 2.849546074867248535e-01 -2.388705909252166748e-01 -1.971741765737533569e-01 -5.744263902306556702e-02 -1.737402677536010742e-01 1.567364931106567383e-01 1.251476723700761795e-02 -3.268367797136306763e-02 1.042974814772605896e-01 1.585270017385482788e-01 -1.793644577264785767e-01 -1.248334050178527832e-01 -3.005421459674835205e-01 -1.090933382511138916e-01 -2.305311709642410278e-01 2.867974899709224701e-02 -3.404232859611511230e-02 8.418247103691101074e-02 -3.447482585906982422e-01
-2.921545803546905518e-01 -9.879158437252044678e-02 7.814918644726276398e-03 2.749496884644031525e-02 1.729966104030609131e-01 3.237428069114685059e-01 3.191405236721038818e-01 1.036137118935585022e-01 2.147967070341110229e-01 -6.451492011547088623e-02 3.230986297130584717e-01 2.284031510353088379e-01 -2.039898335933685303e-01 7.176397740840911865e-02 -1.103969290852546692e-01 7.256227731704711914e-02 -2.392906695604324341e-01 2.058882266283035278e-01 1.190909147262573242e-01 2.136048972606658936e-01 -1.064424738287925720e-01 4.536169767379760742e-02 -4.612638056278228760e-02 5.401878734119236469e-04 1.252315044403076172e-01 -1.491857469081878662e-01 -2.210690975189208984e-01 -7.542977482080459595e-02 -1.283674836158752441e-01 -2.774882502853870392e-02 1.774261593818664551e-01 -2.635638117790222168e-01
-1.001443937420845032e-01 -2.059945464134216309e-01 -2.149818688631057739e-01 4.311398789286613464e-02 8.208967000246047974e-02 1.835846714675426483e-02 2.592897415161132812e-01 -2.424666732549667358e-01 8.999769389629364014e-02 3.270988166332244873e-02 1.817690730094909668e-01 -1.129999607801437378e-01 -1.224933788180351257e-01 1.246227547526359558e-01 1.913488060235977173e-01 2.312156260013580322e-01 -8.623280376195907593e-02 -8.389778668060898781e-05 5.528140813112258911e-02 7.229974120855331421e-02 4.336899816989898682e-01 3.033434748649597168e-01 9.654100053012371063e-03 1.476488169282674789e-02 -9.957383573055267334e-02 -2.291594594717025757e-01 -2.431168258190155029e-01 -2.730143070220947266e-01 2.036935687065124512e-01 1.920292228460311890e-01 6.518918555229902267e-03 1.419857591390609741e-01
7.896657288074493408e-02 -3.214367032051086426e-01 -1.437201946973800659e-01 1.070124655961990356e-01 1.363635808229446411e-01 -9.817450493574142456e-02 9.018190205097198486e-02 -8.050170540809631348e-02 1.594129502773284912e-01 -2.404247596859931946e-02 2.958092689514160156e-01 1.603213325142860413e-02 -2.000298649072647095e-01 -2.317712642252445221e-02 1.901537775993347168e-01 2.143479138612747192e-01 -1.247939001768827438e-02 2.041899859905242920e-01 1.779618710279464722e-01 4.332340136170387268e-02 1.669272482395172119e-01 1.606692820787429810e-01 -2.112259566783905029e-01 -2.719853520393371582e-01 1.338958889245986938e-01 -1.999949216842651367e-01 -9.108061902225017548e-03 -4.517178833484649658e-01 1.941592693328857422e-01 1.693828403949737549e-01 -1.639001071453094482e-02 5.198150128126144409e-02
3.161641061305999756e-01 -2.621100544929504395e-01 2.437143400311470032e-02 1.654258370399475098e-01 1.315080076456069946e-01 1.804158091545104980e-02 2.248234748840332031e-01 1.946062408387660980e-02 2.433572411537170410e-01 3.198146820068359375e-02 7.873110473155975342e-02 -3.368774056434631348e-02 -1.149134710431098938e-01 2.982427775859832764e-01 -2.219785302877426147e-01 2.060372353298589587e-04 -4.190048575401306152e-02 1.837078779935836792e-01 3.720532730221748352e-02 -2.593811452388763428e-01 -7.121863216161727905e-02 2.754730880260467529e-01 7.694979012012481689e-02 -1.927637308835983276e-01 1.147117186337709427e-02 -1.395295560359954834e-01 2.886499743908643723e-03 -4.899249076843261719e-01 -5.515782907605171204e-02 1.381616890430450439e-01 1.159250456839799881e-02 7.565294951200485229e-02
1.024443879723548889e-01 -3.431313335895538330e-01 -4.409621655941009521e-02 1.403223425149917603e-01 -3.246307969093322754e-01 -2.047251909971237183e-01 7.232870906591415405e-02 -9.685023128986358643e-02 2.159527987241744995e-01 -7.050886051729321480e-04 1.673615425825119019e-01 2.206510603427886963e-01 7.880569249391555786e-02 2.928792238235473633e-01 8.656138926744461060e-02 2.413883507251739502e-01 -2.973892353475093842e-02 -5.106668919324874878e-03 -8.768094331026077271e-02 1.207732483744621277e-01 1.313270535320043564e-03 2.389603555202484131e-01 2.022157758474349976e-01 -3.907051682472229004e-02 -2.926604077219963074e-02 -4.609966650605201721e-02 -4.509834349155426025e-01 -3.710196539759635925e-02 -6.352595984935760498e-02 2.026642560958862305e-01 1.729239821434020996e-01 4.096713662147521973e-02
-1.927906721830368042e-01 4.384715482592582703e-02 -4.992121458053588867e-02 -4.553822800517082214e-02 -1.753533035516738892e-01 -1.014598906040191650e-01 9.795039892196655273e-02 -1.495108753442764282e-01 2.263958901166915894e-01 -1.370806843042373657e-01 4.211608767509460449e-01 -1.215367391705513000e-01 -2.528123557567596436e-01 -1.844867505133152008e-02 -1.812647730112075806e-01 4.067007005214691162e-01 1.982158049941062927e-02 1.755667775869369507e-01 2.343648076057434082e-01 -1.350425481796264648e-01 -1.155231744050979614e-01 1.415292024612426758e-01 1.407421082258224487e-01 -1.748210340738296509e-01 1.061464026570320129e-01 -1.463962346315383911e-01 -2.450121790170669556e-01 -1.538063883781433105e-01 -8.941147476434707642e-02 7.039376348257064819e-02 2.491007791832089424e-03 2.029111534357070923e-01
-3.261620402336120605e-01 -2.236143499612808228e-02 2.233116030693054199e-01 4.027769267559051514e-01 6.935529410839080811e-02 -1.587556153535842896e-01 8.163909614086151123e-02 1.895138621330261230e-01 2.776303291320800781e-01 -3.387462720274925232e-02 2.798948287963867188e-01 6.924206763505935669e-02 3.753327950835227966e-02 1.568603515625000000e-01 -9.445805847644805908e-02 1.834855787456035614e-02 -9.700672328472137451e-02 3.263896703720092773e-02 1.302407681941986084e-01 -1.786213964223861694e-01 -2.497753649950027466e-01 2.215326130390167236e-01 1.387841403484344482e-01 9.585492312908172607e-02 2.769381552934646606e-02 -2.554582357406616211e-01 -9.808291494846343994e-02 -2.086392492055892944e-01 2.097750827670097351e-02 1.886628270149230957e-01 2.393444776535034180e-01 -6.237924564629793167e-03
-1.329182088375091553e-01 -9.690269082784652710e-02 2.848219871520996094e-01 1.165227964520454407e-01 -1.661034822463989258e-01 1.783880144357681274e-01 1.088484451174736023e-01 1.325103044509887695e-01 1.296702623367309570e-01 -1.315304636955261230e-01 2.937101721763610840e-01 -5.171343311667442322e-02 3.687835484743118286e-02 -5.640295892953872681e-02 -9.499567002058029175e-02 2.941578924655914307e-01 -4.393525794148445129e-02 -8.117581903934478760e-02 -6.412933021783828735e-02 -4.507928341627120972e-02 -9.400370530784130096e-03 1.276389211416244507e-01 -6.224593147635459900e-03 -1.311672031879425049e-01 9.370122849941253662e-02 -2.362502962350845337e-01 2.626513689756393433e-02 -5.951861739158630371e-01 -9.107065200805664062e-02 -2.037155032157897949e-01 1.799309998750686646e-01 1.276133954524993896e-01
-1.537943631410598755e-01 -1.284086257219314575e-01 -2.751852571964263916e-02 2.775050103664398193e-01 4.644638672471046448e-02 -5.290859565138816833e-02 1.672452986240386963e-01 2.442726492881774902e-01 1.639421135187149048e-01 -2.087069004774093628e-01 5.512167513370513916e-02 1.052796691656112671e-01 -4.583943635225296021e-02 8.392560482025146484e-02 -2.456002533435821533e-01 1.194440722465515137e-01 -3.747500106692314148e-02 -4.281823337078094482e-02 3.031502962112426758e-01 -1.683418452739715576e-01 4.537995159626007080e-02 9.889317303895950317e-02 7.384104281663894653e-02 -4.618098735809326172e-01 6.433331966400146484e-02 -2.366559207439422607e-01 -2.365770041942596436e-01 -2.270524501800537109e-01 -4.767557606101036072e-03 -2.155282534658908844e-02 9.578104317188262939e-02 -2.997364103794097900e-01
-2.752173878252506256e-02 -1.165148913860321045e-01 1.331675946712493896e-01 7.169865816831588745e-02 -1.756462454795837402e-01 -8.000960201025009155e-02 2.175254821777343750e-01 2.008566707372665405e-01 5.083677358925342560e-03 -2.133220136165618896e-01 2.583613991737365723e-01 -2.465752512216567993e-01 1.483851578086614609e-02 2.302505671977996826e-01 1.275233775377273560e-01 2.171986103057861328e-01 -5.183913931250572205e-02 1.312423348426818848e-01 2.710204198956489563e-02 -5.008330941200256348e-02 2.423524856567382812e-01 -1.079372093081474304e-01 1.358057260513305664e-01 1.027994751930236816e-01 -1.634641885757446289e-01 -4.978863298892974854e-01 5.294882133603096008e-02 -1.499923020601272583e-01 9.938735514879226685e-02 -6.098180636763572693e-02 1.490546464920043945e-01 2.997436821460723877e-01
5.773046985268592834e-02 -7.532761991024017334e-02 4.706707224249839783e-02 3.966347128152847290e-02 -6.995917856693267822e-02 -2.348751127719879150e-01 2.632077038288116455e-01 3.964061439037322998e-01 -4.109986498951911926e-02 -1.965060532093048096e-01 2.083266675472259521e-01 -1.216980740427970886e-01 2.968667820096015930e-02 -1.094345152378082275e-01 4.138036072254180908e-02 -1.257892400026321411e-01 -3.354400992393493652e-01 2.075485289096832275e-01 -1.670182794332504272e-01 2.298435270786285400e-01 -2.542874030768871307e-02 -5.613815505057573318e-03 5.400061979889869690e-02 -2.250436246395111084e-01 -1.531545519828796387e-01 -4.314046502113342285e-01 -1.208703592419624329e-01 -1.091063171625137329e-01 1.209486052393913269e-01 1.634396910667419434e-01 4.079470038414001465e-02 -4.666147008538246155e-02
-3.342759311199188232e-01 -1.098028793931007385e-01 2.719588279724121094e-01 3.947042226791381836e-01 1.543838530778884888e-01 -4.385134577751159668e-02 1.365393102169036865e-01 1.256143003702163696e-01 1.366044282913208008e-01 -5.991664528846740723e-02 3.237206637859344482e-01 6.394848227500915527e-02 6.354411691427230835e-02 1.860041171312332153e-01 3.350963816046714783e-02 7.090425118803977966e-03 -1.946693658828735352e-01 6.690143793821334839e-02 -7.927769422531127930e-02 -1.373538970947265625e-01 -1.495016962289810181e-01 3.232301771640777588e-01 1.318447440862655640e-01 1.714683473110198975e-01 4.277438856661319733e-03 -1.979541480541229248e-01 -5.669899284839630127e-02 -1.002491712570190430e-01 1.213533133268356323e-01 2.668155431747436523e-01 1.892156600952148438e-01 -1.459981198422610760e-03
-6.064490973949432373e-02 -1.355977058410644531e-01 -1.503758039325475693e-02 -3.216304630041122437e-02 -1.640481501817703247e-01 -9.676192700862884521e-02 1.673019975423812866e-01 -5.341125279664993286e-02 1.621906906366348267e-01 -1.142685711383819580e-01 3.057945966720581055e-01 -5.681951344013214111e-02 4.656561091542243958e-02 1.979692578315734863e-01 2.975589931011199951e-01 3.328659385442733765e-02 -1.254428774118423462e-01 1.125384941697120667e-01 1.665048748254776001e-01 -1.901237219572067261e-01 2.781071960926055908e-01 1.355594396591186523e-01 5.694893375039100647e-02 -2.768665738403797150e-02 -7.152874022722244263e-02 -4.714246988296508789e-01 1.011435166001319885e-01 -1.904426962137222290e-01 5.780696123838424683e-02 2.891280688345432281e-02 -8.800420910120010376e-02 4.057907760143280029e-01
-2.419646084308624268e-01 -2.975212968885898590e-02 1.487005352973937988e-01 6.498728692531585693e-02 1.214595809578895569e-01 -1.475009024143218994e-01 1.042748168110847473e-01 -4.007953032851219177e-02 -6.827500462532043457e-02 -2.159606367349624634e-01 5.735389515757560730e-02 -6.927528232336044312e-02 2.142716646194458008e-01 2.987254559993743896e-01 1.693550050258636475e-01 3.743697106838226318e-01 -2.930024266242980957e-01 2.126261889934539795e-01 3.048512525856494904e-02 3.147611618041992188e-01 -7.406175136566162109e-02 7.815162837505340576e-02 -1.788864433765411377e-01 -1.287712156772613525e-01 8.696419745683670044e-02 -2.640160322189331055e-01 6.306994706392288208e-03 -2.445444315671920776e-01 -1.052198838442564011e-02 -8.611810207366943359e-02 2.563438117504119873e-01 1.686409674584865570e-02
7.148509612306952477e-04 -9.294892102479934692e-02 -1.971993781626224518e-02 -9.445985779166221619e-03 3.214648962020874023e-01 -1.826963275671005249e-01 9.327128529548645020e-02 1.042536348104476929e-01 1.489703170955181122e-02 1.067051291465759277e-01 2.493967264890670776e-01 -3.245412185788154602e-02 4.276222363114356995e-02 1.914192177355289459e-02 1.423722654581069946e-01 2.022039890289306641e-01 -6.109100580215454102e-02 3.233311176300048828e-01 1.982254087924957275e-01 2.020278722047805786e-01 5.347444489598274231e-02 3.894532099366188049e-02 1.780476123094558716e-01 1.431094706058502197e-01 -1.661866903305053711e-01 -4.743315279483795166e-01 -1.288127452135086060e-01 -3.169650733470916748e-01 1.507750749588012695e-01 -2.115592956542968750e-01 1.136263832449913025e-01 3.707100823521614075e-02
-2.876510918140411377e-01 -4.157972708344459534e-02 -1.121479198336601257e-01 1.284401863813400269e-01 -3.570568189024925232e-02 2.310405969619750977e-01 1.605153679847717285e-01 2.794652581214904785e-01 7.471327483654022217e-02 -1.645264774560928345e-01 2.461399696767330170e-02 -1.705199033021926880e-01 -1.621316671371459961e-01 2.218318432569503784e-01 -1.190660521388053894e-01 1.613667979836463928e-02 -2.090314924716949463e-01 1.735943555831909180e-01 -2.863218486309051514e-01 1.329853832721710205e-01 7.806102186441421509e-02 2.499891221523284912e-01 6.510580331087112427e-02 -8.238331228494644165e-02 -3.717280030250549316e-01 -8.474935591220855713e-02 -2.105455547571182251e-01 -1.322856098413467407e-01 -1.925080716609954834e-01 -9.136130660772323608e-02 6.630013138055801392e-02 2.560521662235260010e-01
-1.818608045578002930e-01 -1.612425148487091064e-01 -7.012035697698593140e-02 2.342878878116607666e-01 1.301032677292823792e-02 -7.173401862382888794e-02 3.071735203266143799e-01 8.581501990556716919e-02 -1.368227899074554443e-01 -1.779387742280960083e-01 5.156780481338500977e-01 1.009302772581577301e-02 -1.122248023748397827e-01 3.188438713550567627e-01 -8.808649331331253052e-02 3.862418606877326965e-02 -1.150555312633514404e-01 7.758771628141403198e-02 1.344782561063766479e-01 5.224194750189781189e-02 1.797904223203659058e-01 5.009103566408157349e-02 4.879073426127433777e-02 1.129650846123695374e-01 3.579620420932769775e-01 -2.417854219675064087e-01 -6.485790014266967773e-02 1.509496010839939117e-02 -1.098810210824012756e-01 2.843980863690376282e-02 -1.798568293452262878e-02 -1.997141987085342407e-01
-2.086138576269149780e-01 -1.414052993059158325e-01 -2.914885804057121277e-02 2.883237302303314209e-01 3.211637085769325495e-04 -1.586822909303009510e-03 8.259219676256179810e-02 1.623927205801010132e-01 2.642267644405364990e-01 -2.164915353059768677e-01 1.287422329187393188e-01 1.056302711367607117e-01 -7.425218075513839722e-02 1.450521200895309448e-01 -2.483126819133758545e-01 1.138245835900306702e-01 2.094002813100814819e-02 2.934377640485763550e-02 2.450900673866271973e-01 -1.775970160961151123e-01 -3.731990605592727661e-02 -1.128957141190767288e-02 7.601327449083328247e-02 -4.359230995178222656e-01 4.685465246438980103e-03 -2.122381776571273804e-01 -2.409171611070632935e-01 -1.820287257432937622e-01 -2.915602410212159157e-03 1.090048030018806458e-01 1.349080353975296021e-01 -3.422771692276000977e-01
-8.240362256765365601e-02 -1.166547834873199463e-01 -1.362672001123428345e-01 -2.428151220083236694e-01 1.665159910917282104e-01 9.898157417774200439e-02 1.269751489162445068e-01 -1.599198728799819946e-01 1.814459413290023804e-01 2.753979526460170746e-02 1.076514646410942078e-01 -2.739310823380947113e-02 -6.606725603342056274e-02 3.530099093914031982e-01 -4.284937307238578796e-02 3.341200947761535645e-01 -1.421268880367279053e-01 -3.019773587584495544e-02 -3.431053087115287781e-02 2.446599304676055908e-02 3.261838257312774658e-01 2.150500118732452393e-01 3.196970373392105103e-02 -3.015339672565460205e-01 -1.571971476078033447e-01 -1.873438358306884766e-01 -2.320518195629119873e-01 -3.476852178573608398e-01 1.739079356193542480e-01 -8.453737944364547729e-03 4.522677510976791382e-02 -5.985228926874697208e-04
-9.318079054355621338e-02 2.499337792396545410e-01 -5.871140956878662109e-02 3.612806499004364014e-01 4.523178935050964355e-02 -9.599003940820693970e-02 1.462369412183761597e-01 2.773066163063049316e-01 5.967459455132484436e-02 2.226419188082218170e-02 4.854963123798370361e-01 -9.510637074708938599e-02 4.808649793267250061e-02 6.285912543535232544e-02 -1.357282996177673340e-01 2.382784709334373474e-02 -1.940293759107589722e-01 2.143529653549194336e-01 -2.230328321456909180e-02 6.947764754295349121e-02 1.361599564552307129e-02 2.375873178243637085e-01 1.789832264184951782e-01 -1.073595359921455383e-01 -3.570790961384773254e-02 -8.421918749809265137e-02 -2.997934818267822266e-02 -3.892936408519744873e-01 -1.206882596015930176e-01 9.340123832225799561e-02 3.749351948499679565e-02 -1.914379596710205078e-01
2.792735397815704346e-02 -6.578405201435089111e-02 8.289221674203872681e-03 -1.524411737918853760e-01 -9.640232473611831665e-02 -9.875002317130565643e-03 3.161465227603912354e-01 2.097123116254806519e-01 6.509724073112010956e-03 -1.774668693542480469e-02 6.248219683766365051e-02 1.015557572245597839e-01 -9.611650556325912476e-02 -3.341818600893020630e-02 -9.525495767593383789e-02 9.694613516330718994e-02 1.028607860207557678e-01 -2.101903706789016724e-01 1.930133253335952759e-01 1.859662495553493500e-02 6.986238062381744385e-02 1.454525440931320190e-01 1.910046637058258057e-01 -2.516586184501647949e-01 1.677593439817428589e-01 -4.275735318660736084e-01 -3.092035949230194092e-01 -3.970516324043273926e-01 -1.959711909294128418e-01 1.489009857177734375e-01 1.550759375095367432e-01 8.836409449577331543e-02
4.737536609172821045e-02 -5.454107001423835754e-02 2.120503922924399376e-03 3.588329553604125977e-01 -1.652377098798751831e-02 -2.446564845740795135e-02 1.872475445270538330e-01 8.659497648477554321e-02 -2.163845747709274292e-01 2.481811195611953735e-01 3.560187816619873047e-01 4.322502389550209045e-02 -9.000673890113830566e-02 -7.218240946531295776e-02 -1.964242607355117798e-01 4.947899654507637024e-02 4.754876345396041870e-02 2.271172851324081421e-01 -1.813168264925479889e-02 -7.396142184734344482e-02 -1.061038300395011902e-01 2.250646799802780151e-01 6.760881096124649048e-02 7.601678371429443359e-02 1.958068907260894775e-01 -2.469209879636764526e-01 -4.259700775146484375e-01 -2.576480507850646973e-01 -2.044413425028324127e-02 7.497661560773849487e-02 1.757868677377700806e-01 1.233674511313438416e-01
8.806463330984115601e-02 -1.409310251474380493e-01 -2.496951818466186523e-01 -2.264141440391540527e-01 4.419394209980964661e-02 -3.198459744453430176e-01 2.689165771007537842e-01 -8.951701968908309937e-02 1.067369282245635986e-01 -9.445209801197052002e-02 3.364577591419219971e-01 -5.506644770503044128e-02 -2.008315771818161011e-01 2.221548929810523987e-02 1.145060807466506958e-01 -1.210902556777000427e-01 5.152356461621820927e-04 5.840104818344116211e-02 -6.591662764549255371e-02 -1.987863890826702118e-02 1.037774235010147095e-01 2.292263656854629517e-01 1.912100017070770264e-01 -1.249292790889739990e-01 1.489391177892684937e-01 -3.830004036426544189e-01 1.787150502204895020e-01 -1.882618367671966553e-01 1.604508422315120697e-02 -2.336820513010025024e-01 2.286675274372100830e-01 4.466557502746582031e-02
-4.284441843628883362e-02 -4.772757589817047119e-01 -1.330874413251876831e-01 -9.685273282229900360e-03 4.040927067399024963e-02 7.618166506290435791e-02 3.246064484119415283e-01 -2.182877659797668457e-01 1.699232906103134155e-01 -4.944699630141258240e-02 1.169569045305252075e-01 -1.878323554992675781e-01 -1.924374848604202271e-01 1.276344712823629379e-02 -3.037519007921218872e-02 1.219202131032943726e-01 -1.121351197361946106e-01 2.206820994615554810e-01 1.416451632976531982e-01 -1.348218228667974472e-02 1.431157533079385757e-02 5.894936993718147278e-02 -1.530347764492034912e-01 -1.854780465364456177e-01 -1.016992032527923584e-01 -3.559232056140899658e-01 -4.366962704807519913e-03 -3.719736933708190918e-01 1.867860555648803711e-01 6.741367280483245850e-02 2.857107482850551605e-02 -1.306361798197031021e-02
1.137484461069107056e-01 6.971045583486557007e-02 -9.688171744346618652e-02 -8.844146132469177246e-02 1.198227703571319580e-02 -1.089869588613510132e-01 2.392260879278182983e-01 2.130852192640304565e-01 3.961864113807678223e-02 -8.125013113021850586e-02 2.722843885421752930e-01 2.192133963108062744e-01 -1.059901267290115356e-01 1.017818301916122437e-01 4.708592593669891357e-02 7.202598266303539276e-03 -1.006584987044334412e-01 8.842643350362777710e-02 -1.168676465749740601e-01 -1.536762714385986328e-01 -2.262493968009948730e-01 2.129237204790115356e-01 1.686635315418243408e-01 1.101215183734893799e-01 6.285491585731506348e-02 -3.113403022289276123e-01 -3.059910237789154053e-01 -1.670626103878021240e-01 -1.454866528511047363e-01 2.612224221229553223e-01 3.951046764850616455e-01 1.893420219421386719e-01
3.586690500378608704e-02 2.050874233245849609e-01 1.675347611308097839e-02 8.185763657093048096e-02 -2.501975297927856445e-01 -1.831575185060501099e-01 2.243128865957260132e-01 3.226774930953979492e-02 1.012307927012443542e-01 -2.016721963882446289e-01 3.103080689907073975e-01 -8.989751338958740234e-02 4.860265552997589111e-02 3.422050476074218750e-01 1.155574992299079895e-01 8.126632124185562134e-02 -1.155347302556037903e-01 3.181835412979125977e-01 8.332993835210800171e-02 -6.922229379415512085e-02 1.211226880550384521e-01 -2.172104269266128540e-01 1.828703284263610840e-01 -9.440516680479049683e-02 1.694714464247226715e-02 -3.743652105331420898e-01 1.206660196185112000e-01 -7.999862544238567352e-03 -9.536911547183990479e-02 7.826535403728485107e-02 2.332359850406646729e-01 2.285652011632919312e-01
-1.918730139732360840e-01 4.718362167477607727e-02 -4.821724817156791687e-02 2.528360188007354736e-01 1.003710255026817322e-01 2.881311476230621338e-01 8.451887965202331543e-02 1.279626786708831787e-01 3.477576971054077148e-01 -4.388090968132019043e-02 3.776131272315979004e-01 -1.196456998586654663e-01 5.625335499644279480e-02 6.481016427278518677e-02 -1.179608181118965149e-01 3.428754210472106934e-02 5.742011591792106628e-02 1.807098835706710815e-01 3.793678060173988342e-02 -1.140162050724029541e-01 3.283877968788146973e-01 3.236149847507476807e-01 1.960929185152053833e-01 6.129899248480796814e-02 1.199610680341720581e-01 -2.934587001800537109e-01 -3.129176050424575806e-02 -2.046390622854232788e-01 -3.873696550726890564e-02 2.192014828324317932e-02 -1.246493235230445862e-01 -9.910765290260314941e-02
-2.607724964618682861e-01 1.697146147489547729e-01 -1.419989466667175293e-01 -1.059110760688781738e-01 -7.802427560091018677e-02 1.356612890958786011e-02 2.384083867073059082e-01 -1.503978073596954346e-01 2.331649214029312134e-01 -8.431186527013778687e-02 8.239904046058654785e-02 -2.337283939123153687e-01 -2.121778205037117004e-02 1.142092198133468628e-01 -6.372870504856109619e-02 3.106002509593963623e-01 4.168459400534629822e-02 2.561524510383605957e-01 1.638690978288650513e-01 1.324154436588287354e-01 -9.179686009883880615e-02 4.008127450942993164e-01 9.339475631713867188e-02 -1.480795145034790039e-01 1.879581958055496216e-01 -1.602879166603088379e-01 -3.636029660701751709e-01 -8.986297249794006348e-02 6.445086747407913208e-02 -8.261369913816452026e-02 -1.432711258530616760e-02 1.587758511304855347e-01
-1.785436868667602539e-01 -1.717593818902969360e-01 4.426561668515205383e-02 3.807646632194519043e-01 2.247713804244995117e-01 -1.035411953926086426e-01 5.837596207857131958e-02 -7.876154780387878418e-02 9.370250254869461060e-02 -1.270447522401809692e-01 3.842849731445312500e-01 8.493681252002716064e-02 1.580489128828048706e-01 2.550672888755798340e-01 -1.456873863935470581e-01 -2.173075452446937561e-02 -2.501758933067321777e-01 -9.796122461557388306e-02 -2.935272157192230225e-01 -7.951860874891281128e-02 -1.723690479993820190e-01 2.575305700302124023e-01 -8.036767132580280304e-03 -4.304613173007965088e-02 1.515094637870788574e-01 -2.141068428754806519e-01 -9.116268903017044067e-02 -2.225760370492935181e-01 3.545813262462615967e-02 1.699573397636413574e-01 9.612394869327545166e-02 -2.516761422157287598e-02
-2.536028623580932617e-01 -3.271768093109130859e-01 -5.448989942669868469e-02 1.367379724979400635e-01 2.123311720788478851e-02 -3.180315019562840462e-03 5.020747184753417969e-01 6.466895341873168945e-02 -3.210660815238952637e-02 -3.375648707151412964e-02 3.753030300140380859e-01 1.497313082218170166e-01 1.931164264678955078e-01 8.970151096582412720e-02 -3.442965447902679443e-02 3.441037833690643311e-01 1.068738177418708801e-01 2.059132046997547150e-02 1.462367326021194458e-01 -1.098715141415596008e-01 6.194862350821495056e-02 -3.779390081763267517e-02 7.769276201725006104e-02 -1.706883460283279419e-01 1.992111504077911377e-01 -6.407224386930465698e-02 3.580560535192489624e-02 -1.238539293408393860e-01 -5.222751945257186890e-02 -1.346926242113113403e-01 1.359352171421051025e-01 1.854110211133956909e-01
-2.266137301921844482e-01 -3.837080905213952065e-03 -1.678277999162673950e-01 3.763948082923889160e-01 -4.337535053491592407e-02 1.332578659057617188e-01 -2.947355969808995724e-04 1.545865740627050400e-02 2.504113018512725830e-01 1.857296749949455261e-02 4.212491214275360107e-01 1.218689512461423874e-02 9.127780795097351074e-02 1.507588028907775879e-01 -2.916927337646484375e-01 -5.734639242291450500e-02 6.419669836759567261e-03 -4.840885754674673080e-03 1.510695815086364746e-01 -3.796570748090744019e-02 2.117045819759368896e-01 3.229782283306121826e-01 1.249416172504425049e-01 -7.302569597959518433e-02 2.823963575065135956e-02 -2.729531824588775635e-01 -8.723270893096923828e-02 -1.716055124998092651e-01 1.041628420352935791e-02 6.266245245933532715e-02 6.294336915016174316e-02 -2.899484932422637939e-01
1.035795733332633972e-01 -1.924056857824325562e-01 -8.572862297296524048e-02 2.822151482105255127e-01 -2.088336050510406494e-01 -1.453620493412017822e-01 3.161638379096984863e-01 -1.010756343603134155e-01 5.803954601287841797e-02 -8.698400855064392090e-02 1.254690736532211304e-01 3.098591230809688568e-02 3.090375475585460663e-02 2.272153198719024658e-01 4.642245545983314514e-02 -6.285926699638366699e-02 6.012883037328720093e-02 3.863598108291625977e-01 -8.688154816627502441e-02 3.042488992214202881e-01 1.082235947251319885e-01 2.670581825077533722e-02 2.825371362268924713e-02 -2.279616594314575195e-01 -1.712904684245586395e-02 -2.361953407526016235e-01 3.317997455596923828e-01 -2.686031758785247803e-01 2.100607603788375854e-01 -3.638371825218200684e-02 3.422143682837486267e-02 -2.961588650941848755e-02
-1.126062422990798950e-01 6.365834176540374756e-02 6.734341382980346680e-02 -1.860435307025909424e-02 -2.567966580390930176e-01 -2.656604722142219543e-02 2.756398320198059082e-01 -1.472689658403396606e-01 3.295240402221679688e-01 -1.312642097473144531e-01 2.814666330814361572e-01 -2.401508986949920654e-01 -1.527938991785049438e-01 2.590696811676025391e-01 -1.906545311212539673e-01 2.993028461933135986e-01 -1.531773656606674194e-01 7.641375064849853516e-02 2.127562649548053741e-02 2.529989928007125854e-03 -2.614856958389282227e-01 1.708175241947174072e-01 8.279262483119964600e-02 4.078326746821403503e-03 1.789193153381347656e-01 -8.389632403850555420e-02 -3.768983855843544006e-02 -3.254490792751312256e-01 1.163346171379089355e-01 1.996068954467773438e-01 3.092918358743190765e-02 -7.488774601370096207e-03
1.102342233061790466e-01 -2.505114972591400146e-01 -9.960317611694335938e-02 2.262251824140548706e-02 2.010468393564224243e-02 -2.149916067719459534e-02 3.350095450878143311e-01 4.436312988400459290e-02 1.401069164276123047e-01 -2.332183159887790680e-02 -1.430461257696151733e-01 -8.520262688398361206e-02 -8.770339936017990112e-02 9.908046573400497437e-02 -6.279001384973526001e-02 -1.403460055589675903e-01 -2.796586975455284119e-02 1.331170499324798584e-01 2.602981030941009521e-01 -2.224574387073516846e-01 -1.566741317510604858e-01 3.972922861576080322e-01 2.718834280967712402e-01 -1.146228089928627014e-01 1.485298871994018555e-01 -4.071839451789855957e-01 -1.575007438659667969e-01 -9.905268996953964233e-02 -2.589034140110015869e-01 -5.043416749686002731e-03 1.194207072257995605e-01 -3.953578695654869080e-02
-2.808115184307098389e-01 -2.276180982589721680e-01 2.452426701784133911e-01 2.544388473033905029e-01 -9.275552630424499512e-02 -2.804432809352874756e-01 -9.784066677093505859e-02 -1.196312010288238525e-01 8.990324288606643677e-02 -3.335955440998077393e-01 4.833635687828063965e-02 -1.864185333251953125e-01 8.527670870535075665e-04 1.347387135028839111e-01 -1.253690123558044434e-01 2.627556622028350830e-01 1.128650978207588196e-01 2.362756431102752686e-01 -1.816031783819198608e-01 8.084386587142944336e-02 1.659112423658370972e-01 4.413992166519165039e-02 -5.947836488485336304e-02 -1.620191186666488647e-01 -1.017020791769027710e-01 -2.420640736818313599e-01 -1.722863614559173584e-01 -2.043050229549407959e-01 5.831096693873405457e-02 1.245256811380386353e-01 1.749269366264343262e-01 1.293632984161376953e-01
-1.458360999822616577e-01 4.707631096243858337e-02 -1.630448251962661743e-01 1.896463930606842041e-01 5.308820679783821106e-02 3.129515945911407471e-01 1.133356317877769470e-01 1.928253322839736938e-01 1.447267234325408936e-01 3.523860499262809753e-02 3.169802129268646240e-01 -1.714757382869720459e-01 5.058326944708824158e-02 1.677083969116210938e-01 -3.101120889186859131e-02 7.460568100214004517e-02 1.479613482952117920e-01 2.367035299539566040e-01 8.566209673881530762e-02 -1.167507767677307129e-01 2.144980132579803467e-01 4.569275677204132080e-01 7.436355948448181152e-02 1.045515537261962891e-01 9.363490343093872070e-02 -2.502085566520690918e-01 -1.089560464024543762e-01 -2.311366498470306396e-01 -2.542825043201446533e-02 1.440466642379760742e-01 -2.855911850929260254e-02 -2.118491083383560181e-01
-2.348755300045013428e-01 1.147113814949989319e-01 3.969231620430946350e-02 -2.173967659473419189e-01 -4.487794265151023865e-02 3.580070659518241882e-02 1.036483794450759888e-01 4.731573164463043213e-02 4.088350832462310791e-01 -1.065938770771026611e-01 3.499851822853088379e-01 -1.193111240863800049e-01 7.323036342859268188e-02 3.001400828361511230e-01 -1.047699972987174988e-01 1.221050769090652466e-01 2.389555796980857849e-02 2.708884179592132568e-01 1.736463755369186401e-01 8.509270846843719482e-02 1.284887343645095825e-01 1.013888642191886902e-01 -2.074416428804397583e-01 -1.497345417737960815e-01 3.472769856452941895e-01 -8.502322435379028320e-02 -1.835118085145950317e-01 -1.341132819652557373e-01 1.487878262996673584e-01 -7.259153574705123901e-02 5.873228609561920166e-02 1.267167478799819946e-01
-2.751977555453777313e-02 -2.343637645244598389e-01 -2.208503633737564087e-01 -1.562253236770629883e-01 -6.789401173591613770e-02 -2.047502547502517700e-01 1.016214787960052490e-01 4.790337756276130676e-02 -3.450434282422065735e-02 -1.583121418952941895e-01 1.041406542062759399e-01 -5.385893955826759338e-02 -1.288431286811828613e-01 2.229205667972564697e-01 1.373854726552963257e-01 -7.097856700420379639e-02 -1.525369435548782349e-01 1.903471499681472778e-01 8.097960054874420166e-02 -1.100103780627250671e-01 2.960834093391895294e-02 -2.382324188947677612e-01 2.500164508819580078e-01 -1.818396747112274170e-01 1.954043805599212646e-01 -1.130821779370307922e-01 -3.222709298133850098e-01 -3.771496713161468506e-01 2.621873915195465088e-01 -1.474182754755020142e-01 2.410183846950531006e-01 6.910192966461181641e-02
-2.270182967185974121e-01 -2.892076671123504639e-01 -3.486476838588714600e-01 -1.547721922397613525e-01 -1.076174229383468628e-01 -2.623714208602905273e-01 1.700000464916229248e-01 -4.549018666148185730e-02 1.002231314778327942e-01 9.944628924131393433e-02 2.335543930530548096e-01 1.835609227418899536e-01 2.508452832698822021e-01 -4.116782173514366150e-02 1.671531796455383301e-01 -7.494110614061355591e-02 2.233031764626502991e-02 1.459704041481018066e-01 -7.019675523042678833e-02 9.642787277698516846e-03 1.670040190219879150e-01 4.374710470438003540e-02 1.609962731599807739e-01 -1.191146746277809143e-01 5.059091839939355850e-03 -3.529159724712371826e-01 -2.813290357589721680e-01 -1.798121333122253418e-01 -8.476396650075912476e-02 -1.350691467523574829e-01 1.433063000440597534e-01 -1.510414481163024902e-01
-2.587887048721313477e-01 -5.663168057799339294e-02 8.940951526165008545e-02 8.020158857107162476e-02 -2.423435598611831665e-01 -1.585717797279357910e-01 1.557432115077972412e-01 3.697170643135905266e-03 -9.967229515314102173e-02 -2.420383542776107788e-01 2.836802005767822266e-01 -2.301284968852996826e-01 1.112133562564849854e-01 2.696948051452636719e-01 2.381614744663238525e-01 -3.561102449893951416e-01 -3.765687346458435059e-02 1.675020717084407806e-02 -2.112954109907150269e-01 1.771139055490493774e-01 1.059784963726997375e-01 -6.106652319431304932e-02 5.681031569838523865e-02 -2.462166994810104370e-01 -4.824128374457359314e-02 -2.489155977964401245e-01 -2.110654562711715698e-01 -1.257021129131317139e-01 1.121239289641380310e-01 -6.043973937630653381e-02 1.958749741315841675e-01 -3.013689629733562469e-02
-1.898320764303207397e-01 -5.033142566680908203e-01 -1.428357362747192383e-01 1.830171421170234680e-02 5.349456518888473511e-02 2.117400616407394409e-02 6.907386332750320435e-02 2.497912570834159851e-02 9.944493323564529419e-02 -7.011532038450241089e-02 -2.317854436114430428e-03 6.440825015306472778e-02 5.350511521100997925e-02 -3.770441934466362000e-02 1.683641783893108368e-02 3.455609381198883057e-01 -5.457749590277671814e-03 1.568704247474670410e-01 -1.414517126977443695e-02 2.779385745525360107e-01 6.886086612939834595e-02 4.294929504394531250e-01 -2.574021182954311371e-02 -5.187325179576873779e-02 3.528549801558256149e-03 -2.482326775789260864e-01 -2.760676145553588867e-01 -9.719712287187576294e-02 8.211959153413772583e-02 1.514804661273956299e-01 9.537038207054138184e-02 2.398571074008941650e-01
-1.259406656026840210e-01 -7.874014973640441895e-02 -5.655544623732566833e-02 -6.324968487024307251e-02 1.246002912521362305e-01 -3.234277069568634033e-01 1.035838127136230469e-01 2.262986302375793457e-01 1.114726141095161438e-01 -2.447718977928161621e-01 3.753556013107299805e-01 1.838491261005401611e-01 -1.433475315570831299e-01 8.266871422529220581e-02 1.887624114751815796e-01 -6.909672915935516357e-02 1.351861059665679932e-01 -8.189357817173004150e-03 1.082018017768859863e-01 -1.236885264515876770e-01 2.117374688386917114e-01 4.642768949270248413e-02 3.185257613658905029e-01 -7.305461913347244263e-02 1.815147884190082550e-02 -1.673967987298965454e-01 -1.975623965263366699e-01 -2.668555378913879395e-01 -2.231900095939636230e-01 -2.367835678160190582e-02 -2.593781054019927979e-01 1.359051764011383057e-01
-2.259568274021148682e-01 -1.181442737579345703e-01 6.953765451908111572e-02 4.231911003589630127e-01 3.485319437459111214e-03 9.271574020385742188e-02 -1.655245758593082428e-02 5.213287472724914551e-02 3.685559844598174095e-03 -1.085172072052955627e-01 3.308145701885223389e-01 -8.387777954339981079e-02 1.920751780271530151e-01 4.883407801389694214e-02 -1.767483800649642944e-01 -8.748543262481689453e-02 3.661176562309265137e-02 -4.011333733797073364e-02 5.972031876444816589e-02 -1.383371464908123016e-02 2.696730662137269974e-03 2.973028123378753662e-01 2.202259302139282227e-01 -2.580189406871795654e-01 1.260569691658020020e-01 -1.895324438810348511e-01 -3.200148940086364746e-01 -2.853613495826721191e-01 2.072336385026574135e-03 1.496863961219787598e-01 -8.206906914710998535e-02 -2.409327328205108643e-01
7.855426520109176636e-02 -2.822575569152832031e-01 -1.092021912336349487e-01 5.085284262895584106e-02 1.009810045361518860e-01 -8.190947771072387695e-02 -9.232737869024276733e-02 1.986641883850097656e-01 5.506194196641445160e-03 -3.848765194416046143e-01 2.113442271947860718e-01 -1.955718398094177246e-01 -8.376904577016830444e-02 1.074259206652641296e-01 -4.286847542971372604e-03 -1.315873581916093826e-03 -2.304460108280181885e-02 3.427544534206390381e-01 -1.356321871280670166e-01 1.156097277998924255e-01 -1.960552297532558441e-03 -9.847990423440933228e-02 1.732782423496246338e-01 -1.233130171895027161e-01 1.700512319803237915e-01 -1.976570487022399902e-01 -2.361114025115966797e-01 -2.397769093513488770e-01 2.661937475204467773e-01 1.086612790822982788e-01 3.359582424163818359e-01 6.024361029267311096e-02
-7.113046199083328247e-02 -1.367922872304916382e-01 2.405151575803756714e-01 -1.012843996286392212e-01 2.040316462516784668e-01 -7.535199075937271118e-02 6.853760033845901489e-02 1.486879885196685791e-01 4.692156240344047546e-02 -1.323254555463790894e-01 3.762207180261611938e-02 2.040807157754898071e-01 -1.953624188899993896e-01 2.417776286602020264e-01 -4.027974307537078857e-01 -2.729962393641471863e-02 -2.014644145965576172e-01 2.851986289024353027e-01 1.468725531594827771e-04 3.078616969287395477e-02 1.223204210400581360e-01 2.066475600004196167e-01 7.242657244205474854e-02 -5.730187520384788513e-02 -3.196785226464271545e-02 -4.418964684009552002e-01 -3.068341314792633057e-01 -8.234179764986038208e-02 -1.003144681453704834e-01 7.118904590606689453e-02 5.305508524179458618e-02 8.592920750379562378e-02
-1.649558991193771362e-01 -1.016964763402938843e-01 2.625559866428375244e-01 3.776319324970245361e-01 9.599974006414413452e-02 -1.011151373386383057e-01 4.477007314562797546e-03 2.863145768642425537e-01 2.136626094579696655e-01 1.121836528182029724e-02 2.990960478782653809e-01 -4.444628953933715820e-02 1.924976408481597900e-01 6.402261555194854736e-02 -1.440107822418212891e-01 2.130280435085296631e-02 -2.224499136209487915e-01 1.230964735150337219e-01 -1.609406322240829468e-01 -8.430396020412445068e-02 -1.604016870260238647e-01 2.026424854993820190e-01 1.916568279266357422e-01 -5.615562200546264648e-02 1.051249131560325623e-01 -1.505893021821975708e-01 -1.441860347986221313e-01 -2.930505275726318359e-01 1.397996991872787476e-01 1.263572126626968384e-01 2.381352186203002930e-01 -1.138931214809417725e-01
-3.689009547233581543e-01 -2.023190818727016449e-02 2.504441887140274048e-02 -1.550728529691696167e-01 -2.029925733804702759e-01 9.452547132968902588e-02 2.305035591125488281e-01 -1.881835013628005981e-01 4.228408634662628174e-01 -9.558752924203872681e-02 3.433606326580047607e-01 -1.205500513315200806e-01 -6.858304888010025024e-02 2.237014770507812500e-01 -1.418300811201334000e-02 1.813837140798568726e-02 -1.426641494035720825e-01 1.901564747095108032e-02 -8.782521635293960571e-02 9.343749284744262695e-02 -1.195421218872070312e-01 2.028945535421371460e-01 5.144897475838661194e-02 -6.463382393121719360e-02 -1.145500037819147110e-02 -2.810203433036804199e-01 -1.808646917343139648e-01 2.124954760074615479e-02 -2.477334737777709961e-01 -1.051844209432601929e-01 -1.087605208158493042e-01 1.689210385084152222e-01
-2.100594341754913330e-01 -2.531466782093048096e-01 9.220644831657409668e-02 1.720925122499465942e-01 1.612843275070190430e-01 1.637436151504516602e-01 6.967345625162124634e-02 7.886901497840881348e-02 9.465687721967697144e-02 1.638179272413253784e-01 4.092122614383697510e-01 3.570512309670448303e-02 4.689636826515197754e-02 4.400435835123062134e-02 1.426703929901123047e-01 7.872508466243743896e-02 -8.827871084213256836e-02 -1.290472596883773804e-01 -1.578362733125686646e-01 -1.630646586418151855e-01 -2.089873105287551880e-01 2.474601194262504578e-02 1.577580571174621582e-01 -2.997017800807952881e-01 6.575904786586761475e-02 -3.319349288940429688e-01 -3.215194214135408401e-03 -2.377029042690992355e-03 -6.391747295856475830e-02 3.984688594937324524e-02 4.032756984233856201e-01 1.918064504861831665e-01
8.706092834472656250e-02 -5.369840562343597412e-02 -1.156730279326438904e-01 1.954487524926662445e-02 3.519208729267120361e-01 -2.929261028766632080e-01 4.758492484688758850e-02 6.364236585795879364e-03 1.477669775485992432e-01 8.499240875244140625e-02 3.388456702232360840e-01 -6.660308688879013062e-03 -9.120028465986251831e-02 1.528636459261178970e-02 1.979812681674957275e-01 3.987000510096549988e-02 -2.313261628150939941e-01 2.500316798686981201e-01 1.113835722208023071e-01 1.961000710725784302e-01 1.050665825605392456e-01 7.018667459487915039e-02 2.082438319921493530e-01 4.492191225290298462e-02 -1.102412045001983643e-01 -4.472550153732299805e-01 -4.088081046938896179e-02 -1.441087666898965836e-02 2.401873655617237091e-02 -1.123562231659889221e-01 2.978259623050689697e-01 1.623289734125137329e-01
-1.588407009840011597e-01 -2.855924069881439209e-01 -9.094963967800140381e-02 1.424456294625997543e-02 -5.078667029738426208e-02 -5.477277189493179321e-02 -1.717690750956535339e-02 1.366728842258453369e-01 -8.082769066095352173e-02 -6.395353376865386963e-02 1.802643090486526489e-01 -1.165789067745208740e-01 -3.079635798931121826e-01 -6.591770052909851074e-02 7.475940510630607605e-03 9.886606782674789429e-02 -7.038974761962890625e-02 3.577115237712860107e-01 7.035151869058609009e-02 7.154147140681743622e-03 1.628327816724777222e-01 5.917350202798843384e-02 -1.405116021633148193e-01 2.755276486277580261e-02 2.005024701356887817e-01 -6.090182065963745117e-01 -6.880073249340057373e-02 -1.799038499593734741e-01 1.937127113342285156e-01 -5.839442834258079529e-03 -6.824801117181777954e-02 1.249019801616668701e-01
1.019588932394981384e-01 -4.435223937034606934e-01 -2.000607699155807495e-01 1.131823956966400146e-01 -1.867372393608093262e-01 -2.565315365791320801e-01 2.624774277210235596e-01 -1.265199482440948486e-01 1.459416281431913376e-02 -6.126094236969947815e-02 5.273810401558876038e-02 -3.391026705503463745e-02 -6.281902641057968140e-02 1.252813041210174561e-01 2.939546108245849609e-02 -1.407894045114517212e-01 -1.449367702007293701e-01 1.760555058717727661e-01 -1.040584594011306763e-01 1.263135224580764771e-01 6.577484309673309326e-02 -8.704809099435806274e-02 1.077665314078330994e-01 -1.777136623859405518e-01 1.160004958510398865e-01 -2.230010926723480225e-01 4.214375093579292297e-02 -5.007847547531127930e-01 8.270439505577087402e-02 -1.219047382473945618e-01 1.779349595308303833e-01 -5.708325654268264771e-02
-1.415356695652008057e-01 -1.888851225376129150e-01 1.197615563869476318e-01 4.979998245835304260e-02 7.022178918123245239e-02 2.428558468818664551e-02 -7.981353998184204102e-02 1.296408921480178833e-01 2.819038033485412598e-01 -1.633775830268859863e-01 -7.220999803394079208e-03 -1.588477403856813908e-03 -4.834963753819465637e-02 1.683467179536819458e-01 3.246813118457794189e-01 -9.685710817575454712e-02 -3.799362108111381531e-02 3.439734280109405518e-01 -2.557174265384674072e-01 5.880188941955566406e-02 1.963001638650894165e-01 1.692132800817489624e-01 1.890033036470413208e-01 -9.719564020633697510e-02 -1.106081157922744751e-01 -8.529648929834365845e-02 -3.243683278560638428e-01 -2.817885279655456543e-01 1.461814790964126587e-01 2.694453299045562744e-01 1.816273182630538940e-01 1.226422116160392761e-01
-2.321695089340209961e-01 1.827886998653411865e-01 -1.753719337284564972e-02 2.969101965427398682e-01 -7.454080879688262939e-02 1.119845509529113770e-01 2.193866521120071411e-01 1.304951310157775879e-01 -4.924873262643814087e-02 -1.641923189163208008e-01 1.422941535711288452e-01 -8.364683948457241058e-03 -8.539260178804397583e-02 3.327644467353820801e-01 -1.337424814701080322e-01 7.631906121969223022e-02 -1.454841643571853638e-01 2.298151254653930664e-01 -9.090099483728408813e-02 -2.805024981498718262e-01 -2.161067724227905273e-01 1.571365445852279663e-01 1.194458082318305969e-01 -2.434006035327911377e-01 1.263062562793493271e-02 -2.042097449302673340e-01 -1.394160836935043335e-01 -3.203174471855163574e-01 1.938572824001312256e-01 8.751300722360610962e-02 -3.005417995154857635e-02 -1.834508329629898071e-01
-9.084175527095794678e-02 -1.410318315029144287e-01 3.709132224321365356e-02 -2.122303545475006104e-01 6.715616583824157715e-02 -6.069271638989448547e-02 -1.141536086797714233e-01 -9.894051402807235718e-02 9.313988685607910156e-02 -2.193173915147781372e-01 1.050706952810287476e-02 -2.637575864791870117e-01 1.164588555693626404e-01 3.021114766597747803e-01 7.811556011438369751e-02 -1.494801193475723267e-01 -8.916988968849182129e-02 3.059094846248626709e-01 -7.085291296243667603e-02 1.628622263669967651e-01 2.159233540296554565e-01 1.744447499513626099e-01 -7.244068384170532227e-02 -1.097230538725852966e-01 -6.348398327827453613e-02 -4.613282978534698486e-01 -1.400382816791534424e-01 -3.460769057273864746e-01 1.981484442949295044e-01 -5.632449872791767120e-03 -7.415667641907930374e-03 1.081312745809555054e-01
-3.531347727403044701e-03 -1.074211001396179199e-01 3.022073209285736084e-01 2.928333878517150879e-01 1.820218861103057861e-01 -4.518738016486167908e-02 -2.488173171877861023e-02 2.533714473247528076e-01 2.924014031887054443e-01 -1.539131551980972290e-01 2.829413712024688721e-01 -1.091429367661476135e-01 -1.190370600670576096e-02 -5.278465896844863892e-02 -1.613257080316543579e-01 2.113163918256759644e-01 9.124763309955596924e-03 2.007404416799545288e-01 -1.890633106231689453e-01 -9.891963005065917969e-02 -1.252731382846832275e-01 2.550943568348884583e-02 1.729020029306411743e-01 -1.969670057296752930e-01 1.671514064073562622e-01 -2.566608786582946777e-01 -2.279796004295349121e-01 -2.126563042402267456e-01 -2.676347643136978149e-02 -3.183289617300033569e-02 2.451713383197784424e-01 -1.132145226001739502e-01
-1.984388083219528198e-01 -9.842823445796966553e-02 2.531256973743438721e-01 2.400118857622146606e-01 2.764202356338500977e-01 -1.792716234922409058e-01 3.177423775196075439e-02 2.463173121213912964e-01 1.125533953309059143e-01 3.559342026710510254e-02 5.752068012952804565e-02 -1.994792371988296509e-01 -2.291997522115707397e-01 2.810072004795074463e-01 -3.033722005784511566e-02 1.142439693212509155e-01 1.057827845215797424e-01 2.588159441947937012e-01 -2.053211480379104614e-01 -2.108342498540878296e-01 2.425694838166236877e-02 1.350960135459899902e-02 -2.192898653447628021e-02 -1.768032461404800415e-01 4.779035970568656921e-02 -3.411828875541687012e-01 -2.616497874259948730e-01 -1.741774976253509521e-01 -7.505474239587783813e-02 -4.639416560530662537e-02 9.397894144058227539e-02 1.584979593753814697e-01
-4.949316009879112244e-02 -3.836704194545745850e-01 -2.421358833089470863e-03 1.017889156937599182e-01 -1.029299274086952209e-01 8.276986330747604370e-02 2.089758962392807007e-01 2.123825252056121826e-02 9.373889118432998657e-02 4.860904440283775330e-02 1.543640643358230591e-01 -1.103494167327880859e-01 2.085702419281005859e-01 1.985685378313064575e-01 3.477653488516807556e-02 3.371572792530059814e-01 -1.901775598526000977e-01 3.175843060016632080e-01 7.622596621513366699e-02 8.081533014774322510e-02 -1.975533664226531982e-01 1.766629815101623535e-01 -7.439683377742767334e-02 -1.913743168115615845e-01 3.066526353359222412e-01 -4.301108047366142273e-02 -1.429252177476882935e-01 -2.318875342607498169e-01 7.553360611200332642e-02 -1.975118517875671387e-01 2.030997872352600098e-01 1.250073462724685669e-01
-3.206436336040496826e-01 -1.114228889346122742e-01 1.192540973424911499e-01 3.291861414909362793e-01 1.096624322235584259e-02 -4.814404249191284180e-02 2.397620230913162231e-01 2.057410776615142822e-01 1.214869469404220581e-01 -1.177966222167015076e-02 4.447605609893798828e-01 1.936770677566528320e-01 -2.044181376695632935e-01 -7.594570517539978027e-02 1.669905036687850952e-01 -6.815716158598661423e-03 -1.267999261617660522e-01 1.949067972600460052e-02 -1.579040586948394775e-01 1.641322821378707886e-01 -3.869778290390968323e-02 -2.232364937663078308e-02 3.681535273790359497e-02 -2.996211647987365723e-01 1.510180439800024033e-02 -2.137565910816192627e-01 -1.910763233900070190e-02 -1.329712476581335068e-02 -3.087998628616333008e-01 9.969425201416015625e-02 4.678249731659889221e-02 -1.372036039829254150e-01
-2.386406213045120239e-01 -2.083109766244888306e-01 -2.226944454014301300e-02 -2.517663240432739258e-01 -1.009580418467521667e-01 3.934414684772491455e-02 -7.862608879804611206e-02 3.991519287228584290e-02 1.689964681863784790e-01 -1.489120721817016602e-01 -1.136048603802919388e-02 -8.465284854173660278e-02 1.837495118379592896e-01 3.058385550975799561e-01 2.185612618923187256e-01 1.531690657138824463e-01 -2.454385459423065186e-01 1.934973746538162231e-01 -3.769922628998756409e-02 -3.540620952844619751e-02 2.010899782180786133e-01 6.284326314926147461e-02 2.342965602874755859e-01 -1.009939983487129211e-01 1.312458664178848267e-01 -2.667300403118133545e-01 1.178279295563697815e-01 -3.750394582748413086e-01 2.403204739093780518e-01 2.086753249168395996e-01 7.418481260538101196e-02 1.225781068205833435e-02
-1.248500198125839233e-01 -4.770592227578163147e-02 1.235935166478157043e-01 3.418577611446380615e-01 1.414394658058881760e-02 4.414547607302665710e-02 4.032382071018218994e-01 1.280293706804513931e-02 2.397421300411224365e-01 -2.689799964427947998e-01 -1.236693263053894043e-01 1.654434949159622192e-01 -6.885820627212524414e-02 3.057727217674255371e-01 2.478593774139881134e-02 7.968707941472530365e-03 -2.510000579059123993e-02 1.597094833850860596e-01 -1.291688233613967896e-01 1.129039898514747620e-01 -2.124727889895439148e-02 -2.829970121383666992e-01 5.048162862658500671e-02 -1.183428764343261719e-01 6.190203875303268433e-02 -4.461435377597808838e-01 1.839966326951980591e-02 7.988256961107254028e-02 -1.747188856825232506e-03 1.151045262813568115e-01 1.927105933427810669e-01 3.202974051237106323e-02
-2.056179381906986237e-02 -6.803955882787704468e-02 -6.535525899380445480e-03 -1.573286950588226318e-01 -2.244296222925186157e-01 -6.444043666124343872e-02 3.663843274116516113e-01 1.916458159685134888e-01 2.819910272955894470e-02 1.257863789796829224e-01 7.811384648084640503e-02 1.128200218081474304e-01 -2.238705940544605255e-02 1.571491658687591553e-01 -2.589206211268901825e-02 1.752730906009674072e-01 -1.314006745815277100e-01 9.679318964481353760e-02 -2.223841473460197449e-02 4.301456809043884277e-01 -1.980800181627273560e-01 3.356999456882476807e-01 1.146649420261383057e-01 -6.639512628316879272e-02 -9.876276552677154541e-02 -2.982101440429687500e-01 -2.142237871885299683e-01 -3.113808110356330872e-02 -5.702687054872512817e-02 -8.057686686515808105e-02 2.541082799434661865e-01 -2.261162549257278442e-01
-6.675471365451812744e-02 -1.827531903982162476e-01 -1.345947086811065674e-01 1.639837920665740967e-01 -2.961618006229400635e-01 -2.965740561485290527e-01 5.143653973937034607e-02 4.628619644790887833e-03 4.639549646526575089e-03 3.003594931215047836e-03 2.001346349716186523e-01 1.961027644574642181e-02 2.335568219423294067e-01 2.209360599517822266e-01 2.613493204116821289e-01 -8.072537183761596680e-02 -1.441588550806045532e-01 -4.862745106220245361e-02 -9.224883466958999634e-02 -5.822651088237762451e-02 2.904242277145385742e-01 -1.497974991798400879e-01 1.667219400405883789e-01 -1.788650304079055786e-01 -2.493236809968948364e-01 -2.821493148803710938e-01 -2.450465708971023560e-01 -2.549704611301422119e-01 -2.122973836958408356e-02 -1.958555579185485840e-01 1.082280576229095459e-01 -3.435453772544860840e-02
-5.759860947728157043e-02 7.607040554285049438e-02 -7.307772990316152573e-03 3.708572387695312500e-01 2.103522606194019318e-02 -1.545424461364746094e-01 2.312187701463699341e-01 -7.967585697770118713e-03 1.962230503559112549e-01 -2.264951914548873901e-01 7.065201550722122192e-02 1.739546209573745728e-01 7.975050061941146851e-02 1.023442000150680542e-01 -1.700329929590225220e-01 -1.218437701463699341e-01 -1.396207064390182495e-01 3.270511925220489502e-01 1.182748004794120789e-01 -1.261140555143356323e-01 -2.499424368143081665e-01 3.020716607570648193e-01 2.064647525548934937e-01 -1.018547490239143372e-01 -1.245801374316215515e-01 -2.156751006841659546e-01 -2.669323682785034180e-01 -2.242180705070495605e-01 -6.359864957630634308e-03 2.014750242233276367e-01 4.934694245457649231e-02 -1.037678215652704239e-02
-1.879276484251022339e-01 -1.917941421270370483e-01 -8.544550836086273193e-02 3.517116606235504150e-01 -4.595536738634109497e-02 4.158272966742515564e-02 6.289816927164793015e-03 1.705573648214340210e-01 2.235653623938560486e-02 1.460635066032409668e-01 4.492045640945434570e-01 -1.350823342800140381e-01 1.927194744348526001e-02 7.331334054470062256e-02 -6.955153495073318481e-02 4.491294175386428833e-02 6.194265931844711304e-02 2.495456039905548096e-01 2.369578331708908081e-01 -1.763129383325576782e-01 2.268604189157485962e-02 4.447597563266754150e-01 5.231318250298500061e-02 -1.090038381516933441e-02 1.297484934329986572e-01 -3.137060403823852539e-01 -8.186688274145126343e-02 -1.041315272450447083e-01 9.495696425437927246e-02 -5.215150304138660431e-03 -3.517168015241622925e-02 -1.089002862572669983e-01
-2.344981580972671509e-01 -1.188960000872612000e-01 3.019962273538112640e-02 4.393804073333740234e-02 -7.528483122587203979e-02 -7.355331629514694214e-02 1.420635730028152466e-01 4.565274715423583984e-02 3.748381435871124268e-01 -5.236168578267097473e-02 1.636989265680313110e-01 3.997541964054107666e-02 2.495879773050546646e-03 9.159132838249206543e-02 1.909534484148025513e-01 -5.211927369236946106e-02 -1.525724381208419800e-01 -1.133539900183677673e-01 9.197583794593811035e-02 1.373718976974487305e-01 1.354162693023681641e-01 1.144591569900512695e-01 -9.205596521496772766e-03 -3.173594176769256592e-01 8.988964371383190155e-03 -6.923048198223114014e-02 -6.120272874832153320e-01 8.548049256205558777e-03 -1.788496822118759155e-01 7.194271683692932129e-02 1.661520451307296753e-01 1.883617192506790161e-01
2.376980520784854889e-02 -1.295379847288131714e-01 1.623874530196189880e-02 -2.121494524180889130e-02 8.621358871459960938e-02 2.405155599117279053e-01 3.242632448673248291e-01 -1.674893051385879517e-01 3.549671471118927002e-01 1.034727394580841064e-01 2.275592088699340820e-02 -7.728873938322067261e-02 -6.790006160736083984e-02 1.977832429111003876e-02 2.426910214126110077e-02 1.373499780893325806e-01 -3.102453611791133881e-02 2.469682544469833374e-01 -1.675376296043395996e-02 -9.769108891487121582e-02 2.558383941650390625e-01 1.595119386911392212e-01 -3.629056364297866821e-02 -1.977689117193222046e-01 -1.419743448495864868e-01 -1.242764890193939209e-01 -7.664294540882110596e-02 -5.766918063163757324e-01 1.722627319395542145e-02 1.196333914995193481e-01 1.535167992115020752e-01 -2.177105471491813660e-02
-1.100074499845504761e-01 1.113955602049827576e-01 -4.051266610622406006e-02 2.754031419754028320e-01 1.405547857284545898e-01 -1.074488013982772827e-01 2.146171033382415771e-01 4.965174943208694458e-02 -2.666164422407746315e-03 -1.142473295331001282e-01 1.529276520013809204e-01 2.328574657440185547e-01 8.437338471412658691e-02 2.145786434412002563e-01 -1.457642465829849243e-01 -2.299370467662811279e-01 -2.178880870342254639e-01 1.466689556837081909e-01 -7.332819700241088867e-02 -2.587136253714561462e-02 -1.786139309406280518e-01 4.599703550338745117e-01 6.622289866209030151e-02 -5.638167262077331543e-02 -7.404670119285583496e-02 -2.081426978111267090e-01 -3.746132925152778625e-02 -4.328717589378356934e-01 -9.106116741895675659e-02 6.725219637155532837e-02 8.028947561979293823e-02 -1.315376311540603638e-01
-2.829765975475311279e-01 -5.637053027749061584e-02 -2.305630892515182495e-01 2.590256333351135254e-01 -1.021389216184616089e-01 1.736726909875869751e-01 2.049668319523334503e-02 1.116764694452285767e-01 2.212394922971725464e-01 1.311023533344268799e-01 3.534448146820068359e-01 -1.563566476106643677e-01 9.749611839652061462e-03 -4.434881731867790222e-02 -4.843823611736297607e-02 -1.137311221100389957e-03 8.496484905481338501e-02 1.456307321786880493e-01 1.886221468448638916e-01 -1.726266443729400635e-01 9.815592318773269653e-02 4.498173296451568604e-01 7.212263066321611404e-03 1.839382573962211609e-02 9.942391514778137207e-02 -3.458670973777770996e-01 -1.757631748914718628e-01 -1.438511312007904053e-01 1.361589320003986359e-02 1.231973916292190552e-01 -4.350869730114936829e-02 -1.362886577844619751e-01
-3.759311884641647339e-02 -2.136802822351455688e-01 -1.002565994858741760e-01 -6.901309825479984283e-03 -1.592065691947937012e-01 -4.974948242306709290e-02 6.183590367436408997e-02 7.973963767290115356e-02 2.736114524304866791e-02 -1.814560741186141968e-01 2.059219926595687866e-01 1.951531618833541870e-01 -5.002434924244880676e-02 1.722032874822616577e-01 1.392606645822525024e-01 -5.593160912394523621e-02 -1.476291269063949585e-01 5.949104949831962585e-02 -8.766078948974609375e-02 -5.838637053966522217e-02 3.681812286376953125e-01 2.512477934360504150e-01 2.901198267936706543e-01 -2.553224861621856689e-01 1.255375444889068604e-01 -5.836618691682815552e-02 8.381551504135131836e-02 -4.545154869556427002e-01 -1.324984431266784668e-01 -2.901121973991394043e-01 3.303199261426925659e-02 -1.261992603540420532e-01
-9.148345142602920532e-02 -2.901331782341003418e-01 1.298374831676483154e-01 -4.689126461744308472e-02 1.561688929796218872e-01 -1.150529906153678894e-01 7.828240841627120972e-02 3.532485365867614746e-01 2.434712201356887817e-01 -8.306741714477539062e-02 4.092406481504440308e-02 -1.426223963499069214e-01 -1.339850127696990967e-01 2.312471866607666016e-01 -2.275054454803466797e-01 -5.608004704117774963e-02 -2.153302282094955444e-01 2.080855518579483032e-01 -6.446903944015502930e-02 -1.727358400821685791e-01 1.699706912040710449e-02 1.484268456697463989e-01 -1.169281750917434692e-01 -3.938434422016143799e-01 -6.059271842241287231e-02 -1.572414785623550415e-01 -3.066121935844421387e-01 -1.551993936300277710e-01 -3.501731529831886292e-02 -5.289258435368537903e-02 1.951310932636260986e-01 4.443012177944183350e-02
1.142137423157691956e-01 -1.588134914636611938e-01 -1.087263897061347961e-01 -1.605571359395980835e-01 1.063192114233970642e-01 -9.640567004680633545e-02 3.534077405929565430e-01 -1.434802412986755371e-01 1.970399767160415649e-01 5.522349849343299866e-03 1.660182774066925049e-01 4.466635733842849731e-02 -1.804182082414627075e-01 1.404673606157302856e-01 1.147425621747970581e-01 -1.042442619800567627e-01 -1.801090501248836517e-02 1.766839809715747833e-02 -7.852072827517986298e-03 -6.332406401634216309e-02 -1.666527241468429565e-01 2.756268382072448730e-01 3.498089909553527832e-01 -2.659525908529758453e-02 1.253496706485748291e-01 -3.752050995826721191e-01 -5.391619727015495300e-02 -2.484802901744842529e-01 5.440459400415420532e-02 -3.526097238063812256e-01 1.796647161245346069e-01 3.296388313174247742e-02
-6.262173503637313843e-02 -8.133325725793838501e-02 -2.894735038280487061e-01 3.387198224663734436e-02 -2.847348153591156006e-02 1.868749260902404785e-01 9.632059931755065918e-02 1.408812217414379120e-02 3.220551013946533203e-01 1.584397442638874054e-02 1.031713560223579407e-02 -2.366710901260375977e-01 1.801037490367889404e-01 3.229837417602539062e-01 -4.388205334544181824e-02 2.995045483112335205e-01 -1.601197719573974609e-01 6.527079641819000244e-02 -7.803361117839813232e-02 5.355772748589515686e-02 3.633818328380584717e-01 2.227185070514678955e-01 -1.993707614019513130e-03 -1.213572919368743896e-01 5.602420493960380554e-02 -3.409458398818969727e-01 -1.546423733234405518e-01 -1.398547142744064331e-01 2.021350264549255371e-01 -1.319863796234130859e-01 -7.992925494909286499e-02 8.986508101224899292e-02
-9.811139106750488281e-02 -3.439920842647552490e-01 -1.241575852036476135e-01 5.362145230174064636e-02 1.735876202583312988e-01 -1.550446748733520508e-01 9.587895870208740234e-02 -6.009302288293838501e-02 -7.337794639170169830e-03 2.666700184345245361e-01 2.527304589748382568e-01 1.417404413223266602e-01 -1.125792041420936584e-01 1.217353865504264832e-01 1.128769740462303162e-01 2.008464336395263672e-01 -1.969152837991714478e-01 7.520633190870285034e-02 1.416243016719818115e-01 -9.036010503768920898e-02 3.938552439212799072e-01 2.474602460861206055e-01 1.977316290140151978e-02 3.659083321690559387e-02 -1.272840648889541626e-01 -2.676533460617065430e-01 -1.469563245773315430e-01 -3.290709853172302246e-01 3.558396175503730774e-02 -4.828643798828125000e-02 -1.727370023727416992e-01 9.577253460884094238e-02
-2.492271922528743744e-02 -1.529972255229949951e-01 1.863259524106979370e-01 -2.454248443245887756e-02 2.683700919151306152e-01 -5.851826444268226624e-02 3.020786680281162262e-02 3.236122429370880127e-02 -4.174537956714630127e-02 -2.335192859172821045e-01 3.776725754141807556e-02 2.388519980013370514e-02 -1.142047569155693054e-01 3.024436235427856445e-01 -2.244993746280670166e-01 -1.007222607731819153e-01 -2.273995578289031982e-01 1.423876881599426270e-01 9.903439320623874664e-03 4.735190421342849731e-02 -6.551643460988998413e-02 1.667166203260421753e-01 1.391701251268386841e-01 -2.013493888080120087e-02 1.527885627001523972e-02 -6.185210347175598145e-01 -2.391673624515533447e-01 -8.345337957143783569e-02 -1.480498909950256348e-01 1.600131988525390625e-01 1.189039424061775208e-01 -7.141213864088058472e-02
-9.952448308467864990e-03 1.158437952399253845e-01 -7.464474439620971680e-02 -2.778413705527782440e-02 7.321783155202865601e-02 1.139822602272033691e-01 3.822266161441802979e-01 1.881697773933410645e-01 1.115862950682640076e-01 -1.105073168873786926e-01 3.285681009292602539e-01 4.163723438978195190e-02 1.532967835664749146e-01 -1.418582648038864136e-01 8.745722472667694092e-02 -2.986887097358703613e-01 -3.914531320333480835e-02 3.729102611541748047e-01 9.564337879419326782e-02 2.717031538486480713e-01 1.012572422623634338e-01 2.232705950736999512e-01 6.474027037620544434e-02 -2.463414371013641357e-01 -4.019767045974731445e-02 -1.651298552751541138e-01 9.083195030689239502e-02 -2.350767105817794800e-01 1.706307530403137207e-01 7.938049733638763428e-02 1.671120971441268921e-01 3.401935100555419922e-02
8.679965138435363770e-02 -1.291137486696243286e-01 5.983095616102218628e-02 9.571573697030544281e-03 -1.913792341947555542e-01 -2.292982637882232666e-01 5.060699954628944397e-02 -6.022629886865615845e-02 3.948035240173339844e-01 -1.471604108810424805e-01 1.970356851816177368e-01 2.488892674446105957e-01 -1.350151188671588898e-02 1.554924696683883667e-01 -1.505118757486343384e-01 1.451562643051147461e-01 -2.433622032403945923e-01 -2.022019214928150177e-02 -1.315368860960006714e-01 -9.729323536157608032e-02 -9.600617736577987671e-02 2.885378599166870117e-01 2.317088991403579712e-01 -1.012035086750984192e-01 6.936374306678771973e-02 -1.029535979032516479e-01 -2.244354039430618286e-01 -3.713740706443786621e-01 9.569503366947174072e-02 2.715955972671508789e-01 2.261833101511001587e-02 2.035544812679290771e-02
-8.036248385906219482e-02 -1.573026180267333984e-01 -2.323070764541625977e-01 2.223817259073257446e-01 2.621515095233917236e-02 1.352596580982208252e-01 2.839508652687072754e-02 1.844545006752014160e-01 1.503421366214752197e-01 -9.942784160375595093e-02 2.228225320577621460e-01 1.632115244865417480e-01 2.357544004917144775e-02 1.909449398517608643e-01 -2.939662933349609375e-01 -1.438270788639783859e-02 -9.035713970661163330e-03 -2.250253967940807343e-02 2.060097604990005493e-01 -8.822465687990188599e-02 -1.201814599335193634e-02 5.885082483291625977e-02 -3.978834301233291626e-02 -3.402114510536193848e-01 4.432618618011474609e-02 -2.854489088058471680e-01 -2.669279873371124268e-01 -3.361761271953582764e-01 7.980533689260482788e-02 -5.866725370287895203e-02 9.163231402635574341e-02 -3.485477864742279053e-01
-1.011522933840751648e-01 -1.205191463232040405e-01 -2.164615690708160400e-01 2.934350371360778809e-01 -8.514671772718429565e-02 1.754646748304367065e-01 4.875160753726959229e-02 9.587565064430236816e-02 3.121199458837509155e-02 -1.211568638682365417e-01 3.319719135761260986e-01 1.984537094831466675e-01 8.179991692304611206e-02 3.467660248279571533e-01 -2.502626478672027588e-01 -1.125920265913009644e-01 6.331757456064224243e-02 -8.713709563016891479e-02 3.350394964218139648e-01 1.631163805723190308e-01 -4.013762995600700378e-02 2.843638956546783447e-01 1.818526387214660645e-01 -2.578123509883880615e-01 -3.456817939877510071e-02 -1.496112793684005737e-01 -8.928106725215911865e-02 -4.635641351342201233e-02 1.139375939965248108e-01 -1.149918437004089355e-01 3.624765574932098389e-02 -1.774798631668090820e-01
-1.019937098026275635e-01 8.417656272649765015e-02 -1.647552549839019775e-01 8.043094724416732788e-02 3.188642561435699463e-01 2.418083325028419495e-02 5.213186959736049175e-04 2.508371472358703613e-01 9.142544865608215332e-02 -1.988885737955570221e-02 2.975196838378906250e-01 1.722430437803268433e-01 -1.954747438430786133e-01 -1.075064092874526978e-01 -1.870625764131546021e-01 -1.859400868415832520e-01 1.303600370883941650e-01 3.610397502779960632e-02 1.721576601266860962e-01 -5.356737971305847168e-02 5.787455663084983826e-02 1.901567131280899048e-01 8.310355246067047119e-02 -1.584970653057098389e-01 -1.002384722232818604e-01 -4.051450788974761963e-01 -1.289952695369720459e-01 -3.720874190330505371e-01 -1.060861125588417053e-01 2.945603616535663605e-02 1.836497336626052856e-01 1.999394744634628296e-01
-1.944613158702850342e-01 8.598927408456802368e-02 -1.855155825614929199e-01 -2.960302808787673712e-04 4.524431377649307251e-02 -1.581009477376937866e-01 8.621450513601303101e-02 -8.132965303957462311e-03 3.217287659645080566e-01 -1.631567180156707764e-01 2.566305696964263916e-01 6.162776798009872437e-02 7.765685021877288818e-02 1.192955821752548218e-01 3.369308710098266602e-01 -7.954970747232437134e-02 -2.787545025348663330e-01 3.688206896185874939e-02 9.949482232332229614e-02 1.657068431377410889e-01 1.775059252977371216e-01 1.359247863292694092e-01 -3.200357407331466675e-02 -3.906995654106140137e-01 -1.063691452145576477e-01 -2.040811628103256226e-01 7.001741975545883179e-02 5.549573898315429688e-02 -2.951789796352386475e-01 -1.932829320430755615e-01 1.957489848136901855e-01 -4.587351903319358826e-02
-1.658081077039241791e-02 -3.549066558480262756e-02 -5.012838169932365417e-02 6.847856193780899048e-02 1.353279650211334229e-01 -1.055216342210769653e-01 8.407332748174667358e-02 -4.370705224573612213e-03 4.693643748760223389e-02 -1.691629141569137573e-01 2.396290302276611328e-01 3.818684220314025879e-01 -4.449008405208587646e-02 1.805790811777114868e-01 -2.028385996818542480e-01 -1.604888141155242920e-01 -2.645446062088012695e-01 3.299685120582580566e-01 8.933760225772857666e-02 -1.141892671585083008e-01 -1.002054512500762939e-01 3.779860436916351318e-01 2.149976193904876709e-01 -1.376540958881378174e-01 -2.057124525308609009e-01 -2.838215231895446777e-01 -9.299639612436294556e-02 -2.014902681112289429e-01 -6.921259313821792603e-02 1.200047433376312256e-01 9.900213032960891724e-02 9.595214389264583588e-03
-1.822902411222457886e-01 -3.736766427755355835e-02 -2.095946073532104492e-01 3.622461259365081787e-01 4.414686188101768494e-02 1.833821684122085571e-01 2.036389559507369995e-01 1.641555428504943848e-01 5.259485915303230286e-02 -3.901211917400360107e-02 3.039437830448150635e-01 -1.698884069919586182e-01 -2.375370450317859650e-02 4.596013575792312622e-02 -1.841366142034530640e-01 -7.331379503011703491e-02 8.815225213766098022e-02 1.521618068218231201e-01 3.110292740166187286e-02 -1.547887623310089111e-01 2.584209442138671875e-01 3.859858810901641846e-01 5.954325199127197266e-02 -2.214648574590682983e-02 1.542460620403289795e-01 -3.278708755970001221e-01 2.064817771315574646e-02 -2.326065897941589355e-01 1.527995765209197998e-01 8.844128996133804321e-02 -8.203749358654022217e-02 -1.391459852457046509e-01
-3.862243890762329102e-02 -1.829094141721725464e-01 -3.395452201366424561e-01 -1.769622564315795898e-01 -2.190887182950973511e-02 -2.702367603778839111e-01 -1.046578735113143921e-01 2.131237983703613281e-01 1.958099603652954102e-01 -1.232996582984924316e-01 3.109130561351776123e-01 -1.150480732321739197e-01 1.702494174242019653e-01 2.269165366888046265e-01 2.437168657779693604e-01 -2.164075672626495361e-01 -1.352465003728866577e-01 2.225744724273681641e-01 1.079436093568801880e-01 3.230344131588935852e-02 -1.075460910797119141e-01 2.632757127285003662e-01 2.253374084830284119e-02 5.348072201013565063e-02 -6.705934554338455200e-02 -1.260929107666015625e-01 -3.091783225536346436e-01 -1.511427164077758789e-01 -5.998473614454269409e-02 -2.795316092669963837e-02 1.683371365070343018e-01 4.567337781190872192e-02
-6.100580468773841858e-02 -2.451263219118118286e-01 9.134061634540557861e-02 1.347570121288299561e-01 2.832122445106506348e-01 -5.186628177762031555e-02 -2.175411209464073181e-02 -1.673156917095184326e-01 -1.397765427827835083e-02 -3.027125597000122070e-01 2.644163966178894043e-01 -9.840030968189239502e-02 5.922294780611991882e-02 7.271021604537963867e-02 -2.993347123265266418e-02 1.992790699005126953e-01 -1.188999041914939880e-01 3.846118152141571045e-01 -5.838620662689208984e-02 -5.507053062319755554e-02 -4.609980806708335876e-02 2.909900248050689697e-01 -2.271519228816032410e-02 -2.510281205177307129e-01 1.859705299139022827e-01 -2.654847800731658936e-01 -1.802138388156890869e-01 -4.093000292778015137e-02 -6.358750164508819580e-02 -2.266891896724700928e-01 1.449183374643325806e-01 2.073688507080078125e-01
1.176992896944284439e-03 -2.025710195302963257e-01 1.172633767127990723e-01 -2.310823053121566772e-01 1.183841750025749207e-01 5.868134647607803345e-02 6.596918404102325439e-02 1.568640023469924927e-01 2.750441730022430420e-01 -1.752146482467651367e-01 1.464656740427017212e-01 -2.436528205871582031e-01 -3.294510394334793091e-02 2.039128541946411133e-01 1.953523457050323486e-01 -1.158536225557327271e-01 -1.934002339839935303e-01 2.088661491870880127e-01 1.755632460117340088e-01 -1.624612510204315186e-01 2.125234305858612061e-01 2.785543501377105713e-01 -2.330861836671829224e-01 -2.858777642250061035e-01 1.159260421991348267e-01 -1.451773792505264282e-01 -2.867253124713897705e-01 -8.060833066701889038e-02 2.072155773639678955e-01 -1.911511644721031189e-02 -1.810110732913017273e-02 7.998364977538585663e-03
-2.822394967079162598e-01 -3.102673888206481934e-01 -3.700222820043563843e-02 -2.983874268829822540e-02 -4.194230437278747559e-01 6.874671578407287598e-02 2.476436831057071686e-02 -8.586868643760681152e-02 2.363449782133102417e-01 -3.376939147710800171e-02 1.674542427062988281e-01 -9.319631755352020264e-02 2.311430275440216064e-01 3.252577781677246094e-01 7.057181000709533691e-02 1.827871203422546387e-01 -1.570924669504165649e-01 1.717169731855392456e-01 4.481271654367446899e-02 1.447598785161972046e-01 5.597766116261482239e-02 6.150217354297637939e-02 1.372046917676925659e-01 -7.329941540956497192e-02 2.486887425184249878e-01 -2.068623006343841553e-01 -9.047482162714004517e-02 -2.411336749792098999e-01 2.233688980340957642e-01 -1.088021770119667053e-01 -1.574749499559402466e-02 2.566718310117721558e-02
-1.809578090906143188e-01 -8.531405031681060791e-02 -1.188664063811302185e-01 -2.172725275158882141e-03 -1.454290002584457397e-02 1.255096942186355591e-01 9.650342911481857300e-02 1.188545003533363342e-01 8.165070414543151855e-02 3.119966015219688416e-02 9.788725292310118675e-04 7.578413933515548706e-02 8.257665485143661499e-02 1.300160214304924011e-02 3.953171074390411377e-01 1.079532504081726074e-02 -2.339456528425216675e-01 2.381610274314880371e-01 1.480533182621002197e-01 -2.231599390506744385e-01 1.415827870368957520e-01 3.426454961299896240e-01 3.319665417075157166e-02 -1.730221956968307495e-01 1.653846055269241333e-01 -2.022293210029602051e-01 -2.087924629449844360e-01 -3.482376933097839355e-01 -3.391901850700378418e-01 -1.401115059852600098e-01 9.514041990041732788e-02 3.415429592132568359e-02
2.155840583145618439e-02 -3.414076566696166992e-01 -5.661240965127944946e-02 1.773177236318588257e-01 4.039495289325714111e-01 -1.153376772999763489e-01 8.127573132514953613e-02 2.473319321870803833e-02 2.428051978349685669e-01 5.129115283489227295e-02 3.065801560878753662e-01 -6.805717945098876953e-02 -4.143702611327171326e-02 -4.681038483977317810e-02 7.337738573551177979e-02 1.247797161340713501e-01 -1.920916736125946045e-01 3.750340938568115234e-01 8.399374037981033325e-02 -1.123612523078918457e-01 7.285877317190170288e-02 1.619554311037063599e-01 1.677667908370494843e-02 1.607489436864852905e-01 -2.212054841220378876e-02 -3.779824376106262207e-01 -1.561939716339111328e-01 -8.028549700975418091e-02 -4.900746047496795654e-02 -1.749704480171203613e-01 8.957053720951080322e-02 9.711895883083343506e-02
3.635660745203495026e-03 -2.387895882129669189e-01 -7.710365951061248779e-02 2.327388525009155273e-01 -1.500477641820907593e-01 1.451023221015930176e-01 -1.567576453089714050e-02 1.304480135440826416e-01 2.745719552040100098e-01 -2.612607479095458984e-01 2.633840143680572510e-01 -7.004648447036743164e-02 -1.745637655258178711e-01 1.559852957725524902e-01 1.448455154895782471e-01 -4.451584536582231522e-03 -1.208455488085746765e-01 1.582890301942825317e-01 8.963377028703689575e-02 1.415297985076904297e-01 -5.054514855146408081e-02 -2.248127758502960205e-01 -1.025172472000122070e-01 -1.053336262702941895e-01 -2.191325128078460693e-01 -1.848776042461395264e-01 -2.743512988090515137e-01 -1.334795653820037842e-01 3.797490596771240234e-01 1.036755591630935669e-01 2.306172102689743042e-01 4.942640662193298340e-02
1.073915436863899231e-01 -3.818131089210510254e-01 1.644957065582275391e-01 2.394944727420806885e-01 -1.036149859428405762e-01 -2.572638392448425293e-01 4.496019706130027771e-02 -5.899741128087043762e-02 2.818069458007812500e-01 2.116581052541732788e-01 1.148660406470298767e-01 1.285362243652343750e-01 -7.038354873657226562e-02 1.396101713180541992e-01 -9.233713150024414062e-02 7.500136643648147583e-02 -1.695821285247802734e-01 1.261738836765289307e-01 -2.406689105555415154e-03 8.101245760917663574e-02 -5.505668371915817261e-02 4.307762384414672852e-01 1.835257858037948608e-01 -8.529609441757202148e-02 1.912869065999984741e-01 -1.159571632742881775e-01 -2.983345389366149902e-01 -2.106983959674835205e-01 -3.902446851134300232e-02 1.202592924237251282e-01 5.437044426798820496e-02 -1.190155930817127228e-02
1.028570085763931274e-01 -7.863546907901763916e-02 -9.778764098882675171e-02 -2.165101282298564911e-02 5.485564842820167542e-02 -2.873233854770660400e-01 1.976419538259506226e-01 -6.274750083684921265e-02 3.705775439739227295e-01 -3.490598872303962708e-02 3.310770392417907715e-01 9.731096029281616211e-02 -1.936888992786407471e-01 1.476149708032608032e-01 5.083665251731872559e-02 -2.102935612201690674e-01 6.885395944118499756e-02 -4.846182465553283691e-02 -9.661434218287467957e-03 -2.429421432316303253e-02 -2.012819796800613403e-01 1.826290488243103027e-01 2.485385686159133911e-01 -2.095203101634979248e-01 1.661949604749679565e-01 -2.238738983869552612e-01 2.097923867404460907e-02 -2.922287583351135254e-01 1.498468071222305298e-01 -2.289595901966094971e-01 2.347913533449172974e-01 2.947003580629825592e-03
5.436426773667335510e-02 -1.849909126758575439e-01 2.524018585681915283e-01 4.200709611177444458e-02 -1.576303541660308838e-01 1.412536352872848511e-01 2.643906474113464355e-01 2.668456137180328369e-01 2.764711380004882812e-01 -5.969671159982681274e-02 -1.056076586246490479e-01 1.087149158120155334e-01 7.088254392147064209e-02 1.811498701572418213e-01 -6.854373216629028320e-02 -2.654269151389598846e-02 -1.625369638204574585e-01 -1.887268014252185822e-02 1.560168713331222534e-01 -1.121654659509658813e-01 4.229317978024482727e-02 9.377800673246383667e-02 3.168449401855468750e-01 -1.072277128696441650e-01 2.038489729166030884e-01 -1.373328119516372681e-01 -2.696533799171447754e-01 -3.655902147293090820e-01 -1.660769134759902954e-01 -2.539123594760894775e-02 2.374646514654159546e-01 1.663148701190948486e-01
-1.104646995663642883e-01 -1.464466005563735962e-01 1.512259691953659058e-01 7.360844407230615616e-03 1.241309121251106262e-01 -2.474292665719985962e-01 1.257747262716293335e-01 -3.033913858234882355e-02 -3.580285608768463135e-02 -2.695141434669494629e-01 2.240141481161117554e-01 1.193516924977302551e-01 5.660742521286010742e-02 2.330016195774078369e-01 -1.369954347610473633e-01 -1.382158249616622925e-01 -1.521280109882354736e-01 2.824342250823974609e-02 -8.600892499089241028e-03 -4.826483502984046936e-02 -1.124484613537788391e-01 1.116500869393348694e-01 2.535088658332824707e-01 -2.330704480409622192e-01 1.658117771148681641e-01 -4.121938645839691162e-01 -3.711580038070678711e-01 1.436149626970291138e-01 -4.953099042177200317e-02 -3.119691647589206696e-02 1.629608571529388428e-01 2.460468411445617676e-01
-1.084349751472473145e-01 -1.035538017749786377e-01 3.285633325576782227e-01 1.572632193565368652e-01 -4.369245469570159912e-02 5.744641646742820740e-02 3.400402665138244629e-01 9.827075153589248657e-02 3.051590025424957275e-01 1.008581072092056274e-01 -1.969797015190124512e-01 1.834047883749008179e-01 2.233797758817672729e-01 2.429014593362808228e-01 8.349657803773880005e-02 2.675218693912029266e-02 3.092207573354244232e-02 5.637957900762557983e-02 6.989072263240814209e-02 1.107023879885673523e-01 8.841440081596374512e-03 1.771418005228042603e-01 2.466964721679687500e-01 -2.505799531936645508e-01 1.254726201295852661e-01 -2.054088413715362549e-01 -2.011702209711074829e-01 -3.044124841690063477e-01 -1.247579604387283325e-01 7.029624283313751221e-02 1.237687021493911743e-01 1.368967294692993164e-01
-1.283545047044754028e-01 -2.739962637424468994e-01 -1.013574600219726562e-01 1.098204478621482849e-01 -1.603002995252609253e-01 6.510491669178009033e-02 1.231079399585723877e-01 -8.109895139932632446e-02 1.260520070791244507e-01 -6.858357042074203491e-02 8.612305670976638794e-02 -9.650761634111404419e-02 7.721055299043655396e-02 4.102206528186798096e-01 1.274336576461791992e-01 8.499519526958465576e-02 5.630919337272644043e-02 1.858574105426669121e-03 -3.010256960988044739e-02 2.567392587661743164e-01 2.236943840980529785e-01 3.282902836799621582e-01 1.166746299713850021e-02 6.193957477807998657e-02 -1.251169145107269287e-01 -4.024853706359863281e-01 -1.907244138419628143e-02 -8.924444019794464111e-02 2.470299452543258667e-01 2.431205660104751587e-01 -3.023912012577056885e-02 2.462025880813598633e-01
-1.373320519924163818e-01 1.707806587219238281e-01 4.927623271942138672e-02 2.569179534912109375e-01 1.821673363447189331e-01 -9.233399480581283569e-02 1.826104372739791870e-01 4.187823738902807236e-03 1.853750050067901611e-01 -1.784195005893707275e-01 1.635584384202957153e-01 9.457590430974960327e-02 9.357248246669769287e-02 1.604971736669540405e-01 -2.457416616380214691e-02 -1.871079504489898682e-01 -4.112569093704223633e-01 3.119285404682159424e-01 -2.065291255712509155e-01 -2.152837216854095459e-01 -2.025582082569599152e-02 3.075702190399169922e-01 3.236884996294975281e-02 2.473637834191322327e-02 4.524553939700126648e-02 -2.176358699798583984e-01 -1.768509894609451294e-01 -1.289298236370086670e-01 8.574554324150085449e-02 7.779790461063385010e-02 2.484851777553558350e-01 -1.089898422360420227e-01
[truncated: 3,269,007 more chars]
