# Supplementary material for: The Language of Innovation
Source: PLoS One. 2020 Apr 30;15(4):e0230107. doi: 10.1371/journal.pone.0230107 (PMC7194493; doi:10.1371/journal.pone.0230107)
Supplement: S18 File — (GZ) [file pone.0230107.s018.tar.gz › 1996-2000/V2Run_11_VS_4500_embeddings1996-2000ED32.txt]

-2.884737253189086914e-01 -2.566497325897216797e-01 1.753304898738861084e-02 -1.232584909303113818e-04 2.237276434898376465e-01 -1.595893800258636475e-01 -1.822812706232070923e-01 2.104755192995071411e-01 -1.364115029573440552e-01 2.869780957698822021e-01 -9.090039879083633423e-02 1.576606184244155884e-01 2.437648773193359375e-01 -1.270248293876647949e-01 -2.107089459896087646e-01 -6.638496369123458862e-02 -1.744990295264869928e-04 -9.923411160707473755e-02 1.123456656932830811e-01 -3.043036162853240967e-01 -1.173720359802246094e-01 4.827079549431800842e-02 1.160205006599426270e-01 -1.249830424785614014e-01 -5.787085369229316711e-02 1.251994967460632324e-01 2.409252673387527466e-01 -2.337412908673286438e-02 3.310146182775497437e-02 -2.188865840435028076e-01 3.887093067169189453e-01 3.370986878871917725e-02
-2.072090059518814087e-01 -1.102121733129024506e-02 -4.220466613769531250e-01 -3.476356863975524902e-01 1.202732324600219727e-01 -2.244438230991363525e-01 -1.385397315025329590e-01 -3.907845169305801392e-02 -1.414372473955154419e-01 2.693228423595428467e-02 1.726119667291641235e-01 3.254403769969940186e-01 5.363944172859191895e-02 -1.532040070742368698e-02 4.502833634614944458e-02 1.223210245370864868e-01 9.923169761896133423e-02 -2.280957847833633423e-01 -1.566634923219680786e-01 1.193835288286209106e-01 -1.702700853347778320e-01 1.522574871778488159e-01 -2.159258574247360229e-01 -8.721662312746047974e-02 1.453806906938552856e-01 1.316008716821670532e-01 -6.619791686534881592e-02 -1.047898307442665100e-01 7.795562036335468292e-03 -2.140630781650543213e-01 2.589058279991149902e-01 1.485296487808227539e-01
-7.519499957561492920e-02 5.427638068795204163e-03 -3.332562744617462158e-01 1.774185448884963989e-01 1.864971071481704712e-01 -7.107339799404144287e-02 -2.660939097404479980e-01 1.159742567688226700e-02 -6.320146471261978149e-02 3.187043070793151855e-01 -1.246791183948516846e-01 2.052250653505325317e-01 2.730376124382019043e-01 2.456476241350173950e-01 8.165120333433151245e-02 3.111641108989715576e-01 1.947760730981826782e-01 -1.025076583027839661e-01 1.670585870742797852e-01 -1.430414766073226929e-01 -1.027829349040985107e-01 2.751190215349197388e-02 -3.297831118106842041e-01 2.358995750546455383e-02 1.582441776990890503e-01 1.256095916032791138e-01 -3.067540191113948822e-02 -1.257404237985610962e-01 8.292795158922672272e-03 6.510201096534729004e-02 1.848358809947967529e-01 1.609454303979873657e-01
-8.622432500123977661e-02 -8.708461374044418335e-02 -2.540724277496337891e-01 -2.298759063705801964e-03 1.463556736707687378e-01 -2.218174934387207031e-01 -1.769399195909500122e-01 -2.838568761944770813e-03 2.960346937179565430e-01 2.740840986371040344e-02 -8.502137660980224609e-02 4.704014863818883896e-03 -1.351911872625350952e-01 -2.395973801612854004e-01 1.972485035657882690e-01 5.146502256393432617e-01 1.892254315316677094e-02 -3.569474220275878906e-01 9.108281135559082031e-02 -2.906687259674072266e-01 -3.111455030739307404e-02 -9.899402409791946411e-02 1.854799874126911163e-02 -1.688214838504791260e-01 1.440710201859474182e-02 1.449179500341415405e-01 1.099773123860359192e-01 -5.869111791253089905e-02 -5.018538236618041992e-02 1.230498962104320526e-02 2.090115994215011597e-01 -1.095772348344326019e-02
-2.374117672443389893e-01 2.303303480148315430e-01 -2.500874698162078857e-01 -1.621923446655273438e-01 2.996976375579833984e-01 -8.378013223409652710e-02 -2.724840939044952393e-01 -6.610706448554992676e-02 -1.584083139896392822e-01 2.087120413780212402e-01 -6.888002902269363403e-02 2.158131599426269531e-01 1.494214534759521484e-01 5.995097011327743530e-02 -1.479950696229934692e-01 2.984090149402618408e-01 1.148843318223953247e-01 -3.875694423913955688e-02 -1.742480844259262085e-01 -1.990397870540618896e-01 -1.975786406546831131e-03 1.498504877090454102e-01 -2.831706404685974121e-01 -1.955055259168148041e-02 -5.566161125898361206e-02 6.962154805660247803e-02 -1.890301853418350220e-01 2.864175438880920410e-01 -6.956467777490615845e-02 -7.162071764469146729e-03 2.235799431800842285e-01 3.368796035647392273e-02
-1.546307466924190521e-02 -1.288943290710449219e-01 -6.498163938522338867e-02 9.516835212707519531e-02 2.279995679855346680e-01 -3.300955519080162048e-02 -1.387786716222763062e-01 -2.078593224287033081e-01 -3.624564111232757568e-01 1.807968467473983765e-01 -5.515984445810317993e-02 3.048885762691497803e-01 1.721033751964569092e-01 1.698223650455474854e-01 -9.347105026245117188e-02 2.839231789112091064e-01 1.688640862703323364e-01 -6.315153837203979492e-02 -3.050283193588256836e-01 -2.401192933320999146e-01 -1.438078433275222778e-01 5.984907969832420349e-02 -2.088944017887115479e-01 -2.054791003465652466e-01 3.590482473373413086e-02 7.511212676763534546e-02 -7.853818684816360474e-02 5.731919035315513611e-02 6.444391794502735138e-03 -2.191609293222427368e-01 2.860088944435119629e-01 8.292089402675628662e-02
-1.367625892162322998e-01 -2.180723100900650024e-02 5.605874583125114441e-02 1.331951618194580078e-01 8.988111466169357300e-02 -9.643288701772689819e-02 -5.545086413621902466e-02 1.354696601629257202e-01 -1.459957063198089600e-01 2.844174802303314209e-01 3.023607842624187469e-02 2.147058583796024323e-02 8.023270964622497559e-02 7.347889989614486694e-02 4.835649952292442322e-02 5.205565094947814941e-01 2.974752187728881836e-01 -1.569590270519256592e-01 -1.857201904058456421e-01 -2.012631297111511230e-01 -6.071035191416740417e-02 -1.069596707820892334e-01 -1.662180870771408081e-01 -2.877790927886962891e-01 9.603809565305709839e-02 2.208351045846939087e-01 3.640006482601165771e-02 1.292722970247268677e-01 1.674192547798156738e-01 4.652947559952735901e-02 3.289073109626770020e-01 -6.553748995065689087e-02
-4.433844983577728271e-02 1.417996734380722046e-01 3.360600024461746216e-02 3.158776760101318359e-01 3.807033300399780273e-01 -2.568460702896118164e-01 -2.575101256370544434e-01 7.543195784091949463e-02 -8.683839440345764160e-02 1.313459128141403198e-01 -1.169409677386283875e-01 3.577125668525695801e-01 2.506029605865478516e-01 -1.957712695002555847e-02 3.936206549406051636e-02 2.467161715030670166e-01 1.423225402832031250e-01 -2.576452791690826416e-01 -3.904084861278533936e-02 1.452700514346361160e-02 -4.215987771749496460e-02 1.212038006633520126e-02 -5.797825008630752563e-02 -1.942433416843414307e-01 -2.815020456910133362e-02 2.502410113811492920e-01 1.702307164669036865e-01 1.519962996244430542e-01 9.840367734432220459e-02 -1.812197864055633545e-01 1.058659031987190247e-01 3.832637518644332886e-02
-1.699979454278945923e-01 -8.871088176965713501e-02 -1.503030490130186081e-02 -1.649472564458847046e-01 1.447219401597976685e-01 -3.208251893520355225e-01 -2.674566805362701416e-01 7.245399802923202515e-02 -6.031143665313720703e-02 2.672229111194610596e-01 9.285451471805572510e-02 1.726151816546916962e-02 3.536621928215026855e-01 -1.112992614507675171e-01 4.747823625802993774e-02 2.445212751626968384e-01 -9.073875844478607178e-02 -1.104400902986526489e-01 -2.157938480377197266e-01 -2.285414636135101318e-01 -3.068451881408691406e-01 1.324402391910552979e-01 -1.709426566958427429e-02 4.237720370292663574e-02 6.575290579348802567e-03 3.512490093708038330e-01 1.428669504821300507e-02 -1.043907180428504944e-01 1.437507718801498413e-01 3.543601557612419128e-02 5.169833078980445862e-02 2.440135776996612549e-01
-9.356114268302917480e-02 -1.646047085523605347e-01 -1.751149296760559082e-01 3.258481621742248535e-02 1.590792685747146606e-01 -2.886905670166015625e-01 -3.803919255733489990e-01 2.335378080606460571e-01 1.594309061765670776e-01 1.024687662720680237e-01 -2.176333591341972351e-02 6.878010928630828857e-02 -2.328920662403106689e-01 -5.974432453513145447e-02 -5.578296259045600891e-02 3.053466975688934326e-01 -1.809033304452896118e-01 -4.633374884724617004e-02 -6.200366467237472534e-02 -1.929323524236679077e-01 1.114857345819473267e-01 7.004473358392715454e-02 -1.599445641040802002e-01 -2.181051224470138550e-01 4.965051193721592426e-04 5.335660278797149658e-02 -7.575321942567825317e-02 -9.483901411294937134e-02 -2.455588243901729584e-02 -3.336697816848754883e-01 3.574872016906738281e-01 -7.426926493644714355e-02
4.610641673207283020e-02 5.597436800599098206e-02 -1.515634953975677490e-01 2.514757215976715088e-02 2.341848164796829224e-01 -2.080144137144088745e-01 -1.929437965154647827e-01 1.872507035732269287e-01 -2.598902881145477295e-01 1.855221092700958252e-01 -2.603704333305358887e-01 1.766567677259445190e-01 1.936023682355880737e-02 2.272103279829025269e-01 -9.582859277725219727e-02 2.587579190731048584e-01 1.403863579034805298e-01 8.839254081249237061e-02 -1.028459593653678894e-01 -3.664697110652923584e-01 1.090393811464309692e-01 8.000083267688751221e-02 -1.629224866628646851e-01 -1.164636462926864624e-01 -3.263904154300689697e-02 3.730294704437255859e-01 5.886753648519515991e-02 -6.498573720455169678e-02 -1.158330775797367096e-02 6.845819950103759766e-02 2.789126932621002197e-01 1.015895977616310120e-01
-1.927061229944229126e-01 2.995083294808864594e-02 5.004757642745971680e-02 9.105180203914642334e-02 1.703767925500869751e-01 -1.301991939544677734e-01 -2.755776643753051758e-01 -2.837186492979526520e-02 -2.249829322099685669e-01 1.858133673667907715e-01 -8.947308361530303955e-02 1.982319653034210205e-01 7.639420777559280396e-02 1.443277746438980103e-01 -2.245514690876007080e-01 3.400816023349761963e-01 1.659846901893615723e-01 -1.837872415781021118e-01 -7.095315377227962017e-04 -7.957590371370315552e-02 -2.787080593407154083e-02 -8.505862951278686523e-02 -2.502459883689880371e-01 -4.332086443901062012e-01 4.628523718565702438e-03 1.654773652553558350e-01 3.476466983556747437e-02 -4.219293594360351562e-03 6.865412741899490356e-02 -1.710886880755424500e-02 3.015010952949523926e-01 2.296688109636306763e-01
-1.267987042665481567e-01 1.951144076883792877e-02 -1.158610433340072632e-01 -1.918789595365524292e-01 7.524398714303970337e-02 -1.622963249683380127e-01 -1.842795014381408691e-01 4.592980444431304932e-02 -2.829024195671081543e-01 2.245178967714309692e-01 -2.939761849120259285e-03 -5.117972381412982941e-03 3.368194401264190674e-01 5.328655615448951721e-02 1.627343893051147461e-01 9.466348588466644287e-02 2.333873808383941650e-01 -2.976166903972625732e-01 -6.284356117248535156e-02 -9.116504341363906860e-02 -2.769203782081604004e-01 2.107324749231338501e-01 7.368962466716766357e-02 -2.450667619705200195e-01 3.305763751268386841e-02 3.238782286643981934e-02 2.573499381542205811e-01 -9.044396877288818359e-02 -2.698438614606857300e-02 5.628873035311698914e-02 3.985489010810852051e-01 -4.297783225774765015e-02
-2.817024290561676025e-01 -2.411808669567108154e-01 -2.040696144104003906e-01 -3.097723051905632019e-02 1.223534122109413147e-01 -2.774638235569000244e-01 -8.831992745399475098e-02 -7.815213501453399658e-02 -2.031547874212265015e-01 7.115608453750610352e-02 8.069930225610733032e-02 2.534896321594715118e-02 2.615649402141571045e-01 -1.991686820983886719e-01 1.421644389629364014e-01 2.647540271282196045e-01 1.328041553497314453e-01 -2.744131088256835938e-01 -1.086264178156852722e-01 8.000864833593368530e-02 -2.480802386999130249e-01 -1.290218234062194824e-01 1.843304932117462158e-01 -1.072287410497665405e-01 2.609854638576507568e-01 2.122687697410583496e-01 2.455885708332061768e-01 2.765964344143867493e-02 -1.488257348537445068e-01 1.346088200807571411e-02 5.966858565807342529e-02 1.648629903793334961e-01
-4.409084916114807129e-01 1.716042160987854004e-01 -1.905059963464736938e-01 1.313194334506988525e-01 1.528155952692031860e-01 -1.159789636731147766e-01 -8.465645462274551392e-02 -2.200005948543548584e-02 -2.664855122566223145e-01 3.558346927165985107e-01 4.793903604149818420e-02 8.969184011220932007e-02 -9.623846970498561859e-03 -4.495655000209808350e-02 -8.318273723125457764e-02 2.382875084877014160e-01 -2.256727814674377441e-01 1.651094481348991394e-02 -1.166204661130905151e-01 -2.744747698307037354e-01 -1.779780536890029907e-01 1.365182735025882721e-02 -1.269178986549377441e-01 -7.542580366134643555e-02 -5.236802250146865845e-02 -9.131768345832824707e-02 -2.207210510969161987e-01 -8.089496195316314697e-02 -2.846030890941619873e-01 -9.063636884093284607e-03 7.146486081182956696e-03 2.511923611164093018e-01
-9.332108497619628906e-02 5.543936043977737427e-02 6.008763611316680908e-02 1.967012584209442139e-01 2.120549231767654419e-01 -1.404426246881484985e-02 2.373197115957736969e-02 6.665248423814773560e-02 -5.852723866701126099e-02 -4.461540281772613525e-02 -3.943779692053794861e-02 2.728101611137390137e-01 2.527417838573455811e-01 -1.503220051527023315e-01 -9.038055688142776489e-02 1.611230671405792236e-01 4.109884798526763916e-01 -1.292328238487243652e-01 -1.344931423664093018e-01 -2.340935319662094116e-01 -1.483637690544128418e-01 -5.091280862689018250e-02 -2.942948639392852783e-01 -2.844113111495971680e-01 -1.417371779680252075e-01 2.797797918319702148e-01 1.478428691625595093e-01 -8.374541997909545898e-02 -1.260010600090026855e-01 -2.020145021378993988e-02 2.980692684650421143e-01 -1.037963107228279114e-01
-2.257873304188251495e-02 -3.140259068459272385e-04 -1.412753909826278687e-01 1.880415678024291992e-01 9.880674630403518677e-02 -2.815666496753692627e-01 -1.933473348617553711e-01 2.864843606948852539e-01 -3.336644545197486877e-02 1.751296669244766235e-01 1.001559048891067505e-01 1.830154061317443848e-01 -1.538527011871337891e-01 -8.770548552274703979e-02 1.353364884853363037e-01 1.513731032609939575e-01 -1.936312615871429443e-01 -2.287452667951583862e-01 -1.189268901944160461e-01 -1.710672676563262939e-01 -1.219744831323623657e-01 2.758292257785797119e-01 -2.665336430072784424e-01 -2.270251512527465820e-01 -3.181045353412628174e-01 8.035862445831298828e-02 1.679178476333618164e-01 -7.721970975399017334e-02 -4.895255714654922485e-02 -1.923938691616058350e-01 1.638090163469314575e-01 -1.815292984247207642e-01
-3.247710466384887695e-01 -2.002088874578475952e-01 -3.943209722638130188e-02 -5.147548392415046692e-02 -1.074638497084379196e-02 -3.644423782825469971e-01 -1.029555946588516235e-01 -1.959958346560597420e-03 -3.027506172657012939e-01 -9.933581203222274780e-02 1.782199740409851074e-01 2.708229124546051025e-01 6.812521815299987793e-02 1.598285324871540070e-02 -3.840019553899765015e-02 2.525135278701782227e-01 -1.441957335919141769e-02 -1.035224124789237976e-01 -1.629162579774856567e-01 1.093044877052307129e-01 -4.232616126537322998e-01 1.090497076511383057e-01 7.425981014966964722e-02 -9.313344955444335938e-02 1.423929035663604736e-01 2.303498052060604095e-02 2.968697063624858856e-02 -2.308135293424129486e-02 8.929237723350524902e-02 1.594214737415313721e-01 3.447540402412414551e-01 2.868009917438030243e-02
-6.998656690120697021e-02 -7.504010200500488281e-02 -3.067046105861663818e-01 1.980202039703726768e-03 7.355446368455886841e-02 -5.664161220192909241e-02 -5.429819226264953613e-01 4.271942004561424255e-02 -1.594153940677642822e-01 1.386580318212509155e-01 1.959754824638366699e-01 3.382209315896034241e-02 1.697417348623275757e-01 6.074746325612068176e-02 1.009149104356765747e-01 2.013322263956069946e-01 3.026123344898223877e-02 -1.957844197750091553e-01 -1.684559732675552368e-01 1.728688739240169525e-02 -2.322911620140075684e-01 1.234077438712120056e-01 7.835666090250015259e-02 -2.851845026016235352e-01 2.005096822977066040e-01 8.165863901376724243e-02 5.048296228051185608e-02 -1.193155944347381592e-01 1.678839698433876038e-02 -1.186176836490631104e-01 2.064373195171356201e-01 -2.784031331539154053e-01
-8.019045740365982056e-02 -1.537451893091201782e-01 -2.737195976078510284e-02 -3.377470374107360840e-02 1.653681993484497070e-01 -5.344161987304687500e-01 -2.748951315879821777e-01 1.524824947118759155e-01 1.339945197105407715e-01 9.359282255172729492e-02 -3.291749162599444389e-04 9.813041239976882935e-02 -2.915619611740112305e-01 -1.805346012115478516e-01 -8.967124670743942261e-02 3.058373332023620605e-01 6.068586558103561401e-02 -5.695890635251998901e-02 2.408558689057826996e-02 -1.236199960112571716e-01 -1.975245624780654907e-01 2.596816606819629669e-02 -8.041364140808582306e-03 -1.776758432388305664e-01 -4.943332448601722717e-02 2.305749505758285522e-01 4.111261293292045593e-02 -2.262888997793197632e-01 4.936694167554378510e-03 -2.233685106039047241e-01 1.905256956815719604e-01 -1.091689020395278931e-01
-1.203954890370368958e-01 -2.108094245195388794e-01 -8.611570112407207489e-03 1.008301451802253723e-01 2.523132860660552979e-01 -4.594123363494873047e-01 -2.568620145320892334e-01 1.162685006856918335e-01 9.828346222639083862e-02 4.849902167916297913e-02 -9.530842304229736328e-02 9.199622273445129395e-02 -3.170557916164398193e-01 -9.496778249740600586e-02 2.230008505284786224e-02 2.856504619121551514e-01 7.160007953643798828e-02 -2.900099456310272217e-01 -1.062580011785030365e-02 -2.629074156284332275e-01 7.290361821651458740e-02 7.469584047794342041e-02 4.942781850695610046e-02 -3.393217176198959351e-02 -4.725029319524765015e-02 1.871732436120510101e-02 1.651615798473358154e-01 4.085160046815872192e-02 -1.285630762577056885e-01 -6.330354604870080948e-03 3.362117409706115723e-01 -1.460081487894058228e-01
-2.762310504913330078e-01 1.807674616575241089e-01 -2.761673629283905029e-01 7.200592756271362305e-02 3.895474374294281006e-01 -1.855397522449493408e-01 -1.875539310276508331e-02 1.102948039770126343e-01 -3.025278747081756592e-01 1.100702509284019470e-01 -1.185465753078460693e-01 -1.394816488027572632e-01 1.672710925340652466e-01 -1.475769430398941040e-01 -1.899159997701644897e-01 1.203977167606353760e-01 -2.930374583229422569e-03 -1.510657221078872681e-01 -7.078922539949417114e-02 -1.238981634378433228e-01 -1.894973367452621460e-01 -3.894101828336715698e-02 -1.118580102920532227e-01 -3.528635203838348389e-02 -6.929750088602304459e-03 2.541357837617397308e-02 1.094791814684867859e-01 2.075737714767456055e-01 -1.492671817541122437e-01 9.621713310480117798e-02 3.542744815349578857e-01 2.573295235633850098e-01
-3.240213096141815186e-01 -2.013044208288192749e-01 -9.111409634351730347e-02 -2.540967762470245361e-01 1.183535680174827576e-01 -1.666621118783950806e-01 -1.100451871752738953e-01 -1.850496530532836914e-01 2.464448660612106323e-01 2.165189478546380997e-03 9.328383952379226685e-02 6.910333037376403809e-02 -1.376724243164062500e-01 -1.058572530746459961e-01 -2.993535809218883514e-02 1.947611421346664429e-01 1.482305079698562622e-01 -2.385431230068206787e-01 2.559700012207031250e-01 -2.659126818180084229e-01 -1.151369065046310425e-01 9.948898851871490479e-02 -2.581908106803894043e-01 -2.651506364345550537e-01 4.207703471183776855e-02 -1.263207197189331055e-01 7.122438400983810425e-03 1.190905198454856873e-01 -1.571011245250701904e-01 -2.036334387958049774e-02 3.431675434112548828e-01 1.519698742777109146e-02
-4.136908650398254395e-01 5.193991586565971375e-02 -2.229136079549789429e-01 -1.099365279078483582e-01 1.105651929974555969e-01 -3.292109668254852295e-01 -1.903681308031082153e-01 1.247935295104980469e-01 7.642430067062377930e-02 4.854395985603332520e-02 -2.781514227390289307e-01 4.593104869127273560e-02 4.539018869400024414e-01 -1.909208893775939941e-01 -1.330503225326538086e-01 -3.174636885523796082e-02 3.218261525034904480e-02 -1.656958758831024170e-01 -6.958235800266265869e-02 -1.264545917510986328e-01 -3.520070612430572510e-01 8.410905301570892334e-02 1.044995561242103577e-01 2.236974611878395081e-02 9.260082989931106567e-02 7.444287650287151337e-03 4.974014684557914734e-02 -1.102534011006355286e-01 -2.268391475081443787e-02 2.758127264678478241e-02 1.573616415262222290e-01 4.559881240129470825e-02
-7.111714035272598267e-02 -1.631291657686233521e-01 -2.937397360801696777e-01 1.458813101053237915e-01 2.631826102733612061e-01 -7.658227533102035522e-02 -1.539877057075500488e-01 1.033549085259437561e-01 -8.477395027875900269e-02 2.430553436279296875e-01 -2.688550055027008057e-01 3.283596336841583252e-01 2.457394599914550781e-01 3.546941652894020081e-02 -6.495898962020874023e-02 4.207241162657737732e-02 2.975526638329029083e-02 -9.414456784725189209e-02 -2.480679005384445190e-01 -1.825747638940811157e-01 8.693905174732208252e-02 2.675793170928955078e-01 -2.355066239833831787e-01 -2.933805584907531738e-01 -6.799077242612838745e-02 4.943291842937469482e-02 7.316321879625320435e-02 -4.581636935472488403e-02 -1.552060130052268505e-03 7.935268804430961609e-03 2.845720350742340088e-01 1.279210597276687622e-01
-3.139954209327697754e-01 -5.734721943736076355e-02 -4.774191975593566895e-02 2.701191231608390808e-02 1.583866775035858154e-01 7.112496346235275269e-02 -3.717406392097473145e-01 1.796338558197021484e-01 -1.884817481040954590e-01 -6.994560826569795609e-03 -2.780226804316043854e-02 1.363502442836761475e-01 4.105938673019409180e-01 1.821705251932144165e-01 5.252734199166297913e-02 3.223350346088409424e-01 3.192750215530395508e-01 7.473170757293701172e-02 -4.729917272925376892e-02 -6.959167867898941040e-02 8.516801148653030396e-02 -1.735004484653472900e-01 4.899394139647483826e-02 -2.639684677124023438e-01 -1.518768724054098129e-02 2.727359235286712646e-01 5.444547906517982483e-02 2.104420401155948639e-02 -1.266859099268913269e-02 5.641888082027435303e-02 1.328599303960800171e-01 8.987863361835479736e-02
-2.103413641452789307e-01 -1.950699090957641602e-01 4.509292542934417725e-02 2.282409667968750000e-01 2.231979221105575562e-01 -1.433821301907300949e-02 -2.704932391643524170e-01 5.703378841280937195e-02 -8.509938418865203857e-02 1.215458363294601440e-01 1.167628839612007141e-01 8.320983499288558960e-02 -2.439695782959461212e-02 3.872372210025787354e-01 -9.415700286626815796e-02 4.235015213489532471e-01 3.031198680400848389e-01 3.483712673187255859e-02 -1.311088949441909790e-01 -1.049583852291107178e-01 -2.034385502338409424e-01 3.825936466455459595e-02 -1.629777438938617706e-02 -1.174847185611724854e-01 -1.615181863307952881e-01 6.824157387018203735e-02 -6.582526862621307373e-02 -9.486892819404602051e-02 -2.251447364687919617e-02 1.472948789596557617e-01 3.185444176197052002e-01 9.911112487316131592e-02
-1.522586047649383545e-01 -1.313706487417221069e-01 -6.717839092016220093e-02 8.097216486930847168e-02 1.511191278696060181e-01 5.091576650738716125e-02 -9.075094759464263916e-02 1.340646147727966309e-01 -1.013364493846893311e-01 1.840408742427825928e-01 -1.220382656902074814e-02 1.397012919187545776e-01 8.008851110935211182e-02 -1.086900196969509125e-02 -1.702466011047363281e-01 4.914609491825103760e-01 2.297689020633697510e-01 -1.182037219405174255e-01 -1.088766306638717651e-01 -2.139544039964675903e-01 -7.574289292097091675e-02 9.888108819723129272e-03 -2.646244764328002930e-01 -3.025182485580444336e-01 -1.027587801218032837e-01 4.401811063289642334e-01 2.102083899080753326e-02 -8.991810679435729980e-02 4.453904926776885986e-03 -7.145114243030548096e-02 1.742401421070098877e-01 1.260564476251602173e-01
-1.501975506544113159e-01 7.002696394920349121e-02 -1.277731209993362427e-01 -4.100379347801208496e-02 3.957587480545043945e-01 -4.444007575511932373e-02 -3.100910782814025879e-02 -6.972043216228485107e-02 -7.754739373922348022e-02 2.468612045049667358e-01 -6.766548752784729004e-02 3.134191930294036865e-01 -2.041027136147022247e-02 7.495263218879699707e-02 -1.339311450719833374e-01 4.518564343452453613e-01 1.599460095167160034e-01 -1.777033805847167969e-01 -1.282678544521331787e-01 -5.962546169757843018e-02 -2.708402872085571289e-01 5.858355388045310974e-02 -7.562710344791412354e-02 -3.173647820949554443e-01 3.889379650354385376e-02 1.145361736416816711e-01 7.895120978355407715e-02 -1.653002053499221802e-01 1.538174003362655640e-01 1.020086929202079773e-02 2.443051934242248535e-01 -1.279994472861289978e-02
-2.871013581752777100e-01 -2.367072254419326782e-01 -3.556755604222416878e-03 3.228511661291122437e-02 1.065138167177792639e-05 1.757396198809146881e-02 -2.685410380363464355e-01 1.863890439271926880e-01 2.519724424928426743e-03 2.582407891750335693e-01 -1.526725888252258301e-01 2.391608953475952148e-01 2.299490123987197876e-01 2.957807779312133789e-01 -7.902494072914123535e-02 2.558772563934326172e-01 3.612102568149566650e-01 -6.021976470947265625e-02 -2.126446180045604706e-02 -2.438988089561462402e-01 2.687018550932407379e-02 7.424454391002655029e-02 -3.755118697881698608e-02 -2.414278388023376465e-01 -2.956708334386348724e-02 2.459833770990371704e-01 1.866467297077178955e-01 1.119487881660461426e-01 1.870309002697467804e-02 5.113017745316028595e-03 1.038622036576271057e-01 -1.189809888601303101e-01
-1.733010560274124146e-01 -1.314575783908367157e-02 -7.318788766860961914e-02 -1.762634962797164917e-01 3.755220398306846619e-02 -1.199286878108978271e-01 -2.137434631586074829e-01 1.025162935256958008e-01 1.410773098468780518e-01 -2.360455840826034546e-01 1.256694942712783813e-01 2.531242966651916504e-01 -1.654730439186096191e-01 -7.905947417020797729e-02 -6.275132298469543457e-03 1.222358122467994690e-01 1.288744509220123291e-01 -8.335145562887191772e-02 -1.732052862644195557e-01 -3.207680284976959229e-01 -1.567712575197219849e-01 1.536391526460647583e-01 8.669012039899826050e-02 -5.484611988067626953e-01 1.278512775897979736e-01 1.259107291698455811e-01 1.399165242910385132e-01 1.315033584833145142e-01 2.408446818590164185e-01 -5.400383472442626953e-02 1.525383628904819489e-02 -1.187534853816032410e-01
-4.074453189969062805e-02 -2.062209993600845337e-01 7.763685425743460655e-04 -1.930278241634368896e-01 1.625406146049499512e-01 -3.305971324443817139e-01 -2.228260189294815063e-01 -9.210717864334583282e-03 -4.994514584541320801e-02 -6.988264620304107666e-02 5.955426767468452454e-02 1.644099205732345581e-01 3.039132356643676758e-01 9.200702607631683350e-02 -1.028770357370376587e-01 3.927429020404815674e-01 -1.170170158147811890e-01 9.690812975168228149e-02 -2.038968168199062347e-02 -2.271352708339691162e-01 -2.470102906227111816e-01 -3.900266438722610474e-02 7.258206605911254883e-02 -3.072822093963623047e-01 3.909422457218170166e-02 -1.586483269929885864e-01 1.466937363147735596e-01 3.103974461555480957e-02 -1.310518682003021240e-01 -1.877980083227157593e-01 4.749184474349021912e-02 2.971415221691131592e-01
-2.972994465380907059e-03 -2.799469511955976486e-03 -2.996747195720672607e-02 1.073784232139587402e-01 2.752594649791717529e-01 -1.208721995353698730e-01 -1.662404686212539673e-01 7.295351475477218628e-02 -1.947014033794403076e-01 3.118410706520080566e-01 -4.106002300977706909e-02 3.499696254730224609e-01 2.218935079872608185e-02 9.389755874872207642e-02 -2.110543698072433472e-01 2.830891311168670654e-01 3.175833523273468018e-01 -9.279615432024002075e-02 -3.482287004590034485e-02 -8.156848698854446411e-02 -2.134839743375778198e-01 6.510305404663085938e-02 -2.313044071197509766e-01 -1.904602199792861938e-01 -4.030698165297508240e-02 1.529165655374526978e-01 1.458814442157745361e-01 5.875654146075248718e-02 1.301206741482019424e-02 -2.300224006175994873e-01 3.323323130607604980e-01 -2.674269676208496094e-02
-1.922895461320877075e-01 1.485174149274826050e-01 1.057279994711279869e-03 7.590074092149734497e-02 2.963908314704895020e-01 1.013334095478057861e-01 -1.777174174785614014e-01 -3.987965360283851624e-02 -3.068094253540039062e-01 1.839524954557418823e-01 1.548185199499130249e-01 1.847096681594848633e-01 1.213977187871932983e-01 2.380693107843399048e-01 -2.087107161059975624e-03 2.867099344730377197e-01 1.225445941090583801e-01 -1.076281815767288208e-01 2.027507424354553223e-01 -1.333450525999069214e-02 -2.626300454139709473e-01 9.532016701996326447e-03 -8.022487908601760864e-02 -1.755900681018829346e-01 4.724820703268051147e-02 3.099861443042755127e-01 2.298440486192703247e-01 -8.370532840490341187e-02 6.856314837932586670e-03 2.978656068444252014e-02 3.602871894836425781e-01 3.342469781637191772e-02
-2.468945384025573730e-01 -4.780098423361778259e-02 -3.280487358570098877e-01 6.647729128599166870e-02 6.184512004256248474e-02 -7.974363118410110474e-02 -1.745987683534622192e-01 -6.939281523227691650e-02 9.001722931861877441e-02 1.830520667135715485e-02 6.096014007925987244e-02 2.053731866180896759e-02 1.163681894540786743e-01 1.710873842239379883e-01 6.087324768304824829e-02 2.742630243301391602e-01 -3.209695219993591309e-01 -1.236894205212593079e-01 1.617426127195358276e-01 -3.248480558395385742e-01 -4.856379926204681396e-01 1.186286062002182007e-01 3.417875245213508606e-02 -9.149836748838424683e-02 6.342736631631851196e-02 1.446698792278766632e-02 1.678049862384796143e-01 -8.177923038601875305e-03 -1.681848615407943726e-01 -1.575347483158111572e-01 2.012373059988021851e-01 9.696680307388305664e-02
-6.937530636787414551e-02 -6.793841719627380371e-02 -7.528279721736907959e-02 1.573935151100158691e-01 2.044678628444671631e-01 -2.307939380407333374e-01 -4.459029994904994965e-03 -1.237418279051780701e-01 8.876095712184906006e-02 1.594731062650680542e-01 -1.522403955459594727e-01 2.289675623178482056e-01 7.363747805356979370e-02 -3.595859184861183167e-02 -1.901706010103225708e-01 2.115121483802795410e-01 2.950196266174316406e-01 -2.219883203506469727e-01 -1.644692271947860718e-01 -1.673350632190704346e-01 -1.604805439710617065e-01 -1.603427380323410034e-01 -1.820435225963592529e-01 -3.581049442291259766e-01 1.515312343835830688e-01 2.526769340038299561e-01 -8.016094565391540527e-03 1.519084274768829346e-01 2.758621051907539368e-02 5.080958828330039978e-02 3.683506846427917480e-01 -3.606342943385243416e-03
-2.994160167872905731e-02 -1.174079179763793945e-01 -1.673351079225540161e-01 1.062048599123954773e-01 7.789073884487152100e-02 -2.617359459400177002e-01 -4.447262361645698547e-02 -1.191651821136474609e-01 -1.487369239330291748e-01 -1.634850502014160156e-01 3.309875130653381348e-01 1.420422345399856567e-01 8.269700407981872559e-02 1.366054862737655640e-01 -5.294515565037727356e-02 2.497542351484298706e-01 2.181608676910400391e-01 2.742629647254943848e-01 1.651502847671508789e-01 -1.652352511882781982e-01 -1.984261535108089447e-02 2.427490055561065674e-01 1.226752176880836487e-01 -2.433469593524932861e-01 -6.677035242319107056e-02 -9.261129051446914673e-02 4.239561557769775391e-01 8.014001697301864624e-02 -1.016710922122001648e-01 -2.711519971489906311e-02 1.763703078031539917e-01 -1.835051029920578003e-01
2.820634841918945312e-02 8.628184348344802856e-02 -9.576318413019180298e-02 2.184903770685195923e-01 2.653814554214477539e-01 -1.269565969705581665e-01 -8.037100732326507568e-02 2.140079624950885773e-02 -1.179407611489295959e-01 -1.096387803554534912e-01 7.344919140450656414e-04 4.902822077274322510e-01 7.462842762470245361e-02 1.253469940274953842e-02 -1.292520165443420410e-01 2.747669816017150879e-01 2.146596014499664307e-01 -7.114252448081970215e-02 -9.425452351570129395e-02 -9.894800931215286255e-02 -1.255847420543432236e-02 -6.868439167737960815e-02 -1.004171967506408691e-01 -3.234948217868804932e-01 -3.227001056075096130e-02 2.657317221164703369e-01 5.709953233599662781e-02 9.768512845039367676e-02 -3.168246150016784668e-02 -2.748332172632217407e-02 4.478243887424468994e-01 -3.106908872723579407e-02
-1.848999261856079102e-01 -1.848002374172210693e-01 -6.301617831923067570e-04 -1.499869823455810547e-01 -6.096991524100303650e-02 -2.973098158836364746e-01 -3.292071819305419922e-01 7.680396549403667450e-03 1.364809423685073853e-01 -1.761192977428436279e-01 -9.497148543596267700e-02 8.721669763326644897e-02 -1.859610229730606079e-01 -8.365532010793685913e-02 -5.174259841442108154e-02 3.747913837432861328e-01 -8.163338154554367065e-02 -1.608654856681823730e-01 -4.284707456827163696e-02 -2.587759196758270264e-01 -1.595765203237533569e-01 1.139377653598785400e-01 -6.788095831871032715e-02 -2.231397032737731934e-01 -3.432825207710266113e-01 -1.309279054403305054e-01 4.011520370841026306e-02 -6.133756414055824280e-02 2.420646697282791138e-02 6.028477102518081665e-02 3.393962979316711426e-01 6.054618582129478455e-02
-2.702130079269409180e-01 -2.631199359893798828e-01 -2.624537348747253418e-01 -1.589919626712799072e-02 1.730906516313552856e-01 -1.837477236986160278e-01 -1.412465125322341919e-01 5.947861075401306152e-02 -3.069457709789276123e-01 1.597647666931152344e-01 3.170841559767723083e-02 3.392745852470397949e-01 2.180129289627075195e-01 1.230526566505432129e-01 7.849155366420745850e-02 2.797281444072723389e-01 8.452045917510986328e-02 -3.408052027225494385e-02 7.423051446676254272e-02 9.308978915214538574e-02 -1.956728249788284302e-01 1.942926794290542603e-01 1.913265585899353027e-01 4.448018595576286316e-02 -7.013578433543443680e-03 1.837907880544662476e-01 3.304319679737091064e-01 6.101834028959274292e-02 -6.800209730863571167e-02 4.066571220755577087e-02 7.859256863594055176e-02 1.489232927560806274e-01
-8.059586584568023682e-02 7.053993642330169678e-03 -8.434113115072250366e-02 -1.684516519308090210e-01 1.094709634780883789e-01 -5.159658193588256836e-02 -4.600896239280700684e-01 1.345932930707931519e-01 -1.422151625156402588e-01 1.933554112911224365e-01 1.430131029337644577e-02 2.647834122180938721e-01 3.824761807918548584e-01 5.384944751858711243e-02 -6.994321942329406738e-02 1.056824848055839539e-01 2.730028331279754639e-02 -1.777825057506561279e-01 -1.534466594457626343e-01 -2.215646207332611084e-01 -2.145138084888458252e-01 -1.986976265907287598e-01 -2.648268826305866241e-03 9.454865753650665283e-02 1.474897563457489014e-01 1.873905509710311890e-01 2.131826430559158325e-01 8.912058174610137939e-02 -3.537484910339117050e-03 3.807080443948507309e-03 2.822906970977783203e-01 1.759025305509567261e-01
-1.103075146675109863e-01 -1.891985684633255005e-01 -1.776874251663684845e-02 3.775417506694793701e-01 2.402576357126235962e-01 -8.096316456794738770e-02 -6.752315908670425415e-02 8.714716881513595581e-02 -1.629491448402404785e-01 2.367391884326934814e-01 -2.919958888014662080e-06 2.057622671127319336e-01 1.737272888422012329e-01 -2.049653418362140656e-02 -2.347140461206436157e-01 4.063327908515930176e-01 2.370516806840896606e-01 -7.899701595306396484e-02 -3.000200353562831879e-02 -2.461090683937072754e-01 1.609192341566085815e-01 -3.705442324280738831e-02 -1.265668217092752457e-02 -1.529106348752975464e-01 -3.447830304503440857e-02 3.225694596767425537e-01 8.865930140018463135e-02 8.390621840953826904e-02 1.143077686429023743e-01 1.180100217461585999e-01 1.872144043445587158e-01 1.092814281582832336e-02
-9.450064599514007568e-02 -6.299842149019241333e-02 -1.463509947061538696e-01 2.902814187109470367e-02 4.918481409549713135e-02 -3.668059706687927246e-01 -2.304989546537399292e-01 1.484576761722564697e-01 6.592326611280441284e-02 1.498221009969711304e-01 -1.831161975860595703e-01 1.557813882827758789e-01 -1.746864914894104004e-01 -2.633740901947021484e-01 -3.495674952864646912e-02 5.403063073754310608e-02 -1.428910642862319946e-01 -1.456548720598220825e-01 1.730514690279960632e-02 -3.428371250629425049e-01 -8.804208040237426758e-02 1.503654569387435913e-01 -1.744480729103088379e-01 -2.183160185813903809e-01 -2.385435625910758972e-02 3.474709987640380859e-01 -6.373271462507545948e-04 5.872310325503349304e-02 -6.518591195344924927e-02 -2.257261127233505249e-01 2.783652842044830322e-01 -1.967795491218566895e-01
-2.098452597856521606e-01 1.396265178918838501e-01 -5.456923320889472961e-02 1.447146087884902954e-01 3.472774922847747803e-01 -3.485082834959030151e-02 -8.660169690847396851e-02 -1.124185603111982346e-02 -1.690173149108886719e-01 1.882893890142440796e-01 3.957285359501838684e-02 1.639356017112731934e-01 6.280999630689620972e-02 -8.121671527624130249e-02 -1.006979346275329590e-01 3.401542305946350098e-01 1.954310536384582520e-01 -1.585432440042495728e-01 -2.295786589384078979e-01 4.145319759845733643e-02 -1.237674206495285034e-01 -1.734872907400131226e-01 -1.301064491271972656e-01 -2.848651707172393799e-01 -8.226024918258190155e-03 2.490636259317398071e-01 8.608493953943252563e-02 -5.304086580872535706e-02 1.247901991009712219e-01 -2.664750814437866211e-01 3.504978120326995850e-01 1.061087921261787415e-01
-3.695259392261505127e-01 -2.812770195305347443e-02 -2.157020270824432373e-01 -2.246506139636039734e-02 4.169293940067291260e-01 -1.021314486861228943e-01 7.085265219211578369e-02 9.785490483045578003e-02 -3.248099982738494873e-01 2.738925516605377197e-01 1.397569924592971802e-01 7.310967147350311279e-02 1.208885386586189270e-02 -3.284491598606109619e-02 -2.377029508352279663e-01 2.789772748947143555e-01 1.177802085876464844e-01 4.154119640588760376e-02 3.209252655506134033e-02 -1.411504894495010376e-01 -1.655266433954238892e-01 8.164410293102264404e-02 -3.215520083904266357e-01 -7.320168614387512207e-02 -1.774898618459701538e-01 -1.500395685434341431e-01 -5.476525425910949707e-02 -6.411162763833999634e-02 -1.287050098180770874e-01 -1.503890007734298706e-02 9.536496549844741821e-02 9.715528041124343872e-02
-2.042152583599090576e-01 -1.130022853612899780e-01 -3.233387768268585205e-01 2.068750858306884766e-01 -1.537854224443435669e-01 6.294430047273635864e-02 -2.986207306385040283e-01 3.322709351778030396e-02 -2.721881568431854248e-01 1.741916388273239136e-01 -8.680247515439987183e-02 2.476511150598526001e-01 1.120134890079498291e-01 2.204889655113220215e-01 -1.337946653366088867e-01 1.139590218663215637e-01 1.682313084602355957e-01 -3.242376744747161865e-01 -9.184855967760086060e-03 8.807308040559291840e-03 -2.220954596996307373e-01 8.541139215230941772e-02 -2.039307802915573120e-01 -2.602033615112304688e-01 1.186587964184582233e-03 9.672703593969345093e-02 1.629945337772369385e-01 -2.057532817125320435e-01 -5.352552980184555054e-02 -1.759633272886276245e-01 -3.515820950269699097e-02 -4.597945138812065125e-02
-3.641833662986755371e-01 -2.036068439483642578e-01 -2.907636761665344238e-01 -4.898739606142044067e-02 1.396362185478210449e-01 -8.110933005809783936e-02 -1.204020455479621887e-01 1.117008924484252930e-01 -3.885415196418762207e-02 -1.168702170252799988e-01 1.413581892848014832e-02 8.894953876733779907e-02 1.659405529499053955e-01 2.866376340389251709e-01 9.076511114835739136e-02 2.462181448936462402e-01 -2.050435245037078857e-01 1.051179617643356323e-01 2.151044756174087524e-01 -9.724868834018707275e-02 -2.779779136180877686e-01 1.882698088884353638e-01 1.216761916875839233e-01 -1.686155050992965698e-01 6.785777956247329712e-02 -3.319429978728294373e-02 1.602986603975296021e-01 9.861282259225845337e-02 -1.725932210683822632e-01 -3.779458254575729370e-02 3.833262920379638672e-01 5.054419860243797302e-03
-1.618912518024444580e-01 -2.556231319904327393e-01 -2.401035130023956299e-01 3.825170174241065979e-02 5.589924007654190063e-02 -1.622729003429412842e-01 -3.232353627681732178e-01 2.440510243177413940e-01 -1.433473080396652222e-01 -4.336217418313026428e-02 2.787070274353027344e-01 -1.384773701429367065e-01 1.350040584802627563e-01 1.093937009572982788e-01 -1.583166047930717468e-02 2.070778608322143555e-01 -1.110390573740005493e-01 2.179892733693122864e-02 -4.028444364666938782e-02 -9.041041135787963867e-02 -3.456420302391052246e-01 9.320290386676788330e-02 -3.120879232883453369e-01 4.987510666251182556e-02 1.687092590145766735e-03 2.883371412754058838e-01 2.307632379233837128e-02 1.419253647327423096e-01 1.009380295872688293e-01 1.627366542816162109e-01 2.206813991069793701e-01 -1.529605984687805176e-01
-1.590139120817184448e-01 -4.286297038197517395e-02 7.588719576597213745e-02 -1.637106202542781830e-02 2.061265408992767334e-01 -1.917744874954223633e-01 1.927350014448165894e-01 1.481835544109344482e-01 -3.331537246704101562e-01 5.600015074014663696e-02 -5.713813379406929016e-02 1.207181215286254883e-01 1.565843671560287476e-01 2.268351316452026367e-01 3.030046075582504272e-02 3.329395949840545654e-01 1.269613057374954224e-01 -2.862604558467864990e-01 1.517284102737903595e-02 -2.403966337442398071e-01 -3.961356356739997864e-02 -1.046703159809112549e-01 2.597364187240600586e-01 9.697491675615310669e-02 -1.138169225305318832e-02 1.409680545330047607e-01 5.926133692264556885e-02 -7.010388374328613281e-02 -3.468228280544281006e-01 -1.961015164852142334e-01 2.740137279033660889e-01 3.231749311089515686e-02
4.520523175597190857e-02 -1.109382975846529007e-02 -1.417977213859558105e-01 1.471444666385650635e-01 1.643941849470138550e-01 -5.134278535842895508e-02 -6.818426400423049927e-02 3.300653994083404541e-01 -1.159733980894088745e-01 1.046955808997154236e-01 2.458007782697677612e-01 2.200444787740707397e-01 -1.989845931529998779e-02 1.769282296299934387e-02 1.601424366235733032e-01 1.966266632080078125e-01 3.495033830404281616e-02 -1.446208953857421875e-01 -9.865562617778778076e-02 -5.603176951408386230e-01 -3.458118438720703125e-02 5.118932947516441345e-02 2.606633491814136505e-02 -2.316457033157348633e-01 -3.119995631277561188e-02 -4.304729402065277100e-03 2.951506078243255615e-01 4.303498938679695129e-02 6.486535817384719849e-02 -2.754054367542266846e-01 -2.009221762418746948e-01 1.385650038719177246e-02
-1.460591703653335571e-01 -2.181013077497482300e-01 -2.256924062967300415e-01 1.868809945881366730e-02 1.014577522873878479e-01 -3.141381442546844482e-01 -1.471683681011199951e-01 1.031468734145164490e-01 2.399026006460189819e-01 1.108194608241319656e-02 3.664265200495719910e-02 9.987367689609527588e-02 -1.652853041887283325e-01 -2.302017211914062500e-01 6.921026110649108887e-02 4.398600459098815918e-01 4.205531254410743713e-02 -1.265583634376525879e-01 1.270717084407806396e-01 -2.617522478103637695e-01 -2.041979506611824036e-02 1.218275353312492371e-01 -9.036976844072341919e-02 1.400160510092973709e-02 -2.212535142898559570e-01 9.961225837469100952e-02 1.877308785915374756e-01 -1.827861741185188293e-02 6.044483929872512817e-02 4.902033507823944092e-02 3.685218989849090576e-01 -1.690529733896255493e-01
-1.303082555532455444e-01 -1.381605267524719238e-01 -2.024791985750198364e-01 -1.162986531853675842e-01 -2.132538855075836182e-01 -1.757433265447616577e-01 -2.239451110363006592e-01 1.426464617252349854e-01 1.678917855024337769e-01 -1.595062613487243652e-01 2.605614252388477325e-02 2.715325355529785156e-01 -2.880704700946807861e-01 4.250378347933292389e-03 -4.017346799373626709e-01 7.729338854551315308e-02 1.742441952228546143e-02 -3.207238614559173584e-01 8.224710822105407715e-02 -2.496446073055267334e-01 -1.052399054169654846e-01 -1.609412953257560730e-02 -7.346717268228530884e-02 -1.526019573211669922e-01 2.723474986851215363e-02 2.109480351209640503e-01 3.990956768393516541e-02 4.417383298277854919e-02 -1.130277737975120544e-01 -2.587128663435578346e-03 3.292370140552520752e-01 4.361218214035034180e-02
-2.574697136878967285e-01 -4.980060085654258728e-02 -1.964107342064380646e-02 4.095944762229919434e-01 8.885325491428375244e-02 -1.910317875444889069e-02 -2.973096072673797607e-01 4.883589595556259155e-02 -7.210360467433929443e-02 2.122919857501983643e-01 9.818232059478759766e-02 1.071214452385902405e-01 9.482695162296295166e-02 1.489628404378890991e-01 -1.319578289985656738e-01 4.031477570533752441e-01 1.947178840637207031e-01 6.425518542528152466e-03 -2.381211332976818085e-02 -1.591253429651260376e-01 -6.552474945783615112e-02 1.849067397415637970e-02 -1.097162216901779175e-01 -2.290530502796173096e-01 1.063690781593322754e-01 3.790669739246368408e-01 -1.351580172777175903e-01 1.938774287700653076e-01 -1.560787390917539597e-02 -1.604622751474380493e-01 1.074875146150588989e-01 1.197087671607732773e-02
-1.840719431638717651e-01 1.764098554849624634e-02 -2.448295503854751587e-01 3.000502288341522217e-01 2.031740844249725342e-01 -4.890502989292144775e-01 -1.374381929636001587e-01 4.207197427749633789e-01 -9.727830998599529266e-03 2.105796784162521362e-01 -1.529764849692583084e-02 1.627723872661590576e-01 2.514121234416961670e-01 7.041338831186294556e-03 6.735792756080627441e-02 8.995368261821568012e-04 -1.122394055128097534e-01 -1.096953079104423523e-01 -8.971439301967620850e-02 -3.633374720811843872e-02 -1.071795895695686340e-01 1.803076118230819702e-01 -7.706205546855926514e-02 -1.565688662230968475e-02 4.563685972243547440e-03 4.173995181918144226e-02 -1.354113668203353882e-01 -8.701829612255096436e-02 -2.123723551630973816e-02 -4.286470357328653336e-03 2.557321786880493164e-01 -1.510175168514251709e-01
-2.971130609512329102e-01 -2.061518877744674683e-01 -1.892605870962142944e-01 -9.862317889928817749e-02 8.862387388944625854e-02 -1.450906991958618164e-01 -3.624289929866790771e-01 5.540614575147628784e-02 8.416814357042312622e-02 -1.269730627536773682e-01 -4.753846302628517151e-02 1.922227144241333008e-01 2.640641927719116211e-01 2.152680903673171997e-01 -4.383634403347969055e-02 1.234258040785789490e-01 -1.858720332384109497e-01 4.632312431931495667e-02 1.486851423978805542e-01 -2.398800849914550781e-01 -3.403035998344421387e-01 2.023534104228019714e-02 1.493738889694213867e-01 -1.686254739761352539e-01 7.288939505815505981e-02 -1.165791004896163940e-01 1.158589571714401245e-01 -9.675222681835293770e-04 -1.825661510229110718e-01 -2.522740066051483154e-01 2.002369314432144165e-01 1.095674633979797363e-01
2.822472900152206421e-02 -1.704089790582656860e-01 -2.042113542556762695e-01 -1.701131016016006470e-01 8.497083932161331177e-02 -3.711799979209899902e-01 -3.067571520805358887e-01 2.983625605702400208e-02 -1.439717113971710205e-01 1.165551990270614624e-01 -9.448079764842987061e-02 1.596844643354415894e-01 1.950304657220840454e-01 -2.835549041628837585e-02 -8.417709171772003174e-02 1.941104978322982788e-01 -1.252339035272598267e-01 1.023834124207496643e-01 -4.798108339309692383e-02 -2.642430365085601807e-01 -2.268484830856323242e-01 1.633837074041366577e-01 -1.576379984617233276e-01 1.381388455629348755e-01 2.702713012695312500e-01 2.738810777664184570e-01 1.528108119964599609e-01 1.827720999717712402e-01 5.886439979076385498e-02 1.644561998546123505e-02 2.795840203762054443e-01 9.930392727255821228e-03
-1.644156426191329956e-01 1.380754709243774414e-01 -1.539897322654724121e-01 -4.159330949187278748e-02 2.084531933069229126e-01 -2.667042426764965057e-02 -4.111803770065307617e-01 -1.920911520719528198e-01 -7.532255351543426514e-02 2.764225006103515625e-01 -2.847409248352050781e-01 3.722281008958816528e-02 2.890319749712944031e-02 -1.260599344968795776e-01 4.466179758310317993e-02 2.726185321807861328e-01 1.716611087322235107e-01 7.703346014022827148e-02 7.080677151679992676e-02 -1.903625875711441040e-01 -1.364598423242568970e-01 -5.834709852933883667e-02 -1.929073035717010498e-01 -3.881944715976715088e-01 -6.439492851495742798e-02 2.640917003154754639e-01 1.329011321067810059e-01 4.368111863732337952e-02 1.759816259145736694e-01 -1.949115470051765442e-02 -6.924170156707987189e-05 9.665009379386901855e-02
1.083363126963376999e-02 -9.582369774580001831e-02 -2.876051962375640869e-01 -2.383210957050323486e-01 2.881942391395568848e-01 -2.804394066333770752e-01 -8.390148729085922241e-02 -1.541947275400161743e-01 -2.449351251125335693e-01 -8.952669054269790649e-02 -2.575353980064392090e-01 -6.420814990997314453e-02 1.022985950112342834e-01 -1.635873019695281982e-01 5.522764474153518677e-02 2.908139228820800781e-01 -9.912926703691482544e-02 4.992116242647171021e-02 -6.078575924038887024e-02 -1.550823897123336792e-01 -3.400746881961822510e-01 -1.363722085952758789e-01 -1.514146327972412109e-01 -8.957931399345397949e-02 4.418479651212692261e-02 3.331607282161712646e-01 -3.069322183728218079e-02 6.731275469064712524e-02 7.934690266847610474e-02 -6.125673651695251465e-02 2.426106333732604980e-01 5.264971405267715454e-02
7.317489385604858398e-02 -1.167616099119186401e-01 -2.187810242176055908e-01 1.540055274963378906e-01 7.224251329898834229e-02 -1.959202140569686890e-01 -1.902116537094116211e-01 2.420456558465957642e-01 2.380237728357315063e-01 1.076304763555526733e-01 -5.848067626357078552e-02 1.797020435333251953e-01 -2.175929993391036987e-01 -2.162882685661315918e-01 -9.993121027946472168e-02 9.664581716060638428e-02 2.026433199644088745e-01 -6.024122238159179688e-02 -9.234491735696792603e-02 -2.628368437290191650e-01 -4.527390003204345703e-02 3.512976691126823425e-02 1.227744594216346741e-01 -2.535377740859985352e-01 -9.624288976192474365e-02 3.857098519802093506e-02 7.146006822586059570e-02 -1.075992081314325333e-02 -9.655679762363433838e-02 -3.738070130348205566e-01 4.133256971836090088e-01 -1.133323311805725098e-01
-1.449232995510101318e-01 -7.631708681583404541e-02 -2.864415347576141357e-01 -2.408797889947891235e-01 3.155040442943572998e-01 -8.174180239439010620e-02 6.094590201973915100e-02 6.075711455196142197e-03 -3.267144858837127686e-01 -3.704150440171360970e-03 -2.432073354721069336e-01 2.156040817499160767e-01 8.690470457077026367e-02 -2.319265753030776978e-01 8.342117816209793091e-02 1.541059762239456177e-01 -9.304934181272983551e-03 2.116278260946273804e-01 3.557820990681648254e-02 -2.233564704656600952e-01 -2.954609394073486328e-01 8.731282316148281097e-03 7.180013693869113922e-03 -6.729962676763534546e-02 6.338200997561216354e-03 3.883996605873107910e-01 1.457698792219161987e-01 -2.312006503343582153e-01 -2.350810170173645020e-02 -3.954122215509414673e-02 5.467726290225982666e-02 5.446268478408455849e-04
-1.437765210866928101e-01 9.580245614051818848e-02 -4.662429913878440857e-02 8.631846308708190918e-02 3.404988944530487061e-01 -1.023639291524887085e-01 -1.670762747526168823e-01 -7.344103604555130005e-02 -3.481734693050384521e-01 2.553135454654693604e-01 1.310333888977766037e-02 2.577522695064544678e-01 -8.799495548009872437e-02 -7.574003189802169800e-02 -2.126185446977615356e-01 2.812296450138092041e-01 5.052614584565162659e-02 -9.914787858724594116e-02 -1.474859118461608887e-01 -2.126944661140441895e-01 -3.333407342433929443e-01 7.578783482313156128e-02 -1.037667691707611084e-01 -1.262807995080947876e-01 -2.305296063423156738e-01 -3.600841760635375977e-02 2.766742184758186340e-02 2.341041415929794312e-01 -7.214495912194252014e-03 1.054280921816825867e-01 2.417987138032913208e-01 -8.609559386968612671e-02
-7.666087150573730469e-02 1.192136853933334351e-01 -4.491128325462341309e-01 2.944840788841247559e-01 1.219099983572959900e-01 -2.100732028484344482e-01 -3.880493640899658203e-01 5.731714144349098206e-02 -1.422507911920547485e-01 3.411938995122909546e-02 -3.091953508555889130e-02 2.783408463001251221e-01 2.956401705741882324e-01 -1.524999141693115234e-01 -1.946362107992172241e-02 2.172330021858215332e-02 -7.442282140254974365e-02 -8.865695446729660034e-03 -1.064452603459358215e-01 1.268802490085363388e-02 2.635025605559349060e-02 1.761168986558914185e-01 -2.375483959913253784e-01 -6.845488399267196655e-02 -1.000009179115295410e-01 1.000971794128417969e-01 2.159241735935211182e-01 -7.462108880281448364e-02 1.198811903595924377e-01 4.943535104393959045e-02 2.044940143823623657e-01 -1.628138870000839233e-01
-8.984851837158203125e-02 -5.171224847435951233e-02 -3.008094429969787598e-01 5.674271285533905029e-02 -1.280612647533416748e-01 -1.277120411396026611e-01 -2.392513304948806763e-01 7.479654997587203979e-02 -3.986888229846954346e-01 1.813258677721023560e-01 -7.367681711912155151e-02 3.118890225887298584e-01 -6.093210726976394653e-02 1.896741390228271484e-01 -2.755382098257541656e-02 3.461326658725738525e-01 5.297351628541946411e-03 -1.087613124400377274e-02 -5.462672188878059387e-02 2.704559825360774994e-02 -2.094693928956985474e-01 -1.737431734800338745e-01 6.636986881494522095e-02 -1.183513030409812927e-01 -1.815049946308135986e-01 1.647176891565322876e-01 3.483919799327850342e-01 9.473124146461486816e-02 -1.641809195280075073e-01 1.640668362379074097e-01 6.725958734750747681e-02 6.933103781193494797e-03
-1.250116974115371704e-01 -2.095460705459117889e-02 1.404671557247638702e-02 -2.123646065592765808e-02 2.196161448955535889e-01 -1.922881416976451874e-02 -2.556972019374370575e-02 1.459202021360397339e-01 -1.806385219097137451e-01 3.253937661647796631e-01 -1.040394753217697144e-01 3.228342235088348389e-01 2.127637565135955811e-01 9.870727546513080597e-03 -4.610972106456756592e-02 5.145261287689208984e-01 -4.759458079934120178e-02 -2.144598662853240967e-01 7.239127159118652344e-02 -6.136614084243774414e-02 -1.810567677021026611e-01 -1.352387815713882446e-01 -1.302154362201690674e-01 -2.304742783308029175e-01 -9.726046025753021240e-02 2.373575419187545776e-01 8.750375360250473022e-02 -6.192424148321151733e-02 1.096205636858940125e-01 -1.676905453205108643e-01 2.054721415042877197e-01 -9.431422501802444458e-02
-9.658931940793991089e-02 -5.711317807435989380e-02 -2.008512243628501892e-02 6.297990679740905762e-02 5.141299962997436523e-02 -4.784009754657745361e-01 -2.134207636117935181e-01 -3.261137381196022034e-02 1.443382799625396729e-01 1.441022902727127075e-01 -2.405208796262741089e-01 2.028101384639739990e-01 2.196578681468963623e-01 1.897304356098175049e-01 -7.702165842056274414e-02 3.546803593635559082e-01 1.667037606239318848e-01 -5.271205306053161621e-02 -3.663460314273834229e-01 -3.494973480701446533e-02 7.885206490755081177e-02 -1.601669639348983765e-01 -2.053454518318176270e-01 -3.483621403574943542e-02 -1.195365116000175476e-01 7.466904073953628540e-02 1.612827330827713013e-01 -6.668787449598312378e-02 1.234407424926757812e-01 6.771168671548366547e-03 1.995671689510345459e-01 4.088535159826278687e-02
-1.048168987035751343e-01 1.355356276035308838e-01 -1.082573011517524719e-01 -3.379893302917480469e-02 8.420684188604354858e-02 -4.266349673271179199e-01 -2.323256433010101318e-01 5.918896757066249847e-03 -1.158877611160278320e-01 5.916728451848030090e-02 -2.691426575183868408e-01 4.259194135665893555e-01 -9.188401699066162109e-02 1.046639308333396912e-01 7.095687836408615112e-02 1.071842834353446960e-01 -6.173192709684371948e-02 -3.893255069851875305e-02 1.611094176769256592e-02 -2.561929225921630859e-01 2.552362158894538879e-02 1.164915710687637329e-01 -2.631803154945373535e-01 -1.706346571445465088e-01 -2.592889368534088135e-01 3.160026669502258301e-01 -1.119934394955635071e-01 -9.439538419246673584e-02 -6.140200048685073853e-02 1.497073620557785034e-01 8.139424026012420654e-02 -5.286572873592376709e-02
-1.245873123407363892e-01 -1.069057360291481018e-01 -1.907884925603866577e-01 4.179621487855911255e-02 1.623999178409576416e-01 -2.556872069835662842e-01 -3.325490951538085938e-01 3.504904359579086304e-02 2.744882106781005859e-01 1.333193331956863403e-01 -5.223083496093750000e-02 -2.323133870959281921e-02 -1.190650835633277893e-01 -1.331240981817245483e-01 1.537646912038326263e-02 3.388317525386810303e-01 4.290457442402839661e-02 -2.779556214809417725e-01 5.999600142240524292e-02 -2.797701358795166016e-01 -1.443310528993606567e-01 7.685927301645278931e-02 -2.441932819783687592e-02 -8.438133448362350464e-02 -2.297584414482116699e-01 9.710752218961715698e-02 1.607081741094589233e-01 -2.834686636924743652e-02 -2.321191504597663879e-02 -1.152877602726221085e-02 2.842834591865539551e-01 -3.496329188346862793e-01
7.181912660598754883e-02 -2.411771267652511597e-01 -9.455570578575134277e-02 1.646607667207717896e-01 7.192541658878326416e-02 -3.384851813316345215e-01 -2.981779575347900391e-01 1.868101209402084351e-01 2.237823046743869781e-02 -9.283727966248989105e-03 -2.392345964908599854e-01 1.554393470287322998e-01 -2.709030210971832275e-01 5.199757963418960571e-02 -6.747666746377944946e-03 2.952116727828979492e-01 -1.279954891651868820e-02 -1.355439126491546631e-01 1.560464650392532349e-01 -3.346593379974365234e-01 -1.180822327733039856e-01 5.903215706348419189e-02 2.022509649395942688e-02 -1.669892221689224243e-01 -1.003072857856750488e-01 1.024070233106613159e-01 -1.999973691999912262e-02 -9.223342686891555786e-02 9.507942199707031250e-02 -2.067474424839019775e-01 3.447719216346740723e-01 -1.052851825952529907e-01
-2.185201048851013184e-01 -3.150939345359802246e-01 -2.678768932819366455e-01 -4.567474126815795898e-03 1.299165934324264526e-01 -2.798458933830261230e-01 -1.547550261020660400e-01 8.120351284742355347e-02 7.381569594144821167e-02 -5.040585622191429138e-02 -6.746683269739151001e-02 5.103550478816032410e-02 1.248710900545120239e-01 1.690777838230133057e-01 8.286935626529157162e-04 2.121100723743438721e-01 -1.633405536413192749e-01 -5.324524641036987305e-02 2.567333579063415527e-01 -2.736214101314544678e-01 -2.648044228553771973e-01 2.468981891870498657e-01 1.641537994146347046e-01 -2.114531397819519043e-01 1.486278176307678223e-01 -3.772618621587753296e-02 1.452375799417495728e-01 6.731437146663665771e-02 -6.625286489725112915e-02 -1.404465436935424805e-01 2.562530636787414551e-01 1.979389190673828125e-01
-1.581652611494064331e-01 -1.852145418524742126e-02 -1.049244478344917297e-01 7.591655850410461426e-02 1.090458557009696960e-01 -3.007889688014984131e-01 -1.638466566801071167e-01 3.571855127811431885e-01 1.081643626093864441e-01 1.435447633266448975e-01 -7.943546026945114136e-02 -1.229540854692459106e-01 -2.383143454790115356e-01 -2.266282141208648682e-01 -1.254894435405731201e-01 2.464047670364379883e-01 1.343566030263900757e-01 -1.390771418809890747e-01 1.231141686439514160e-01 -2.465383857488632202e-01 -1.210503280162811279e-01 -2.039544098079204559e-02 -2.976854704320430756e-02 -1.856853812932968140e-01 -8.731160312891006470e-02 1.576884239912033081e-01 8.600077591836452484e-03 -1.216991394758224487e-01 -1.114992350339889526e-01 -2.205836772918701172e-01 4.309959411621093750e-01 6.884508579969406128e-02
-2.562482357025146484e-01 -1.720984429121017456e-01 -2.613267600536346436e-01 1.797076128423213959e-02 4.877294600009918213e-02 -1.648820340633392334e-01 -2.773997485637664795e-01 1.739951968193054199e-02 -3.913528844714164734e-02 1.325840502977371216e-01 5.832378566265106201e-02 3.633738160133361816e-01 3.292254507541656494e-01 -4.755987226963043213e-02 2.553141117095947266e-01 1.901023685932159424e-01 -2.501196563243865967e-01 1.751251071691513062e-01 -5.714761838316917419e-02 -1.855693161487579346e-01 -2.195845544338226318e-01 -2.653919458389282227e-01 1.335847228765487671e-01 -1.327788457274436951e-02 -1.022239029407501221e-01 -1.297830045223236084e-01 7.043383270502090454e-02 3.200415149331092834e-02 -1.549597680568695068e-01 1.187318488955497742e-01 -4.838899243623018265e-03 -1.540931314229965210e-01
-2.550204657018184662e-02 -1.905200779438018799e-01 -2.147930413484573364e-01 1.878693997859954834e-01 5.575906112790107727e-02 -4.736784994602203369e-01 -2.304734885692596436e-01 1.190764755010604858e-01 6.595479696989059448e-02 8.220338076353073120e-02 -5.203184857964515686e-02 -5.779416114091873169e-02 -2.018642425537109375e-01 -2.061365842819213867e-01 -9.484481066465377808e-02 2.694392502307891846e-01 -8.651196211576461792e-02 -1.525916904211044312e-01 -4.874920845031738281e-02 -2.240629196166992188e-01 -1.085515245795249939e-01 1.648161187767982483e-02 1.113916654139757156e-02 -4.775719717144966125e-02 6.576520204544067383e-02 7.878656685352325439e-02 2.043344080448150635e-02 -1.748430132865905762e-01 -6.464201956987380981e-02 -8.037991076707839966e-02 4.407192468643188477e-01 -2.462754845619201660e-01
-1.103894710540771484e-01 8.443702757358551025e-02 -7.231064885854721069e-02 3.434300720691680908e-01 2.413482517004013062e-01 -2.577697932720184326e-01 -1.652934104204177856e-01 9.135863184928894043e-02 3.496244922280311584e-02 5.154031515121459961e-02 -1.693560481071472168e-01 2.924701273441314697e-01 -1.280150376260280609e-02 6.421021535061299801e-04 -1.452298760414123535e-01 1.444977372884750366e-01 2.617720961570739746e-01 -2.361357063055038452e-01 -1.196661442518234253e-01 -5.009804666042327881e-02 -2.456597834825515747e-01 -9.407348185777664185e-02 -2.850689888000488281e-01 -3.302945792675018311e-01 2.051167190074920654e-02 1.135698631405830383e-01 -2.045386238023638725e-03 -1.800036728382110596e-01 -1.149973645806312561e-01 6.784837692975997925e-03 2.779151201248168945e-01 -3.299783449620008469e-03
-4.625812172889709473e-03 1.701494902372360229e-01 -6.622086465358734131e-02 2.043115720152854919e-02 2.100650966167449951e-01 -3.901550546288490295e-02 -3.402164876461029053e-01 3.865925129503011703e-03 -7.140128314495086670e-02 4.274682104587554932e-01 -6.331531703472137451e-02 2.908958494663238525e-01 2.620223760604858398e-01 1.145694330334663391e-01 -9.786397218704223633e-02 1.539614796638488770e-01 1.816111505031585693e-01 -1.812260150909423828e-01 -1.789173036813735962e-01 -2.611633539199829102e-01 -1.246172040700912476e-01 7.504460960626602173e-02 -1.597337424755096436e-01 -1.502666771411895752e-01 -6.615607440471649170e-02 -1.184555608779191971e-02 1.632206737995147705e-01 -5.280656740069389343e-02 1.517263650894165039e-01 6.536236405372619629e-02 3.318852484226226807e-01 8.128393441438674927e-02
-3.041758537292480469e-01 1.307578086853027344e-01 -1.212231516838073730e-01 -1.657344773411750793e-02 1.174355042167007923e-03 -2.810097038745880127e-01 -1.456345766782760620e-01 5.789078772068023682e-02 -1.026178151369094849e-01 1.246087476611137390e-01 -1.786171644926071167e-01 3.113445341587066650e-01 1.274906992912292480e-01 -2.577998340129852295e-01 -9.660255908966064453e-02 3.422446548938751221e-01 -9.313698858022689819e-02 2.262441515922546387e-01 5.305278673768043518e-02 -1.839557439088821411e-01 -2.073734253644943237e-01 2.300300151109695435e-01 -1.002961546182632446e-01 1.139267161488533020e-01 2.782930061221122742e-02 -2.225239202380180359e-02 2.107433676719665527e-01 2.692894935607910156e-01 -6.704831868410110474e-02 4.084178805351257324e-02 2.358366549015045166e-01 1.111425682902336121e-01
-1.046932935714721680e-01 2.046909369528293610e-02 -1.672029495239257812e-01 8.764499425888061523e-02 1.494487524032592773e-01 -2.672709524631500244e-01 -3.383576273918151855e-01 -2.284328825771808624e-02 2.807309627532958984e-01 1.103319525718688965e-01 5.332423746585845947e-02 4.782884195446968079e-02 -2.440963089466094971e-01 -1.936622112989425659e-01 -2.482703700661659241e-02 4.003272652626037598e-01 -1.205575768835842609e-03 -1.836316138505935669e-01 1.309226602315902710e-01 -3.086216747760772705e-01 -1.161043643951416016e-01 1.321730017662048340e-01 7.019274868071079254e-03 -1.090828701853752136e-01 -7.175853848457336426e-02 -4.565383866429328918e-02 7.709674537181854248e-02 6.377027928829193115e-02 8.534327894449234009e-02 5.054774880409240723e-02 3.552441000938415527e-01 -2.187133133411407471e-01
-1.667190641164779663e-01 -3.432992473244667053e-02 -1.555259227752685547e-01 -4.434888716787099838e-03 2.849580533802509308e-02 -4.441615343093872070e-01 -2.285492420196533203e-01 1.148584485054016113e-01 2.912510335445404053e-01 3.346578031778335571e-02 -2.849883399903774261e-02 2.413189411163330078e-01 -2.409229874610900879e-01 -1.416552513837814331e-01 -6.891997158527374268e-02 3.256573379039764404e-01 2.063403464853763580e-02 -1.101047545671463013e-01 1.448445171117782593e-01 -3.778041899204254150e-01 -1.735196113586425781e-01 -1.442310493439435959e-02 -6.087131798267364502e-02 3.896197071298956871e-03 -1.426438987255096436e-01 -5.516244471073150635e-02 2.546364814043045044e-02 8.819507062435150146e-02 -1.819408386945724487e-01 -1.502866484224796295e-02 2.589106261730194092e-01 -8.312794566154479980e-02
-4.308512210845947266e-01 4.260680824518203735e-02 -1.749550700187683105e-01 -3.692872822284698486e-02 2.831722795963287354e-01 -2.105464637279510498e-01 -8.572012186050415039e-02 -8.822753280401229858e-02 1.014773920178413391e-02 -9.975276887416839600e-02 -4.360593110322952271e-02 -1.209242716431617737e-01 2.872817516326904297e-01 8.815868943929672241e-02 -1.910197287797927856e-01 3.650804981589317322e-02 -9.933342039585113525e-02 -1.882352530956268311e-01 -8.781673759222030640e-02 -2.001760452985763550e-01 1.286607533693313599e-01 -1.841891258955001831e-01 -8.014315366744995117e-02 -1.545503288507461548e-01 1.448653340339660645e-01 3.038890063762664795e-01 2.497889548540115356e-01 -4.044061526656150818e-02 1.071851607412099838e-02 -1.826422661542892456e-01 -2.159828320145606995e-02 -3.178911507129669189e-01
-3.394517600536346436e-01 -2.051819711923599243e-01 -3.862938284873962402e-01 -3.911420702934265137e-02 8.115411549806594849e-02 -1.691854298114776611e-01 7.386013120412826538e-02 3.257914632558822632e-02 2.272564731538295746e-02 -1.681852191686630249e-01 -1.129765361547470093e-01 8.426377922296524048e-02 2.876880168914794922e-01 1.628392487764358521e-01 -4.507998377084732056e-02 1.714913100004196167e-01 -2.034368813037872314e-01 -8.379563689231872559e-03 2.431559413671493530e-01 -3.783603906631469727e-01 -4.146513342857360840e-02 -6.959876418113708496e-02 1.061820983886718750e-01 -1.585788428783416748e-01 1.089803129434585571e-01 -1.368520664982497692e-03 2.474881559610366821e-01 1.052605509757995605e-01 -1.968081444501876831e-01 -8.617515116930007935e-02 1.219902187585830688e-01 1.697966158390045166e-01
-1.586136072874069214e-01 5.090895667672157288e-02 -3.070310056209564209e-01 -1.681631356477737427e-01 4.233960434794425964e-02 -3.124558627605438232e-01 -1.693184077739715576e-01 -7.919588685035705566e-02 -3.529808670282363892e-02 -9.318411350250244141e-02 -3.206293098628520966e-03 -3.834971413016319275e-02 -1.253903750330209732e-02 7.272260636091232300e-02 -1.134901866316795349e-01 1.594717949628829956e-01 2.269512861967086792e-01 2.284568548202514648e-02 5.142240598797798157e-02 -2.987585961818695068e-01 -4.411306977272033691e-01 1.305723041296005249e-01 1.245292723178863525e-01 -1.302307695150375366e-01 8.741933107376098633e-02 -4.023645818233489990e-02 3.418610990047454834e-01 1.310488134622573853e-01 1.625190377235412598e-01 -1.594679504632949829e-01 8.540130406618118286e-02 2.639913856983184814e-01
-4.852806776762008667e-02 1.039231717586517334e-01 -1.140156686305999756e-01 -4.195648059248924255e-02 2.416926175355911255e-01 -1.017469465732574463e-01 -4.553178846836090088e-01 6.024092063307762146e-02 -1.782487034797668457e-01 3.118121325969696045e-01 5.602553952485322952e-03 1.699546724557876587e-01 2.128073275089263916e-01 5.471665784716606140e-02 -2.335793077945709229e-01 8.138478733599185944e-03 1.214521229267120361e-01 -9.776352345943450928e-02 -8.238663896918296814e-03 -9.324619174003601074e-02 -8.271271735429763794e-02 7.679180800914764404e-02 1.555853337049484253e-01 1.583550721406936646e-01 1.406687796115875244e-01 2.989600896835327148e-01 7.890559732913970947e-02 -3.657384961843490601e-02 -6.564202904701232910e-02 -7.655381411314010620e-02 4.518344700336456299e-01 7.353333383798599243e-02
-9.558755904436111450e-02 -7.176931202411651611e-02 -2.061715275049209595e-01 1.090410538017749786e-02 2.082311660051345825e-01 -1.467595547437667847e-01 1.060004010796546936e-01 6.784596294164657593e-02 9.010722488164901733e-02 -5.158467218279838562e-02 -5.087484605610370636e-03 2.278302796185016632e-02 1.100205555558204651e-01 -2.015197128057479858e-01 9.656556695699691772e-02 4.956165850162506104e-01 1.639343500137329102e-01 -3.193765878677368164e-01 -1.072238087654113770e-01 -4.890251457691192627e-01 -1.338304579257965088e-01 4.367800801992416382e-02 -4.128734767436981201e-02 8.178401738405227661e-02 1.228890269994735718e-01 1.371911764144897461e-01 1.156675722450017929e-02 7.433734834194183350e-02 6.703855097293853760e-02 -2.710924148559570312e-01 4.359698295593261719e-02 -1.270795911550521851e-01
-1.670268326997756958e-01 4.388196393847465515e-02 -2.774004042148590088e-01 -5.615488067269325256e-02 2.756251990795135498e-01 -2.585808932781219482e-01 -2.030524164438247681e-01 2.550956048071384430e-02 3.244187235832214355e-01 1.294287145137786865e-01 1.130957901477813721e-02 8.402419090270996094e-02 -8.779880404472351074e-02 -1.700385957956314087e-01 -4.000517725944519043e-02 2.653110623359680176e-01 9.467570111155509949e-03 -3.233087062835693359e-01 1.407000720500946045e-01 -2.687995135784149170e-01 -6.737564690411090851e-03 5.212308093905448914e-02 -2.458631061017513275e-02 -1.892170519568026066e-03 -2.462224215269088745e-01 7.834504544734954834e-02 1.858097761869430542e-01 -2.273087389767169952e-02 2.441589534282684326e-02 3.776115179061889648e-02 3.106332719326019287e-01 -2.592291533946990967e-01
2.822719328105449677e-02 -1.006008014082908630e-01 -2.721463441848754883e-01 -4.462977871298789978e-02 7.533822208642959595e-02 -3.913767039775848389e-01 -2.179099172353744507e-01 1.843439340591430664e-01 5.185842886567115784e-02 2.101254910230636597e-01 -4.006754234433174133e-02 -7.469806820154190063e-02 -2.842474877834320068e-01 -7.140286266803741455e-02 -1.154823303222656250e-01 1.441448479890823364e-01 2.278197556734085083e-01 -1.678098440170288086e-01 1.039973124861717224e-01 -2.590141594409942627e-01 6.755106151103973389e-02 1.014473363757133484e-01 4.248850513249635696e-03 -2.067163139581680298e-01 5.340475216507911682e-02 8.511186391115188599e-02 7.186909019947052002e-02 -1.799400150775909424e-02 -5.113038420677185059e-02 -3.637821972370147705e-01 3.324679732322692871e-01 -1.484262347221374512e-01
-3.565614223480224609e-01 -1.157167255878448486e-01 -3.854228258132934570e-01 -1.312048286199569702e-01 7.608170621097087860e-03 -2.070932835340499878e-01 -8.813072741031646729e-02 -5.972969904541969299e-02 1.593709141016006470e-01 -1.251963078975677490e-01 -5.799126811325550079e-03 -1.145875900983810425e-01 -1.910299658775329590e-01 -6.652433425188064575e-02 -1.070230081677436829e-01 1.432730853557586670e-01 5.605393648147583008e-02 -1.986186206340789795e-01 1.624462157487869263e-01 -3.605222105979919434e-01 -7.967559248208999634e-02 1.895326375961303711e-01 -1.179213374853134155e-01 -2.478291094303131104e-01 -1.023830026388168335e-01 -5.254279822111129761e-02 1.969145387411117554e-01 -3.364554420113563538e-02 -2.843506336212158203e-01 6.079081445932388306e-03 2.339175045490264893e-01 -8.354534953832626343e-02
6.484045088291168213e-02 -1.417418867349624634e-01 -1.861343681812286377e-01 2.261689305305480957e-02 1.857820004224777222e-01 -1.833036541938781738e-01 -3.876107633113861084e-01 1.592109501361846924e-01 -3.662149906158447266e-01 1.898567229509353638e-01 8.359327167272567749e-02 -5.347433686256408691e-02 3.481138944625854492e-01 2.946178056299686432e-02 2.581429481506347656e-01 1.449118256568908691e-01 6.555852293968200684e-02 -1.432233750820159912e-01 -2.342030964791774750e-02 -1.089800372719764709e-01 -1.662417314946651459e-02 1.622233092784881592e-01 -1.085979938507080078e-01 -1.549571007490158081e-01 -2.607585117220878601e-02 -2.119181677699089050e-02 2.976266145706176758e-01 2.070485949516296387e-01 -2.285209894180297852e-01 -1.204173713922500610e-01 9.059095382690429688e-02 -2.139460761100053787e-03
-2.226974666118621826e-01 -1.140582710504531860e-01 -8.728241920471191406e-02 5.143868178129196167e-02 9.756635129451751709e-02 -1.018584370613098145e-01 -1.907872557640075684e-01 8.361729234457015991e-02 -2.932590246200561523e-01 -3.419565856456756592e-01 5.702165886759757996e-02 2.223346978425979614e-01 -2.071468085050582886e-01 2.136961519718170166e-01 -4.621231183409690857e-02 3.783093392848968506e-01 1.081990599632263184e-01 -7.457932829856872559e-02 -1.629702001810073853e-01 -2.221600413322448730e-01 4.612822085618972778e-02 1.614867597818374634e-01 1.447737812995910645e-01 9.617677330970764160e-02 2.540120184421539307e-01 1.630904525518417358e-02 1.214130446314811707e-01 8.424986153841018677e-02 -1.873080283403396606e-01 -1.932599544525146484e-01 2.434076666831970215e-01 -6.701415032148361206e-02
-1.595026403665542603e-01 -4.502480849623680115e-02 3.037598542869091034e-02 4.063935205340385437e-02 3.221322596073150635e-01 -7.578845322132110596e-02 -2.072590738534927368e-01 2.930531091988086700e-02 -6.588155031204223633e-02 2.811858057975769043e-01 -1.162733584642410278e-01 3.872554600238800049e-01 -3.643674030900001526e-02 5.936442315578460693e-02 1.784455589950084686e-02 5.010350346565246582e-01 1.357221901416778564e-01 -2.684820909053087234e-03 -6.859154999256134033e-02 -4.904990643262863159e-02 2.137629548087716103e-03 -9.804402291774749756e-02 -1.880261898040771484e-01 -2.754026353359222412e-01 1.895115226507186890e-01 3.938117995858192444e-02 2.256938368082046509e-01 -4.155744984745979309e-02 -9.142982959747314453e-02 -6.403581798076629639e-02 2.507212758064270020e-01 -4.151450470089912415e-02
-2.043411284685134888e-01 -1.481517404317855835e-01 -9.169187396764755249e-02 5.444497987627983093e-02 1.542486101388931274e-01 -3.492814004421234131e-01 -4.002252817153930664e-01 1.436185538768768311e-01 8.072147518396377563e-02 5.709226056933403015e-02 -9.031983464956283569e-02 1.644839346408843994e-01 -3.202022314071655273e-01 -1.587170213460922241e-01 1.447325199842453003e-01 2.182873189449310303e-01 3.819251433014869690e-02 -1.933154463768005371e-01 2.140901237726211548e-01 -9.027582406997680664e-02 -8.649184554815292358e-02 -3.934991359710693359e-02 -6.360378861427307129e-02 -1.361557990312576294e-01 -4.709481075406074524e-02 6.871668249368667603e-02 -1.515397895127534866e-02 -3.651737049221992493e-02 -9.350591152906417847e-02 -1.411076635122299194e-01 4.125682115554809570e-01 -1.588228046894073486e-01
3.485496714711189270e-02 3.091757185757160187e-02 -2.036189585924148560e-01 1.884180456399917603e-01 3.497622534632682800e-02 -3.299572467803955078e-01 -3.640699386596679688e-01 1.408445686101913452e-01 -5.039415508508682251e-02 -1.769019104540348053e-02 -1.213535517454147339e-01 1.273782402276992798e-01 1.888627856969833374e-01 -3.309436887502670288e-02 2.298778295516967773e-01 1.703769117593765259e-01 9.598363190889358521e-02 -9.235542267560958862e-02 2.065019905567169189e-01 -3.511918485164642334e-01 1.120875552296638489e-01 7.088591158390045166e-02 1.887165158987045288e-01 2.210415527224540710e-02 -3.650825321674346924e-01 1.451620273292064667e-02 -6.318068504333496094e-02 -2.162847369909286499e-01 -1.504336446523666382e-01 1.502654552459716797e-01 1.950555145740509033e-01 3.180435672402381897e-02
-1.454887688159942627e-01 -5.298573523759841919e-02 -2.120104432106018066e-01 3.864451078698039055e-03 1.268004029989242554e-01 -2.621240913867950439e-01 -2.119287699460983276e-01 8.588004112243652344e-02 3.186090290546417236e-01 1.051696762442588806e-01 -2.589372918009757996e-02 9.362510591745376587e-02 -1.127798333764076233e-01 -1.910135746002197266e-01 -1.516245654784142971e-03 4.074837863445281982e-01 3.884622082114219666e-02 -2.512832283973693848e-01 1.052891984581947327e-01 -3.409790098667144775e-01 5.733393132686614990e-02 -1.148494239896535873e-02 -1.110985875129699707e-03 2.998029813170433044e-02 -2.047267854213714600e-01 8.189211785793304443e-02 1.720617711544036865e-01 -1.117361560463905334e-01 -8.679288439452648163e-03 -1.834561000578105450e-03 3.478271961212158203e-01 -2.205232232809066772e-01
-1.538634598255157471e-01 2.190118283033370972e-01 -3.479126691818237305e-01 -3.613417968153953552e-02 -3.830781951546669006e-02 -2.069984078407287598e-01 -3.979322016239166260e-01 -3.149569034576416016e-02 -2.664034366607666016e-01 2.302027493715286255e-02 1.950385570526123047e-01 9.407573938369750977e-02 1.377295702695846558e-01 -1.760374456644058228e-01 2.464881539344787598e-01 1.667959988117218018e-02 -3.503689914941787720e-02 -2.256004810333251953e-01 4.966839030385017395e-02 -2.932590246200561523e-01 -3.289671242237091064e-01 -4.994435235857963562e-02 -5.037203803658485413e-02 -1.694716662168502808e-01 1.308422982692718506e-01 1.811193674802780151e-02 1.676759123802185059e-02 -1.824436709284782410e-02 -6.955212354660034180e-02 -2.265900820493698120e-01 -6.738390773534774780e-03 1.269581019878387451e-01
-4.126752167940139771e-02 9.495141357183456421e-02 -7.504390180110931396e-02 1.098354607820510864e-01 -6.512267142534255981e-02 -6.550300121307373047e-02 -8.972217142581939697e-02 1.007132753729820251e-01 -1.775064878165721893e-02 1.361936479806900024e-01 2.725518345832824707e-01 2.239033281803131104e-01 -1.548528522253036499e-01 1.004859153181314468e-02 7.856529951095581055e-02 -1.724164001643657684e-02 -1.362654268741607666e-01 -1.381485611200332642e-01 1.144049316644668579e-02 -5.167117118835449219e-01 -2.429961711168289185e-01 -9.842196851968765259e-02 1.356170177459716797e-01 -2.008315324783325195e-01 5.539156123995780945e-02 2.319625169038772583e-01 -2.205265462398529053e-01 2.366325408220291138e-01 -1.320036686956882477e-02 -1.757423877716064453e-01 3.824056684970855713e-01 8.900242391973733902e-05
-2.939503453671932220e-02 6.984297186136245728e-02 -2.842248976230621338e-01 2.569284439086914062e-01 3.048157691955566406e-01 -2.655549645423889160e-01 -2.797840535640716553e-02 -4.354211688041687012e-02 -1.736507192254066467e-02 1.412103474140167236e-01 -6.052471697330474854e-02 2.115908414125442505e-01 3.839836418628692627e-01 -6.334144622087478638e-02 -2.555116452276706696e-02 1.476283520460128784e-01 -3.861946752294898033e-03 1.861776597797870636e-02 -1.490413695573806763e-01 -1.174799501895904541e-01 -1.544117182493209839e-02 3.531914949417114258e-01 -2.524383664131164551e-01 -2.390825599431991577e-01 -1.666705608367919922e-01 2.559174597263336182e-01 6.018798053264617920e-02 -1.130344271659851074e-01 5.411784350872039795e-02 -3.328700736165046692e-02 2.036832869052886963e-01 3.650002181529998779e-02
-1.966364234685897827e-01 4.700440168380737305e-02 -3.396736383438110352e-01 5.736287310719490051e-02 1.408859789371490479e-01 -1.935984790325164795e-01 -2.796782255172729492e-01 -9.802778065204620361e-02 -1.733915805816650391e-01 -6.553167849779129028e-02 1.003905534744262695e-01 2.714359164237976074e-01 -1.564432978630065918e-01 2.226654738187789917e-01 2.869064509868621826e-01 -2.297847718000411987e-01 1.663565486669540405e-01 -3.825028240680694580e-02 1.471364200115203857e-01 -3.135035336017608643e-01 -1.477658003568649292e-01 2.043873667716979980e-01 1.348743587732315063e-01 -1.631323248147964478e-01 1.666513681411743164e-01 3.024863637983798981e-02 2.326757311820983887e-01 1.049272567033767700e-01 -6.626742333173751831e-02 2.271282859146595001e-02 7.717955112457275391e-02 7.635099440813064575e-02
-2.775744795799255371e-01 2.072513848543167114e-01 -2.248070836067199707e-01 -1.141530126333236694e-01 4.015578329563140869e-02 -1.551617085933685303e-01 -3.891329765319824219e-01 1.242893859744071960e-01 -3.172651827335357666e-01 -8.185690641403198242e-02 -9.903148561716079712e-02 1.707225590944290161e-01 2.769314944744110107e-01 -1.318075060844421387e-01 2.726358473300933838e-01 -4.795858263969421387e-02 9.772508591413497925e-02 -7.146295905113220215e-02 6.474117189645767212e-02 -3.018672764301300049e-01 -2.204294353723526001e-01 -1.539622694253921509e-01 -4.161266610026359558e-02 -1.020744517445564270e-01 1.873194873332977295e-01 -6.467413157224655151e-02 1.193361803889274597e-01 7.987164705991744995e-02 -9.797153621912002563e-02 -1.431921124458312988e-01 1.254589706659317017e-01 8.193491399288177490e-02
-4.080158844590187073e-02 -3.075217008590698242e-01 -9.197765588760375977e-02 3.602188453078269958e-02 -1.766224354505538940e-01 -8.655086159706115723e-02 -2.547751367092132568e-01 -2.038112878799438477e-01 -3.828947618603706360e-02 -1.556339412927627563e-01 7.773686200380325317e-03 1.855380386114120483e-01 4.279338121414184570e-01 -1.728206872940063477e-01 -2.219194322824478149e-01 4.045675694942474365e-01 -1.185361295938491821e-02 -1.995402276515960693e-01 1.539060920476913452e-01 -1.786427199840545654e-01 -2.265883795917034149e-02 -3.408020362257957458e-02 1.652640849351882935e-02 -3.474046885967254639e-01 7.370630651712417603e-02 -9.255667217075824738e-03 6.180489808320999146e-02 -1.021466627717018127e-01 7.849769294261932373e-02 -5.101868137717247009e-02 -3.808107227087020874e-02 1.208304166793823242e-01
-2.197256088256835938e-01 -1.807761937379837036e-01 -1.364518795162439346e-02 8.398289978504180908e-02 1.168329343199729919e-01 4.463660717010498047e-02 -2.249926477670669556e-01 2.124419212341308594e-01 -1.148216128349304199e-01 1.224599480628967285e-01 1.989495195448398590e-02 3.586206585168838501e-03 2.950908616185188293e-02 1.394359320402145386e-01 -1.785863637924194336e-01 3.284669816493988037e-01 7.229885458946228027e-02 -2.656625509262084961e-01 -1.531627308577299118e-02 -1.762384027242660522e-01 7.448524236679077148e-02 1.784227937459945679e-01 -1.442236751317977905e-01 -2.094674706459045410e-01 -1.729809790849685669e-01 3.679351508617401123e-01 9.565705806016921997e-02 3.647741377353668213e-01 2.401171438395977020e-02 -3.142961487174034119e-02 2.969725131988525391e-01 7.277093082666397095e-02
6.351718306541442871e-02 6.497082114219665527e-02 -3.003306388854980469e-01 1.552608155179768801e-04 4.034724533557891846e-01 -2.312185019254684448e-01 -3.807408213615417480e-01 1.483629364520311356e-02 -2.031870335340499878e-01 2.170398086309432983e-01 -1.404613256454467773e-01 8.786623179912567139e-02 1.577919870615005493e-01 9.293361753225326538e-02 5.384949594736099243e-02 3.125294446945190430e-01 2.495891898870468140e-01 -1.567767933011054993e-02 -1.254571080207824707e-01 -2.371334880590438843e-01 8.059858344495296478e-03 -3.620273247361183167e-02 -2.011615969240665436e-02 4.531140252947807312e-02 9.340413659811019897e-02 -6.242046505212783813e-02 -4.116396419703960419e-03 -1.116381734609603882e-01 1.411706060171127319e-01 3.425273299217224121e-02 2.434760034084320068e-01 2.152449339628219604e-01
-2.556055188179016113e-01 -2.003836072981357574e-02 -2.211541831493377686e-01 -1.278933286666870117e-01 1.575104892253875732e-01 -2.737604975700378418e-01 -1.275285482406616211e-01 -1.525749117136001587e-01 1.293203681707382202e-01 1.639190018177032471e-01 1.512167602777481079e-01 1.116649210453033447e-01 2.999449372291564941e-01 3.189424872398376465e-01 1.126814447343349457e-02 1.746435761451721191e-01 -8.412866294384002686e-02 4.988498985767364502e-02 -4.022071063518524170e-01 7.842281460762023926e-02 1.911814659833908081e-01 8.976534754037857056e-02 -6.855988502502441406e-02 1.351605542004108429e-02 -2.385532855987548828e-01 1.741807311773300171e-01 4.618798196315765381e-02 4.774284735321998596e-02 -2.090746313333511353e-01 -1.317797750234603882e-01 2.205090224742889404e-01 1.069513242691755295e-02
-3.072269558906555176e-01 -1.804926432669162750e-02 -1.087347231805324554e-02 4.065014421939849854e-02 1.962662488222122192e-01 -2.167315632104873657e-01 -1.458387523889541626e-01 7.436041254550218582e-03 -9.693545103073120117e-02 1.473780721426010132e-01 -1.239207312464714050e-01 4.413450062274932861e-01 2.039866596460342407e-01 9.118851274251937866e-02 7.734905928373336792e-02 2.383359372615814209e-01 2.282208055257797241e-01 1.504149287939071655e-01 -5.917386338114738464e-02 1.050377935171127319e-01 -3.559063673019409180e-01 -4.017357155680656433e-02 -1.735914796590805054e-01 -2.954977750778198242e-01 7.253666967153549194e-02 1.271279603242874146e-01 1.707513928413391113e-01 5.429492145776748657e-02 -1.763794571161270142e-01 7.852214388549327850e-03 8.807495981454849243e-02 1.236560419201850891e-01
-1.894177198410034180e-01 -1.703392118215560913e-01 -1.549635082483291626e-02 1.050460338592529297e-01 2.241542190313339233e-01 -3.547442555427551270e-01 -3.723050653934478760e-01 2.270031869411468506e-01 5.405306071043014526e-02 1.469323039054870605e-01 -2.262058854103088379e-02 2.867311984300613403e-02 -2.219468951225280762e-01 -3.054932355880737305e-01 -6.229137256741523743e-02 2.427982985973358154e-01 -3.847828507423400879e-02 -1.427554041147232056e-01 7.649053633213043213e-02 -2.982456088066101074e-01 2.799783367663621902e-03 -5.345381796360015869e-02 7.743291556835174561e-02 -1.475606262683868408e-01 -3.576887026429176331e-02 1.804509311914443970e-01 -2.620190009474754333e-02 -1.471853554248809814e-01 -4.470558464527130127e-02 -1.246334910392761230e-01 2.879246175289154053e-01 -1.497237682342529297e-01
-2.070601433515548706e-01 -1.003621444106101990e-01 -1.201618164777755737e-01 -1.154821366071701050e-01 -5.183047801256179810e-02 5.834908783435821533e-02 -3.777410387992858887e-01 -2.831774652004241943e-01 -3.416646718978881836e-01 1.737287454307079315e-02 2.480747550725936890e-01 2.710370123386383057e-01 8.010123670101165771e-02 1.417833864688873291e-01 -9.326182305812835693e-02 3.843022584915161133e-01 7.628625631332397461e-02 -6.317735463380813599e-02 -1.952763646841049194e-01 4.085125029087066650e-02 -1.434246748685836792e-01 1.005485355854034424e-01 1.425834298133850098e-01 -4.724282026290893555e-02 -2.069672942161560059e-01 7.982730120420455933e-02 2.699015736579895020e-01 -1.278620958328247070e-01 -3.397388011217117310e-02 -4.406752064824104309e-03 8.049966394901275635e-02 8.033605664968490601e-02
-1.363703012466430664e-01 -6.210387870669364929e-02 -3.225595653057098389e-01 -7.517009228467941284e-02 1.172405108809471130e-01 -3.461838960647583008e-01 -1.689282711595296860e-03 1.512894481420516968e-01 1.102015152573585510e-01 8.126858621835708618e-02 -6.933113187551498413e-02 3.053952753543853760e-01 2.165312618017196655e-01 1.264846175909042358e-01 8.074811846017837524e-02 1.822132468223571777e-01 -1.805059611797332764e-01 -2.535676658153533936e-01 -1.288536339998245239e-01 -2.662891447544097900e-01 -2.473027259111404419e-01 1.472613662481307983e-01 1.070466451346874237e-02 5.304500833153724670e-02 -5.114072188735008240e-02 -1.434838175773620605e-01 2.359165549278259277e-01 2.315345555543899536e-01 7.350854575634002686e-02 -1.841767281293869019e-01 1.880735009908676147e-01 1.208872348070144653e-01
-1.742947697639465332e-01 4.659305140376091003e-02 -3.806630074977874756e-01 -7.688065618276596069e-02 -5.840289592742919922e-02 -2.611733973026275635e-01 -3.207217454910278320e-01 2.627494931221008301e-01 -1.391220688819885254e-01 2.133348435163497925e-01 -1.035991832613945007e-01 2.332745678722858429e-02 1.765624135732650757e-01 1.067800372838973999e-01 -2.413391321897506714e-01 1.445060968399047852e-01 2.137812227010726929e-01 -1.424280554056167603e-01 8.350668847560882568e-02 -8.344069868326187134e-02 -8.275837451219558716e-02 -6.909664720296859741e-02 -1.469442546367645264e-01 -7.593306899070739746e-02 -3.879199177026748657e-02 3.315622210502624512e-01 -2.980178408324718475e-02 2.824674844741821289e-01 8.314675837755203247e-02 2.086992114782333374e-01 1.153945997357368469e-01 2.149851992726325989e-02
-2.250027656555175781e-01 -1.101049557328224182e-01 -8.840876072645187378e-02 1.370962709188461304e-01 2.070094496011734009e-01 -5.388187766075134277e-01 -8.870740979909896851e-02 4.105372130870819092e-01 -1.824906617403030396e-01 1.011166498064994812e-01 -5.058931931853294373e-02 1.548981517553329468e-01 8.178386092185974121e-02 8.525017648935317993e-02 5.894649773836135864e-02 1.197166070342063904e-01 -7.124663889408111572e-02 -1.358038038015365601e-01 2.126066247001290321e-03 -7.192719727754592896e-02 3.532696515321731567e-02 2.650790810585021973e-01 -1.142272576689720154e-01 -2.290372252464294434e-01 -2.529191970825195312e-02 4.063545539975166321e-02 1.102802529931068420e-01 -1.653395742177963257e-01 5.316498503088951111e-02 -1.688640266656875610e-01 -4.197730496525764465e-02 -2.420672178268432617e-01
-4.561733454465866089e-02 -7.000678032636642456e-02 -2.822369709610939026e-02 8.263866603374481201e-02 3.847050666809082031e-01 -3.918032646179199219e-01 -1.470144838094711304e-01 -1.913944929838180542e-01 -2.137197852134704590e-01 2.779364818707108498e-03 1.133664976805448532e-03 4.075835347175598145e-01 9.858079999685287476e-02 3.961361572146415710e-02 -2.727769315242767334e-01 7.518233358860015869e-02 1.113554462790489197e-01 -2.782156467437744141e-01 -2.494918927550315857e-02 -5.027103796601295471e-02 -1.428123116493225098e-01 -1.663546264171600342e-01 -1.182625070214271545e-01 -1.366387605667114258e-01 -3.104513324797153473e-02 1.620104908943176270e-01 2.416692674160003662e-02 -1.121614724397659302e-01 2.509735226631164551e-01 -1.700123697519302368e-01 6.984986364841461182e-02 -1.079711765050888062e-01
-9.667082130908966064e-02 -8.289466798305511475e-02 -3.254756927490234375e-01 -2.578829601407051086e-02 3.072164952754974365e-01 -1.832289695739746094e-01 8.209628285840153694e-04 7.849993556737899780e-02 5.638541281223297119e-02 4.589568078517913818e-02 1.088401079177856445e-01 5.035805329680442810e-02 1.074893400073051453e-01 -2.937492914497852325e-02 2.114150524139404297e-01 9.744379669427871704e-02 3.270115703344345093e-02 -4.270987585186958313e-02 1.862173825502395630e-01 -3.063931167125701904e-01 -3.957252204418182373e-01 1.448662430047988892e-01 1.466011554002761841e-01 -2.076954394578933716e-01 4.591951146721839905e-02 -2.547282576560974121e-01 3.055719733238220215e-01 -8.569908887147903442e-02 -1.020853221416473389e-01 -2.268706411123275757e-01 2.198279798030853271e-01 7.210357487201690674e-02
-8.811908215284347534e-02 -4.921633377671241760e-02 -2.060482650995254517e-01 -5.980961397290229797e-02 1.682606339454650879e-01 -2.661376893520355225e-01 -2.305516302585601807e-01 5.236895754933357239e-02 2.354933470487594604e-01 1.171008497476577759e-01 -4.120944440364837646e-02 6.277044769376516342e-03 -2.419409602880477905e-01 -2.049829661846160889e-01 -6.516664475202560425e-02 3.708965182304382324e-01 4.544014483690261841e-02 -1.706655770540237427e-01 9.951879084110260010e-02 -3.638618886470794678e-01 -8.705937303602695465e-03 2.260445244610309601e-02 2.891913615167140961e-02 -1.023071557283401489e-01 -1.079422831535339355e-01 2.220638655126094818e-02 2.570701241493225098e-01 -1.396908462047576904e-01 -8.225925266742706299e-02 -9.736284613609313965e-02 3.361636698246002197e-01 -2.511856555938720703e-01
-3.112884759902954102e-01 1.279203221201896667e-02 -7.770061027258634567e-03 1.808601319789886475e-01 1.986040035262703896e-03 -5.861481279134750366e-02 -2.283338904380798340e-01 1.073361933231353760e-01 -1.285921782255172729e-01 2.236691862344741821e-01 -1.079696044325828552e-01 1.357283145189285278e-01 2.316314876079559326e-01 1.720317751169204712e-01 -1.600274145603179932e-01 4.475905001163482666e-01 3.050661981105804443e-01 2.424302883446216583e-02 -1.710865460336208344e-02 -1.339122205972671509e-01 -5.850503966212272644e-02 -6.413348764181137085e-02 -1.566883362829685211e-02 -4.836899414658546448e-02 -1.479322761297225952e-01 3.718883693218231201e-01 2.234845981001853943e-02 1.072962805628776550e-01 -7.671140879392623901e-02 1.251785308122634888e-01 2.581890225410461426e-01 -1.217315346002578735e-01
-1.456905901432037354e-01 1.259920150041580200e-01 -2.812307775020599365e-01 -2.975153923034667969e-02 3.501670435070991516e-02 -3.789246678352355957e-01 -3.409516811370849609e-02 1.795511394739151001e-01 -1.566037982702255249e-01 -1.202263385057449341e-01 1.513417810201644897e-01 6.289121508598327637e-02 1.655474454164505005e-01 -1.257956493645906448e-02 -1.237685829401016235e-01 2.195200920104980469e-01 1.159236431121826172e-01 1.941310912370681763e-01 -2.645520307123661041e-02 -2.119163721799850464e-01 -5.433122515678405762e-01 -4.962983075529336929e-03 1.067054867744445801e-01 -8.124330639839172363e-02 -5.714717507362365723e-02 -2.336774580180644989e-02 1.686888486146926880e-01 4.044808447360992432e-02 -7.002458721399307251e-02 -2.459085881710052490e-01 1.759073436260223389e-01 8.745218068361282349e-02
-1.995217651128768921e-01 -1.439708918333053589e-01 -2.363022267818450928e-01 -2.353170327842235565e-02 5.217764899134635925e-02 -1.602886468172073364e-01 -1.366600692272186279e-01 1.080671399831771851e-01 2.408719956874847412e-01 -4.863939806818962097e-02 -7.117009907960891724e-02 1.805027574300765991e-01 -2.743992805480957031e-01 -5.613825097680091858e-02 1.049364823848009109e-02 4.546715319156646729e-01 2.043855637311935425e-01 -1.616425216197967529e-01 1.612005978822708130e-01 -2.713417112827301025e-01 -7.612005621194839478e-02 1.686135530471801758e-01 -1.558288484811782837e-01 -7.071714103221893311e-02 -1.123022884130477905e-01 -8.377603441476821899e-02 1.923164278268814087e-01 -4.839674755930900574e-02 -1.125447526574134827e-01 2.638370171189308167e-02 3.704697489738464355e-01 -1.991965249180793762e-02
-2.592762708663940430e-01 -4.898043349385261536e-02 -7.972474396228790283e-02 -2.018597573041915894e-01 3.595348596572875977e-01 -2.917188033461570740e-02 -2.610780596733093262e-01 1.552671380341053009e-02 -1.781216710805892944e-01 7.618637382984161377e-02 -4.392570629715919495e-02 -5.693231895565986633e-02 2.678650319576263428e-01 -3.973729908466339111e-02 1.717979013919830322e-01 4.076577425003051758e-01 9.066028892993927002e-02 -3.214825689792633057e-01 -3.055523708462715149e-02 9.070099145174026489e-02 -1.244493499398231506e-01 -1.388024240732192993e-01 -5.554425716400146484e-02 -3.541148304939270020e-01 -6.257761269807815552e-03 -1.559937465935945511e-02 8.210968226194381714e-02 -5.492938682436943054e-02 2.241844497621059418e-02 -2.358703911304473877e-01 1.342522352933883667e-01 -6.965485215187072754e-02
4.084828495979309082e-02 -1.238900497555732727e-01 -2.540360391139984131e-01 -6.858225166797637939e-02 -1.288322955369949341e-01 -2.007490396499633789e-02 -2.344052642583847046e-01 1.402816921472549438e-02 -2.260683476924896240e-02 -1.229883730411529541e-01 9.550270438194274902e-02 4.076673090457916260e-01 1.145873889327049255e-01 -1.061349883675575256e-01 -1.017294451594352722e-01 3.638787865638732910e-01 -7.779985666275024414e-02 -5.528723075985908508e-02 1.292211711406707764e-01 -3.090344965457916260e-01 -3.394859284162521362e-02 -1.047942489385604858e-01 1.774077536538243294e-04 -3.599054515361785889e-01 -4.665124788880348206e-02 -1.677613109350204468e-01 8.184490352869033813e-02 -1.333229094743728638e-01 -2.123344838619232178e-01 -5.281454324722290039e-02 1.456545591354370117e-01 3.108676373958587646e-01
-1.779150068759918213e-01 1.461534411646425724e-03 -9.247428923845291138e-02 6.810135394334793091e-02 7.495776563882827759e-02 -4.167977869510650635e-01 -2.920062839984893799e-01 1.308643072843551636e-01 3.396221995353698730e-01 4.870359972119331360e-02 -7.827333360910415649e-02 3.464579582214355469e-02 -1.896326243877410889e-01 -1.204253062605857849e-01 4.534174501895904541e-02 3.431561887264251709e-01 9.067243337631225586e-02 -2.024268954992294312e-01 3.808753192424774170e-02 -2.940260469913482666e-01 -4.451072961091995239e-02 5.851885653100907803e-04 -1.210814416408538818e-01 -1.285807937383651733e-01 -1.112446039915084839e-01 -4.267280921339988708e-02 1.935335248708724976e-01 -1.255202740430831909e-01 -5.315715819597244263e-02 -8.915319107472896576e-03 3.550468087196350098e-01 -1.070502921938896179e-01
-3.639498725533485413e-02 -5.444930121302604675e-02 -2.336155325174331665e-01 -1.886310637928545475e-03 6.845931056886911392e-03 -4.556239545345306396e-01 -3.420809507369995117e-01 1.270136833190917969e-01 2.012210935354232788e-01 -1.171898692846298218e-01 4.584550485014915466e-02 7.059027254581451416e-02 -3.445503413677215576e-01 -2.038259655237197876e-01 1.346380915492773056e-02 2.451319396495819092e-01 1.078156903386116028e-01 -1.236739605665206909e-01 6.591780483722686768e-02 -3.168525099754333496e-01 6.584239006042480469e-02 -1.171976625919342041e-01 -5.223158281296491623e-03 -2.050215601921081543e-01 -2.003793269395828247e-01 3.593169897794723511e-02 6.061752885580062866e-02 9.640131145715713501e-03 1.900680735707283020e-02 -5.418005213141441345e-02 2.778081297874450684e-01 -3.199133649468421936e-02
-2.400324195623397827e-01 -3.110428452491760254e-01 -1.948288530111312866e-01 3.320866823196411133e-02 2.139956653118133545e-01 -7.831169664859771729e-02 -1.468401402235031128e-02 -7.668395340442657471e-02 2.086141705513000488e-01 -4.559584707021713257e-02 1.153608262538909912e-01 7.586541585624217987e-03 -1.424094289541244507e-01 -1.344118118286132812e-01 1.784888654947280884e-02 8.857676386833190918e-02 1.347098350524902344e-01 -1.885308027267456055e-01 -2.633131444454193115e-01 -1.982142925262451172e-01 -3.121283948421478271e-01 2.871173620223999023e-01 -1.680492050945758820e-02 -3.863495886325836182e-01 3.303799405694007874e-02 8.813672512769699097e-02 2.240472882986068726e-01 9.554335847496986389e-03 -1.703394800424575806e-01 -1.284643858671188354e-01 2.051986157894134521e-01 6.768570095300674438e-02
-1.951338350772857666e-01 -1.109944954514503479e-01 -3.997638996224850416e-04 3.528237715363502502e-02 2.960002720355987549e-01 -1.723864525556564331e-01 -2.354076802730560303e-01 -2.012125030159950256e-02 -2.892953902482986450e-02 -1.893725991249084473e-01 -1.581776738166809082e-01 3.223486542701721191e-01 1.700614094734191895e-01 -2.776539186015725136e-04 -1.859616935253143311e-01 2.993937134742736816e-01 3.987260162830352783e-02 1.092138364911079407e-01 -3.102917596697807312e-02 7.064072787761688232e-02 -2.103776484727859497e-01 5.629173945635557175e-03 -1.524766087532043457e-01 -3.995586037635803223e-01 7.986390590667724609e-02 -3.508677333593368530e-02 2.691864669322967529e-01 1.751059144735336304e-01 7.506834715604782104e-02 2.039978653192520142e-01 1.773052513599395752e-01 1.426841765642166138e-01
-1.417785435914993286e-01 -4.218816012144088745e-02 -1.037346422672271729e-01 2.751581370830535889e-01 1.214637383818626404e-01 -2.203294187784194946e-01 -7.726487517356872559e-02 -1.218436211347579956e-01 1.173852533102035522e-01 1.235948130488395691e-01 -2.103880941867828369e-01 6.047133356332778931e-02 2.973782420158386230e-01 3.002542555332183838e-01 -1.689458787441253662e-01 1.127354055643081665e-01 2.750077247619628906e-01 -1.232134550809860229e-01 -3.117543458938598633e-01 -1.201236546039581299e-01 -9.979469701647758484e-03 9.559169411659240723e-03 4.957948252558708191e-02 -1.921869963407516479e-01 -3.896640986204147339e-02 2.485266327857971191e-01 1.456938683986663818e-01 -1.366986334323883057e-01 1.199181526899337769e-01 -1.360008306801319122e-02 3.723493218421936035e-01 1.108878701925277710e-01
-4.223789572715759277e-01 1.607282906770706177e-01 -9.804151207208633423e-02 1.168261468410491943e-01 2.496841698884963989e-01 -2.721845507621765137e-01 -1.432587653398513794e-01 1.835199147462844849e-01 -2.734464406967163086e-01 -2.496896497905254364e-02 2.982355281710624695e-02 7.152378559112548828e-02 -3.595378622412681580e-02 1.105759292840957642e-01 1.783053278923034668e-01 1.320946216583251953e-01 2.085689455270767212e-01 2.672677934169769287e-01 -9.379330277442932129e-02 -1.064075678586959839e-01 5.292388051748275757e-02 -3.561613336205482483e-02 1.708870530128479004e-01 -3.184184804558753967e-02 -7.340534124523401260e-03 -1.834801286458969116e-01 1.943108141422271729e-01 -1.316791623830795288e-01 5.896967649459838867e-02 3.370722755789756775e-03 3.894138038158416748e-01 1.562830507755279541e-01
-1.012414544820785522e-01 -1.630557179450988770e-01 -1.440040953457355499e-02 8.638463914394378662e-02 2.315462380647659302e-01 -4.432552158832550049e-01 -2.063437402248382568e-01 3.467440232634544373e-02 -4.771232977509498596e-02 -8.920269459486007690e-02 1.925430744886398315e-01 3.306625783443450928e-01 1.839089095592498779e-01 1.953356564044952393e-01 -1.573913246393203735e-01 -9.365373291075229645e-03 -1.356110125780105591e-01 1.011642739176750183e-01 1.996382176876068115e-01 -2.024378478527069092e-01 -4.637704417109489441e-02 3.026718273758888245e-02 2.121647074818611145e-02 -2.074781209230422974e-01 -1.900291889905929565e-01 -8.150343596935272217e-02 2.228434681892395020e-01 9.706618636846542358e-02 -2.670184671878814697e-01 -2.443093955516815186e-01 7.031156867742538452e-02 1.198002323508262634e-01
-2.480159848928451538e-01 -7.177437841892242432e-02 -1.501508206129074097e-01 1.036534532904624939e-01 -1.847049221396446228e-02 -1.759787797927856445e-01 -1.562619768083095551e-02 -6.999788433313369751e-02 -2.534022629261016846e-01 -4.630533978343009949e-02 -1.709414832293987274e-02 3.653293550014495850e-01 1.009398847818374634e-01 3.047777712345123291e-01 -4.420677572488784790e-02 1.671015471220016479e-01 7.749654352664947510e-02 -2.057741284370422363e-01 -6.064335629343986511e-02 -1.865461617708206177e-01 -4.229677468538284302e-02 -1.418018806725740433e-02 8.734366856515407562e-03 2.816286087036132812e-01 4.335863888263702393e-02 2.283876538276672363e-01 1.501783132553100586e-01 -2.830514125525951385e-02 -4.569476544857025146e-01 -1.877884268760681152e-01 1.268148571252822876e-01 1.573961675167083740e-01
-8.856038749217987061e-02 -7.356803864240646362e-02 -3.033879399299621582e-01 7.887534797191619873e-02 1.904032677412033081e-01 -1.854673624038696289e-01 -1.709202229976654053e-01 9.611336886882781982e-02 2.660203874111175537e-01 2.670904062688350677e-02 -3.164235875010490417e-02 1.261388417333364487e-03 -1.305640190839767456e-01 -2.009509801864624023e-01 -1.955176889896392822e-01 3.408308625221252441e-01 8.678323030471801758e-02 -3.027600944042205811e-01 7.853607833385467529e-02 -3.146274685859680176e-01 -7.849000394344329834e-02 -2.706059999763965607e-02 3.949729353189468384e-02 -6.014670804142951965e-02 -2.701131999492645264e-01 7.484448701143264771e-02 1.571054160594940186e-01 -1.098449230194091797e-01 1.016488596796989441e-01 3.916037455201148987e-02 3.773107230663299561e-01 -9.543495625257492065e-02
-2.997635304927825928e-01 1.653906106948852539e-01 -8.276736736297607422e-02 -1.866253912448883057e-01 1.307737231254577637e-01 -2.036235481500625610e-01 -4.161627218127250671e-02 1.617961078882217407e-01 1.599741280078887939e-01 -1.823287159204483032e-01 2.472506314516067505e-01 7.850859314203262329e-03 1.820478439331054688e-01 5.705492198467254639e-02 1.735345572233200073e-01 1.287950277328491211e-01 1.889909058809280396e-01 -2.146228104829788208e-01 -5.206089839339256287e-02 -5.324618220329284668e-01 2.536076121032238007e-02 3.851433470845222473e-02 3.446845337748527527e-02 4.786402359604835510e-02 7.609337568283081055e-02 2.100005894899368286e-01 1.600164622068405151e-01 2.083779498934745789e-02 -9.020257741212844849e-02 -2.380900830030441284e-01 1.481888741254806519e-01 -1.232064589858055115e-01
-2.573125958442687988e-01 -8.198059350252151489e-02 -2.032922655344009399e-01 1.038369238376617432e-01 1.625229865312576294e-01 -3.115579783916473389e-01 -2.189675867557525635e-01 6.939987093210220337e-02 2.855722904205322266e-01 -1.198150776326656342e-02 1.773006655275821686e-02 -1.322580967098474503e-02 -2.129387259483337402e-01 -1.141662821173667908e-01 2.979110740125179291e-02 4.132855832576751709e-01 5.752462521195411682e-02 -2.718681097030639648e-01 1.787561327219009399e-01 -2.623493671417236328e-01 -1.026774495840072632e-01 -7.820978760719299316e-02 -2.426238171756267548e-02 7.351066172122955322e-02 -1.643014252185821533e-01 1.985009759664535522e-02 1.694139838218688965e-01 -1.059417948126792908e-01 5.147198215126991272e-02 2.408707141876220703e-02 2.863478362560272217e-01 -1.823953390121459961e-01
-2.489635497331619263e-01 -3.437688201665878296e-02 -5.283973738551139832e-02 -3.469888865947723389e-02 2.615861967206001282e-02 -1.973101198673248291e-01 -1.434050947427749634e-01 -2.094590365886688232e-01 -2.818222343921661377e-01 5.270184203982353210e-02 -3.095291368663311005e-02 3.120815940201282501e-02 1.057149469852447510e-01 3.174639344215393066e-01 7.976591587066650391e-02 4.114918708801269531e-01 1.767705380916595459e-01 -3.316000401973724365e-01 -1.677294373512268066e-01 -1.259886920452117920e-01 1.646962761878967285e-01 1.880348101258277893e-02 -6.700353324413299561e-02 1.294885873794555664e-01 1.028454974293708801e-01 1.993400454521179199e-01 1.454425603151321411e-01 1.484158728271722794e-02 -2.902096509933471680e-01 -1.159976720809936523e-01 1.292223483324050903e-01 -1.923390179872512817e-01
9.957822039723396301e-03 -4.757843911647796631e-02 -2.492042481899261475e-01 1.256983578205108643e-01 1.196380853652954102e-01 -1.741752587258815765e-02 -4.519263505935668945e-01 -2.107845246791839600e-01 -1.846478432416915894e-01 -8.530509471893310547e-02 -5.953947827219963074e-02 -2.885655313730239868e-02 2.137726545333862305e-01 7.999897748231887817e-02 6.572019308805465698e-02 3.315221071243286133e-01 1.594915688037872314e-01 1.130521064624190331e-03 -2.610851526260375977e-01 -2.711809277534484863e-01 2.089392207562923431e-02 -1.473753619939088821e-02 -7.690858095884323120e-02 -9.150387346744537354e-02 2.059465050697326660e-01 -4.905140399932861328e-02 4.068835452198982239e-02 1.302313245832920074e-02 -1.483446806669235229e-01 1.876700669527053833e-01 3.979421555995941162e-01 -7.846171967685222626e-03
-2.144681364297866821e-01 1.247243061661720276e-01 -3.122235536575317383e-01 -1.685911417007446289e-01 2.140061557292938232e-01 -2.085318416357040405e-01 -2.086450159549713135e-01 1.306550353765487671e-01 -1.836581379175186157e-01 9.111349284648895264e-02 2.051303982734680176e-01 1.393953412771224976e-01 2.345750629901885986e-01 -1.197468414902687073e-01 -1.441180408000946045e-01 2.302341908216476440e-01 -2.199505269527435303e-02 -1.099135633558034897e-02 -1.389021426439285278e-01 -2.074816823005676270e-01 -5.280699953436851501e-02 2.109070420265197754e-01 9.247559309005737305e-02 1.470447629690170288e-01 2.481487840414047241e-01 1.377525478601455688e-01 1.856528073549270630e-01 -3.590987622737884521e-01 -7.820566743612289429e-02 -4.555681720376014709e-02 1.243554726243019104e-01 8.915892988443374634e-02
-1.104531362652778625e-01 -7.034122198820114136e-02 -2.679843008518218994e-01 -9.342142939567565918e-02 1.382089555263519287e-01 -2.449028044939041138e-01 -2.371284961700439453e-01 1.094855815172195435e-01 3.544912338256835938e-01 9.155926108360290527e-02 -3.958782553672790527e-02 1.243627220392227173e-01 -2.129862904548645020e-01 -1.028782576322555542e-01 -1.162001211196184158e-02 2.585499882698059082e-01 1.294150948524475098e-01 -2.751510739326477051e-01 8.825854212045669556e-02 -2.943532168865203857e-01 -1.705200783908367157e-02 -6.763907521963119507e-02 5.971946939826011658e-02 7.344785146415233612e-03 -1.556591987609863281e-01 2.068324200809001923e-02 2.654896080493927002e-01 -1.636593192815780640e-01 -7.141384296119213104e-03 4.207575321197509766e-02 3.741667270660400391e-01 -1.479102671146392822e-01
-2.558240592479705811e-01 -1.600966602563858032e-01 -2.547627985477447510e-01 -7.527436316013336182e-02 -4.459024220705032349e-02 -2.658883631229400635e-01 -2.914963662624359131e-01 3.439351320266723633e-01 -2.831727564334869385e-01 3.415351510047912598e-01 2.761375531554222107e-02 2.183726802468299866e-02 3.309325277805328369e-01 -8.333840221166610718e-02 1.846795529127120972e-01 5.288054794073104858e-02 1.681470721960067749e-01 2.898585796356201172e-02 -4.172045271843671799e-03 -6.372053176164627075e-02 -1.416655778884887695e-01 -1.883986755274236202e-03 -1.922870576381683350e-01 -9.226337075233459473e-02 6.038239970803260803e-02 -5.770881101489067078e-02 6.592895835638046265e-02 2.110353410243988037e-01 2.789343334734439850e-02 6.024983152747154236e-02 2.256022840738296509e-01 -3.248758614063262939e-02
-9.263841807842254639e-02 -1.728057116270065308e-02 -1.073840856552124023e-01 -5.925165489315986633e-02 2.098316550254821777e-01 -6.721794605255126953e-02 -2.650434672832489014e-01 -2.203068882226943970e-01 -1.187445297837257385e-01 2.751558423042297363e-01 -2.443283051252365112e-01 1.679829955101013184e-01 1.304367184638977051e-01 -6.100549548864364624e-02 1.774359941482543945e-01 2.377404272556304932e-01 9.261603653430938721e-02 1.729170531034469604e-01 5.583535879850387573e-02 -2.759481668472290039e-01 -8.529255166649818420e-03 -1.458290219306945801e-01 -2.120521068572998047e-01 -4.263403713703155518e-01 6.742679327726364136e-02 1.176780685782432556e-01 -3.603750467300415039e-02 -4.123948514461517334e-02 1.746610254049301147e-01 1.178232859820127487e-02 3.058938682079315186e-01 1.041991040110588074e-01
-3.226846158504486084e-01 1.887597292661666870e-01 -4.289681315422058105e-01 -1.086034029722213745e-01 1.956358700990676880e-01 -2.440674304962158203e-01 1.467140577733516693e-02 -1.678589731454849243e-01 -1.014910265803337097e-01 5.621246621012687683e-02 2.533179707825183868e-02 -4.079161211848258972e-02 3.387942910194396973e-02 -6.666440516710281372e-02 -2.244366519153118134e-02 2.675392627716064453e-01 2.959555946290493011e-03 -1.630070060491561890e-01 -4.355190321803092957e-02 -2.748873531818389893e-01 1.817217320203781128e-01 -2.972392737865447998e-01 -4.099456593394279480e-03 -3.305700123310089111e-01 -6.739974766969680786e-02 6.486941128969192505e-02 -7.773017138242721558e-02 -7.011839747428894043e-02 2.463698238134384155e-01 -1.178747601807117462e-02 -1.711506843566894531e-01 1.472877897322177887e-02
-2.089000493288040161e-01 -1.230045631527900696e-01 -1.884006261825561523e-01 3.876287862658500671e-02 7.805374264717102051e-02 1.372837089002132416e-02 -2.268692106008529663e-01 8.960692584514617920e-02 -2.639712393283843994e-01 1.985845565795898438e-01 1.423701792955398560e-01 1.141574755311012268e-01 2.557947933673858643e-01 4.422670006752014160e-01 -1.364560574293136597e-01 2.670540213584899902e-01 -9.345209598541259766e-02 -5.462237447500228882e-02 -2.866568602621555328e-02 3.980973362922668457e-02 -5.461862310767173767e-02 -2.369787544012069702e-01 -1.506434679031372070e-01 -4.889893904328346252e-02 -3.231372833251953125e-01 9.751042723655700684e-02 3.032284975051879883e-01 -8.017851971089839935e-03 6.376932561397552490e-02 -5.539979785680770874e-02 1.726991087198257446e-01 -6.178697571158409119e-02
1.014290824532508850e-01 -1.175713166594505310e-01 -2.164262533187866211e-01 8.220058679580688477e-02 1.751059889793395996e-01 -2.633267343044281006e-01 -5.369609594345092773e-01 1.680680364370346069e-02 -4.139232635498046875e-02 2.377455681562423706e-01 -3.167632594704627991e-02 5.807500705122947693e-02 3.040311038494110107e-01 -8.335418999195098877e-02 -6.380334496498107910e-02 8.754808455705642700e-02 -1.800967454910278320e-01 -4.504856839776039124e-02 -4.653608426451683044e-02 -2.067594230175018311e-01 -4.059152305126190186e-02 8.535038679838180542e-02 -1.615282148122787476e-01 -1.837389916181564331e-02 8.442636579275131226e-02 1.968692839145660400e-01 7.611230015754699707e-02 6.822343915700912476e-02 1.735832691192626953e-01 1.007156893610954285e-01 3.629899322986602783e-01 1.297630220651626587e-01
-1.875800639390945435e-01 -1.099174693226814270e-01 -3.751220703125000000e-01 -7.193279266357421875e-02 -2.692512236535549164e-02 -2.067177444696426392e-01 4.373101890087127686e-02 -9.450185298919677734e-02 2.335779815912246704e-01 5.345626175403594971e-02 1.023121401667594910e-01 -9.086601436138153076e-02 -1.862922459840774536e-01 2.287790551781654358e-02 -2.633089758455753326e-02 2.828987240791320801e-01 3.468209132552146912e-02 -2.206180095672607422e-01 -2.869100496172904968e-02 -2.909631133079528809e-01 -2.198746204376220703e-01 1.965629160404205322e-01 -2.170791774988174438e-01 -1.473206430673599243e-01 -2.152671068906784058e-01 -1.557052880525588989e-01 1.426897346973419189e-01 5.091620236635208130e-02 -2.471339404582977295e-01 -1.063245758414268494e-01 3.118849396705627441e-01 7.804739475250244141e-02
-3.915837109088897705e-01 -5.262881144881248474e-02 -1.006874814629554749e-01 6.662812083959579468e-02 5.865424871444702148e-03 -9.958344697952270508e-02 -3.196505904197692871e-01 -2.875306457281112671e-02 -8.511376380920410156e-02 6.804316304624080658e-03 -4.357933998107910156e-02 1.360910981893539429e-01 2.561388909816741943e-01 7.134264707565307617e-02 1.466226279735565186e-01 3.618679642677307129e-01 2.876490652561187744e-01 1.855370849370956421e-01 5.733564868569374084e-02 4.918551072478294373e-03 -4.304041713476181030e-02 7.850399613380432129e-02 -2.096804045140743256e-02 5.274820327758789062e-02 -1.575927138328552246e-01 3.269719779491424561e-01 2.561293542385101318e-01 1.618982553482055664e-01 -1.638957411050796509e-01 1.529756933450698853e-01 1.026608496904373169e-01 -2.223279178142547607e-01
-1.044459939002990723e-01 4.020843654870986938e-02 -2.836970090866088867e-01 6.296846270561218262e-02 1.293713450431823730e-01 3.364773467183113098e-02 -3.576313257217407227e-01 -8.762672543525695801e-02 -3.946468830108642578e-01 1.815049201250076294e-01 -2.691120207309722900e-01 2.581130266189575195e-01 -9.970512986183166504e-02 -9.743589162826538086e-02 1.205269396305084229e-01 2.013971209526062012e-01 1.254089921712875366e-01 2.446368783712387085e-01 1.465930044651031494e-01 -1.385501176118850708e-01 -4.626566171646118164e-02 -2.311874181032180786e-01 -1.634295880794525146e-01 -1.551382541656494141e-01 -3.735948726534843445e-02 1.172373965382575989e-01 1.814927905797958374e-01 4.405093565583229065e-02 8.912949264049530029e-02 1.115726772695779800e-02 2.545927166938781738e-01 -4.230026155710220337e-02
-1.756089776754379272e-01 -9.529476612806320190e-02 -1.656305342912673950e-01 -8.212550729513168335e-02 1.315048784017562866e-01 -1.194212138652801514e-01 -3.267737030982971191e-01 1.840530484914779663e-01 -8.567051030695438385e-03 1.221143603324890137e-01 -2.880262024700641632e-02 5.756367743015289307e-02 1.079016253352165222e-01 9.935937821865081787e-02 -7.000380009412765503e-02 5.783414244651794434e-01 2.373515814542770386e-01 -1.074417233467102051e-01 -4.753631725907325745e-02 -4.630759730935096741e-02 1.008207052946090698e-01 -2.858744934201240540e-02 -4.360288009047508240e-02 -3.059231340885162354e-01 -3.492831438779830933e-02 2.788219451904296875e-01 -2.302586659789085388e-02 7.529250532388687134e-02 1.869242638349533081e-01 2.805611677467823029e-02 1.156129017472267151e-01 2.462870180606842041e-01
-3.175132870674133301e-01 -1.846079230308532715e-01 -4.569094255566596985e-02 1.463118493556976318e-01 2.077456116676330566e-01 -1.560992151498794556e-01 -6.066885963082313538e-02 -1.740771532058715820e-01 -8.649847656488418579e-02 9.510154277086257935e-02 -1.861324459314346313e-01 4.662674069404602051e-01 1.231221631169319153e-01 2.027460746467113495e-02 3.032013587653636932e-02 2.709820568561553955e-01 2.127252072095870972e-01 3.407193720340728760e-02 -1.069441139698028564e-01 3.856583312153816223e-02 -1.934317648410797119e-01 2.453336119651794434e-02 -2.238859385251998901e-01 -2.082106173038482666e-01 8.237514644861221313e-02 1.564185619354248047e-01 2.970018386840820312e-01 1.514289826154708862e-01 -4.376308619976043701e-02 1.144732534885406494e-01 1.078612655401229858e-01 -1.473971456289291382e-01
-3.545554727315902710e-02 -1.806363165378570557e-01 -3.196785151958465576e-01 4.743311554193496704e-02 1.612280607223510742e-01 -1.694491356611251831e-01 -5.456507802009582520e-01 -1.247613057494163513e-01 -2.263923138380050659e-01 -1.094165723770856857e-03 -1.007305979728698730e-01 -5.152953416109085083e-02 2.120688110589981079e-01 4.274529218673706055e-02 5.875066295266151428e-02 1.036685183644294739e-01 -1.299179941415786743e-01 1.942220143973827362e-02 -1.075536906719207764e-01 -2.577408552169799805e-01 3.759035468101501465e-02 1.451861858367919922e-01 -2.861591279506683350e-01 -2.221497297286987305e-01 7.985760271549224854e-02 -4.130505397915840149e-02 2.054836004972457886e-01 -6.473332643508911133e-02 1.576325297355651855e-02 2.022026926279067993e-01 1.506935954093933105e-01 -3.580391034483909607e-02
-1.043667420744895935e-01 -1.927549391984939575e-01 -1.388838291168212891e-01 1.814599782228469849e-01 1.064197421073913574e-01 -3.498353958129882812e-01 -4.195343852043151855e-01 1.111006289720535278e-01 8.699139207601547241e-02 9.870246052742004395e-02 -1.312653422355651855e-01 8.196781575679779053e-02 -2.121970206499099731e-01 -2.560694217681884766e-01 -6.158549711108207703e-02 2.336388230323791504e-01 4.855518788099288940e-02 -1.477634161710739136e-01 1.658019274473190308e-01 -3.191374540328979492e-01 -1.568496376276016235e-01 6.454998254776000977e-02 -5.735402926802635193e-02 -9.608624875545501709e-02 -4.913712036795914173e-04 -5.753745324909687042e-03 -2.440990414470434189e-03 -1.984606236219406128e-01 -7.290876656770706177e-02 -5.699097365140914917e-02 3.368193805217742920e-01 -1.057268828153610229e-01
-1.445927023887634277e-01 -1.697367727756500244e-01 -2.130107730627059937e-01 1.806079447269439697e-01 2.888615429401397705e-01 -5.872080847620964050e-02 7.808426860719919205e-03 -2.416415512561798096e-01 -3.153605461120605469e-01 1.484475135803222656e-01 7.455301820300519466e-04 -1.004885211586952209e-01 2.933377623558044434e-01 1.013075411319732666e-01 -9.450551122426986694e-02 1.867384761571884155e-01 -2.659986317157745361e-01 1.788771301507949829e-01 2.734384834766387939e-01 -2.581714689731597900e-01 -2.021257579326629639e-02 -4.296245798468589783e-02 -7.017127238214015961e-03 -1.115140393376350403e-01 -7.564681023359298706e-02 6.889319419860839844e-02 2.428202927112579346e-01 -1.080122143030166626e-01 1.803975403308868408e-01 -2.123380303382873535e-01 1.923891603946685791e-01 -2.439080923795700073e-02
-2.330422401428222656e-01 -3.206897154450416565e-02 1.332303732633590698e-01 1.569524258375167847e-01 9.599818848073482513e-03 -1.649564802646636963e-01 -1.548741608858108521e-01 3.470846638083457947e-02 -1.209618151187896729e-02 2.044107317924499512e-01 -1.554501950740814209e-01 9.580562263727188110e-02 2.039224803447723389e-01 1.576929092407226562e-01 -6.061839312314987183e-02 4.728023111820220947e-01 2.946457564830780029e-01 -2.024166285991668701e-02 -6.375875324010848999e-02 -2.887719273567199707e-01 -1.595285832881927490e-01 5.274944473057985306e-03 -4.890718311071395874e-02 -1.890851110219955444e-01 -3.792100772261619568e-02 3.852003514766693115e-01 5.820199102163314819e-02 2.322648018598556519e-01 -8.173915743827819824e-02 2.949024178087711334e-02 1.668055057525634766e-01 -3.743824316188693047e-03
-1.463570743799209595e-01 -6.939272582530975342e-02 -9.594384580850601196e-03 4.038174450397491455e-02 5.034881234169006348e-01 -2.249616235494613647e-01 3.643506765365600586e-02 -9.760226309299468994e-02 -4.858779534697532654e-02 1.287843436002731323e-01 -1.524332761764526367e-01 4.826124012470245361e-02 6.056965887546539307e-02 3.092056699097156525e-02 -9.814684838056564331e-02 4.475203454494476318e-01 3.122443258762359619e-01 -1.910537853837013245e-02 -4.229958727955818176e-02 -3.947082161903381348e-02 7.542040199041366577e-02 1.095952279865741730e-02 -1.367424875497817993e-01 -2.451684921979904175e-01 1.477226316928863525e-01 2.740936279296875000e-01 1.429671198129653931e-01 -4.049332812428474426e-02 -1.111007109284400940e-01 -1.118892207741737366e-01 2.569715976715087891e-01 4.782991856336593628e-02
4.617317020893096924e-02 -1.271697729825973511e-01 -2.424062192440032959e-01 -2.923329360783100128e-03 2.425614595413208008e-01 -5.018894672393798828e-01 -3.063561320304870605e-01 9.048948064446449280e-03 3.405855596065521240e-02 -1.415470242500305176e-01 3.777121752500534058e-02 1.781186610460281372e-01 -8.350892364978790283e-02 1.581841260194778442e-01 2.079900950193405151e-01 7.776855677366256714e-02 6.623166799545288086e-02 2.236981410533189774e-03 -1.082105115056037903e-01 -2.938550114631652832e-01 -9.800587594509124756e-02 5.632205680012702942e-02 -3.216521069407463074e-02 -7.701903581619262695e-03 -3.280361294746398926e-01 -1.338894069194793701e-01 -5.443516001105308533e-02 -1.698164790868759155e-01 -2.576385140419006348e-01 1.687958952970802784e-03 2.015497237443923950e-01 -4.414134845137596130e-02
-2.139166742563247681e-01 -2.835384905338287354e-01 -2.336725443601608276e-01 -3.372363001108169556e-02 -7.894559204578399658e-02 -2.745282948017120361e-01 -2.926459908485412598e-01 2.297395467758178711e-02 3.547152280807495117e-01 1.898570917546749115e-02 6.943374872207641602e-03 7.322108745574951172e-02 -2.678773403167724609e-01 -1.012280117720365524e-02 -7.922270148992538452e-02 3.296843171119689941e-01 2.842460274696350098e-01 -3.040468692779541016e-01 7.350862771272659302e-02 -2.617852091789245605e-01 7.034331560134887695e-02 1.864382810890674591e-02 -1.064328327775001526e-01 -1.204566508531570435e-01 -7.103443145751953125e-02 -8.292214572429656982e-02 1.289303004741668701e-01 -9.353629499673843384e-02 8.413237519562244415e-03 -7.743672281503677368e-02 5.482373386621475220e-02 8.509040623903274536e-02
-4.112087190151214600e-02 -5.122067034244537354e-02 -5.233909487724304199e-01 -1.590997427701950073e-01 3.581385612487792969e-01 -1.375719457864761353e-01 -2.566866390407085419e-02 -3.470517322421073914e-02 1.587842255830764771e-01 -1.282434072345495224e-02 -6.117114052176475525e-02 2.729342281818389893e-01 1.833339221775531769e-02 5.037835240364074707e-02 -4.062359780073165894e-02 1.149996519088745117e-01 4.858766496181488037e-02 8.114136010408401489e-02 1.577234268188476562e-01 -2.121964991092681885e-01 -3.331357538700103760e-01 3.217083588242530823e-02 5.926308408379554749e-02 5.323459953069686890e-02 -9.858648478984832764e-02 3.186145797371864319e-02 1.502168327569961548e-01 1.503109335899353027e-01 -1.486221700906753540e-01 -3.328717052936553955e-01 1.860043406486511230e-01 7.368281483650207520e-02
-1.390150189399719238e-01 -6.574427708983421326e-03 -1.297677159309387207e-01 -8.725965768098831177e-02 -4.425260238349437714e-03 -1.865596026182174683e-01 -2.763074934482574463e-01 3.108478188514709473e-01 -2.001852691173553467e-01 2.928254008293151855e-01 5.054811760783195496e-02 -1.114949211478233337e-02 7.686775177717208862e-02 1.340945363044738770e-01 -3.415632843971252441e-01 2.301529049873352051e-01 2.804793417453765869e-01 -4.291459172964096069e-02 -3.378668054938316345e-02 -1.216677278280258179e-01 7.658704370260238647e-02 1.265899688005447388e-01 -1.108132675290107727e-01 -1.864362806081771851e-01 -8.420852571725845337e-02 2.999230921268463135e-01 1.159114297479391098e-02 2.741311490535736084e-01 -5.713793635368347168e-02 -1.365451067686080933e-01 2.235607504844665527e-01 1.294450014829635620e-01
-2.277271747589111328e-01 -2.856330275535583496e-01 -3.299809396266937256e-01 -1.032506078481674194e-01 8.042529970407485962e-02 -3.630347251892089844e-01 -2.194035351276397705e-01 1.369011700153350830e-01 -1.082487180829048157e-01 -8.179263025522232056e-02 4.508830234408378601e-02 2.010494023561477661e-01 9.047707915306091309e-02 2.694786190986633301e-01 -4.284297302365303040e-02 1.398029923439025879e-01 -1.675660312175750732e-01 2.041468173265457153e-01 2.775315381586551666e-02 -1.909299045801162720e-01 -6.149461492896080017e-02 -9.304759651422500610e-02 2.860961481928825378e-02 -1.900596320629119873e-01 9.758217632770538330e-02 -1.167289540171623230e-01 -1.413603592664003372e-02 2.237379103899002075e-01 -2.993350625038146973e-01 -1.338512599468231201e-01 2.026038169860839844e-01 2.202518656849861145e-02
4.318186640739440918e-02 -7.092366367578506470e-02 -8.088239282369613647e-02 -6.702294200658798218e-02 2.288367897272109985e-01 -2.365714460611343384e-01 -3.328269720077514648e-01 1.071558073163032532e-01 -1.749865412712097168e-01 -4.510905221104621887e-02 9.329301863908767700e-02 2.368101179599761963e-01 3.837787806987762451e-01 1.654355973005294800e-01 -1.137539222836494446e-01 1.759775131940841675e-01 -5.185570940375328064e-02 1.091019585728645325e-01 1.645414233207702637e-01 -2.608810663223266602e-01 -2.724535167217254639e-01 -5.167891830205917358e-02 -1.166745498776435852e-01 -1.038197502493858337e-01 -6.036316975951194763e-03 -8.627979457378387451e-02 2.032298445701599121e-01 3.914740681648254395e-02 -1.369725614786148071e-01 -2.060836851596832275e-01 1.226656958460807800e-01 3.128406405448913574e-01
-1.141277477145195007e-01 -3.088567554950714111e-01 -3.211037814617156982e-01 8.779262006282806396e-02 1.424924880266189575e-01 -2.711888849735260010e-01 -1.055027246475219727e-01 6.668473780155181885e-02 -8.500893414020538330e-02 1.307093072682619095e-02 2.549146674573421478e-02 3.294194638729095459e-01 3.845759853720664978e-02 1.662869900465011597e-01 7.692645490169525146e-02 5.048785731196403503e-02 -2.180711776018142700e-01 2.740891575813293457e-01 -1.229535937309265137e-01 -2.098618745803833008e-01 -1.210726723074913025e-01 -1.409277021884918213e-01 1.759721487760543823e-01 -2.728618383407592773e-01 -1.477565988898277283e-02 -2.922529540956020355e-02 1.178530007600784302e-01 2.193931192159652710e-01 -2.750932276248931885e-01 -7.406084984540939331e-02 2.260721921920776367e-01 6.071220617741346359e-03
-1.901222467422485352e-01 -2.579821646213531494e-01 -2.922048568725585938e-01 -1.602620929479598999e-01 5.254396796226501465e-02 -3.217046260833740234e-01 -7.991244643926620483e-02 8.008147776126861572e-02 -1.458189263939857483e-02 9.368341416120529175e-02 -3.099569380283355713e-01 1.576467454433441162e-01 1.798057556152343750e-01 1.160202100872993469e-01 2.543164417147636414e-02 2.785507142543792725e-01 -5.958253145217895508e-02 9.311690181493759155e-02 2.921971678733825684e-01 -2.606647312641143799e-01 -2.971514463424682617e-01 4.566259309649467468e-02 1.297316402196884155e-01 -1.442813128232955933e-01 5.248825997114181519e-02 2.565200813114643097e-02 4.062792658805847168e-02 -5.463303532451391220e-03 -1.771415919065475464e-01 -2.218884080648422241e-01 1.098294407129287720e-01 1.479429006576538086e-01
-1.311456859111785889e-01 1.140621379017829895e-01 -1.700124293565750122e-01 -1.196139007806777954e-01 1.333255618810653687e-01 -3.142108619213104248e-01 -1.997536122798919678e-01 2.554271221160888672e-01 -1.464310586452484131e-01 -9.072123467922210693e-02 1.318117976188659668e-01 5.521029233932495117e-02 1.005372256040573120e-01 -2.570944130420684814e-01 7.298521697521209717e-02 6.217928230762481689e-02 -1.786123961210250854e-01 -2.873139381408691406e-01 -2.291399687528610229e-01 -4.437525868415832520e-01 -6.298748403787612915e-02 7.738970220088958740e-02 9.778201580047607422e-02 -2.007465511560440063e-01 7.363266497850418091e-02 7.527893781661987305e-02 7.912173122167587280e-02 7.459624111652374268e-02 -3.220232948660850525e-02 -3.032951653003692627e-01 1.057249531149864197e-01 -1.364939212799072266e-01
-1.632278859615325928e-01 -2.263368517160415649e-01 -3.165501952171325684e-01 5.345349013805389404e-02 9.325345605611801147e-02 -2.921012341976165771e-01 -2.964083850383758545e-01 -4.932259023189544678e-02 -3.247698843479156494e-01 3.741853237152099609e-01 -8.058178424835205078e-02 -6.438889354467391968e-02 9.849240630865097046e-02 -6.944541633129119873e-02 -8.317047357559204102e-02 2.336188964545726776e-02 6.680432707071304321e-02 1.426839232444763184e-01 -1.011702716350555420e-01 -2.334571480751037598e-01 -1.439686864614486694e-01 2.293832302093505859e-01 -7.805718481540679932e-02 -3.923556581139564514e-02 1.538158506155014038e-01 -3.304224088788032532e-02 -3.068026900291442871e-02 1.078014671802520752e-01 1.696448922157287598e-01 1.456778198480606079e-01 3.130723536014556885e-01 -2.787014283239841461e-02
-1.979885995388031006e-01 6.862628459930419922e-02 -2.696650326251983643e-01 2.490518838167190552e-01 -3.453889861702919006e-02 -3.741497099399566650e-01 -5.002912506461143494e-02 3.567614853382110596e-01 5.785625800490379333e-02 3.967773914337158203e-02 -5.335356574505567551e-03 2.920981645584106445e-01 1.079143434762954712e-01 -2.379703074693679810e-01 2.892569005489349365e-01 1.233259141445159912e-01 -1.602848768234252930e-01 -7.646511495113372803e-02 -5.389002338051795959e-02 -1.775886565446853638e-01 -1.754814200103282928e-02 4.431769996881484985e-02 -1.955081820487976074e-01 -3.279434144496917725e-01 8.404298126697540283e-02 1.581261157989501953e-01 -1.938576437532901764e-02 -5.051806569099426270e-02 1.256121695041656494e-01 -2.797810919582843781e-02 1.346508711576461792e-01 -9.616369009017944336e-02
-2.437824010848999023e-01 -3.715804219245910645e-01 -3.574637174606323242e-01 6.454583257436752319e-02 2.606566846370697021e-01 -3.850325942039489746e-01 -1.972188651561737061e-01 4.119736840948462486e-04 -5.069861933588981628e-02 1.330882757902145386e-01 -9.986745193600654602e-03 2.339648008346557617e-01 3.404150903224945068e-02 -1.398076564073562622e-01 1.592391133308410645e-01 -4.723743535578250885e-03 -1.825026720762252808e-01 5.507112666964530945e-02 1.130796317011117935e-02 -2.246685326099395752e-02 -5.866206809878349304e-02 -3.471486568450927734e-01 5.446482077240943909e-02 -2.432090193033218384e-01 9.938543289899826050e-02 -4.329154267907142639e-02 9.422889351844787598e-02 1.107492595911026001e-01 -1.310490965843200684e-01 9.824508428573608398e-02 6.765472888946533203e-02 8.315874636173248291e-02
-3.124115765094757080e-01 1.827649176120758057e-01 -8.956242352724075317e-02 -8.638830482959747314e-02 1.140165999531745911e-01 -2.760176658630371094e-01 -3.430934548377990723e-01 -9.799066185951232910e-02 -2.090046405792236328e-01 3.324451148509979248e-01 5.099485814571380615e-02 7.769789546728134155e-02 -8.018527179956436157e-02 3.079989850521087646e-01 -1.268747746944427490e-01 4.699791595339775085e-02 2.376813739538192749e-01 -3.879786133766174316e-01 1.329607814550399780e-01 -8.937661349773406982e-02 -3.727224469184875488e-02 -1.943895220756530762e-01 7.133463770151138306e-02 -9.559885598719120026e-03 -1.121676433831453323e-02 -3.424080461263656616e-02 1.457898318767547607e-01 -1.295222938060760498e-01 -1.396008431911468506e-01 -1.499842852354049683e-02 1.279342770576477051e-01 -4.603383317589759827e-02
-1.930773407220840454e-01 -1.606640517711639404e-01 -1.927268356084823608e-01 -1.027365252375602722e-01 -2.858083753380924463e-04 -3.294079005718231201e-02 -3.800065517425537109e-01 5.529936030507087708e-02 -1.384710967540740967e-01 2.156424820423126221e-01 -1.597391068935394287e-01 -2.327164076268672943e-02 1.900856569409370422e-02 -4.297308251261711121e-02 -1.785354465246200562e-01 4.962891638278961182e-01 4.158202111721038818e-01 -3.469370305538177490e-02 3.777948394417762756e-02 4.336931556463241577e-02 6.061158608645200729e-03 -3.232708200812339783e-02 -1.195370703935623169e-01 -1.650051027536392212e-01 1.478063222020864487e-02 1.928396075963973999e-01 -4.579848144203424454e-03 4.647710546851158142e-02 9.069654345512390137e-02 -5.179737508296966553e-02 3.085967004299163818e-01 -5.290053412318229675e-02
-9.426052868366241455e-02 -5.356185510754585266e-02 -7.308317720890045166e-02 6.541735678911209106e-02 -1.025376692414283752e-01 -3.049064576625823975e-01 -3.680621683597564697e-01 -5.069610476493835449e-02 -2.096497863531112671e-01 2.560639679431915283e-01 2.291419208049774170e-01 -7.820290327072143555e-02 2.636909186840057373e-01 -8.721625059843063354e-02 2.175742238759994507e-01 2.481812536716461182e-01 1.460048407316207886e-01 -2.679672241210937500e-01 -6.789456307888031006e-02 -1.246376410126686096e-01 -3.239857256412506104e-01 2.740275263786315918e-01 -1.650769114494323730e-01 -1.362981088459491730e-02 6.629389524459838867e-02 3.837571293115615845e-02 5.952309444546699524e-02 1.702738106250762939e-01 -6.057368963956832886e-02 9.497137740254402161e-03 1.403023749589920044e-01 1.667976938188076019e-02
-1.139734461903572083e-01 -1.229921728372573853e-01 -1.454320698976516724e-01 2.278191782534122467e-02 5.080738291144371033e-02 -1.521473079919815063e-01 -9.715253114700317383e-02 1.392746865749359131e-01 -1.691527664661407471e-01 1.016459092497825623e-01 -1.444726139307022095e-01 4.867088980972766876e-03 9.370075166225433350e-02 1.601049453020095825e-01 -1.216580867767333984e-01 5.612415075302124023e-01 4.046306908130645752e-01 -2.470345003530383110e-03 5.197916179895401001e-02 -4.717946797609329224e-02 3.664903715252876282e-02 6.602159887552261353e-02 -5.490302667021751404e-02 -2.801856994628906250e-01 -1.230537518858909607e-01 1.641500890254974365e-01 7.582295686006546021e-02 7.709880918264389038e-02 3.053973913192749023e-01 -1.158289983868598938e-01 2.315392494201660156e-01 4.056106135249137878e-02
-9.115210920572280884e-02 1.134948655962944031e-01 7.798803597688674927e-02 3.173901140689849854e-02 4.880183190107345581e-02 -3.340787291526794434e-01 -5.941254273056983948e-02 -3.534881770610809326e-02 -1.622948944568634033e-01 1.674002707004547119e-01 3.557823598384857178e-01 1.548219621181488037e-01 1.729033887386322021e-01 9.627898037433624268e-02 -6.367018818855285645e-02 3.659977912902832031e-01 1.712357401847839355e-01 2.250919044017791748e-01 3.157269954681396484e-01 -2.801114916801452637e-01 -5.856807157397270203e-02 8.391067385673522949e-02 -1.370975971221923828e-01 -2.144554853439331055e-01 1.277836505323648453e-02 -1.161281019449234009e-01 2.246176153421401978e-01 -1.168069336563348770e-02 7.747595012187957764e-02 4.771776497364044189e-02 2.407515794038772583e-01 -8.362338691949844360e-02
-2.493249028921127319e-01 -4.979788511991500854e-02 -2.063953280448913574e-01 -3.943698480725288391e-02 -1.164165604859590530e-02 -3.969739973545074463e-01 -3.488030135631561279e-01 4.826396703720092773e-02 -1.576120853424072266e-01 -2.434121668338775635e-01 1.504330039024353027e-01 1.701146960258483887e-01 1.962461918592453003e-01 9.273491799831390381e-02 -4.583898186683654785e-02 2.070151269435882568e-01 -4.784440249204635620e-02 1.746691614389419556e-01 7.364316284656524658e-02 -9.826087206602096558e-02 -1.934383660554885864e-01 -1.653560101985931396e-01 8.498674631118774414e-02 -5.431302264332771301e-02 2.512734942138195038e-02 -4.599031805992126465e-02 3.518292903900146484e-01 -6.174676492810249329e-02 -1.395272314548492432e-01 -2.022267878055572510e-01 -6.510573625564575195e-02 2.529850900173187256e-01
-1.521175801753997803e-01 7.779517211019992828e-03 -1.857751905918121338e-01 2.106981724500656128e-01 3.930777013301849365e-01 -1.118565648794174194e-01 -5.618286132812500000e-02 1.709944903850555420e-01 -2.785046771168708801e-02 3.083331882953643799e-01 -6.630573421716690063e-02 3.654134571552276611e-01 2.907806932926177979e-01 -6.115745007991790771e-02 -1.875787414610385895e-02 1.113850697875022888e-01 5.141679570078849792e-02 6.499403715133666992e-02 -1.735801845788955688e-01 -1.844547316431999207e-02 -3.101136535406112671e-02 1.389403790235519409e-01 -1.894688159227371216e-01 -2.373209893703460693e-01 -1.126690059900283813e-01 1.427872180938720703e-01 1.783231459558010101e-02 -1.568344235420227051e-01 -1.542036086320877075e-01 1.288457121700048447e-02 3.618001043796539307e-01 -3.145916014909744263e-02
-1.487732678651809692e-01 -4.058843478560447693e-02 -1.393753737211227417e-01 1.261390894651412964e-01 2.226573228836059570e-01 -2.737914919853210449e-01 -3.089962303638458252e-01 3.033541142940521240e-01 -3.666081652045249939e-02 1.478338688611984253e-01 -1.690761893987655640e-01 -5.243177991360425949e-03 -1.593858450651168823e-01 -2.441581487655639648e-01 1.276226621121168137e-02 2.886881530284881592e-01 1.815934851765632629e-02 -1.169065162539482117e-01 1.497125178575515747e-01 -2.599400579929351807e-01 -7.875001430511474609e-02 5.064113065600395203e-02 -6.830415129661560059e-02 -1.581359356641769409e-01 -1.480271965265274048e-01 4.446261376142501831e-02 9.753552824258804321e-02 1.685216575860977173e-01 -5.660146847367286682e-02 -2.945972084999084473e-01 2.164791673421859741e-01 -2.596806883811950684e-01
-3.797128796577453613e-01 1.078433096408843994e-01 5.687725916504859924e-02 2.010726928710937500e-01 1.432546526193618774e-01 2.603514865040779114e-02 -4.557094350457191467e-02 5.877596884965896606e-02 -1.116361618041992188e-01 -1.289527863264083862e-01 2.274421453475952148e-01 2.159744352102279663e-01 1.502560079097747803e-01 5.562661588191986084e-02 -1.302590072154998779e-01 9.681981056928634644e-02 -8.808683604001998901e-03 3.381970897316932678e-02 -1.298143416643142700e-01 -4.923958778381347656e-01 -1.083598099648952484e-02 -8.317354321479797363e-02 -1.558174043893814087e-01 -1.123767420649528503e-01 -2.874240651726722717e-02 4.883677465841174126e-04 2.843059897422790527e-01 -1.534684449434280396e-01 2.428969889879226685e-01 -3.435265123844146729e-01 -8.623345941305160522e-02 1.372678391635417938e-02
8.304790826514363289e-04 1.403669267892837524e-02 -1.469052769243717194e-02 -2.047990262508392334e-02 1.206643432378768921e-01 -3.493953347206115723e-01 -8.404949307441711426e-02 5.041558668017387390e-02 5.765390396118164062e-02 -4.479483235627412796e-03 6.983236223459243774e-02 3.442343473434448242e-01 -4.395461827516555786e-02 7.875847816467285156e-02 -2.056886209174990654e-03 2.056932896375656128e-01 -1.573054045438766479e-01 -8.047743886709213257e-02 1.018416434526443481e-01 -3.596195280551910400e-01 -1.597228497266769409e-01 9.874280542135238647e-02 7.921500131487846375e-03 -1.088047772645950317e-01 -3.517692089080810547e-01 1.953168064355850220e-01 1.273065712302923203e-02 -7.841372489929199219e-02 -3.532926738262176514e-01 -5.689582228660583496e-02 1.624602675437927246e-01 3.674611747264862061e-01
-3.246838152408599854e-01 -1.924962252378463745e-01 -3.055218756198883057e-01 -9.957244992256164551e-02 1.246365010738372803e-01 -3.120980560779571533e-01 -1.284540146589279175e-01 1.976698637008666992e-01 1.190106496214866638e-01 -1.358016487210988998e-02 -4.264007881283760071e-02 1.210421547293663025e-01 8.634458296000957489e-03 1.901456117630004883e-01 3.658837452530860901e-02 2.482795715332031250e-01 -1.922681182622909546e-01 -5.137213692069053650e-02 6.224723160266876221e-02 -3.567188382148742676e-01 -3.544394969940185547e-01 9.342837333679199219e-02 1.123520955443382263e-01 -1.068346276879310608e-01 8.619180880486965179e-03 -9.123610705137252808e-02 4.075942188501358032e-02 1.934421658515930176e-01 -1.143438965082168579e-01 -1.211133301258087158e-01 2.116050124168395996e-01 8.126593381166458130e-02
-4.440158233046531677e-02 -1.654681116342544556e-01 6.213348731398582458e-02 -1.763813383877277374e-02 3.637247085571289062e-01 -2.282823026180267334e-01 -2.317448556423187256e-01 -2.964458242058753967e-02 -2.374974489212036133e-01 1.043250560760498047e-01 1.500307768583297729e-01 1.185343042016029358e-01 1.236486136913299561e-01 1.958787441253662109e-01 -1.465423405170440674e-01 2.990760803222656250e-01 2.283641099929809570e-01 -2.262727543711662292e-02 -1.467111110687255859e-01 -2.113463431596755981e-01 5.122629180550575256e-02 -1.062131300568580627e-01 -8.954019099473953247e-02 -2.137585431337356567e-01 -2.188184112310409546e-01 3.595620989799499512e-01 1.502483058720827103e-02 -1.078558936715126038e-01 1.916438788175582886e-01 5.580018088221549988e-02 7.674334198236465454e-02 -1.945058256387710571e-01
-1.818730831146240234e-01 -5.680216476321220398e-02 -1.021097674965858459e-01 1.851858571171760559e-03 7.541088759899139404e-02 -2.286534160375595093e-01 -2.132877409458160400e-01 5.591395497322082520e-02 -4.022676646709442139e-01 -2.044153586030006409e-02 3.064283169806003571e-02 1.906192749738693237e-01 2.724002599716186523e-01 -3.316016197204589844e-01 1.250541359186172485e-01 1.945818960666656494e-01 -1.312573105096817017e-01 -2.321271002292633057e-01 -5.286530032753944397e-02 -1.858631670475006104e-01 6.566350907087326050e-02 1.449750512838363647e-01 -1.324162185192108154e-01 -9.524447470903396606e-02 2.298464477062225342e-01 -8.806381374597549438e-02 1.578962355852127075e-01 -2.899842262268066406e-01 2.522592619061470032e-02 -1.910755783319473267e-01 2.040559649467468262e-01 2.695446833968162537e-02
-1.781344264745712280e-01 -8.441819250583648682e-02 -2.833503484725952148e-01 -1.440156847238540649e-01 -1.670240424573421478e-02 2.629582956433296204e-02 -2.759677469730377197e-01 4.652436077594757080e-02 -1.127759888768196106e-01 1.320069581270217896e-01 -1.740414351224899292e-01 8.239897340536117554e-02 1.217629164457321167e-01 1.375321745872497559e-01 -7.197197526693344116e-03 4.802726209163665771e-01 3.673250973224639893e-01 -1.021596863865852356e-01 -6.405232846736907959e-02 -2.084333449602127075e-01 1.429532021284103394e-01 4.113730043172836304e-02 8.003103733062744141e-02 -3.733158111572265625e-01 -1.047725826501846313e-01 2.066143751144409180e-01 -8.288776874542236328e-02 2.026608027517795563e-02 1.150379329919815063e-01 7.940336316823959351e-02 6.483390927314758301e-02 -6.035286560654640198e-02
1.144581213593482971e-01 3.236635029315948486e-02 -3.051052987575531006e-01 9.560284763574600220e-02 1.130604818463325500e-01 -1.968343406915664673e-01 -1.726237535476684570e-01 -3.522976487874984741e-02 -7.463911175727844238e-02 4.256873726844787598e-01 -1.164364963769912720e-01 7.979838550090789795e-02 1.432201564311981201e-01 -3.389650583267211914e-02 -1.871276274323463440e-02 4.360959529876708984e-01 2.561123967170715332e-01 1.905606687068939209e-02 3.022429591510444880e-04 -6.406108289957046509e-02 2.450200170278549194e-02 1.483752131462097168e-01 1.886389218270778656e-02 -3.799414336681365967e-01 -1.312678605318069458e-01 5.904101207852363586e-02 -1.003568246960639954e-01 -7.286105304956436157e-02 3.085402585566043854e-02 -1.089910864830017090e-01 1.749197393655776978e-01 2.554340362548828125e-01
-9.580028057098388672e-02 -2.163818478584289551e-02 -3.455815613269805908e-01 1.433754116296768188e-01 -1.609878689050674438e-01 -2.393514215946197510e-01 -9.238249808549880981e-02 -2.517421841621398926e-01 -2.564266622066497803e-01 1.913804113864898682e-01 2.985854148864746094e-01 1.302646994590759277e-01 1.063028201460838318e-01 3.556479811668395996e-01 -7.165627926588058472e-02 2.180572003126144409e-01 4.982620477676391602e-02 -9.044798789545893669e-04 -4.331501200795173645e-03 -1.555695831775665283e-01 -1.904456317424774170e-01 -1.611441820859909058e-01 1.046669259667396545e-01 -4.760119691491127014e-02 -3.119047731161117554e-02 3.027748465538024902e-01 1.566376984119415283e-01 1.159454584121704102e-01 -1.698593497276306152e-01 1.411242783069610596e-01 1.195552349090576172e-01 -2.087034098803997040e-02
-3.451721072196960449e-01 -2.986474931240081787e-01 -4.741755127906799316e-01 -3.353653848171234131e-02 9.609165787696838379e-02 -5.600874498486518860e-02 -1.265287399291992188e-01 3.603591024875640869e-02 9.424480050802230835e-02 -1.099483519792556763e-01 6.587703526020050049e-02 5.222592130303382874e-02 6.287485361099243164e-02 4.943484440445899963e-02 1.206509843468666077e-01 2.366536259651184082e-01 6.810824573040008545e-02 -5.323700234293937683e-02 2.034922540187835693e-01 -2.118837535381317139e-01 -2.918895483016967773e-01 1.248170137405395508e-01 -6.263509392738342285e-02 -9.895206987857818604e-02 -2.479491196572780609e-02 -2.108846157789230347e-01 2.750861942768096924e-01 1.417385786771774292e-01 -2.133210599422454834e-01 4.186241701245307922e-02 1.143927350640296936e-01 1.468334347009658813e-01
-3.183627128601074219e-01 -5.683061107993125916e-02 -5.622244253754615784e-02 1.932425983250141144e-02 1.311201602220535278e-01 -2.496905922889709473e-01 -2.703196108341217041e-01 5.351134017109870911e-02 -4.543927311897277832e-02 4.599850997328758240e-02 -1.870037987828254700e-02 6.958330422639846802e-02 7.052099704742431641e-02 1.902792304754257202e-01 -9.991157799959182739e-02 1.416642069816589355e-01 -3.296492248773574829e-02 -6.719033420085906982e-02 -1.616829186677932739e-01 -1.233445703983306885e-01 1.837417632341384888e-01 -1.956962943077087402e-01 -1.496229022741317749e-01 -3.140733540058135986e-01 1.134760454297065735e-01 2.623411715030670166e-01 2.902345955371856689e-01 -1.350255012512207031e-01 1.130842491984367371e-01 -3.754529058933258057e-01 -9.594886004924774170e-02 -2.619810402393341064e-01
-3.248365521430969238e-01 -2.334100306034088135e-01 -1.411039680242538452e-01 7.221958041191101074e-02 1.536144409328699112e-03 -1.062115654349327087e-01 -2.623776793479919434e-01 -3.198512494564056396e-01 -3.282834589481353760e-01 3.806782662868499756e-01 -1.220208704471588135e-01 5.966033041477203369e-02 -2.769502252340316772e-02 6.951867789030075073e-02 -2.867468446493148804e-02 8.260906487703323364e-02 5.393745750188827515e-02 9.159480035305023193e-02 -9.624671190977096558e-02 -3.743605613708496094e-01 -2.964375354349613190e-02 -1.529981344938278198e-01 7.511387765407562256e-02 -5.888682231307029724e-02 3.078159503638744354e-02 -9.629637002944946289e-02 6.288363598287105560e-03 -2.363785356283187866e-01 -3.377829119563102722e-02 -1.617532819509506226e-01 2.193222492933273315e-01 -1.114303618669509888e-01
-2.949099242687225342e-01 1.831013592891395092e-03 -5.875838175415992737e-02 2.532121166586875916e-02 2.588826715946197510e-01 4.032121971249580383e-02 -6.125110387802124023e-02 -4.523059353232383728e-02 -4.382627829909324646e-02 -1.153243891894817352e-02 -7.082468271255493164e-02 3.653483688831329346e-01 -2.926745265722274780e-02 1.855484955012798309e-02 -6.492236256599426270e-02 2.697837352752685547e-01 1.720272302627563477e-01 7.700785994529724121e-02 -1.190360710024833679e-01 -6.787193566560745239e-02 -7.960967719554901123e-02 -1.210657954216003418e-01 -1.369294822216033936e-01 -3.704107999801635742e-01 1.547002792358398438e-01 2.036466747522354126e-01 2.200434952974319458e-01 1.582906246185302734e-01 -1.960254162549972534e-01 1.630184799432754517e-01 4.077174961566925049e-01 -1.199048385024070740e-01
-4.619003534317016602e-01 -5.766586586833000183e-02 -3.534951210021972656e-01 -2.169626951217651367e-02 1.003709360957145691e-01 -7.184797432273626328e-03 7.962504029273986816e-02 -1.753318309783935547e-01 -3.206386864185333252e-01 1.298105567693710327e-01 -2.999530732631683350e-02 1.357596069574356079e-01 -1.038056164979934692e-01 -6.821929663419723511e-02 -3.279876336455345154e-02 8.812946081161499023e-02 -1.886378973722457886e-02 2.127540707588195801e-01 1.206600572913885117e-02 -1.525419354438781738e-01 -3.620487404987215996e-03 -6.736880540847778320e-02 -4.991881083697080612e-03 1.325352042913436890e-01 1.676590144634246826e-01 7.770456373691558838e-02 4.660596698522567749e-02 -2.423906177282333374e-01 -6.179278716444969177e-02 -3.595364689826965332e-01 3.243833482265472412e-01 1.512095928192138672e-01
-1.306664943695068359e-01 -1.248846799135208130e-01 -1.547777503728866577e-01 -1.580789387226104736e-01 2.181202173233032227e-01 -1.071233078837394714e-01 3.861202672123908997e-02 2.327440492808818817e-02 1.497628241777420044e-01 -2.954401262104511261e-02 3.375411033630371094e-02 1.860574185848236084e-01 3.144352734088897705e-01 1.847063153982162476e-01 7.848034799098968506e-02 4.472142457962036133e-01 -1.234062165021896362e-01 -1.903267800807952881e-01 -3.036773204803466797e-01 -3.922588527202606201e-01 -8.666543662548065186e-02 1.623141020536422729e-01 2.293928712606430054e-01 3.838787600398063660e-02 -9.874112159013748169e-02 -1.128341108560562134e-01 1.671949923038482666e-01 8.066745847463607788e-02 3.511379286646842957e-02 -2.953620627522468567e-02 1.157674193382263184e-01 3.397770598530769348e-02
-2.968476712703704834e-01 5.661557614803314209e-02 -2.731634676456451416e-01 1.202383264899253845e-01 1.165566816926002502e-01 -4.597505033016204834e-01 -3.327687680721282959e-01 8.006711304187774658e-02 -2.760330438613891602e-01 -1.681639552116394043e-01 6.571008265018463135e-02 2.142987549304962158e-01 3.002980947494506836e-01 -1.266935914754867554e-01 4.887406900525093079e-02 -3.895987197756767273e-02 7.530435919761657715e-02 -3.963851183652877808e-02 -7.876082509756088257e-02 -1.613523811101913452e-01 -8.064322173595428467e-02 -7.159090042114257812e-02 -1.440277099609375000e-01 1.597690731287002563e-01 -1.297773569822311401e-01 -9.176261723041534424e-02 9.674499928951263428e-02 7.263635098934173584e-02 2.468544542789459229e-01 8.299710601568222046e-02 6.740621477365493774e-02 5.478215590119361877e-02
-2.080642282962799072e-01 -4.418727941811084747e-03 4.933370510116219521e-04 1.385364532470703125e-01 4.296367466449737549e-01 -2.442181408405303955e-01 -4.840789735317230225e-02 1.754286326467990875e-02 9.002310037612915039e-02 -3.649617731571197510e-02 6.282202899456024170e-02 2.573268413543701172e-01 -4.684614017605781555e-02 4.348777234554290771e-02 -1.285247653722763062e-01 2.853384613990783691e-01 2.988956570625305176e-01 -7.473412156105041504e-02 -2.438992112874984741e-01 -4.828152805566787720e-02 5.392287392169237137e-03 -1.005311980843544006e-01 -1.642913520336151123e-01 -3.023666143417358398e-01 1.492953002452850342e-01 1.369815617799758911e-01 1.130337566137313843e-01 1.570527255535125732e-01 -3.015363514423370361e-01 2.664963342249393463e-02 2.311241626739501953e-01 -1.229895185679197311e-02
-1.057071983814239502e-01 2.091874033212661743e-01 -4.428309500217437744e-01 9.424566477537155151e-02 2.924679778516292572e-02 -4.457014203071594238e-01 -1.289544403553009033e-01 1.547554135322570801e-01 -8.213087171316146851e-02 -9.320714324712753296e-02 1.367922723293304443e-01 1.602766662836074829e-01 1.070096716284751892e-01 -1.280788630247116089e-01 -8.526877313852310181e-02 2.471247613430023193e-01 1.293449848890304565e-01 3.964830935001373291e-02 -1.013894528150558472e-01 -1.695962101221084595e-01 -4.628322124481201172e-01 -2.421765029430389404e-02 2.223051153123378754e-02 -2.537968568503856659e-02 8.756780624389648438e-02 -1.414622068405151367e-01 1.169487535953521729e-01 5.204932391643524170e-02 -7.781742513179779053e-02 -1.324646770954132080e-01 -2.249406650662422180e-02 5.013480037450790405e-02
-1.718113422393798828e-01 8.263549767434597015e-03 -3.419777378439903259e-02 -6.486166268587112427e-02 2.434399724006652832e-01 -2.751317918300628662e-01 -2.802882343530654907e-03 1.875915974378585815e-01 5.635250359773635864e-02 -1.116144806146621704e-01 2.272382676601409912e-01 2.248706519603729248e-01 -4.401599988341331482e-03 2.946138195693492889e-02 -9.063513576984405518e-02 6.015320494771003723e-02 -1.285626441240310669e-01 -2.102121412754058838e-01 2.188551425933837891e-01 -6.181690692901611328e-01 1.695344783365726471e-02 1.566392779350280762e-01 -5.488444585353136063e-03 -1.370964348316192627e-01 1.990008950233459473e-01 5.600494891405105591e-02 9.704860299825668335e-02 -6.653377413749694824e-02 -3.512204065918922424e-02 -2.404314875602722168e-01 8.624481409788131714e-02 -8.282645791769027710e-02
-3.597488403320312500e-01 -9.691273421049118042e-02 -4.603519141674041748e-01 -3.687458857893943787e-02 -1.001587361097335815e-01 1.111514046788215637e-01 -9.286397835239768028e-04 9.311018511652946472e-03 5.203286185860633850e-02 2.156132608652114868e-01 -1.080848425626754761e-01 5.507943034172058105e-02 2.355473935604095459e-01 -6.185942888259887695e-02 -2.510468661785125732e-01 3.251680731773376465e-01 9.746015816926956177e-02 -2.643813379108905792e-02 -2.415718883275985718e-01 -1.227222159504890442e-01 -7.031675893813371658e-03 -2.568019926548004150e-01 -1.133213862776756287e-01 -8.961217850446701050e-02 -9.311264753341674805e-02 8.295552432537078857e-02 1.191441863775253296e-01 -1.497749537229537964e-01 8.955945819616317749e-02 -1.942711025476455688e-01 1.427893042564392090e-01 -2.112727016210556030e-01
-2.078354358673095703e-01 1.474571526050567627e-01 -1.891765445470809937e-01 -7.525724917650222778e-02 9.610528941266238689e-04 -2.948390841484069824e-01 -2.458569258451461792e-01 -1.549490094184875488e-01 3.044732213020324707e-01 1.341611146926879883e-01 -1.605694741010665894e-01 3.448383137583732605e-02 -6.540624797344207764e-02 -1.220297813415527344e-01 8.678673207759857178e-02 3.742250502109527588e-01 -5.257997196167707443e-03 -1.638356745243072510e-01 9.482672810554504395e-02 -1.710628122091293335e-01 -5.116393789649009705e-02 6.363555043935775757e-02 1.075577810406684875e-01 1.119590178132057190e-01 -2.197840511798858643e-01 1.993183791637420654e-01 3.259019553661346436e-01 6.306201219558715820e-03 3.755305707454681396e-02 -2.135140895843505859e-01 2.837030291557312012e-01 1.172840222716331482e-02
-2.267473638057708740e-01 -1.425988376140594482e-01 -1.666121482849121094e-01 -9.799682348966598511e-02 1.632077693939208984e-01 -1.650076061487197876e-01 -8.641202747821807861e-02 2.438207715749740601e-01 7.678745687007904053e-02 5.265900865197181702e-02 2.526298761367797852e-01 -6.645279470831155777e-03 -6.331019848585128784e-02 -2.907826006412506104e-02 -1.226048842072486877e-01 2.053003991022706032e-03 5.434951186180114746e-02 2.511942945420742035e-02 7.155729085206985474e-02 -3.872648775577545166e-01 -1.049464643001556396e-01 2.954942919313907623e-02 2.428531443001702428e-04 -5.057063102722167969e-01 4.674528166651725769e-02 1.155843809247016907e-01 -2.307736277580261230e-01 1.864670775830745697e-02 6.595946848392486572e-02 -3.194909095764160156e-01 1.464321315288543701e-01 -2.331552654504776001e-01
-1.184404045343399048e-01 1.532693356275558472e-01 -1.316768079996109009e-01 -2.604062110185623169e-02 2.111552655696868896e-01 -2.774688303470611572e-01 -1.498598158359527588e-01 -8.617813885211944580e-02 4.340424016118049622e-02 -1.642673015594482422e-01 7.300364971160888672e-02 2.508111000061035156e-01 4.629182815551757812e-01 -5.007049068808555603e-02 -1.272526830434799194e-01 2.340961396694183350e-01 -1.398199796676635742e-01 -5.378551781177520752e-02 1.813658028841018677e-01 -1.199868768453598022e-01 -2.949251830577850342e-01 1.845663413405418396e-02 1.074332818388938904e-01 -1.797408759593963623e-01 -2.306577861309051514e-01 8.270566165447235107e-02 2.019749730825424194e-01 2.006490677595138550e-01 1.727428287267684937e-03 2.255648002028465271e-02 1.536129415035247803e-01 2.049301862716674805e-01
-9.184517711400985718e-02 6.295266561210155487e-03 -6.182382628321647644e-02 2.756434679031372070e-01 -3.030271641910076141e-02 -1.907400637865066528e-01 -2.371291816234588623e-01 3.032033145427703857e-02 -1.606887429952621460e-01 1.735530644655227661e-01 4.951247572898864746e-01 2.113167494535446167e-01 -4.511944577097892761e-02 -7.957546040415763855e-03 2.947045676410198212e-02 1.537009924650192261e-01 -1.170458942651748657e-01 1.187150999903678894e-01 -1.690145283937454224e-01 -2.524762153625488281e-01 5.845110118389129639e-02 -1.439212858676910400e-01 7.045098114758729935e-03 -3.941908180713653564e-01 -3.903733193874359131e-02 -1.213081032037734985e-01 2.687421441078186035e-01 -1.007235795259475708e-01 -8.007060736417770386e-02 2.482262253761291504e-02 1.152443140745162964e-01 -1.623340100049972534e-01
-7.786613702774047852e-02 -5.499417334794998169e-02 -3.243727236986160278e-02 5.656830221414566040e-02 3.428329154849052429e-02 -2.213300913572311401e-01 -7.070343196392059326e-02 -6.356636434793472290e-02 -3.063259087502956390e-02 1.526914834976196289e-01 2.719399333000183105e-01 1.802814453840255737e-01 -7.609669864177703857e-02 2.225272208452224731e-01 2.793397307395935059e-01 2.997837662696838379e-01 1.907416731119155884e-01 1.482330262660980225e-01 1.626972258090972900e-01 -2.933500409126281738e-01 -1.285527497529983521e-01 2.005140930414199829e-01 1.081421300768852234e-01 -1.665571928024291992e-01 1.811230629682540894e-01 -9.243933111429214478e-02 1.379175633192062378e-01 2.915872335433959961e-01 3.125462308526039124e-02 -2.743146121501922607e-01 2.850442528724670410e-01 -6.020098552107810974e-02
-2.540461421012878418e-01 -1.496165990829467773e-01 -3.265463113784790039e-01 1.665937453508377075e-01 -1.538956761360168457e-01 -1.431587338447570801e-01 -2.916517257690429688e-01 -7.391527295112609863e-02 -3.339387476444244385e-01 4.851489886641502380e-02 1.892398893833160400e-01 2.898039817810058594e-01 4.223927855491638184e-02 2.445998340845108032e-01 8.581308275461196899e-02 3.904132544994354248e-01 1.356494799256324768e-02 -1.207736656069755554e-01 -2.678960934281349182e-02 -1.161705255508422852e-01 -6.822709739208221436e-02 -1.248939484357833862e-01 -5.971377715468406677e-02 2.308417484164237976e-02 2.896944433450698853e-02 1.109458580613136292e-01 2.504592835903167725e-01 1.275715976953506470e-01 1.140019372105598450e-01 5.783773958683013916e-02 -1.090501323342323303e-01 1.232828274369239807e-01
-1.893260478973388672e-01 -2.611796557903289795e-01 -2.966645956039428711e-01 -1.653908640146255493e-01 5.309845134615898132e-02 -1.961394995450973511e-01 -8.685865998268127441e-02 -1.903741508722305298e-01 1.039795130491256714e-01 1.675779670476913452e-01 1.584858149290084839e-01 1.328344494104385376e-01 -4.712683707475662231e-02 7.879110425710678101e-02 -6.253298372030258179e-02 -9.581848978996276855e-02 -5.747867748141288757e-03 1.953284591436386108e-01 3.105434589087963104e-02 -1.289578061550855637e-02 -1.865112688392400742e-03 -2.315201163291931152e-01 -1.561437398195266724e-01 -2.554841041564941406e-01 -3.629703819751739502e-01 3.596543073654174805e-01 1.612757891416549683e-01 -1.161504164338111877e-01 1.013757009059190750e-02 -2.438971027731895447e-02 3.166243433952331543e-01 9.055107086896896362e-02
-2.863258421421051025e-01 5.231176689267158508e-02 3.744853287935256958e-02 1.571246683597564697e-01 -3.509259223937988281e-02 -8.408138155937194824e-02 -4.350280389189720154e-02 1.609603166580200195e-01 5.969689786434173584e-02 1.295520365238189697e-01 -9.365894645452499390e-02 2.267413586378097534e-01 8.753949403762817383e-02 1.975410282611846924e-01 -1.319619268178939819e-01 2.519137859344482422e-01 3.471642136573791504e-01 -3.046607039868831635e-02 -2.274629175662994385e-01 -2.835284173488616943e-01 5.407577753067016602e-02 -1.114645078778266907e-01 -8.590646088123321533e-02 -8.602362871170043945e-02 4.025881737470626831e-02 4.498397111892700195e-01 -1.747971400618553162e-02 1.370463073253631592e-01 -7.547827810049057007e-02 -6.340269744396209717e-02 3.573384582996368408e-01 2.860937267541885376e-02
-2.892882525920867920e-01 3.117055632174015045e-02 -2.473744004964828491e-01 8.360879123210906982e-02 3.684939816594123840e-02 -2.776393294334411621e-01 -2.982541620731353760e-01 1.506758183240890503e-01 4.355529695749282837e-02 1.543448418378829956e-01 -1.727632284164428711e-01 -3.454803675413131714e-02 2.135123312473297119e-01 3.204637467861175537e-01 -4.946643486618995667e-02 4.708889871835708618e-02 2.947786152362823486e-01 6.278517097234725952e-02 -6.141253188252449036e-02 7.517231255769729614e-02 7.712685037404298782e-03 2.483456134796142578e-01 -1.083133742213249207e-01 -2.458244711160659790e-01 -2.883489429950714111e-01 -2.149572223424911499e-02 1.937564909458160400e-01 -1.923672482371330261e-02 7.156700640916824341e-02 1.655044853687286377e-01 2.431908398866653442e-01 4.201327450573444366e-03
-1.234794035553932190e-01 4.244842752814292908e-02 -2.650306224822998047e-01 1.988377720117568970e-01 2.620606720447540283e-01 -1.148416474461555481e-01 -2.628234326839447021e-01 -7.164724171161651611e-02 -1.181502565741539001e-01 3.025521934032440186e-01 -1.704056560993194580e-01 2.799324989318847656e-01 8.068259060382843018e-02 1.783378049731254578e-02 -1.358441859483718872e-01 1.686768680810928345e-01 7.866287231445312500e-02 -6.260395050048828125e-03 -1.653008759021759033e-01 -2.401534020900726318e-01 1.261889040470123291e-01 4.432646930217742920e-01 -1.393078267574310303e-01 -1.860503405332565308e-01 1.242706831544637680e-02 -1.133522316813468933e-01 9.055670350790023804e-02 -4.122519493103027344e-02 4.275516420602798462e-02 3.889216808602213860e-03 2.488503456115722656e-01 7.837133109569549561e-02
-1.446448862552642822e-01 9.074641019105911255e-02 -4.183334112167358398e-01 1.298879683017730713e-01 4.257556051015853882e-02 -1.768085062503814697e-01 -1.338237822055816650e-01 -9.626820683479309082e-03 4.142578691244125366e-03 6.571052223443984985e-02 9.785640984773635864e-02 1.335989683866500854e-01 1.768136769533157349e-01 -2.752256691455841064e-01 -7.084987312555313110e-02 -1.049532964825630188e-01 1.444130986928939819e-01 -1.036021783947944641e-01 -2.229751646518707275e-01 -1.664053648710250854e-01 -2.554720938205718994e-01 1.790348291397094727e-01 3.809435963630676270e-01 -4.040042757987976074e-01 4.276728630065917969e-02 -3.679918125271797180e-02 6.392391771078109741e-02 -9.344441443681716919e-02 -4.415462166070938110e-02 -3.451588563621044159e-04 1.902147382497787476e-01 6.557586044073104858e-02
-2.196588963270187378e-01 6.559158116579055786e-02 -6.475961208343505859e-02 1.706720441579818726e-01 2.544094622135162354e-01 -8.529558777809143066e-02 -1.882368624210357666e-01 4.167891293764114380e-02 3.650795817375183105e-01 3.299464285373687744e-02 1.086828559637069702e-01 -2.154901623725891113e-02 -2.074556052684783936e-01 -5.603523924946784973e-02 9.314610809087753296e-02 3.525455892086029053e-01 9.662891179323196411e-02 7.010339200496673584e-02 1.363550573587417603e-01 -1.808127015829086304e-01 -1.609960794448852539e-01 2.462119907140731812e-01 7.099899649620056152e-02 -1.163979545235633850e-01 1.925731636583805084e-02 1.532117575407028198e-01 4.064124226570129395e-01 -2.023293077945709229e-02 1.393646448850631714e-01 -6.185398623347282410e-02 3.060308992862701416e-01 4.657582193613052368e-02
-2.549228370189666748e-01 -1.915059089660644531e-01 -1.709208190441131592e-01 -1.023401096463203430e-01 3.573265075683593750e-01 1.776530593633651733e-02 -2.414546757936477661e-01 5.386971682310104370e-02 -3.644235432147979736e-01 -8.817265182733535767e-02 3.356370627880096436e-01 4.334292560815811157e-02 2.292166352272033691e-01 -3.892782609909772873e-03 -8.443852514028549194e-02 -1.530975550413131714e-01 -5.833267420530319214e-02 -1.693216860294342041e-01 7.110565155744552612e-02 -2.149314731359481812e-01 -5.004295334219932556e-02 5.039894953370094299e-02 3.907756507396697998e-02 -3.550865650177001953e-01 -1.929154098033905029e-01 -9.744957089424133301e-02 1.699295192956924438e-01 3.380762785673141479e-02 -1.049226820468902588e-01 9.517729282379150391e-02 1.343586742877960205e-01 -1.961696520447731018e-02
-1.414662599563598633e-01 -2.120151221752166748e-01 -2.721321210265159607e-02 -5.239992588758468628e-02 1.903050206601619720e-02 -8.758676052093505859e-02 2.384555153548717499e-02 7.520104199647903442e-02 -7.473714649677276611e-02 2.926508784294128418e-01 1.889995485544204712e-01 3.617818653583526611e-01 2.090660929679870605e-01 -6.070163846015930176e-02 1.411723196506500244e-01 3.115341663360595703e-01 6.855989992618560791e-02 1.743009537458419800e-01 1.099222451448440552e-01 -1.750251203775405884e-01 8.234166353940963745e-02 -2.764637172222137451e-01 -1.800695210695266724e-01 1.042172219604253769e-02 -9.111373126506805420e-02 1.617407500743865967e-01 2.240356802940368652e-01 -1.130399107933044434e-01 -2.822404354810714722e-02 1.125651150941848755e-01 3.110561966896057129e-01 -3.063991665840148926e-01
-1.779613196849822998e-01 1.525804549455642700e-01 -2.711251750588417053e-02 2.494276314973831177e-01 1.651657968759536743e-01 -7.660359889268875122e-02 -2.227013707160949707e-01 -3.183298185467720032e-02 -1.361948996782302856e-01 1.806909441947937012e-01 -2.191088944673538208e-01 3.341357111930847168e-01 1.981438398361206055e-01 3.311934694647789001e-02 -1.458418071269989014e-01 9.189103543758392334e-02 2.046915888786315918e-01 -6.991653144359588623e-02 -1.061891093850135803e-01 -2.008203864097595215e-01 -5.532121658325195312e-02 2.573589682579040527e-01 -1.625501215457916260e-01 -8.974444866180419922e-02 -3.964666742831468582e-03 3.367169201374053955e-02 8.469444513320922852e-02 -1.088373735547065735e-01 1.277888268232345581e-01 -4.817410185933113098e-02 5.223232507705688477e-01 6.011766940355300903e-02
-2.432063817977905273e-01 -1.519201844930648804e-01 -1.581539958715438843e-01 1.727599203586578369e-01 8.597452938556671143e-02 -3.408837020397186279e-01 -2.574273049831390381e-01 3.706131130456924438e-02 -1.153773888945579529e-01 1.198807638138532639e-02 1.541954427957534790e-01 1.813087910413742065e-01 3.814578056335449219e-01 -7.708319276571273804e-02 6.382817029953002930e-02 2.290442883968353271e-01 -2.188371866941452026e-01 7.643962651491165161e-02 3.297214955091476440e-02 -5.707130953669548035e-02 8.129907771944999695e-03 -3.573414683341979980e-01 -1.254427284002304077e-01 -1.716174185276031494e-01 -1.240024417638778687e-01 -2.036722600460052490e-01 5.896265432238578796e-02 2.097210735082626343e-01 -1.565568149089813232e-01 3.773210197687149048e-02 3.790082409977912903e-02 1.757027953863143921e-01
-1.475334167480468750e-01 -1.930199414491653442e-01 -1.888942420482635498e-01 -1.096138805150985718e-01 7.306660711765289307e-02 -7.189968973398208618e-02 -1.525490731000900269e-01 9.309972077608108521e-02 1.859685182571411133e-01 -2.151125669479370117e-01 -9.513808041810989380e-02 -4.956997185945510864e-02 6.543544679880142212e-02 -5.419358611106872559e-02 -1.130684465169906616e-01 2.916569113731384277e-01 1.922420412302017212e-01 -2.568747401237487793e-01 -5.349311046302318573e-03 -3.442900776863098145e-01 -3.445923924446105957e-01 1.741076260805130005e-01 -9.418122470378875732e-02 5.912819877266883850e-02 -7.103119790554046631e-02 1.994038075208663940e-01 8.686762303113937378e-02 1.560918986797332764e-02 1.920986175537109375e-01 -2.811400890350341797e-01 3.103294670581817627e-01 7.502118498086929321e-02
-2.492400854825973511e-01 -1.287029981613159180e-01 -3.102986216545104980e-01 7.007171213626861572e-02 -5.604965984821319580e-02 6.273011118173599243e-02 -1.520192176103591919e-01 -7.885249704122543335e-02 -2.390026897192001343e-01 -1.118718758225440979e-01 4.892553761601448059e-02 2.429818212985992432e-01 -2.487838119268417358e-01 -2.494239807128906250e-02 8.105861954391002655e-03 1.254253685474395752e-01 -1.830334365367889404e-01 1.950113773345947266e-01 3.226040676236152649e-02 -1.940442621707916260e-01 1.120789870619773865e-01 -1.682181507349014282e-01 2.194137126207351685e-01 -3.347916603088378906e-01 1.324924081563949585e-01 1.648958772420883179e-01 2.302441149950027466e-01 -1.347218751907348633e-01 -8.417832106351852417e-02 -2.760226465761661530e-02 1.937282383441925049e-01 -3.189578950405120850e-01
-1.710971891880035400e-01 -2.433471679687500000e-01 -1.106243059039115906e-01 2.058293204754590988e-03 3.018116354942321777e-01 -2.627940177917480469e-01 -7.519488781690597534e-02 -5.050810985267162323e-03 1.253041028976440430e-01 -2.544506490230560303e-01 1.002939268946647644e-01 1.312393248081207275e-01 1.659172028303146362e-01 2.869420051574707031e-01 -1.878684759140014648e-02 1.291863918304443359e-01 -1.019199490547180176e-01 9.319866076111793518e-03 8.714473247528076172e-02 -3.285412192344665527e-01 -3.284963667392730713e-01 -2.454255521297454834e-02 2.818847298622131348e-01 -2.984440624713897705e-01 -7.799340039491653442e-02 -8.152529597282409668e-02 6.411921232938766479e-02 -9.678600472398102283e-04 -2.016007304191589355e-01 -1.221248954534530640e-01 1.423654109239578247e-01 -5.554213374853134155e-02
-1.051145195960998535e-01 -4.885242879390716553e-02 -3.285419046878814697e-01 -1.384637206792831421e-01 9.912516176700592041e-02 -3.510885834693908691e-01 -1.701891720294952393e-01 1.211219429969787598e-01 -9.284166991710662842e-02 -2.272176444530487061e-01 -8.075702935457229614e-02 2.149549275636672974e-01 1.258390843868255615e-01 1.250094622373580933e-01 -1.086482871323823929e-02 6.315226852893829346e-02 1.823137328028678894e-02 2.537051774561405182e-02 1.428541960194706917e-03 -3.407176434993743896e-01 -4.209076464176177979e-01 7.333166897296905518e-02 1.910203485749661922e-03 -1.703885644674301147e-01 7.649423927068710327e-02 -1.012617722153663635e-01 2.246727943420410156e-01 2.612791722640395164e-03 -2.435627877712249756e-01 -2.421192973852157593e-01 1.029079183936119080e-01 1.020631119608879089e-01
-3.276289701461791992e-01 -1.828276365995407104e-01 -3.795440196990966797e-01 -2.460928075015544891e-02 -5.828180909156799316e-02 -2.154848277568817139e-01 -8.205124735832214355e-02 2.885836176574230194e-02 9.757414460182189941e-02 -1.532195210456848145e-01 6.875081360340118408e-02 1.407499164342880249e-01 2.281859517097473145e-01 1.036660373210906982e-01 1.530031114816665649e-01 2.958823442459106445e-01 -1.471667643636465073e-02 -4.067787900567054749e-02 2.010402679443359375e-01 -7.104308903217315674e-02 -4.672192931175231934e-01 1.408193111419677734e-01 -4.092249274253845215e-02 1.276491731405258179e-01 -9.735792130231857300e-02 2.228370606899261475e-01 1.244242489337921143e-01 9.707149863243103027e-02 1.645972579717636108e-02 -1.462054401636123657e-01 9.851680696010589600e-02 8.397853374481201172e-02
-2.698399424552917480e-01 4.947448149323463440e-02 -1.903576403856277466e-02 -9.657452255487442017e-02 1.177539210766553879e-02 -2.854312360286712646e-01 -1.841193139553070068e-01 1.892259269952774048e-01 4.007358849048614502e-02 -4.254360869526863098e-02 4.123673439025878906e-01 1.463239938020706177e-01 8.286608755588531494e-02 -1.050225421786308289e-01 2.307974919676780701e-02 6.580257788300514221e-03 7.595431059598922729e-02 -6.312712281942367554e-02 2.595205558463931084e-03 -6.013170480728149414e-01 -1.067042350769042969e-01 -2.366266585886478424e-02 -4.451882466673851013e-02 6.420145183801651001e-02 4.427758976817131042e-02 7.359243929386138916e-02 2.552909255027770996e-01 1.165647581219673157e-01 -9.894998371601104736e-02 -2.446717023849487305e-01 -7.194454967975616455e-02 -5.164886824786663055e-03
-7.562299817800521851e-02 -4.285017028450965881e-02 -2.545804381370544434e-01 2.330277301371097565e-02 -7.732591032981872559e-02 -1.702975779771804810e-01 -4.023705124855041504e-01 -8.715021423995494843e-03 7.564412802457809448e-02 3.281360566616058350e-01 2.162187397480010986e-01 1.291444301605224609e-01 -9.096728265285491943e-02 -3.695720434188842773e-02 -1.048232465982437134e-01 8.030790835618972778e-03 8.441770821809768677e-02 3.987989947199821472e-02 -2.229007929563522339e-01 -1.824173033237457275e-01 -1.582538336515426636e-01 -1.209010034799575806e-01 -2.772062420845031738e-01 1.424616873264312744e-01 -1.640744209289550781e-01 2.613782882690429688e-01 3.188963532447814941e-01 1.097186058759689331e-01 -1.663831472396850586e-01 9.252911806106567383e-02 1.979013979434967041e-01 1.405537277460098267e-01
-4.006393253803253174e-01 -1.475623100996017456e-01 -1.855914145708084106e-01 -1.190161257982254028e-01 5.170249193906784058e-02 -3.565720021724700928e-01 -1.796657890081405640e-01 -1.706700325012207031e-01 -2.814120054244995117e-01 1.018077358603477478e-01 -2.138145118951797485e-01 2.869729697704315186e-02 1.714149564504623413e-01 1.657854318618774414e-01 -6.284525245428085327e-02 4.176457598805427551e-02 -7.673007249832153320e-02 -5.431332066655158997e-02 -1.454801559448242188e-01 -1.060883551836013794e-01 6.308482587337493896e-02 3.858617693185806274e-02 -2.572125494480133057e-01 -2.933223247528076172e-01 -2.034451216459274292e-01 1.328130960464477539e-01 -7.716073840856552124e-02 -2.074611485004425049e-01 2.261249572038650513e-01 -9.457576274871826172e-02 1.100356951355934143e-01 -9.526705369353294373e-03
-2.013422846794128418e-01 1.535894125699996948e-01 -1.077300980687141418e-01 1.439211666584014893e-01 2.940696179866790771e-01 -1.891748607158660889e-01 -6.885437667369842529e-02 2.339704521000385284e-02 -1.008441001176834106e-01 -3.850284265354275703e-03 -2.041837722063064575e-01 2.538068294525146484e-01 -1.035840660333633423e-01 -1.038584858179092407e-01 -2.714720070362091064e-01 1.680394709110260010e-01 9.682420641183853149e-02 -7.439987361431121826e-02 -1.889920979738235474e-01 -1.548535972833633423e-01 -7.534203678369522095e-02 -2.170976549386978149e-01 -1.413155496120452881e-01 -2.357024103403091431e-01 8.121486008167266846e-02 3.636670112609863281e-01 7.517482340335845947e-02 1.677788048982620239e-02 -3.526239395141601562e-01 -5.126710236072540283e-02 2.446827292442321777e-01 -4.112379252910614014e-02
-2.404075860977172852e-01 1.683691143989562988e-01 -4.611796885728836060e-02 1.488965302705764771e-01 3.037779033184051514e-01 -2.238028496503829956e-02 -1.235365271568298340e-01 8.948261849582195282e-03 -2.395213097333908081e-01 2.508488595485687256e-01 -3.393239900469779968e-02 3.179742395877838135e-01 2.596715986728668213e-01 -1.077865883708000183e-01 -2.123582661151885986e-01 2.503263056278228760e-01 8.198526687920093536e-03 3.807381168007850647e-02 -7.078018039464950562e-02 -1.884302943944931030e-01 -1.024135351181030273e-01 2.348940633237361908e-02 -1.402368396520614624e-01 -1.572508662939071655e-01 -4.762316867709159851e-02 -6.336556375026702881e-02 7.174640428274869919e-03 1.078270748257637024e-01 1.156517714262008667e-01 3.363623470067977905e-02 4.915820360183715820e-01 2.205219678580760956e-02
-2.096996456384658813e-01 -2.170646935701370239e-01 -2.734926939010620117e-01 2.816818952560424805e-01 9.364966303110122681e-02 -2.288601547479629517e-01 4.453799873590469360e-02 -3.984833136200904846e-03 -1.214096993207931519e-01 -1.784665882587432861e-02 -2.886382630094885826e-03 4.685003459453582764e-01 1.928885579109191895e-01 -2.508105933666229248e-01 -1.518327444791793823e-01 -2.732426673173904419e-02 1.754190921783447266e-01 -2.797912359237670898e-01 5.327384173870086670e-02 -3.794482722878456116e-02 7.380977272987365723e-02 -1.098296344280242920e-01 -1.918271780014038086e-01 -1.751797944307327271e-01 -1.349192112684249878e-01 -1.979030817747116089e-01 4.126723855733871460e-02 1.836440265178680420e-01 8.388976007699966431e-02 -1.209224909543991089e-01 1.419678926467895508e-01 1.439766399562358856e-02
-8.485552668571472168e-02 1.479017138481140137e-01 -3.070335686206817627e-01 1.605464071035385132e-01 3.107236027717590332e-01 -1.770794242620468140e-01 -3.524103462696075439e-01 -8.220603317022323608e-02 -3.227984309196472168e-01 -5.360702052712440491e-02 -1.107313036918640137e-01 1.057187244296073914e-01 1.485742181539535522e-01 -1.451700925827026367e-01 -2.726640105247497559e-01 3.243033885955810547e-01 8.421154320240020752e-02 -4.841372743248939514e-02 -5.897329747676849365e-02 -2.359790802001953125e-01 -1.419929414987564087e-01 2.148987650871276855e-01 -1.554082334041595459e-01 -3.404045477509498596e-02 -5.234439671039581299e-02 -3.482002392411231995e-02 4.678211174905300140e-03 -4.666312783956527710e-02 -9.026420116424560547e-02 1.848472803831100464e-01 1.455858051776885986e-01 9.449163824319839478e-02
-3.199373781681060791e-01 -1.551097929477691650e-01 -1.361606419086456299e-01 5.839054286479949951e-02 -4.886563494801521301e-02 -4.150923341512680054e-02 4.235905781388282776e-02 1.922106370329856873e-02 1.139072924852371216e-01 9.703052788972854614e-02 -9.032431244850158691e-02 -9.798729419708251953e-02 7.927154004573822021e-02 -2.563899159431457520e-01 2.073639035224914551e-01 2.145978957414627075e-01 2.816295027732849121e-01 -2.226302325725555420e-01 -3.535657003521919250e-02 -2.226011902093887329e-01 -2.238986790180206299e-01 2.860704362392425537e-01 1.868925988674163818e-02 -3.030774593353271484e-01 -7.523318380117416382e-02 -3.128657862544059753e-02 1.505984514951705933e-01 6.432342529296875000e-02 -3.247941732406616211e-01 -1.459882855415344238e-01 2.193722873926162720e-01 1.786007136106491089e-01
-1.618246920406818390e-02 9.902006387710571289e-02 -8.938407152891159058e-02 8.776455372571945190e-02 1.570702940225601196e-01 -4.955584704875946045e-01 -1.196677163243293762e-01 -1.966857314109802246e-01 -6.307522207498550415e-02 1.563277542591094971e-01 3.934879899024963379e-01 1.348923593759536743e-01 2.483519911766052246e-01 4.495212342590093613e-03 -8.877638727426528931e-02 1.723153293132781982e-01 2.186283916234970093e-01 1.534388363361358643e-01 1.800321340560913086e-01 -3.097411990165710449e-01 -1.390055119991302490e-01 -3.041092865169048309e-02 4.816167522221803665e-03 -3.327187150716781616e-02 1.094961911439895630e-01 -4.145349934697151184e-02 1.751113533973693848e-01 1.648227870464324951e-01 -1.317251622676849365e-01 -1.597469598054885864e-01 7.386226207017898560e-02 9.660532325506210327e-02
-1.312568932771682739e-01 -2.105609886348247528e-02 -6.160063296556472778e-02 1.851014792919158936e-01 2.514241822063922882e-02 -1.070425659418106079e-01 -3.218108415603637695e-01 -6.459932029247283936e-02 2.354940474033355713e-01 -7.213426381349563599e-02 2.780071832239627838e-02 3.543229028582572937e-02 -1.263900101184844971e-01 -6.485769152641296387e-02 -4.080330580472946167e-02 1.454281657934188843e-01 5.258750170469284058e-02 1.763003133237361908e-02 2.016795724630355835e-01 -3.945634663105010986e-01 -2.121405005455017090e-01 1.868723481893539429e-01 2.550981342792510986e-01 -3.056583106517791748e-01 1.606076955795288086e-01 -3.788531199097633362e-02 3.729964494705200195e-01 -4.985935986042022705e-02 -4.883421584963798523e-02 -1.321223080158233643e-01 2.130475789308547974e-01 2.164029031991958618e-01
-2.756507396697998047e-01 2.150896936655044556e-01 -3.003014624118804932e-01 9.042890742421150208e-03 2.830334566533565521e-02 -2.046369463205337524e-01 -2.026522606611251831e-01 1.505715399980545044e-01 -3.182497620582580566e-01 4.888111352920532227e-02 9.426693618297576904e-02 -1.275164335966110229e-01 -7.269755750894546509e-02 4.883316904306411743e-02 4.979208856821060181e-02 1.550316512584686279e-01 1.021646931767463684e-01 7.020245492458343506e-02 1.111303120851516724e-01 -1.401396989822387695e-01 -5.516645498573780060e-03 -2.145635709166526794e-02 2.299642711877822876e-01 -1.101036928594112396e-02 -9.948565810918807983e-02 -5.361281707882881165e-02 -3.711842466145753860e-03 -3.144390881061553955e-01 8.316297829151153564e-02 -8.286838978528976440e-02 4.984686076641082764e-01 2.081064134836196899e-01
-1.400511711835861206e-01 3.586956113576889038e-02 6.634808145463466644e-03 -1.515947580337524414e-01 2.778138220310211182e-01 -2.582674324512481689e-01 -8.569570630788803101e-02 5.208343639969825745e-02 6.589676439762115479e-02 -1.885763704776763916e-01 -6.761109456419944763e-03 2.077034860849380493e-01 5.182272195816040039e-02 -4.307895526289939880e-02 1.373837329447269440e-02 2.579245269298553467e-01 -1.092176884412765503e-01 1.390974968671798706e-01 4.869337379932403564e-02 -4.592305421829223633e-01 2.656252980232238770e-01 -1.357369963079690933e-02 -1.670766025781631470e-01 -1.148434728384017944e-01 -2.931329905986785889e-01 9.927710145711898804e-02 -1.470714211463928223e-01 3.355386853218078613e-02 -2.324929684400558472e-01 -5.214293301105499268e-02 2.185150235891342163e-01 2.614298760890960693e-01
-1.042800322175025940e-01 -2.226352393627166748e-01 -1.861350536346435547e-01 1.201816927641630173e-02 1.962232589721679688e-02 -4.162487089633941650e-01 -4.307348430156707764e-01 2.644930183887481689e-01 -1.850495338439941406e-01 5.957764014601707458e-02 1.157336309552192688e-01 2.307428978383541107e-02 2.879840135574340820e-01 -1.194444149732589722e-01 2.837642654776573181e-02 7.845644652843475342e-02 1.499556936323642731e-03 -1.022173315286636353e-01 -4.671744257211685181e-02 -5.327380821108818054e-02 1.097968965768814087e-01 1.529425382614135742e-01 -1.346137002110481262e-02 -6.349620968103408813e-02 1.544070690870285034e-01 1.392587870359420776e-01 -2.312695141881704330e-03 2.046672105789184570e-01 1.530485600233078003e-01 1.619857847690582275e-01 3.498908579349517822e-01 8.604046702384948730e-02
-1.777484863996505737e-01 -1.944628655910491943e-01 -1.161953955888748169e-01 3.068874124437570572e-03 1.019553095102310181e-01 -1.001418754458427429e-02 -1.714627146720886230e-01 -2.868770360946655273e-01 -4.179122149944305420e-01 1.428469419479370117e-01 2.302452623844146729e-01 3.059727847576141357e-01 2.328014820814132690e-01 1.504678279161453247e-01 -3.297643736004829407e-02 3.929498493671417236e-01 7.333463430404663086e-02 5.389619618654251099e-02 -1.258954703807830811e-01 2.098376862704753876e-02 -8.765615522861480713e-02 3.005067072808742523e-02 1.794231832027435303e-01 -1.363113075494766235e-01 -4.416617006063461304e-02 1.055650115013122559e-01 2.081120461225509644e-01 -1.969442330300807953e-02 -1.078913882374763489e-01 1.561594605445861816e-01 2.061994671821594238e-01 3.991480916738510132e-02
-2.842014729976654053e-01 -9.826978296041488647e-02 -1.250937879085540771e-01 -2.416823245584964752e-02 1.919196993112564087e-01 -3.565202355384826660e-01 -2.566535957157611847e-02 -5.020909756422042847e-02 8.013127744197845459e-02 1.381359100341796875e-01 -9.775350987911224365e-02 -2.729758061468601227e-02 4.227228835225105286e-02 -1.281115114688873291e-01 -9.692972153425216675e-02 3.168029189109802246e-01 4.592416062951087952e-02 5.732752382755279541e-02 -1.944760978221893311e-01 -1.215660497546195984e-01 -2.749390602111816406e-01 1.897041052579879761e-01 9.003737568855285645e-02 -1.011398732662200928e-01 2.307708859443664551e-01 -1.431335657835006714e-01 2.346424162387847900e-01 4.278280735015869141e-01 9.891617298126220703e-02 -7.878890633583068848e-02 2.104807943105697632e-01 4.916866868734359741e-02
-1.118302047252655029e-01 -1.010574251413345337e-01 -9.993155300617218018e-02 5.039718374609947205e-02 7.774926722049713135e-02 -4.695104062557220459e-01 -2.043256759643554688e-01 -1.594382524490356445e-01 -1.125239357352256775e-01 -5.241305381059646606e-02 4.612171053886413574e-01 1.808486878871917725e-01 3.461281070485711098e-03 5.744392424821853638e-02 -5.270187929272651672e-02 3.304624557495117188e-01 9.438497573137283325e-02 1.806409060955047607e-01 3.006466627120971680e-01 -2.765219509601593018e-01 1.822375133633613586e-02 -3.070027008652687073e-02 3.473747894167900085e-02 -6.545343250036239624e-02 6.759805232286453247e-02 -2.188431471586227417e-02 1.567415595054626465e-01 1.413692235946655273e-01 -3.102061897516250610e-02 -1.693719625473022461e-01 -1.629725657403469086e-02 -1.719619706273078918e-02
-3.591960668563842773e-01 1.381773054599761963e-01 -1.917601227760314941e-01 6.686633825302124023e-02 6.695081293582916260e-02 -2.127335965633392334e-01 -1.710923165082931519e-01 -8.856987953186035156e-02 -8.931826055049896240e-02 -5.921825394034385681e-02 -2.434941977262496948e-01 6.172271445393562317e-03 -2.356805466115474701e-02 1.600352674722671509e-01 3.862129747867584229e-01 1.451418399810791016e-01 1.501979678869247437e-01 -7.848062366247177124e-02 -2.145498245954513550e-01 -1.332790255546569824e-01 -1.752410829067230225e-01 1.228790208697319031e-01 -1.539027839899063110e-01 -3.491844832897186279e-01 -3.451221063733100891e-02 1.564244329929351807e-01 -8.984310925006866455e-02 -3.408083319664001465e-01 -1.476075053215026855e-01 -2.482823282480239868e-02 1.665482111275196075e-02 8.930436335504055023e-03
-2.406488060951232910e-01 -1.193129271268844604e-01 -4.303977489471435547e-01 2.613522410392761230e-01 2.977411150932312012e-01 -7.800822705030441284e-02 -5.412796139717102051e-02 -9.834328293800354004e-02 -2.256360203027725220e-01 1.419537961483001709e-01 1.866650395095348358e-02 1.226692497730255127e-01 1.157936528325080872e-01 -1.346941590309143066e-01 -2.548161149024963379e-01 2.107118368148803711e-01 4.672753065824508667e-02 -2.766288630664348602e-02 -7.481616735458374023e-02 -2.348419725894927979e-01 -1.655712574720382690e-01 1.183086559176445007e-01 -1.057628095149993896e-01 -1.426488012075424194e-01 3.026978485286235809e-02 -1.977341771125793457e-01 -1.197857260704040527e-01 1.772810816764831543e-01 -2.809790968894958496e-01 -1.042047981172800064e-02 1.637538671493530273e-01 -1.064017862081527710e-01
-1.314356625080108643e-01 2.547220885753631592e-01 -3.014575839042663574e-01 -5.119720101356506348e-02 1.558731794357299805e-01 -2.191508561372756958e-01 -1.717924624681472778e-01 5.453900620341300964e-02 -7.715137675404548645e-03 -1.668530106544494629e-01 -2.242811322212219238e-01 -5.233073234558105469e-02 1.780544370412826538e-01 -1.394129395484924316e-01 -1.143109425902366638e-01 4.695160686969757080e-01 -2.403240203857421875e-01 1.180800125002861023e-01 -7.783756405115127563e-02 -3.634780943393707275e-01 -2.489221245050430298e-01 9.215867519378662109e-02 -9.137331694364547729e-02 -9.501777589321136475e-02 3.685322776436805725e-02 5.836815387010574341e-02 -1.058158371597528458e-02 1.490747742354869843e-02 6.283385306596755981e-02 4.282086342573165894e-02 2.036389559507369995e-01 6.232863664627075195e-02
-4.402510523796081543e-01 -2.427060753107070923e-01 -2.335190623998641968e-01 9.180667996406555176e-02 -1.162810176610946655e-01 -4.118270426988601685e-02 -3.011333346366882324e-01 -3.482011258602142334e-01 -2.776587307453155518e-01 2.477094680070877075e-01 -1.327657401561737061e-01 1.740182787179946899e-01 -1.253824234008789062e-01 5.439816787838935852e-02 -9.071554988622665405e-02 2.465811669826507568e-01 -1.356132775545120239e-01 3.020086139440536499e-02 6.738424766808748245e-03 -2.582430839538574219e-01 4.698259383440017700e-02 -7.169958204030990601e-02 6.170509755611419678e-02 2.522239834070205688e-02 7.113675028085708618e-02 -1.941944099962711334e-02 1.162703260779380798e-01 -1.730128824710845947e-01 1.461869031190872192e-01 3.861743211746215820e-02 9.537543356418609619e-02 -6.646485626697540283e-02
-1.586135327816009521e-01 1.863053292036056519e-01 -2.395109087228775024e-01 -2.185885310173034668e-01 5.077741295099258423e-02 3.625751659274101257e-02 -2.708602547645568848e-01 -2.518073655664920807e-02 -3.377657830715179443e-01 9.864681959152221680e-02 2.458088845014572144e-02 -8.831218630075454712e-02 1.780666857957839966e-01 3.420343995094299316e-02 -1.517628431320190430e-01 8.783757686614990234e-02 8.420323580503463745e-02 -6.081659719347953796e-02 -2.408870309591293335e-02 -3.851518630981445312e-01 -1.207648739218711853e-01 2.519585192203521729e-01 2.412948943674564362e-02 5.479504819959402084e-03 9.656768292188644409e-02 1.133373752236366272e-01 3.180703520774841309e-01 -2.516195178031921387e-01 3.921323455870151520e-03 -9.548661857843399048e-02 1.944316327571868896e-01 2.987791001796722412e-01
5.471440497785806656e-03 -2.173263207077980042e-02 -6.478371471166610718e-02 -1.569898426532745361e-01 5.768360570073127747e-02 -1.724381595849990845e-01 -4.827818274497985840e-01 1.388263702392578125e-01 -1.610780358314514160e-01 1.952215284109115601e-01 8.452550321817398071e-02 1.404585409909486771e-02 5.430354550480842590e-02 5.710222944617271423e-02 7.783313840627670288e-02 4.413454830646514893e-01 3.293075133115053177e-04 -1.030896827578544617e-01 -2.550702691078186035e-01 -1.777949184179306030e-01 -3.935794830322265625e-01 1.677086502313613892e-01 -9.519635140895843506e-02 8.110903203487396240e-02 -5.546362325549125671e-02 5.422162264585494995e-02 9.512275457382202148e-02 -9.934566915035247803e-02 -1.283995211124420166e-01 -2.281789481639862061e-01 8.472014218568801880e-02 1.239941082894802094e-02
1.267566252499818802e-02 1.312161684036254883e-01 -2.327912002801895142e-01 -1.670758053660392761e-02 -6.713919341564178467e-02 -2.380364686250686646e-01 -2.942672371864318848e-01 1.388586014509201050e-01 1.501607894897460938e-01 -5.344226211309432983e-02 1.642335206270217896e-01 2.175712436437606812e-01 8.668240159749984741e-03 -1.251887083053588867e-01 -4.348560795187950134e-02 -4.735599458217620850e-02 6.555433571338653564e-02 -1.134331524372100830e-01 7.440067082643508911e-02 -4.104736149311065674e-01 5.916056223213672638e-03 2.701056599617004395e-01 5.202637612819671631e-02 -4.357457756996154785e-01 4.276198893785476685e-02 -7.348109036684036255e-02 2.070047259330749512e-01 -1.580585241317749023e-01 -2.202979028224945068e-01 2.967188693583011627e-02 2.163559049367904663e-01 1.160473152995109558e-01
-7.114075124263763428e-03 -8.865236490964889526e-02 -2.714872360229492188e-01 -3.260239362716674805e-01 2.174070477485656738e-01 -4.328227341175079346e-01 -3.047278225421905518e-01 -2.889897860586643219e-02 -5.654043704271316528e-02 1.178214251995086670e-01 1.486245356500148773e-02 9.670301526784896851e-02 1.951796412467956543e-01 -5.884825065732002258e-02 1.787029951810836792e-02 3.949264995753765106e-03 -1.266113519668579102e-01 3.651036694645881653e-02 -1.990026235580444336e-02 -3.709450960159301758e-01 -3.254131972789764404e-01 1.670946329832077026e-01 2.734227664768695831e-02 3.822920098900794983e-02 1.102496832609176636e-01 1.564488112926483154e-01 1.916952282190322876e-01 -7.960528135299682617e-03 -4.971072822809219360e-02 9.555475786328315735e-03 2.187833040952682495e-01 2.711576526053249836e-04
-2.621702849864959717e-01 -6.706850975751876831e-02 -1.183441951870918274e-01 -3.692514076828956604e-02 3.238002359867095947e-01 -2.990838838741183281e-03 -2.984274923801422119e-01 -9.651997685432434082e-02 -2.974075675010681152e-01 2.866780757904052734e-01 3.569573163986206055e-02 -3.418572619557380676e-02 5.490126460790634155e-02 2.056260257959365845e-01 -2.651617489755153656e-02 9.889462590217590332e-02 2.904082536697387695e-01 -3.676250874996185303e-01 -9.176819026470184326e-02 -1.659858375787734985e-01 -1.920744776725769043e-01 1.277383118867874146e-01 1.334306001663208008e-01 -1.796201430261135101e-02 -7.364874333143234253e-02 8.931172080338001251e-03 1.612875461578369141e-01 -1.503745317459106445e-01 -1.544445902109146118e-01 -3.153671696782112122e-02 1.449094861745834351e-01 -2.292179465293884277e-01
-1.944334059953689575e-01 -1.820042878389358521e-01 -2.434535324573516846e-01 6.249158084392547607e-02 -4.128465428948402405e-02 2.986480295658111572e-02 -7.098812609910964966e-02 -5.337289348244667053e-02 -1.443473529070615768e-02 1.131437122821807861e-01 -2.031203359365463257e-01 3.633618354797363281e-02 2.335121482610702515e-01 2.038636207580566406e-01 -1.258999109268188477e-01 2.208490073680877686e-01 9.595726430416107178e-02 -1.058739498257637024e-01 -2.117271423339843750e-01 -2.384573668241500854e-01 1.425799429416656494e-01 -1.803071945905685425e-01 -1.344698369503021240e-01 -2.873643934726715088e-01 -1.196382120251655579e-01 4.756127670407295227e-02 3.906276524066925049e-01 -1.710222065448760986e-01 -1.012694686651229858e-01 -2.281496971845626831e-01 2.841039374470710754e-02 -3.193321824073791504e-01
-3.733016178011894226e-02 -3.031315803527832031e-01 -5.696425959467887878e-02 2.476899698376655579e-02 1.855068840086460114e-02 -3.516910597681999207e-02 -2.170878797769546509e-01 -3.065120875835418701e-01 -2.581442296504974365e-01 2.822239696979522705e-01 -1.187226623296737671e-01 2.888063490390777588e-01 1.121957227587699890e-01 -4.427183419466018677e-03 2.340862154960632324e-01 2.741942405700683594e-01 1.747981458902359009e-01 1.467949599027633667e-01 7.721634209156036377e-02 -1.513774394989013672e-01 -2.181968241930007935e-01 -6.265781819820404053e-02 -7.154455780982971191e-02 -1.957528889179229736e-01 -5.983830615878105164e-02 -1.035234704613685608e-01 2.549411058425903320e-01 -1.293464601039886475e-01 1.841417327523231506e-02 7.393316924571990967e-02 2.060104161500930786e-01 2.315151244401931763e-01
-7.563102245330810547e-02 -1.056496128439903259e-01 -3.205879330635070801e-01 -6.643842160701751709e-02 -5.881934612989425659e-02 -2.284189760684967041e-01 1.145812422037124634e-01 3.566427901387214661e-02 7.012301683425903320e-02 -1.430867761373519897e-01 1.267541050910949707e-01 2.632385492324829102e-01 1.897781789302825928e-01 6.573882419615983963e-03 -2.295068800449371338e-01 4.660070240497589111e-01 1.585733890533447266e-01 5.523576401174068451e-03 -8.960609138011932373e-02 -1.692383140325546265e-01 -3.304818272590637207e-02 1.714219152927398682e-01 8.559015393257141113e-02 -2.707675099372863770e-01 -1.237283349037170410e-01 -2.064487934112548828e-01 -1.441217958927154541e-01 -1.745615527033805847e-02 -1.738544255495071411e-01 1.672897934913635254e-01 2.811367511749267578e-01 -4.952237010002136230e-03
-3.400823771953582764e-01 -6.340983510017395020e-02 -3.514606356620788574e-01 2.295889258384704590e-01 1.091745495796203613e-01 -2.627344429492950439e-01 -1.665893197059631348e-01 3.944378346204757690e-02 -2.440743744373321533e-01 -7.935564033687114716e-03 -1.520933806896209717e-01 1.003982722759246826e-01 2.914053201675415039e-01 -1.268908381462097168e-02 -1.030429527163505554e-01 1.133904326707124710e-02 -1.006815880537033081e-01 1.510227285325527191e-02 2.267372794449329376e-02 9.424312412738800049e-02 -5.506341159343719482e-02 1.314518600702285767e-01 -2.943896055221557617e-01 -2.263847142457962036e-01 -1.309228390455245972e-01 7.123501598834991455e-02 6.050870567560195923e-02 -2.167014032602310181e-01 1.516268700361251831e-01 -1.358051300048828125e-01 3.143744468688964844e-01 -1.186198741197586060e-01
1.401339750736951828e-02 -9.640604257583618164e-02 -1.772359944880008698e-02 -1.166995018720626831e-01 1.719223856925964355e-01 -3.055893480777740479e-01 -2.427266836166381836e-01 -1.480769515037536621e-01 -1.411656886339187622e-01 1.514866389334201813e-02 3.626281619071960449e-01 1.354819983243942261e-01 2.174340039491653442e-01 -1.603569537401199341e-01 -5.217368528246879578e-02 3.298940360546112061e-01 5.056579411029815674e-02 1.226579397916793823e-01 1.444709897041320801e-01 -2.284807562828063965e-01 1.462653875350952148e-01 -2.936983406543731689e-01 4.041617363691329956e-02 2.237937645986676216e-03 1.941497623920440674e-01 -1.249288246035575867e-01 1.275841295719146729e-01 1.401067525148391724e-01 -1.133546754717826843e-01 3.858665749430656433e-02 3.258116841316223145e-01 -9.255889803171157837e-02
-3.052781522274017334e-01 -1.812835223972797394e-02 -1.536782681941986084e-01 -1.027930676937103271e-01 1.795689910650253296e-01 -7.202982157468795776e-02 -8.770792931318283081e-02 9.448378533124923706e-02 2.434161752462387085e-01 -1.138021796941757202e-01 1.081991717219352722e-01 -7.463716715574264526e-02 3.353678584098815918e-01 -2.499972470104694366e-02 1.370996087789535522e-01 3.359054923057556152e-01 2.118791453540325165e-02 -2.806823849678039551e-01 -8.173380978405475616e-03 -3.700876533985137939e-01 -3.633572533726692200e-02 1.186362430453300476e-01 -8.171984925866127014e-03 1.862180419266223907e-02 5.089608952403068542e-02 4.686745256185531616e-02 8.901567757129669189e-02 1.583622395992279053e-01 3.528192266821861267e-02 -3.390958011150360107e-01 2.367890030145645142e-01 -2.046306282281875610e-01
-2.079006731510162354e-01 -7.495098561048507690e-02 -1.846677064895629883e-01 1.227509416639804840e-02 1.815262436866760254e-01 -2.412589639425277710e-01 -2.214398086071014404e-01 -7.361824065446853638e-02 3.327345252037048340e-01 1.181000694632530212e-01 6.690856814384460449e-02 1.690003275871276855e-01 -2.192400395870208740e-01 -1.658975630998611450e-01 1.093581244349479675e-01 4.230462312698364258e-01 5.896082520484924316e-02 -2.300997525453567505e-01 1.320564746856689453e-01 -2.638621926307678223e-01 -4.310026764869689941e-02 6.007322669029235840e-02 7.627968490123748779e-02 -4.063972458243370056e-02 -2.206956595182418823e-01 7.234282046556472778e-02 1.565223485231399536e-01 -7.798708230257034302e-02 -8.856027387082576752e-03 -1.562238950282335281e-02 2.496759295463562012e-01 -2.085130959749221802e-01
1.268125772476196289e-01 7.843604683876037598e-02 -3.597539961338043213e-01 7.950523495674133301e-02 1.498966962099075317e-01 -1.381102800369262695e-01 -4.139087200164794922e-01 1.045278608798980713e-01 -2.289406210184097290e-02 -5.686854571104049683e-02 7.238413393497467041e-02 6.727612018585205078e-02 2.918392121791839600e-01 -9.301130473613739014e-02 1.464081853628158569e-01 2.379072085022926331e-02 1.569609530270099640e-02 -1.407537013292312622e-01 -1.043234020471572876e-01 -2.829045355319976807e-01 1.135327741503715515e-01 -8.496399968862533569e-02 -2.464209198951721191e-01 -2.939911186695098877e-01 -2.176211178302764893e-01 1.412907242774963379e-01 -1.444516777992248535e-01 2.100357972085475922e-02 -1.139374673366546631e-01 1.762768626213073730e-01 2.410922050476074219e-01 1.408432871103286743e-01
-2.339890450239181519e-01 -1.295106261968612671e-01 -2.486225813627243042e-01 4.265031602699309587e-04 1.646158099174499512e-01 -3.372139632701873779e-01 -5.317282676696777344e-02 -4.260295070707798004e-03 1.637448668479919434e-01 4.021259769797325134e-02 -4.733217880129814148e-02 1.051165610551834106e-01 1.727012246847152710e-01 2.476057708263397217e-01 3.221787139773368835e-02 1.385077983140945435e-01 -1.502001732587814331e-01 -1.034946888685226440e-01 1.457279473543167114e-01 -2.874860167503356934e-01 -3.309548795223236084e-01 2.664623260498046875e-01 5.483112111687660217e-02 -1.384532004594802856e-01 3.439628705382347107e-02 -1.082416325807571411e-01 2.476620227098464966e-01 4.348490759730339050e-02 3.458567336201667786e-02 -6.785927712917327881e-02 2.343535125255584717e-01 3.053115904331207275e-01
-1.328947395086288452e-01 -1.133867800235748291e-01 -1.606802493333816528e-01 1.319688260555267334e-01 7.665371894836425781e-02 -2.930552661418914795e-01 8.850576728582382202e-02 1.805312559008598328e-02 -6.790547817945480347e-02 1.713685393333435059e-01 2.202189713716506958e-01 1.746177971363067627e-01 6.707105785608291626e-02 1.348492801189422607e-01 2.590483427047729492e-02 5.605418607592582703e-02 -6.516686081886291504e-02 1.759833842515945435e-01 -1.829617470502853394e-01 3.383123315870761871e-03 6.712117791175842285e-02 -2.960960566997528076e-01 -7.272749394178390503e-02 -3.222242370247840881e-02 -3.499619662761688232e-01 3.442376106977462769e-02 4.060271084308624268e-01 -9.803367778658866882e-03 -1.169513091444969177e-01 -2.812747657299041748e-01 3.523547053337097168e-01 1.187506541609764099e-01
-1.293183565139770508e-01 -1.170935034751892090e-01 -2.335765361785888672e-01 -5.143513157963752747e-02 1.981521397829055786e-01 -2.266646176576614380e-01 -2.474660277366638184e-01 -4.988425225019454956e-02 2.934595346450805664e-01 1.546020433306694031e-02 1.381827704608440399e-02 6.140855327248573303e-02 -1.789576709270477295e-01 -1.268834620714187622e-01 2.131135761737823486e-02 3.671441376209259033e-01 1.660723835229873657e-01 -2.258200794458389282e-01 8.191092312335968018e-02 -3.523010909557342529e-01 1.590769551694393158e-02 5.232460051774978638e-02 1.332866400480270386e-01 4.918416962027549744e-02 -1.501446813344955444e-01 3.743892535567283630e-02 7.398717850446701050e-02 -1.998334676027297974e-01 -1.111025363206863403e-02 5.185254290699958801e-02 3.278644979000091553e-01 -2.684480547904968262e-01
-3.959089815616607666e-01 -1.317050158977508545e-01 -4.092598259449005127e-01 -6.684952974319458008e-02 -2.819719724357128143e-02 -1.788304746150970459e-01 -1.463706344366073608e-01 4.016232863068580627e-02 4.270985722541809082e-02 5.674833431839942932e-03 1.479358226060867310e-01 2.721446156501770020e-01 1.917225420475006104e-01 1.298768818378448486e-01 8.148732036352157593e-02 3.666834533214569092e-01 -8.953668922185897827e-02 6.013791263103485107e-02 2.450218200683593750e-01 -1.116578653454780579e-02 -3.507321476936340332e-01 1.189566850662231445e-01 1.706209033727645874e-01 1.911574974656105042e-02 5.616267770528793335e-02 6.668512523174285889e-02 4.511468112468719482e-02 1.177466064691543579e-01 7.979818433523178101e-02 -1.356323510408401489e-01 1.207402795553207397e-01 6.580955535173416138e-02
1.303182542324066162e-01 -8.211956918239593506e-02 -9.995722770690917969e-02 2.392585203051567078e-02 1.183122694492340088e-01 -4.313002526760101318e-01 -1.088983565568923950e-01 -4.689488559961318970e-02 -4.676899686455726624e-02 -6.635395437479019165e-02 -1.027522329241037369e-02 2.175220102071762085e-01 1.236245483160018921e-01 -2.196853235363960266e-02 2.325310558080673218e-01 7.931431382894515991e-02 3.555076941847801208e-02 -6.844805926084518433e-02 -1.727197878062725067e-02 -4.020544290542602539e-01 -2.192727103829383850e-02 5.931271240115165710e-02 -1.603189408779144287e-01 -2.082272619009017944e-01 -2.559022009372711182e-01 3.507890552282333374e-02 -8.036535978317260742e-02 -1.364018619060516357e-01 -1.555953770875930786e-01 2.488191425800323486e-01 4.270331859588623047e-01 1.424151062965393066e-01
-6.549052149057388306e-02 1.445669233798980713e-01 -2.330611944198608398e-01 -1.028479039669036865e-01 5.839658528566360474e-02 -1.895715147256851196e-01 -3.180188536643981934e-01 -6.336202379316091537e-03 -5.252921953797340393e-02 3.455222249031066895e-01 1.010669618844985962e-01 -7.990480959415435791e-02 8.916077017784118652e-02 1.436679214239120483e-01 2.574129402637481689e-01 3.076914548873901367e-01 -9.522195905447006226e-03 -1.837269514799118042e-01 -2.149018943309783936e-01 -2.384844720363616943e-01 -4.027957320213317871e-01 1.582164466381072998e-01 6.812409963458776474e-03 1.881910711526870728e-01 2.812951616942882538e-02 5.331861600279808044e-02 3.279992192983627319e-02 -6.856172531843185425e-02 -9.263754636049270630e-02 -2.104946672916412354e-01 1.361042261123657227e-01 -2.559288032352924347e-02
-1.639096736907958984e-01 1.114410087466239929e-01 -2.631477117538452148e-01 -1.399888843297958374e-01 -2.544609270989894867e-02 -1.991870403289794922e-01 -3.719310835003852844e-02 -1.286669671535491943e-01 -5.134275555610656738e-02 2.770786583423614502e-01 3.262850642204284668e-01 -5.511520430445671082e-02 2.189040780067443848e-01 -6.420410424470901489e-02 -1.875275373458862305e-01 1.234674174338579178e-02 -1.638639532029628754e-02 2.382534369826316833e-02 -1.076943948864936829e-01 -4.327125549316406250e-01 5.099814757704734802e-02 3.923228755593299866e-02 2.842828035354614258e-01 -3.537291586399078369e-01 -7.353720068931579590e-02 5.205671861767768860e-02 3.112193383276462555e-02 2.442143261432647705e-01 -2.671938575804233551e-02 1.438146531581878662e-01 1.350037455558776855e-01 -1.386945396661758423e-01
-3.173882067203521729e-01 -9.664107114076614380e-02 -1.981902867555618286e-01 -9.928417950868606567e-02 1.537343561649322510e-01 -1.742801219224929810e-01 -3.524694442749023438e-01 -2.314042672514915466e-02 -2.162120044231414795e-01 4.429141581058502197e-01 5.920059606432914734e-02 5.111457034945487976e-02 2.060550898313522339e-01 1.405779551714658737e-02 1.316948831081390381e-01 1.727791130542755127e-01 2.944682240486145020e-01 -2.416107952594757080e-01 -3.329569101333618164e-02 2.604931779205799103e-02 -2.469758242368698120e-01 -7.741563767194747925e-02 -1.347062438726425171e-01 -1.488409489393234253e-01 -1.249275952577590942e-01 9.677848219871520996e-02 -7.109199464321136475e-02 -2.853703126311302185e-02 3.785422071814537048e-02 -4.786929860711097717e-02 8.273684978485107422e-02 -1.659663021564483643e-01
-3.314591646194458008e-01 -3.793515264987945557e-02 -2.122243680059909821e-02 4.127144813537597656e-01 2.589067518711090088e-01 -6.467492133378982544e-02 -1.576939076185226440e-01 1.085702851414680481e-01 5.006204918026924133e-02 1.147620975971221924e-01 6.560224294662475586e-02 -7.049348950386047363e-02 4.914653301239013672e-02 1.028925552964210510e-01 6.650838069617748260e-03 2.418129444122314453e-01 9.844562411308288574e-02 1.433792710304260254e-01 -1.201325431466102600e-01 -4.542933702468872070e-01 -2.670311741530895233e-02 -2.068782597780227661e-01 6.203040108084678650e-02 6.213806942105293274e-02 9.401274472475051880e-02 -3.224862739443778992e-02 2.135362178087234497e-01 -1.477140486240386963e-01 -8.226209902204573154e-04 -1.520561426877975464e-01 6.907939910888671875e-02 -3.257281780242919922e-01
-9.514760226011276245e-02 -2.350456565618515015e-01 -9.898998774588108063e-03 6.177808716893196106e-02 -3.110193014144897461e-01 -2.261637598276138306e-01 2.198483794927597046e-02 -1.006582677364349365e-01 -4.626199975609779358e-02 -4.475753381848335266e-02 -1.316840667277574539e-02 3.174105882644653320e-01 3.142814636230468750e-01 -1.801406145095825195e-01 -9.131056070327758789e-02 4.088211357593536377e-01 1.827492844313383102e-03 2.523222751915454865e-02 4.831810295581817627e-02 -4.129322171211242676e-01 -1.021184846758842468e-01 -2.598972059786319733e-03 -8.818670362234115601e-02 -6.892877817153930664e-02 -2.461376413702964783e-02 6.643570214509963989e-02 1.214748397469520569e-01 -1.578303873538970947e-01 -7.770742475986480713e-02 6.643483042716979980e-02 1.560030132532119751e-01 2.925742566585540771e-01
-3.160166442394256592e-01 -1.824709624052047729e-01 -2.439187616109848022e-01 1.156146638095378876e-03 -4.654963314533233643e-02 -6.366664916276931763e-02 -1.864690035581588745e-01 6.708914041519165039e-02 9.697378426790237427e-02 9.619731456041336060e-02 -1.613116413354873657e-01 -5.106969550251960754e-02 2.476199418306350708e-01 2.454277127981185913e-01 -1.371686756610870361e-01 1.663065701723098755e-01 5.289834365248680115e-02 -1.477878987789154053e-01 -9.237410128116607666e-02 -1.330490708351135254e-01 1.798100471496582031e-01 -2.643329203128814697e-01 -1.538563221693038940e-01 -2.319801449775695801e-01 -1.094569936394691467e-01 3.008964657783508301e-02 2.779647111892700195e-01 -2.295809835195541382e-01 -1.252714544534683228e-01 -3.185704052448272705e-01 -1.684923097491264343e-02 -2.359039336442947388e-01
-1.846573799848556519e-01 -2.091949880123138428e-01 -1.752527207136154175e-01 -1.902781873941421509e-01 -2.951177060604095459e-01 -3.212228119373321533e-01 1.869350112974643707e-02 3.226083889603614807e-02 -1.175459660589694977e-02 -7.165088504552841187e-02 2.280329354107379913e-02 3.306905031204223633e-01 2.940491735935211182e-01 -1.215167492628097534e-01 5.796772427856922150e-03 2.745452821254730225e-01 -8.673951774835586548e-02 -1.624539494514465332e-02 -6.139094475656747818e-03 -2.707453966140747070e-01 -5.340791493654251099e-02 -2.164629846811294556e-01 1.051950454711914062e-01 -1.157512739300727844e-01 1.329506933689117432e-01 -2.193043706938624382e-03 6.577663123607635498e-02 -1.014486029744148254e-01 -2.849794328212738037e-01 -8.414042741060256958e-02 2.507795393466949463e-01 1.816023290157318115e-01
-2.039307504892349243e-01 -1.000616997480392456e-01 -2.486498951911926270e-01 -6.740579754114151001e-02 1.925429105758666992e-01 -5.935585871338844299e-02 -2.474338114261627197e-01 2.122735232114791870e-01 -2.879534363746643066e-01 2.667721509933471680e-01 -2.925320528447628021e-02 8.048908412456512451e-02 -9.683866985142230988e-03 1.320616900920867920e-01 1.222507059574127197e-01 3.855540454387664795e-01 2.786844670772552490e-01 5.972938146442174911e-03 1.029127016663551331e-01 -1.528699067421257496e-04 1.344034820795059204e-02 -1.899758237414062023e-03 3.227985231205821037e-03 -3.238201439380645752e-01 -1.077209562063217163e-01 3.102261126041412354e-01 -1.260155886411666870e-01 6.952916085720062256e-02 1.147717908024787903e-01 -6.214847043156623840e-02 2.300753295421600342e-01 -2.695054188370704651e-02
-1.309498846530914307e-01 1.853156089782714844e-01 -1.986126005649566650e-01 2.856517136096954346e-01 8.179583586752414703e-03 -3.193755447864532471e-02 -1.620891243219375610e-01 -1.103559434413909912e-01 1.985548585653305054e-01 1.565908044576644897e-01 -1.010263264179229736e-01 3.548136651515960693e-01 3.177966773509979248e-01 2.005878090858459473e-01 -4.434490576386451721e-02 2.233855724334716797e-01 2.315057441592216492e-02 -2.607831731438636780e-02 -3.139510452747344971e-01 -1.291064769029617310e-01 -6.584008038043975830e-02 -2.525526843965053558e-02 -2.554309368133544922e-02 2.766054309904575348e-02 3.721948713064193726e-02 3.290449678897857666e-01 7.470347732305526733e-02 -1.022008713334798813e-02 4.623733088374137878e-02 9.653403423726558685e-03 3.918551504611968994e-01 -2.870581857860088348e-02
-4.393537342548370361e-01 -5.850250646471977234e-02 -4.807872176170349121e-01 -7.194764167070388794e-02 -2.334614098072052002e-02 -3.848309395834803581e-03 -9.042797982692718506e-02 -7.883629947900772095e-02 -9.514091163873672485e-02 1.228252202272415161e-01 2.463887780904769897e-01 2.650781571865081787e-01 1.069773361086845398e-01 4.721471667289733887e-02 9.242706000804901123e-02 1.162562891840934753e-01 -2.281307876110076904e-01 2.261282950639724731e-01 1.205762252211570740e-01 -1.714985966682434082e-01 -1.370114535093307495e-01 -1.710045933723449707e-01 5.568376556038856506e-02 -6.482129544019699097e-02 -3.392884135246276855e-02 -2.166035473346710205e-01 2.314898669719696045e-01 -5.384574085474014282e-02 1.604617089033126831e-01 -7.516695559024810791e-02 8.429998904466629028e-02 -1.261445432901382446e-01
-1.558081358671188354e-01 -1.786617189645767212e-01 -1.175669059157371521e-01 -1.497228294610977173e-01 8.345851302146911621e-02 -1.743339151144027710e-01 -4.640674293041229248e-01 4.052688181400299072e-02 -1.564424037933349609e-01 2.075938880443572998e-01 -9.205821901559829712e-02 -4.115686565637588501e-02 2.550671398639678955e-01 2.126538902521133423e-01 1.934646964073181152e-01 1.695311516523361206e-01 3.450575470924377441e-01 -8.630161732435226440e-02 7.241891324520111084e-02 -1.195735558867454529e-01 -2.417276948690414429e-01 -3.743245080113410950e-02 2.412750013172626495e-02 -2.828159630298614502e-01 -7.527165859937667847e-02 1.389055699110031128e-01 -1.986771523952484131e-01 -3.823439776897430420e-02 1.540555991232395172e-02 -8.714477717876434326e-02 1.549994498491287231e-01 -1.216998696327209473e-01
-3.097898662090301514e-01 -1.062240526080131531e-01 -4.250486195087432861e-01 2.948157489299774170e-02 2.704599872231483459e-02 -9.348203241825103760e-02 -4.612554609775543213e-02 -2.176787406206130981e-01 -8.994841016829013824e-03 1.485431343317031860e-01 -2.447336465120315552e-01 3.713848814368247986e-02 -3.916497156023979187e-02 1.891186237335205078e-01 8.387485146522521973e-02 2.201611250638961792e-01 4.754217714071273804e-02 -2.161635607481002808e-01 -3.962903618812561035e-01 -5.909555032849311829e-02 7.423671334981918335e-02 -2.932801656424999237e-02 1.071239858865737915e-01 -1.198551878333091736e-01 -2.090222239494323730e-01 2.168708890676498413e-01 1.474988460540771484e-01 -7.903343439102172852e-02 1.561023592948913574e-01 -2.020811587572097778e-01 1.335825771093368530e-01 -1.802555620670318604e-01
-4.231966733932495117e-01 -1.629714518785476685e-01 -2.460897713899612427e-01 6.215131655335426331e-02 1.156222745776176453e-01 -1.779563874006271362e-01 -1.291273981332778931e-01 4.072076641023159027e-03 1.293947249650955200e-01 4.885178059339523315e-02 -2.869062721729278564e-01 2.251821607351303101e-01 2.313301414251327515e-01 1.534313857555389404e-01 6.314601004123687744e-02 -4.712791740894317627e-02 2.516123354434967041e-01 1.540373079478740692e-02 -1.953847706317901611e-01 -4.804655909538269043e-02 6.588355451822280884e-02 9.093377739191055298e-02 -1.512192040681838989e-01 -2.566930949687957764e-01 -2.300864756107330322e-01 2.249085158109664917e-01 1.640127897262573242e-01 1.435122340917587280e-01 5.705661699175834656e-02 1.713640540838241577e-01 1.237617209553718567e-01 -1.685932576656341553e-01
-9.387240558862686157e-02 -7.331598550081253052e-03 -3.957231342792510986e-02 2.176186814904212952e-02 1.199798937886953354e-02 -2.098531275987625122e-01 -1.454315930604934692e-01 4.803546518087387085e-02 2.378993928432464600e-01 -1.101734265685081482e-01 4.844498336315155029e-01 2.609267830848693848e-01 -7.377082854509353638e-02 -7.423814386129379272e-02 -6.817688792943954468e-02 9.286084026098251343e-02 -9.019542485475540161e-03 4.330844059586524963e-02 -1.108828932046890259e-01 -5.052607059478759766e-01 -5.478896200656890869e-02 2.198758721351623535e-01 -9.373949468135833740e-02 -1.492608040571212769e-01 -6.026301532983779907e-02 1.952177099883556366e-02 1.858244091272354126e-01 -2.116724699735641479e-01 -8.138729631900787354e-02 -1.296786665916442871e-01 6.182557344436645508e-02 2.513090074062347412e-01
-1.796678006649017334e-01 -1.057575270533561707e-01 2.907198667526245117e-02 -8.828566223382949829e-02 1.793784946203231812e-01 -2.784484326839447021e-01 -2.560427784919738770e-01 2.776984311640262604e-02 -3.570022284984588623e-01 2.152164280414581299e-01 1.445953696966171265e-01 2.779940068721771240e-01 9.417559951543807983e-02 2.011514455080032349e-01 8.785557001829147339e-02 3.530560135841369629e-01 5.744934454560279846e-02 2.081806659698486328e-01 2.217040508985519409e-01 -7.832525670528411865e-02 -1.407653242349624634e-01 1.816012561321258545e-01 1.091807112097740173e-01 -2.541637606918811798e-02 -4.240975156426429749e-02 2.276882976293563843e-01 2.278767526149749756e-01 -9.532158076763153076e-02 -7.554772775620222092e-03 5.712467059493064880e-02 -7.365870475769042969e-02 1.658694893121719360e-01
-3.800655603408813477e-01 5.568401888012886047e-03 4.976454004645347595e-02 -9.742635488510131836e-02 2.939678132534027100e-01 -7.772064208984375000e-02 2.196906320750713348e-02 7.496747374534606934e-02 -2.523287832736968994e-01 -1.866452991962432861e-01 9.047114104032516479e-02 7.175055891275405884e-02 9.909060597419738770e-02 2.321172356605529785e-01 -2.104583941400051117e-02 1.530697643756866455e-01 -3.743108734488487244e-02 -3.437761366367340088e-01 -1.101631745696067810e-01 -2.555578351020812988e-01 -1.405744161456823349e-02 -1.948391199111938477e-01 2.253470756113529205e-02 -1.657973676919937134e-01 9.907175600528717041e-02 -7.404077798128128052e-03 6.915166229009628296e-02 -1.909567601978778839e-02 -1.490408182144165039e-01 -4.737217426300048828e-01 7.922995090484619141e-02 1.203140392899513245e-01
-2.494853287935256958e-01 8.925843983888626099e-02 -3.138756453990936279e-01 -2.186189964413642883e-02 2.564767301082611084e-01 -8.686263859272003174e-02 -3.385566174983978271e-01 -1.998347789049148560e-01 -2.318437248468399048e-01 -4.154790565371513367e-02 -1.852609366178512573e-01 1.221053823828697205e-01 -3.689143061637878418e-02 9.569805115461349487e-02 2.189069837331771851e-01 2.170705050230026245e-01 -2.711324393749237061e-02 1.747359335422515869e-01 1.502921432256698608e-01 -1.160973682999610901e-01 -2.751269042491912842e-01 -7.725416123867034912e-02 -2.227356731891632080e-01 -1.324916481971740723e-01 1.048158761113882065e-02 8.076646924018859863e-02 7.549388706684112549e-02 -6.772663444280624390e-02 3.284272849559783936e-01 -8.993715792894363403e-02 1.643560528755187988e-01 -1.288349032402038574e-01
-1.181124523282051086e-01 -1.047360897064208984e-01 8.744353801012039185e-02 4.470242187380790710e-03 8.250361680984497070e-02 -1.547265648841857910e-01 -1.342909485101699829e-01 2.551818266510963440e-02 -3.222861140966415405e-02 -1.310274004936218262e-01 6.532412767410278320e-02 2.432080209255218506e-01 4.945127367973327637e-01 -1.806375682353973389e-01 -1.142531931400299072e-01 3.654783666133880615e-01 -8.211899548768997192e-02 8.052160590887069702e-02 -3.834322839975357056e-02 -5.706353113055229187e-02 -2.186926603317260742e-01 -7.428150624036788940e-02 -2.046981453895568848e-01 -2.038754373788833618e-01 -8.994262665510177612e-02 3.730338066816329956e-02 1.942994594573974609e-01 2.051974833011627197e-01 -6.706039607524871826e-02 1.150111481547355652e-01 3.425657153129577637e-01 1.826902925968170166e-01
-6.417136639356613159e-02 1.557892002165317535e-02 -1.257967948913574219e-01 8.247763663530349731e-02 6.327456235885620117e-02 -1.766747832298278809e-01 -1.093822941184043884e-01 -1.690225489437580109e-02 -2.472700029611587524e-01 -1.578257046639919281e-02 4.461381733417510986e-01 8.006732910871505737e-02 -6.995507329702377319e-02 -1.993644982576370239e-01 -1.871758103370666504e-01 3.037492036819458008e-01 -1.388891637325286865e-01 -6.842611357569694519e-03 -8.024203032255172729e-02 -3.564867377281188965e-01 7.957452535629272461e-02 5.049583315849304199e-02 1.861396729946136475e-01 -1.787161678075790405e-01 -2.203750908374786377e-01 1.849581152200698853e-01 2.851193845272064209e-01 -2.555252909660339355e-01 1.606952250003814697e-01 -4.905456677079200745e-02 -8.574325591325759888e-03 2.779202163219451904e-02
-5.099711418151855469e-01 -9.728854894638061523e-02 -2.075265496969223022e-01 1.058091744780540466e-01 1.050853729248046875e-01 -2.450110018253326416e-01 -1.826780736446380615e-01 -9.302843362092971802e-02 -2.191532105207443237e-01 6.977173686027526855e-02 -9.334868937730789185e-02 1.332902163267135620e-01 1.914657503366470337e-01 -2.493254607543349266e-03 1.160287261009216309e-01 8.697046898305416107e-03 -1.128677800297737122e-01 -2.246351167559623718e-02 -7.823658734560012817e-02 1.851812750101089478e-02 -7.535368204116821289e-02 1.009476259350776672e-01 -3.120342791080474854e-01 -2.750676572322845459e-01 -1.981412768363952637e-01 1.853238791227340698e-01 1.157797724008560181e-01 -2.408668100833892822e-01 1.494463086128234863e-01 -6.382631510496139526e-02 1.470295041799545288e-01 -1.785115897655487061e-01
-1.237067766487598419e-02 -2.444630488753318787e-02 -2.397396564483642578e-01 2.798091247677803040e-02 1.137687042355537415e-01 -6.353876739740371704e-02 -2.962585091590881348e-01 6.002155259920982644e-06 6.988818943500518799e-02 1.576645970344543457e-01 -2.127188742160797119e-01 1.347265988588333130e-01 6.586789339780807495e-02 9.185431152582168579e-02 8.998632431030273438e-02 3.345585167407989502e-01 4.916681349277496338e-01 -1.161981150507926941e-01 -9.196646511554718018e-02 -2.360322177410125732e-01 5.178108438849449158e-02 -5.354166030883789062e-02 -1.381731033325195312e-01 -2.413703799247741699e-01 -2.521338174119591713e-03 3.556159436702728271e-01 1.287098377943038940e-01 3.266303613781929016e-02 1.830314472317695618e-02 9.698491543531417847e-02 1.879829168319702148e-01 1.371391713619232178e-01
-2.057416737079620361e-01 -3.205161094665527344e-01 -3.364810347557067871e-01 1.468518376350402832e-01 1.729736477136611938e-01 -1.687054038047790527e-01 -2.963801622390747070e-01 -3.292848914861679077e-02 -6.094347313046455383e-02 1.034189835190773010e-01 1.437464952468872070e-01 2.768647372722625732e-01 2.518168985843658447e-01 8.438298851251602173e-02 1.042661070823669434e-01 -2.767772600054740906e-02 -2.031781524419784546e-01 9.868220984935760498e-02 8.166067302227020264e-02 -6.710772961378097534e-02 -1.978938877582550049e-01 -2.970752716064453125e-01 1.511597633361816406e-01 -2.563158869743347168e-01 -1.011581420898437500e-01 -6.862244755029678345e-02 1.350481063127517700e-01 5.418621376156806946e-02 -2.364578545093536377e-01 -3.900629235431551933e-03 6.951641291379928589e-02 -6.261761486530303955e-02
-6.481432914733886719e-02 -2.699203491210937500e-01 -1.101640388369560242e-01 7.424608618021011353e-02 1.949824541807174683e-01 -3.709679543972015381e-01 4.470455646514892578e-02 -1.226018276065587997e-02 4.188778623938560486e-02 1.939029097557067871e-01 1.922342926263809204e-01 2.247112244367599487e-01 2.375837266445159912e-01 1.404118984937667847e-01 -1.070110574364662170e-01 1.919112801551818848e-01 -4.378503933548927307e-02 2.533601820468902588e-01 -1.417616605758666992e-01 -1.432389765977859497e-01 -1.714396923780441284e-01 -2.756265699863433838e-01 1.082281842827796936e-01 1.106679961085319519e-01 -3.356727361679077148e-01 -7.263195514678955078e-02 2.602945566177368164e-01 4.946110397577285767e-02 -1.158848032355308533e-01 -1.239655911922454834e-02 1.749243140220642090e-01 8.880949765443801880e-02
-5.401461720466613770e-01 -3.544467315077781677e-02 -4.079909622669219971e-02 6.158794835209846497e-02 1.991495788097381592e-01 -1.325055360794067383e-01 -4.393028318881988525e-01 -2.960590422153472900e-01 -1.499239802360534668e-01 1.508396267890930176e-01 2.076620608568191528e-01 -1.378681957721710205e-01 2.461318671703338623e-01 -3.586579114198684692e-02 1.149320006370544434e-01 1.114725172519683838e-01 5.591895058751106262e-02 -3.260099515318870544e-02 -9.794697910547256470e-02 -5.713127087801694870e-03 7.276693731546401978e-02 3.006883263587951660e-01 4.498084262013435364e-02 -1.265372633934020996e-01 7.910440862178802490e-02 -1.615019887685775757e-02 -1.585979200899600983e-02 3.031007014214992523e-03 4.801041632890701294e-02 -1.501151919364929199e-01 -8.138558268547058105e-02 -5.483296886086463928e-02
-1.461103409528732300e-01 1.374534368515014648e-01 -2.034363448619842529e-01 2.255024015903472900e-01 3.326138257980346680e-01 -7.931459695100784302e-02 -1.649251133203506470e-01 -1.051673591136932373e-01 -1.365035027265548706e-01 2.328192889690399170e-01 -1.184384971857070923e-01 2.941499054431915283e-01 2.194872647523880005e-01 -3.753086924552917480e-02 -3.079867735505104065e-02 1.775345951318740845e-01 1.100392267107963562e-01 -1.814508438110351562e-02 -1.961274296045303345e-01 -2.420057654380798340e-01 1.542971134185791016e-01 2.867877483367919922e-01 -1.175644025206565857e-01 -1.146389916539192200e-01 5.139915272593498230e-02 -3.700855374336242676e-02 1.527705602347850800e-02 -1.877251081168651581e-02 1.407213509082794189e-01 3.913482278585433960e-02 4.273567795753479004e-01 7.644032686948776245e-02
-2.347972393035888672e-01 2.031823061406612396e-02 -2.618835270404815674e-01 -5.245848000049591064e-02 2.734988033771514893e-01 7.699333131313323975e-02 -2.789682745933532715e-01 -9.068642556667327881e-02 -7.109402120113372803e-02 3.903889060020446777e-01 -1.059477031230926514e-01 3.014170937240123749e-02 1.594143360853195190e-01 -6.173406541347503662e-02 -4.359220713376998901e-02 3.085915148258209229e-01 9.786513447761535645e-02 -1.426286995410919189e-01 -7.491319626569747925e-02 8.582213521003723145e-02 -2.802449464797973633e-01 2.523312158882617950e-02 5.530770868062973022e-02 -3.129085302352905273e-01 2.906670235097408295e-02 2.341730594635009766e-01 8.891214430332183838e-02 4.707837477326393127e-02 -2.697661332786083221e-02 -2.463189512491226196e-01 1.989333033561706543e-01 -1.434565484523773193e-01
-2.296568304300308228e-01 -3.672106564044952393e-02 -3.193025588989257812e-01 -4.737839102745056152e-02 -5.487838760018348694e-02 -2.010563910007476807e-01 -3.720572888851165771e-01 6.455830484628677368e-02 -9.230663627386093140e-02 2.810052246786653996e-04 4.864110797643661499e-02 -7.612442225217819214e-02 6.055398285388946533e-02 -7.059536874294281006e-02 4.142457544803619385e-01 -1.745839416980743408e-02 1.725384294986724854e-01 -2.110422104597091675e-01 -1.588940173387527466e-01 -2.966468930244445801e-01 -1.969723552465438843e-01 -1.595453795744106174e-04 7.202921062707901001e-02 -2.387332916259765625e-01 3.768165111541748047e-01 4.366717487573623657e-02 2.120151370763778687e-02 6.900427490472793579e-02 -5.081314221024513245e-02 9.163876064121723175e-03 1.346361041069030762e-01 -2.855194499716162682e-03
1.589251495897769928e-02 -7.273012306541204453e-03 -2.465781290084123611e-03 2.034279704093933105e-01 3.494680821895599365e-01 -1.261998414993286133e-01 -3.078147470951080322e-01 -1.897146701812744141e-01 1.379867643117904663e-02 1.653642803430557251e-01 -9.339915215969085693e-02 1.475332230329513550e-01 1.516004800796508789e-01 1.281463950872421265e-01 1.776914671063423157e-02 2.615582644939422607e-01 2.004107832908630371e-01 1.169186234474182129e-01 -1.078104078769683838e-01 -2.387379854917526245e-01 -2.177714258432388306e-01 -1.906918436288833618e-01 -4.605076834559440613e-02 -3.027145266532897949e-01 -4.022541269659996033e-02 3.764949142932891846e-01 -1.746770292520523071e-01 -1.281601097434759140e-02 -4.766909033060073853e-02 -8.256042748689651489e-02 1.883609592914581299e-01 6.886711716651916504e-02
-1.717947274446487427e-01 -1.276360154151916504e-01 -6.228479743003845215e-02 2.231380641460418701e-01 1.470510363578796387e-01 -3.076783120632171631e-01 -7.554454356431961060e-02 -2.321851812303066254e-02 -4.175636917352676392e-03 2.154582738876342773e-01 1.890053302049636841e-01 2.306750565767288208e-01 2.656957805156707764e-01 8.989635109901428223e-02 -1.241890490055084229e-01 2.576258778572082520e-01 1.746018677949905396e-01 -2.716953493654727936e-02 -2.113580554723739624e-01 -2.412025779485702515e-01 1.679261773824691772e-01 -3.838435560464859009e-02 -1.916857212781906128e-01 -1.309118121862411499e-01 -1.551588773727416992e-01 4.177708029747009277e-01 -1.598162502050399780e-01 -1.265009939670562744e-01 -1.247915439307689667e-02 7.509623467922210693e-02 -9.437502361834049225e-03 -1.359508931636810303e-01
-3.009288311004638672e-01 -1.234393119812011719e-01 -1.496854871511459351e-01 1.189453750848770142e-01 2.690131366252899170e-01 -2.650597095489501953e-01 -7.075101882219314575e-02 -6.353592872619628906e-02 -1.865235865116119385e-01 9.057701379060745239e-02 -2.074939757585525513e-01 4.304862320423126221e-01 1.179284155368804932e-01 3.882783278822898865e-02 4.186422750353813171e-02 3.187931776046752930e-01 1.501449048519134521e-01 6.401468068361282349e-02 -1.150493696331977844e-01 3.580467402935028076e-02 -1.193192973732948303e-01 4.967875778675079346e-02 -2.892615497112274170e-01 -1.032155081629753113e-01 3.563297539949417114e-02 7.341597229242324829e-02 1.933383196592330933e-01 9.644268453121185303e-02 4.600720480084419250e-02 2.674016058444976807e-01 1.583079397678375244e-01 -1.077373549342155457e-01
-2.200611978769302368e-01 1.479361485689878464e-02 -2.346401959657669067e-01 -9.643602371215820312e-02 1.496948152780532837e-01 -2.975714504718780518e-01 1.525077521800994873e-01 -9.967058897018432617e-02 -1.978835165500640869e-01 9.160166233777999878e-02 2.422484457492828369e-01 7.793182879686355591e-02 -8.774037659168243408e-02 1.436088532209396362e-01 -8.017392456531524658e-02 1.430617272853851318e-01 -1.122499406337738037e-01 -4.303597658872604370e-02 -2.320024222135543823e-01 -2.548050880432128906e-01 8.537130802869796753e-02 -3.224566578865051270e-01 -4.803492501378059387e-02 -6.377772241830825806e-02 -3.426918089389801025e-01 1.807204335927963257e-01 2.824524044990539551e-01 -2.489131987094879150e-01 -1.590450704097747803e-01 3.327476605772972107e-02 6.994765996932983398e-02 -3.675574436783790588e-02
-4.426672160625457764e-01 -2.011965960264205933e-01 -2.508239150047302246e-01 1.304206103086471558e-01 1.101823616772890091e-02 -7.791522890329360962e-02 6.564634293317794800e-02 -1.565616205334663391e-02 2.133673131465911865e-01 9.256454557180404663e-02 1.249925643205642700e-01 -7.532435655593872070e-02 8.840356767177581787e-02 -2.617406547069549561e-01 -2.904954366385936737e-02 -6.643626093864440918e-02 6.169454753398895264e-02 -1.721713989973068237e-01 -7.374279201030731201e-02 -2.658569812774658203e-01 -7.413786649703979492e-02 2.452832311391830444e-01 -4.980622231960296631e-02 -2.544732689857482910e-01 3.829489648342132568e-02 -7.053926587104797363e-02 9.211632609367370605e-02 -1.180950254201889038e-01 -2.244845479726791382e-01 -8.221861720085144043e-02 3.259754180908203125e-01 2.849085927009582520e-01
-4.501982331275939941e-01 -1.424418091773986816e-01 -2.843190729618072510e-01 -1.367706954479217529e-01 1.261491030454635620e-01 -2.018236964941024780e-01 -2.408878207206726074e-01 5.110548436641693115e-02 -1.989269107580184937e-01 8.959193527698516846e-02 1.410589963197708130e-01 1.845697164535522461e-01 3.249202296137809753e-02 3.428309261798858643e-01 1.395954042673110962e-01 1.099867671728134155e-01 3.064681887626647949e-01 -9.510456770658493042e-02 2.838763594627380371e-02 -1.610915362834930420e-01 -1.041619181632995605e-01 -7.592380046844482422e-02 1.536609530448913574e-01 -4.933443292975425720e-02 -4.570825956761837006e-03 2.704129554331302643e-02 8.143763244152069092e-02 -3.276167511940002441e-01 -4.862206056714057922e-02 1.215436980128288269e-01 -4.541570693254470825e-02 4.656133428215980530e-02
-2.460863888263702393e-01 -1.811214685440063477e-01 -3.969627618789672852e-01 1.499097943305969238e-01 2.046272605657577515e-01 -6.515995413064956665e-02 -5.324299260973930359e-02 -8.345567435026168823e-02 1.717128418385982513e-02 -1.154594942927360535e-01 1.638407707214355469e-01 2.267166525125503540e-01 1.264857351779937744e-01 -2.245588302612304688e-01 2.074551135301589966e-01 1.570003479719161987e-01 9.146415442228317261e-02 -9.868726134300231934e-02 1.088231578469276428e-01 -2.027057260274887085e-01 -3.937642574310302734e-01 -5.165163427591323853e-02 -1.400602906942367554e-01 -2.246017605066299438e-01 2.345692515373229980e-01 -1.081858947873115540e-01 -3.129355609416961670e-02 -2.208378463983535767e-01 9.283903241157531738e-02 -4.518713429570198059e-02 1.391643565148115158e-02 -1.361471414566040039e-01
-2.090789526700973511e-01 -1.417037993669509888e-01 -1.931468397378921509e-01 2.500031329691410065e-02 2.124515473842620850e-01 -2.558996677398681641e-01 -2.464287132024765015e-01 1.226380988955497742e-01 3.033745586872100830e-01 -3.436647355556488037e-02 -1.077634021639823914e-01 6.157526373863220215e-02 -1.101744771003723145e-01 -2.574038505554199219e-01 1.747694611549377441e-02 2.615645825862884521e-01 -2.460611797869205475e-02 -1.644631475210189819e-01 5.374930426478385925e-02 -3.342086374759674072e-01 -9.772167354822158813e-02 -8.770659565925598145e-02 -5.165562033653259277e-02 9.902846068143844604e-03 -2.022934705018997192e-01 1.677388399839401245e-01 1.665101349353790283e-01 -1.457780599594116211e-01 2.817277424037456512e-02 6.251116842031478882e-02 3.352652788162231445e-01 -2.424116581678390503e-01
-3.246282935142517090e-01 -1.193941757082939148e-01 -1.479509323835372925e-01 -7.190912216901779175e-02 -1.691871285438537598e-01 -2.025021314620971680e-01 -2.077791988849639893e-01 -1.514318734407424927e-01 -3.473557829856872559e-01 7.743863016366958618e-02 -2.945469617843627930e-01 -1.001141741871833801e-01 -6.600765883922576904e-02 2.807941287755966187e-02 -1.115947738289833069e-01 1.552226841449737549e-01 1.733915656805038452e-01 -4.455786198377609253e-02 5.775379016995429993e-02 -3.101153671741485596e-01 2.083685807883739471e-02 -2.020176202058792114e-01 1.941914707422256470e-01 -9.114354103803634644e-02 2.885735332965850830e-01 -5.224112421274185181e-02 1.294775456190109253e-01 -1.494235396385192871e-01 1.126519292593002319e-01 -2.740453463047742844e-03 2.828564941883087158e-01 -1.257697641849517822e-01
-2.607999444007873535e-01 -6.171858310699462891e-02 -1.817970722913742065e-01 6.052429601550102234e-02 7.178881764411926270e-02 -2.133851051330566406e-01 -3.465697169303894043e-01 -1.305631697177886963e-01 2.518238723278045654e-01 2.709015458822250366e-02 -6.569325178861618042e-02 -3.589398041367530823e-02 -5.913344025611877441e-02 -1.239879429340362549e-01 1.296514412388205528e-03 4.120558202266693115e-01 -2.761675603687763214e-02 -2.291122972965240479e-01 -1.506328210234642029e-02 -1.946862339973449707e-01 3.502645343542098999e-02 1.438297629356384277e-01 3.742627426981925964e-02 1.555556803941726685e-01 -2.628421410918235779e-02 1.730469465255737305e-01 4.168934822082519531e-01 9.014344215393066406e-02 1.115046218037605286e-01 -1.248136907815933228e-01 2.558248043060302734e-01 -1.688215509057044983e-02
-1.082436740398406982e-01 -6.967241317033767700e-02 -1.949054002761840820e-01 -8.376953750848770142e-02 2.861528396606445312e-01 -1.323612928390502930e-01 -3.882384896278381348e-01 1.807987391948699951e-01 -1.767909973859786987e-01 3.114624619483947754e-01 3.571973368525505066e-02 6.849067658185958862e-02 1.432832628488540649e-01 2.828408405184745789e-02 -1.244182586669921875e-01 1.666946858167648315e-01 1.278694123029708862e-01 -2.779397964477539062e-01 -6.912626326084136963e-02 4.129695147275924683e-02 -2.396834939718246460e-01 -1.703986525535583496e-01 1.301500797271728516e-01 -3.592343032360076904e-01 -1.145869344472885132e-01 2.450914233922958374e-01 -4.719617962837219238e-02 -1.252215802669525146e-01 -2.053675940260291100e-03 -1.676833331584930420e-01 6.741844117641448975e-02 -2.105684764683246613e-02
-1.948647052049636841e-01 1.651984751224517822e-01 -1.541784256696701050e-01 -7.449519634246826172e-02 1.364818066358566284e-01 -4.084849953651428223e-01 -1.569433957338333130e-01 1.513326168060302734e-01 -7.455556094646453857e-02 -1.451647877693176270e-01 1.599167585372924805e-01 1.068615764379501343e-01 1.547951549291610718e-01 7.276594638824462891e-02 -1.533477008342742920e-01 1.698091626167297363e-01 1.452902108430862427e-01 1.695538163185119629e-01 -1.169889047741889954e-01 -2.066934555768966675e-01 -3.810333311557769775e-01 -5.503439530730247498e-02 -6.853546202182769775e-02 -1.841968894004821777e-01 1.189727336168289185e-01 -1.723763793706893921e-01 2.412730306386947632e-01 9.364829212427139282e-02 -1.377737671136856079e-01 -2.787163853645324707e-01 1.211263462901115417e-01 1.089565083384513855e-01
-4.578062519431114197e-02 -1.722098588943481445e-01 -3.669538795948028564e-01 -1.831674426794052124e-01 2.022862583398818970e-01 -6.683170050382614136e-02 -2.809461057186126709e-01 -1.627341508865356445e-01 1.367388814687728882e-01 2.504404783248901367e-01 2.928582727909088135e-01 2.286900579929351807e-01 -4.247567057609558105e-02 1.152814850211143494e-01 -9.985652752220630646e-03 1.917854547500610352e-01 -6.576132774353027344e-02 1.031209602952003479e-01 1.813946962356567383e-01 -1.627150177955627441e-01 1.828981786966323853e-01 -1.711698994040489197e-02 4.577201977372169495e-02 -1.420523375272750854e-01 -3.357632160186767578e-01 3.237569332122802734e-01 4.976614192128181458e-02 -2.158452011644840240e-02 -1.550630666315555573e-02 -1.073528006672859192e-01 6.269527226686477661e-02 1.059881150722503662e-01
-1.922050490975379944e-02 -6.162699311971664429e-02 -2.737192623317241669e-02 3.716520071029663086e-01 -2.179869078099727631e-02 -2.713595032691955566e-01 -2.094006165862083435e-02 -8.893940597772598267e-02 -1.305292695760726929e-01 7.690522074699401855e-02 -8.208673447370529175e-02 5.800881981849670410e-01 2.470995336771011353e-01 -1.241279859095811844e-02 -1.236701831221580505e-01 2.328513190150260925e-02 3.163031041622161865e-01 -1.053768992424011230e-01 3.974685445427894592e-03 -1.100717037916183472e-01 -1.484650000929832458e-02 -1.660153865814208984e-01 -8.155672252178192139e-02 -9.927462041378021240e-02 8.163944631814956665e-02 -1.873505711555480957e-01 2.299073487520217896e-01 -9.125795960426330566e-02 -7.721517980098724365e-02 -7.334727328270673752e-03 1.866205185651779175e-01 -1.410356611013412476e-01
-8.228825777769088745e-02 2.343863546848297119e-01 -1.191885992884635925e-01 2.605639696121215820e-01 -1.146854534745216370e-01 -4.613460898399353027e-01 9.631135035306215286e-04 -2.466408163309097290e-01 -8.942481130361557007e-02 7.651221007108688354e-02 1.609217375516891479e-01 2.988632023334503174e-01 2.258434444665908813e-01 8.001100271940231323e-02 -9.732982516288757324e-02 1.928282827138900757e-01 1.180806681513786316e-01 7.830748707056045532e-02 3.242315351963043213e-01 -1.845213621854782104e-01 -7.215123623609542847e-02 4.311374202370643616e-02 -2.399162501096725464e-01 -4.152019694447517395e-02 2.851234562695026398e-02 1.638607233762741089e-01 7.155338767915964127e-03 2.292396500706672668e-02 -1.088246628642082214e-01 -2.036949694156646729e-01 1.147150248289108276e-01 -1.261199712753295898e-01
1.391943842172622681e-01 -7.002620398998260498e-02 -3.544130325317382812e-01 -1.127451509237289429e-01 3.015771806240081787e-01 -1.897866129875183105e-01 -4.489843249320983887e-01 -9.666177630424499512e-02 -8.073034882545471191e-02 2.318932116031646729e-01 5.337009951472282410e-02 1.124332025647163391e-01 1.099649816751480103e-01 -8.538571000099182129e-02 -3.097746372222900391e-01 -2.292634919285774231e-02 4.575219005346298218e-02 8.860108791850507259e-04 -3.897923603653907776e-02 -3.564922809600830078e-01 -1.131394356489181519e-01 -9.561520069837570190e-03 -5.606195330619812012e-02 -2.222524769604206085e-02 1.654995828866958618e-01 1.398487389087677002e-01 7.589765638113021851e-02 -3.959974646568298340e-02 1.335570663213729858e-01 1.600092351436614990e-01 2.067763954401016235e-01 1.419515758752822876e-01
-7.420063763856887817e-02 1.392530463635921478e-02 -3.694820404052734375e-01 6.707279384136199951e-02 1.403665691614151001e-01 -3.046966195106506348e-01 -1.203300803899765015e-01 -5.913921166211366653e-03 -7.303256541490554810e-03 8.189392834901809692e-02 -2.013676613569259644e-01 -4.299033060669898987e-02 2.366134822368621826e-01 1.871019452810287476e-01 -1.480063050985336304e-01 1.661418676376342773e-01 1.011503785848617554e-01 7.931645959615707397e-02 -4.080104529857635498e-01 -8.589385449886322021e-02 2.883111238479614258e-01 -7.409234344959259033e-02 -1.544402092695236206e-01 -2.149462699890136719e-01 -2.239769101142883301e-01 1.380788534879684448e-01 2.669354081153869629e-01 -9.256560355424880981e-02 4.265462979674339294e-03 -1.341486871242523193e-01 1.408566087484359741e-01 2.489694207906723022e-02
-3.925964534282684326e-01 -1.246200129389762878e-01 -3.307669162750244141e-01 -2.021692395210266113e-01 -6.627032905817031860e-02 -6.928438693284988403e-02 -6.214929744601249695e-02 -9.023988991975784302e-02 1.511680036783218384e-01 -1.977544277906417847e-02 1.409461051225662231e-01 5.214868858456611633e-02 -3.584991097450256348e-01 -2.716173417866230011e-02 -3.136163949966430664e-02 3.009947836399078369e-01 8.636593818664550781e-02 -9.128091484308242798e-02 7.420499622821807861e-02 -3.441341519355773926e-01 -1.194314584136009216e-01 1.736280471086502075e-01 -1.166980862617492676e-01 -9.262632578611373901e-02 -1.518599456176161766e-03 -7.208518683910369873e-02 6.662555038928985596e-02 1.499252766370773315e-01 -1.821656227111816406e-01 9.533769916743040085e-04 3.337164521217346191e-01 9.586568176746368408e-02
-1.499972790479660034e-01 -1.022797822952270508e-01 -8.734337240457534790e-02 -6.738299131393432617e-02 1.246218308806419373e-01 -1.647241860628128052e-01 -3.550227880477905273e-01 2.402536384761333466e-02 -1.809212565422058105e-01 3.288601934909820557e-01 -1.388525664806365967e-01 5.290713906288146973e-02 6.480835378170013428e-02 3.463563323020935059e-02 6.691762246191501617e-03 4.761084616184234619e-01 1.592938899993896484e-01 -1.027402728796005249e-01 2.532138489186763763e-02 6.101460382342338562e-02 2.059380710124969482e-02 6.759233772754669189e-02 3.079440593719482422e-01 -2.385687381029129028e-01 1.270214170217514038e-01 1.924353688955307007e-01 9.257628023624420166e-02 -2.334259301424026489e-01 6.746966391801834106e-02 -5.520592629909515381e-02 2.373658120632171631e-01 1.153484731912612915e-01
-3.278896957635879517e-02 -4.733797162771224976e-02 -5.161963775753974915e-02 6.177541241049766541e-02 2.297589629888534546e-01 -2.680075764656066895e-01 -1.359933763742446899e-01 -1.781367212533950806e-01 -4.633361101150512695e-02 5.613669008016586304e-02 4.575604796409606934e-01 1.375879645347595215e-01 1.201833412051200867e-01 1.134027615189552307e-01 -2.495846748352050781e-01 3.150013089179992676e-01 5.035096779465675354e-03 8.918312191963195801e-02 3.123376369476318359e-01 -2.464554011821746826e-01 -3.037443459033966064e-01 2.229118347167968750e-02 7.924316823482513428e-02 -2.406863868236541748e-01 -4.545155540108680725e-02 6.584963202476501465e-02 1.331171691417694092e-01 -9.449656121432781219e-03 -1.688087731599807739e-01 -5.469218268990516663e-02 -2.656238526105880737e-02 -1.153287589550018311e-01
-7.631622254848480225e-02 -4.483349621295928955e-02 -1.262056827545166016e-01 1.016779020428657532e-01 1.099904328584671021e-01 -1.958891600370407104e-01 -1.269691288471221924e-01 2.172027677297592163e-01 -3.284044563770294189e-02 5.625461041927337646e-02 4.452370107173919678e-01 5.273298621177673340e-01 4.222140647470951080e-03 5.410840362310409546e-02 1.214544195681810379e-02 1.605429053306579590e-01 -1.621820777654647827e-01 3.557836636900901794e-02 -1.354699730873107910e-01 -2.988123893737792969e-01 1.093989014625549316e-01 6.838692724704742432e-02 1.798040717840194702e-01 -9.392089396715164185e-02 2.228196337819099426e-02 1.147029325366020203e-01 2.692483663558959961e-01 -3.327316418290138245e-02 1.483097374439239502e-01 -1.218372359871864319e-01 -1.001466065645217896e-01 -1.248130202293395996e-01
-6.586880981922149658e-02 3.253149241209030151e-02 -2.844258770346641541e-02 -5.901503190398216248e-02 3.164690220728516579e-03 -4.719143807888031006e-01 -1.293488591909408569e-01 1.155961453914642334e-01 -1.179621666669845581e-01 -3.052074834704399109e-02 -2.563199698925018311e-01 -1.016625203192234039e-02 1.449886858463287354e-01 2.018575221300125122e-01 2.271062582731246948e-01 1.104485169053077698e-01 6.881298869848251343e-02 -5.620783194899559021e-02 -4.979706183075904846e-02 -4.271501600742340088e-01 -3.844044730067253113e-02 -9.000615775585174561e-02 -7.694204151630401611e-02 -2.753106057643890381e-01 -2.355566620826721191e-01 -2.697761952877044678e-01 -3.454307839274406433e-02 -1.883824467658996582e-01 -2.179520875215530396e-01 3.549513220787048340e-02 1.734382361173629761e-01 5.824881792068481445e-02
-2.994126379489898682e-01 8.523996919393539429e-03 -5.071337148547172546e-02 1.944819688796997070e-01 -1.634271740913391113e-01 -1.722178757190704346e-01 -2.090118974447250366e-01 -9.839726984500885010e-02 5.768665671348571777e-02 1.254028081893920898e-01 -2.959898710250854492e-01 1.534329056739807129e-01 2.719121575355529785e-01 2.041324377059936523e-01 -3.155574575066566467e-02 2.528686821460723877e-01 2.303100824356079102e-01 4.049617797136306763e-02 -2.171720713376998901e-01 -1.224578544497489929e-01 2.744214609265327454e-02 7.020135968923568726e-02 -1.177430078387260437e-01 -1.634670048952102661e-01 -1.002194732427597046e-01 3.625081777572631836e-01 1.822385936975479126e-01 -2.798874676227569580e-02 1.279604136943817139e-01 4.596142843365669250e-02 3.038545846939086914e-01 -5.135864950716495514e-03
-6.532799452543258667e-02 -1.458857506513595581e-01 -2.295714169740676880e-01 -9.136243909597396851e-02 -2.468414902687072754e-01 -9.742488712072372437e-02 -6.710882484912872314e-02 6.697776168584823608e-02 -4.007608070969581604e-02 -2.766162715852260590e-02 3.282294049859046936e-02 3.157331347465515137e-01 3.335464298725128174e-01 -1.132562384009361267e-01 -2.359183579683303833e-01 2.650550603866577148e-01 4.944866150617599487e-02 -6.721711903810501099e-02 1.438497155904769897e-01 -3.290522396564483643e-01 -7.820717990398406982e-02 3.999442327767610550e-03 1.107520051300525665e-02 -3.324160873889923096e-01 -5.242682248353958130e-02 -1.054840981960296631e-01 -1.991995610296726227e-03 -1.398484557867050171e-01 -2.104174941778182983e-01 -5.917314440011978149e-02 2.539047896862030029e-01 2.872128784656524658e-01
-1.510645598173141479e-01 7.971631735563278198e-02 -1.888926476240158081e-01 1.995594054460525513e-02 1.269676089286804199e-01 -1.832443922758102417e-01 -3.371410965919494629e-01 1.909999698400497437e-01 1.824410259723663330e-01 -2.148033529520034790e-01 9.914495795965194702e-02 2.365544289350509644e-01 -1.690587401390075684e-02 1.463084220886230469e-01 1.350431740283966064e-01 1.020618453621864319e-01 -1.170462518930435181e-01 5.550809670239686966e-03 2.538606338202953339e-02 -4.294682443141937256e-01 -1.997629851102828979e-01 4.479549825191497803e-02 -3.738180547952651978e-02 -2.223289012908935547e-01 -3.112168014049530029e-01 4.152936860918998718e-02 -2.264453172683715820e-01 -1.675664484500885010e-01 -1.682018116116523743e-02 1.444467306137084961e-01 7.324539870023727417e-02 -2.081754505634307861e-01
-2.172114700078964233e-01 -5.432023108005523682e-02 -1.430938839912414551e-01 6.642242521047592163e-02 -1.350255459547042847e-01 -9.565512090921401978e-02 -1.311081200838088989e-01 2.944805920124053955e-01 5.824751406908035278e-02 2.382120639085769653e-01 2.091400474309921265e-01 1.576602607965469360e-01 -1.718170344829559326e-01 1.484442204236984253e-01 1.290961913764476776e-02 -7.717359066009521484e-02 2.424774914979934692e-01 -2.239215746521949768e-02 -7.575080543756484985e-02 -3.987476527690887451e-01 -1.584236323833465576e-01 1.751580387353897095e-01 1.919027268886566162e-01 -3.265661001205444336e-01 -7.633551210165023804e-02 -6.063595414161682129e-02 1.000124216079711914e-02 2.337675690650939941e-01 -2.808284386992454529e-02 -1.763412207365036011e-01 2.643002569675445557e-01 -1.341713964939117432e-01
-2.569096088409423828e-01 -1.292771100997924805e-01 -2.578947246074676514e-01 -5.760783329606056213e-02 1.324204504489898682e-01 -3.047881424427032471e-01 5.699989572167396545e-02 1.724437922239303589e-01 2.125181257724761963e-01 7.557751983404159546e-02 -9.951942414045333862e-02 2.418826073408126831e-01 1.576318144798278809e-01 1.989822089672088623e-01 4.195109009742736816e-02 2.384712845087051392e-01 -2.030626088380813599e-01 -1.961511373519897461e-01 2.352516911923885345e-02 -3.463920056819915771e-01 -2.893457710742950439e-01 1.743137389421463013e-01 7.291687279939651489e-02 1.196114439517259598e-02 -9.147597849369049072e-02 -1.647926419973373413e-01 1.518565416336059570e-01 6.463801115751266479e-02 1.078541502356529236e-01 -1.686184853315353394e-01 1.638165265321731567e-01 1.104638427495956421e-01
-4.706283509731292725e-01 -1.214964464306831360e-01 -8.300494402647018433e-02 -1.907962411642074585e-01 2.739483118057250977e-01 -1.084103137254714966e-01 -1.750889569520950317e-01 8.940268307924270630e-02 -3.812728226184844971e-01 -1.314672231674194336e-01 -3.778716549277305603e-02 1.177761852741241455e-01 -4.474372416734695435e-02 -1.180478371679782867e-02 7.714256644248962402e-02 1.776510477066040039e-01 2.398077249526977539e-01 2.614965736865997314e-01 1.688657999038696289e-01 -2.331959754228591919e-01 -5.763747543096542358e-02 2.236358970403671265e-01 4.137741401791572571e-02 -1.789648458361625671e-02 1.171530690044164658e-02 -6.965718697756528854e-03 1.542651206254959106e-01 -2.031821757555007935e-01 1.179515346884727478e-01 -8.992886543273925781e-02 8.909841626882553101e-02 1.343308091163635254e-01
-2.963415682315826416e-01 -1.289176046848297119e-01 -2.406401336193084717e-01 1.155775487422943115e-01 1.128859296441078186e-01 -2.049426287412643433e-01 -1.524018347263336182e-01 -1.296850889921188354e-01 -2.792190015316009521e-01 1.229840796440839767e-02 1.618177890777587891e-01 2.945318222045898438e-01 -2.023001946508884430e-02 1.545036733150482178e-01 2.683327533304691315e-02 3.263182044029235840e-01 6.060455366969108582e-02 2.574749104678630829e-02 -2.404800355434417725e-01 -3.112878464162349701e-02 -2.898215949535369873e-01 -1.320358067750930786e-01 -9.195727854967117310e-02 -1.123486757278442383e-01 -7.645198702812194824e-02 3.224328160285949707e-01 2.627309858798980713e-01 5.474916100502014160e-02 -4.989860579371452332e-02 4.558216035366058350e-02 -1.478707194328308105e-01 1.142975091934204102e-01
-3.317442834377288818e-01 4.042148962616920471e-02 -2.998216152191162109e-01 7.909230887889862061e-02 -1.786938160657882690e-01 1.463936734944581985e-02 -2.931982465088367462e-02 -8.552229963243007660e-03 -4.342621937394142151e-02 1.668890267610549927e-01 -1.876347661018371582e-01 -1.467008292675018311e-01 1.653522849082946777e-01 8.402892202138900757e-02 7.455693185329437256e-02 3.187963366508483887e-01 5.171099677681922913e-02 1.024091839790344238e-01 -7.445217669010162354e-02 -2.289402633905410767e-01 9.208970516920089722e-02 -2.807003855705261230e-01 -1.118263751268386841e-01 -9.540234692394733429e-03 -1.119371131062507629e-01 -1.012647803872823715e-02 1.487787812948226929e-01 -2.159317582845687866e-01 -2.451516985893249512e-01 -2.992783188819885254e-01 3.482021093368530273e-01 -8.793897926807403564e-02
-3.006033301353454590e-01 -6.656163930892944336e-02 -2.137051522731781006e-01 -1.976976729929447174e-02 3.699113130569458008e-01 -1.408601403236389160e-01 -1.128176376223564148e-01 1.108606345951557159e-02 -7.748396694660186768e-02 3.118625283241271973e-01 -1.033446788787841797e-01 -3.353041410446166992e-02 2.597473859786987305e-01 8.123459666967391968e-02 -9.302040562033653259e-03 1.915838569402694702e-01 4.407453909516334534e-02 -3.000445365905761719e-01 5.580594390630722046e-02 7.269345223903656006e-02 -3.001697659492492676e-01 -3.801481798291206360e-02 -1.441624611616134644e-01 -3.036125302314758301e-01 5.063977092504501343e-02 1.995612084865570068e-01 1.465024054050445557e-01 -4.701304435729980469e-02 5.045245867222547531e-03 -2.990859150886535645e-01 5.536540970206260681e-02 -1.453023124486207962e-02
-2.419942617416381836e-01 -9.096633642911911011e-03 -1.559796184301376343e-01 -1.396347731351852417e-01 -1.663287170231342316e-02 -3.604457676410675049e-01 -1.990721225738525391e-01 2.740128524601459503e-02 2.596138119697570801e-01 4.118275269865989685e-02 -2.183095216751098633e-01 2.174324989318847656e-01 1.268803775310516357e-01 -7.243793457746505737e-02 5.221008136868476868e-02 1.937936991453170776e-01 -5.641952902078628540e-02 7.522891461849212646e-02 -3.109954670071601868e-02 -3.894191682338714600e-01 -2.285353094339370728e-01 -3.574966266751289368e-02 1.213389411568641663e-01 5.459059402346611023e-02 1.511498391628265381e-01 -1.416061259806156158e-02 -1.202305629849433899e-01 5.923888459801673889e-02 -9.963346272706985474e-02 -3.859221339225769043e-01 1.421282887458801270e-01 2.203404158353805542e-01
-1.378028988838195801e-01 1.330805867910385132e-01 -1.030335724353790283e-01 -5.606240010820329189e-04 9.243282675743103027e-02 -1.072540655732154846e-01 -3.083075284957885742e-01 -2.278888039290904999e-02 2.187547683715820312e-01 -5.128131434321403503e-02 -5.733639374375343323e-02 4.168631508946418762e-02 -1.618301682174205780e-02 -8.489800244569778442e-02 2.898507518693804741e-03 4.051260352134704590e-01 1.184546761214733124e-02 -2.962945699691772461e-01 9.992380440235137939e-02 -4.029338955879211426e-01 -1.123460456728935242e-01 2.119731456041336060e-01 5.953128263354301453e-02 1.795820742845535278e-01 6.183994933962821960e-02 1.487535685300827026e-01 2.709127068519592285e-01 -3.480501100420951843e-02 -2.226847410202026367e-02 -1.952604651451110840e-01 3.416785597801208496e-01 -2.017502672970294952e-02
-3.362188339233398438e-01 1.732247620820999146e-01 -3.896172940731048584e-01 1.300746351480484009e-01 4.681715741753578186e-02 -1.594409197568893433e-01 9.298107773065567017e-02 -1.256431490182876587e-01 -8.031374961137771606e-02 6.113130971789360046e-02 4.240541532635688782e-02 9.326334297657012939e-02 1.376312971115112305e-01 2.197242677211761475e-01 -6.902957707643508911e-02 9.688432514667510986e-02 2.926055788993835449e-01 1.486954540014266968e-01 -1.120356693863868713e-01 -6.724201887845993042e-02 7.528617512434720993e-03 -2.342074662446975708e-01 -1.234310120344161987e-02 -6.139817461371421814e-02 -3.580740094184875488e-01 1.171429678797721863e-01 6.668552756309509277e-02 5.199538171291351318e-02 7.727610319852828979e-02 -2.677057385444641113e-01 2.143935114145278931e-01 -2.789295613765716553e-01
1.976504363119602203e-02 -1.502752900123596191e-01 -1.557651609182357788e-01 1.424299329519271851e-01 3.049402870237827301e-02 -3.642341196537017822e-01 -1.876767873764038086e-01 4.604379534721374512e-01 -3.262951597571372986e-02 -2.581566572189331055e-02 1.079335883259773254e-01 1.456691622734069824e-01 -6.800389289855957031e-02 -1.430900692939758301e-01 1.267028599977493286e-01 1.344394087791442871e-01 3.910250589251518250e-02 -3.899289667606353760e-02 -6.841024756431579590e-02 -2.428682744503021240e-01 -6.871804594993591309e-02 1.365418732166290283e-01 -9.322167187929153442e-02 -4.504369497299194336e-01 -1.389245036989450455e-02 1.772358119487762451e-01 -8.101590722799301147e-02 -8.833499997854232788e-02 7.241201587021350861e-03 -2.438543140888214111e-01 2.069044858217239380e-01 -8.868666738271713257e-02
-3.978676628321409225e-03 1.310835927724838257e-01 -5.358511209487915039e-02 2.640298604965209961e-01 1.354052424430847168e-01 6.159081589430570602e-03 -2.990430593490600586e-01 -7.694413512945175171e-02 -3.071977756917476654e-02 3.543745577335357666e-01 -7.261839509010314941e-02 2.833790779113769531e-01 1.227809563279151917e-01 1.017609462141990662e-01 -1.571175456047058105e-01 2.341217845678329468e-01 9.764157235622406006e-02 4.953949525952339172e-02 -1.603371798992156982e-01 -1.375174820423126221e-01 -7.832886278629302979e-02 -9.776265919208526611e-02 1.022155508399009705e-01 -2.597037553787231445e-01 -2.437325716018676758e-01 2.258164435625076294e-01 -8.627923578023910522e-02 -1.536341458559036255e-01 -9.180107712745666504e-02 -5.043551791459321976e-03 4.066921174526214600e-01 -1.182166710495948792e-01
-2.209339588880538940e-01 -1.309485360980033875e-02 -1.386465132236480713e-01 8.660360425710678101e-02 4.583297297358512878e-02 -3.061675280332565308e-02 1.494607180356979370e-01 2.126833498477935791e-01 -7.968485355377197266e-02 2.587136030197143555e-01 3.319554328918457031e-01 9.840149432420730591e-02 -9.511066973209381104e-02 1.049689203500747681e-01 2.314967960119247437e-01 3.248727694153785706e-02 2.976815029978752136e-02 -1.592955738306045532e-01 -1.408696472644805908e-01 -5.083882808685302734e-01 1.435312330722808838e-01 1.425437778234481812e-01 1.500256592407822609e-03 -8.822439610958099365e-02 -1.314113736152648926e-01 9.795783460140228271e-02 7.267098128795623779e-02 6.772623956203460693e-02 1.081277057528495789e-01 -5.306349694728851318e-02 4.215961992740631104e-01 5.966171249747276306e-02
8.489207923412322998e-02 1.204424798488616943e-01 -1.554197818040847778e-01 -6.169985979795455933e-02 3.604840040206909180e-01 -3.081208765506744385e-01 -1.005237624049186707e-01 -8.464962244033813477e-03 -5.434433370828628540e-02 1.825920655392110348e-03 -5.191056430339813232e-02 2.150309383869171143e-01 2.403832823038101196e-01 1.238852553069591522e-02 2.828011214733123779e-01 2.724850177764892578e-01 1.308231502771377563e-01 -2.371325939893722534e-01 -1.145436838269233704e-01 -1.862304359674453735e-01 2.428334504365921021e-01 2.339843660593032837e-01 -1.617801487445831299e-01 -1.939236223697662354e-01 -1.172650158405303955e-01 -8.239468932151794434e-02 8.565209060907363892e-02 -1.631488353013992310e-01 -1.081196740269660950e-01 4.347767308354377747e-02 2.583635151386260986e-01 1.331874281167984009e-01
-1.951185166835784912e-01 -7.627739757299423218e-02 -2.594913244247436523e-01 1.402985770255327225e-02 2.166206091642379761e-01 -1.350772231817245483e-01 -1.442822217941284180e-01 1.241512149572372437e-01 -2.595293521881103516e-01 2.366586178541183472e-01 -1.727929264307022095e-01 1.484530568122863770e-01 -1.824627397581934929e-03 1.006604805588722229e-01 8.201171457767486572e-02 2.705453336238861084e-01 -4.551406949758529663e-02 -2.710577845573425293e-01 -1.093951985239982605e-01 1.972027420997619629e-01 -1.943276822566986084e-01 -8.674708008766174316e-02 5.688823759555816650e-02 -3.910256624221801758e-01 -7.558007538318634033e-02 6.567465513944625854e-02 1.019005775451660156e-01 1.091594099998474121e-01 -4.431453533470630646e-03 -3.519124984741210938e-01 1.809593439102172852e-01 -7.143340259790420532e-02
8.956939727067947388e-02 1.349496841430664062e-01 -4.459183663129806519e-02 1.819710135459899902e-01 9.277254343032836914e-02 -1.099277064204216003e-01 -2.701310813426971436e-01 2.147544734179973602e-02 -2.530059814453125000e-01 8.360643684864044189e-02 4.899363219738006592e-01 2.763459384441375732e-01 7.312639802694320679e-02 -1.971211135387420654e-01 -7.748618721961975098e-02 2.196040451526641846e-01 -2.249700874090194702e-01 -6.401184201240539551e-02 9.001924097537994385e-02 -3.321392834186553955e-01 1.107741743326187134e-01 -7.004699110984802246e-02 3.423605114221572876e-02 -2.300944477319717407e-01 -4.226667806506156921e-03 1.113364249467849731e-01 2.091215997934341431e-01 -1.181259527802467346e-01 2.015074715018272400e-03 -1.605685502290725708e-01 -3.083468182012438774e-03 -1.355841606855392456e-01
-2.222037166357040405e-01 1.340864785015583038e-02 -2.767023146152496338e-01 -1.086401343345642090e-01 1.219053938984870911e-01 -3.353121876716613770e-01 -1.874170079827308655e-02 1.514699012041091919e-01 3.633234277367591858e-02 3.870778903365135193e-02 6.673138588666915894e-02 2.465446712449193001e-03 -8.174616843461990356e-02 3.304697573184967041e-02 -5.630406737327575684e-02 2.347620129585266113e-01 1.923592984676361084e-01 1.066664904356002808e-01 8.630461245775222778e-02 -2.656455338001251221e-01 -4.714035689830780029e-01 4.962154477834701538e-02 -3.244396299123764038e-02 -7.996046543121337891e-02 2.136688232421875000e-01 3.377619141247123480e-04 2.888710200786590576e-01 1.326261758804321289e-01 8.225893974304199219e-02 -1.729385554790496826e-01 1.851820200681686401e-01 2.489392012357711792e-01
-1.567603200674057007e-01 -1.683552563190460205e-01 -1.184983029961585999e-01 -7.274921983480453491e-02 -3.046068847179412842e-01 -1.468454003334045410e-01 -4.125048220157623291e-02 -8.270155638456344604e-03 -1.533118076622486115e-02 2.455111779272556305e-02 9.793974459171295166e-02 4.078390300273895264e-01 3.973779678344726562e-01 -3.585137054324150085e-02 -2.092730402946472168e-01 3.525368869304656982e-01 6.929647922515869141e-02 -4.110159724950790405e-02 4.058220237493515015e-02 -1.704902350902557373e-01 -1.128007620573043823e-01 -2.365420386195182800e-02 1.348929852247238159e-01 -2.644755840301513672e-01 -7.052190601825714111e-02 2.129758894443511963e-02 1.737722754478454590e-02 -1.507925242185592651e-01 -1.664305776357650757e-01 7.511023432016372681e-02 2.662574946880340576e-01 1.904249489307403564e-01
-2.499078065156936646e-01 3.628344088792800903e-02 -2.549671828746795654e-01 7.957519590854644775e-02 2.476756870746612549e-01 -2.549412250518798828e-01 -1.349309086799621582e-01 -2.134295180439949036e-02 -1.515013277530670166e-01 -4.906847327947616577e-02 3.688719272613525391e-01 2.036927938461303711e-01 1.230689063668251038e-01 1.546762511134147644e-02 2.695496976375579834e-01 -2.571097388863563538e-02 2.128058075904846191e-01 1.063605695962905884e-01 8.954565227031707764e-02 -2.506655752658843994e-01 -2.791063189506530762e-01 1.673585474491119385e-01 1.026524975895881653e-01 -1.389346569776535034e-01 1.486592590808868408e-01 3.527004644274711609e-02 2.559424042701721191e-01 1.795579195022583008e-01 -5.652030184864997864e-02 -1.695324927568435669e-01 9.910462796688079834e-02 4.710961133241653442e-02
-1.081165596842765808e-01 -1.961509585380554199e-01 -6.898407358676195145e-03 8.908979594707489014e-02 -1.530275791883468628e-01 -2.811605036258697510e-01 -1.939402073621749878e-01 1.008508205413818359e-01 6.343903392553329468e-02 -1.277563422918319702e-01 1.230948120355606079e-01 1.525206565856933594e-01 -8.923015743494033813e-02 -1.264212429523468018e-01 -2.144436538219451904e-01 -4.347833618521690369e-02 9.515424072742462158e-02 -3.885018229484558105e-01 -2.151117287576198578e-02 -4.290890991687774658e-01 -1.517574340105056763e-01 1.895626261830329895e-02 1.093019992113113403e-01 -2.997668981552124023e-01 1.594030112028121948e-02 -1.017294377088546753e-01 2.828387916088104248e-01 -1.734921038150787354e-01 -4.733416438102722168e-02 1.887576468288898468e-02 1.721339970827102661e-01 1.957673132419586182e-01
-5.172548890113830566e-01 -1.783552914857864380e-01 -1.529534757137298584e-01 -1.730460971593856812e-01 1.512956768274307251e-01 -3.168100714683532715e-01 -2.108963131904602051e-01 -2.762570045888423920e-02 -4.056500196456909180e-01 -4.972644895315170288e-02 -1.199694424867630005e-01 2.148233950138092041e-01 -1.198935136198997498e-02 2.189918234944343567e-02 5.013080686330795288e-02 1.911487779580056667e-03 2.447163760662078857e-01 1.971399039030075073e-02 1.392335742712020874e-01 -1.595859527587890625e-01 7.708736695349216461e-03 4.530745372176170349e-02 4.124676063656806946e-02 -1.173190996050834656e-01 1.857232898473739624e-01 5.776505172252655029e-02 9.836788475513458252e-02 -1.404058784246444702e-01 1.196676939725875854e-01 -7.411395013332366943e-02 -8.929309993982315063e-02 1.742954999208450317e-01
1.682622879743576050e-01 -1.837533116340637207e-01 -2.646835148334503174e-01 1.425457894802093506e-01 2.886359952390193939e-02 -3.194430768489837646e-01 -3.584486544132232666e-01 1.402119249105453491e-01 -9.048555791378021240e-02 3.741499781608581543e-01 1.083247661590576172e-01 7.947999984025955200e-02 5.922609940171241760e-02 1.096937879920005798e-01 -2.063610255718231201e-01 -5.976910516619682312e-02 3.342888876795768738e-02 -1.020722836256027222e-01 -8.076725155115127563e-02 -2.784833908081054688e-01 -1.605855971574783325e-01 5.725112743675708771e-03 3.950750827789306641e-02 4.960923641920089722e-02 1.008512601256370544e-01 2.013719081878662109e-01 2.128523439168930054e-01 1.399675011634826660e-01 -5.535640195012092590e-02 1.194710135459899902e-01 2.750907838344573975e-01 1.857765763998031616e-01
1.524050235748291016e-01 4.637943580746650696e-03 -2.281873673200607300e-01 -2.153187841176986694e-01 2.136715315282344818e-02 -5.237095952033996582e-01 -3.849061205983161926e-02 -2.260110154747962952e-02 -1.949995160102844238e-01 8.945372886955738068e-03 2.141035795211791992e-01 -9.122213721275329590e-02 1.128555089235305786e-01 2.281532138586044312e-01 -4.530574008822441101e-02 1.646950542926788330e-01 1.837532073259353638e-01 7.919413037598133087e-03 2.687312066555023193e-01 -3.278383016586303711e-01 1.902743428945541382e-02 -8.428841829299926758e-02 -6.176087632775306702e-02 -2.501017451286315918e-01 8.380756527185440063e-02 1.154835447669029236e-01 1.782345175743103027e-01 6.345046684145927429e-03 -1.525156050920486450e-01 7.028343621641397476e-03 1.000092402100563049e-01 -2.062288671731948853e-01
-1.411988884210586548e-01 -2.617154717445373535e-01 -8.637039363384246826e-02 -1.416539102792739868e-01 2.277339398860931396e-01 -3.065756559371948242e-01 2.458987943828105927e-02 -2.393288910388946533e-01 -8.157391846179962158e-02 2.031310051679611206e-01 2.877413034439086914e-01 1.357564181089401245e-01 -9.765607304871082306e-03 1.129918023943901062e-01 4.723264835774898529e-03 1.836196929216384888e-01 2.816066518425941467e-02 1.717693060636520386e-01 -9.725141525268554688e-02 3.092150390148162842e-02 8.950219303369522095e-02 -3.092401623725891113e-01 -1.831057667732238770e-01 -1.019216179847717285e-01 -9.650937467813491821e-02 1.329594254493713379e-01 2.387354820966720581e-01 8.824656903743743896e-02 5.589074920862913132e-03 -1.857736408710479736e-01 4.074746668338775635e-01 6.280680000782012939e-02
-1.668241173028945923e-01 -1.192453578114509583e-01 -2.632908523082733154e-01 -4.612876102328300476e-02 6.200582906603813171e-02 -1.844451278448104858e-01 -3.274852931499481201e-01 4.743377864360809326e-02 -2.686580717563629150e-01 1.022753566503524780e-01 1.623635888099670410e-01 1.445519775152206421e-01 1.975512504577636719e-01 -5.895999819040298462e-02 1.041955724358558655e-01 1.887392848730087280e-01 2.505096197128295898e-01 -6.547933071851730347e-02 6.612848490476608276e-02 1.393619179725646973e-01 -4.195564687252044678e-01 7.811679691076278687e-02 -7.768234610557556152e-02 -9.650097787380218506e-02 -1.696129590272903442e-01 1.952962130308151245e-01 3.207955062389373779e-01 -1.096396222710609436e-01 -1.866977512836456299e-01 2.462795004248619080e-02 1.049938276410102844e-01 -6.018412858247756958e-02
-2.966637909412384033e-01 1.295677106827497482e-02 -1.047643572092056274e-01 1.320837140083312988e-01 -3.707353025674819946e-02 -1.219011992216110229e-01 -1.980254203081130981e-01 1.940807551145553589e-01 -2.046691775321960449e-01 -8.729143440723419189e-02 -7.754961960017681122e-03 1.886800825595855713e-01 9.082823991775512695e-02 1.456945538520812988e-01 2.209418863058090210e-01 -5.820003151893615723e-02 8.800525218248367310e-02 -2.451839298009872437e-01 7.453543692827224731e-02 -3.868521749973297119e-01 1.883193850517272949e-02 2.875148355960845947e-01 -2.838885784149169922e-02 -8.993725478649139404e-02 1.738609522581100464e-01 -5.521130934357643127e-02 9.832157939672470093e-02 1.485796123743057251e-01 -7.091978192329406738e-02 -4.183962941169738770e-01 2.081499695777893066e-01 1.414981335401535034e-01
-3.142935410141944885e-02 -1.046885997056961060e-01 -3.343801498413085938e-01 -7.996142655611038208e-02 9.510999917984008789e-02 -2.630735635757446289e-01 -2.186426520347595215e-01 1.429472025483846664e-02 6.195007637143135071e-02 2.162342667579650879e-01 8.404621481895446777e-02 1.012809053063392639e-01 5.106683075428009033e-02 2.427604794502258301e-01 -9.869189560413360596e-02 6.241283565759658813e-02 2.184222936630249023e-01 4.306335002183914185e-02 -3.649364411830902100e-01 -9.227789193391799927e-02 -1.520694047212600708e-01 -1.521244496107101440e-01 -1.172008216381072998e-01 1.563348323106765747e-01 -2.957027554512023926e-01 1.386990547180175781e-01 2.903048098087310791e-01 -1.147187203168869019e-01 -1.985693573951721191e-01 1.014558821916580200e-01 2.640621662139892578e-01 -3.502154350280761719e-02
-4.368280768394470215e-01 -6.412567943334579468e-02 -2.246350646018981934e-01 2.049149945378303528e-02 7.507569342851638794e-02 -3.125261068344116211e-01 7.989335805177688599e-02 4.127463698387145996e-02 1.537153273820877075e-01 1.678207069635391235e-01 -1.342461556196212769e-01 7.997601479291915894e-02 3.437446653842926025e-01 2.775457799434661865e-01 1.785535737872123718e-02 2.417704910039901733e-01 -2.403940260410308838e-01 -8.211141079664230347e-02 2.713078074157238007e-02 -2.717845737934112549e-01 -2.162299603223800659e-01 6.319082528352737427e-02 5.082059279084205627e-02 -8.524631150066852570e-03 6.696299463510513306e-02 -1.415730118751525879e-01 7.948776334524154663e-02 1.332442462444305420e-02 -1.311389803886413574e-01 -4.450364783406257629e-02 2.181100249290466309e-01 1.493566483259201050e-01
-1.719019114971160889e-01 -1.666579097509384155e-01 -2.073657959699630737e-01 2.457818239927291870e-01 -1.061405912041664124e-01 -3.157072067260742188e-01 -2.366229444742202759e-01 5.322000384330749512e-02 -3.002070188522338867e-01 -2.713351137936115265e-02 1.082779616117477417e-01 3.593277335166931152e-01 2.322065979242324829e-01 2.507258672267198563e-03 -9.442101418972015381e-02 2.210353463888168335e-01 1.474134325981140137e-01 -1.848372220993041992e-01 -1.184456497430801392e-01 1.553415805101394653e-01 -1.022789105772972107e-01 -9.614547342061996460e-02 -2.968425452709197998e-01 -1.109322533011436462e-01 -7.556236535310745239e-02 -1.286964118480682373e-01 -3.731866180896759033e-02 -1.233866959810256958e-01 8.285054564476013184e-02 -1.169556155800819397e-01 3.181584179401397705e-02 2.268920093774795532e-01
-1.117968782782554626e-01 3.123707138001918793e-02 -3.750677704811096191e-01 2.009066641330718994e-01 3.684605360031127930e-01 4.663283750414848328e-02 -2.695657908916473389e-01 1.252948492765426636e-02 9.808929264545440674e-02 2.559548020362854004e-01 -4.629926383495330811e-02 2.093625515699386597e-01 1.466414183378219604e-01 5.943733453750610352e-02 -6.167938932776451111e-02 3.186083137989044189e-01 1.674674749374389648e-01 1.221393570303916931e-01 -9.874910861253738403e-02 -8.591058850288391113e-02 9.588606655597686768e-02 3.115904033184051514e-01 -6.463427841663360596e-02 -2.183053493499755859e-01 -5.570450797677040100e-03 1.812088862061500549e-02 1.233255770057439804e-02 -1.652322113513946533e-01 1.115789785981178284e-01 -4.693260416388511658e-02 2.493165284395217896e-01 1.429184675216674805e-01
-1.812210828065872192e-01 -2.558113038539886475e-01 -1.377106606960296631e-01 -1.959286779165267944e-01 1.643013656139373779e-01 -7.700841873884201050e-02 -1.056937202811241150e-01 2.768982648849487305e-01 -4.932094514369964600e-01 -1.566194891929626465e-01 2.305917441844940186e-01 1.059796847403049469e-02 3.263932093977928162e-02 -1.923009194433689117e-02 -2.080266028642654419e-01 -1.255416125059127808e-01 1.591263562440872192e-01 -7.010612636804580688e-02 6.402199715375900269e-02 -2.759084105491638184e-01 -1.440854184329509735e-02 -5.515487398952245712e-03 5.548496171832084656e-02 -1.751379668712615967e-01 -2.156293988227844238e-01 -2.627015858888626099e-02 7.209414243698120117e-02 -2.353671938180923462e-02 -6.318585574626922607e-02 7.680070400238037109e-02 3.664524555206298828e-01 -2.216190099716186523e-02
5.813673511147499084e-02 -2.232111841440200806e-01 -1.302360892295837402e-01 1.900758408010005951e-02 -6.738810334354639053e-03 -1.498816162347793579e-02 -1.132975667715072632e-01 -1.690967231988906860e-01 -1.815909296274185181e-01 1.588709801435470581e-01 -2.097562253475189209e-01 5.233052372932434082e-01 1.065675318241119385e-01 -1.699470430612564087e-01 1.968563795089721680e-01 2.999328374862670898e-01 5.297210067510604858e-02 1.919621527194976807e-01 4.653314128518104553e-02 -2.239130139350891113e-01 -2.936966121196746826e-01 -3.984316438436508179e-02 -1.790254414081573486e-01 -1.669065058231353760e-01 5.748903378844261169e-02 8.197519928216934204e-03 1.547916829586029053e-01 -5.057002976536750793e-02 5.320316925644874573e-02 -2.775651589035987854e-02 2.266051322221755981e-01 1.349456757307052612e-01
-3.666209280490875244e-01 1.804349422454833984e-01 -1.066782027482986450e-01 3.471735864877700806e-02 4.010449349880218506e-02 -1.099503934383392334e-01 -3.722039610147476196e-02 7.950207591056823730e-02 6.245951354503631592e-02 -4.798314720392227173e-02 -4.852124024182558060e-03 8.791019767522811890e-02 -1.201077830046415329e-02 3.122430443763732910e-01 -1.440685242414474487e-01 1.821090877056121826e-01 1.816171221435070038e-02 -5.165617167949676514e-02 -9.782006591558456421e-02 -5.451228618621826172e-01 -3.227682411670684814e-02 -1.289829909801483154e-01 1.166668534278869629e-01 -1.475664675235748291e-01 5.232961848378181458e-02 7.939307391643524170e-02 3.751757740974426270e-01 -1.333584487438201904e-01 2.630296647548675537e-01 -2.554898848757147789e-03 -8.090520277619361877e-03 -1.841138303279876709e-01
-7.758536189794540405e-02 -4.117820784449577332e-02 1.386682037264108658e-02 8.201721310615539551e-02 4.363988935947418213e-01 1.735184900462627411e-02 -2.718856930732727051e-01 -3.380669280886650085e-02 8.691167086362838745e-02 1.351590007543563843e-01 1.691724546253681183e-02 4.418224096298217773e-01 -2.079204283654689789e-02 2.093002796173095703e-01 6.619887799024581909e-02 1.519446521997451782e-01 6.278449296951293945e-02 1.605531759560108185e-02 -1.970801800489425659e-01 -3.000136911869049072e-01 -8.278393000364303589e-02 -1.373753845691680908e-01 -2.922760546207427979e-01 -1.386145800352096558e-01 -1.735943951644003391e-03 1.534669995307922363e-01 -9.483741596341133118e-04 6.249191705137491226e-03 2.064732164144515991e-01 4.556479863822460175e-03 2.695286571979522705e-01 1.556506454944610596e-01
-2.989143729209899902e-01 3.013161756098270416e-02 -2.890982329845428467e-01 -1.100424900650978088e-01 1.542445570230484009e-01 -1.104855015873908997e-01 -2.351076453924179077e-01 3.029076159000396729e-01 9.655144810676574707e-02 1.309492290019989014e-01 2.727274000644683838e-01 2.518447935581207275e-01 -2.629867196083068848e-02 -7.113664597272872925e-02 -1.877943128347396851e-01 -5.922378227114677429e-02 1.141111776232719421e-01 1.151990517973899841e-01 7.345397025346755981e-02 -2.791224122047424316e-01 2.398920943960547447e-03 -1.316566765308380127e-01 2.942149639129638672e-01 -2.819360196590423584e-01 1.067834347486495972e-02 7.338853552937507629e-03 2.214902080595493317e-02 3.260364755988121033e-02 8.717571943998336792e-02 3.577760607004165649e-02 5.751931667327880859e-02 -3.396025002002716064e-01
-5.540981143712997437e-02 -2.488523721694946289e-01 -1.243202462792396545e-01 -8.326029777526855469e-02 -1.537648141384124756e-01 -3.020578622817993164e-01 -2.094738185405731201e-01 -2.064521238207817078e-02 -5.588444322347640991e-02 -1.283046305179595947e-01 -4.050013050436973572e-02 3.040478825569152832e-01 1.736807823181152344e-01 4.791046027094125748e-03 -2.307072579860687256e-01 2.246703505516052246e-01 -1.403399556875228882e-01 -3.015989786945283413e-04 1.481334865093231201e-01 -3.787603676319122314e-01 -1.608086824417114258e-01 7.974957115948200226e-03 1.381828170269727707e-02 -2.299486100673675537e-01 8.972214162349700928e-02 -1.108941733837127686e-01 1.493913978338241577e-01 -1.848200708627700806e-02 -1.933508813381195068e-01 -1.528486311435699463e-01 2.113832235336303711e-01 3.055151402950286865e-01
-1.538340896368026733e-01 -2.599787116050720215e-01 -1.711989641189575195e-01 -1.967860311269760132e-01 2.980929613113403320e-02 -1.966400295495986938e-01 8.160335570573806763e-02 -1.319144964218139648e-01 -4.741005972027778625e-02 -6.383950263261795044e-02 7.063080370426177979e-02 3.718291223049163818e-02 2.542980909347534180e-01 -2.656436152756214142e-02 -7.846990972757339478e-02 2.558588087558746338e-01 -1.830528378486633301e-01 -2.880015075206756592e-01 -1.930382996797561646e-01 -5.062642693519592285e-01 6.770602893084287643e-03 1.248555630445480347e-01 2.145571261644363403e-01 1.244770213961601257e-01 4.827725887298583984e-02 -4.393361881375312805e-02 1.916674226522445679e-01 1.132577955722808838e-01 -2.027611620724201202e-02 -1.329203993082046509e-01 2.023791223764419556e-01 -1.654134690761566162e-01
1.914793103933334351e-01 1.195110846310853958e-02 -3.107139142230153084e-03 8.151464164257049561e-02 -5.206647142767906189e-02 -1.241090819239616394e-01 -1.528706103563308716e-01 -1.935511827468872070e-03 4.803878255188465118e-03 1.718471571803092957e-02 -1.668213494122028351e-02 1.103377640247344971e-01 2.501865327358245850e-01 6.878957897424697876e-02 -2.143118530511856079e-01 6.603072583675384521e-02 1.012850627303123474e-01 1.167714446783065796e-01 2.080602794885635376e-01 -4.758088886737823486e-01 -2.794343233108520508e-01 -1.258051246404647827e-01 2.287043184041976929e-01 -3.201020359992980957e-01 9.592795744538307190e-03 2.084932476282119751e-02 2.815035581588745117e-01 -6.400711834430694580e-02 -1.584992855787277222e-01 -2.211601585149765015e-01 2.848726809024810791e-01 5.789995566010475159e-02
-3.449321687221527100e-01 1.171230245381593704e-02 -8.226983249187469482e-02 -1.096609458327293396e-01 2.984200119972229004e-01 -1.554769575595855713e-01 -2.350940555334091187e-01 7.636222988367080688e-02 -3.260281085968017578e-01 3.758499324321746826e-01 3.075859043747186661e-03 5.719218403100967407e-02 1.698721349239349365e-01 8.235920965671539307e-02 -4.904906451702117920e-02 1.338734477758407593e-01 3.025922179222106934e-01 -3.642008602619171143e-01 -6.588210165500640869e-02 -1.401967108249664307e-01 -8.548102527856826782e-02 -8.651085197925567627e-02 9.686341136693954468e-02 -7.703885436058044434e-02 -3.943625465035438538e-02 -9.791315346956253052e-02 6.675249338150024414e-02 -5.134093575179576874e-03 -2.195247262716293335e-01 -3.065058961510658264e-02 -1.840302022174000740e-03 -1.946540772914886475e-01
-1.946150064468383789e-01 9.324589371681213379e-02 -2.403812259435653687e-01 9.404486976563930511e-03 2.496443130075931549e-02 -4.533313214778900146e-01 -2.420610487461090088e-01 3.498685359954833984e-02 -4.209704995155334473e-01 -1.741349548101425171e-01 1.593365371227264404e-01 1.330748200416564941e-01 6.540032569319009781e-03 4.043526574969291687e-02 4.731025546789169312e-02 1.096149161458015442e-01 1.208904087543487549e-01 -1.979623287916183472e-01 1.443053185939788818e-01 -1.001478880643844604e-01 1.766879707574844360e-01 -1.126486957073211670e-01 -1.623504459857940674e-01 1.120505854487419128e-01 -1.095176562666893005e-01 -7.700809091329574585e-02 2.391449064016342163e-01 -7.214375655166804790e-04 2.484946399927139282e-01 -6.117355078458786011e-02 2.300418466329574585e-01 -4.512257874011993408e-02
-4.169881939888000488e-01 -2.074193954467773438e-01 -3.125056326389312744e-01 7.377389818429946899e-02 1.195694506168365479e-01 -2.024809122085571289e-01 -1.418645232915878296e-01 -1.051634550094604492e-01 6.799978017807006836e-02 -2.395412325859069824e-02 3.272323682904243469e-02 6.689766049385070801e-02 1.446782648563385010e-01 2.051696479320526123e-01 1.622857898473739624e-01 2.404168695211410522e-01 -2.156382352113723755e-01 5.861145257949829102e-02 7.922941446304321289e-02 -1.914936602115631104e-01 -3.487761020660400391e-01 4.578800499439239502e-02 1.427965015172958374e-01 -1.433339864015579224e-01 1.958942115306854248e-01 3.987859189510345459e-02 6.248814985156059265e-03 3.514778241515159607e-02 -1.888018399477005005e-01 -1.166784688830375671e-01 1.998581290245056152e-01 2.181901335716247559e-01
1.288272906094789505e-02 4.773394390940666199e-02 -2.553025186061859131e-01 6.769116222858428955e-02 1.393383294343948364e-01 -2.762530446052551270e-01 -2.338895499706268311e-01 -1.170221832580864429e-03 1.878099888563156128e-01 4.397214204072952271e-02 -1.017603948712348938e-01 6.612173467874526978e-02 -1.106085032224655151e-01 -2.229511588811874390e-01 3.371338127180933952e-03 3.794038891792297363e-01 9.946195036172866821e-02 -3.061729371547698975e-01 1.761965453624725342e-01 -3.895311355590820312e-01 5.162036046385765076e-02 -3.818824887275695801e-02 -5.318868160247802734e-02 4.671770706772804260e-02 -1.742305010557174683e-01 1.414156518876552582e-02 1.840970367193222046e-01 -2.164350450038909912e-01 1.149956881999969482e-02 -9.030898660421371460e-02 3.086106777191162109e-01 -9.567802399396896362e-02
-1.749698966741561890e-01 1.136254593729972839e-01 -3.386382460594177246e-01 5.330707877874374390e-02 1.308845132589340210e-01 -2.392378151416778564e-01 -1.372763365507125854e-01 5.149447917938232422e-02 -6.062876433134078979e-02 3.534766379743814468e-03 -5.896500498056411743e-02 2.852310538291931152e-01 3.108287155628204346e-01 -2.666758000850677490e-01 -5.922425910830497742e-02 1.236939728260040283e-01 -1.569386124610900879e-01 -1.571735292673110962e-01 -2.437781989574432373e-01 -7.009633630514144897e-02 -2.646583020687103271e-01 1.236490607261657715e-01 -5.449638143181800842e-02 -2.460519373416900635e-01 2.243962138891220093e-01 1.070891097187995911e-01 1.587912589311599731e-01 -1.532986611127853394e-01 2.691825479269027710e-02 1.871131360530853271e-02 2.825181186199188232e-01 1.186927407979965210e-01
-2.192645668983459473e-01 -1.295337378978729248e-01 -1.288026869297027588e-01 1.086087822914123535e-01 3.655561208724975586e-01 -3.751417696475982666e-01 -1.147740408778190613e-01 -2.476406283676624298e-02 -3.903873264789581299e-02 1.982808113098144531e-01 1.814973056316375732e-01 2.708733677864074707e-01 2.281332761049270630e-01 -4.666925221681594849e-02 1.416738629341125488e-01 2.191042304039001465e-01 2.558777928352355957e-01 1.766538321971893311e-01 -2.034942060708999634e-01 -2.126554213464260101e-02 1.891125440597534180e-01 5.518938228487968445e-02 -2.004254907369613647e-01 -1.668357998132705688e-01 -2.012448757886886597e-02 2.123108506202697754e-01 9.512311220169067383e-02 -1.288906186819076538e-01 -6.178084760904312134e-02 1.681069433689117432e-01 1.861767284572124481e-02 1.528688613325357437e-02
-3.481613099575042725e-01 -2.322008311748504639e-01 -1.603752225637435913e-01 5.458873510360717773e-02 1.788874864578247070e-01 -3.071229755878448486e-01 -8.918853104114532471e-02 -6.535422801971435547e-02 2.066209316253662109e-01 -6.952601671218872070e-02 2.882322855293750763e-02 -1.409325283020734787e-03 1.646854877471923828e-01 3.387499973177909851e-02 4.381098598241806030e-02 5.081244744360446930e-03 1.267550420016050339e-02 3.764903172850608826e-02 1.617486774921417236e-02 -2.404487431049346924e-01 -1.333538889884948730e-01 3.165293633937835693e-01 1.879251189529895782e-02 -1.983656436204910278e-01 -2.172476649284362793e-01 7.140721380710601807e-02 2.822146713733673096e-01 1.792692989110946655e-01 -2.338919639587402344e-01 -2.514821887016296387e-01 1.630520448088645935e-02 2.818125486373901367e-01
-4.016321301460266113e-01 -3.079248070716857910e-01 -2.146524637937545776e-01 8.106544613838195801e-02 -1.672703176736831665e-01 -2.060745805501937866e-01 -1.161499246954917908e-01 -5.318391323089599609e-02 -3.510302603244781494e-01 -5.329975485801696777e-02 1.588030457496643066e-01 3.502745330333709717e-01 1.167833134531974792e-01 1.748502627015113831e-02 4.015819355845451355e-02 2.528557181358337402e-01 -8.511882275342941284e-02 -1.251138299703598022e-01 -9.851284325122833252e-02 -4.065658897161483765e-02 -8.321904391050338745e-02 -1.894514858722686768e-01 -1.272320896387100220e-01 1.605419963598251343e-01 -3.628905490040779114e-02 2.384974658489227295e-01 1.716665029525756836e-01 1.612567752599716187e-01 1.292963922023773193e-01 -3.149034082889556885e-02 -9.853458032011985779e-03 -2.195211686193943024e-02
-2.900599837303161621e-01 -1.069953516125679016e-01 -3.034194111824035645e-01 3.497907221317291260e-01 2.997784316539764404e-01 1.368429064750671387e-01 -1.347860395908355713e-01 -3.747013956308364868e-02 -2.349023967981338501e-01 -6.810628622770309448e-02 -4.930109903216362000e-02 2.505640983581542969e-01 1.225468590855598450e-01 -1.942646354436874390e-01 -2.947045266628265381e-01 2.435446828603744507e-01 6.231365352869033813e-02 -7.549146562814712524e-02 -8.832904696464538574e-02 -1.428204327821731567e-01 -8.945011347532272339e-02 2.129255607724189758e-02 -8.600839227437973022e-02 -2.483136057853698730e-01 -1.291091442108154297e-01 -2.066366225481033325e-01 2.054915763437747955e-03 1.715199276804924011e-02 -1.995989680290222168e-01 -3.278812393546104431e-02 1.017387732863426208e-01 -1.079763621091842651e-01
-1.476840078830718994e-01 -9.856019169092178345e-02 3.205234557390213013e-02 6.158360838890075684e-02 3.113254606723785400e-01 -2.865382134914398193e-01 -2.090392410755157471e-01 -9.374599903821945190e-02 1.154824718832969666e-02 -1.836791187524795532e-01 1.714502871036529541e-01 2.632479071617126465e-01 -1.459668297320604324e-02 2.405381500720977783e-01 -1.357563883066177368e-01 1.143184304237365723e-01 -1.304243505001068115e-01 1.062496528029441833e-01 2.168835699558258057e-02 -2.491689026355743408e-01 -1.990604959428310394e-02 3.036441206932067871e-01 1.907991319894790649e-01 -1.804422289133071899e-01 -2.048312276601791382e-01 5.303400382399559021e-02 2.087072879076004028e-01 5.324675515294075012e-02 -2.217724621295928955e-01 -3.077524304389953613e-01 5.724265426397323608e-02 1.387709230184555054e-01
-1.459231227636337280e-01 3.701980039477348328e-02 -4.444806650280952454e-02 2.526328861713409424e-01 2.056124806404113770e-01 -1.882305592298507690e-01 -4.993281513452529907e-02 2.693170914426445961e-03 -2.826100289821624756e-01 2.092709243297576904e-01 4.082360863685607910e-02 2.455311268568038940e-01 1.669979691505432129e-01 -2.193643525242805481e-02 -3.150961920619010925e-02 1.802387088537216187e-02 1.547535210847854614e-01 -3.414767682552337646e-01 -2.049043029546737671e-02 -1.803436428308486938e-01 1.257886458188295364e-02 -2.380617111921310425e-01 -1.878669708967208862e-01 -1.871663480997085571e-01 -1.372439861297607422e-01 3.236723840236663818e-01 5.673950165510177612e-02 -7.385106384754180908e-02 3.763076663017272949e-01 -1.008022800087928772e-01 1.624068170785903931e-01 -7.038387656211853027e-02
-3.261095285415649414e-01 -8.768166601657867432e-02 -2.990923523902893066e-01 1.252523511648178101e-01 -1.810806989669799805e-01 -2.613725066184997559e-01 -1.182668209075927734e-01 4.640458151698112488e-02 -2.058366984128952026e-01 1.723473072052001953e-01 1.762392744421958923e-02 3.264269232749938965e-01 2.411433011293411255e-01 5.421483889222145081e-02 6.514621432870626450e-03 2.259549051523208618e-01 -3.749904409050941467e-02 -3.546219468116760254e-01 -1.053743064403533936e-01 7.906407117843627930e-02 -1.810854375362396240e-01 -4.970050230622291565e-02 6.544356793165206909e-02 -6.190479919314384460e-02 2.028681188821792603e-01 2.792277336120605469e-01 1.763680279254913330e-01 -8.021186292171478271e-02 3.794336318969726562e-02 5.376553162932395935e-02 4.118108376860618591e-02 -1.478663831949234009e-01
-3.626776933670043945e-01 8.000198751688003540e-02 6.019918248057365417e-02 1.732253283262252808e-01 1.701155602931976318e-01 -3.537067472934722900e-01 -1.419740766286849976e-01 9.463923424482345581e-02 -8.538752049207687378e-02 2.074894122779369354e-02 3.747206646949052811e-03 8.503491990268230438e-03 1.869329810142517090e-01 1.043127030134201050e-01 2.309332787990570068e-01 2.089340537786483765e-01 -1.481234729290008545e-01 -1.053963527083396912e-01 -2.621015310287475586e-01 -1.412567496299743652e-01 8.530685305595397949e-02 6.057731062173843384e-02 -2.192257903516292572e-02 -4.119803309440612793e-01 -1.725704520940780640e-01 1.011945158243179321e-01 8.502441644668579102e-02 1.254331916570663452e-01 2.975387871265411377e-01 4.464164376258850098e-02 5.100163817405700684e-02 -1.889286190271377563e-01
-8.345554769039154053e-02 -8.545666188001632690e-02 -2.231049388647079468e-01 1.048659440129995346e-02 2.987308613955974579e-02 -3.013612329959869385e-01 -3.167220354080200195e-01 5.956879816949367523e-03 2.876580059528350830e-01 -3.184930980205535889e-02 1.321681290864944458e-01 1.186884939670562744e-01 -1.747892498970031738e-01 -4.163587838411331177e-02 8.160688728094100952e-02 2.844695448875427246e-01 1.120551899075508118e-01 -3.388462960720062256e-01 2.544562816619873047e-01 -3.705985546112060547e-01 3.162718564271926880e-02 9.551680833101272583e-02 -6.750182062387466431e-02 -1.045979708433151245e-01 -2.476960420608520508e-01 -1.417050212621688843e-01 1.154257431626319885e-01 -1.294155865907669067e-01 -1.834108680486679077e-02 -4.485127702355384827e-02 1.948652863502502441e-01 4.113147780299186707e-02
-1.130278408527374268e-01 -3.691648691892623901e-02 -1.580548286437988281e-01 6.467319279909133911e-02 2.738042473793029785e-01 -2.364114820957183838e-01 -1.464193612337112427e-01 -5.778762698173522949e-02 2.949206829071044922e-01 -1.357415574602782726e-03 -4.153298959136009216e-02 2.274661362171173096e-01 -2.184343189001083374e-01 -2.018842995166778564e-01 -1.162251532077789307e-01 3.591212332248687744e-01 1.525858230888843536e-02 -2.263152152299880981e-01 9.277623146772384644e-02 -3.278816938400268555e-01 -1.815438270568847656e-02 8.345687761902809143e-03 -2.968065254390239716e-02 -6.209784653037786484e-03 -1.899420469999313354e-01 -2.704190462827682495e-02 2.124071419239044189e-01 -1.814318299293518066e-01 2.991188503801822662e-02 -2.624623477458953857e-02 3.302212357521057129e-01 -1.879112124443054199e-01
-1.373686790466308594e-01 8.812624216079711914e-02 4.879779182374477386e-03 2.777805924415588379e-01 8.650927990674972534e-02 -2.279752343893051147e-01 -1.597703397274017334e-01 -1.206650957465171814e-01 -1.871004104614257812e-01 -8.006259799003601074e-03 -5.343419685959815979e-02 4.345419108867645264e-01 -7.037814240902662277e-03 1.572387106716632843e-02 -2.186015397310256958e-01 2.921723127365112305e-01 1.923282444477081299e-01 1.086374968290328979e-01 -2.346926629543304443e-01 -1.015737652778625488e-01 -1.797397583723068237e-01 -1.974476277828216553e-01 -2.884323894977569580e-01 -1.653118729591369629e-01 -7.540384307503700256e-03 8.502107858657836914e-02 1.213015913963317871e-01 1.029308810830116272e-01 -2.118154317140579224e-01 6.341520929709076881e-04 2.345807105302810669e-01 -8.911789208650588989e-02
7.261514663696289062e-02 -4.188080132007598877e-02 -2.751995921134948730e-01 2.399756014347076416e-01 1.187378317117691040e-01 -2.659308016300201416e-01 -3.536850512027740479e-01 -3.483545035123825073e-02 -7.278529554605484009e-02 7.098532747477293015e-03 9.179031848907470703e-02 4.326974228024482727e-02 3.403934240341186523e-01 1.657257825136184692e-01 2.768375277519226074e-01 -3.106950595974922180e-02 2.503751516342163086e-01 -3.114855475723743439e-02 -9.716533822938799858e-04 -3.498895466327667236e-01 1.538788378238677979e-01 8.295944333076477051e-02 -2.701549530029296875e-01 -8.814442902803421021e-02 5.172907933592796326e-02 5.330142751336097717e-02 7.148726377636194229e-03 1.380254980176687241e-02 -1.856666430830955505e-02 4.850806668400764465e-02 2.470007985830307007e-01 2.123235613107681274e-01
-3.106276988983154297e-01 -9.867205284535884857e-03 -1.451746076345443726e-01 1.844129115343093872e-01 2.047858685255050659e-01 -5.776716023683547974e-02 -9.586749225854873657e-02 -2.856118977069854736e-02 -1.994927525520324707e-01 2.581157088279724121e-01 -1.424320340156555176e-01 1.843633949756622314e-01 1.122464314103126526e-01 -2.550840079784393311e-01 -1.573513150215148926e-01 1.592183262109756470e-01 1.563934832811355591e-01 -3.052191995084285736e-02 5.072420462965965271e-02 -1.528099179267883301e-01 -2.054127305746078491e-01 5.807193368673324585e-02 -1.893912106752395630e-01 -1.419530212879180908e-01 -1.673896908760070801e-01 -1.562892496585845947e-01 -5.592177808284759521e-02 2.924203276634216309e-01 -3.443105518817901611e-01 -5.685602128505706787e-02 2.813056111335754395e-01 -9.836312383413314819e-02
-2.142466455698013306e-01 -7.369054853916168213e-02 -2.301383018493652344e-01 -1.099950298666954041e-01 1.109307259321212769e-01 -1.174409687519073486e-01 -6.733860075473785400e-02 3.672520816326141357e-01 5.318368226289749146e-02 1.429965198040008545e-01 1.518149524927139282e-01 3.989540040493011475e-01 -3.908235207200050354e-02 -1.144960597157478333e-01 -2.263004630804061890e-01 -5.425811186432838440e-02 6.536319106817245483e-02 1.361335515975952148e-01 -4.524847865104675293e-02 -2.368687242269515991e-01 -1.190082654356956482e-01 -4.457820579409599304e-02 3.132548332214355469e-01 -3.079463839530944824e-01 -2.027947008609771729e-01 1.755539774894714355e-01 6.010144576430320740e-02 8.750960230827331543e-02 1.082992926239967346e-01 -1.629544645547866821e-01 -4.529054462909698486e-02 -1.737817972898483276e-01
-2.485340386629104614e-01 -4.780437424778938293e-02 -2.419338226318359375e-01 4.772897064685821533e-02 -8.589159697294235229e-02 -2.119839750230312347e-02 -1.250646859407424927e-01 1.305237561464309692e-01 -2.643952369689941406e-01 4.335771501064300537e-02 -1.059939041733741760e-01 -1.327362842857837677e-02 1.145831346511840820e-01 3.479707837104797363e-01 -1.606533527374267578e-01 1.693638265132904053e-01 1.206387355923652649e-01 -1.603809297084808350e-01 -3.238790854811668396e-02 -2.153833061456680298e-01 1.766209304332733154e-01 -1.752997636795043945e-01 -1.257377266883850098e-01 3.717556223273277283e-02 2.802661806344985962e-02 1.848605871200561523e-01 2.313551008701324463e-01 -3.022904694080352783e-01 -2.212978750467300415e-01 -3.094333708286285400e-01 1.987156420946121216e-01 -1.783924102783203125e-01
3.299728035926818848e-03 -2.066387981176376343e-01 -1.728812456130981445e-01 1.243258565664291382e-01 8.682027459144592285e-02 -1.404779851436614990e-01 -4.028514027595520020e-01 1.670710891485214233e-01 -2.782940268516540527e-01 2.367746680974960327e-01 -2.759331651031970978e-02 1.431157141923904419e-01 2.290158420801162720e-01 1.452330201864242554e-01 -1.133721470832824707e-01 4.027610421180725098e-01 1.768127679824829102e-01 -9.944381564855575562e-02 1.045526564121246338e-01 -1.082150712609291077e-01 1.057889163494110107e-01 -1.101870685815811157e-01 5.726408213376998901e-02 -1.981963366270065308e-01 -1.703223735094070435e-01 2.594562768936157227e-01 -9.270431101322174072e-02 1.273998469114303589e-01 7.987286150455474854e-02 6.716550141572952271e-02 8.044971525669097900e-02 -1.513439863920211792e-01
-3.276174366474151611e-01 1.085253357887268066e-01 -2.148201465606689453e-01 5.101318284869194031e-02 4.835975542664527893e-02 -2.039503604173660278e-01 -3.351266682147979736e-01 -1.048233136534690857e-01 2.645741105079650879e-01 -1.979258097708225250e-02 -1.889446526765823364e-01 3.192329406738281250e-02 2.493212232366204262e-03 -2.603136599063873291e-01 -2.496135048568248749e-02 4.018381536006927490e-01 -6.307288259267807007e-02 -1.308324486017227173e-01 1.275573372840881348e-01 -1.266572475433349609e-01 3.481588512659072876e-02 1.222118213772773743e-01 4.408162459731101990e-02 7.150292396545410156e-02 -2.171508222818374634e-02 2.320552766323089600e-01 3.744805157184600830e-01 2.880172803997993469e-03 2.378468215465545654e-02 -6.824967265129089355e-02 2.184499949216842651e-01 -6.171536818146705627e-02
-4.201548397541046143e-01 -3.449542820453643799e-02 -2.159588485956192017e-01 -1.637884788215160370e-02 1.350657641887664795e-01 -9.978450089693069458e-02 -2.532942295074462891e-01 1.434811502695083618e-01 -2.114169001579284668e-01 -1.339436769485473633e-01 5.019210651516914368e-02 2.015954703092575073e-01 1.926976442337036133e-02 2.621704339981079102e-01 1.047558635473251343e-01 2.256729602813720703e-01 4.275735840201377869e-02 -1.815902888774871826e-01 5.007217824459075928e-02 -2.159205675125122070e-01 -3.660302758216857910e-01 8.086659759283065796e-02 4.739461839199066162e-02 8.588389307260513306e-02 1.351992934942245483e-01 7.814223319292068481e-02 1.449807882308959961e-01 2.162422537803649902e-01 -1.343783289194107056e-01 -9.688520431518554688e-02 8.028417080640792847e-02 2.559241354465484619e-01
-3.088956475257873535e-01 1.419447660446166992e-01 -1.384709477424621582e-01 -5.329273641109466553e-02 -3.089787997305393219e-02 -3.250566124916076660e-01 -2.106497734785079956e-01 9.736617654561996460e-02 -1.896054148674011230e-01 -1.143041159957647324e-02 9.963520616292953491e-02 1.502615958452224731e-01 3.645802736282348633e-01 -2.886140644550323486e-01 2.967171967029571533e-01 -1.048483774065971375e-01 1.654090881347656250e-01 -1.736252605915069580e-01 -1.728796809911727905e-01 -2.662975490093231201e-01 2.497048117220401764e-02 1.266967412084341049e-02 -4.242400825023651123e-02 -4.616380855441093445e-02 9.961205720901489258e-02 -3.912949562072753906e-02 2.592328786849975586e-01 -1.184716746211051941e-01 -1.256769597530364990e-01 -1.770264804363250732e-01 1.285309903323650360e-02 -1.228877529501914978e-01
-2.918043732643127441e-01 -1.972089707851409912e-02 -3.713931143283843994e-01 2.962016165256500244e-01 3.004510402679443359e-01 -6.794046610593795776e-02 -1.198682412505149841e-01 -3.962688520550727844e-02 -1.405847072601318359e-01 -2.007364993914961815e-03 1.412525624036788940e-01 2.211346924304962158e-01 -5.313650891184806824e-02 -2.526052594184875488e-01 -3.737266659736633301e-01 2.990718185901641846e-01 3.763044625520706177e-02 -2.627261355519294739e-02 -5.188130587339401245e-02 -1.266913563013076782e-01 -6.667669117450714111e-02 8.293411880731582642e-02 -1.464661657810211182e-01 -4.786702990531921387e-02 -1.970831863582134247e-02 -7.385459542274475098e-02 -1.553292721509933472e-01 2.450747787952423096e-01 -1.071105003356933594e-01 1.595046371221542358e-02 1.681865304708480835e-01 -8.738755434751510620e-02
-1.367655545473098755e-01 9.623600542545318604e-02 -3.363372385501861572e-01 -4.353750497102737427e-02 -1.786100445315241814e-03 -5.252065062522888184e-01 -1.735906600952148438e-01 2.042831182479858398e-01 -4.090921580791473389e-02 -6.400781124830245972e-02 1.182605177164077759e-01 1.314388215541839600e-01 1.085618585348129272e-01 -1.023825258016586304e-01 -1.361175775527954102e-01 1.062885001301765442e-01 1.651257276535034180e-01 8.491648733615875244e-02 -2.433352768421173096e-01 -1.260837763547897339e-01 -4.144312143325805664e-01 -1.935731619596481323e-02 7.984754443168640137e-02 -1.770461946725845337e-01 1.116498708724975586e-01 -1.098809391260147095e-01 9.941461682319641113e-02 4.707475006580352783e-02 -5.264232680201530457e-02 -2.147275060415267944e-01 5.672020837664604187e-02 1.095871105790138245e-01
-1.922416538000106812e-01 1.055766567587852478e-01 -3.449448943138122559e-02 -5.016280710697174072e-02 2.225582748651504517e-01 9.155362844467163086e-02 -1.751606911420822144e-01 8.434846997261047363e-02 -7.154757529497146606e-02 2.546633183956146240e-01 -1.229473724961280823e-01 3.479407727718353271e-01 1.550507247447967529e-01 -4.831025842577219009e-03 -1.411793828010559082e-01 2.923094034194946289e-01 1.780044287443161011e-01 -1.332906633615493774e-01 5.999343842267990112e-02 -1.674093119800090790e-02 -1.651808060705661774e-02 8.404641598463058472e-02 -1.269085854291915894e-01 -3.741171061992645264e-01 7.414341717958450317e-02 2.079159766435623169e-01 8.775664120912551880e-02 -2.762727737426757812e-01 -4.358312860131263733e-02 -1.660402268171310425e-01 3.444497585296630859e-01 -1.388608366250991821e-01
-3.158232271671295166e-01 -3.387067466974258423e-03 -3.804257810115814209e-01 -2.499217242002487183e-01 2.826700210571289062e-01 -1.273015439510345459e-01 -7.623108476400375366e-02 7.362326234579086304e-02 -2.518281936645507812e-01 1.111768782138824463e-01 -1.617415994405746460e-01 -6.073827669024467468e-02 -1.795279383659362793e-01 -4.440152272582054138e-02 -1.957149654626846313e-01 2.453304827213287354e-01 -2.167238667607307434e-02 -4.221067950129508972e-02 -2.848865464329719543e-02 -2.315893620252609253e-01 -5.730380490422248840e-02 1.574563384056091309e-01 1.636413484811782837e-01 -1.006735041737556458e-01 -1.222364678978919983e-01 -8.794958889484405518e-02 2.297362126410007477e-02 3.794629573822021484e-01 2.989245206117630005e-02 -1.272081583738327026e-01 1.322739869356155396e-01 1.547397375106811523e-01
-1.587822884321212769e-01 1.798274517059326172e-01 -1.874032914638519287e-01 -2.535907030105590820e-01 2.421489357948303223e-02 -1.779752820730209351e-01 -2.245020419359207153e-01 3.358283042907714844e-01 6.023909151554107666e-02 3.147145509719848633e-01 -2.975940704345703125e-02 9.535637497901916504e-02 7.260057330131530762e-02 1.622837781906127930e-02 1.276462227106094360e-01 2.495311647653579712e-01 5.597411096096038818e-02 7.076470553874969482e-02 -3.023002669215202332e-02 -2.216835618019104004e-01 -1.856126338243484497e-01 3.412098288536071777e-01 -1.002698391675949097e-02 1.395977288484573364e-01 1.319918781518936157e-01 1.035604625940322876e-01 2.195573151111602783e-01 -6.141042336821556091e-02 -1.948180198669433594e-01 -6.799720227718353271e-02 3.115292787551879883e-01 -4.917974025011062622e-02
-1.949979960918426514e-01 -3.587351143360137939e-01 -2.160606682300567627e-01 1.627885848283767700e-01 1.508733332157135010e-01 -3.601478636264801025e-01 -2.960613369941711426e-01 8.606137335300445557e-02 -1.219414025545120239e-01 -2.734740637242794037e-02 1.877041310071945190e-01 2.767081558704376221e-01 1.431604027748107910e-01 1.705901622772216797e-01 5.852888152003288269e-02 4.457278922200202942e-02 -2.112703621387481689e-01 2.028975337743759155e-01 9.563080221414566040e-02 -1.347361207008361816e-01 -1.195332184433937073e-01 -1.326116323471069336e-01 8.028712868690490723e-02 -1.183237135410308838e-01 -9.136541932821273804e-02 1.512332819402217865e-02 9.214898198843002319e-02 9.189158678054809570e-02 -2.897630333900451660e-01 -2.296881079673767090e-01 4.951555281877517700e-02 -6.571177858859300613e-03
6.797704845666885376e-02 4.949291795492172241e-02 -1.975639164447784424e-01 4.472986608743667603e-02 9.954085201025009155e-02 -1.299659013748168945e-01 -3.033381998538970947e-01 -1.794330962002277374e-02 4.925110936164855957e-02 1.904838681221008301e-01 -1.391425728797912598e-01 2.057688981294631958e-01 8.604057133197784424e-02 2.260352671146392822e-01 -2.761822380125522614e-02 3.984675109386444092e-01 4.611518681049346924e-01 6.202046573162078857e-02 -5.321596190333366394e-02 -2.730980217456817627e-01 8.395991474390029907e-02 -1.091662570834159851e-01 -1.003886088728904724e-01 -2.094117850065231323e-01 8.407967537641525269e-02 2.978311777114868164e-01 1.280180960893630981e-01 -1.042111963033676147e-01 2.919648075476288795e-03 7.514786720275878906e-02 1.371757537126541138e-01 1.519372337497770786e-03
-2.805508673191070557e-01 -1.370560079813003540e-01 -1.715960949659347534e-01 3.348530502989888191e-03 3.257859349250793457e-01 -6.718812882900238037e-02 -1.871491521596908569e-01 -1.400113552808761597e-01 1.910003274679183960e-02 8.155148476362228394e-02 2.835093736648559570e-01 4.356414675712585449e-01 -5.463445931673049927e-02 2.699866890907287598e-02 -2.556234598159790039e-01 6.074759736657142639e-02 1.361991912126541138e-01 1.930264197289943695e-02 -9.892937541007995605e-02 -3.362742438912391663e-02 -1.453759223222732544e-01 -6.156529858708381653e-02 -3.495473265647888184e-01 -2.638240158557891846e-01 1.893972903490066528e-01 1.830983459949493408e-01 -5.578947067260742188e-02 -1.543861478567123413e-01 -3.520002588629722595e-02 9.601020254194736481e-03 2.497777901589870453e-02 1.140060275793075562e-01
-1.939886659383773804e-01 1.545011252164840698e-01 -1.475535780191421509e-01 -1.010373830795288086e-01 2.747230827808380127e-01 -3.234587013721466064e-01 -6.198183074593544006e-02 7.630099356174468994e-02 2.209841907024383545e-01 1.516127139329910278e-01 4.138962328433990479e-01 1.506310701370239258e-01 2.480445802211761475e-01 -1.301405280828475952e-01 -9.128375910222530365e-03 7.602906227111816406e-02 1.873646676540374756e-01 1.435505319386720657e-02 8.558173477649688721e-02 -1.279474943876266479e-01 1.244466751813888550e-01 -9.781783819198608398e-02 1.158749461174011230e-01 -3.900097012519836426e-01 -1.785135865211486816e-01 2.925409749150276184e-02 -8.649042248725891113e-02 1.995771229267120361e-01 6.940434686839580536e-03 1.441569477319717407e-01 1.004520878195762634e-01 7.783340662717819214e-02
-1.866521686315536499e-01 1.087980046868324280e-01 2.518813684582710266e-02 1.080629378557205200e-01 1.674312353134155273e-01 -3.226518332958221436e-01 -1.668123453855514526e-01 1.354325264692306519e-01 -3.201318383216857910e-01 1.537563204765319824e-01 3.095666468143463135e-01 1.463951617479324341e-01 -1.296307891607284546e-01 -4.469741135835647583e-02 -2.916093170642852783e-01 1.260339170694351196e-01 6.214099004864692688e-02 -4.120717942714691162e-02 -5.644950643181800842e-02 -2.022164165973663330e-01 8.438366651535034180e-02 -2.383999228477478027e-01 -7.083395868539810181e-02 -3.083173930644989014e-01 -1.612146571278572083e-02 1.712983101606369019e-01 1.508196145296096802e-01 -3.543227612972259521e-01 -3.328092023730278015e-02 -3.576316311955451965e-02 -3.986258432269096375e-02 -6.368394941091537476e-02
-2.953204698860645294e-02 -9.864117205142974854e-02 -1.582274287939071655e-01 -8.232819288969039917e-02 9.394415467977523804e-02 -1.237618550658226013e-01 -3.659324049949645996e-01 -1.788828521966934204e-01 -6.081108003854751587e-02 1.121067628264427185e-01 -5.046768486499786377e-02 4.601886495947837830e-02 3.764927983283996582e-01 1.802016645669937134e-01 1.957041770219802856e-01 1.152833625674247742e-01 -9.055145829916000366e-02 -4.437498748302459717e-03 -6.979710608720779419e-02 -3.029164671897888184e-01 2.247849851846694946e-02 9.181620553135871887e-03 -2.160794883966445923e-01 -8.967296779155731201e-02 1.020657867193222046e-01 -3.362161293625831604e-02 -3.145345672965049744e-02 -9.411846101284027100e-02 -1.436670422554016113e-01 1.855595856904983521e-01 5.294548273086547852e-01 -6.192218884825706482e-02
-1.644310206174850464e-01 -1.145869493484497070e-01 -2.689280211925506592e-01 -7.235274463891983032e-02 7.936168462038040161e-02 3.890885412693023682e-02 -2.283896505832672119e-01 -1.660954952239990234e-01 -2.735632061958312988e-01 1.772028803825378418e-01 2.571803927421569824e-01 2.613813281059265137e-01 -1.693517714738845825e-02 1.422415375709533691e-01 1.258653700351715088e-01 1.475552618503570557e-01 1.156815364956855774e-01 -2.390803545713424683e-01 -2.327878475189208984e-01 -1.792674958705902100e-01 -1.049322858452796936e-01 -2.661213576793670654e-01 -1.899491399526596069e-01 -5.023991316556930542e-02 -2.810565233230590820e-01 1.504637449979782104e-01 2.962928079068660736e-02 1.895266771316528320e-01 -1.294801291078329086e-02 1.456153094768524170e-01 2.418443113565444946e-01 -1.686151139438152313e-02
-3.210651278495788574e-01 -8.916380256414413452e-02 -2.049307376146316528e-01 -1.287174820899963379e-01 1.385544091463088989e-01 -2.794701457023620605e-01 3.508290275931358337e-02 -7.447210140526294708e-03 1.641283780336380005e-01 2.428411841392517090e-01 -1.502405554056167603e-01 1.814002543687820435e-01 2.270553112030029297e-01 3.678117394447326660e-01 1.328937709331512451e-02 2.280190438032150269e-01 -1.439520865678787231e-01 -1.253309994935989380e-01 1.559164375066757202e-01 -3.068956732749938965e-01 -1.922905296087265015e-01 5.296955630183219910e-02 8.471948653459548950e-02 -1.086593344807624817e-01 5.417392030358314514e-02 -1.264566332101821899e-01 1.436808556318283081e-01 7.335968315601348877e-02 -8.504177629947662354e-02 -9.400603361427783966e-03 1.732473224401473999e-01 2.354577779769897461e-01
-3.825573325157165527e-01 -5.803430080413818359e-02 -1.480516791343688965e-01 1.706355065107345581e-02 4.979512840509414673e-02 -1.298842430114746094e-01 -1.504195779561996460e-01 -1.169913560152053833e-01 -2.428656220436096191e-01 3.542675971984863281e-01 1.190867722034454346e-01 1.492511481046676636e-01 4.165325313806533813e-02 1.728408932685852051e-01 -4.606284201145172119e-02 1.361429095268249512e-01 1.937935501337051392e-01 -5.862772464752197266e-01 -1.025640517473220825e-01 -2.793149277567863464e-02 3.155156737193465233e-03 -1.215320453047752380e-01 -5.552229657769203186e-02 -2.032922953367233276e-01 -1.995223201811313629e-02 1.192970648407936096e-01 -5.570488795638084412e-02 5.889867991209030151e-02 -1.072320491075515747e-01 -3.400618955492973328e-02 8.789083361625671387e-02 -7.646953314542770386e-02
-2.515054643154144287e-01 -2.634820714592933655e-02 -3.875811770558357239e-02 1.320102363824844360e-01 1.902251094579696655e-01 -1.927540153264999390e-01 -5.912389233708381653e-02 4.722140356898307800e-02 -2.986549139022827148e-01 -2.020507156848907471e-01 -6.666170060634613037e-02 8.503132313489913940e-02 6.943493336439132690e-02 2.950429618358612061e-01 -4.783263429999351501e-03 3.480659127235412598e-01 1.227358207106590271e-01 -3.847051262855529785e-01 1.046581715345382690e-01 -1.472593098878860474e-01 -1.546238213777542114e-01 2.647182345390319824e-02 2.275651693344116211e-01 6.218588352203369141e-02 9.771510213613510132e-02 -5.491330847144126892e-02 1.497672051191329956e-01 1.380479186773300171e-01 -2.281248420476913452e-01 -2.313113063573837280e-01 2.154052257537841797e-01 -3.687379136681556702e-02
-2.476751655340194702e-01 -4.434992745518684387e-02 -2.217721343040466309e-01 -4.282392561435699463e-02 1.088284701108932495e-01 -3.572597801685333252e-01 -2.218449711799621582e-01 8.912051469087600708e-02 3.151218295097351074e-01 8.161791414022445679e-02 -1.116662770509719849e-01 9.253849834203720093e-02 -1.761598736047744751e-01 -1.575924605131149292e-01 -4.122954979538917542e-02 2.999622225761413574e-01 3.118077665567398071e-02 -2.217513620853424072e-01 2.034597992897033691e-01 -3.384298086166381836e-01 -4.089579358696937561e-02 -4.656133055686950684e-02 2.618740499019622803e-02 1.121865361928939819e-01 -1.209598407149314880e-01 5.759343132376670837e-02 1.726836562156677246e-01 -1.565865874290466309e-01 -3.868998587131500244e-02 1.050748825073242188e-01 3.192605078220367432e-01 -6.749659031629562378e-02
-2.634469568729400635e-01 -2.788346409797668457e-01 -2.548407316207885742e-01 5.630501732230186462e-02 1.825474202632904053e-01 -3.466547429561614990e-01 -3.053153753280639648e-01 5.716950632631778717e-03 -6.292017549276351929e-02 3.751716809347271919e-03 9.156773239374160767e-02 2.918625175952911377e-01 1.521803438663482666e-01 4.346413537859916687e-02 1.147613972425460815e-01 8.499976247549057007e-03 -2.155934870243072510e-01 1.525300145149230957e-01 -3.602636978030204773e-02 -1.714585870504379272e-01 -1.911865919828414917e-01 -1.874669641256332397e-01 2.015125304460525513e-01 -1.178598552942276001e-01 -1.577418297529220581e-02 -5.227560922503471375e-02 4.917046055197715759e-02 1.046255230903625488e-01 -3.570150434970855713e-01 2.467176504433155060e-02 1.614545434713363647e-01 7.098990678787231445e-02
-1.280549019575119019e-01 -1.064013615250587463e-01 -1.333583742380142212e-01 1.210905089974403381e-01 7.700177375227212906e-04 -2.452761083841323853e-01 -4.687423259019851685e-02 -2.860290408134460449e-01 -2.283907681703567505e-01 2.792544364929199219e-01 1.235656142234802246e-01 1.771408505737781525e-02 2.661361396312713623e-01 -4.765660502016544342e-03 3.653255850076675415e-02 6.433908641338348389e-02 5.901627009734511375e-04 1.173294559121131897e-01 3.192326426506042480e-01 -3.725382983684539795e-01 9.016896784305572510e-02 2.375819832086563110e-01 3.503020852804183960e-02 -7.846620678901672363e-02 -8.123379200696945190e-02 8.125665038824081421e-02 3.499167859554290771e-01 -1.742178499698638916e-01 -1.536134183406829834e-01 -1.782760471105575562e-01 6.604748964309692383e-02 -1.464656442403793335e-01
-3.944749534130096436e-01 -1.426179856061935425e-01 -3.324700891971588135e-01 7.360531482845544815e-03 1.337388902902603149e-01 -2.167393714189529419e-01 2.628844417631626129e-02 9.864955395460128784e-02 1.176276709884405136e-02 -4.667805507779121399e-02 -1.378943175077438354e-01 -4.835427552461624146e-02 2.398433834314346313e-01 2.907891869544982910e-01 -1.282135993242263794e-01 8.175206184387207031e-02 -4.714573174715042114e-02 -2.055834978818893433e-03 2.524061203002929688e-01 -2.906786799430847168e-01 -1.839260458946228027e-01 4.623539373278617859e-02 1.598021984100341797e-01 -1.680419594049453735e-01 1.543919742107391357e-01 -8.929130434989929199e-02 2.025655657052993774e-01 1.199586242437362671e-01 -1.593065112829208374e-01 -2.010410577058792114e-01 1.775233298540115356e-01 1.567936688661575317e-01
-2.965508997440338135e-01 -1.045983284711837769e-02 -2.148558944463729858e-01 1.242836192250251770e-01 5.619011074304580688e-02 -3.154911100864410400e-01 -2.469619363546371460e-01 2.661994397640228271e-01 -2.238920927047729492e-01 -2.644718810915946960e-02 1.364346407353878021e-02 -1.187242418527603149e-01 -9.933742694556713104e-03 7.328129559755325317e-02 3.436655551195144653e-02 1.771303862333297729e-01 1.177150085568428040e-01 1.985305696725845337e-01 1.285151541233062744e-01 -1.192373502999544144e-02 1.695636510848999023e-01 6.912252306938171387e-02 1.984592676162719727e-01 -1.203891038894653320e-01 1.528181787580251694e-02 5.826048925518989563e-02 2.491983324289321899e-01 -2.644239962100982666e-01 1.476109325885772705e-01 -1.328963339328765869e-01 3.272217214107513428e-01 2.704617381095886230e-01
-8.618383854627609253e-02 -1.679919064044952393e-01 -6.533761322498321533e-02 -1.251094937324523926e-01 2.280707061290740967e-01 -3.745186030864715576e-01 -2.880660295486450195e-01 2.191199213266372681e-01 4.353154450654983521e-02 -2.273618131875991821e-01 2.493251115083694458e-02 1.840066909790039062e-01 -1.087088137865066528e-01 -2.380879037082195282e-02 2.660364806652069092e-01 1.034670099616050720e-01 -6.810510903596878052e-02 1.482444852590560913e-01 1.430553942918777466e-01 -4.687320291996002197e-01 -1.716776788234710693e-01 -4.500718787312507629e-02 -2.164625097066164017e-03 2.921195328235626221e-02 -9.137380868196487427e-02 -3.459594771265983582e-02 2.795537700876593590e-03 -9.284530580043792725e-02 -1.077136397361755371e-01 7.302443683147430420e-02 3.219707012176513672e-01 -3.605062887072563171e-02
-1.688604503870010376e-01 -2.604499161243438721e-01 -1.779625117778778076e-01 1.761739887297153473e-02 1.530320644378662109e-01 -7.365683466196060181e-02 -3.023750483989715576e-01 -1.634607464075088501e-01 1.531674563884735107e-01 -5.361788719892501831e-02 -1.555498987436294556e-01 1.744118332862854004e-01 8.621090091764926910e-03 1.595488637685775757e-01 -1.899795234203338623e-02 1.379705518484115601e-01 -1.104114800691604614e-01 9.312968701124191284e-02 7.490145415067672729e-02 -3.351111412048339844e-01 -4.300000146031379700e-02 2.717427611351013184e-01 1.649404317140579224e-01 -2.610187828540802002e-01 -8.597440272569656372e-02 2.116156965494155884e-01 1.685249954462051392e-01 1.732520461082458496e-01 -8.133719116449356079e-02 -3.636343777179718018e-01 -1.216246858239173889e-01 1.573811024427413940e-01
-1.238073483109474182e-01 -6.148440763354301453e-02 -3.358428776264190674e-01 -2.720306068658828735e-02 -2.760103046894073486e-01 -1.724476814270019531e-01 -3.393774107098579407e-02 1.215884611010551453e-01 1.215554028749465942e-01 4.456184804439544678e-02 1.626071929931640625e-01 2.201378792524337769e-01 3.247761428356170654e-01 -1.331016570329666138e-01 -1.218160390853881836e-01 4.583283662796020508e-01 -9.261247515678405762e-02 -7.215616852045059204e-02 -7.493496686220169067e-02 -2.021458297967910767e-01 7.165968883782625198e-03 -8.490283787250518799e-02 1.144275665283203125e-01 -1.536025404930114746e-01 -1.814839988946914673e-02 1.233535483479499817e-01 -1.585079878568649292e-01 -1.085588335990905762e-01 -2.266273200511932373e-01 1.223352551460266113e-01 2.834094464778900146e-01 4.931103065609931946e-02
-3.346713781356811523e-01 2.848309278488159180e-01 7.403665781021118164e-02 -1.852642744779586792e-01 2.012153416872024536e-01 -1.885622292757034302e-01 -1.651239842176437378e-01 1.094062924385070801e-01 -8.340605348348617554e-02 6.319271028041839600e-02 3.565353453159332275e-01 -1.875223591923713684e-02 -9.360466897487640381e-02 8.476942032575607300e-02 -1.326182782649993896e-01 8.903016149997711182e-02 1.251407265663146973e-01 -1.440007984638214111e-01 -1.647821664810180664e-01 -2.298619151115417480e-01 5.799000710248947144e-02 -1.326010674238204956e-01 -8.677302859723567963e-03 -3.896058499813079834e-01 -6.101291999220848083e-02 1.755191236734390259e-01 2.061011493206024170e-01 8.006185293197631836e-02 7.147397845983505249e-03 2.186467349529266357e-01 2.267275899648666382e-01 -4.747626371681690216e-03
-1.730827838182449341e-01 9.833307564258575439e-02 -3.569938540458679199e-01 -6.562180072069168091e-02 1.909556388854980469e-01 -3.987503051757812500e-01 -9.458355605602264404e-02 -4.010704904794692993e-02 1.312307417392730713e-01 -1.032481640577316284e-01 -4.636373743414878845e-02 5.379343032836914062e-02 1.823161356151103973e-02 6.093380600214004517e-02 -1.937977597117424011e-02 9.812989830970764160e-02 1.137199476361274719e-01 1.631058156490325928e-01 8.402512222528457642e-02 -2.464502751827239990e-01 -4.809737205505371094e-01 -1.293826997280120850e-01 6.198829039931297302e-02 1.710526645183563232e-02 -1.100764796137809753e-01 1.936560124158859253e-02 2.740168273448944092e-01 2.420229613780975342e-01 1.931492239236831665e-01 -1.182831227779388428e-01 7.091105729341506958e-02 1.166345477104187012e-01
-1.889533251523971558e-01 -1.149681285023689270e-01 -2.298648953437805176e-01 -8.913460373878479004e-02 -5.862569436430931091e-02 -2.102810740470886230e-01 -2.697182297706604004e-01 8.056346327066421509e-02 2.495923191308975220e-01 2.637495985254645348e-03 2.011412829160690308e-01 2.158591598272323608e-01 -1.273377239704132080e-01 -1.467328071594238281e-01 -2.330201417207717896e-01 1.122239977121353149e-01 1.389168202877044678e-01 -4.903769195079803467e-01 2.443208172917366028e-02 -3.169453144073486328e-01 6.509614735841751099e-02 -8.562524616718292236e-02 8.657018654048442841e-03 -1.790913641452789307e-01 1.347751676803454757e-04 -2.379031628370285034e-01 5.447049066424369812e-02 -4.007224366068840027e-02 4.927338287234306335e-02 -5.024442449212074280e-02 1.869836598634719849e-01 -6.152831017971038818e-02
-1.229028701782226562e-01 -2.761361002922058105e-01 -6.785845011472702026e-02 -8.197339624166488647e-02 8.789523690938949585e-02 -7.936134189367294312e-02 -1.291963011026382446e-01 -1.067476794123649597e-01 -2.011014670133590698e-01 4.307825267314910889e-01 9.226147085428237915e-02 3.894613683223724365e-01 1.002850085496902466e-01 1.582035422325134277e-01 7.225660979747772217e-02 4.689522832632064819e-02 9.329110383987426758e-03 -5.223631858825683594e-02 -4.932540282607078552e-02 -2.055457085371017456e-01 -2.747759819030761719e-01 -1.436348855495452881e-01 -1.354994475841522217e-01 -2.356416359543800354e-02 -2.852464318275451660e-01 1.053613275289535522e-01 -5.911358818411827087e-02 1.484619379043579102e-01 8.659809082746505737e-02 1.786423474550247192e-01 3.249318897724151611e-01 -3.089937753975391388e-02
-2.614893615245819092e-01 -7.464994490146636963e-02 -1.218855157494544983e-01 -9.521635621786117554e-02 1.208423599600791931e-01 -3.926463127136230469e-01 1.954789459705352783e-02 3.461201488971710205e-02 1.619275212287902832e-01 -1.643241383135318756e-02 -8.849664032459259033e-02 2.446795701980590820e-01 1.208695173263549805e-01 1.184961050748825073e-01 -8.853555656969547272e-03 5.085323378443717957e-02 -3.951266035437583923e-02 -2.481394410133361816e-01 7.470276951789855957e-02 -3.454535901546478271e-01 -2.717823684215545654e-01 3.523837924003601074e-01 -2.098842989653348923e-03 -1.085803881287574768e-01 -9.770954027771949768e-03 -1.146549880504608154e-01 3.223050236701965332e-01 1.182374060153961182e-01 1.543277353048324585e-01 -2.341672405600547791e-02 2.025060057640075684e-01 1.091129481792449951e-01
-2.737122476100921631e-01 -5.733956769108772278e-02 -1.790216267108917236e-01 3.036189638078212738e-02 2.886184155941009521e-01 -2.786761522293090820e-01 -8.900419622659683228e-02 2.452456802129745483e-01 8.892416954040527344e-02 -4.027502238750457764e-02 2.124821543693542480e-01 5.223724246025085449e-01 -2.316315285861492157e-02 5.021200329065322876e-02 -2.942159958183765411e-02 -8.750546723604202271e-02 2.873648516833782196e-02 3.004024364054203033e-02 9.926684200763702393e-02 -2.790901958942413330e-01 1.924601495265960693e-01 1.167641505599021912e-01 1.385920345783233643e-01 -1.469169259071350098e-01 8.768701925873756409e-03 7.103736978024244308e-03 2.194695025682449341e-01 8.905956894159317017e-02 -7.127863913774490356e-02 -2.468477487564086914e-01 -1.270415186882019043e-01 -3.664410859346389771e-02
-1.555854827165603638e-01 -3.542338684201240540e-02 -1.645241677761077881e-01 1.804987341165542603e-01 7.642969489097595215e-02 -2.513069845736026764e-02 -1.398802548646926880e-01 -1.314814239740371704e-01 -2.892006039619445801e-01 1.271525174379348755e-01 -8.019953966140747070e-02 1.465951651334762573e-01 1.916572749614715576e-01 -2.434833645820617676e-01 -2.747739553451538086e-01 1.095512360334396362e-01 4.553589224815368652e-02 1.679473556578159332e-02 -2.030043303966522217e-01 -2.210958153009414673e-01 -3.346548974514007568e-01 4.016705602407455444e-02 -1.884169578552246094e-01 -1.418868601322174072e-01 -2.171135246753692627e-01 -1.142808943986892700e-01 8.285640180110931396e-02 1.949768364429473877e-01 -2.789993882179260254e-01 -5.804933980107307434e-02 3.115915060043334961e-01 -1.234857663512229919e-01
-1.446712762117385864e-01 -1.275187432765960693e-01 -2.834972143173217773e-01 -2.384443953633308411e-02 9.784350544214248657e-02 -4.068354964256286621e-01 -3.014263510704040527e-01 3.516819700598716736e-02 -1.008329242467880249e-01 4.533994942903518677e-02 6.995665840804576874e-03 2.188698649406433105e-01 1.968076676130294800e-01 1.129436641931533813e-01 -2.122960686683654785e-01 1.359263956546783447e-01 -2.973443567752838135e-01 9.741298854351043701e-02 3.023111820220947266e-02 -1.240556538105010986e-01 -1.829696744680404663e-01 -2.982755303382873535e-01 5.444307997822761536e-02 -1.875292956829071045e-01 -1.421117968857288361e-02 -5.430468171834945679e-02 6.664445996284484863e-02 1.023137345910072327e-01 -3.355894386768341064e-01 -1.649719029664993286e-01 8.203655481338500977e-02 -8.079480379819869995e-03
-1.459077149629592896e-01 9.587339311838150024e-02 -9.498444199562072754e-02 1.415644437074661255e-01 3.230162858963012695e-01 8.794528548605740070e-04 -3.553704917430877686e-01 -9.049097076058387756e-03 7.482344657182693481e-02 3.242869973182678223e-01 -2.161691039800643921e-01 8.063130825757980347e-02 7.440413534641265869e-02 1.599571555852890015e-01 7.000025827437639236e-03 4.700913727283477783e-01 1.911101788282394409e-01 1.729515753686428070e-02 -3.953710198402404785e-02 -1.061401814222335815e-01 -2.899866085499525070e-03 -6.109850481152534485e-02 1.251577287912368774e-01 -2.075237184762954712e-01 -1.121603026986122131e-01 2.234891057014465332e-01 -1.860223859548568726e-01 4.243303835391998291e-02 -3.594637289643287659e-02 -1.223431974649429321e-01 2.445723116397857666e-01 8.041837811470031738e-02
-3.856629133224487305e-01 -1.711598336696624756e-01 -2.487578094005584717e-01 -5.980151146650314331e-02 5.377976223826408386e-03 -4.542812332510948181e-02 -3.100782446563243866e-02 9.956941008567810059e-02 -1.710762642323970795e-02 1.893762499094009399e-01 -5.938304215669631958e-02 -1.482445448637008667e-01 8.159294724464416504e-02 1.586021035909652710e-01 -2.105175256729125977e-01 2.338465154170989990e-01 1.748875081539154053e-01 1.258039847016334534e-03 -2.614644467830657959e-01 -9.816389530897140503e-03 5.219957232475280762e-02 -1.292567849159240723e-01 -2.629421651363372803e-01 -2.033240497112274170e-01 -1.059198006987571716e-01 -1.581456810235977173e-01 3.202426433563232422e-01 -2.066459357738494873e-01 5.376724153757095337e-02 -2.073565274477005005e-01 3.048373460769653320e-01 -4.256609827280044556e-02
-1.422487944364547729e-01 -1.333971917629241943e-01 7.326684147119522095e-02 2.916258573532104492e-01 1.559106558561325073e-01 -1.943027228116989136e-01 -4.867898225784301758e-01 -3.016205728054046631e-01 -1.052502840757369995e-01 2.101863324642181396e-01 -9.641279466450214386e-03 2.288174778223037720e-01 1.775590479373931885e-01 1.120688989758491516e-01 1.406223773956298828e-01 1.442392468452453613e-01 1.827623695135116577e-01 3.361270576715469360e-02 5.107246711850166321e-02 -1.554498225450515747e-01 -4.455100744962692261e-02 2.514058025553822517e-03 1.973980069160461426e-01 -1.878881454467773438e-01 -2.443013787269592285e-01 1.499972492456436157e-01 7.538164500147104263e-03 7.594976574182510376e-02 -9.443702548742294312e-02 1.712290197610855103e-01 1.353630572557449341e-01 8.396937698125839233e-02
-2.559914588928222656e-01 -1.984477192163467407e-01 -1.201068907976150513e-01 8.977545052766799927e-02 1.173144876956939697e-01 -2.602536380290985107e-01 -2.012452930212020874e-01 9.120707958936691284e-02 1.829087138175964355e-01 -9.642346203327178955e-02 -8.651782572269439697e-02 1.210169345140457153e-01 7.149709761142730713e-02 -1.297053545713424683e-01 1.859980970621109009e-01 3.708612024784088135e-01 -5.293651670217514038e-02 -2.055920362472534180e-01 1.209810972213745117e-01 -3.126799166202545166e-01 -1.107129007577896118e-01 2.426436245441436768e-01 1.180704608559608459e-01 1.628215759992599487e-01 6.828696280717849731e-02 -1.118759959936141968e-01 1.570166498422622681e-01 1.746070687659084797e-03 1.154939457774162292e-01 -2.965369820594787598e-01 2.442626357078552246e-01 -1.072482317686080933e-01
-1.746941059827804565e-01 4.670146107673645020e-02 -1.535708010196685791e-01 1.009988784790039062e-02 9.448261559009552002e-02 -2.292311340570449829e-01 -1.424617618322372437e-01 -1.181877404451370239e-01 1.524036079645156860e-01 2.940839156508445740e-02 -1.842097938060760498e-01 7.770129293203353882e-02 -1.166799813508987427e-01 -1.996576189994812012e-01 4.017641395330429077e-02 3.102732002735137939e-01 -2.797375991940498352e-02 -1.858001649379730225e-01 1.508450414985418320e-02 -2.838863730430603027e-01 -1.754185371100902557e-02 1.479759067296981812e-01 -4.839848726987838745e-02 1.154843047261238098e-01 -1.811363250017166138e-01 2.697059810161590576e-01 4.517557322978973389e-01 2.811691910028457642e-02 9.018196165561676025e-02 -1.978235840797424316e-01 3.381235301494598389e-01 8.017052710056304932e-02
-1.592679023742675781e-01 4.289457574486732483e-02 -1.371926814317703247e-01 -5.356261879205703735e-02 -1.810632795095443726e-01 -2.102576792240142822e-01 -4.571969155222177505e-03 -2.059208303689956665e-01 -1.246913522481918335e-01 6.167133525013923645e-02 2.343927770853042603e-01 -1.289504021406173706e-02 9.581305086612701416e-02 -8.044331520795822144e-02 -1.779557317495346069e-01 2.388623654842376709e-01 1.046402081847190857e-01 2.586235702037811279e-01 1.374568790197372437e-01 -2.466847151517868042e-01 -2.036231197416782379e-02 -3.300486505031585693e-02 -2.226091027259826660e-01 -3.643969595432281494e-01 7.677892595529556274e-02 2.387117296457290649e-01 9.375925362110137939e-02 3.104799389839172363e-01 3.938097134232521057e-02 -2.739203870296478271e-01 2.449773848056793213e-01 -8.223626762628555298e-02
-4.753764867782592773e-01 -3.003247082233428955e-01 -3.382641673088073730e-01 -1.979508996009826660e-01 6.523457914590835571e-02 6.311605218797922134e-03 -1.837866753339767456e-01 1.037808042019605637e-02 -1.396552026271820068e-01 -8.716221153736114502e-02 1.645223945379257202e-01 2.631142735481262207e-02 2.728667557239532471e-01 2.622235417366027832e-01 -1.654961705207824707e-02 2.848695777356624603e-02 3.496734797954559326e-02 -2.339650504291057587e-02 1.709051132202148438e-01 -2.483899444341659546e-01 -2.870520055294036865e-01 2.890881337225437164e-02 1.316617876291275024e-01 -1.119000613689422607e-01 1.580501198768615723e-01 1.576492786407470703e-01 4.398467391729354858e-02 1.940325275063514709e-02 8.836357737891376019e-04 -1.480081379413604736e-01 7.849536091089248657e-02 8.300945162773132324e-02
-2.622048854827880859e-01 -1.037127226591110229e-01 -1.845587790012359619e-01 -3.440739586949348450e-02 1.483659893274307251e-01 -1.348739266395568848e-01 3.536195307970046997e-02 -2.338356710970401764e-02 2.094658464193344116e-01 -1.338568180799484253e-01 1.452294439077377319e-01 3.935516998171806335e-02 1.070819497108459473e-01 -8.412265777587890625e-02 2.956265397369861603e-02 3.347738385200500488e-01 1.250105649232864380e-01 -4.246454536914825439e-01 6.550668179988861084e-02 -2.543449103832244873e-01 -1.902233958244323730e-01 1.043907925486564636e-01 7.622948288917541504e-02 -3.678097575902938843e-02 -1.297777891159057617e-01 2.047841995954513550e-01 -2.980276569724082947e-02 1.660957932472229004e-01 8.731492608785629272e-02 -4.400032758712768555e-01 1.309548765420913696e-01 -5.010268464684486389e-02
-2.245649099349975586e-01 1.216290816664695740e-01 -2.471027374267578125e-01 -3.261570259928703308e-02 2.741459310054779053e-01 -6.604233384132385254e-02 -1.089392751455307007e-01 4.525267481803894043e-01 1.946677267551422119e-01 -3.937005624175071716e-02 3.439278155565261841e-02 3.059236109256744385e-01 8.650944381952285767e-02 -7.389833033084869385e-02 -3.833733499050140381e-02 1.623945683240890503e-02 1.602109670639038086e-01 -3.781953081488609314e-02 6.723878532648086548e-02 -3.819267153739929199e-01 -1.610726565122604370e-01 -1.706081628799438477e-02 1.516389697790145874e-01 -3.246873915195465088e-01 2.965533174574375153e-02 -3.183516860008239746e-02 -1.513745635747909546e-02 -1.438316851854324341e-01 -6.764765083789825439e-02 -1.951935142278671265e-01 8.867937326431274414e-02 -1.486697345972061157e-01
-3.518003821372985840e-01 -1.502058058977127075e-01 -2.366343885660171509e-01 -7.616300880908966064e-02 -1.927656866610050201e-02 -1.729790419340133667e-01 -1.328381747007369995e-01 1.107909530401229858e-01 -7.902646064758300781e-02 1.486278772354125977e-01 -2.014917880296707153e-01 4.538223147392272949e-02 6.854894012212753296e-02 1.868176907300949097e-01 -7.482272107154130936e-03 4.165920615196228027e-01 3.858426213264465332e-01 -2.437627874314785004e-02 -7.223062962293624878e-02 -8.379065990447998047e-02 1.337823122739791870e-01 1.238569617271423340e-01 8.283951878547668457e-02 -2.808912098407745361e-01 -1.413660310208797455e-02 2.774475216865539551e-01 -9.974599629640579224e-02 2.972792275249958038e-02 7.229080051183700562e-02 4.418868571519851685e-02 2.122966051101684570e-01 1.627869606018066406e-01
-2.333728671073913574e-01 -8.824959397315979004e-02 -1.489198356866836548e-01 -1.722567677497863770e-01 1.199997439980506897e-01 -9.401346743106842041e-02 -3.732140362262725830e-01 -1.227641198784112930e-02 -2.067017108201980591e-01 3.868287503719329834e-01 -4.552900046110153198e-02 6.275156885385513306e-02 1.408444792032241821e-01 -7.265955209732055664e-02 -1.337123960256576538e-01 2.978798747062683105e-01 1.866559684276580811e-01 -2.179693877696990967e-01 -5.241227895021438599e-02 1.067466363310813904e-01 -6.923069804906845093e-02 -7.432342320680618286e-02 2.628036439418792725e-01 -3.049879074096679688e-01 2.342744730412960052e-03 1.521652489900588989e-01 -1.116201132535934448e-01 -1.642019599676132202e-01 3.632760420441627502e-02 -1.053991168737411499e-01 1.948861181735992432e-01 1.060063093900680542e-01
-3.731068670749664307e-01 -3.430673480033874512e-01 -1.994736790657043457e-01 -1.727855950593948364e-01 1.922546029090881348e-01 -1.899290829896926880e-01 -1.749496906995773315e-01 1.041112467646598816e-01 -3.225396871566772461e-01 -6.252361088991165161e-02 7.635509222745895386e-02 2.780040502548217773e-01 6.874282658100128174e-02 9.283154457807540894e-02 2.751907892525196075e-02 2.189108282327651978e-01 1.670538783073425293e-01 -1.590237170457839966e-01 2.317062467336654663e-01 -4.236746826791204512e-05 9.330750443041324615e-03 6.912532448768615723e-02 1.267246156930923462e-01 -1.973977833986282349e-01 2.824193835258483887e-01 -6.486027501523494720e-03 1.119345426559448242e-01 2.833779715001583099e-02 -2.370656002312898636e-03 -1.553449779748916626e-01 -1.087767332792282104e-01 1.000562608242034912e-01
-4.883643239736557007e-02 -1.465458869934082031e-01 -3.945916891098022461e-01 4.909085109829902649e-02 -3.027273714542388916e-01 -1.904680877923965454e-01 -1.542961448431015015e-01 -1.325467675924301147e-01 -4.581640660762786865e-01 -5.290015786886215210e-02 1.223448589444160461e-01 1.301386803388595581e-01 9.078120440244674683e-02 2.034273445606231689e-01 -1.734607219696044922e-01 3.320507705211639404e-02 3.412923216819763184e-02 -4.726606234908103943e-02 -2.884164452552795410e-03 -1.595941185951232910e-01 -5.375551059842109680e-02 1.584557071328163147e-02 -7.427299022674560547e-02 -1.076624915003776550e-01 -2.250793427228927612e-01 3.257239758968353271e-01 1.847257614135742188e-01 2.386651784181594849e-01 5.648683756589889526e-03 -4.265791922807693481e-02 1.366689354181289673e-01 -7.615294307470321655e-02
-3.732733055949211121e-02 4.289602860808372498e-02 -1.267833858728408813e-01 -1.116052642464637756e-01 2.012232691049575806e-01 -4.207818210124969482e-01 -3.641745746135711670e-01 1.173603162169456482e-02 4.286586493253707886e-02 1.553540676832199097e-01 -1.179355848580598831e-02 1.956082284450531006e-01 1.088601201772689819e-01 -1.368945091962814331e-01 2.348075956106185913e-01 5.421563051640987396e-03 2.260452061891555786e-01 -2.872754931449890137e-01 1.880924254655838013e-01 -2.710702121257781982e-01 1.054552793502807617e-01 9.678202122449874878e-02 -2.201515436172485352e-01 -7.319554686546325684e-02 -2.019317001104354858e-01 -4.063007235527038574e-02 1.092519760131835938e-01 -4.289431497454643250e-02 -2.811146080493927002e-01 -7.727580145001411438e-03 -1.737368106842041016e-02 1.241600662469863892e-01
-2.980888187885284424e-01 8.507805317640304565e-02 -2.658931612968444824e-01 -1.230974793434143066e-01 9.287962317466735840e-02 -3.743760585784912109e-01 -4.838060587644577026e-02 6.378287822008132935e-02 7.487478107213973999e-02 -1.617536321282386780e-02 2.393882721662521362e-02 5.117893591523170471e-02 2.269219793379306793e-02 -5.572246760129928589e-02 -1.833104528486728668e-02 2.093929499387741089e-01 1.142648458480834961e-01 1.739660203456878662e-01 3.303543850779533386e-02 -2.510727941989898682e-01 -4.704765677452087402e-01 1.184319332242012024e-01 3.942507505416870117e-02 -8.783214539289474487e-02 6.785673648118972778e-02 2.154816687107086182e-02 3.828458189964294434e-01 1.761259585618972778e-01 4.718275740742683411e-02 -1.116991564631462097e-01 1.729086637496948242e-01 1.632337421178817749e-01
-1.002828851342201233e-01 2.059416323900222778e-01 -2.925891876220703125e-01 -5.358214676380157471e-02 5.723976716399192810e-02 -1.267684344202280045e-02 -3.098934888839721680e-01 1.663234233856201172e-01 -2.153191417455673218e-01 2.738880217075347900e-01 1.602209210395812988e-01 2.074263989925384521e-02 1.546661853790283203e-01 8.801615983247756958e-02 -3.865894302725791931e-02 1.897057741880416870e-01 1.174394264817237854e-01 1.491799671202898026e-02 -2.104066610336303711e-01 -2.475809156894683838e-01 -9.056311845779418945e-02 1.049206480383872986e-01 1.838758029043674469e-02 -1.155243217945098877e-01 2.364616841077804565e-01 -1.458047330379486084e-01 2.965838909149169922e-01 -3.198934793472290039e-01 -8.678707480430603027e-02 -1.408435851335525513e-01 2.027079612016677856e-01 1.639692932367324829e-01
-2.746560275554656982e-01 5.831716209650039673e-02 -5.630297213792800903e-02 -6.325040012598037720e-02 1.100306883454322815e-01 -1.709479391574859619e-01 -1.111771985888481140e-01 1.224240511655807495e-01 5.162828788161277771e-02 -2.204599380493164062e-01 2.659532725811004639e-01 1.527431905269622803e-01 1.580522805452346802e-01 -5.007187649607658386e-02 7.816458493471145630e-02 1.400975435972213745e-01 1.771454811096191406e-01 -1.814531832933425903e-01 -1.562688797712326050e-01 -5.911175608634948730e-01 -1.404873132705688477e-01 4.391177557408809662e-03 4.464937839657068253e-03 1.081777885556221008e-01 3.554769977927207947e-02 1.003927513957023621e-01 1.938321739435195923e-01 1.045960485935211182e-01 -8.531012386083602905e-02 -3.216108083724975586e-01 3.085691854357719421e-02 -7.495886832475662231e-02
-1.535355001688003540e-01 5.493002943694591522e-03 -9.380951523780822754e-02 1.320689916610717773e-01 3.469640910625457764e-01 -1.185807050205767155e-03 -1.592583805322647095e-01 -1.278095096349716187e-01 -3.146160626783967018e-03 -5.607497319579124451e-02 6.620494648814201355e-03 4.050274491310119629e-01 -4.659042228013277054e-03 1.582873426377773285e-02 -2.711324095726013184e-01 2.416023910045623779e-01 1.481175720691680908e-01 4.101604223251342773e-02 -3.777084499597549438e-02 -2.973279654979705811e-01 -9.408575482666492462e-03 -1.944763809442520142e-01 -2.720815837383270264e-01 -1.386117190122604370e-01 2.561931610107421875e-01 2.599575221538543701e-01 5.281431600451469421e-02 -6.749586015939712524e-02 -4.485692083835601807e-02 1.608801931142807007e-01 2.587954401969909668e-01 -9.293878078460693359e-02
-1.252863705158233643e-01 -1.971691846847534180e-01 1.880262494087219238e-01 -1.441284716129302979e-01 -2.509643509984016418e-02 -3.017729222774505615e-01 -3.906866535544395447e-02 -2.076487094163894653e-01 -1.499868929386138916e-01 5.287002772092819214e-02 2.363216727972030640e-01 4.267034828662872314e-01 -8.800338208675384521e-02 2.804418094456195831e-03 -1.771471947431564331e-01 2.832067608833312988e-01 1.308979839086532593e-02 -8.616603910923004150e-02 -7.878622412681579590e-02 -2.197630405426025391e-01 9.020598977804183960e-02 -3.305478766560554504e-02 -1.464208588004112244e-02 -2.808364033699035645e-01 -2.314883284270763397e-02 -1.905642151832580566e-01 3.272851407527923584e-01 -1.690469086170196533e-01 2.927448041737079620e-02 4.221811890602111816e-02 2.097190618515014648e-01 2.878036163747310638e-02
-3.039543628692626953e-01 7.150367647409439087e-02 -2.698414325714111328e-01 -1.980994194746017456e-01 2.108176052570343018e-02 -4.353884756565093994e-01 4.968103021383285522e-02 1.240826677531003952e-02 2.250822335481643677e-01 -3.502710489556193352e-03 6.484439969062805176e-02 1.334632039070129395e-01 9.677095711231231689e-02 9.328915923833847046e-02 -6.813453882932662964e-02 7.819559425115585327e-02 9.261192381381988525e-02 9.801064617931842804e-03 -5.474708601832389832e-02 -2.022225111722946167e-01 -4.389931559562683105e-01 -5.869335681200027466e-02 -1.758215203881263733e-02 -7.119201868772506714e-02 7.606404274702072144e-02 5.452359840273857117e-02 3.163394331932067871e-01 1.461356580257415771e-01 8.504953235387802124e-02 -1.031614542007446289e-01 2.349131703376770020e-01 1.973556429147720337e-01
-6.766237318515777588e-02 -6.596010178327560425e-02 -7.208810746669769287e-02 1.034216955304145813e-01 3.332501649856567383e-01 -1.573282778263092041e-01 -5.023898929357528687e-02 7.110043615102767944e-02 2.735296636819839478e-02 2.809928655624389648e-01 -1.350316405296325684e-01 1.831338554620742798e-01 7.276153564453125000e-02 1.630446463823318481e-01 -9.916421025991439819e-02 3.850165605545043945e-01 1.381549090147018433e-01 6.541106104850769043e-02 5.495129898190498352e-02 -3.691252693533897400e-02 -8.642197400331497192e-02 -2.726800367236137390e-02 -1.020316854119300842e-01 -3.849815130233764648e-01 1.792184859514236450e-01 2.987789213657379150e-01 2.791845500469207764e-01 -3.295162320137023926e-02 -1.680462211370468140e-01 -5.910674482583999634e-02 2.830837070941925049e-01 -5.913550406694412231e-02
-2.834766171872615814e-02 4.967756569385528564e-02 -2.397283166646957397e-01 3.044574521481990814e-02 1.218440830707550049e-01 -1.516477763652801514e-01 -4.659160375595092773e-01 -2.357313930988311768e-01 -6.959367543458938599e-02 5.013464391231536865e-02 -3.180979937314987183e-02 8.614771068096160889e-03 2.727616131305694580e-01 1.527123004198074341e-01 -6.826751679182052612e-02 2.854575812816619873e-01 7.028766721487045288e-02 -1.831232905387878418e-01 -1.442362964153289795e-01 -2.304417192935943604e-01 5.832185968756675720e-02 8.565897494554519653e-02 -2.267549633979797363e-01 -2.549354732036590576e-02 -2.254112623631954193e-03 1.215151399374008179e-01 1.637096703052520752e-01 4.028312489390373230e-02 -2.065808027982711792e-01 2.594444751739501953e-01 2.533411681652069092e-01 2.073172628879547119e-01
-3.731257515028119087e-03 3.780939057469367981e-02 -2.693386673927307129e-01 -4.199492186307907104e-02 8.568090200424194336e-02 -2.586717717349529266e-02 -3.651147186756134033e-01 -3.746423423290252686e-01 -2.613667249679565430e-01 2.725994773209095001e-02 -1.533010303974151611e-01 1.429596692323684692e-01 2.292095683515071869e-02 -4.519710689783096313e-02 1.481716036796569824e-01 2.910087406635284424e-01 2.930121421813964844e-01 1.287260353565216064e-01 -4.966618493199348450e-02 -2.030615359544754028e-01 -1.497761756181716919e-01 -1.516145616769790649e-01 -1.871498972177505493e-01 -2.280139923095703125e-01 -5.160958389751613140e-04 5.664086341857910156e-02 5.839901790022850037e-02 1.959120295941829681e-02 2.613410949707031250e-01 1.085257828235626221e-01 2.337503880262374878e-01 -9.428573772311210632e-03
5.814322829246520996e-02 -2.806765139102935791e-01 -1.290697157382965088e-01 1.966327279806137085e-01 -6.798821687698364258e-02 -1.251154392957687378e-01 3.516812622547149658e-02 -7.044682651758193970e-02 8.244974166154861450e-02 -1.910725086927413940e-01 1.127804741263389587e-01 2.428855299949645996e-01 4.146169722080230713e-01 2.078146790154278278e-04 -1.264955848455429077e-01 2.378479689359664917e-01 -4.438899457454681396e-02 -3.020260855555534363e-02 9.340682066977024078e-03 -5.220806598663330078e-01 5.751129239797592163e-03 -4.136047139763832092e-02 -8.754385262727737427e-02 -1.929197013378143311e-01 -6.326541304588317871e-03 1.905990764498710632e-02 -1.127989441156387329e-01 -5.568873137235641479e-02 2.264696918427944183e-02 8.309987373650074005e-03 2.637608349323272705e-01 2.607635855674743652e-01
-1.140543147921562195e-01 -1.134545058012008667e-01 -3.744233027100563049e-02 -1.489198952913284302e-01 2.075073719024658203e-01 -2.682606875896453857e-01 -1.367249190807342529e-01 2.124651074409484863e-01 7.818685472011566162e-02 -2.155418694019317627e-02 -7.138012349605560303e-02 1.828124374151229858e-01 -1.952434480190277100e-01 -1.941048204898834229e-01 9.326081722974777222e-03 2.294977754354476929e-01 -1.574394255876541138e-01 -1.697837114334106445e-01 -1.022621840238571167e-01 -2.946632206439971924e-01 -1.523790955543518066e-01 -1.874400489032268524e-02 -1.230315417051315308e-01 -1.628009229898452759e-01 -4.773142561316490173e-02 1.019449159502983093e-01 6.201968342065811157e-02 2.774415351450443268e-02 -9.183953702449798584e-02 -1.347906887531280518e-01 4.666149020195007324e-01 -3.468533754348754883e-01
-2.470604330301284790e-01 1.060077771544456482e-01 -8.687102049589157104e-02 -7.550924271345138550e-02 9.157376736402511597e-02 -1.028378754854202271e-01 -7.439293712377548218e-02 1.641102135181427002e-01 1.561749726533889771e-01 -1.362864226102828979e-01 3.036975264549255371e-01 1.681981384754180908e-01 2.347033917903900146e-01 -1.280998587608337402e-01 1.147855520248413086e-01 1.206239908933639526e-01 1.477047801017761230e-01 -1.142856553196907043e-01 -1.342120207846164703e-02 -6.125710606575012207e-01 -7.556995004415512085e-02 2.960769645869731903e-02 -2.755958028137683868e-02 4.857780039310455322e-02 1.457963883876800537e-01 8.877985179424285889e-02 2.375514805316925049e-01 9.813480079174041748e-02 -8.236017078161239624e-02 -2.764727473258972168e-01 4.274543747305870056e-02 9.140483103692531586e-03
-4.806389808654785156e-01 -9.813836961984634399e-02 -1.356554925441741943e-01 1.062230840325355530e-01 -1.576387286186218262e-01 -1.687888205051422119e-01 -3.734193146228790283e-01 1.807636171579360962e-01 -8.608560264110565186e-02 5.737257003784179688e-02 -2.061544954776763916e-01 1.581631451845169067e-01 2.187162488698959351e-01 7.135918736457824707e-02 -8.837856352329254150e-02 2.504112720489501953e-01 3.489759266376495361e-01 1.657657325267791748e-01 -3.916169330477714539e-02 -3.778897598385810852e-02 6.863731145858764648e-02 -4.619072377681732178e-02 -1.432246994227170944e-03 -1.580664068460464478e-01 -2.498841732740402222e-01 9.491846710443496704e-02 3.960174974054098129e-03 2.020786143839359283e-02 -6.033246964216232300e-02 1.960074156522750854e-01 6.722238659858703613e-02 -6.305722054094076157e-03
-3.728120326995849609e-01 -2.069083154201507568e-01 -1.889721006155014038e-01 -5.012544617056846619e-02 3.739374876022338867e-02 -1.684777885675430298e-01 -2.383306995034217834e-02 -5.070887506008148193e-03 2.223726361989974976e-01 -1.278909891843795776e-01 9.019605815410614014e-02 -8.416739851236343384e-02 -2.492241263389587402e-01 -1.051748543977737427e-02 -2.753089927136898041e-02 3.732222020626068115e-01 1.843955367803573608e-01 -1.073979362845420837e-01 1.356170326471328735e-01 -3.507437407970428467e-01 -2.624573707580566406e-01 1.842269301414489746e-01 -1.093137785792350769e-01 -2.434593737125396729e-01 -8.843331784009933472e-02 -1.652346402406692505e-01 1.631677150726318359e-01 3.024828620254993439e-02 -4.252943210303783417e-03 4.171250015497207642e-02 1.953357309103012085e-01 5.224009603261947632e-02
-2.757757902145385742e-01 1.408997774124145508e-01 -2.800208926200866699e-01 -1.452408079057931900e-02 8.587685227394104004e-02 -2.316408753395080566e-01 -2.515903115272521973e-01 2.716212570667266846e-01 -2.345643788576126099e-01 -1.749818213284015656e-02 2.238411009311676025e-01 8.673728257417678833e-02 -1.756939291954040527e-01 -6.696987897157669067e-02 1.261175870895385742e-01 1.361511945724487305e-01 -2.347198501229286194e-02 2.412206381559371948e-01 -1.844444125890731812e-02 -8.032687008380889893e-02 7.620468735694885254e-02 -7.825212180614471436e-02 8.862687647342681885e-02 -1.066298931837081909e-01 -8.358220010995864868e-02 9.534648619592189789e-03 2.876111865043640137e-02 -1.497762054204940796e-01 1.459552496671676636e-01 -5.321020632982254028e-02 4.350284039974212646e-01 3.228101134300231934e-01
-1.692367643117904663e-01 1.169193089008331299e-01 -2.962572574615478516e-01 -2.641211748123168945e-01 2.371896952390670776e-01 -2.527471482753753662e-01 -1.328425854444503784e-01 7.659806311130523682e-02 -3.256560266017913818e-01 1.238921359181404114e-01 -2.344944775104522705e-01 -4.821382835507392883e-02 8.896500617265701294e-02 -2.044492512941360474e-01 -4.118685424327850342e-02 3.245631158351898193e-01 4.719872493296861649e-03 -1.072382479906082153e-01 2.467925846576690674e-02 -2.954029142856597900e-01 -1.725616306066513062e-01 1.409334987401962280e-01 1.994869112968444824e-01 2.901864424347877502e-02 3.310414776206016541e-02 -1.581830531358718872e-01 -7.381074130535125732e-02 1.940853148698806763e-01 -1.136234775185585022e-01 -1.508803218603134155e-01 1.150918602943420410e-01 -1.149493455886840820e-01
-3.645567893981933594e-01 -2.134238332509994507e-01 -1.532468646764755249e-01 -8.774960297159850597e-04 4.596436768770217896e-02 -4.941947385668754578e-02 -2.718460559844970703e-01 -3.513266742229461670e-01 -3.585267364978790283e-01 1.104469448328018188e-01 -2.528434991836547852e-01 2.882473170757293701e-03 -1.724746972322463989e-01 4.001454263925552368e-02 -4.978414997458457947e-02 1.481490731239318848e-01 3.895441442728042603e-02 -3.012129478156566620e-02 2.397325262427330017e-02 -4.572143852710723877e-01 7.734217494726181030e-02 -1.076965257525444031e-01 1.301282793283462524e-01 9.415057301521301270e-02 4.761613160371780396e-02 7.491191476583480835e-02 9.465160965919494629e-02 -9.781467914581298828e-02 2.651294693350791931e-02 -6.741750240325927734e-02 1.955173462629318237e-01 -1.020823568105697632e-01
-2.441471219062805176e-01 -1.159162893891334534e-01 -2.751738131046295166e-01 -7.811395078897476196e-02 1.080222353339195251e-01 -1.477228701114654541e-01 -3.549342155456542969e-01 1.405638754367828369e-01 -2.036762833595275879e-01 2.743832468986511230e-01 -1.222196966409683228e-01 2.466445602476596832e-02 2.626802027225494385e-01 1.620903760194778442e-01 4.431621357798576355e-02 1.106275245547294617e-01 3.499106466770172119e-01 -2.569187059998512268e-02 -8.483439683914184570e-02 -8.600873500108718872e-02 -1.469590812921524048e-01 -1.423994451761245728e-02 2.456295192241668701e-01 -1.632818728685379028e-01 1.775777339935302734e-02 2.839812934398651123e-01 -1.477618366479873657e-01 -6.818158924579620361e-02 -1.124772131443023682e-01 -1.325949430465698242e-01 1.307133883237838745e-01 -1.512120515108108521e-01
-3.417502045631408691e-01 -9.168145805597305298e-02 -4.697183370590209961e-01 1.205049920827150345e-02 2.307002991437911987e-01 -9.937241673469543457e-02 -1.738367527723312378e-01 -1.281945556402206421e-01 -3.002870976924896240e-01 -4.652500897645950317e-02 -3.009928576648235321e-02 9.716828167438507080e-02 -2.520814239978790283e-01 1.356534361839294434e-01 -2.664610743522644043e-01 9.340851008892059326e-02 -2.532602474093437195e-02 1.062093079090118408e-01 -2.731074346229434013e-04 -1.388081014156341553e-01 -6.308621168136596680e-02 3.452184051275253296e-02 7.222738116979598999e-02 -1.951396279036998749e-02 -1.198578923940658569e-01 -3.069685697555541992e-01 -9.972576051950454712e-03 3.514189645648002625e-02 -1.357180178165435791e-01 -1.146050840616226196e-01 2.260846197605133057e-01 2.129679918289184570e-01
-2.320200502872467041e-01 -3.287680074572563171e-02 -2.086656242609024048e-01 2.555770874023437500e-01 3.492534756660461426e-01 -2.660415321588516235e-02 -2.325622737407684326e-02 -1.707201302051544189e-01 -2.666118554770946503e-02 3.357297973707318306e-03 8.472328633069992065e-02 2.237942069768905640e-01 -1.330489814281463623e-01 -2.387579381465911865e-01 6.341718835756182671e-04 1.022180244326591492e-01 1.026886776089668274e-01 -5.062953568994998932e-03 -1.696562319993972778e-01 -1.140763014554977417e-01 -1.882380433380603790e-02 -1.987255662679672241e-01 -3.584603071212768555e-01 -4.107176661491394043e-01 2.208771929144859314e-02 9.351839125156402588e-02 7.181095331907272339e-02 1.551940292119979858e-01 -2.504362463951110840e-01 4.722668975591659546e-02 2.130176723003387451e-01 -5.015618726611137390e-02
-2.894866764545440674e-01 1.138045266270637512e-01 -1.468858420848846436e-01 -5.946316570043563843e-02 9.902570396661758423e-02 -8.185643702745437622e-02 -2.726649045944213867e-01 -1.725185066461563110e-01 3.150230944156646729e-01 1.467337310314178467e-01 -1.207399815320968628e-01 1.199707984924316406e-01 -4.127939045429229736e-02 -2.656139433383941650e-01 8.191903680562973022e-02 2.679510414600372314e-01 7.701452821493148804e-02 -2.353528589010238647e-01 1.013395637273788452e-01 -2.792151868343353271e-01 -1.072260886430740356e-01 9.490838646888732910e-02 -1.452786326408386230e-01 7.223057746887207031e-02 -3.838066756725311279e-02 1.631996035575866699e-01 3.503332734107971191e-01 -1.565219759941101074e-01 1.104367673397064209e-01 -1.833244115114212036e-01 1.820260286331176758e-01 7.972436398267745972e-02
4.728114604949951172e-02 -1.232979893684387207e-01 -3.652780055999755859e-01 1.810494810342788696e-02 1.970501691102981567e-01 -4.707520306110382080e-01 -2.387736290693283081e-01 -2.091035433113574982e-02 -6.297044456005096436e-02 -2.065860331058502197e-01 -2.656974084675312042e-02 -1.132704317569732666e-02 1.098900884389877319e-01 -5.457154661417007446e-02 1.406928598880767822e-01 1.272645592689514160e-01 1.548981219530105591e-01 -1.521854847669601440e-01 -8.727087825536727905e-02 -2.471472471952438354e-01 9.061720222234725952e-02 5.677122995257377625e-02 -1.237596496939659119e-01 -2.237373888492584229e-01 -3.419498503208160400e-01 7.838177680969238281e-02 3.989174216985702515e-02 -1.491100937128067017e-01 -5.634890124201774597e-02 2.864475548267364502e-01 4.075589589774608612e-03 8.714460581541061401e-02
-2.033535540103912354e-01 -5.442821234464645386e-02 -3.045211136341094971e-01 -1.068103164434432983e-01 1.257865428924560547e-01 -3.019457161426544189e-01 -1.118051260709762573e-01 -6.732144206762313843e-02 1.875742673873901367e-01 6.074426695704460144e-02 -3.900534287095069885e-02 3.021325767040252686e-01 5.993274599313735962e-02 1.787187308073043823e-01 4.691396281123161316e-02 1.095420792698860168e-01 -3.812042251229286194e-02 -1.821754276752471924e-01 1.673549041152000427e-02 -2.404314130544662476e-01 -4.003822803497314453e-01 1.346973180770874023e-01 5.985990911722183228e-02 4.556578025221824646e-02 5.427200719714164734e-02 -1.071205586194992065e-01 3.347042500972747803e-01 2.889732718467712402e-01 1.434868425130844116e-01 -1.255200207233428955e-01 1.253279000520706177e-01 8.523198217153549194e-02
-1.309501677751541138e-01 2.253470718860626221e-01 -2.245525717735290527e-01 1.470540165901184082e-01 1.431223750114440918e-01 -3.137450516223907471e-01 7.579074706882238388e-03 1.429880708456039429e-01 -2.116838842630386353e-01 2.416832745075225830e-01 -9.855898469686508179e-02 3.094206452369689941e-01 3.004973232746124268e-01 -1.217423081398010254e-01 1.261342167854309082e-01 -3.946035727858543396e-02 1.762569299899041653e-03 -2.151498496532440186e-01 9.368101507425308228e-02 -8.831571042537689209e-02 3.405742347240447998e-02 3.507873415946960449e-01 -5.249159038066864014e-02 -9.564279019832611084e-02 1.889469288289546967e-02 1.447943896055221558e-01 2.347319275140762329e-01 -9.903103858232498169e-02 -1.291811466217041016e-01 -3.747814148664474487e-02 2.796708643436431885e-01 -8.841229975223541260e-02
-2.840518653392791748e-01 1.032566279172897339e-01 -2.252448499202728271e-01 -3.027615696191787720e-02 1.375556290149688721e-01 -5.511379241943359375e-02 -2.600019574165344238e-01 9.868948906660079956e-02 2.906186282634735107e-01 -1.332892104983329773e-02 1.938035152852535248e-02 4.869445227086544037e-03 -1.907138712704181671e-02 -1.944757550954818726e-01 -1.764936745166778564e-02 4.390067458152770996e-01 1.128160953521728516e-01 -3.272515237331390381e-01 3.634254261851310730e-02 -2.994633018970489502e-01 -1.763964071869850159e-02 1.586900800466537476e-01 5.347812175750732422e-02 9.805170446634292603e-02 -8.340653032064437866e-02 8.656135201454162598e-02 1.921745389699935913e-01 8.344982564449310303e-02 7.221178710460662842e-02 -2.634392976760864258e-01 2.432033419609069824e-01 -2.338884212076663971e-02
-2.141444683074951172e-01 -1.184907481074333191e-01 6.278900057077407837e-02 -1.490727346390485764e-02 1.999786943197250366e-01 -1.620811671018600464e-01 -1.901628375053405762e-01 5.849058553576469421e-02 -2.662355899810791016e-01 2.502760291099548340e-01 8.674077689647674561e-02 3.163096308708190918e-02 -1.125863119959831238e-01 2.508414387702941895e-01 -4.201138857752084732e-03 1.691835820674896240e-01 1.892894208431243896e-01 -4.653104245662689209e-01 -7.347629871219396591e-03 -2.695306837558746338e-01 -7.120180130004882812e-02 -1.179836615920066833e-01 -1.214159652590751648e-01 -9.527974575757980347e-02 1.322980970144271851e-01 1.103691682219505310e-01 7.926808297634124756e-02 -1.668259948492050171e-01 -1.349201649427413940e-01 6.220578029751777649e-02 1.897758543491363525e-01 -3.067073523998260498e-01
-2.657105028629302979e-01 -1.050799190998077393e-01 1.483699977397918701e-01 2.274697646498680115e-02 2.523120343685150146e-01 -3.397850990295410156e-01 -2.955661714076995850e-01 5.599330738186836243e-02 3.732595592737197876e-02 -8.435088396072387695e-02 9.077047556638717651e-02 1.990004479885101318e-01 -2.865258976817131042e-02 1.707350015640258789e-01 2.636367082595825195e-01 2.711205482482910156e-01 1.455372571945190430e-01 -2.640812695026397705e-01 1.706974655389785767e-01 -2.177315056324005127e-01 -8.996729552745819092e-02 8.787100017070770264e-02 -1.733354479074478149e-01 -1.837140023708343506e-01 -1.777079105377197266e-01 4.087620228528976440e-02 -1.255633533000946045e-01 -1.974377036094665527e-01 -2.003166228532791138e-01 1.229019537568092346e-01 -3.138628974556922913e-02 7.478545606136322021e-02
-4.127093255519866943e-01 -1.241947486996650696e-01 -1.892711818218231201e-01 1.319722533226013184e-01 1.939988732337951660e-01 -3.936123251914978027e-01 -1.626205891370773315e-01 2.032618597149848938e-02 -3.750643432140350342e-01 -9.615114331245422363e-02 3.369676321744918823e-02 1.893913149833679199e-01 -1.349455267190933228e-01 -2.806854620575904846e-02 3.004748225212097168e-01 -5.138184130191802979e-02 1.292695403099060059e-01 1.462533622980117798e-01 2.643492631614208221e-02 -2.812797427177429199e-01 9.301235526800155640e-02 -3.019913844764232635e-02 1.485004723072052002e-01 1.163161452859640121e-02 5.769133940339088440e-02 -2.186877280473709106e-02 -5.232133436948060989e-03 6.692270934581756592e-02 -6.154323369264602661e-02 -2.060547620058059692e-01 8.109743893146514893e-02 1.786934137344360352e-01
-3.047759272158145905e-02 3.006971813738346100e-02 9.160081297159194946e-02 -3.249295800924301147e-02 6.000935658812522888e-02 -3.323416709899902344e-01 -3.463979661464691162e-01 6.987853348255157471e-02 5.771059077233076096e-03 2.728518247604370117e-01 2.252604663372039795e-01 9.914287179708480835e-02 3.077023029327392578e-01 1.494522094726562500e-01 -1.517216861248016357e-01 9.350505471229553223e-02 9.656468778848648071e-02 2.838918194174766541e-02 -2.298741787672042847e-01 -1.612408459186553955e-01 -2.498795241117477417e-01 -1.176791340112686157e-01 -4.663736373186111450e-02 3.742015361785888672e-02 -1.208714395761489868e-02 2.303390651941299438e-01 2.482735663652420044e-01 1.281788200139999390e-01 -1.288203001022338867e-01 2.090777456760406494e-02 3.453260362148284912e-01 1.719683557748794556e-01
-3.469688892364501953e-01 3.095895797014236450e-02 -1.701778322458267212e-01 -5.088520050048828125e-02 5.256239697337150574e-02 -9.688019007444381714e-02 -3.176397383213043213e-01 -1.710720062255859375e-01 2.447729706764221191e-01 -7.723249495029449463e-03 -6.854449957609176636e-02 4.360134899616241455e-02 -1.429466456174850464e-01 -2.046134322881698608e-01 -7.738418877124786377e-02 3.325434327125549316e-01 -2.199075222015380859e-01 -6.133321300148963928e-02 1.184272114187479019e-02 -2.642454504966735840e-01 -1.309425681829452515e-01 9.045120328664779663e-02 5.634976923465728760e-02 9.585247933864593506e-02 -1.007711589336395264e-01 2.798487246036529541e-01 3.094912767410278320e-01 -1.120443418622016907e-01 8.790623396635055542e-02 -9.337741136550903320e-02 2.845990955829620361e-01 -7.292938232421875000e-02
-1.195449307560920715e-01 9.391108900308609009e-02 -7.332959771156311035e-02 3.134668171405792236e-01 1.121802181005477905e-01 -4.776737391948699951e-01 -3.555562198162078857e-01 -1.601825952529907227e-01 6.405839323997497559e-02 1.306807994842529297e-01 -7.416799664497375488e-02 2.272706031799316406e-01 7.931872457265853882e-02 1.201031953096389771e-01 2.349908500909805298e-01 3.657509759068489075e-02 1.596224610693752766e-03 -1.260103881359100342e-01 -1.044688597321510315e-01 -9.675356000661849976e-02 1.603544801473617554e-01 1.862972974777221680e-01 -7.000199402682483196e-04 -1.421130597591400146e-01 -2.564484477043151855e-01 -1.753539592027664185e-02 -1.062805056571960449e-01 -4.047366604208946228e-02 -6.802522391080856323e-02 2.122214734554290771e-01 2.768882215023040771e-01 5.191132053732872009e-02
-3.306824341416358948e-02 -2.057402878999710083e-01 -1.852775216102600098e-01 -1.648476868867874146e-01 1.056899800896644592e-01 -3.164817988872528076e-01 -2.306544780731201172e-01 -8.769259601831436157e-02 -2.811425626277923584e-01 2.154176533222198486e-01 1.348059922456741333e-01 1.261000186204910278e-01 3.284383937716484070e-02 7.748593389987945557e-02 2.652795054018497467e-02 1.218251064419746399e-01 2.371824681758880615e-01 1.018987596035003662e-01 7.249745074659585953e-03 -4.987781867384910583e-02 3.106835186481475830e-01 -3.422042429447174072e-01 -1.776849329471588135e-01 -1.457628607749938965e-01 -3.970082476735115051e-02 -7.885444164276123047e-02 1.150847692042589188e-02 -2.545228227972984314e-02 -5.904813110828399658e-02 -1.031975969672203064e-01 3.221987187862396240e-01 -2.802780568599700928e-01
-2.486859858036041260e-01 -3.752879798412322998e-02 -3.139995038509368896e-01 -5.343003198504447937e-02 8.566611260175704956e-02 -1.280524134635925293e-01 -7.516099512577056885e-02 -1.391414403915405273e-01 -1.464564949274063110e-01 1.955339014530181885e-01 -2.833658754825592041e-01 3.183027356863021851e-02 -2.422078279778361320e-03 5.297909304499626160e-02 -1.486868411302566528e-01 1.883396059274673462e-01 -8.685164153575897217e-02 -5.859168013557791710e-04 -1.249773725867271423e-01 -6.517506390810012817e-02 3.879329934716224670e-02 -2.112872153520584106e-01 2.079803049564361572e-01 -1.904864013195037842e-01 -3.709361851215362549e-01 1.719283126294612885e-02 1.325067132711410522e-01 -2.227967232465744019e-01 6.207804009318351746e-02 1.593107823282480240e-03 4.379300475120544434e-01 -1.770393550395965576e-01
4.589396342635154724e-02 1.254878640174865723e-01 -1.667606830596923828e-01 6.171850487589836121e-02 -1.740958988666534424e-01 -3.568788170814514160e-01 2.112227231264114380e-01 -1.761075258255004883e-01 6.907963007688522339e-02 2.160607725381851196e-01 2.070837020874023438e-01 3.790593743324279785e-01 -1.152288075536489487e-02 1.886969506740570068e-01 -5.963763594627380371e-02 1.634337157011032104e-01 1.710129380226135254e-01 -6.542172282934188843e-02 -1.252412497997283936e-01 -2.335858047008514404e-01 2.201518118381500244e-01 -1.251924037933349609e-01 -6.735236942768096924e-02 -1.347763985395431519e-01 -2.218400835990905762e-01 8.439651131629943848e-02 1.652874499559402466e-01 -3.431782498955726624e-02 -1.806491166353225708e-01 -1.964996904134750366e-01 2.317468225955963135e-01 1.131222993135452271e-01
-1.297537982463836670e-01 -1.897084861993789673e-01 -3.037287592887878418e-01 -6.617017835378646851e-02 4.884421080350875854e-02 -3.660290241241455078e-01 -3.541631996631622314e-01 3.887593746185302734e-01 -1.804616451263427734e-01 1.795965582132339478e-01 -1.527588721364736557e-02 -1.251922994852066040e-01 1.359011828899383545e-01 1.988468617200851440e-01 -2.295337021350860596e-01 2.924635112285614014e-01 7.800155878067016602e-02 -1.012510503642261028e-03 -1.471057906746864319e-02 -8.380819857120513916e-02 1.744451522827148438e-01 5.360416322946548462e-02 -9.935142844915390015e-02 -3.456680849194526672e-02 1.186783611774444580e-02 2.308129221200942993e-01 3.791229799389839172e-02 1.757985055446624756e-01 6.690248101949691772e-02 -1.735936105251312256e-02 6.959491968154907227e-02 8.708979189395904541e-02
-2.774005532264709473e-01 -2.517703175544738770e-01 -4.589369893074035645e-01 7.005231920629739761e-03 1.630187779664993286e-01 -9.353846311569213867e-02 -1.853759288787841797e-01 -3.743482753634452820e-02 8.565019816160202026e-02 1.800941675901412964e-01 -4.153659939765930176e-02 6.333371251821517944e-02 3.037535585463047028e-02 1.116383224725723267e-01 2.944616377353668213e-01 1.293274909257888794e-01 1.843434870243072510e-01 9.293042123317718506e-03 -6.600096821784973145e-02 -6.516130268573760986e-02 1.794890761375427246e-01 -2.431561350822448730e-01 6.745483726263046265e-02 -7.933431188575923443e-04 2.497251890599727631e-02 -1.871465295553207397e-01 9.197500348091125488e-02 -2.392194718122482300e-01 2.458669431507587433e-02 -4.059373736381530762e-01 7.047440856695175171e-02 7.294400036334991455e-02
-2.696095705032348633e-01 -1.266151666641235352e-01 -2.789348065853118896e-01 -9.681144356727600098e-02 9.286305308341979980e-02 -1.116447076201438904e-01 -3.391680419445037842e-01 -2.241669688373804092e-03 1.783654987812042236e-01 -2.117496915161609650e-02 9.779416769742965698e-02 2.942008711397647858e-02 1.607575118541717529e-01 -1.513919681310653687e-01 2.561505138874053955e-01 2.944682538509368896e-01 -6.593187898397445679e-02 -1.741715073585510254e-01 3.457489609718322754e-02 -3.034513890743255615e-01 -1.061449050903320312e-01 2.093834578990936279e-01 -2.602075971662998199e-02 1.289892643690109253e-01 7.890260964632034302e-02 -1.913803517818450928e-01 3.092325329780578613e-01 9.091851860284805298e-02 -3.180145472288131714e-02 -2.585439682006835938e-01 1.203667446970939636e-01 -1.213391423225402832e-01
1.030437126755714417e-01 -2.268911749124526978e-01 8.750393986701965332e-02 -1.412645280361175537e-01 1.787949949502944946e-01 -3.297252357006072998e-01 -2.179551869630813599e-01 8.912176638841629028e-02 -3.393648564815521240e-01 1.821264624595642090e-01 2.284664511680603027e-01 1.139080077409744263e-01 1.869193911552429199e-01 6.507711857557296753e-02 -1.198702752590179443e-01 1.320278048515319824e-01 1.295007765293121338e-01 1.205877140164375305e-01 4.560358077287673950e-02 -2.131838947534561157e-01 6.917421519756317139e-02 -1.474911421537399292e-01 -1.742468923330307007e-01 -9.372649341821670532e-02 3.721293807029724121e-02 -1.875983178615570068e-01 2.627871930599212646e-01 -1.291664969176054001e-02 -9.389371424913406372e-02 -1.167526543140411377e-01 3.613724112510681152e-01 -1.621982157230377197e-01
-6.299081444740295410e-02 -1.460032910108566284e-01 -2.812285125255584717e-01 -1.168962800875306129e-03 2.582784183323383331e-02 -3.597451150417327881e-01 -2.620506286621093750e-01 -6.210730224847793579e-02 -2.798128686845302582e-02 -2.101484686136245728e-01 -1.429143399000167847e-01 1.491132229566574097e-01 1.702729463577270508e-01 1.951280087232589722e-01 -7.163245230913162231e-02 2.036258131265640259e-01 -2.889795303344726562e-01 1.097418367862701416e-01 -7.653685659170150757e-02 -3.617368042469024658e-01 -2.650195360183715820e-01 -2.550182305276393890e-02 -8.124760538339614868e-02 -2.787363231182098389e-01 1.234353780746459961e-01 5.015152320265769958e-02 3.933002054691314697e-02 -1.389775797724723816e-02 -1.978016197681427002e-01 -1.753123551607131958e-01 3.507662564516067505e-02 1.171300262212753296e-01
-2.616800069808959961e-01 -4.203985631465911865e-02 -3.737895786762237549e-01 -1.700476408004760742e-01 7.701788097620010376e-02 -2.988438010215759277e-01 -5.623895674943923950e-02 9.015036374330520630e-02 6.804050505161285400e-02 8.241940289735794067e-02 2.189355194568634033e-01 3.632159903645515442e-03 2.139852494001388550e-01 1.654529711231589317e-03 1.155246794223785400e-02 3.426602482795715332e-02 1.703592836856842041e-01 -5.963418632745742798e-03 1.704771816730499268e-01 -2.596124708652496338e-01 -4.745292663574218750e-01 3.471067547798156738e-02 -1.390425562858581543e-01 -2.766935899853706360e-02 -2.359559759497642517e-03 -1.362266987562179565e-01 3.335023522377014160e-01 1.200395300984382629e-01 -6.235855631530284882e-03 -1.564420759677886963e-01 4.628049209713935852e-02 7.260849326848983765e-02
-4.107433184981346130e-02 1.498952209949493408e-01 -1.689927279949188232e-01 5.022520944476127625e-02 -2.049130760133266449e-02 -3.432560861110687256e-01 -2.337233424186706543e-01 7.907141000032424927e-03 5.448057502508163452e-02 -1.418689340353012085e-01 -3.183229640126228333e-02 2.918463349342346191e-01 5.439667031168937683e-02 1.549268364906311035e-01 1.657484918832778931e-01 3.045683503150939941e-01 -1.036030650138854980e-01 -2.195539027452468872e-01 -6.580186635255813599e-02 -2.834187448024749756e-01 -1.823769323527812958e-02 -1.142381876707077026e-01 -3.729588165879249573e-02 -3.218261003494262695e-01 -3.276152610778808594e-01 1.019363198429346085e-02 -2.065566480159759521e-01 -2.537838220596313477e-01 -1.341918408870697021e-01 9.161674231290817261e-02 1.087771728634834290e-01 -2.589671500027179718e-02
-8.256260305643081665e-02 6.735232472419738770e-02 -4.540790319442749023e-01 1.955138593912124634e-01 -1.124842464923858643e-02 -4.181187152862548828e-01 -4.310210421681404114e-02 2.300023585557937622e-01 -1.144263297319412231e-01 -3.676681220531463623e-02 7.885475456714630127e-02 1.102157533168792725e-01 2.018091380596160889e-01 -1.273876577615737915e-01 -2.080136686563491821e-01 3.575392663478851318e-01 2.484961785376071930e-02 4.416393861174583435e-02 -2.292133420705795288e-01 -5.994342640042304993e-02 -2.547633051872253418e-01 3.229596465826034546e-02 3.573269024491310120e-02 -1.151159331202507019e-01 6.610103696584701538e-02 -1.725763082504272461e-01 7.209566980600357056e-02 -5.767502635717391968e-02 1.052738353610038757e-01 -2.412496954202651978e-01 -4.995691776275634766e-02 -4.900696221739053726e-03
-2.221090942621231079e-01 2.806117013096809387e-02 -1.450766474008560181e-01 9.856859594583511353e-02 1.231383234262466431e-01 -7.796269655227661133e-02 -2.187890559434890747e-01 -4.296743273735046387e-01 -1.979352533817291260e-01 8.970589190721511841e-02 -2.363804429769515991e-01 1.647309511899948120e-01 1.072426214814186096e-01 -2.344713807106018066e-01 1.918666660785675049e-01 3.855573236942291260e-01 7.013943046331405640e-02 8.583881705999374390e-02 9.024114161729812622e-02 -2.211384475231170654e-01 -1.147138997912406921e-01 -2.633579373359680176e-01 -2.120889574289321899e-01 -5.113707482814788818e-02 -3.765976056456565857e-02 9.852541983127593994e-02 1.584842652082443237e-01 5.506264977157115936e-03 1.479098498821258545e-01 3.774407086893916130e-03 1.511443555355072021e-01 5.242678895592689514e-02
-4.296027496457099915e-02 -2.739658579230308533e-02 -9.519148617982864380e-02 2.458583414554595947e-01 3.086638152599334717e-01 9.389489889144897461e-02 -1.965353339910507202e-01 -4.818801209330558777e-02 1.590722352266311646e-01 3.441960215568542480e-01 -8.684039860963821411e-02 1.757201403379440308e-01 1.551820784807205200e-01 6.923301517963409424e-02 -3.328007832169532776e-02 2.952917814254760742e-01 -1.373370084911584854e-02 -1.448488682508468628e-01 1.330185085535049438e-01 -3.255254924297332764e-01 -1.217797696590423584e-01 -2.837233245372772217e-01 6.488938629627227783e-02 -1.358433365821838379e-01 5.524878855794668198e-03 3.627352714538574219e-01 -2.219977229833602905e-01 -4.258249700069427490e-02 9.561743587255477905e-03 -8.247166872024536133e-03 1.590609401464462280e-01 1.117947325110435486e-01
-3.179051876068115234e-01 -1.580316424369812012e-01 -1.728399246931076050e-01 3.477333858609199524e-02 7.636129111051559448e-02 -5.000399053096771240e-02 -2.850651144981384277e-01 -5.271504446864128113e-02 -3.369723558425903320e-01 2.089772075414657593e-01 7.150943577289581299e-02 2.230428606271743774e-01 4.357095435261726379e-02 2.307654172182083130e-01 6.218998879194259644e-02 7.718291133642196655e-02 1.146189421415328979e-01 -4.312171936035156250e-01 1.082673445343971252e-01 -3.764614090323448181e-02 3.503079339861869812e-02 -1.836697906255722046e-01 -8.812348544597625732e-02 -4.367305710911750793e-02 -7.249868661165237427e-02 1.735395938158035278e-02 5.766806192696094513e-03 -8.122188039124011993e-03 -1.600976735353469849e-01 -8.353672176599502563e-02 2.537569999694824219e-01 -3.375343084335327148e-01
-1.319466084241867065e-01 -3.850136324763298035e-02 -2.980184257030487061e-01 1.068147793412208557e-01 7.335615810006856918e-03 -2.555388510227203369e-01 -1.101647391915321350e-01 -3.511220812797546387e-01 -1.271855980157852173e-01 2.162419706583023071e-01 4.511970579624176025e-01 2.390029840171337128e-02 1.577518284320831299e-01 1.605833470821380615e-01 5.718842893838882446e-02 3.635778427124023438e-01 -2.041480690240859985e-02 1.840210109949111938e-01 1.645032502710819244e-02 -1.250080764293670654e-01 -1.392622664570808411e-02 -1.940907090902328491e-01 -7.599265873432159424e-02 -2.926466800272464752e-02 -9.040444344282150269e-02 4.544248059391975403e-02 1.978167146444320679e-01 1.983725838363170624e-02 -1.254158616065979004e-01 5.375472456216812134e-02 2.184249460697174072e-01 1.269725412130355835e-01
-2.756961882114410400e-01 -1.763409227132797241e-01 -9.305679798126220703e-02 1.175409555435180664e-01 2.383162379264831543e-01 -2.036959826946258545e-01 -5.847689136862754822e-02 3.823546692728996277e-02 2.547744512557983398e-01 -1.454121898859739304e-02 4.634697735309600830e-02 4.551647230982780457e-02 2.159859612584114075e-02 3.781517595052719116e-02 1.865707524120807648e-02 1.326899528503417969e-01 1.710397750139236450e-01 4.761416092514991760e-02 4.157609492540359497e-02 -2.164847403764724731e-01 -1.671896576881408691e-01 3.437624275684356689e-01 -5.679847300052642822e-02 -1.405994296073913574e-01 -1.806775033473968506e-01 1.034659612923860550e-02 2.503314912319183350e-01 7.902140915393829346e-02 -2.485714405775070190e-01 -4.236677885055541992e-01 1.429018527269363403e-01 2.558500766754150391e-01
-1.710838824510574341e-01 -4.552001506090164185e-02 -1.511334627866744995e-01 1.050464734435081482e-01 1.602011919021606445e-01 -1.196169704198837280e-01 -2.246205210685729980e-01 -2.167097181081771851e-01 -5.067903921008110046e-02 1.814526766538619995e-01 8.312579989433288574e-02 1.359237581491470337e-01 3.152322769165039062e-01 3.299623131752014160e-01 -8.463578415103256702e-04 2.633608281612396240e-01 1.623158305883407593e-01 2.769189178943634033e-01 -8.532385528087615967e-02 -1.079738810658454895e-01 8.253828622400760651e-03 -1.703121513128280640e-01 7.882141321897506714e-02 4.379628598690032959e-02 -2.070510536432266235e-01 3.596024215221405029e-01 1.269726604223251343e-01 -5.786241218447685242e-02 3.367377072572708130e-02 8.887726068496704102e-02 1.931532621383666992e-01 2.484703361988067627e-01
-1.202974691987037659e-01 -2.684360370039939880e-02 -2.250372469425201416e-01 -2.591535747051239014e-01 1.680010259151458740e-01 -2.497404515743255615e-01 -1.998427361249923706e-01 1.549218297004699707e-01 -1.310358345508575439e-01 -3.720717877149581909e-02 3.746239840984344482e-01 1.753439158201217651e-01 2.070969343185424805e-01 -2.026881091296672821e-02 4.575792700052261353e-03 8.091242611408233643e-02 7.478711754083633423e-02 1.410870105028152466e-01 -7.591854035854339600e-02 -3.575660884380340576e-01 -2.677813172340393066e-01 2.068181335926055908e-02 -1.603478938341140747e-01 -6.343703716993331909e-02 2.751246690750122070e-01 -5.342001840472221375e-02 2.947677969932556152e-01 -5.973966047167778015e-02 -4.011866450309753418e-02 -1.523133218288421631e-01 1.227978020906448364e-01 5.552808195352554321e-02
-1.667565256357192993e-01 -1.173103377223014832e-01 -1.197091490030288696e-02 2.075427770614624023e-02 2.956815063953399658e-01 -3.666330277919769287e-01 -3.672889173030853271e-01 -9.085111320018768311e-03 -1.202224493026733398e-01 -1.009039059281349182e-01 1.158988475799560547e-01 1.863330900669097900e-01 1.683384478092193604e-01 -2.236732393503189087e-01 -2.163274735212326050e-01 1.031125988811254501e-02 1.213360279798507690e-01 1.787559092044830322e-01 -7.688760757446289062e-02 -2.937405928969383240e-02 -1.857300400733947754e-01 -3.059878759086132050e-02 -6.177605316042900085e-02 -1.559355705976486206e-01 1.461862176656723022e-01 -1.944311410188674927e-01 2.612960338592529297e-01 2.403183430433273315e-01 -7.312624901533126831e-02 -9.486714005470275879e-02 2.714887261390686035e-01 1.126762032508850098e-01
-1.194292157888412476e-01 -4.725706577301025391e-02 -3.428443968296051025e-01 7.623337954282760620e-02 1.304132789373397827e-01 -2.970854341983795166e-01 -2.575646042823791504e-01 1.213511303067207336e-01 -2.245505005121231079e-01 2.658911049365997314e-01 1.486316025257110596e-01 7.642296701669692993e-02 3.247936964035034180e-01 4.078963398933410645e-02 1.461746394634246826e-01 6.202175281941890717e-03 7.073759287595748901e-02 -8.111798763275146484e-02 -1.868722140789031982e-01 -1.653794497251510620e-01 1.117452085018157959e-01 2.489657104015350342e-01 -2.805009484291076660e-01 -1.810136288404464722e-01 1.110344529151916504e-01 1.778684854507446289e-01 9.202569723129272461e-02 -7.575874682515859604e-03 -2.012008130550384521e-01 1.138479933142662048e-01 4.814020544290542603e-02 -1.678630113601684570e-01
-2.461996078491210938e-01 9.282512217760086060e-02 -2.687882184982299805e-01 -1.195962056517601013e-01 3.560133650898933411e-02 -3.388735651969909668e-01 -1.219295412302017212e-01 8.899165689945220947e-02 8.385926485061645508e-02 -4.836260154843330383e-02 1.392645239830017090e-01 1.500111669301986694e-01 -2.635686993598937988e-01 -8.317676931619644165e-02 5.396462976932525635e-02 1.267407834529876709e-01 4.298676922917366028e-02 -1.016277074813842773e-01 -2.324164062738418579e-01 -3.016806840896606445e-01 -1.291767358779907227e-01 -7.922527194023132324e-02 2.145779281854629517e-01 -4.071350991725921631e-01 -1.287137567996978760e-01 -2.086837589740753174e-01 -4.993504658341407776e-02 1.701067239046096802e-01 -8.602872490882873535e-02 -2.465812414884567261e-01 8.153722435235977173e-02 1.817018538713455200e-02
-3.285426497459411621e-01 -2.948554754257202148e-01 -7.644170522689819336e-02 3.277873992919921875e-02 1.374493837356567383e-01 -1.664172410964965820e-01 -1.768261194229125977e-02 9.033735096454620361e-02 -4.941697116009891033e-04 2.826167941093444824e-01 7.083272933959960938e-02 2.432350069284439087e-01 1.407263576984405518e-01 2.399807870388031006e-01 -9.869611822068691254e-04 2.438691556453704834e-01 1.385185122489929199e-01 2.558326721191406250e-01 -1.202322840690612793e-01 -1.625225134193897247e-02 8.529888093471527100e-02 -1.908885687589645386e-01 -2.731273174285888672e-01 -6.261227279901504517e-02 -5.714795365929603577e-02 3.166193068027496338e-01 1.863527745008468628e-01 -1.739102900028228760e-01 5.021113529801368713e-02 -4.587885737419128418e-02 2.201433032751083374e-01 -1.380395740270614624e-01
-1.649711157369893044e-05 -1.179245114326477051e-01 -3.689590469002723694e-02 1.482937633991241455e-01 2.777985110878944397e-02 -3.191463947296142578e-01 8.590048551559448242e-02 6.213128566741943359e-02 -6.858079135417938232e-02 2.093410491943359375e-01 2.563049644231796265e-02 3.723722398281097412e-01 -1.240750402212142944e-01 1.630304008722305298e-01 -6.317221373319625854e-02 -1.197159290313720703e-01 7.684902288019657135e-03 -1.220968887209892273e-01 -1.471909135580062866e-01 -4.889986217021942139e-01 -1.543109118938446045e-01 -8.206944912672042847e-03 6.385847926139831543e-02 -3.227889239788055420e-01 2.278750240802764893e-01 1.539140343666076660e-01 -7.889675348997116089e-02 2.310545444488525391e-01 -2.251826785504817963e-02 -1.140649244189262390e-01 1.979181915521621704e-01 7.011897116899490356e-02
-3.164226412773132324e-01 -1.748590618371963501e-01 -7.649417221546173096e-02 -2.456490248441696167e-01 -1.743544489145278931e-01 -4.718929994851350784e-03 -2.469172328710556030e-01 3.009754419326782227e-01 -1.553660929203033447e-01 1.672391742467880249e-01 1.976964175701141357e-01 1.204179078340530396e-01 1.527312695980072021e-01 -3.580682724714279175e-02 -1.516362875699996948e-01 6.892853230237960815e-02 1.298734825104475021e-02 -3.032431006431579590e-01 1.072997599840164185e-01 -3.015145957469940186e-01 -1.440741494297981262e-02 -2.697190046310424805e-01 1.881762966513633728e-02 -3.274956643581390381e-01 -1.419548541307449341e-01 -6.770014762878417969e-02 8.934818208217620850e-02 -7.208759337663650513e-02 -6.080456450581550598e-02 1.263748556375503540e-01 1.119001433253288269e-01 1.336720436811447144e-01
-2.044088244438171387e-01 1.084792166948318481e-01 -3.660041391849517822e-01 4.695213213562965393e-02 -1.871557906270027161e-02 -1.731030046939849854e-01 1.147688403725624084e-01 -3.468325138092041016e-01 -6.053842976689338684e-02 6.844760850071907043e-03 -1.518779397010803223e-01 2.187162041664123535e-01 2.009514123201370239e-01 1.299091577529907227e-01 -8.670594543218612671e-02 5.816496536135673523e-02 3.013444840908050537e-01 -1.486637890338897705e-01 -4.449413344264030457e-02 -9.310623258352279663e-02 1.367588043212890625e-01 -6.704587489366531372e-02 -5.260327458381652832e-02 -4.941805824637413025e-02 -3.370430767536163330e-01 -2.730182558298110962e-02 3.102196156978607178e-01 -9.700081497430801392e-02 -1.392592042684555054e-01 -1.536630243062973022e-01 2.716397345066070557e-01 -1.224098876118659973e-01
-3.487627506256103516e-01 -2.285985499620437622e-01 -3.038944602012634277e-01 -3.939826041460037231e-02 9.503933787345886230e-02 -1.697132289409637451e-01 -3.963800147175788879e-02 -1.633028686046600342e-02 -2.327761240303516388e-02 -9.585448354482650757e-02 1.145130246877670288e-01 2.374011278152465820e-02 -1.735083758831024170e-02 1.467256247997283936e-01 1.506670117378234863e-01 3.175560534000396729e-01 -7.392076402902603149e-02 1.346185207366943359e-01 6.184097006916999817e-02 -3.063241243362426758e-01 -3.667877018451690674e-01 2.668716609477996826e-01 1.045396029949188232e-01 -1.903380155563354492e-01 1.127908378839492798e-01 3.048588708043098450e-02 1.073470488190650940e-01 1.332598179578781128e-01 -1.082128137350082397e-01 -3.178075700998306274e-02 2.120240926742553711e-01 2.213340997695922852e-01
-2.243123352527618408e-01 1.168374270200729370e-01 -1.013247966766357422e-01 -1.546530872583389282e-01 2.465378493070602417e-02 -3.371538519859313965e-01 -2.750720679759979248e-01 -8.169795572757720947e-02 8.069269359111785889e-02 1.502669304609298706e-01 -7.281668484210968018e-02 -2.929669991135597229e-02 -4.692617431282997131e-02 -2.783592641353607178e-01 4.412608221173286438e-03 4.228607118129730225e-01 -1.838882416486740112e-01 -2.341748327016830444e-01 -3.888944908976554871e-02 -2.824335396289825439e-01 -1.403273195028305054e-01 6.865863502025604248e-02 -1.751469671726226807e-01 9.558605402708053589e-02 -1.971748620271682739e-01 -4.367163777351379395e-02 2.127598524093627930e-01 2.730990014970302582e-02 9.574160724878311157e-02 -1.776647865772247314e-01 2.191865742206573486e-01 4.166478291153907776e-02
-8.561043441295623779e-02 1.463886499404907227e-01 -4.473967552185058594e-01 1.689336448907852173e-01 -7.248030602931976318e-02 -3.207502961158752441e-01 -1.541750729084014893e-01 5.015978962182998657e-02 -2.240413725376129150e-01 5.822133738547563553e-03 1.320457905530929565e-01 1.030153781175613403e-01 1.974751800298690796e-01 2.344659157097339630e-02 -8.577138185501098633e-02 1.513625830411911011e-01 -2.993336319923400879e-01 7.470923662185668945e-02 4.657994955778121948e-02 -2.139031738042831421e-01 -5.914261192083358765e-02 -2.331673949956893921e-01 9.666754305362701416e-02 -4.000665545463562012e-01 -1.371076852083206177e-01 -6.635851413011550903e-02 9.468480944633483887e-02 1.317268460988998413e-01 1.337516605854034424e-01 -4.920228943228721619e-02 5.514651164412498474e-02 -1.295716613531112671e-01
-3.533062636852264404e-01 -1.753192096948623657e-01 -3.242104947566986084e-01 -2.161792367696762085e-01 -1.040257420390844345e-02 -1.568970382213592529e-01 -3.214783966541290283e-01 6.338975578546524048e-02 -2.350755929946899414e-01 3.779044002294540405e-02 1.533063687384128571e-02 1.803953647613525391e-01 6.157129257917404175e-02 1.227831616997718811e-01 2.042656242847442627e-01 2.281862050294876099e-01 3.261731266975402832e-01 -1.294173067435622215e-03 -8.778416365385055542e-02 -9.320293553173542023e-03 -4.060593247413635254e-02 1.473259478807449341e-01 2.023733556270599365e-01 -2.266290634870529175e-01 -3.222231194376945496e-02 2.586317956447601318e-01 7.745769619941711426e-02 1.053106784820556641e-01 -3.021096438169479370e-02 1.408189088106155396e-01 -4.521090909838676453e-02 -1.439298689365386963e-01
-4.563662409782409668e-01 -5.229682102799415588e-02 -3.010202348232269287e-01 3.293383866548538208e-02 7.339090853929519653e-02 -9.715107828378677368e-02 -1.303880214691162109e-01 -1.094110757112503052e-01 9.998907148838043213e-02 -2.493342943489551544e-02 -1.389969438314437866e-01 5.792357772588729858e-02 1.408465802669525146e-01 1.911764740943908691e-01 4.315241426229476929e-02 1.736152470111846924e-01 -9.821031242609024048e-02 -1.052982583642005920e-01 2.816955745220184326e-01 -2.070690691471099854e-01 -3.722382187843322754e-01 1.403720676898956299e-01 7.738611102104187012e-02 -1.318959742784500122e-01 -3.931540623307228088e-02 -1.666552126407623291e-01 3.379973024129867554e-02 7.519624382257461548e-02 -1.262501627206802368e-01 -2.182391434907913208e-01 2.410539686679840088e-01 2.222848981618881226e-01
-3.371487557888031006e-01 1.195834949612617493e-02 -1.148817241191864014e-01 -9.628307307139039040e-04 -2.096500480547547340e-03 -2.429936677217483521e-01 -2.823823392391204834e-01 -2.017405256628990173e-02 1.524993181228637695e-01 1.845438331365585327e-01 -1.509566456079483032e-01 3.085484728217124939e-02 -1.022334322333335876e-01 -2.003016024827957153e-01 -4.299527034163475037e-02 4.542893171310424805e-01 -1.258397102355957031e-01 -1.750454455614089966e-01 1.029107496142387390e-01 -3.520185053348541260e-01 9.813345968723297119e-03 7.835908979177474976e-02 -1.377599500119686127e-02 2.347022593021392822e-01 -3.095218166708946228e-02 5.616628751158714294e-02 2.469321638345718384e-01 7.911439053714275360e-03 7.027319818735122681e-02 -6.381873786449432373e-02 2.598848938941955566e-01 -9.870187938213348389e-02
-2.721704840660095215e-01 -9.282831847667694092e-02 -1.601921319961547852e-01 1.442917138338088989e-01 -1.445614844560623169e-01 -9.662942960858345032e-03 -1.779725104570388794e-01 4.108787700533866882e-02 -2.464653402566909790e-01 4.802186414599418640e-02 -1.139973029494285583e-01 -1.386589407920837402e-01 1.513975858688354492e-01 1.345042288303375244e-01 -2.172167301177978516e-01 3.236582279205322266e-01 2.105590887367725372e-02 -2.108940780162811279e-01 -1.051102057099342346e-01 -2.981777489185333252e-01 6.298354268074035645e-02 -2.528862059116363525e-01 -6.118995696306228638e-02 -8.220423012971878052e-02 -1.540553271770477295e-01 1.388002783060073853e-01 2.754849791526794434e-01 -1.844483762979507446e-01 -8.311569690704345703e-02 -3.547620773315429688e-01 5.797401070594787598e-02 -1.261441856622695923e-01
-7.436078786849975586e-02 -1.384441554546356201e-01 2.243224345147609711e-02 9.158388525247573853e-02 1.350586265325546265e-01 -3.903346657752990723e-01 -3.255613148212432861e-01 5.484606325626373291e-02 -1.550282388925552368e-01 -1.107528284192085266e-01 2.588205337524414062e-01 2.835257947444915771e-01 2.976471483707427979e-01 -3.095149993896484375e-02 -8.013118058443069458e-02 1.172063276171684265e-01 -1.305790692567825317e-01 1.851584166288375854e-01 1.335331946611404419e-01 -2.931357026100158691e-01 -1.559326238930225372e-02 -1.199459433555603027e-01 2.310820110142230988e-02 -1.724718064069747925e-01 -1.801778376102447510e-01 -8.887296915054321289e-02 2.365990579128265381e-01 8.354346454143524170e-02 -1.773700565099716187e-01 -1.226775869727134705e-01 1.368290744721889496e-02 2.083375304937362671e-01
-4.721985161304473877e-01 -1.096947789192199707e-01 -2.110459804534912109e-01 -6.635895371437072754e-02 -2.463905327022075653e-02 -2.542247474193572998e-01 -1.113167181611061096e-01 -2.562307417392730713e-01 -4.178620576858520508e-01 -1.636566035449504852e-02 -1.921033263206481934e-01 5.967236682772636414e-02 -2.822277881205081940e-02 4.046711698174476624e-02 -2.824846282601356506e-02 5.809025466442108154e-02 1.318613253533840179e-02 -3.574593737721443176e-02 -1.062591094523668289e-03 -4.403429627418518066e-01 -2.673400193452835083e-02 -2.241770774126052856e-01 8.511020243167877197e-02 1.134684458374977112e-01 -3.478689491748809814e-02 8.772845566272735596e-02 -1.986018009483814240e-02 -1.829694211483001709e-01 1.539115905761718750e-01 -2.015008591115474701e-02 1.115030273795127869e-01 7.121334224939346313e-02
-3.180207610130310059e-01 1.505040563642978668e-03 -1.586219854652881622e-02 2.193482518196105957e-01 -1.022332236170768738e-01 -2.271921485662460327e-01 -3.081775307655334473e-01 -7.547600660473108292e-03 1.710323244333267212e-01 8.120496571063995361e-02 -1.908490955829620361e-01 2.586812674999237061e-01 2.706257104873657227e-01 2.796889841556549072e-01 -3.960284963250160217e-02 1.150946915149688721e-01 3.308659195899963379e-01 -3.039154969155788422e-02 -2.022230774164199829e-01 -4.154024273157119751e-02 9.733566641807556152e-02 5.913304910063743591e-02 -1.108241975307464600e-01 -1.804408729076385498e-01 -6.063625589013099670e-02 2.887516319751739502e-01 3.473463281989097595e-02 -6.423876434564590454e-02 -1.681218855082988739e-02 -7.393743842840194702e-03 2.769436836242675781e-01 8.764588087797164917e-02
-2.174388617277145386e-01 -1.095517799258232117e-01 -1.937222182750701904e-01 -4.813309386372566223e-02 8.989113569259643555e-02 3.182957693934440613e-02 -1.025195270776748657e-01 1.454030871391296387e-01 -2.626377940177917480e-01 2.528244853019714355e-01 -1.247069910168647766e-01 1.653152257204055786e-01 -1.236143633723258972e-01 -8.890616148710250854e-02 1.515189260244369507e-01 3.689933121204376221e-01 3.814682066440582275e-01 1.468220800161361694e-01 -4.405567049980163574e-02 -1.006752327084541321e-01 1.363477557897567749e-01 7.731406949460506439e-04 -9.975427389144897461e-02 -3.466664552688598633e-01 -7.796598598361015320e-03 1.163499876856803894e-01 -3.231311962008476257e-02 -1.130215153098106384e-01 2.072979956865310669e-01 -2.338614314794540405e-01 1.560358405113220215e-01 1.573247164487838745e-01
-1.398953497409820557e-01 -1.872800141572952271e-01 -2.674480974674224854e-01 -5.778799578547477722e-02 9.408797323703765869e-02 -4.026993215084075928e-01 -1.672251969575881958e-01 -7.308191061019897461e-02 -2.726975455880165100e-02 -8.449134230613708496e-02 -1.004262343049049377e-01 2.006220221519470215e-01 1.692380458116531372e-01 1.454986482858657837e-01 -1.507766544818878174e-01 1.765747517347335815e-01 -3.103556334972381592e-01 8.047565817832946777e-02 -1.434339880943298340e-01 -3.514499068260192871e-01 -3.065377771854400635e-01 -1.146268025040626526e-01 1.064205076545476913e-02 -1.796707808971405029e-01 7.709472626447677612e-02 8.682762086391448975e-02 -2.965576760470867157e-02 1.697101257741451263e-02 -2.728106975555419922e-01 -1.683301925659179688e-01 2.037015557289123535e-02 3.132589161396026611e-03
-2.880134582519531250e-01 8.232546597719192505e-02 8.114640414714813232e-02 1.432755738496780396e-01 1.133356466889381409e-01 -2.275434136390686035e-01 4.228917136788368225e-02 -1.249140352010726929e-01 -1.920966356992721558e-01 3.580531477928161621e-02 6.833426654338836670e-02 1.817264556884765625e-01 -2.577973306179046631e-01 -9.571398794651031494e-02 -8.658601343631744385e-02 1.414452940225601196e-01 6.194121390581130981e-02 -1.008396819233894348e-01 -1.898388415575027466e-01 -3.708236217498779297e-01 -2.188869565725326538e-01 -2.027304470539093018e-01 2.223474383354187012e-01 -2.104313373565673828e-01 -1.212520971894264221e-01 1.355553716421127319e-01 2.395832389593124390e-01 -3.710077702999114990e-01 -9.400006383657455444e-02 2.466554939746856689e-02 7.040990144014358521e-02 -9.660270810127258301e-02
-3.726849853992462158e-01 -2.826827168464660645e-01 -2.249141484498977661e-01 -2.055762410163879395e-01 -1.654227077960968018e-01 -1.678312271833419800e-01 -1.160926073789596558e-01 -3.452322632074356079e-02 -2.763826251029968262e-01 1.737010180950164795e-01 2.531060017645359039e-02 4.903564229607582092e-02 8.643516153097152710e-02 4.139950573444366455e-01 -1.324795484542846680e-01 7.377913594245910645e-02 -1.163667719811201096e-02 -5.222499836236238480e-03 1.336829960346221924e-01 -1.836394965648651123e-01 -2.370317131280899048e-01 -4.048385471105575562e-02 5.002539139240980148e-03 -9.909155964851379395e-02 3.926844894886016846e-02 2.524788379669189453e-01 2.619312405586242676e-01 1.744673848152160645e-01 -1.251073647290468216e-02 -7.592780143022537231e-02 2.952256985008716583e-02 1.270176768302917480e-01
-2.504240572452545166e-01 7.137497514486312866e-02 -3.402715921401977539e-02 -9.100524336099624634e-02 1.995401531457901001e-01 -1.896750032901763916e-01 -4.323647823184728622e-03 1.256076842546463013e-01 1.671583056449890137e-01 -1.643612086772918701e-01 2.117448151111602783e-01 4.184427112340927124e-02 2.558946013450622559e-01 -1.269566863775253296e-01 1.857538372278213501e-01 2.687805294990539551e-01 1.597643345594406128e-01 -2.120368927717208862e-01 2.339639887213706970e-02 -5.059416294097900391e-01 -4.407902434468269348e-02 6.618798710405826569e-03 8.731098473072052002e-02 1.160272955894470215e-01 2.373615093529224396e-02 2.201442569494247437e-01 1.264290362596511841e-01 8.664128184318542480e-02 -4.072794318199157715e-02 -3.117769360542297363e-01 1.210269406437873840e-01 -7.186139374971389771e-02
-2.607570290565490723e-01 -1.369824558496475220e-01 -5.580828338861465454e-02 -1.916669011116027832e-01 1.358716338872909546e-01 -1.854709684848785400e-01 -1.317708194255828857e-02 8.964701741933822632e-02 2.607113420963287354e-01 -2.048100829124450684e-01 1.015655547380447388e-01 -6.758709251880645752e-02 1.077153235673904419e-01 -1.790097914636135101e-02 1.140710785984992981e-01 2.899151742458343506e-01 2.645987570285797119e-01 -3.605161011219024658e-01 -1.027273386716842651e-01 -2.143965661525726318e-01 -1.192892044782638550e-01 7.589382678270339966e-02 -4.299276322126388550e-02 -1.625542491674423218e-01 -1.042518094182014465e-01 1.814827620983123779e-01 1.415757387876510620e-01 -8.649907074868679047e-03 2.213657349348068237e-01 -3.921879231929779053e-01 8.282854408025741577e-02 -1.303312461823225021e-02
-5.678951740264892578e-01 2.599854581058025360e-02 -2.115403413772583008e-01 1.382145434617996216e-01 -7.854442298412322998e-02 -2.241142392158508301e-01 3.586087375879287720e-02 -4.953838139772415161e-02 5.207514390349388123e-02 1.383803933858871460e-01 -1.528998464345932007e-01 1.316383630037307739e-01 -1.146763041615486145e-01 -1.420546919107437134e-01 1.916630566120147705e-01 3.428960219025611877e-02 2.143277078866958618e-01 -4.068041220307350159e-03 1.726450026035308838e-01 -2.840267717838287354e-01 -3.330335617065429688e-01 -7.243376225233078003e-02 2.528917416930198669e-02 -6.791420280933380127e-02 -7.925534993410110474e-02 5.936778616160154343e-03 1.903113275766372681e-01 -1.276965886354446411e-01 1.472256332635879517e-01 -4.589299485087394714e-02 1.724098920822143555e-01 1.698027402162551880e-01
-4.489417672157287598e-01 8.518361300230026245e-02 -3.097774982452392578e-01 2.452157437801361084e-01 1.826423257589340210e-01 7.318091392517089844e-02 1.351593434810638428e-01 2.330885678529739380e-01 -5.184275098145008087e-03 8.291890472173690796e-02 6.437791883945465088e-02 1.154797300696372986e-01 9.260033816099166870e-02 1.384406909346580505e-02 -1.202003806829452515e-01 2.806180715560913086e-01 -3.525704890489578247e-02 1.324716210365295410e-01 1.134983375668525696e-01 -1.986445784568786621e-01 -5.521476268768310547e-03 -3.457022309303283691e-01 1.153815463185310364e-01 -3.429166078567504883e-01 1.877791364677250385e-03 9.794741868972778320e-02 6.888014823198318481e-02 -9.713295847177505493e-02 8.815852552652359009e-02 -1.552127599716186523e-01 -5.260809138417243958e-02 -1.321401298046112061e-01
-3.582699000835418701e-01 -2.086969465017318726e-01 -2.746787071228027344e-01 8.106423169374465942e-02 4.039634019136428833e-02 -3.707228302955627441e-01 -1.339763104915618896e-01 -1.214092969894409180e-01 1.067766472697257996e-01 -2.069532871246337891e-02 -1.650976836681365967e-01 7.838880270719528198e-02 1.247816383838653564e-01 1.971715390682220459e-01 -9.838808327913284302e-02 2.008304595947265625e-01 -2.365341037511825562e-01 -2.599588036537170410e-02 1.965953260660171509e-01 -2.645695507526397705e-01 -2.043897360563278198e-01 1.825935095548629761e-01 1.681815832853317261e-01 -1.077339798212051392e-01 1.485274732112884521e-01 2.668970078229904175e-02 9.947119280695915222e-03 -1.340948697179555893e-02 -7.231981307268142700e-02 -1.790817230939865112e-01 9.529868513345718384e-02 2.736925482749938965e-01
-2.492753565311431885e-01 6.926705688238143921e-02 -1.790749430656433105e-01 -1.349479407072067261e-01 2.057974636554718018e-01 -1.912683844566345215e-01 -3.764337897300720215e-01 -4.726602695882320404e-03 2.868925333023071289e-01 5.266999825835227966e-02 -1.230611652135848999e-01 -4.425706714391708374e-02 -1.525491476058959961e-03 -2.008143514394760132e-01 6.863930262625217438e-03 3.982889056205749512e-01 -4.033040255308151245e-02 -1.134310513734817505e-01 1.107604280114173889e-01 -2.916015386581420898e-01 -5.111468210816383362e-02 1.040277481079101562e-01 -1.023999229073524475e-01 1.257601529359817505e-01 -7.822960615158081055e-02 1.270419657230377197e-01 2.887938320636749268e-01 -4.622559249401092529e-02 -1.035567522048950195e-01 -1.515487134456634521e-01 2.097178250551223755e-01 -1.546965539455413818e-01
-1.740567833185195923e-01 -1.257958263158798218e-01 -3.424608111381530762e-01 5.590122193098068237e-02 1.680909991264343262e-01 -2.856808006763458252e-01 1.270566135644912720e-01 -9.603067487478256226e-02 -2.423283457756042480e-01 2.581092715263366699e-01 -3.896711021661758423e-02 -9.500131942331790924e-03 8.146084100008010864e-02 9.959147125482559204e-02 1.174138411879539490e-01 3.775477409362792969e-02 -4.857063665986061096e-02 9.687683731317520142e-02 3.637631237506866455e-01 -2.280052304267883301e-01 1.566357463598251343e-01 -7.583164423704147339e-02 -2.624710649251937866e-02 4.378773272037506104e-02 -2.835090458393096924e-01 1.374308392405509949e-02 2.831987142562866211e-01 -1.536725759506225586e-01 -6.928914692252874374e-03 -4.109537601470947266e-02 3.463882505893707275e-01 -6.688600778579711914e-02
-3.416178002953529358e-02 -2.996144890785217285e-01 -2.865448594093322754e-01 -1.094847396016120911e-01 3.058920204639434814e-01 -2.998671233654022217e-01 -3.818939924240112305e-01 1.375882420688867569e-02 -8.261134475469589233e-02 2.347587645053863525e-01 -6.312404572963714600e-02 1.564566493034362793e-01 1.428087055683135986e-01 -6.719323247671127319e-02 4.963298887014389038e-02 -4.988197609782218933e-02 -1.410023868083953857e-01 3.023267537355422974e-02 -8.588927984237670898e-02 -3.058715462684631348e-01 -2.018761634826660156e-01 7.388812303543090820e-02 -1.664976030588150024e-01 1.461499277502298355e-02 2.095574885606765747e-01 2.369437552988529205e-02 1.748049557209014893e-01 6.352855265140533447e-02 -3.822475299239158630e-02 1.971547305583953857e-01 2.229178696870803833e-01 1.469446532428264618e-02
-1.306264996528625488e-01 5.976933240890502930e-02 -3.799302503466606140e-02 3.429775834083557129e-01 3.296099901199340820e-01 -3.022403120994567871e-01 -3.106829226016998291e-01 -1.232310757040977478e-01 -1.649519205093383789e-01 1.409505903720855713e-01 5.405071750283241272e-02 1.979179680347442627e-01 1.951881647109985352e-01 3.466337919235229492e-01 3.951480239629745483e-02 2.437960170209407806e-02 -1.053359061479568481e-01 2.032715678215026855e-01 1.333916634321212769e-01 -1.795188188552856445e-01 1.188858747482299805e-01 -9.079851210117340088e-03 2.028574198484420776e-01 -2.551293969154357910e-01 -2.212466895580291748e-01 -4.013353586196899414e-02 1.376924514770507812e-01 2.575785666704177856e-02 -5.271228775382041931e-02 3.586214035749435425e-02 8.743983693420886993e-03 4.229311645030975342e-02
-1.382122039794921875e-01 -1.156548634171485901e-01 -4.598827287554740906e-02 1.904610991477966309e-01 7.906821370124816895e-02 -3.104564249515533447e-01 -9.490536153316497803e-02 4.968437924981117249e-02 5.669249221682548523e-02 2.542861402034759521e-01 1.340166479349136353e-01 2.033307850360870361e-01 3.470288515090942383e-01 1.492300927639007568e-01 6.986542046070098877e-02 2.177914530038833618e-01 -1.698093302547931671e-02 -9.602830559015274048e-02 -2.024300992488861084e-01 -1.282282769680023193e-01 2.471959143877029419e-01 2.996551059186458588e-02 -1.504119336605072021e-01 -2.156337052583694458e-01 -2.559681832790374756e-01 4.290389418601989746e-01 7.874003797769546509e-02 -9.463097900152206421e-02 -1.175082251429557800e-01 8.499024808406829834e-02 2.479269169270992279e-02 -9.152621775865554810e-02
-3.887964189052581787e-01 -3.813761472702026367e-02 -2.702733576297760010e-01 2.683179676532745361e-01 7.683658599853515625e-02 -1.191501468420028687e-01 -1.977351754903793335e-01 -1.900577694177627563e-01 -6.196564435958862305e-02 -2.741586184129118919e-03 1.799484640359878540e-01 1.930054463446140289e-02 1.365607976913452148e-01 -1.155378520488739014e-01 -1.639266498386859894e-02 2.573745548725128174e-01 3.739265352487564087e-02 2.370006293058395386e-01 -3.225382268428802490e-01 -2.893241643905639648e-01 3.771416470408439636e-02 -8.662646263837814331e-02 -8.275996148586273193e-02 1.268446296453475952e-01 1.068190038204193115e-01 5.642855167388916016e-02 1.769824922084808350e-01 -1.233899146318435669e-01 2.126405537128448486e-01 -2.400257587432861328e-01 -1.038010641932487488e-01 -1.413923203945159912e-01
-1.085586026310920715e-01 1.735018566250801086e-02 -3.304379284381866455e-01 -5.421994626522064209e-02 2.589923441410064697e-01 -1.975551992654800415e-01 -3.148292899131774902e-01 4.206188768148422241e-02 -2.958936989307403564e-01 4.810830950736999512e-02 -2.297409772872924805e-01 -4.691195487976074219e-02 1.045576483011245728e-02 -6.833814829587936401e-02 2.500517964363098145e-01 3.498606383800506592e-01 -5.417744442820549011e-02 2.972076535224914551e-01 1.035099327564239502e-01 -1.194971203804016113e-01 -2.460494190454483032e-01 -7.682950794696807861e-02 -1.892505288124084473e-01 -1.466615051031112671e-01 1.331212222576141357e-01 1.608980745077133179e-01 1.352620124816894531e-01 -7.794538140296936035e-02 2.387217804789543152e-02 -1.085397079586982727e-01 1.175751984119415283e-01 7.152607664465904236e-03
8.932592347264289856e-03 2.103927433490753174e-01 -2.025060541927814484e-02 3.541184589266777039e-02 9.244144707918167114e-02 -4.032194912433624268e-01 -2.552957534790039062e-01 -2.906975746154785156e-01 -1.191390678286552429e-03 4.791972413659095764e-02 3.783811330795288086e-01 1.820897608995437622e-01 6.992668658494949341e-02 8.371428400278091431e-02 -1.155178621411323547e-01 2.521438300609588623e-01 4.817293211817741394e-02 9.946480393409729004e-02 9.936367720365524292e-02 -2.528776228427886963e-01 1.915745288133621216e-01 9.924593567848205566e-02 -1.445291191339492798e-01 -3.664087951183319092e-01 7.071912288665771484e-02 1.205864995718002319e-01 8.561407029628753662e-02 1.081626787781715393e-01 -5.606685578823089600e-02 1.181993484497070312e-01 9.582655876874923706e-02 -1.146120056509971619e-01
-1.612274050712585449e-01 -2.791278958320617676e-01 -2.218859344720840454e-01 -4.581982642412185669e-02 2.092827670276165009e-02 -2.099718451499938965e-01 -8.539818972349166870e-02 -1.088126078248023987e-01 -5.285263657569885254e-01 -9.599003940820693970e-02 1.249103769659996033e-01 2.694284357130527496e-02 -2.442216500639915466e-02 1.887744516134262085e-01 -8.370729535818099976e-02 4.352829605340957642e-02 -1.311805751174688339e-02 -1.012886539101600647e-01 -4.303656890988349915e-02 -2.879914939403533936e-01 -2.925076186656951904e-01 1.385152805596590042e-02 -7.199300825595855713e-02 -1.382120549678802490e-01 4.782069101929664612e-02 3.086602389812469482e-01 1.331387460231781006e-01 3.078498691320419312e-02 1.083610951900482178e-02 -2.602893412113189697e-01 -2.841006033122539520e-02 2.022798210382461548e-01
-4.836047887802124023e-01 -2.548720836639404297e-01 -1.284334212541580200e-01 -3.528359532356262207e-02 -1.948741376399993896e-01 -1.392631828784942627e-01 -2.321668565273284912e-01 -2.244633436203002930e-01 -3.181896507740020752e-01 4.266677796840667725e-02 -2.007066011428833008e-01 2.212727628648281097e-02 -7.554001361131668091e-02 1.830493807792663574e-01 -4.118199925869703293e-03 -2.027691714465618134e-02 6.326238811016082764e-02 -1.098739281296730042e-01 1.955936551094055176e-01 -3.506507873535156250e-01 -1.022729873657226562e-01 -1.480467915534973145e-01 3.505227155983448029e-03 -8.262360841035842896e-02 1.502400040626525879e-01 6.646797060966491699e-02 1.166927516460418701e-01 -1.019751653075218201e-01 7.111570239067077637e-02 2.059545740485191345e-02 2.158722877502441406e-01 -1.367459744215011597e-01
-2.751407623291015625e-01 1.200854033231735229e-01 -1.342758834362030029e-01 1.434897184371948242e-01 8.566106855869293213e-02 -3.702672123908996582e-01 -3.100014626979827881e-01 4.500855877995491028e-02 -1.818857192993164062e-01 -1.272766739130020142e-01 2.842935323715209961e-01 2.090512067079544067e-01 -2.246613427996635437e-02 -4.904274642467498779e-02 2.238000333309173584e-01 2.518961131572723389e-01 3.858764842152595520e-02 -1.805460304021835327e-01 -5.740096792578697205e-02 -3.319306764751672745e-03 -4.457539319992065430e-02 -5.470229312777519226e-02 2.882159650325775146e-01 1.685206890106201172e-01 -1.232558488845825195e-01 3.834845125675201416e-02 1.812055855989456177e-01 -1.028567180037498474e-01 2.291256189346313477e-01 -1.364053487777709961e-01 1.618566736578941345e-02 2.305586040019989014e-01
-2.160682380199432373e-01 -3.698907494544982910e-01 -2.763222455978393555e-01 1.549620777368545532e-01 9.613963961601257324e-02 -3.443708419799804688e-01 -2.559136748313903809e-01 1.147203370928764343e-01 -1.500071287155151367e-01 -1.312843710184097290e-01 -3.800769150257110596e-02 1.037226691842079163e-01 1.446238011121749878e-01 -4.106116667389869690e-02 5.940480530261993408e-02 3.742676228284835815e-02 -3.079561293125152588e-01 8.736962825059890747e-02 -1.561159789562225342e-01 -1.593444198369979858e-01 -2.282860279083251953e-01 -7.670617103576660156e-02 1.149917840957641602e-01 -1.298427283763885498e-01 -1.097959950566291809e-01 -1.961790956556797028e-02 8.093617111444473267e-02 1.659279316663742065e-01 -2.894659638404846191e-01 5.904304236173629761e-02 2.142166346311569214e-01 -1.008311659097671509e-01
-2.277438789606094360e-01 1.631910204887390137e-01 -3.114364445209503174e-01 8.890750259160995483e-02 6.974539905786514282e-02 -4.038980305194854736e-01 -2.799659371376037598e-01 4.368852451443672180e-02 -2.066091150045394897e-01 -2.499867230653762817e-01 2.209112644195556641e-01 2.625945806503295898e-01 1.391135752201080322e-01 -4.232656210660934448e-02 1.518775671720504761e-01 2.189661562442779541e-01 3.707055747509002686e-02 -1.656121015548706055e-01 -2.572028338909149170e-01 -2.059379778802394867e-02 8.482950925827026367e-02 -6.982285529375076294e-02 1.788711547851562500e-01 3.831151872873306274e-02 -4.898259416222572327e-02 -8.444150444120168686e-04 2.401197701692581177e-01 -6.205429788678884506e-03 7.200902700424194336e-02 1.273433566093444824e-01 3.539919853210449219e-02 1.719226837158203125e-01
-3.051737546920776367e-01 3.607814759016036987e-02 7.770533114671707153e-02 8.582069724798202515e-02 -1.217800751328468323e-02 -1.788776516914367676e-01 -1.048849895596504211e-01 6.839554756879806519e-02 3.619733825325965881e-02 1.140754595398902893e-01 -5.091032013297080994e-02 2.731320858001708984e-01 7.553389668464660645e-02 4.066001623868942261e-02 -2.023531943559646606e-01 4.808920323848724365e-01 2.802663147449493408e-01 1.309610009193420410e-01 -8.186130225658416748e-02 -2.788026332855224609e-01 2.805340662598609924e-02 5.832582712173461914e-03 -4.008981585502624512e-02 -1.699896901845932007e-01 -5.688855424523353577e-02 4.531748294830322266e-01 -1.451615151017904282e-02 1.191356256604194641e-01 8.910860866308212280e-02 2.080768160521984100e-02 1.740443110466003418e-01 -1.146039273589849472e-02
[truncated: 3,276,337 more chars]
