# Supplementary material for: The Language of Innovation
Source: PLoS One. 2020 Apr 30;15(4):e0230107. doi: 10.1371/journal.pone.0230107 (PMC7194493; doi:10.1371/journal.pone.0230107)
Supplement: S18 File — (GZ) [file pone.0230107.s018.tar.gz › 1996-2000/V2Run_26_VS_4500_embeddings1996-2000ED32.txt]

9.357716888189315796e-02 1.411750316619873047e-01 1.410373598337173462e-01 -1.018308028578758240e-01 1.081477552652359009e-01 -1.012486442923545837e-01 2.902997136116027832e-01 1.833025962114334106e-01 1.852959394454956055e-01 1.643833667039871216e-01 2.258659303188323975e-01 1.679259166121482849e-02 -1.400910019874572754e-01 1.003815606236457825e-01 -6.591203808784484863e-02 1.654261201620101929e-01 2.433108910918235779e-02 -4.319096356630325317e-02 9.595862589776515961e-03 2.600786983966827393e-01 1.872355639934539795e-01 4.172948598861694336e-01 -3.461386263370513916e-02 3.987757489085197449e-03 -1.765866018831729889e-02 -7.594491541385650635e-02 -8.521104604005813599e-02 2.515457868576049805e-01 -6.771708279848098755e-02 -1.639678627252578735e-01 -7.279731333255767822e-02 -4.828892648220062256e-01
2.943811416625976562e-01 6.309141218662261963e-02 -8.460452780127525330e-03 2.287407368421554565e-01 -6.995914876461029053e-02 -5.084845423698425293e-02 9.290689229965209961e-02 -3.856051014736294746e-03 -1.206473782658576965e-01 -2.238474935293197632e-01 1.341285109519958496e-01 5.863781645894050598e-02 -1.351994574069976807e-01 1.844958066940307617e-01 -2.331559956073760986e-01 9.232988581061363220e-03 -1.116678416728973389e-01 -8.919315785169601440e-02 -3.156493306159973145e-01 1.277899295091629028e-01 -1.104569435119628906e-01 2.017805427312850952e-01 -4.992336034774780273e-02 6.877467036247253418e-02 -2.250861823558807373e-01 -8.982328325510025024e-02 -1.905693858861923218e-01 2.813231050968170166e-01 -3.544161915779113770e-01 -1.160948276519775391e-01 1.367437988519668579e-01 -3.456509113311767578e-01
1.675486862659454346e-01 3.436843305826187134e-02 2.365737855434417725e-01 9.338976815342903137e-03 -7.640146464109420776e-02 2.208253890275955200e-01 1.161884516477584839e-01 7.811347395181655884e-02 1.046084761619567871e-01 -3.429015399888157845e-03 2.169432342052459717e-01 2.622986733913421631e-01 -3.546786904335021973e-01 2.803119421005249023e-01 -2.411585114896297455e-02 1.455009132623672485e-01 1.744779646396636963e-01 4.487207159399986267e-03 -1.658903360366821289e-01 2.366998791694641113e-01 -3.034097515046596527e-02 -2.144227474927902222e-01 -4.451430588960647583e-02 1.415044516324996948e-01 -1.331817805767059326e-01 1.270354986190795898e-01 1.178333163261413574e-02 2.179964482784271240e-01 -4.794161394238471985e-02 -4.073829054832458496e-01 2.302696704864501953e-01 -4.259223118424415588e-02
1.667568236589431763e-01 2.190193980932235718e-01 4.541724622249603271e-01 -8.539506793022155762e-02 1.104462891817092896e-01 1.294956952333450317e-01 2.771514058113098145e-01 -2.976413071155548096e-01 1.532315313816070557e-01 7.795917242765426636e-02 3.159556388854980469e-01 1.242976784706115723e-01 -2.819128930568695068e-01 -1.617664843797683716e-01 -2.800658941268920898e-01 -5.351328849792480469e-02 7.876586914062500000e-02 -1.005638092756271362e-01 1.015978828072547913e-01 -2.803944423794746399e-02 5.731466412544250488e-02 5.344656482338905334e-02 4.004872962832450867e-02 -2.613900601863861084e-01 -2.979626692831516266e-02 3.933896496891975403e-02 -2.200626730918884277e-01 9.938289225101470947e-02 1.890486851334571838e-02 5.032025277614593506e-02 -1.210907194763422012e-02 -1.312862336635589600e-01
3.176369369029998779e-01 2.234560698270797729e-01 3.766419291496276855e-01 1.669002324342727661e-01 -6.118742004036903381e-02 1.317330896854400635e-01 2.058520615100860596e-01 2.281265854835510254e-01 1.335796862840652466e-01 8.914195001125335693e-02 1.069109216332435608e-01 3.687573075294494629e-01 -1.791437864303588867e-01 7.951068878173828125e-02 -8.416232466697692871e-02 1.245847418904304504e-01 1.694785058498382568e-01 2.032786421477794647e-02 -3.195565193891525269e-02 1.011923998594284058e-01 8.755759149789810181e-02 7.302895188331604004e-02 -7.040425390005111694e-02 5.053490400314331055e-02 -3.048627674579620361e-01 3.989052027463912964e-02 -1.436262875795364380e-01 -4.303342849016189575e-02 -3.225951790809631348e-01 -3.878850862383842468e-02 9.780372679233551025e-02 -1.914837658405303955e-01
3.143369853496551514e-01 -2.156282588839530945e-02 4.535433351993560791e-01 7.414280623197555542e-02 1.950163990259170532e-01 -1.748335920274257660e-02 1.454473286867141724e-01 2.276342660188674927e-01 -2.715985849499702454e-02 8.718898892402648926e-02 -7.046961784362792969e-02 1.436381042003631592e-01 -2.028175592422485352e-01 2.487163543701171875e-01 -1.755840331315994263e-01 1.739270240068435669e-02 1.591143608093261719e-01 -8.386027067899703979e-02 -6.638745218515396118e-02 3.090153932571411133e-01 1.564028263092041016e-01 5.487558618187904358e-02 1.261361129581928253e-02 -1.538816243410110474e-01 1.239018216729164124e-01 1.458306312561035156e-01 -1.151869744062423706e-01 1.678928732872009277e-01 -1.963830590248107910e-01 -2.472672313451766968e-01 1.924580335617065430e-01 -1.085055172443389893e-01
4.848602786660194397e-02 -1.160388533025979996e-02 3.902402222156524658e-01 7.644370198249816895e-02 8.834519237279891968e-02 2.355561777949333191e-02 2.382933199405670166e-01 2.884219586849212646e-01 -6.680404394865036011e-02 1.046285703778266907e-01 1.507709771394729614e-01 1.919760853052139282e-01 -1.745052188634872437e-01 5.793710425496101379e-02 -3.404049947857856750e-02 1.551783531904220581e-01 -2.560563385486602783e-02 6.046963110566139221e-02 -1.512582302093505859e-01 3.925731480121612549e-01 5.045143887400627136e-02 9.348499774932861328e-02 7.900139689445495605e-02 -2.149133533239364624e-01 -1.710703521966934204e-01 -1.110565215349197388e-01 1.176235899329185486e-01 1.896401345729827881e-01 2.989498153328895569e-02 -3.523655831813812256e-01 -3.575417399406433105e-02 -3.070154488086700439e-01
1.582946479320526123e-01 -9.347569197416305542e-03 3.969678580760955811e-01 -2.596799097955226898e-02 3.070163540542125702e-02 -1.541139632463455200e-01 1.996731758117675781e-01 3.158838450908660889e-01 1.529830843210220337e-01 -6.392204668372869492e-03 9.447681903839111328e-02 1.692326217889785767e-01 -1.791805960237979889e-02 9.135338664054870605e-02 -3.280225694179534912e-01 -4.589582793414592743e-03 8.731823414564132690e-02 -2.586595118045806885e-01 -6.807044893503189087e-02 2.124157398939132690e-01 -1.175898909568786621e-01 -5.087329447269439697e-02 5.527704209089279175e-02 -1.358157992362976074e-01 -2.747482657432556152e-01 1.335941106081008911e-01 -1.445875316858291626e-01 2.116887122392654419e-01 9.298693388700485229e-02 -2.965717613697052002e-01 -2.017263025045394897e-01 -1.280957758426666260e-01
1.418474763631820679e-01 4.210839271545410156e-01 2.429694831371307373e-01 1.707935035228729248e-01 -1.589993983507156372e-01 2.963721752166748047e-02 1.225671544671058655e-01 -7.462093979120254517e-02 -1.557990014553070068e-01 -2.537248730659484863e-01 2.344058156013488770e-01 -1.459702551364898682e-01 -3.128987848758697510e-01 2.514985501766204834e-01 -1.391588449478149414e-01 -1.680923812091350555e-02 6.067195534706115723e-02 -1.756688207387924194e-01 -6.276603788137435913e-02 3.583388030529022217e-01 3.777365386486053467e-02 5.242149159312248230e-02 1.119818910956382751e-01 -6.379102170467376709e-02 -1.091414168477058411e-01 1.941869556903839111e-01 5.837276577949523926e-02 1.824106574058532715e-01 -2.117806375026702881e-01 1.348780468106269836e-02 -5.371682345867156982e-02 -3.755844198167324066e-03
-9.786558896303176880e-02 3.173421621322631836e-01 2.195798754692077637e-01 -1.427011638879776001e-01 1.930364668369293213e-01 1.274784933775663376e-02 1.805339306592941284e-01 -2.867500483989715576e-02 1.280571967363357544e-01 1.052063927054405212e-01 1.531228721141815186e-01 2.200896292924880981e-01 -3.128500282764434814e-01 -1.447890549898147583e-01 -5.378319695591926575e-02 4.398748278617858887e-02 -7.195865362882614136e-02 2.919299341738224030e-02 -2.035690695047378540e-01 5.498565733432769775e-02 3.681939467787742615e-02 1.963828206062316895e-01 4.735692590475082397e-02 -2.817872166633605957e-01 4.111845418810844421e-02 -2.324274554848670959e-02 -1.934728473424911499e-01 5.137224197387695312e-01 -9.483720362186431885e-02 -9.991973638534545898e-02 1.765352785587310791e-01 -3.870968520641326904e-02
-1.151620782911777496e-02 1.409250795841217041e-01 4.318279623985290527e-01 1.971655786037445068e-01 -2.048775367438793182e-02 2.412957251071929932e-01 1.482002437114715576e-01 8.683636039495468140e-02 1.256176233291625977e-01 -1.472599059343338013e-01 1.253732889890670776e-01 3.707608580589294434e-02 -1.040873751044273376e-01 -8.537141606211662292e-03 -2.245466709136962891e-01 2.641853690147399902e-01 3.026238977909088135e-01 1.323015987873077393e-01 -8.168796449899673462e-02 4.023817181587219238e-01 -8.029488846659660339e-03 -4.634068161249160767e-02 -1.343209743499755859e-01 -1.176334172487258911e-01 -7.640399783849716187e-02 2.065990567207336426e-01 -8.194781094789505005e-02 1.962060183286666870e-01 -3.586940839886665344e-02 -2.213119268417358398e-01 2.487797290086746216e-02 -1.563715189695358276e-01
2.547674477100372314e-01 -8.321946114301681519e-02 4.722166061401367188e-01 1.041666716337203979e-01 5.646869540214538574e-02 7.144027948379516602e-02 6.650523096323013306e-02 2.662532627582550049e-01 6.263978779315948486e-02 -3.905759379267692566e-02 1.962219327688217163e-01 1.898219808936119080e-02 -1.520145535469055176e-01 1.746231764554977417e-01 -3.104581534862518311e-01 3.130360320210456848e-02 2.327084839344024658e-01 5.534491967409849167e-03 -1.673286408185958862e-01 9.170308709144592285e-02 8.105266839265823364e-02 4.684614762663841248e-02 1.049161888659000397e-02 -1.186095327138900757e-01 -2.246250659227371216e-01 1.803351193666458130e-02 1.993136107921600342e-01 1.944143623113632202e-01 -8.745387941598892212e-02 -2.871764004230499268e-01 1.860970980487763882e-03 -2.889351546764373779e-01
-1.990981698036193848e-01 1.399053037166595459e-01 1.066949367523193359e-01 3.747347369790077209e-02 1.028433442115783691e-02 -5.505655333399772644e-02 2.616496980190277100e-01 3.769483417272567749e-02 5.566257610917091370e-02 -6.202813982963562012e-02 1.578411459922790527e-01 9.576780349016189575e-02 -1.184711530804634094e-01 2.594509720802307129e-01 -1.843189299106597900e-01 1.618919670581817627e-01 -9.893735498189926147e-02 2.736711758188903332e-04 -9.134668856859207153e-02 4.574530422687530518e-01 -1.358533799648284912e-01 3.584445416927337646e-01 1.160404644906520844e-02 3.833099454641342163e-02 -1.785216629505157471e-01 3.110283799469470978e-02 1.682983934879302979e-01 2.913845181465148926e-01 -1.857326775789260864e-01 -3.382336497306823730e-01 -1.318082679063081741e-02 -3.658526390790939331e-02
-1.793709099292755127e-01 6.096576899290084839e-02 2.380662858486175537e-01 1.517365425825119019e-01 -2.220229245722293854e-02 -1.777167022228240967e-01 4.089459478855133057e-01 -4.511239379644393921e-02 -7.676942646503448486e-02 -1.870093494653701782e-01 -2.132752910256385803e-02 -3.770499676465988159e-02 -3.696464300155639648e-01 2.534606158733367920e-01 -7.214684039354324341e-02 -1.557680815458297729e-01 -1.738293915987014771e-01 -7.939334213733673096e-02 -8.120182156562805176e-02 1.193283349275588989e-01 -1.701097339391708374e-01 1.424373090267181396e-01 5.844582617282867432e-02 2.454328984022140503e-01 -1.531825661659240723e-01 1.619961857795715332e-01 -1.647216081619262695e-01 2.496670037508010864e-01 -1.928463727235794067e-01 -1.951562911272048950e-01 -1.212837174534797668e-01 -1.028482019901275635e-01
-5.054963007569313049e-02 1.690788567066192627e-01 3.371577262878417969e-01 -1.968832761049270630e-01 -1.470243781805038452e-01 -4.533714056015014648e-02 1.770200282335281372e-01 1.659483760595321655e-01 -3.145441412925720215e-01 8.410196751356124878e-02 1.705787181854248047e-01 2.770430147647857666e-01 -2.965144515037536621e-01 1.874208003282546997e-01 -3.423846960067749023e-01 6.161432340741157532e-02 1.977944970130920410e-01 1.423899531364440918e-01 1.273670606315135956e-02 1.915886998176574707e-02 1.724328659474849701e-02 1.856630891561508179e-01 -1.069625094532966614e-01 2.417882531881332397e-01 -5.222450941801071167e-03 -4.733622819185256958e-02 -2.171540856361389160e-01 -8.693528175354003906e-02 -1.916772574186325073e-01 -8.499076217412948608e-02 6.786459684371948242e-02 -8.827187865972518921e-02
-9.011215530335903168e-03 5.739312991499900818e-02 4.268706142902374268e-01 -6.639744341373443604e-02 1.581384837627410889e-01 -1.405480951070785522e-01 2.708610892295837402e-01 2.901160418987274170e-01 -1.330349743366241455e-01 -7.326278835535049438e-02 2.354587614536285400e-01 5.791296437382698059e-02 -2.810979634523391724e-02 2.605876140296459198e-02 -4.169609248638153076e-01 1.770901530981063843e-01 -1.498066168278455734e-02 -6.657379865646362305e-02 -3.825972974300384521e-01 1.176196616142988205e-02 4.543365538120269775e-02 -4.085170850157737732e-02 6.575304269790649414e-02 -2.391677536070346832e-02 5.310471355915069580e-02 2.315592616796493530e-01 4.733838513493537903e-02 1.474253982305526733e-01 7.325024157762527466e-02 -2.066673487424850464e-01 1.291432678699493408e-01 -1.190882697701454163e-01
-1.238310635089874268e-01 2.592682540416717529e-01 1.022189762443304062e-02 3.215802460908889771e-02 2.342648506164550781e-01 2.265134081244468689e-02 2.510904967784881592e-01 -2.254655025899410248e-02 2.429870069026947021e-01 2.152853757143020630e-01 1.913070678710937500e-01 2.584639787673950195e-01 -1.009015366435050964e-01 -1.616105437278747559e-01 -3.134847283363342285e-01 1.759579032659530640e-01 8.854123950004577637e-02 -9.997309744358062744e-02 -1.246108263731002808e-01 9.934592992067337036e-03 -1.370918154716491699e-01 -5.724777653813362122e-02 -2.553020603954792023e-02 -1.980048976838588715e-02 -7.734812051057815552e-02 8.673737198114395142e-02 -2.285224497318267822e-01 2.789194583892822266e-01 -3.712789714336395264e-01 -1.531617790460586548e-01 1.926133334636688232e-01 -1.566101759672164917e-01
-7.928785867989063263e-03 3.824710473418235779e-02 4.982899129390716553e-02 3.051767647266387939e-01 -2.235194891691207886e-01 -1.245398074388504028e-01 3.988539874553680420e-01 -1.092782765626907349e-01 5.240956321358680725e-03 -1.607523858547210693e-01 -1.734226569533348083e-02 -5.611254274845123291e-02 -1.937664896249771118e-01 1.717817932367324829e-01 -1.894555538892745972e-01 -1.161801740527153015e-01 -3.980658948421478271e-02 -1.476715207099914551e-01 -8.108744397759437561e-03 7.278089970350265503e-02 1.669630110263824463e-01 1.472899913787841797e-01 -1.508826911449432373e-01 1.774588972330093384e-01 -9.582215920090675354e-03 1.065390482544898987e-01 -1.111456826329231262e-01 4.603746831417083740e-01 -1.673823595046997070e-01 -1.764497458934783936e-01 1.253098249435424805e-01 -2.782451510429382324e-01
4.621766507625579834e-02 -5.566627904772758484e-02 1.388568729162216187e-01 1.275325473397970200e-02 2.024217881262302399e-02 -1.112676933407783508e-01 3.519006073474884033e-01 3.539885580539703369e-02 1.755029857158660889e-01 -1.210315674543380737e-01 1.698390543460845947e-01 2.236806303262710571e-01 -2.595545649528503418e-01 9.427328407764434814e-02 -1.296328157186508179e-01 1.451319921761751175e-02 -4.362254217267036438e-02 -2.554683387279510498e-01 -2.438986897468566895e-01 3.509574830532073975e-01 -3.311865031719207764e-01 3.269759416580200195e-01 -3.026844188570976257e-02 -9.950060397386550903e-02 8.554220199584960938e-02 4.643072560429573059e-02 -1.230530366301536560e-01 1.631032526493072510e-01 -1.807624697685241699e-01 -2.179645746946334839e-01 1.047521606087684631e-01 1.518593542277812958e-02
-1.407171487808227539e-01 3.198608756065368652e-01 3.099564313888549805e-01 -1.512500941753387451e-01 2.051681727170944214e-01 2.539781630039215088e-01 8.842547982931137085e-02 -2.278799749910831451e-02 4.133579507470130920e-02 1.714627146720886230e-01 2.571885883808135986e-01 2.496531009674072266e-01 -2.224689871072769165e-01 -9.372409433126449585e-02 -1.928780674934387207e-01 4.570745304226875305e-02 1.022911891341209412e-01 -1.705915033817291260e-01 -1.712136715650558472e-01 -3.397756442427635193e-02 4.580528009682893753e-03 1.787630021572113037e-01 6.671476364135742188e-02 -2.377718091011047363e-01 -9.001128375530242920e-03 1.811012476682662964e-01 -5.203139781951904297e-02 3.367359638214111328e-01 -1.001122072339057922e-01 -6.045240163803100586e-02 -1.704120934009552002e-01 -1.793352812528610229e-01
-3.827260062098503113e-02 1.810115426778793335e-01 1.793814897537231445e-01 3.123125061392784119e-02 1.142314076423645020e-01 7.532706856727600098e-02 2.589407861232757568e-01 -1.348759829998016357e-01 2.576421499252319336e-01 9.829991310834884644e-02 3.551762104034423828e-01 1.874480545520782471e-01 -1.060287803411483765e-01 -2.392010092735290527e-01 -1.569669544696807861e-01 -2.772870101034641266e-02 -4.965110495686531067e-02 -1.374716777354478836e-02 1.395457074977457523e-03 2.039800211787223816e-02 1.037240028381347656e-01 2.346224933862686157e-01 3.066608123481273651e-02 -2.462976425886154175e-01 -2.284786403179168701e-01 1.837282478809356689e-01 -1.655290573835372925e-01 3.792354464530944824e-01 -4.155382513999938965e-03 -7.292565703392028809e-02 -1.557250320911407471e-01 -2.832149863243103027e-01
3.307545185089111328e-01 3.930555656552314758e-02 3.316510319709777832e-01 -9.756019711494445801e-02 -3.919002413749694824e-02 3.302300721406936646e-02 1.267021894454956055e-01 1.198674887418746948e-01 -2.302998155355453491e-01 -2.653856575489044189e-01 3.865304216742515564e-02 1.755956374108791351e-02 -1.765986680984497070e-01 1.616654098033905029e-01 -1.401335466653108597e-02 1.439370363950729370e-01 8.533564209938049316e-02 -4.560747649520635605e-03 1.843046545982360840e-01 1.406309306621551514e-01 2.726300954818725586e-01 1.776027977466583252e-01 -1.023033782839775085e-01 2.076536715030670166e-01 -1.513790041208267212e-01 -9.335999935865402222e-02 -2.380166202783584595e-01 1.740918606519699097e-01 -2.542457282543182373e-01 -2.871207892894744873e-01 -1.244981586933135986e-01 -1.769640743732452393e-01
-3.435070067644119263e-02 -3.968923538923263550e-02 2.870013415813446045e-01 -2.449632585048675537e-01 5.062060803174972534e-02 -1.878293156623840332e-01 1.558437198400497437e-01 -3.185876607894897461e-01 7.460988312959671021e-02 -2.815574780106544495e-02 2.779776751995086670e-01 1.171269337646663189e-03 -3.706186115741729736e-01 -1.425200700759887695e-01 -1.025483682751655579e-01 1.076192781329154968e-01 2.944170683622360229e-02 -1.081972494721412659e-01 7.905387133359909058e-02 2.063949778676033020e-02 8.556741476058959961e-02 -9.542442858219146729e-02 6.889872252941131592e-02 1.143681406974792480e-01 -3.068081140518188477e-01 -4.669504240155220032e-02 -1.147036403417587280e-01 3.627159893512725830e-01 -7.258353754878044128e-03 -1.749915927648544312e-01 1.736767590045928955e-01 -2.691953778266906738e-01
1.371852308511734009e-01 2.828119695186614990e-01 1.880326867103576660e-01 -1.222074106335639954e-01 -2.108824439346790314e-03 1.698004454374313354e-01 2.136612981557846069e-01 -9.702345728874206543e-02 -1.903335191309452057e-02 -3.363530039787292480e-01 9.316609799861907959e-02 -1.259995345026254654e-02 -1.506653428077697754e-01 4.861678928136825562e-02 -2.892562448978424072e-01 -2.335510849952697754e-01 3.962505236268043518e-02 -3.366344869136810303e-01 -2.239151112735271454e-02 1.559877651743590832e-03 -1.322303414344787598e-01 1.509487181901931763e-01 -1.332648545503616333e-01 1.941793411970138550e-01 -5.069692060351371765e-02 5.492609739303588867e-02 -8.464597165584564209e-02 1.587317436933517456e-01 -3.341471850872039795e-01 -3.374747037887573242e-01 -7.561014592647552490e-02 3.242990747094154358e-02
1.586927683092653751e-04 3.622246086597442627e-01 3.296523094177246094e-01 1.206994503736495972e-01 1.258227229118347168e-01 1.577502638101577759e-01 -1.209701970219612122e-01 1.874494552612304688e-01 3.556820750236511230e-02 -4.829885438084602356e-02 1.087859049439430237e-01 2.570809423923492432e-01 -1.479828357696533203e-01 2.127519696950912476e-01 -4.164704382419586182e-01 5.613950267434120178e-02 1.149506196379661560e-01 -1.449626833200454712e-01 -6.306548416614532471e-02 1.787383258342742920e-01 1.365180760622024536e-01 2.246533334255218506e-02 -7.851969450712203979e-03 1.309891343116760254e-01 -8.783772587776184082e-02 1.858200877904891968e-01 -5.228209868073463440e-02 2.700579762458801270e-01 -1.630213558673858643e-01 -2.651084661483764648e-01 -9.101523458957672119e-02 -1.471860986202955246e-02
2.414605617523193359e-01 1.524958014488220215e-02 2.402995824813842773e-01 2.985607981681823730e-01 6.722830235958099365e-02 -1.721695959568023682e-01 1.687571555376052856e-01 7.897233963012695312e-02 4.764252901077270508e-02 -6.548249721527099609e-02 1.019199416041374207e-01 5.502158030867576599e-02 -4.165022969245910645e-01 5.201651901006698608e-02 5.473496019840240479e-02 2.030515968799591064e-01 -2.803920395672321320e-02 1.568866223096847534e-01 -1.992331594228744507e-01 2.788235247135162354e-01 7.039168477058410645e-02 -8.195824176073074341e-02 -8.270909893326461315e-04 -9.254546463489532471e-02 -2.224263697862625122e-01 2.301550954580307007e-01 -3.289504349231719971e-02 2.390452176332473755e-01 5.954099074006080627e-02 -2.157615721225738525e-01 -1.391549408435821533e-01 -3.035130500793457031e-01
1.217387467622756958e-01 -1.823544651269912720e-01 1.979389190673828125e-01 -2.008038572967052460e-02 -2.519390881061553955e-01 -4.106114059686660767e-02 3.221687376499176025e-01 5.109735578298568726e-02 -1.449608355760574341e-01 1.133682876825332642e-01 1.287808865308761597e-01 2.695011496543884277e-01 -4.862107932567596436e-01 9.857606887817382812e-02 -2.034709155559539795e-01 1.969723254442214966e-01 1.469073593616485596e-01 4.919620975852012634e-02 -2.222950160503387451e-01 1.398931592702865601e-01 1.736555844545364380e-01 9.013856947422027588e-02 -1.441692560911178589e-01 -1.830922812223434448e-01 -5.262539163231849670e-02 -1.575650647282600403e-02 2.081297524273395538e-02 1.495077162981033325e-01 1.261949092149734497e-01 -2.361143082380294800e-01 -4.524311050772666931e-03 -9.114459156990051270e-02
3.400769457221031189e-02 -1.367523241788148880e-02 5.930382609367370605e-01 2.584626153111457825e-02 8.641936630010604858e-02 -9.663631021976470947e-02 1.449819207191467285e-01 2.949996590614318848e-01 -1.213197633624076843e-01 -1.051968429237604141e-02 1.477849185466766357e-01 5.884545668959617615e-02 -3.516720831394195557e-01 5.053061991930007935e-02 -1.866320669651031494e-01 1.813368648290634155e-01 9.967926889657974243e-02 1.539915651082992554e-01 -1.585879027843475342e-01 1.430178135633468628e-01 -5.905550718307495117e-02 -2.140235155820846558e-02 2.600439824163913727e-02 -2.024811208248138428e-01 -7.201538980007171631e-02 1.455907076597213745e-01 1.290757060050964355e-01 1.356271058320999146e-01 -1.470381021499633789e-01 -1.854718774557113647e-01 -2.717550098896026611e-02 -2.104720175266265869e-01
1.829413771629333496e-01 -8.762761950492858887e-02 4.672126770019531250e-01 1.392060071229934692e-01 2.348558753728866577e-01 1.197222154587507248e-02 1.638980656862258911e-01 1.680387705564498901e-01 -5.654701590538024902e-02 -1.680210232734680176e-01 -2.781317569315433502e-02 1.754426211118698120e-01 -2.729372382164001465e-01 1.054733917117118835e-01 -3.326602280139923096e-01 9.615695476531982422e-02 -1.722766458988189697e-02 5.713402852416038513e-02 -1.711109429597854614e-01 1.665966510772705078e-01 -1.054608374834060669e-01 1.751173287630081177e-01 -1.629967056214809418e-02 1.389150023460388184e-01 -2.222354859113693237e-01 5.101385340094566345e-02 -9.214813821017742157e-03 1.383134871721267700e-01 -4.276001825928688049e-02 -3.467729985713958740e-01 3.104450553655624390e-02 -1.614971607923507690e-01
6.600895524024963379e-02 1.859055310487747192e-01 1.918597221374511719e-01 1.392655819654464722e-01 2.943044155836105347e-02 -1.735451072454452515e-01 -2.726016379892826080e-02 1.091010496020317078e-01 2.883648872375488281e-02 -7.605719566345214844e-02 1.820596456527709961e-01 2.110388688743114471e-02 -4.539819657802581787e-01 -3.331147506833076477e-02 -2.227321863174438477e-01 1.230509653687477112e-01 8.781480789184570312e-02 2.353766709566116333e-01 -1.018456965684890747e-01 3.242908716201782227e-01 1.229213252663612366e-01 -1.498526483774185181e-01 -1.052824035286903381e-01 -2.418303340673446655e-01 -1.827635616064071655e-01 -1.429946068674325943e-02 2.082344442605972290e-01 2.750391364097595215e-01 6.461635231971740723e-02 -2.773315310478210449e-01 -4.351307824254035950e-02 -1.664322614669799805e-01
-2.031691521406173706e-01 1.294627189636230469e-01 3.910370171070098877e-01 -2.775863409042358398e-01 1.494954824447631836e-01 -1.030192747712135315e-01 -1.171881332993507385e-02 -4.329091869294643402e-03 1.531508117914199829e-01 -1.226550564169883728e-01 1.036427244544029236e-01 -9.172765165567398071e-02 1.442665513604879379e-02 2.858035266399383545e-02 -1.420961469411849976e-01 -3.687007427215576172e-01 -9.376545995473861694e-02 1.647260040044784546e-01 -4.118524119257926941e-02 1.219667643308639526e-01 -1.381742358207702637e-01 7.577691972255706787e-02 -2.213886678218841553e-01 -5.565744265913963318e-02 1.665551066398620605e-01 2.218248099088668823e-01 -1.535249054431915283e-01 2.059264481067657471e-01 -2.095086723566055298e-01 8.073537610471248627e-03 -4.220617993269115686e-04 -3.843729794025421143e-01
-8.241799473762512207e-02 1.547801494598388672e-01 1.146024372428655624e-02 -1.859709322452545166e-01 5.431324243545532227e-02 2.433050125837326050e-01 2.957406640052795410e-01 2.066379934549331665e-01 -9.167996048927307129e-02 4.466482624411582947e-02 3.097363002598285675e-02 -2.800066173076629639e-01 -3.248310387134552002e-01 2.189885824918746948e-01 -1.672968417406082153e-01 -2.250546365976333618e-01 1.594255417585372925e-01 -1.580841392278671265e-01 2.800438739359378815e-02 1.747640967369079590e-01 1.342288553714752197e-01 8.386152237653732300e-02 -3.395091593265533447e-01 -9.235709160566329956e-02 -1.066937670111656189e-01 2.917880937457084656e-02 -2.219762951135635376e-01 1.762407720088958740e-01 -7.655961066484451294e-02 -1.031297817826271057e-01 -1.398797798901796341e-02 -2.837434113025665283e-01
2.266287058591842651e-01 -3.805984975770115852e-03 5.713928341865539551e-01 1.086733415722846985e-01 8.067397773265838623e-02 -2.211885061115026474e-03 3.186442255973815918e-01 1.014450788497924805e-01 -3.296152874827384949e-02 -3.617713600397109985e-02 -4.037222359329462051e-03 1.877082288265228271e-01 -1.680166274309158325e-01 7.307701557874679565e-02 -4.075615108013153076e-01 -2.487751096487045288e-02 -1.246374286711215973e-02 1.602954231202602386e-02 -1.995439529418945312e-01 2.008193582296371460e-01 4.885487258434295654e-02 -2.717689983546733856e-02 8.654040843248367310e-02 -9.276058524847030640e-02 -1.581616550683975220e-01 -4.464888945221900940e-02 7.794475555419921875e-02 2.087946087121963501e-01 -1.527442485094070435e-01 -2.153121381998062134e-01 -6.139839440584182739e-02 -6.425736844539642334e-02
1.217369437217712402e-01 -1.078318879008293152e-01 3.971514403820037842e-01 1.968052387237548828e-01 8.041285723447799683e-02 -1.822434663772583008e-01 1.843111068010330200e-01 8.325644582509994507e-02 7.461895793676376343e-02 -2.530493959784507751e-02 8.350509218871593475e-03 1.589268594980239868e-01 -4.537642896175384521e-01 7.998336851596832275e-02 -3.991468623280525208e-02 -1.288811713457107544e-01 2.605052590370178223e-01 -8.469236642122268677e-02 -9.432761371135711670e-02 1.147233247756958008e-01 9.730859845876693726e-02 1.289608925580978394e-01 -7.950244843959808350e-02 7.122081518173217773e-02 -2.635934352874755859e-01 7.952322810888290405e-02 1.414361298084259033e-01 1.634540259838104248e-01 -2.061768472194671631e-01 -3.657564818859100342e-01 3.238877654075622559e-02 4.526187200099229813e-03
-1.722978949546813965e-01 2.163476049900054932e-01 1.553139239549636841e-01 -3.246229887008666992e-02 -5.154547840356826782e-02 6.187881156802177429e-02 3.307823836803436279e-01 -1.185228154063224792e-01 -1.120183151215314865e-03 1.985857933759689331e-01 1.343900263309478760e-01 -8.675286918878555298e-02 -3.439406454563140869e-01 4.552744701504707336e-02 -1.669763028621673584e-01 5.208729207515716553e-02 9.270715713500976562e-02 -1.239911839365959167e-01 2.465184479951858521e-01 2.382565140724182129e-01 -1.550059467554092407e-01 1.472097933292388916e-01 -2.572091221809387207e-01 7.271331548690795898e-02 -1.906535327434539795e-01 -1.607665233314037323e-02 1.417924016714096069e-01 3.036729097366333008e-01 -1.285292059183120728e-01 -1.755461562424898148e-03 9.283661097288131714e-02 -3.459415733814239502e-01
1.822507977485656738e-01 -8.308224380016326904e-02 3.833584785461425781e-01 -7.418137043714523315e-02 2.240671515464782715e-01 -1.081377342343330383e-01 9.847232699394226074e-02 2.230886965990066528e-01 -1.841910742223262787e-02 3.505794331431388855e-02 1.971697993576526642e-02 1.846558302640914917e-01 -4.034122824668884277e-02 -1.566525362432003021e-02 -3.857598900794982910e-01 7.121445983648300171e-02 7.551696151494979858e-02 1.527739912271499634e-01 -2.490292787551879883e-01 1.529311984777450562e-01 2.687621414661407471e-01 4.501515254378318787e-02 -8.522046357393264771e-02 1.286080628633499146e-01 -2.232251316308975220e-01 -3.433803841471672058e-02 4.773884266614913940e-02 3.838753104209899902e-01 2.560660988092422485e-02 -1.988806277513504028e-01 1.183362677693367004e-01 -1.639257520437240601e-01
6.476352363824844360e-02 -5.840634554624557495e-02 -1.001372262835502625e-01 -2.062218636274337769e-01 -4.820377007126808167e-02 9.754500538110733032e-02 2.278818637132644653e-01 6.811898946762084961e-02 2.982314825057983398e-01 -2.453584037721157074e-02 -4.613942280411720276e-02 1.186358332633972168e-01 -4.853521883487701416e-01 -3.906367346644401550e-02 -1.017031446099281311e-01 9.802808612585067749e-02 5.382369738072156906e-03 -7.200019806623458862e-02 -1.225360035896301270e-01 -1.132836788892745972e-01 6.913697347044944763e-03 -6.361016631126403809e-02 -2.860871553421020508e-01 3.785044848918914795e-01 -1.056262385100126266e-02 4.182582721114158630e-02 1.511878818273544312e-01 3.127329945564270020e-01 -7.345336675643920898e-02 2.511646598577499390e-02 -6.266500055789947510e-02 -3.374861180782318115e-01
8.081424981355667114e-02 1.092523261904716492e-01 5.413224101066589355e-01 -1.282525062561035156e-02 1.572147160768508911e-01 -4.885329306125640869e-02 1.040197685360908508e-01 1.068860888481140137e-01 2.517147921025753021e-02 -7.493241131305694580e-02 2.870790101587772369e-02 1.351533681154251099e-01 -1.784710586071014404e-01 -5.129808187484741211e-02 -3.607075214385986328e-01 -3.761382400989532471e-02 1.094942912459373474e-01 -1.632813215255737305e-01 -2.802926301956176758e-01 -3.524628281593322754e-02 7.825943827629089355e-02 -1.568734496831893921e-01 2.530548721551895142e-02 -3.421255201101303101e-02 1.016153208911418915e-02 -4.711480438709259033e-02 2.344459109008312225e-02 3.127401471138000488e-01 1.114499866962432861e-01 -3.000641763210296631e-01 2.508319020271301270e-01 -1.748925447463989258e-01
-5.587305873632431030e-02 2.413761243224143982e-02 3.325659036636352539e-01 -1.018821448087692261e-01 2.826046943664550781e-01 -7.966980338096618652e-02 1.468767523765563965e-01 -1.661177277565002441e-01 -1.475990712642669678e-01 4.716120287775993347e-02 4.613879024982452393e-01 -1.321773678064346313e-01 -2.587691247463226318e-01 -1.909511722624301910e-02 -1.464268565177917480e-01 9.159581363201141357e-02 3.411535173654556274e-02 5.561212450265884399e-02 -3.461633995175361633e-02 8.233469724655151367e-02 1.817991025745868683e-02 4.189144447445869446e-02 1.667427271604537964e-02 -1.525542885065078735e-01 -2.264568507671356201e-01 2.979387640953063965e-01 -1.418250054121017456e-01 3.590914607048034668e-01 -9.357927739620208740e-02 9.249687939882278442e-02 -5.944249778985977173e-02 -2.014732211828231812e-01
4.141706228256225586e-02 1.998094096779823303e-02 1.157494336366653442e-01 1.169486269354820251e-01 -7.728137820959091187e-02 -1.522014439105987549e-01 3.561810851097106934e-01 1.684778742492198944e-02 -1.756733059883117676e-01 6.448666751384735107e-02 -8.726997673511505127e-02 7.288911193609237671e-02 -3.202643096446990967e-01 1.664824783802032471e-01 6.970532238483428955e-02 -9.846794605255126953e-02 9.784847497940063477e-02 -1.449922323226928711e-01 -9.012343734502792358e-02 2.805993854999542236e-01 -1.605942249298095703e-01 1.043776571750640869e-01 -1.822752952575683594e-01 2.011948823928833008e-01 6.192935630679130554e-03 2.880063951015472412e-01 -5.371090024709701538e-02 2.612111568450927734e-01 -2.343308776617050171e-01 -3.047579228878021240e-01 -9.394071251153945923e-02 -2.884016633033752441e-01
3.000226020812988281e-01 1.271942257881164551e-01 4.981525614857673645e-02 4.774165898561477661e-02 -7.402496878057718277e-03 2.043593674898147583e-02 3.865404129028320312e-01 1.648008525371551514e-01 1.428188085556030273e-01 -8.803448826074600220e-02 5.943375825881958008e-02 -1.827304996550083160e-02 -2.068318575620651245e-01 3.460827469825744629e-01 -1.418487429618835449e-01 8.570709079504013062e-02 4.648437350988388062e-02 -1.840958893299102783e-01 4.280565306544303894e-02 5.472485423088073730e-01 8.588437736034393311e-02 -2.148632705211639404e-01 3.367333859205245972e-02 4.517014697194099426e-02 -2.073346972465515137e-01 8.653049916028976440e-02 -4.886766150593757629e-02 1.650001704692840576e-01 -8.412802219390869141e-02 -1.491523254662752151e-02 -1.731950975954532623e-02 -9.054666012525558472e-02
-3.322783857583999634e-02 2.607272565364837646e-02 4.359225630760192871e-01 9.618569910526275635e-02 1.823798269033432007e-01 -4.327544476836919785e-03 -7.088820450007915497e-03 2.027350366115570068e-01 -1.540013998746871948e-01 -1.749841310083866119e-02 1.484725326299667358e-01 3.278731405735015869e-01 -2.659825980663299561e-01 7.264846563339233398e-02 -1.611865162849426270e-01 1.380711942911148071e-01 1.290837973356246948e-01 5.679046735167503357e-03 -1.607522964477539062e-01 3.322996497154235840e-01 1.395034790039062500e-01 -5.301132425665855408e-02 -1.511998772621154785e-01 -1.298768967390060425e-01 -1.076945802196860313e-03 -1.754799112677574158e-02 2.121802866458892822e-01 2.880874872207641602e-01 1.503351796418428421e-02 -6.788699328899383545e-02 -1.531147211790084839e-01 -2.798277735710144043e-01
-5.293737724423408508e-02 4.262847900390625000e-01 2.531118094921112061e-01 -1.905696094036102295e-01 1.448618024587631226e-01 1.593563258647918701e-01 1.962788105010986328e-01 1.473647654056549072e-01 1.009514462202787399e-02 2.136194556951522827e-01 3.145821392536163330e-01 3.004200458526611328e-01 -8.738829195499420166e-02 -2.181603014469146729e-01 -7.430974394083023071e-02 1.232646312564611435e-02 -7.433401048183441162e-02 1.105127856135368347e-01 7.622350938618183136e-03 5.779267847537994385e-02 3.162924200296401978e-02 -6.945162266492843628e-02 -6.119889207184314728e-03 -1.092788428068161011e-01 -5.013450607657432556e-02 2.502863109111785889e-02 -1.079297661781311035e-01 3.115517497062683105e-01 -2.834072113037109375e-01 -2.183397263288497925e-01 6.203535571694374084e-02 -1.731708496809005737e-01
7.971523702144622803e-02 -1.321342438459396362e-01 5.085068941116333008e-01 1.627332568168640137e-01 2.198480218648910522e-01 -9.445203095674514771e-02 1.621991246938705444e-01 1.980645023286342621e-02 -5.046107247471809387e-02 1.937434971332550049e-01 1.288332194089889526e-01 1.471309214830398560e-01 -1.035766825079917908e-01 7.824412733316421509e-02 -3.222654163837432861e-01 1.463010758161544800e-01 1.232598870992660522e-01 -1.593267768621444702e-01 -1.530780345201492310e-01 8.141552656888961792e-02 8.781842142343521118e-02 1.019539088010787964e-01 1.738743931055068970e-01 -1.227050460875034332e-02 -9.078767150640487671e-02 7.983903586864471436e-02 1.281839758157730103e-01 1.864982396364212036e-01 -1.093260943889617920e-01 -3.222473859786987305e-01 -5.613590404391288757e-02 -2.877963781356811523e-01
6.149567291140556335e-02 7.346067577600479126e-02 3.668256402015686035e-01 6.761090457439422607e-02 -9.229072183370590210e-02 4.636610671877861023e-02 7.920145988464355469e-02 1.323406547307968140e-01 -2.161584347486495972e-01 2.926415205001831055e-02 2.321799695491790771e-01 1.870738863945007324e-01 -7.332897931337356567e-02 1.806856542825698853e-01 -2.649608850479125977e-01 4.381052032113075256e-02 1.954321861267089844e-01 3.940307348966598511e-02 -8.434749906882643700e-05 1.078098937869071960e-01 2.792083024978637695e-01 1.207726523280143738e-01 -1.442652344703674316e-01 2.351000010967254639e-01 -1.752057224512100220e-01 -2.110497802495956421e-01 -4.934301227331161499e-02 -6.894616037607192993e-02 -2.570078969001770020e-01 -1.141474694013595581e-01 -1.708970963954925537e-02 -4.345146417617797852e-01
1.717062145471572876e-01 7.771833986043930054e-02 6.839604675769805908e-02 6.208100542426109314e-02 1.447440870106220245e-02 2.090798877179622650e-02 2.737326025962829590e-01 8.951972704380750656e-04 5.692406743764877319e-02 -3.499502688646316528e-02 -7.455601822584867477e-03 2.121459245681762695e-01 -2.977685928344726562e-01 1.287925392389297485e-01 -2.181354016065597534e-01 -1.696230769157409668e-01 4.629864916205406189e-02 -5.632872879505157471e-02 -1.348133236169815063e-01 6.364547461271286011e-02 -2.544546127319335938e-01 -2.260452061891555786e-01 4.631938412785530090e-02 9.088191203773021698e-03 9.718827158212661743e-02 -4.247908666729927063e-02 2.210542261600494385e-01 2.856815457344055176e-01 -2.380899488925933838e-01 -5.304077267646789551e-01 1.003870368003845215e-01 -1.174453124403953552e-01
-3.859546035528182983e-02 -7.221277803182601929e-03 1.557370182126760483e-02 -5.334197543561458588e-03 1.871670335531234741e-01 1.293806284666061401e-01 2.415836453437805176e-01 5.250669084489345551e-03 -1.102546676993370056e-01 1.370352208614349365e-01 1.923969835042953491e-01 6.524431519210338593e-03 -4.191277325153350830e-01 -5.417350213974714279e-03 -4.025889560580253601e-02 -1.947894245386123657e-01 1.402888596057891846e-01 -2.285663783550262451e-01 1.148699223995208740e-01 1.528210192918777466e-01 -1.154877468943595886e-01 1.012115180492401123e-01 -1.543188393115997314e-01 2.124773412942886353e-01 -1.405948847532272339e-01 -4.098180681467056274e-02 5.632033571600914001e-02 2.189772129058837891e-01 -2.821555137634277344e-01 -2.059448361396789551e-01 2.229261249303817749e-01 -3.993316292762756348e-01
1.340202391147613525e-01 1.998852044343948364e-01 6.542307883501052856e-02 1.264401078224182129e-01 -2.873242087662220001e-02 1.540794968605041504e-01 9.785397350788116455e-02 3.306226730346679688e-01 -1.196329668164253235e-01 -1.831326335668563843e-01 3.013299405574798584e-01 7.231144607067108154e-02 -3.842414021492004395e-01 1.033711712807416916e-02 3.919874876737594604e-02 -1.263950020074844360e-01 -1.347605604678392410e-02 -2.331912666559219360e-01 -2.217700146138668060e-02 3.079158365726470947e-01 -9.000385552644729614e-02 -1.751760542392730713e-01 -1.327620297670364380e-01 -1.715902388095855713e-01 1.215054690837860107e-01 -5.117454007267951965e-02 -1.850983500480651855e-01 2.046146690845489502e-01 -2.423879206180572510e-01 -1.416281610727310181e-01 2.169412374496459961e-01 -1.188303455710411072e-01
1.306887716054916382e-01 -1.489490121603012085e-01 -3.375052660703659058e-02 -9.030142426490783691e-02 2.157357754185795784e-03 -1.847476139664649963e-02 1.623923927545547485e-01 -3.180684447288513184e-01 -3.950117155909538269e-02 -1.104621291160583496e-01 -2.818264663219451904e-01 -7.577809970825910568e-03 -2.734130620956420898e-01 1.435248851776123047e-01 -3.126387298107147217e-01 -2.476338297128677368e-02 4.633963480591773987e-02 1.400590091943740845e-01 2.457542717456817627e-02 2.693948447704315186e-01 1.546287238597869873e-01 1.287706941366195679e-01 -9.631832689046859741e-02 -2.311877757310867310e-01 -4.348567500710487366e-02 -1.565640121698379517e-01 -9.168598800897598267e-02 3.122463524341583252e-01 -1.663722991943359375e-01 -2.402766644954681396e-01 -1.966331899166107178e-01 -2.864565849304199219e-01
-3.401397168636322021e-02 1.419966965913772583e-01 1.531101167201995850e-01 -3.333965241909027100e-01 1.248616278171539307e-01 -6.786074489355087280e-02 2.546433806419372559e-01 8.225892484188079834e-02 8.837720379233360291e-03 1.289751380681991577e-01 2.214290052652359009e-01 -8.924303948879241943e-02 -2.916239015758037567e-02 1.772584915161132812e-01 -1.790112070739269257e-02 -2.364553362131118774e-01 1.429578214883804321e-01 6.365593522787094116e-02 -3.417068123817443848e-01 2.160059064626693726e-01 -3.364754840731620789e-02 -3.184215426445007324e-01 1.675129830837249756e-01 -1.941006397828459740e-03 2.116243243217468262e-01 3.707843832671642303e-03 -1.260340958833694458e-01 1.279442310333251953e-01 -1.700127571821212769e-01 -6.883948296308517456e-02 9.412506967782974243e-02 -3.898880779743194580e-01
1.157440096139907837e-01 3.725789487361907959e-01 2.657476663589477539e-01 -1.347265839576721191e-01 1.770259588956832886e-01 -1.020482392050325871e-03 3.919510543346405029e-01 -2.309687882661819458e-01 1.730296164751052856e-01 -1.441305596381425858e-02 3.233750462532043457e-01 1.209099292755126953e-01 -2.736646831035614014e-01 -1.387091577053070068e-01 -2.196339666843414307e-01 1.146869510412216187e-01 -1.432485599070787430e-02 -4.305731505155563354e-02 -1.513930037617683411e-02 1.616100082173943520e-03 1.206618174910545349e-01 7.053855061531066895e-02 5.830688774585723877e-02 -1.622719913721084595e-01 -2.159366607666015625e-01 1.605072468519210815e-01 -6.417465209960937500e-02 2.212536633014678955e-01 -1.322932690382003784e-01 8.402649313211441040e-02 -8.014334738254547119e-02 -8.851987868547439575e-02
6.355560570955276489e-02 1.578417271375656128e-01 1.281067281961441040e-01 -2.364043593406677246e-01 1.268886476755142212e-01 -3.371224179863929749e-02 -9.838324040174484253e-02 -1.302995383739471436e-01 3.667140007019042969e-02 2.713272161781787872e-02 6.003856658935546875e-02 1.078275963664054871e-01 -2.784789204597473145e-01 4.202564433217048645e-02 -2.314801663160324097e-01 -2.958178706467151642e-02 -1.971654444932937622e-01 -1.011079102754592896e-01 -1.042563933879137039e-02 1.276291310787200928e-01 2.826826870441436768e-01 1.545209884643554688e-01 2.175648957490921021e-01 -1.988281309604644775e-01 -3.218058645725250244e-01 2.598657608032226562e-01 -1.189319938421249390e-01 1.949044466018676758e-01 -2.527040243148803711e-01 1.779531985521316528e-01 1.291801035404205322e-01 -3.349364101886749268e-01
2.862228155136108398e-01 6.674284487962722778e-02 3.351413905620574951e-01 8.935989439487457275e-02 1.574765443801879883e-01 -2.987298183143138885e-02 1.468157023191452026e-01 3.078651726245880127e-01 -1.481474488973617554e-01 2.058306243270635605e-03 2.338126599788665771e-01 2.454124838113784790e-01 -3.675180375576019287e-01 -6.073410436511039734e-02 -1.677404791116714478e-01 1.297278106212615967e-01 -1.300575397908687592e-02 1.175977364182472229e-01 -6.184598058462142944e-02 3.551503643393516541e-02 1.847102791070938110e-01 -6.058004871010780334e-02 -1.442677527666091919e-02 -2.794071137905120850e-01 -1.193696856498718262e-01 -2.688457444310188293e-02 7.639861851930618286e-02 2.090521603822708130e-01 2.085912972688674927e-02 -2.388895601034164429e-01 -2.118575423955917358e-01 -1.693244725465774536e-01
2.005684748291969299e-02 3.180257678031921387e-01 1.288799196481704712e-01 -6.253008544445037842e-02 -4.460376501083374023e-02 -1.058180779218673706e-01 -7.783309370279312134e-02 3.093018829822540283e-01 3.753755390644073486e-01 8.366432040929794312e-02 1.177106201648712158e-01 9.787023812532424927e-02 -8.393548429012298584e-03 5.688894540071487427e-02 -2.458211928606033325e-01 -3.198264911770820618e-02 -6.019766628742218018e-02 -2.227988839149475098e-01 4.680789262056350708e-02 1.946322321891784668e-01 -2.052449807524681091e-02 1.699936762452125549e-02 -1.611543893814086914e-01 -1.061189547181129456e-01 -1.160935685038566589e-01 9.736984223127365112e-02 -2.509770691394805908e-01 2.893977463245391846e-01 -4.253267347812652588e-01 -1.835769116878509521e-01 -3.897128626704216003e-02 -9.912979602813720703e-02
-1.202153488993644714e-01 1.287821233272552490e-01 -7.332070916891098022e-02 -1.114565208554267883e-01 1.881635040044784546e-01 1.096384376287460327e-01 1.302211135625839233e-01 6.923558562994003296e-02 -1.406464576721191406e-01 2.042458504438400269e-01 1.118146255612373352e-01 -1.566261500120162964e-01 -4.808145165443420410e-01 1.091041192412376404e-01 -1.161124780774116516e-01 -1.408194750547409058e-01 -1.051938347518444061e-02 -2.222238779067993164e-01 1.988855898380279541e-01 2.337367385625839233e-01 -1.962432637810707092e-02 8.717271685600280762e-02 -2.155751883983612061e-01 -3.130531311035156250e-02 -1.311007589101791382e-01 1.991621032357215881e-02 -6.462810933589935303e-02 2.925760149955749512e-01 -2.003042548894882202e-01 -2.469629645347595215e-01 -6.339231878519058228e-02 -3.089423477649688721e-01
2.309753000736236572e-01 1.258479207754135132e-01 2.877094745635986328e-01 3.059858828783035278e-02 -2.061348408460617065e-01 3.857738897204399109e-02 6.881757825613021851e-02 -1.135512534528970718e-02 -4.712218046188354492e-02 -5.376647692173719406e-03 1.319787353277206421e-01 -1.395447701215744019e-01 -3.532355427742004395e-01 2.145207524299621582e-01 -1.499648988246917725e-01 1.118064075708389282e-01 -1.615338027477264404e-01 -3.462671935558319092e-01 9.806354530155658722e-03 4.284822344779968262e-01 7.234695553779602051e-02 -4.570507258176803589e-02 -2.059472203254699707e-01 1.143457144498825073e-01 -6.624899804592132568e-02 1.920996420085430145e-02 -2.190849930047988892e-01 1.393182128667831421e-01 -1.925815492868423462e-01 1.713171973824501038e-02 1.772695183753967285e-01 -1.409223824739456177e-01
2.037772387266159058e-01 -5.487620085477828979e-02 5.194236040115356445e-01 2.602846920490264893e-01 -1.920213736593723297e-02 1.233742479234933853e-02 1.667391508817672729e-01 6.064361333847045898e-02 2.853348851203918457e-01 1.737597435712814331e-01 2.156950235366821289e-01 -2.746087871491909027e-02 -2.686440646648406982e-01 5.864096060395240784e-02 -2.337081283330917358e-01 1.565579511225223541e-02 -9.694975614547729492e-02 1.262110620737075806e-01 7.838682085275650024e-02 2.202820330858230591e-01 4.717598482966423035e-02 1.002411246299743652e-01 -2.110013738274574280e-02 1.660995036363601685e-01 -1.886361688375473022e-01 6.298311054706573486e-02 8.638460189104080200e-02 1.697881072759628296e-01 1.887350082397460938e-01 -2.403691858053207397e-01 7.935915887355804443e-02 -2.668507769703865051e-02
1.957392096519470215e-01 2.310009300708770752e-01 1.846525371074676514e-01 1.563309282064437866e-01 2.190256863832473755e-02 2.126219570636749268e-01 1.163806021213531494e-02 -4.513551015406847000e-03 -7.535446435213088989e-02 -1.088453158736228943e-01 -2.618716098368167877e-02 -7.373073697090148926e-02 -3.290861248970031738e-01 -3.859966818708926439e-04 -2.771958708763122559e-01 -3.847578167915344238e-02 2.096212282776832581e-02 1.015708688646554947e-02 2.637946419417858124e-02 4.009416997432708740e-01 -1.442974656820297241e-01 7.088959962129592896e-02 -1.354820132255554199e-01 2.990463003516197205e-02 -3.062853217124938965e-01 1.189158111810684204e-02 -4.196401834487915039e-01 1.883322149515151978e-01 3.044198080897331238e-02 -2.586493790149688721e-01 1.078244894742965698e-01 4.026517271995544434e-02
-2.407887130975723267e-01 2.770816981792449951e-01 2.149175256490707397e-01 -3.048127889633178711e-01 3.053743243217468262e-01 5.259430781006813049e-02 2.175780981779098511e-01 4.152973368763923645e-02 3.637487441301345825e-02 -5.065387114882469177e-02 1.771396845579147339e-01 2.259132862091064453e-01 -2.195506691932678223e-01 -2.120767682790756226e-01 -4.722024500370025635e-02 -6.768795847892761230e-02 -2.717157900333404541e-01 -1.056030541658401489e-01 -1.499385684728622437e-01 2.896617539227008820e-02 -1.456234902143478394e-01 1.743583679199218750e-01 7.456523180007934570e-02 -1.968279629945755005e-01 -1.092759594321250916e-01 9.063304215669631958e-02 -1.612508893013000488e-01 1.910595297813415527e-01 -1.490053604356944561e-03 -2.093587964773178101e-01 1.060969308018684387e-01 -2.297943085432052612e-01
1.423077881336212158e-01 2.064959853887557983e-01 2.465618252754211426e-01 2.836438119411468506e-01 -8.972995728254318237e-02 -5.904345214366912842e-02 2.021607756614685059e-02 -2.283835411071777344e-01 -1.998090893030166626e-01 2.546408772468566895e-02 2.164163738489151001e-01 -1.431249231100082397e-01 -1.954471319913864136e-01 -5.672723520547151566e-03 -2.131967246532440186e-01 -1.401385664939880371e-01 1.252220571041107178e-01 1.008683349937200546e-02 -1.881204098463058472e-01 3.867220878601074219e-01 -5.438859015703201294e-02 2.105645686388015747e-01 -1.043634638190269470e-01 1.005555316805839539e-01 -3.707782179117202759e-02 8.293840289115905762e-02 -2.593055963516235352e-01 2.489860951900482178e-01 2.345615774393081665e-01 -2.176969945430755615e-01 1.047131568193435669e-01 -2.554163150489330292e-02
1.526565998792648315e-01 1.902083307504653931e-01 5.272389650344848633e-01 8.524742722511291504e-02 -6.695479899644851685e-02 7.745971530675888062e-02 2.754572331905364990e-01 1.754701435565948486e-01 -1.193250268697738647e-01 -6.525780260562896729e-02 -1.537277479656040668e-03 3.376699984073638916e-01 -2.667553722858428955e-01 1.929567754268646240e-01 -2.644275128841400146e-01 -2.970351837575435638e-02 3.875279799103736877e-02 -9.479069709777832031e-02 7.315748184919357300e-02 1.465509831905364990e-02 2.347585707902908325e-01 1.536778658628463745e-01 3.656550869345664978e-02 1.310341060161590576e-01 -1.957319080829620361e-01 -1.441598236560821533e-01 -1.055089682340621948e-01 1.784922555088996887e-02 2.748844400048255920e-02 -9.317494928836822510e-02 1.693171635270118713e-02 -1.812374591827392578e-01
1.296758949756622314e-01 3.550822138786315918e-01 1.808521747589111328e-01 6.560294330120086670e-02 -2.963093817234039307e-01 2.183908671140670776e-01 1.985482424497604370e-01 1.513091474771499634e-01 2.881832718849182129e-01 1.408981718122959137e-02 1.698131300508975983e-02 3.205466642975807190e-02 -9.366539865732192993e-02 4.029834643006324768e-02 -3.465595841407775879e-01 1.273963004350662231e-01 -1.381150186061859131e-01 -2.102745324373245239e-01 9.792763739824295044e-03 1.584280282258987427e-01 6.835060194134712219e-03 -9.276478737592697144e-02 1.646297983825206757e-02 1.625957787036895752e-01 3.048976697027683258e-02 6.138722226023674011e-02 1.950103044509887695e-02 1.587756425142288208e-01 -1.851514875888824463e-01 -4.325800538063049316e-01 4.755965247750282288e-02 -1.148122996091842651e-01
-1.032913550734519958e-01 1.832080632448196411e-01 -6.877654790878295898e-02 2.918293476104736328e-01 -1.151207163929939270e-01 -2.911326289176940918e-02 3.661039173603057861e-01 8.364940993487834930e-03 -1.511877626180648804e-01 1.196969002485275269e-01 1.220646277070045471e-01 2.113785892724990845e-01 -2.757160961627960205e-01 -6.670033093541860580e-03 -2.069411128759384155e-01 -9.085553884506225586e-02 2.919849008321762085e-02 1.530140340328216553e-01 -1.997334957122802734e-01 2.917631864547729492e-01 1.461162567138671875e-01 -1.338063031435012817e-01 -7.520107179880142212e-02 8.546226471662521362e-02 -1.751299500465393066e-01 2.796213626861572266e-01 1.484714001417160034e-01 5.240510404109954834e-02 -1.980687230825424194e-01 -1.958173066377639771e-01 -4.650434106588363647e-02 -2.808456122875213623e-01
-1.148117706179618835e-03 4.057484865188598633e-02 3.898562788963317871e-01 1.816293150186538696e-01 4.922652617096900940e-02 -8.364898711442947388e-02 9.387505799531936646e-02 -1.479314453899860382e-02 -7.915942370891571045e-02 -8.590649813413619995e-02 -6.012246944010257721e-03 4.601916670799255371e-02 -1.957841962575912476e-01 2.027758508920669556e-01 -4.719536602497100830e-01 3.496298938989639282e-02 2.175012230873107910e-01 5.738901719450950623e-02 -9.866745024919509888e-02 2.648454606533050537e-01 -1.642277538776397705e-01 -3.745566355064511299e-03 1.881253868341445923e-01 -1.492469459772109985e-01 -1.132095828652381897e-01 -4.768949747085571289e-02 -4.925029352307319641e-02 1.483676433563232422e-01 5.397920683026313782e-02 -3.256809115409851074e-01 2.934688888490200043e-02 -3.334813117980957031e-01
6.304267793893814087e-02 -1.100775878876447678e-02 2.338505387306213379e-01 3.227625787258148193e-02 2.194556593894958496e-02 -1.450545489788055420e-01 1.569083333015441895e-01 6.702053546905517578e-02 2.397573441267013550e-01 -9.850044548511505127e-02 6.806075572967529297e-02 8.191876113414764404e-02 -2.540259361267089844e-01 -9.681161493062973022e-02 -1.387237608432769775e-01 1.640646159648895264e-01 1.753907203674316406e-01 -2.285737693309783936e-01 -5.060456991195678711e-01 3.398354947566986084e-01 1.723735928535461426e-01 -1.361327022314071655e-01 -2.171550095081329346e-01 -1.609334163367748260e-02 -4.093762487173080444e-02 -6.597933918237686157e-02 -1.205526962876319885e-01 9.113370627164840698e-02 2.241860143840312958e-02 -3.317973315715789795e-01 -2.927765808999538422e-02 1.987741328775882721e-02
-4.829596355557441711e-02 -5.437363684177398682e-02 3.233508169651031494e-01 2.286834716796875000e-01 3.703313320875167847e-02 1.244991496205329895e-01 1.953698992729187012e-01 -5.621092021465301514e-02 1.890000253915786743e-01 3.806583210825920105e-02 2.276640385389328003e-01 7.504215091466903687e-02 2.705667167901992798e-02 -7.615574449300765991e-02 -1.945699453353881836e-01 7.703242450952529907e-02 6.772390007972717285e-02 4.492655396461486816e-03 -1.142485812306404114e-01 7.558613270521163940e-02 3.895859420299530029e-01 -7.996034622192382812e-02 -1.475528925657272339e-01 -7.074458152055740356e-02 7.810972630977630615e-02 -6.243120133876800537e-02 -1.341144740581512451e-01 4.555620849132537842e-01 -3.069632053375244141e-01 -3.005668222904205322e-01 -5.286586284637451172e-02 -5.915097147226333618e-02
3.639201447367668152e-02 3.421725332736968994e-01 2.576876878738403320e-01 -1.934688538312911987e-01 8.977278321981430054e-02 -1.854721829295158386e-02 3.620045185089111328e-01 -1.669191420078277588e-01 1.531388461589813232e-01 1.730016320943832397e-01 2.793321311473846436e-01 2.070503681898117065e-01 -1.653256863355636597e-01 -7.590302079916000366e-02 -2.058999985456466675e-01 5.774642527103424072e-02 -5.985907092690467834e-02 -1.067680492997169495e-01 -7.674042135477066040e-02 1.157106086611747742e-01 3.840645402669906616e-02 -6.679358333349227905e-02 -4.395188763737678528e-02 -2.995771765708923340e-01 -8.616167306900024414e-02 1.946443766355514526e-01 -1.597007513046264648e-01 2.389682978391647339e-01 4.320468381047248840e-02 3.168871998786926270e-02 -1.579732447862625122e-01 -2.640552520751953125e-01
-6.309258192777633667e-02 1.020127758383750916e-01 2.496234178543090820e-01 -1.458951681852340698e-01 1.620286852121353149e-01 1.784485429525375366e-01 2.911051176488399506e-02 -5.732601881027221680e-02 1.984628885984420776e-01 1.483176648616790771e-01 3.825467824935913086e-01 2.446385473012924194e-01 -2.402334958314895630e-01 -2.529897689819335938e-01 -1.175409629940986633e-01 1.759287267923355103e-01 -1.844950318336486816e-01 -1.267303824424743652e-01 -1.143914237618446350e-01 8.787053078413009644e-02 -1.105368807911872864e-01 1.974014639854431152e-01 8.054581284523010254e-02 -1.529129296541213989e-01 7.028990238904953003e-02 7.061959803104400635e-02 -6.934534013271331787e-02 3.898355960845947266e-01 -1.179023161530494690e-01 -1.263676136732101440e-01 -7.694983482360839844e-02 -2.264186441898345947e-01
-1.091548502445220947e-01 1.409493684768676758e-01 3.521113842725753784e-02 -9.497673809528350830e-02 2.245505154132843018e-01 3.404149040579795837e-02 2.029379904270172119e-01 -1.558948960155248642e-02 -7.938876003026962280e-02 8.480031788349151611e-02 1.157015562057495117e-01 -7.016914337873458862e-02 -4.332110881805419922e-01 1.034027785062789917e-01 -4.745006933808326721e-02 -9.148495644330978394e-02 9.631482511758804321e-02 -1.859152466058731079e-01 2.161452174186706543e-01 2.946021854877471924e-01 -6.217668205499649048e-02 2.403447180986404419e-01 -1.321865320205688477e-01 4.253224655985832214e-02 -1.772470176219940186e-01 -7.905627787113189697e-02 -6.065802276134490967e-02 4.302774667739868164e-01 -1.640560328960418701e-01 9.592288406565785408e-04 3.655579313635826111e-02 -3.334067165851593018e-01
6.198869273066520691e-02 2.103186249732971191e-01 1.838960647583007812e-01 -2.266813516616821289e-01 3.826843500137329102e-01 8.188384026288986206e-02 6.676615029573440552e-02 -4.354290291666984558e-02 6.753801554441452026e-02 1.022680029273033142e-01 2.524845600128173828e-01 4.293932020664215088e-01 -2.240864187479019165e-01 -5.723798181861639023e-03 -1.553446352481842041e-01 -2.064088732004165649e-02 -1.136595830321311951e-01 -2.726554572582244873e-01 -1.031719073653221130e-01 -4.457410052418708801e-02 -8.175252377986907959e-02 1.061595082283020020e-01 5.755042657256126404e-02 -1.267794221639633179e-01 -9.494858980178833008e-02 -3.350135637447237968e-03 -9.269237518310546875e-02 3.966497182846069336e-01 4.805565997958183289e-02 -4.648062959313392639e-02 2.105355076491832733e-02 -2.284097820520401001e-01
-9.364476054906845093e-02 2.345915883779525757e-01 -7.366012036800384521e-02 1.047380119562149048e-01 1.296698004007339478e-01 -1.675582081079483032e-01 2.407954335212707520e-01 9.818192571401596069e-02 1.232984010130167007e-02 -1.696065515279769897e-01 1.688557416200637817e-01 -1.908414661884307861e-01 -4.212487936019897461e-01 7.456245273351669312e-02 -4.648368656635284424e-01 -9.965766966342926025e-02 8.576695621013641357e-02 -1.223880499601364136e-01 1.005901098251342773e-01 2.017669826745986938e-01 -4.856134578585624695e-02 3.332715630531311035e-01 -1.871292144060134888e-01 1.800807416439056396e-01 7.439795881509780884e-02 3.775294870138168335e-02 5.892261490225791931e-02 -7.995375245809555054e-02 -6.107523292303085327e-02 -1.625792384147644043e-01 4.597005248069763184e-02 -3.585000336170196533e-02
-4.441384226083755493e-02 2.964565753936767578e-01 2.404989004135131836e-01 -1.901498883962631226e-01 9.053837507963180542e-02 1.199741363525390625e-01 2.604609131813049316e-01 -5.494963377714157104e-02 2.988217957317829132e-02 1.935686320066452026e-01 2.475764006376266479e-01 2.820632159709930420e-01 -1.300124675035476685e-01 -2.210198342800140381e-01 -3.401073813438415527e-01 2.943989820778369904e-02 -3.647895529866218567e-03 1.461166143417358398e-01 -1.015478521585464478e-01 1.345635503530502319e-01 -7.606813311576843262e-02 1.443693488836288452e-01 -2.867248281836509705e-02 -2.463580518960952759e-01 -6.760702282190322876e-02 7.753660529851913452e-02 -8.616539835929870605e-02 4.066818654537200928e-01 -6.007543578743934631e-02 -9.941224753856658936e-02 -1.033930033445358276e-01 -1.252219229936599731e-01
1.259848624467849731e-01 1.543571949005126953e-01 2.999568879604339600e-01 1.678849942982196808e-02 1.762780100107192993e-01 -5.148392915725708008e-02 1.352079212665557861e-01 2.173671573400497437e-01 -3.916393965482711792e-02 9.939689189195632935e-03 1.061251834034919739e-01 6.777768582105636597e-02 7.712410390377044678e-02 2.839319407939910889e-02 -5.667610764503479004e-01 1.101709604263305664e-01 3.155490383505821228e-02 -2.552936039865016937e-02 -1.067163050174713135e-01 7.722213864326477051e-02 1.935014724731445312e-01 3.169828280806541443e-02 1.159620806574821472e-01 -1.589064151048660278e-01 -9.325320273637771606e-02 3.102014213800430298e-02 1.874968037009239197e-02 4.127265214920043945e-01 -3.617956116795539856e-02 -3.067799210548400879e-01 1.245843768119812012e-01 -1.604687273502349854e-01
2.672333121299743652e-01 8.322414010763168335e-02 4.956744909286499023e-01 8.350928872823715210e-02 1.900528185069561005e-02 9.412311017513275146e-02 1.646543443202972412e-01 1.726091653108596802e-01 2.354572713375091553e-01 -1.427219659090042114e-01 2.402969449758529663e-02 2.884776592254638672e-01 -1.617003977298736572e-01 3.010178208351135254e-01 -2.152263969182968140e-01 1.683924794197082520e-01 4.658177495002746582e-04 -1.878126114606857300e-01 -8.811761438846588135e-02 2.876748144626617432e-01 7.898159325122833252e-02 4.617861285805702209e-02 1.185999959707260132e-01 5.867546424269676208e-02 -1.052686199545860291e-01 -1.257342519238591194e-04 5.172885209321975708e-02 2.500678002834320068e-01 -1.249647792428731918e-02 -7.680219411849975586e-02 7.174792140722274780e-02 -1.124971136450767517e-01
3.129588663578033447e-01 2.570201456546783447e-01 3.998280465602874756e-01 5.080195516347885132e-02 8.065798133611679077e-02 -1.945637017488479614e-01 5.085287243127822876e-02 -7.056868076324462891e-02 -1.183338016271591187e-01 2.116754949092864990e-01 1.204260066151618958e-01 -1.533626168966293335e-01 -2.047813832759857178e-01 2.273721843957901001e-01 -1.074367389082908630e-01 -2.584200538694858551e-02 -3.613838925957679749e-02 -2.396105974912643433e-01 -8.987353742122650146e-02 5.163627117872238159e-02 2.485301047563552856e-01 9.481363743543624878e-02 -3.106618821620941162e-01 1.311844438314437866e-01 -1.416083574295043945e-01 -1.160284653306007385e-01 -2.728414833545684814e-01 1.070931702852249146e-01 -7.172192633152008057e-02 1.058082357048988342e-01 -1.014497876167297363e-01 -1.376706361770629883e-01
1.483881026506423950e-01 2.629320323467254639e-01 2.688817381858825684e-01 -3.137718737125396729e-01 1.538132727146148682e-01 1.456249319016933441e-02 3.770601451396942139e-01 -1.474660784006118774e-01 2.045615166425704956e-01 1.151159498840570450e-02 2.456103861331939697e-01 1.763808578252792358e-01 -1.477111279964447021e-01 -5.585584789514541626e-02 -6.858534365892410278e-02 7.351794838905334473e-02 1.096903458237648010e-01 -7.947819307446479797e-03 -4.013559222221374512e-02 -4.164200648665428162e-02 -3.051246888935565948e-02 4.786476492881774902e-02 4.258679971098899841e-02 -1.193296760320663452e-01 -1.401482820510864258e-01 2.237833738327026367e-01 -2.686107754707336426e-01 3.737564682960510254e-01 2.860263548791408539e-02 1.238935720175504684e-02 -2.190590202808380127e-01 -1.288666874170303345e-01
-1.971864104270935059e-01 1.675566136837005615e-01 1.665152460336685181e-01 -2.746703624725341797e-01 4.271220788359642029e-02 4.894759505987167358e-02 1.954855620861053467e-01 -3.285975456237792969e-01 1.929458975791931152e-02 -9.893173351883888245e-03 3.687243759632110596e-01 1.241865307092666626e-01 -2.984484732151031494e-01 -9.570621699094772339e-02 -2.752352952957153320e-01 3.566258028149604797e-02 1.757861580699682236e-03 -1.586466133594512939e-01 4.347062855958938599e-02 3.945522755384445190e-02 1.730896830558776855e-01 1.510685086250305176e-01 -9.322668612003326416e-02 1.603129506111145020e-02 -1.280527859926223755e-01 2.365299463272094727e-01 -1.738520115613937378e-01 3.209239840507507324e-01 -1.765166521072387695e-01 -7.570967078208923340e-02 -2.291113138198852539e-02 -1.379438042640686035e-01
-3.162432461977005005e-02 2.349165827035903931e-01 8.550734072923660278e-02 -1.446146965026855469e-01 1.452290862798690796e-01 2.012261003255844116e-01 1.671206206083297729e-01 -2.976795844733715057e-02 4.719474911689758301e-01 1.528981607407331467e-02 -1.008635386824607849e-01 3.328418731689453125e-01 -2.008748650550842285e-01 1.511204838752746582e-01 -1.715876162052154541e-01 -5.870601627975702286e-03 1.027444601058959961e-01 3.553946688771247864e-02 -2.535872161388397217e-01 1.637155860662460327e-01 -1.366028040647506714e-01 8.730296045541763306e-02 2.241625934839248657e-01 1.247596666216850281e-01 8.185084164142608643e-02 -1.591905206441879272e-01 -1.192710921168327332e-02 -6.909340620040893555e-02 -1.402444839477539062e-01 -2.982555925846099854e-01 -1.114738360047340393e-01 -1.885913759469985962e-01
1.181587949395179749e-01 6.059527397155761719e-02 8.457659184932708740e-02 -1.092628985643386841e-01 1.144563853740692139e-01 -1.787116564810276031e-02 1.058167070150375366e-01 -1.460146307945251465e-01 -9.634337574243545532e-02 2.179710753262042999e-02 -1.175103150308132172e-02 -1.224005594849586487e-01 -6.368807554244995117e-01 2.083202451467514038e-02 -1.452002525329589844e-01 2.376191690564155579e-02 2.107092440128326416e-01 -1.838998496532440186e-01 1.129067465662956238e-01 1.741693168878555298e-01 -1.560536026954650879e-01 1.321687102317810059e-01 -1.871487200260162354e-01 -5.654406175017356873e-02 -1.598555296659469604e-01 5.229142308235168457e-02 1.226865313947200775e-02 -2.659669890999794006e-02 -1.915656924247741699e-01 -8.263105526566505432e-03 1.248427573591470718e-02 -4.442418813705444336e-01
2.436853051185607910e-01 7.631341367959976196e-02 1.602234840393066406e-01 -3.783537819981575012e-02 1.571434885263442993e-01 2.450455874204635620e-01 2.737168967723846436e-01 -6.221485510468482971e-02 -2.318788319826126099e-02 5.722762085497379303e-03 2.588033378124237061e-01 -1.405980885028839111e-01 -1.981309354305267334e-01 2.060167491436004639e-01 9.639085084199905396e-02 -1.487032473087310791e-01 6.419058144092559814e-02 6.165457516908645630e-02 1.069730445742607117e-01 1.674918979406356812e-01 -9.989167563617229462e-03 7.008804823271930218e-04 -3.425123095512390137e-01 1.718928217887878418e-01 -1.828128993511199951e-01 -1.857667230069637299e-02 -1.128703355789184570e-02 4.245664179325103760e-01 -7.782304286956787109e-02 -1.713419519364833832e-02 -9.157679229974746704e-02 -3.470894396305084229e-01
3.613115549087524414e-01 9.310386329889297485e-02 1.056951433420181274e-01 -1.424681842327117920e-01 2.740395627915859222e-02 -1.694633513689041138e-01 1.539089679718017578e-01 6.968346238136291504e-02 2.540047094225883484e-02 -1.531618833541870117e-01 1.806313395500183105e-01 2.703839540481567383e-01 -1.136276796460151672e-01 2.417607605457305908e-01 -2.132376134395599365e-01 2.316624373197555542e-01 3.177043795585632324e-02 -1.803274154663085938e-01 -4.203439503908157349e-02 5.299276709556579590e-01 -8.903454057872295380e-03 -1.001603319309651852e-03 -6.654265336692333221e-03 1.348524391651153564e-01 -1.715214252471923828e-01 1.601193845272064209e-01 1.410209983587265015e-01 7.061056792736053467e-02 -1.608828604221343994e-01 -8.444712311029434204e-02 5.296686664223670959e-02 -1.441890299320220947e-01
1.146333217620849609e-01 3.724236190319061279e-01 3.453190922737121582e-01 -6.045273691415786743e-02 1.920127719640731812e-01 2.629227340221405029e-01 1.327029019594192505e-01 -3.125938177108764648e-01 2.065918594598770142e-01 1.927990466356277466e-02 7.648401707410812378e-02 -8.666151016950607300e-02 -6.477798521518707275e-02 6.529599428176879883e-02 3.662691637873649597e-02 -1.553481072187423706e-01 3.758649900555610657e-02 -4.187015816569328308e-02 -1.537801921367645264e-01 1.875914931297302246e-01 -1.051156446337699890e-01 -8.187275379896163940e-02 1.570603251457214355e-02 -1.620968282222747803e-01 -1.824897825717926025e-01 1.544078737497329712e-01 -1.234376952052116394e-01 2.112696766853332520e-01 -5.146832019090652466e-02 -2.886041998863220215e-01 5.508420616388320923e-02 -3.183090388774871826e-01
1.472831666469573975e-01 4.051414132118225098e-01 1.351737678050994873e-01 -1.610900610685348511e-01 1.728864461183547974e-01 -2.592236734926700592e-02 3.212399184703826904e-01 -2.617011666297912598e-01 1.413690149784088135e-01 9.935718029737472534e-02 2.751091122627258301e-01 9.387543052434921265e-02 -1.782892048358917236e-01 -5.447925068438053131e-03 -2.620204985141754150e-01 1.239303797483444214e-01 -5.520221963524818420e-02 -2.828337438404560089e-02 -1.827410236001014709e-02 5.862705409526824951e-02 1.186397075653076172e-01 -1.027608588337898254e-01 5.256386846303939819e-02 -1.724939197301864624e-01 -1.007137000560760498e-01 2.251524478197097778e-01 -2.511515617370605469e-01 2.133122682571411133e-01 1.359599083662033081e-01 -1.459893863648176193e-02 -1.475667804479598999e-01 -2.507113814353942871e-01
-6.526288390159606934e-02 2.505535483360290527e-01 2.964044809341430664e-01 -1.995499134063720703e-01 3.827058076858520508e-01 1.042411997914314270e-01 2.144565731287002563e-01 -8.411636948585510254e-02 6.930870562791824341e-02 6.833192706108093262e-02 1.868961155414581299e-01 3.015114367008209229e-01 -5.285832658410072327e-02 -1.221449002623558044e-01 -8.456998504698276520e-03 -9.686125069856643677e-02 -1.450420767068862915e-01 -2.897435612976551056e-02 -1.075135618448257446e-01 1.186833083629608154e-01 2.268035151064395905e-02 1.370696425437927246e-01 1.741291135549545288e-01 -2.288740575313568115e-01 1.847738027572631836e-02 1.386167109012603760e-01 2.834020741283893585e-02 3.512893319129943848e-01 -3.832950443029403687e-02 -6.613535434007644653e-02 6.518454104661941528e-02 -3.592043519020080566e-01
-1.226145923137664795e-01 1.260148882865905762e-01 2.533092796802520752e-01 -2.161275893449783325e-01 7.154811173677444458e-02 -1.507885158061981201e-01 1.275451034307479858e-01 -1.834925860166549683e-01 1.084198206663131714e-01 1.282768845558166504e-01 2.895264327526092529e-01 6.680256128311157227e-02 -3.069678246974945068e-01 -1.214924082159996033e-02 -1.316565871238708496e-01 -2.083318233489990234e-01 8.332198113203048706e-02 -2.369893789291381836e-01 -5.423308536410331726e-02 1.585461348295211792e-01 5.679809302091598511e-02 -1.567848473787307739e-01 1.648168712854385376e-01 1.857654899358749390e-01 -3.605606555938720703e-01 5.073584243655204773e-02 2.953964052721858025e-03 3.508882522583007812e-01 -8.514592051506042480e-02 3.081609308719635010e-02 -1.203807145357131958e-01 -2.230228632688522339e-01
1.345948409289121628e-02 -8.201441168785095215e-02 2.444213479757308960e-01 -7.991957664489746094e-02 -2.130981981754302979e-01 6.371408700942993164e-02 2.595357894897460938e-01 1.280225515365600586e-01 9.934021532535552979e-02 -2.296869307756423950e-01 1.590635478496551514e-01 5.222015827894210815e-02 -3.193028569221496582e-01 3.476668000221252441e-01 -2.158144563436508179e-01 2.039433456957340240e-02 -2.168940752744674683e-01 3.835816308856010437e-02 -1.213001161813735962e-01 1.790581792593002319e-01 -2.436144500970840454e-01 8.713312447071075439e-02 -3.378695547580718994e-01 -7.028751075267791748e-02 -4.958169534802436829e-02 2.228092215955257416e-02 2.192012593150138855e-02 1.234314888715744019e-01 -3.017970919609069824e-01 -1.107953488826751709e-01 -1.727301329374313354e-01 -9.159523062407970428e-03
9.687255322933197021e-02 1.234340369701385498e-01 -2.126457169651985168e-02 -1.411884576082229614e-01 -3.443796560168266296e-02 2.662136852741241455e-01 5.268796905875205994e-02 -3.283757269382476807e-01 -1.151192560791969299e-01 7.652361411601305008e-03 -5.235371738672256470e-02 -1.220012679696083069e-01 -3.985238969326019287e-01 2.131108790636062622e-01 -1.758755445480346680e-01 -1.319063454866409302e-01 -7.077758759260177612e-02 1.143678724765777588e-01 -5.849004909396171570e-02 2.366582117974758148e-02 1.554308980703353882e-01 6.726824492216110229e-02 5.599952489137649536e-02 9.701781719923019409e-02 1.576511114835739136e-01 7.423530332744121552e-03 1.363554894924163818e-01 3.478372693061828613e-01 -1.978509277105331421e-01 -3.871163725852966309e-01 -1.718508303165435791e-01 -2.061396986246109009e-01
6.746570020914077759e-02 -8.278869837522506714e-02 2.960429787635803223e-01 1.514198333024978638e-01 2.802562415599822998e-01 1.627327501773834229e-01 1.879961937665939331e-01 1.419184803962707520e-01 7.919527590274810791e-02 1.169130206108093262e-01 -3.497462719678878784e-02 1.601782292127609253e-01 -1.993807852268218994e-01 2.011172622442245483e-01 -4.251361191272735596e-01 4.679520055651664734e-02 3.627467527985572815e-02 -4.328060522675514221e-02 -8.605132251977920532e-02 1.363539695739746094e-01 6.327885389328002930e-02 2.041498757898807526e-02 -8.409537374973297119e-02 -1.928869485855102539e-01 -3.106020092964172363e-01 7.104284316301345825e-02 -3.095958195626735687e-02 9.452772140502929688e-02 3.959910199046134949e-02 -3.859151899814605713e-01 1.133968755602836609e-01 -2.343225181102752686e-01
2.403742447495460510e-02 2.810087800025939941e-01 2.995607852935791016e-01 -1.263213455677032471e-01 2.066458463668823242e-01 2.483847201801836491e-04 4.525020346045494080e-02 2.189884707331657410e-02 1.776567548513412476e-01 8.331268280744552612e-02 3.557655513286590576e-01 2.420471310615539551e-01 -1.696963161230087280e-01 -2.720370292663574219e-01 -2.002412974834442139e-01 -9.177268296480178833e-02 -4.243181273341178894e-02 -1.329241991043090820e-01 -1.174283400177955627e-01 1.347003281116485596e-01 7.694144546985626221e-02 9.844033420085906982e-02 -9.736267477273941040e-02 -2.674328088760375977e-01 -7.996703684329986572e-02 2.098237127065658569e-01 -2.213601469993591309e-01 3.470933735370635986e-01 -3.654944524168968201e-02 3.355806320905685425e-02 -1.037518754601478577e-01 -1.158441305160522461e-01
2.248079888522624969e-02 -1.281077116727828979e-01 8.638089150190353394e-02 3.198626637458801270e-02 7.306295633316040039e-02 1.249239966273307800e-01 1.326523572206497192e-01 1.795713007450103760e-01 5.495312437415122986e-02 3.275787830352783203e-02 4.869698882102966309e-01 -3.547995537519454956e-02 -1.598007827997207642e-01 -2.532677650451660156e-01 -6.806102395057678223e-02 1.276273876428604126e-01 -1.464503351598978043e-02 9.632059372961521149e-03 1.314185839146375656e-02 7.722686976194381714e-02 2.729092836380004883e-01 9.604312479496002197e-02 -1.277554547414183617e-03 4.130374267697334290e-02 -1.709874272346496582e-01 3.053848445415496826e-01 -1.715527027845382690e-01 2.732747495174407959e-01 -2.898172736167907715e-01 -2.442455887794494629e-01 -2.558964192867279053e-01 -1.520656198263168335e-01
4.074267297983169556e-02 3.171096146106719971e-01 2.179756164550781250e-01 -1.285700201988220215e-01 1.610071808099746704e-01 3.984040394425392151e-02 3.021139204502105713e-01 -3.336362838745117188e-01 2.960419841110706329e-02 3.129309043288230896e-02 3.269053101539611816e-01 1.476922333240509033e-01 -2.040632367134094238e-01 -1.866438835859298706e-01 -2.771452367305755615e-01 7.553318887948989868e-02 -9.669920802116394043e-02 6.071991752833127975e-03 -8.025322854518890381e-02 1.560183148831129074e-02 1.961241364479064941e-01 -5.648286268115043640e-02 4.218281060457229614e-02 -2.355211824178695679e-01 -1.083248928189277649e-01 2.080869674682617188e-01 -1.464499086141586304e-01 1.876785606145858765e-01 -1.520810648798942566e-02 -9.876361489295959473e-02 -1.331725865602493286e-01 -2.443586736917495728e-01
3.894042968750000000e-02 1.281207613646984100e-02 4.597094655036926270e-02 -2.093207985162734985e-01 -2.858673334121704102e-01 1.866363361477851868e-02 2.590034604072570801e-01 1.616926491260528564e-02 1.562585383653640747e-01 4.724673554301261902e-02 4.193473756313323975e-01 -2.450752109289169312e-01 -1.615735143423080444e-01 2.495656907558441162e-01 -1.180041730403900146e-01 -7.617705315351486206e-02 1.408516317605972290e-01 1.368601918220520020e-01 -8.360708504915237427e-02 2.009308785200119019e-01 -1.083583384752273560e-01 1.910131722688674927e-01 -3.924134373664855957e-02 4.595902934670448303e-02 -1.899791061878204346e-01 -1.392088644206523895e-02 -2.115708142518997192e-01 1.355914026498794556e-01 -2.492155432701110840e-01 -3.525411188602447510e-01 -3.170879930257797241e-02 -8.748287707567214966e-02
1.290576010942459106e-01 1.660953015089035034e-01 -4.567468166351318359e-02 -2.469256073236465454e-01 2.869909107685089111e-01 3.816294670104980469e-02 -3.934792708605527878e-03 2.373536489903926849e-02 -2.184430956840515137e-01 1.270476281642913818e-01 9.405272454023361206e-02 2.255959250032901764e-02 -8.236034214496612549e-02 -2.713674446567893028e-03 -1.073907986283302307e-01 1.443057358264923096e-01 -2.198516856878995895e-03 2.620535492897033691e-01 -1.803126633167266846e-01 1.452393531799316406e-01 -2.072230279445648193e-01 1.590913832187652588e-01 -7.247326523065567017e-02 6.811689585447311401e-02 5.437067896127700806e-02 1.635345816612243652e-01 -1.622847169637680054e-01 2.659081220626831055e-01 -7.995233871042728424e-03 -7.676205784082412720e-02 1.175134852528572083e-01 -5.907634496688842773e-01
-1.378985047340393066e-01 2.738911211490631104e-01 4.681072533130645752e-01 7.495602220296859741e-02 -4.879041761159896851e-02 6.591466814279556274e-02 7.670128345489501953e-02 2.478285729885101318e-01 2.340729534626007080e-01 -1.171636674553155899e-02 -2.865277044475078583e-02 9.457903355360031128e-02 -1.223634928464889526e-01 2.320318967103958130e-01 -3.022913038730621338e-01 1.387811601161956787e-01 -1.773836836218833923e-02 -8.222094923257827759e-02 -1.377511024475097656e-01 1.230999305844306946e-01 7.998463511466979980e-02 -7.538300752639770508e-02 8.007964119315147400e-03 1.390267461538314819e-01 2.444735541939735413e-02 2.596226334571838379e-01 -1.781270503997802734e-01 1.955197155475616455e-01 -1.178012788295745850e-01 -3.542855978012084961e-01 2.499586716294288635e-02 -1.113399565219879150e-01
1.400097906589508057e-01 6.351719051599502563e-02 -1.520721167325973511e-01 -6.203812733292579651e-02 1.186480838805437088e-02 -5.356507748365402222e-02 3.382321596145629883e-01 -1.016053855419158936e-01 2.641677670180797577e-02 6.085152179002761841e-02 4.071197211742401123e-01 -5.861580744385719299e-02 -3.003952801227569580e-01 2.098401188850402832e-01 2.056474983692169189e-01 -4.690890759229660034e-02 2.242110297083854675e-02 -2.327736094594001770e-02 -3.926808759570121765e-02 5.491540767252445221e-03 -4.645855352282524109e-02 3.061364889144897461e-01 2.132339589297771454e-02 6.656222790479660034e-02 3.553179800510406494e-01 8.136871457099914551e-02 -2.190513759851455688e-01 2.536953985691070557e-01 -6.185351312160491943e-02 -1.993852406740188599e-01 3.730780258774757385e-02 -2.752099335193634033e-01
5.858897417783737183e-02 9.211573749780654907e-02 -9.181996434926986694e-02 -1.095761805772781372e-01 6.727206520736217499e-03 -1.856017298996448517e-02 3.748685717582702637e-01 5.502362176775932312e-02 -6.383680552244186401e-02 1.068269833922386169e-01 4.571703672409057617e-01 -1.777431815862655640e-01 -1.889794915914535522e-01 2.900598347187042236e-01 -1.843943595886230469e-01 -1.558696776628494263e-01 -2.942858496680855751e-03 7.747973501682281494e-02 -9.580160677433013916e-02 3.182408213615417480e-01 -6.483344733715057373e-02 1.077269986271858215e-01 -5.407132953405380249e-02 1.480615884065628052e-01 -7.314113434404134750e-03 1.034742780029773712e-02 -2.828217148780822754e-01 2.098104506731033325e-01 -6.470220535993576050e-02 -3.078593909740447998e-01 6.618767976760864258e-02 6.954335421323776245e-02
-7.870008796453475952e-02 1.749540865421295166e-01 -3.308117017149925232e-02 -1.254798173904418945e-01 -7.535049319267272949e-02 -1.440330687910318375e-02 1.500474214553833008e-01 2.495041638612747192e-01 1.295353174209594727e-01 5.002189800143241882e-02 2.087565660476684570e-01 -1.269273906946182251e-01 -3.683186173439025879e-01 1.229360848665237427e-01 -1.364556849002838135e-01 -2.699958980083465576e-01 3.324870169162750244e-01 -6.493556778877973557e-03 -8.863665908575057983e-02 2.707571908831596375e-02 1.041543185710906982e-01 1.484529078006744385e-01 5.236296355724334717e-02 -5.615455284714698792e-02 -2.141224294900894165e-01 2.584283053874969482e-01 2.596983127295970917e-02 2.448518127202987671e-01 1.037012711167335510e-01 -1.792858242988586426e-01 3.962653279304504395e-01 -5.744580179452896118e-02
2.806116044521331787e-01 4.649828001856803894e-02 4.416541755199432373e-01 2.667879685759544373e-02 4.131879284977912903e-02 -6.341080367565155029e-02 2.098700702190399170e-01 2.009371966123580933e-01 -6.486432999372482300e-02 7.102393358945846558e-02 1.916381567716598511e-01 1.812199801206588745e-01 -2.500768899917602539e-01 -1.640525013208389282e-01 -1.568542867898941040e-01 1.588253653608262539e-03 1.442773789167404175e-01 1.639938950538635254e-01 -1.080043986439704895e-01 3.061989545822143555e-01 -6.107750907540321350e-02 1.023746505379676819e-01 -2.042697817087173462e-01 -3.367192149162292480e-01 5.538759380578994751e-02 -6.673865020275115967e-02 1.729422211647033691e-01 1.222343295812606812e-01 -1.997506916522979736e-01 -4.492899402976036072e-02 -3.772615268826484680e-02 -1.487830728292465210e-01
3.920468389987945557e-01 5.519329011440277100e-02 3.923926055431365967e-01 -1.391846239566802979e-01 -5.596338212490081787e-02 2.115259170532226562e-01 1.168767288327217102e-01 9.558794647455215454e-02 1.621318906545639038e-01 -8.842695504426956177e-02 1.143037527799606323e-01 1.714733541011810303e-01 -2.626944780349731445e-01 3.312153518199920654e-01 -8.849946409463882446e-02 1.701987683773040771e-01 -2.477151574566960335e-03 5.250310152769088745e-02 -2.927094139158725739e-02 3.366739749908447266e-01 -5.027550831437110901e-02 4.886061325669288635e-02 -1.588902622461318970e-01 9.710032492876052856e-02 -8.438445627689361572e-02 2.870526611804962158e-01 -7.196493446826934814e-02 1.807819008827209473e-01 -6.740856915712356567e-02 -1.280699968338012695e-01 1.676438376307487488e-02 4.453942552208900452e-02
-1.704399585723876953e-01 1.311555951833724976e-01 1.729280501604080200e-01 1.441801488399505615e-01 6.679873913526535034e-02 -2.006755024194717407e-01 -1.849456727504730225e-01 8.824701607227325439e-02 -2.893969230353832245e-02 2.931758947670459747e-02 9.522397816181182861e-02 5.458607524633407593e-02 -3.852379620075225830e-01 1.136916354298591614e-01 -2.937588691711425781e-01 3.726962953805923462e-02 -1.313186436891555786e-01 -2.801339924335479736e-01 -6.333211809396743774e-02 2.174819409847259521e-01 2.981475591659545898e-01 -4.431760311126708984e-02 -1.784153282642364502e-01 2.615606784820556641e-02 2.802907861769199371e-02 6.704156100749969482e-02 -1.776448935270309448e-01 -2.107361406087875366e-01 -2.062486708164215088e-01 -2.295292168855667114e-01 -1.767494976520538330e-01 -2.746966183185577393e-01
2.883387962356209755e-03 1.425268203020095825e-01 2.362661659717559814e-01 1.667583286762237549e-01 1.164934337139129639e-01 -2.390425354242324829e-01 2.944358289241790771e-01 2.003225237131118774e-01 -6.824141740798950195e-02 9.789247810840606689e-02 8.828264474868774414e-02 -8.527270704507827759e-02 -1.416550576686859131e-01 1.039510443806648254e-01 -2.705666720867156982e-01 -5.263190716505050659e-02 1.378877460956573486e-01 6.015286594629287720e-02 -1.760624796152114868e-01 7.458262145519256592e-02 1.185976192355155945e-01 -7.184958457946777344e-02 -2.739684879779815674e-01 -2.283592335879802704e-02 -2.730760574340820312e-01 6.897733360528945923e-02 -5.571983382105827332e-02 2.287903130054473877e-01 -5.773067101836204529e-02 -4.876543283462524414e-01 1.448561996221542358e-01 -1.070488467812538147e-01
-1.484141312539577484e-02 2.982038259506225586e-01 1.456747949123382568e-01 -1.636798530817031860e-01 2.186671495437622070e-01 1.254334598779678345e-01 1.320812255144119263e-01 1.022967919707298279e-01 2.063820958137512207e-01 2.338403761386871338e-01 2.767019271850585938e-01 2.680566906929016113e-01 -2.910330295562744141e-01 -1.246759071946144104e-01 -1.294045448303222656e-01 2.604155987501144409e-02 2.295968867838382721e-02 -2.496518194675445557e-02 4.932530596852302551e-02 4.191525653004646301e-02 5.777562782168388367e-02 1.796172112226486206e-01 7.328316569328308105e-02 -3.064812123775482178e-01 -1.709976941347122192e-01 9.668467938899993896e-02 -2.043763399124145508e-01 3.667719364166259766e-01 1.232177577912807465e-02 -1.557121723890304565e-01 -3.110109455883502960e-02 -1.659371405839920044e-01
1.084469035267829895e-01 4.068742692470550537e-02 -3.901505470275878906e-02 1.753449290990829468e-01 2.059712260961532593e-02 -4.938203841447830200e-02 4.036992490291595459e-01 3.434762656688690186e-01 1.435089739970862865e-03 -3.568312525749206543e-02 3.499576821923255920e-02 -1.718256436288356781e-02 -3.335959911346435547e-01 3.015807867050170898e-01 -1.456725746393203735e-01 -7.338409870862960815e-02 6.315177679061889648e-02 2.922501266002655029e-01 -6.075484305620193481e-02 1.619832366704940796e-01 -1.093631703406572342e-02 -1.085185445845127106e-02 -1.190341785550117493e-01 3.502583131194114685e-02 4.599094390869140625e-03 2.859354019165039062e-01 2.308833599090576172e-01 3.174584358930587769e-02 -2.368644773960113525e-01 -2.154548168182373047e-01 5.053041875362396240e-02 -2.504604458808898926e-01
1.693718880414962769e-01 2.276361882686614990e-01 2.527182102203369141e-01 -9.308736026287078857e-02 1.005952134728431702e-01 2.658233791589736938e-02 1.629031449556350708e-01 -1.461436003446578979e-01 -4.802446067333221436e-02 -1.747193932533264160e-02 -1.587957702577114105e-02 -3.049513697624206543e-01 -3.461401760578155518e-01 1.093964576721191406e-01 -1.446617841720581055e-01 4.800342768430709839e-02 -1.040861085057258606e-01 -1.423195302486419678e-01 -1.173119544982910156e-01 6.823904067277908325e-02 -1.469114273786544800e-01 4.975770041346549988e-02 -3.336136639118194580e-01 -1.117193028330802917e-01 -1.093109846115112305e-01 -1.742003858089447021e-02 -1.243192926049232483e-01 3.996911942958831787e-01 -3.382545113563537598e-01 1.166161708533763885e-02 5.218708142638206482e-02 -1.878539472818374634e-01
6.356273591518402100e-02 1.361986994743347168e-01 2.124481052160263062e-01 1.168137565255165100e-01 -7.486147433519363403e-02 -1.460955440998077393e-01 1.866613924503326416e-01 1.703768968582153320e-01 -3.263014135882258415e-03 -2.382140308618545532e-01 3.779132366180419922e-01 1.459169089794158936e-01 -3.641206920146942139e-01 -1.209462136030197144e-01 -6.415649503469467163e-02 2.072218954563140869e-01 -8.727391809225082397e-02 1.893836632370948792e-02 9.933311492204666138e-02 2.936432063579559326e-01 -9.529823809862136841e-02 -1.782456785440444946e-01 -1.642787009477615356e-01 4.036824405193328857e-02 -2.053326517343521118e-01 -7.399879395961761475e-02 1.554367989301681519e-01 1.523480415344238281e-01 -2.525465488433837891e-01 -2.253510802984237671e-01 9.164526313543319702e-02 -1.454877406358718872e-01
-1.063174009323120117e-01 2.860285639762878418e-01 5.987562239170074463e-02 -6.008663680404424667e-03 2.225066870450973511e-01 -1.729642227292060852e-02 9.248901158571243286e-02 7.426672428846359253e-02 2.730797044932842255e-02 1.311948001384735107e-01 2.266246676445007324e-01 1.874712109565734863e-01 -4.149061813950538635e-02 2.275415807962417603e-01 -3.667263388633728027e-01 -1.355749666690826416e-01 -7.470980286598205566e-02 -1.076321378350257874e-01 -1.610153354704380035e-02 1.163961142301559448e-01 -2.835905365645885468e-02 -1.144523620605468750e-01 1.148979645222425461e-02 -1.453140377998352051e-01 2.131246179342269897e-01 -1.734373569488525391e-01 -1.661470830440521240e-01 3.644303083419799805e-01 -3.250719606876373291e-01 -2.510348856449127197e-01 -1.358204334974288940e-01 -1.984385102987289429e-01
2.374399602413177490e-01 -1.815259605646133423e-01 3.795177042484283447e-01 1.815331541001796722e-02 -1.655590534210205078e-01 -1.018181219696998596e-01 1.263477802276611328e-01 3.254257142543792725e-01 1.274634301662445068e-01 -1.267827749252319336e-01 -2.967344596982002258e-02 1.713516712188720703e-01 -1.042103096842765808e-01 -1.712404936552047729e-02 -3.704543113708496094e-01 -2.115720510482788086e-01 6.941336393356323242e-02 -7.806729525327682495e-02 -1.991175115108489990e-01 1.442228704690933228e-01 2.705331146717071533e-02 1.918780207633972168e-01 1.917811185121536255e-01 -1.081479936838150024e-01 7.692264020442962646e-02 -8.609516173601150513e-02 -1.035972908139228821e-01 2.616052329540252686e-01 2.814421430230140686e-02 -2.031792551279067993e-01 9.511318057775497437e-02 -2.234830409288406372e-01
-1.025196015834808350e-01 1.766738444566726685e-01 6.016614288091659546e-02 -1.621123105287551880e-01 8.938191086053848267e-02 -1.754116825759410858e-02 2.727377116680145264e-01 2.703939750790596008e-02 5.825499072670936584e-02 1.075952649116516113e-01 2.546589076519012451e-01 -7.873576134443283081e-02 -2.783740162849426270e-01 8.298417925834655762e-02 -6.172583252191543579e-02 -3.509343862533569336e-01 -2.784436568617820740e-02 -2.049863040447235107e-01 -9.064579382538795471e-03 1.607197970151901245e-01 -2.472968399524688721e-01 1.081693693995475769e-01 -1.254571527242660522e-01 1.047791466116905212e-01 -2.097596377134323120e-01 -3.055196702480316162e-01 -2.002638876438140869e-01 3.178901374340057373e-01 1.136552840471267700e-01 -9.647286683320999146e-02 -4.682814702391624451e-02 -2.763996422290802002e-01
-3.932985663414001465e-02 2.817623317241668701e-01 2.846457958221435547e-01 -2.175285816192626953e-01 2.275675237178802490e-01 1.046647951006889343e-01 4.062669277191162109e-01 -1.919595748186111450e-01 2.116140872240066528e-01 1.576484739780426025e-01 3.267635405063629150e-01 1.889093965291976929e-01 -2.195927649736404419e-01 -6.851740926504135132e-02 -2.054215371608734131e-01 3.816995769739151001e-02 2.703105285763740540e-02 5.128240212798118591e-02 -8.377332985401153564e-02 3.890212625265121460e-02 3.591011837124824524e-02 -4.924878850579261780e-02 1.150365546345710754e-01 -2.232636511325836182e-01 -1.618869602680206299e-01 1.288334578275680542e-01 -1.797043532133102417e-01 1.894134432077407837e-01 3.063984960317611694e-02 -6.939296424388885498e-02 -8.269342780113220215e-02 -1.231143474578857422e-01
1.080728918313980103e-01 1.459626257419586182e-01 3.827479481697082520e-01 1.424206197261810303e-01 9.949737228453159332e-03 6.805997807532548904e-03 2.338734567165374756e-01 8.780395984649658203e-02 1.136937271803617477e-02 -1.403720770031213760e-02 -8.937495201826095581e-02 1.321663856506347656e-01 -4.895326793193817139e-01 -5.513206496834754944e-02 3.908277489244937897e-03 2.445752173662185669e-01 1.404590308666229248e-01 6.474882364273071289e-02 -1.039965748786926270e-01 1.968045383691787720e-01 1.592843830585479736e-01 -6.776181608438491821e-02 -1.455855667591094971e-01 -1.907400786876678467e-01 -1.188369095325469971e-01 6.479552388191223145e-02 1.873920410871505737e-01 2.362008988857269287e-01 -8.215255104005336761e-03 -2.984695434570312500e-01 -1.698756590485572815e-02 -2.229610681533813477e-01
2.186510860919952393e-01 7.451542466878890991e-02 5.913898348808288574e-02 -1.950231045484542847e-01 -7.623371481895446777e-02 2.117601186037063599e-01 1.890584975481033325e-01 4.501294344663619995e-02 -5.076337233185768127e-02 6.564582139253616333e-02 1.779188662767410278e-01 -1.284803152084350586e-01 -1.054419204592704773e-01 1.679102629423141479e-01 -3.806627094745635986e-01 -2.502948939800262451e-01 2.211136519908905029e-01 1.387393753975629807e-02 -1.101083010435104370e-01 1.341817975044250488e-01 -1.003418043255805969e-01 1.899486407637596130e-02 -3.004420697689056396e-01 2.521974444389343262e-01 -2.264958769083023071e-01 -2.299136295914649963e-02 -1.422441452741622925e-01 2.896940708160400391e-01 4.432409629225730896e-02 -4.320358857512474060e-03 -1.912127584218978882e-01 -2.770037651062011719e-01
-4.592573642730712891e-02 1.877461522817611694e-01 3.500743210315704346e-01 -1.647148430347442627e-01 6.776337325572967529e-02 7.469388842582702637e-02 3.716469705104827881e-01 -1.788042187690734863e-01 1.842305511236190796e-01 4.028693959116935730e-02 3.422123193740844727e-01 8.958763629198074341e-02 -2.216445207595825195e-01 -1.225898563861846924e-01 -1.450226604938507080e-01 4.973689094185829163e-02 4.914356768131256104e-02 -8.361546695232391357e-02 -4.479378461837768555e-02 2.875827811658382416e-02 2.256974279880523682e-01 -1.097070798277854919e-01 -1.923816278576850891e-02 -1.037446409463882446e-01 -2.729646265506744385e-01 6.084021553397178650e-02 -1.231257244944572449e-01 2.086868584156036377e-01 -1.470245122909545898e-01 1.924856007099151611e-01 -6.280010100454092026e-03 -3.199386000633239746e-01
1.113323271274566650e-01 7.287365943193435669e-02 3.403781354427337646e-01 1.979199945926666260e-01 9.283202886581420898e-02 -9.608399868011474609e-02 2.783735692501068115e-01 -1.245440170168876648e-01 1.300290226936340332e-01 6.349895894527435303e-02 1.282859891653060913e-01 2.159403264522552490e-01 -1.342684775590896606e-01 2.941868603229522705e-01 -2.476821392774581909e-01 -1.913343816995620728e-01 -1.041094735264778137e-01 -1.839671866036951542e-03 -3.191825747489929199e-02 2.801389098167419434e-01 -2.938339114189147949e-01 2.689811289310455322e-01 1.741656661033630371e-01 -8.156856149435043335e-02 -2.677009999752044678e-01 3.053619526326656342e-02 -1.242876239120960236e-02 1.087256073951721191e-01 1.588621549308300018e-02 -1.069890335202217102e-01 -2.630858682096004486e-02 -2.165114879608154297e-01
1.012177392840385437e-02 -5.814103409647941589e-02 1.010358855128288269e-01 -2.056400626897811890e-01 9.652623534202575684e-02 9.487208724021911621e-02 7.759926468133926392e-02 1.875792630016803741e-02 1.675800606608390808e-02 -1.631167717278003693e-02 2.573455870151519775e-01 -2.171036750078201294e-01 -4.269881248474121094e-01 -3.342382609844207764e-03 -1.598221659660339355e-01 -1.977571994066238403e-01 2.253266870975494385e-01 -1.120806559920310974e-01 -1.311037689447402954e-01 -6.979119777679443359e-02 2.201170772314071655e-01 3.559884428977966309e-01 -6.004872173070907593e-02 1.186487227678298950e-01 -2.913707196712493896e-01 2.905297875404357910e-01 6.086196284741163254e-03 4.014820605516433716e-02 -1.979654729366302490e-01 -2.129079215228557587e-02 1.559573858976364136e-01 -2.127566337585449219e-01
-1.145877093076705933e-01 2.765372395515441895e-01 2.457139641046524048e-01 -1.431355923414230347e-01 1.804737299680709839e-01 4.029925167560577393e-02 2.108028233051300049e-01 -2.325036972761154175e-01 6.876256316900253296e-02 1.768728345632553101e-02 4.212394356727600098e-01 7.093367725610733032e-02 -1.927719116210937500e-01 -3.297695145010948181e-02 -3.049682080745697021e-01 1.010295525193214417e-01 5.728276446461677551e-02 -1.195753924548625946e-03 -1.311813853681087494e-02 4.503330588340759277e-02 2.196316421031951904e-01 9.271035343408584595e-02 4.337148368358612061e-02 -1.978040039539337158e-01 -1.548950076103210449e-01 9.416171908378601074e-02 -2.406345754861831665e-01 3.594851195812225342e-01 -1.120012812316417694e-02 4.248968139290809631e-02 -7.590641826391220093e-02 -1.919815093278884888e-01
4.283453896641731262e-02 7.192602753639221191e-02 1.094844043254852295e-01 -2.465669214725494385e-01 2.840077877044677734e-01 4.186186939477920532e-02 3.261711895465850830e-01 -1.392590403556823730e-01 4.868079349398612976e-02 3.735602647066116333e-02 3.364682495594024658e-01 1.498808115720748901e-01 -3.213192820549011230e-01 -3.003391921520233154e-01 -2.380499839782714844e-01 -3.705162927508354187e-02 -5.020493641495704651e-02 -4.784991964697837830e-02 -3.085155412554740906e-02 -9.719193726778030396e-02 2.351459860801696777e-01 1.481330096721649170e-01 1.596490889787673950e-01 -1.467989385128021240e-01 -6.612548977136611938e-02 1.129650101065635681e-01 -1.321344673633575439e-01 2.805544137954711914e-01 -1.426567733287811279e-01 -1.542340382002294064e-03 -1.427845060825347900e-01 -1.660050898790359497e-01
-1.433260291814804077e-01 2.135239988565444946e-01 3.081099092960357666e-01 -1.051433905959129333e-01 -7.867929339408874512e-02 -6.968012452125549316e-02 -4.580515902489423752e-03 -1.620190739631652832e-01 4.650116339325904846e-02 -1.516271531581878662e-01 2.515162229537963867e-01 7.385772466659545898e-02 -6.623736023902893066e-02 -1.829105764627456665e-01 3.866016864776611328e-02 -7.735694199800491333e-02 6.963092088699340820e-02 -1.915020495653152466e-01 -3.800992295145988464e-02 8.614108711481094360e-02 5.792843177914619446e-02 1.559762358665466309e-01 1.943691447377204895e-02 1.337753683328628540e-01 -1.599469035863876343e-01 9.861090034246444702e-02 2.053627520799636841e-01 4.918840229511260986e-01 -1.540179848670959473e-01 -1.889485493302345276e-02 -1.103230714797973633e-01 -4.464812576770782471e-01
5.881224572658538818e-02 9.932369738817214966e-02 2.747997045516967773e-01 -4.591906070709228516e-02 2.552171647548675537e-01 -1.362612992525100708e-01 1.334319710731506348e-01 2.204673290252685547e-01 -1.117918863892555237e-01 1.036032885313034058e-01 -7.779495790600776672e-03 -9.915933758020401001e-02 -1.398470550775527954e-01 2.396494746208190918e-01 -9.207084774971008301e-02 -1.550526618957519531e-01 -3.298518434166908264e-02 -2.142903506755828857e-01 -7.723128050565719604e-02 1.529576331377029419e-01 1.690762788057327271e-01 4.446270316839218140e-02 -3.255452513694763184e-01 6.745943427085876465e-02 -3.130687177181243896e-01 2.435128539800643921e-01 -1.679023951292037964e-01 2.419014871120452881e-01 5.168266594409942627e-02 -3.660724759101867676e-01 9.417662024497985840e-02 -9.631700813770294189e-02
1.041727587580680847e-01 1.181578040122985840e-01 2.866902947425842285e-01 -1.688185781240463257e-01 7.691597193479537964e-02 -1.164613813161849976e-01 -1.122881844639778137e-02 7.628991454839706421e-02 8.125833421945571899e-02 -2.558545768260955811e-01 -1.211155876517295837e-01 1.141622364521026611e-01 -3.818213939666748047e-01 4.918055236339569092e-02 -3.511840701103210449e-01 3.326522409915924072e-01 -2.069864422082901001e-02 -1.282641589641571045e-01 -2.014744579792022705e-01 3.305026888847351074e-01 1.064065322279930115e-01 -8.311376720666885376e-02 6.481249630451202393e-02 -1.759645193815231323e-01 9.317631274461746216e-02 -1.273624133318662643e-02 -1.351495385169982910e-01 1.195920035243034363e-01 1.126654967665672302e-01 -2.738022208213806152e-01 5.377953127026557922e-02 -7.103445380926132202e-02
2.687971889972686768e-01 3.450213372707366943e-02 -2.558420039713382721e-02 2.880295924842357635e-02 1.486230492591857910e-01 1.724084615707397461e-01 1.719232946634292603e-01 -4.335890710353851318e-02 1.035916060209274292e-01 1.815187633037567139e-01 1.498720943927764893e-01 1.761439591646194458e-01 -1.884341388940811157e-01 8.052174746990203857e-02 -1.681367009878158569e-01 -3.100938498973846436e-01 -3.508701920509338379e-01 2.480131201446056366e-02 1.568622328341007233e-02 2.503410577774047852e-01 9.780799597501754761e-02 3.055796623229980469e-01 1.346586737781763077e-02 3.010060489177703857e-01 1.258145570755004883e-01 9.143911302089691162e-02 4.495107010006904602e-02 2.942916154861450195e-01 5.081034824252128601e-02 -1.457669883966445923e-01 -1.784799695014953613e-01 -1.713420897722244263e-01
-1.270391494035720825e-01 3.784426301717758179e-02 -1.080467030405998230e-01 -2.238340377807617188e-01 1.105372309684753418e-01 -6.147467717528343201e-02 2.616016268730163574e-01 2.695114612579345703e-01 -1.528541836887598038e-02 4.553549364209175110e-02 8.505324274301528931e-02 -2.377587556838989258e-01 -4.227927625179290771e-01 -1.116190571337938309e-02 -2.563867568969726562e-01 -5.775379016995429993e-02 2.314537316560745239e-01 -1.645114719867706299e-01 5.369529128074645996e-02 2.318878471851348877e-01 8.132491260766983032e-02 -3.572165593504905701e-02 -2.408389449119567871e-01 1.140086352825164795e-01 -4.656063392758369446e-03 3.726316988468170166e-02 -1.277392208576202393e-01 3.301468193531036377e-01 2.783658914268016815e-03 -8.445227891206741333e-02 -1.497514098882675171e-01 -2.776587605476379395e-01
1.483948826789855957e-01 5.992266163229942322e-02 -6.546505540609359741e-02 1.176404207944869995e-01 1.032269932329654694e-02 -1.638670116662979126e-01 1.207138970494270325e-01 -1.506623625755310059e-01 -1.972012370824813843e-01 5.129540711641311646e-02 -4.821387678384780884e-02 -8.296086639165878296e-02 -3.720894157886505127e-01 1.754970550537109375e-01 -2.997743189334869385e-01 -1.643332093954086304e-01 8.056125603616237640e-03 -5.623860284686088562e-02 -2.300468087196350098e-01 1.884697973728179932e-01 3.124022781848907471e-01 1.263393908739089966e-01 -2.160229980945587158e-01 -1.393598467111587524e-01 1.058602780103683472e-01 -1.133242100477218628e-01 2.353485524654388428e-01 2.215873897075653076e-01 -1.880588680505752563e-01 -1.448991894721984863e-01 -2.075443267822265625e-01 -2.364263981580734253e-01
1.279027014970779419e-01 2.915731072425842285e-01 2.018128931522369385e-01 -2.895767986774444580e-01 1.393157541751861572e-01 -5.737454164773225784e-03 3.768731355667114258e-01 -2.250275909900665283e-01 1.216171756386756897e-01 1.845652163028717041e-01 2.118647843599319458e-01 4.471184313297271729e-02 -2.305129319429397583e-01 -1.197100654244422913e-01 -3.464888632297515869e-01 7.483293861150741577e-02 -1.485170423984527588e-01 -1.927634514868259430e-02 -1.647913083434104919e-02 -1.760889217257499695e-02 1.215900108218193054e-01 -6.055785715579986572e-02 4.792368784546852112e-02 -1.908318549394607544e-01 -2.112877219915390015e-01 1.821350008249282837e-01 -6.513847410678863525e-02 2.060735225677490234e-01 3.133272007107734680e-02 2.144732326269149780e-02 -6.535177677869796753e-02 -2.503103911876678467e-01
5.147311836481094360e-02 3.618459701538085938e-01 8.708499372005462646e-03 -3.242984712123870850e-01 9.474850445985794067e-02 1.196524277329444885e-01 1.782961040735244751e-01 -2.544165551662445068e-01 2.297421842813491821e-01 1.948278695344924927e-01 1.549797356128692627e-01 -1.895590573549270630e-01 -2.486465126276016235e-01 1.057087257504463196e-01 5.361561477184295654e-02 -2.033568173646926880e-01 -6.385864107869565487e-04 1.242491677403450012e-01 -3.585374355316162109e-01 2.495791614055633545e-01 2.490879036486148834e-02 1.116003319621086121e-01 1.311943028122186661e-02 -4.945681616663932800e-02 -7.319380342960357666e-02 -1.396011561155319214e-01 -2.720066532492637634e-02 1.201495155692100525e-01 -6.054162979125976562e-02 -1.299786269664764404e-01 6.413468718528747559e-02 -2.945807576179504395e-01
1.732903718948364258e-02 3.510828316211700439e-01 2.442654669284820557e-01 -1.163763031363487244e-01 2.294354438781738281e-01 -2.857645042240619659e-02 3.104698061943054199e-01 -1.853325664997100830e-01 1.407667547464370728e-01 -2.472507394850254059e-02 2.680517435073852539e-01 9.402764588594436646e-02 -2.881058752536773682e-01 -1.921479105949401855e-01 -2.303567379713058472e-01 -6.047843396663665771e-02 -1.040784195065498352e-01 -1.003438904881477356e-01 -8.816463500261306763e-02 1.864283345639705658e-02 1.391355842351913452e-01 5.351507104933261871e-03 4.501166939735412598e-02 -2.603185176849365234e-01 -2.862967550754547119e-01 1.115162894129753113e-01 -1.984225511550903320e-01 1.686415225267410278e-01 -2.246902137994766235e-02 -3.548419848084449768e-02 -1.870091557502746582e-01 -1.552956104278564453e-01
1.294711828231811523e-01 1.148727908730506897e-01 1.332232612185180187e-03 -2.175370045006275177e-02 4.356993362307548523e-03 -3.211825191974639893e-01 7.362148165702819824e-02 -5.051067098975181580e-02 5.921625532209873199e-03 -3.060309588909149170e-02 1.219901815056800842e-02 1.909297853708267212e-01 -3.083128333091735840e-01 2.918885946273803711e-01 -1.685389429330825806e-01 1.025614812970161438e-01 1.745750457048416138e-01 4.832048341631889343e-02 -1.169913038611412048e-01 2.208938300609588623e-01 2.101932466030120850e-01 1.439235359430313110e-01 -1.580085754394531250e-01 -1.104716137051582336e-01 1.722113788127899170e-02 -2.695733681321144104e-02 3.261419534683227539e-01 2.518786117434501648e-02 -2.402583807706832886e-01 -3.200797438621520996e-01 -2.733746469020843506e-01 -2.477295845746994019e-01
6.269728392362594604e-02 7.480765134096145630e-02 1.684474945068359375e-01 6.632161140441894531e-02 7.978757470846176147e-02 -3.552570566534996033e-02 5.521466955542564392e-02 2.809242717921733856e-02 1.557898968458175659e-01 -9.349233470857143402e-03 1.967531591653823853e-01 1.973523944616317749e-01 -3.361867368221282959e-01 2.080883681774139404e-01 -2.617670595645904541e-02 2.204202711582183838e-01 7.062048465013504028e-02 9.773631393909454346e-02 -5.103481933474540710e-02 2.034617960453033447e-01 3.325289785861968994e-01 3.094396889209747314e-01 -3.158976435661315918e-01 3.242177963256835938e-01 -1.440227627754211426e-01 2.259001582860946655e-01 -7.003074139356613159e-02 1.711429283022880554e-02 -1.343939304351806641e-01 -2.426277399063110352e-01 1.194298639893531799e-01 2.610947564244270325e-02
2.926324009895324707e-01 1.816342771053314209e-01 -1.698632724583148956e-02 -2.663699723780155182e-02 -1.467398107051849365e-01 1.608567535877227783e-01 3.857774659991264343e-02 -8.753822743892669678e-02 -1.961580291390419006e-02 -7.109230011701583862e-02 1.185937002301216125e-01 1.551603078842163086e-01 -1.122823134064674377e-01 3.758897483348846436e-01 -2.262117266654968262e-01 -5.594341456890106201e-02 -4.892507195472717285e-02 -1.397542357444763184e-01 -1.127236410975456238e-01 3.744118511676788330e-01 7.358050346374511719e-02 1.079489588737487793e-01 1.414635591208934784e-02 2.418038398027420044e-01 -9.054317139089107513e-03 1.500804126262664795e-01 -7.578372023999691010e-04 4.111709892749786377e-01 -2.614785730838775635e-01 1.126802563667297363e-01 -1.698090881109237671e-02 -2.201412916183471680e-01
6.927345693111419678e-02 1.350490748882293701e-01 2.780083119869232178e-01 -3.223902881145477295e-01 1.415285319089889526e-01 3.701382130384445190e-02 3.835369646549224854e-01 -2.059603184461593628e-01 1.712461262941360474e-01 2.243032678961753845e-02 3.415521085262298584e-01 8.058296144008636475e-02 -2.419694513082504272e-01 -6.967160105705261230e-02 -2.646770477294921875e-01 3.298185765743255615e-03 -1.443799436092376709e-01 -1.030878722667694092e-01 -6.893237680196762085e-02 -1.152670942246913910e-02 3.958498314023017883e-02 1.181692536920309067e-02 5.677442997694015503e-02 -2.309866994619369507e-01 -2.142811417579650879e-01 1.953033059835433960e-01 -1.462915688753128052e-01 1.683306992053985596e-01 5.190361663699150085e-02 8.103766292333602905e-02 -9.355399757623672485e-02 -2.278566807508468628e-01
1.111001893877983093e-01 6.675082445144653320e-02 2.324580401182174683e-01 1.563692092895507812e-01 -1.291692405939102173e-01 -8.449653163552284241e-03 2.220032811164855957e-01 2.757904529571533203e-01 1.621538251638412476e-01 -7.641594856977462769e-02 4.459441602230072021e-01 -6.192974746227264404e-02 -2.587260305881500244e-01 2.261858582496643066e-01 4.453699290752410889e-02 -7.037474960088729858e-02 -9.384848177433013916e-02 -9.867676347494125366e-02 -6.656653434038162231e-02 2.480403780937194824e-01 1.420276798307895660e-02 1.442280709743499756e-01 -6.483578681945800781e-02 8.081030845642089844e-02 -3.361217677593231201e-02 -3.608517646789550781e-01 1.136047691106796265e-01 1.265355348587036133e-01 -2.807555496692657471e-01 -1.980613470077514648e-01 -1.297959405928850174e-02 -8.956655114889144897e-02
3.456864356994628906e-01 -7.286446541547775269e-02 4.358631074428558350e-01 1.862973272800445557e-01 4.140267521142959595e-02 8.662395179271697998e-02 -2.621684409677982330e-02 1.718350313603878021e-02 2.629594802856445312e-01 7.849112153053283691e-02 8.777687698602676392e-02 2.977716363966464996e-02 -2.735858261585235596e-01 5.216279998421669006e-02 -3.155617415904998779e-01 5.369210243225097656e-02 2.276764251291751862e-02 -9.353847417514771223e-05 3.982868045568466187e-02 2.619754970073699951e-01 8.743304759263992310e-02 1.163135245442390442e-01 -1.345565915107727051e-01 1.653221249580383301e-01 -1.974227465689182281e-02 1.529106050729751587e-01 5.508450046181678772e-02 1.547759920358657837e-01 1.191974431276321411e-01 -2.418543547391891479e-01 3.113778233528137207e-01 -1.364203989505767822e-01
2.668149210512638092e-02 1.530227214097976685e-01 2.462955713272094727e-01 -4.504868015646934509e-02 -4.597239568829536438e-02 -1.967648714780807495e-01 4.612407460808753967e-02 -5.944438278675079346e-02 2.481843829154968262e-01 -1.550409048795700073e-01 1.790116727352142334e-01 2.154712527990341187e-01 -2.968076765537261963e-01 9.595683217048645020e-02 -9.222689270973205566e-02 -3.277413919568061829e-02 -1.709998026490211487e-02 2.280030846595764160e-01 -1.547418087720870972e-01 -5.091384798288345337e-02 2.387897372245788574e-01 2.687958776950836182e-01 -1.606062799692153931e-02 7.427488267421722412e-02 1.672529280185699463e-01 1.522362083196640015e-01 -1.632516980171203613e-01 -1.367920339107513428e-01 -3.474393188953399658e-01 -6.095010414719581604e-02 -3.333276212215423584e-01 -2.231391817331314087e-01
5.073926970362663269e-02 1.356583088636398315e-02 1.303148120641708374e-01 2.278536558151245117e-01 2.719365619122982025e-02 -4.189669340848922729e-02 1.970461905002593994e-01 1.114426329731941223e-01 -1.480996310710906982e-01 -2.388022840023040771e-03 1.745167374610900879e-01 2.630425393581390381e-01 -3.732956051826477051e-01 6.759059615433216095e-03 -3.551265895366668701e-01 -1.415238976478576660e-01 1.624716967344284058e-01 -5.696133896708488464e-02 -1.405423581600189209e-01 2.974934875965118408e-01 1.907826066017150879e-01 -2.628350257873535156e-01 -1.328973025083541870e-01 5.015758424997329712e-02 1.062193363904953003e-01 1.402704790234565735e-02 1.069637164473533630e-01 -7.373015582561492920e-02 -7.431301474571228027e-02 -2.508327960968017578e-01 -1.860537230968475342e-01 -2.692745029926300049e-01
3.035414814949035645e-01 2.352905720472335815e-01 2.986552119255065918e-01 3.232533857226371765e-02 -1.303176432847976685e-01 1.496867984533309937e-01 1.811743974685668945e-01 1.875068396329879761e-01 3.919960930943489075e-02 -3.983419016003608704e-02 1.334805786609649658e-01 -1.838389784097671509e-01 -2.343174368143081665e-01 1.668178737163543701e-01 -1.058094426989555359e-01 2.768712341785430908e-01 -8.506186306476593018e-02 -1.316899061203002930e-01 -4.130889475345611572e-02 4.718810915946960449e-01 1.675550341606140137e-01 3.919237852096557617e-02 -1.200426340801641345e-04 1.119191274046897888e-01 9.097366034984588623e-02 1.440757364034652710e-01 -3.772730752825737000e-02 1.554041355848312378e-01 -2.224650979042053223e-01 -1.416345536708831787e-01 1.190539672970771790e-01 1.185197010636329651e-02
-7.651020586490631104e-02 2.234662473201751709e-01 3.825737833976745605e-01 -1.759657412767410278e-01 1.216366961598396301e-01 -9.791571646928787231e-02 1.380001604557037354e-01 -1.812291890382766724e-01 3.228401765227317810e-02 -1.453362405300140381e-01 2.411457151174545288e-01 1.138894259929656982e-01 -4.097238183021545410e-01 -1.729737408459186554e-02 9.489028714597225189e-03 -2.361407876014709473e-01 2.252309173345565796e-01 -1.065870225429534912e-01 9.546943008899688721e-02 1.132418513298034668e-01 1.256741583347320557e-01 -1.246678456664085388e-01 1.186757013201713562e-01 8.322224020957946777e-02 -2.915347516536712646e-01 9.972011297941207886e-02 -6.719917058944702148e-02 2.959035933017730713e-01 -8.083182573318481445e-02 6.372945010662078857e-02 2.535485289990901947e-02 -1.966619342565536499e-01
2.745478227734565735e-02 8.494745939970016479e-02 1.395102143287658691e-01 2.574541866779327393e-01 -6.196390837430953979e-02 -1.531305462121963501e-01 9.831628948450088501e-02 -1.586591079831123352e-02 9.707613289356231689e-02 -1.262504011392593384e-01 -1.973772943019866943e-01 -3.702500090003013611e-02 -3.855034410953521729e-01 -5.868770927190780640e-02 -1.731468439102172852e-01 1.204591244459152222e-01 -6.144855543971061707e-02 2.574028968811035156e-01 -6.544526666402816772e-02 1.793879270553588867e-01 1.548289060592651367e-01 -9.426569193601608276e-02 -4.468295276165008545e-01 -1.084261089563369751e-01 -8.099055290222167969e-02 4.791034758090972900e-02 -1.535495817661285400e-01 3.024149537086486816e-01 -4.395154863595962524e-02 -9.917820245027542114e-02 -1.577243022620677948e-02 -3.466539978981018066e-01
3.661680221557617188e-01 -1.811812445521354675e-02 2.398428916931152344e-01 2.665627896785736084e-01 4.818459227681159973e-02 7.736080884933471680e-02 9.512189775705337524e-02 1.930106058716773987e-02 6.146547198295593262e-02 6.626601517200469971e-02 2.490965425968170166e-01 8.091787248849868774e-02 -1.441689133644104004e-01 4.873257502913475037e-02 -3.946886658668518066e-01 -1.061036810278892517e-01 6.999731808900833130e-02 2.355186045169830322e-01 -1.888674199581146240e-01 2.414399385452270508e-01 5.666498467326164246e-02 1.273980587720870972e-01 -2.669008970260620117e-01 2.997838854789733887e-01 -5.782007053494453430e-02 -4.853452369570732117e-02 7.855561375617980957e-02 -4.233559593558311462e-02 1.062440797686576843e-01 -2.202346771955490112e-01 1.795902848243713379e-01 -1.083340048789978027e-01
3.129204213619232178e-01 -1.613958925008773804e-01 4.736582934856414795e-01 -5.069418996572494507e-02 -4.357151221483945847e-03 -1.104113459587097168e-02 5.039120092988014221e-02 3.158050030469894409e-02 -4.964233376085758209e-03 1.020032614469528198e-01 2.329687774181365967e-01 1.063639894127845764e-01 -3.048119843006134033e-01 1.198411807417869568e-01 -3.466267883777618408e-02 2.086788564920425415e-01 -7.570056617259979248e-02 1.523346453905105591e-01 -5.789141729474067688e-02 3.020739853382110596e-01 -1.269518490880727768e-02 -9.168366342782974243e-02 -6.664867699146270752e-02 -2.301063090562820435e-01 -1.804133802652359009e-01 1.616654917597770691e-02 1.085298508405685425e-01 1.502343267202377319e-01 -1.613843441009521484e-01 -2.114799320697784424e-01 -9.584475308656692505e-02 -2.842292487621307373e-01
9.021338820457458496e-02 7.432443648576736450e-02 3.385059833526611328e-01 2.023910433053970337e-01 1.227215304970741272e-01 -2.342413961887359619e-01 2.287285476922988892e-01 2.308271676301956177e-01 -2.109820023179054260e-02 2.919813059270381927e-02 -6.374778598546981812e-02 1.409739702939987183e-01 -1.907155513763427734e-01 -7.237409707158803940e-03 -3.660954236984252930e-01 -1.842187941074371338e-01 -8.369578421115875244e-02 -1.165212038904428482e-02 -5.936146527528762817e-02 7.475044578313827515e-02 1.418821066617965698e-01 -2.687152300495654345e-04 -3.731561601161956787e-01 -3.035331517457962036e-02 -1.298915594816207886e-01 1.371366530656814575e-01 4.692214075475931168e-03 2.430573999881744385e-01 1.070031002163887024e-01 -3.464789986610412598e-01 9.039352089166641235e-02 -1.210122108459472656e-01
1.233705580234527588e-01 1.938752382993698120e-01 2.580902576446533203e-01 1.574480682611465454e-01 -2.192971557378768921e-01 9.121198207139968872e-02 1.228827685117721558e-01 6.071456521749496460e-02 2.909196019172668457e-01 -2.987886313349008560e-03 2.727180719375610352e-01 -1.183614358305931091e-01 -4.382087290287017822e-01 2.659082710742950439e-01 -9.239687770605087280e-02 2.318784445524215698e-01 1.259939819574356079e-01 -6.466148886829614639e-03 -2.592871151864528656e-02 2.132061570882797241e-01 2.201958894729614258e-01 1.217991858720779419e-01 -1.359336525201797485e-01 5.279635637998580933e-02 1.577107757329940796e-01 8.302646689116954803e-03 -1.660987287759780884e-01 1.027967333793640137e-01 -2.249358445405960083e-01 -8.902368694543838501e-02 7.394288666546344757e-03 1.192557066679000854e-01
-6.130655482411384583e-02 2.716193497180938721e-01 1.712022274732589722e-01 -2.306680083274841309e-01 1.137611195445060730e-01 1.205455064773559570e-01 1.665533483028411865e-01 -7.948200404644012451e-02 1.033517122268676758e-01 1.621859818696975708e-01 2.916828691959381104e-01 2.123614996671676636e-01 -1.536882817745208740e-01 -2.182524055242538452e-01 -2.948575913906097412e-01 6.528995931148529053e-02 2.050840668380260468e-02 -5.771996080875396729e-02 -1.798028685152530670e-02 2.678160369396209717e-01 1.738236285746097565e-02 1.217191293835639954e-01 9.785714745521545410e-02 -2.854487001895904541e-01 -9.910386055707931519e-02 2.447967976331710815e-01 -2.003791779279708862e-01 3.226116895675659180e-01 -1.035824492573738098e-01 -8.939284086227416992e-02 -4.372400790452957153e-02 -1.794753074645996094e-01
-4.359000548720359802e-02 -1.732205897569656372e-01 1.704903244972229004e-01 1.057975888252258301e-01 3.456609696149826050e-02 2.165487706661224365e-01 2.047580331563949585e-01 2.461039572954177856e-01 3.191422522068023682e-01 5.415263026952743530e-02 -2.034511566162109375e-01 9.108408540487289429e-02 -4.096767604351043701e-01 -8.382108062505722046e-02 -1.790618300437927246e-01 -2.146657556295394897e-01 1.164510175585746765e-01 6.386190652847290039e-04 2.337222173810005188e-02 2.099321037530899048e-01 -1.481215059757232666e-01 1.395251601934432983e-01 -1.267856806516647339e-01 1.436286270618438721e-01 -6.329347193241119385e-02 -3.114386200904846191e-01 -2.073957920074462891e-01 7.276826351881027222e-02 5.877178162336349487e-02 -1.565670520067214966e-01 4.719310253858566284e-02 -2.323399037122726440e-01
1.124197542667388916e-01 6.192156299948692322e-02 3.462780117988586426e-01 4.039984941482543945e-02 1.202792450785636902e-01 -1.583842486143112183e-01 1.144476979970932007e-01 2.809725999832153320e-01 2.055129781365394592e-02 -1.301607117056846619e-04 2.449568733572959900e-02 5.748429894447326660e-02 -4.275543093681335449e-01 -8.820299059152603149e-02 -4.748992621898651123e-02 2.070890814065933228e-01 1.391417980194091797e-01 4.992914944887161255e-02 -1.946618109941482544e-01 1.905353367328643799e-01 1.639109402894973755e-01 6.051904987543821335e-03 -2.092884033918380737e-01 -3.126250505447387695e-01 -2.417226135730743408e-01 3.217818215489387512e-02 1.675328463315963745e-01 2.241548448801040649e-01 -4.612924158573150635e-02 -2.213549464941024780e-01 -7.166558504104614258e-02 -1.783547252416610718e-01
6.064704060554504395e-02 -2.168211340904235840e-01 4.689424037933349609e-01 2.973751910030841827e-02 8.434297889471054077e-02 1.119209527969360352e-01 1.316730231046676636e-01 4.198080301284790039e-02 -1.480544451624155045e-02 1.081175208091735840e-01 3.560231626033782959e-02 1.881000548601150513e-01 -1.476128101348876953e-01 2.206384018063545227e-02 -3.039333224296569824e-01 1.415068097412586212e-02 3.639736026525497437e-02 1.860668323934078217e-02 -1.636449843645095825e-01 1.344258040189743042e-01 8.968975394964218140e-02 4.067730531096458435e-02 -2.496200054883956909e-01 -1.695924550294876099e-01 -2.898656725883483887e-01 2.514203488826751709e-01 6.018092855811119080e-02 1.387751102447509766e-01 -2.666845917701721191e-02 -3.624404072761535645e-01 -4.733990877866744995e-02 -2.732175886631011963e-01
1.606036573648452759e-01 -9.989396482706069946e-02 2.594818547368049622e-02 3.141194581985473633e-02 7.247627526521682739e-02 3.906120955944061279e-01 1.297536939382553101e-01 -1.407414767891168594e-02 5.597715079784393311e-02 1.225082650780677795e-01 2.456327229738235474e-01 -1.048072502017021179e-01 -2.796712219715118408e-01 -2.175329625606536865e-01 -3.342330157756805420e-01 -2.521038241684436798e-02 1.171102076768875122e-01 -2.277686148881912231e-01 2.544895978644490242e-03 1.556765437126159668e-01 1.026695743203163147e-01 -1.305909305810928345e-01 3.565333038568496704e-02 -1.370738148689270020e-01 6.769052147865295410e-02 2.330060154199600220e-01 -2.462649494409561157e-01 4.000226855278015137e-01 -8.869640529155731201e-02 -1.570343673229217529e-01 -3.127430379390716553e-02 -9.911458939313888550e-02
-1.681169420480728149e-01 6.083838641643524170e-02 4.456792473793029785e-01 -2.123499214649200439e-01 8.225475996732711792e-02 -7.183007895946502686e-02 5.825953185558319092e-02 -1.337721645832061768e-01 1.665980219841003418e-01 2.020507305860519409e-01 3.939828276634216309e-01 4.894871637225151062e-02 -3.433921933174133301e-01 -1.990254372358322144e-01 -1.652560532093048096e-01 -1.877481304109096527e-02 -8.223126083612442017e-02 5.160024762153625488e-02 -2.242509834468364716e-02 -1.740109920501708984e-02 2.954108119010925293e-01 8.049027621746063232e-02 5.633140727877616882e-02 -4.702216945588588715e-03 -2.244185209274291992e-01 1.171023249626159668e-01 -1.155566647648811340e-01 9.901393949985504150e-02 -1.910051256418228149e-01 7.918158918619155884e-02 -9.728979319334030151e-02 -1.818944364786148071e-01
2.229401171207427979e-01 1.214543059468269348e-01 -4.739913344383239746e-02 -1.219151914119720459e-01 1.772951036691665649e-01 2.743399143218994141e-02 2.617774605751037598e-01 -6.431058049201965332e-02 -4.387143999338150024e-02 1.077940920367836952e-03 2.740332297980785370e-02 -2.430824376642704010e-02 -2.560669481754302979e-01 -1.645217388868331909e-01 -9.720177948474884033e-02 -7.841975428164005280e-03 1.181116998195648193e-01 -2.172142416238784790e-01 9.157092124223709106e-02 1.379298865795135498e-01 -1.369265019893646240e-01 2.270985692739486694e-01 -4.580736458301544189e-01 2.818196546286344528e-03 -1.961559653282165527e-01 -7.102389819920063019e-03 -4.123575240373611450e-02 4.221357405185699463e-01 4.166414588689804077e-02 -1.078031659126281738e-01 -1.430668234825134277e-01 -2.953229844570159912e-01
3.020447194576263428e-01 2.366826385259628296e-01 4.602860212326049805e-01 -2.410644665360450745e-02 1.591658405959606171e-02 -7.485429942607879639e-02 1.499761492013931274e-01 1.938860565423965454e-01 -8.142522722482681274e-02 -5.841253325343132019e-02 2.873785793781280518e-01 1.976069509983062744e-01 -2.511617541313171387e-01 -2.841232903301715851e-02 -6.236821040511131287e-02 5.925547797232866287e-03 -2.261930517852306366e-02 2.594911307096481323e-02 -7.151686400175094604e-02 1.635106950998306274e-01 -1.626995354890823364e-01 -9.416182339191436768e-02 -2.198222577571868896e-01 -1.950552761554718018e-01 -1.120671257376670837e-01 7.876635529100894928e-03 2.772526144981384277e-01 -9.518531151115894318e-03 -1.498703509569168091e-01 -1.876497566699981689e-01 -7.139935344457626343e-02 -2.603458166122436523e-01
2.183887548744678497e-02 1.503577381372451782e-01 -1.454062946140766144e-02 -7.924742996692657471e-02 -4.835776239633560181e-02 1.214171014726161957e-02 8.664561808109283447e-02 1.586714759469032288e-02 -1.246110126376152039e-01 5.157207697629928589e-02 1.203311309218406677e-01 -1.696085631847381592e-01 -5.258461833000183105e-01 -2.524377778172492981e-02 -5.161580443382263184e-01 -5.733894929289817810e-02 -7.618888467550277710e-02 -1.386296153068542480e-01 2.341820746660232544e-01 1.734516471624374390e-01 -1.062773987650871277e-01 1.751170456409454346e-01 -1.526845842599868774e-01 1.469186972826719284e-02 -4.813722521066665649e-02 1.426592916250228882e-01 -1.067416071891784668e-01 2.713640220463275909e-02 -9.349559247493743896e-02 -6.261852383613586426e-02 -5.492179095745086670e-02 -3.549217879772186279e-01
9.201792627573013306e-02 9.606947749853134155e-02 -1.411892026662826538e-01 -1.490792781114578247e-01 -7.211650907993316650e-02 4.608064144849777222e-02 3.359159827232360840e-01 2.941699326038360596e-01 -2.338022366166114807e-02 1.352352946996688843e-01 2.125450223684310913e-01 -1.607773900032043457e-01 -3.835936188697814941e-01 2.859969139099121094e-01 -1.422823220491409302e-01 -4.163839295506477356e-02 1.646616905927658081e-01 -2.423496395349502563e-01 -5.360588803887367249e-02 2.552266418933868408e-01 1.178302243351936340e-01 -5.339174345135688782e-02 -2.640048563480377197e-01 6.386414915323257446e-02 -1.296687424182891846e-01 2.201022766530513763e-02 -8.432323485612869263e-02 2.881064414978027344e-01 -4.707076121121644974e-03 -9.079840034246444702e-02 -1.080341637134552002e-02 -1.802721768617630005e-01
-3.964437916874885559e-02 2.241442203521728516e-01 -1.545780897140502930e-01 -1.442447900772094727e-01 2.381683439016342163e-01 3.210097551345825195e-02 1.147841811180114746e-01 1.391692012548446655e-01 -9.365132451057434082e-02 1.182898879051208496e-01 1.619135262444615364e-03 -8.889305591583251953e-02 -3.802596926689147949e-01 1.339362412691116333e-01 -5.337428450584411621e-01 -1.993796555325388908e-03 1.958366483449935913e-02 -1.801557391881942749e-01 1.271518766880035400e-01 2.689168155193328857e-01 -1.594131141901016235e-01 2.131753861904144287e-01 -4.073756560683250427e-02 1.970522291958332062e-02 8.200658857822418213e-02 7.614535093307495117e-02 -1.328042000532150269e-01 3.705772385001182556e-02 8.545453101396560669e-02 -1.410833895206451416e-01 -9.594648331403732300e-02 -2.700473666191101074e-01
4.553503915667533875e-02 2.158429622650146484e-01 3.202757984399795532e-02 8.773509413003921509e-02 2.052751332521438599e-01 1.199621185660362244e-01 2.502691149711608887e-01 -4.804497584700584412e-04 -1.448279321193695068e-01 1.476369351148605347e-01 1.320607364177703857e-01 -2.490803897380828857e-01 -5.253998637199401855e-01 6.133725494146347046e-02 -9.852863103151321411e-02 -1.110887005925178528e-01 -7.134139537811279297e-02 -1.734228879213333130e-01 2.708306908607482910e-01 1.670493930578231812e-01 8.221832662820816040e-02 2.526013255119323730e-01 -9.817517548799514771e-02 3.701853007078170776e-02 -1.920588016510009766e-01 -4.392357543110847473e-03 -5.864589661359786987e-02 2.015047818422317505e-01 -1.619300097227096558e-01 -1.651505008339881897e-02 -2.465978823602199554e-02 -2.707311213016510010e-01
-5.816686898469924927e-02 3.344443440437316895e-01 1.084842011332511902e-01 -3.073951601982116699e-01 1.237211897969245911e-01 4.080802574753761292e-02 1.044268310070037842e-01 -8.887713775038719177e-03 4.855410009622573853e-02 1.057433336973190308e-01 3.112677931785583496e-01 -1.657668203115463257e-01 -1.052884534001350403e-01 2.000855803489685059e-01 -2.368123531341552734e-01 -5.726847052574157715e-02 -1.798954606056213379e-02 2.068183720111846924e-01 -2.045982182025909424e-01 2.083663642406463623e-01 -2.839388847351074219e-01 7.342831790447235107e-02 -5.685554817318916321e-03 -4.006159724667668343e-04 -7.018580287694931030e-02 6.163078919053077698e-02 -9.522991627454757690e-02 2.580716609954833984e-01 -3.745109736919403076e-01 -2.105858772993087769e-01 1.111701205372810364e-01 -7.989946752786636353e-02
2.234547883272171021e-01 2.666532099246978760e-01 3.223933875560760498e-01 1.945090591907501221e-01 -8.935876190662384033e-02 3.397642970085144043e-01 1.279901117086410522e-01 2.769225537776947021e-01 -7.778462022542953491e-02 7.308125961571931839e-03 8.181517571210861206e-02 1.594111919403076172e-01 -2.779862880706787109e-01 1.205174531787633896e-02 -3.415924031287431717e-03 -3.126308321952819824e-02 -1.400867551565170288e-01 -4.291499033570289612e-02 -8.536815643310546875e-02 3.615361750125885010e-01 9.434317052364349365e-02 2.839407622814178467e-01 -1.566383242607116699e-01 1.350281536579132080e-01 1.111042797565460205e-01 -1.137039363384246826e-01 -2.372119575738906860e-02 1.455557942390441895e-01 -2.235394120216369629e-01 -1.102300658822059631e-01 5.330104753375053406e-02 1.853087730705738068e-02
-3.802743181586265564e-02 3.084914982318878174e-01 1.685192734003067017e-01 -2.336341887712478638e-02 1.726070046424865723e-02 1.133683919906616211e-01 7.035747915506362915e-02 3.113575577735900879e-01 1.500455290079116821e-01 -1.623463258147239685e-02 1.494252234697341919e-01 -5.456430464982986450e-02 -1.026541963219642639e-01 1.079022809863090515e-01 -3.370009362697601318e-01 -5.854431912302970886e-02 -1.626837104558944702e-01 7.120686024427413940e-02 7.837815792299807072e-04 -3.528143465518951416e-02 -4.322185739874839783e-02 8.532385341823101044e-03 1.549997925758361816e-01 -1.891967207193374634e-01 -2.452420443296432495e-02 9.201879799365997314e-02 -2.065089195966720581e-01 3.816467225551605225e-01 -4.781135618686676025e-01 -1.348713934421539307e-01 1.905573904514312744e-02 -1.818786710500717163e-01
2.257161438465118408e-01 -2.804237417876720428e-02 -3.332733735442161560e-02 3.006069548428058624e-02 1.441049575805664062e-01 3.520835563540458679e-02 2.637269496917724609e-01 1.904175132513046265e-01 5.424710456281900406e-03 -1.846125423908233643e-01 1.698795258998870850e-01 -1.585968732833862305e-01 -2.219540923833847046e-01 -1.288458853960037231e-01 -5.439749956130981445e-01 8.533242344856262207e-02 9.219434112310409546e-02 -2.277010083198547363e-01 1.351910680532455444e-01 2.200246304273605347e-01 -2.566766738891601562e-01 1.882469356060028076e-01 3.617811948060989380e-03 1.862769275903701782e-01 -8.801086246967315674e-02 9.389246255159378052e-02 -6.306719779968261719e-02 -4.846778139472007751e-02 -1.353713721036911011e-01 -1.549170017242431641e-01 -2.768355235457420349e-02 -1.794714182615280151e-01
2.106171101331710815e-01 1.433878242969512939e-01 1.504474878311157227e-01 -1.816876046359539032e-02 -3.830400109291076660e-02 -6.310204416513442993e-02 3.149628639221191406e-01 -2.050030976533889771e-01 3.597107529640197754e-02 -2.101556807756423950e-01 2.646235525608062744e-01 3.018269538879394531e-01 -1.881639957427978516e-01 1.524540185928344727e-01 -9.989140182733535767e-02 1.226164493709802628e-02 1.385092139244079590e-01 2.887845337390899658e-01 3.032997623085975647e-02 5.951841548085212708e-02 5.076944455504417419e-02 7.540188729763031006e-02 -1.482734270393848419e-02 1.300070434808731079e-01 4.945448786020278931e-02 1.831009984016418457e-01 2.908636927604675293e-01 2.952090092003345490e-02 -3.505248427391052246e-01 -2.811973690986633301e-01 -3.211054950952529907e-02 -1.823013424873352051e-01
1.378922313451766968e-01 8.159542828798294067e-02 4.670753180980682373e-01 8.888690918684005737e-02 2.322071790695190430e-01 -6.925107538700103760e-02 1.288810223340988159e-01 3.902970254421234131e-02 2.204900234937667847e-02 3.576975315809249878e-02 1.640985161066055298e-01 8.137972652912139893e-02 -3.673575222492218018e-01 2.737051248550415039e-01 -1.001060940325260162e-03 1.465751528739929199e-01 -1.161480024456977844e-01 1.106425970792770386e-01 1.106208097189664841e-02 2.654518783092498779e-01 -2.053945809602737427e-01 -9.350401908159255981e-02 -8.796244859695434570e-02 -1.271284967660903931e-01 -7.161742448806762695e-02 6.272914260625839233e-02 2.554799914360046387e-01 8.642931282520294189e-02 -1.070512738078832626e-02 -2.270987033843994141e-01 9.574877470731735229e-02 -3.015655875205993652e-01
-8.621448278427124023e-02 1.393553465604782104e-01 1.988014429807662964e-01 -1.952820643782615662e-02 -1.786619275808334351e-01 -1.117194592952728271e-01 2.608367800712585449e-01 1.041833087801933289e-01 -9.389943629503250122e-02 8.331748843193054199e-02 1.641049683094024658e-01 2.774487622082233429e-02 -3.639249801635742188e-01 1.976751983165740967e-01 9.434885345399379730e-03 -1.069726869463920593e-01 -1.782856881618499756e-02 -1.212041079998016357e-01 -2.686909437179565430e-01 3.807700872421264648e-01 8.052397519350051880e-02 2.299083769321441650e-01 -4.048409685492515564e-02 -1.486937999725341797e-01 -1.407179385423660278e-01 -6.103992834687232971e-02 -6.781713664531707764e-02 1.042745932936668396e-01 -3.959239125251770020e-01 -2.432262003421783447e-01 3.680295497179031372e-02 1.090672239661216736e-01
2.017509341239929199e-01 -1.526363790035247803e-01 5.281008481979370117e-01 1.607521921396255493e-01 7.052917033433914185e-02 -5.176801234483718872e-02 3.372324258089065552e-02 -2.067283727228641510e-02 -3.974031656980514526e-02 3.652013093233108521e-02 2.240226119756698608e-01 6.267261505126953125e-02 -2.072502672672271729e-01 1.105597615242004395e-01 -1.121997609734535217e-01 5.018633231520652771e-02 -1.387459337711334229e-01 1.491499990224838257e-01 -7.473991811275482178e-02 2.005519568920135498e-01 -4.457198083400726318e-02 -7.292098551988601685e-02 -1.324934363365173340e-01 -1.178588867187500000e-01 -3.654951602220535278e-02 -1.012388467788696289e-01 1.782857179641723633e-01 2.214982807636260986e-01 1.303326934576034546e-01 -2.734062969684600830e-01 -1.754111498594284058e-01 -3.921039998531341553e-01
-1.164992004632949829e-01 2.331226505339145660e-02 5.173492431640625000e-02 -3.370439112186431885e-01 -1.039423700422048569e-02 1.049279496073722839e-01 3.207729458808898926e-01 2.346566170454025269e-01 1.895353347063064575e-01 4.790226370096206665e-02 -5.786100402474403381e-02 2.520304918289184570e-01 -4.728850424289703369e-01 1.546481996774673462e-01 -2.189479470252990723e-01 3.494311869144439697e-02 -8.134824037551879883e-02 1.045539416372776031e-02 -1.587942689657211304e-01 -3.056983649730682373e-02 -1.115067452192306519e-01 -1.010010391473770142e-01 -1.624912321567535400e-01 1.037997379899024963e-01 1.066594049334526062e-01 1.630992144346237183e-01 -1.595548391342163086e-01 1.915376633405685425e-01 1.628131866455078125e-01 -1.131356786936521530e-02 9.598348289728164673e-02 -2.647466361522674561e-01
-2.036391384899616241e-02 1.386143118143081665e-01 -1.168391034007072449e-01 2.013045735657215118e-02 4.337844625115394592e-02 6.703181564807891846e-02 3.614352345466613770e-01 1.928074508905410767e-01 -8.386123180389404297e-02 6.145653873682022095e-02 1.661521196365356445e-01 -2.317441105842590332e-01 -3.290032446384429932e-01 1.704978197813034058e-01 -7.163552939891815186e-02 -2.445778846740722656e-01 5.162006989121437073e-02 4.255165159702301025e-02 -1.192054152488708496e-01 2.287939786911010742e-01 5.620178580284118652e-02 2.588297128677368164e-01 -3.085975348949432373e-01 1.738074123859405518e-01 -1.709260493516921997e-01 1.574774980545043945e-01 -5.432165414094924927e-02 2.370159327983856201e-01 -4.118135198950767517e-03 2.367950230836868286e-02 -2.510311603546142578e-01 -2.332043498754501343e-01
8.894911408424377441e-02 3.343367874622344971e-01 3.352522552013397217e-01 1.610373407602310181e-01 3.254704922437667847e-02 3.941143304109573364e-02 1.137152761220932007e-01 1.965178102254867554e-01 4.521125927567481995e-02 1.707497402094304562e-03 2.176084369421005249e-02 2.311586737632751465e-01 -1.089305505156517029e-01 9.999797493219375610e-02 -3.751506507396697998e-01 2.066864669322967529e-01 -1.198851503431797028e-02 -6.259366869926452637e-02 -1.191272586584091187e-01 -2.378939092159271240e-02 1.542797237634658813e-01 2.589624188840389252e-02 -8.464401960372924805e-02 8.209075778722763062e-02 -8.493728935718536377e-02 2.315729111433029175e-01 -7.262482494115829468e-02 2.982739806175231934e-01 -6.207102537155151367e-02 -4.238317906856536865e-01 -1.599465906620025635e-01 -7.206032425165176392e-02
-1.285603940486907959e-01 4.202387332916259766e-01 2.021942138671875000e-01 -1.383349895477294922e-01 2.188907116651535034e-01 4.410521313548088074e-02 1.079088896512985229e-01 -5.267029255628585815e-02 2.785916924476623535e-01 4.422949254512786865e-02 3.571789264678955078e-01 3.211096823215484619e-01 -8.577969670295715332e-02 4.954907670617103577e-02 -3.600414097309112549e-02 1.002615038305521011e-02 -4.394538328051567078e-02 -6.020453944802284241e-02 5.507433786988258362e-02 1.405068039894104004e-01 -1.029057502746582031e-01 6.034009903669357300e-02 -1.163650825619697571e-01 -2.133917808532714844e-01 9.044972248375415802e-03 1.680421680212020874e-01 -2.472470551729202271e-01 2.926314771175384521e-01 -3.476901352405548096e-02 -1.258804947137832642e-01 1.400678604841232300e-01 -2.184288650751113892e-01
-5.519461631774902344e-02 1.561028510332107544e-01 8.119117468595504761e-02 -7.373644411563873291e-02 9.849601238965988159e-02 2.172154188156127930e-01 -2.059583552181720734e-02 5.139687284827232361e-02 1.638355553150177002e-01 1.209406256675720215e-01 1.796385794878005981e-01 -1.118889600038528442e-01 -1.634670197963714600e-01 8.418793976306915283e-02 -9.339099633507430553e-04 -1.186439096927642822e-01 2.729490399360656738e-01 -4.784804955124855042e-02 -3.146734833717346191e-01 2.366487383842468262e-01 -9.425814449787139893e-02 -8.408290147781372070e-02 2.573445141315460205e-01 1.383052319288253784e-01 -1.985921896994113922e-02 7.501250505447387695e-02 -3.856279328465461731e-02 -3.896305337548255920e-02 -3.477386534214019775e-01 -1.631168872117996216e-01 -2.356552034616470337e-01 -4.703736007213592529e-01
-1.964666396379470825e-01 -1.269885748624801636e-01 1.541924774646759033e-01 -5.611219257116317749e-02 6.345091760158538818e-02 -8.005747199058532715e-02 1.966835558414459229e-01 3.383468464016914368e-02 1.146332472562789917e-01 2.997888997197151184e-02 8.491336554288864136e-02 -1.489292383193969727e-01 -2.559534609317779541e-01 -6.191401556134223938e-02 -2.357461899518966675e-01 -6.853409111499786377e-02 1.695033609867095947e-01 -3.660045266151428223e-01 -3.365729749202728271e-02 -7.076175510883331299e-02 3.344225585460662842e-01 1.788528114557266235e-01 -2.427016198635101318e-01 -1.383540630340576172e-01 -1.514721568673849106e-02 4.155033826828002930e-02 -3.063978254795074463e-01 3.604369163513183594e-01 -1.362196803092956543e-01 -6.393773853778839111e-02 -1.457457393407821655e-01 -1.862756758928298950e-01
-8.347036689519882202e-02 1.714002788066864014e-01 1.509063839912414551e-01 -7.394157350063323975e-02 1.741394698619842529e-01 1.268600672483444214e-01 1.826146245002746582e-01 -1.671472489833831787e-01 -2.550135552883148193e-01 7.785841822624206543e-02 1.950333416461944580e-01 -1.135816201567649841e-01 -3.480862379074096680e-01 -3.086409717798233032e-02 -2.774756550788879395e-01 -3.092895448207855225e-02 4.564859718084335327e-02 -1.633464694023132324e-01 1.612283289432525635e-01 1.450238972902297974e-01 -1.598223894834518433e-01 1.682461053133010864e-01 -9.366288781166076660e-02 1.158506646752357483e-01 -1.059412509202957153e-01 -4.706630110740661621e-02 -3.346388041973114014e-02 2.653320133686065674e-01 -2.287533432245254517e-01 -5.818127468228340149e-02 6.924342364072799683e-02 -4.564075171947479248e-01
3.945820406079292297e-02 -2.488533779978752136e-02 4.590879380702972412e-01 1.223937198519706726e-01 4.141592234373092651e-02 -2.864562571048736572e-01 2.281533926725387573e-01 2.585246860980987549e-01 3.131326735019683838e-01 -1.231971234083175659e-01 2.640839517116546631e-01 2.548260092735290527e-01 -1.535126417875289917e-01 1.699233800172805786e-01 -1.975224912166595459e-01 5.234669148921966553e-02 1.190365403890609741e-01 6.294211745262145996e-02 -1.048416271805763245e-01 2.471399456262588501e-01 4.767933860421180725e-02 -6.695685908198356628e-03 -1.561394035816192627e-01 -2.032671719789505005e-01 5.281530320644378662e-02 7.949168980121612549e-02 1.002944186329841614e-01 4.968732595443725586e-02 4.339072480797767639e-02 -1.135078072547912598e-01 -4.285575449466705322e-02 -1.756778508424758911e-01
8.731720596551895142e-02 1.879637241363525391e-01 -5.263822898268699646e-02 -1.520313471555709839e-01 -3.824395537376403809e-01 1.823830157518386841e-01 1.202035918831825256e-01 -1.711336076259613037e-01 2.811301946640014648e-01 -7.262050360441207886e-02 2.265605628490447998e-01 1.998006105422973633e-01 -1.239887997508049011e-01 1.385486572980880737e-01 -3.779128193855285645e-01 2.416796050965785980e-02 -1.449007391929626465e-01 9.073603898286819458e-03 -7.268823683261871338e-02 1.319015175104141235e-01 -3.190236985683441162e-01 1.774215847253799438e-01 -1.186328381299972534e-01 5.921780690550804138e-02 2.657427452504634857e-02 8.136484771966934204e-03 -1.590537577867507935e-01 1.821750998497009277e-01 -1.209916695952415466e-01 -2.426655590534210205e-01 2.581259422004222870e-02 -1.622576713562011719e-01
1.299076974391937256e-01 4.523161798715591431e-02 4.181441366672515869e-01 7.702735811471939087e-02 -2.069096714258193970e-01 -1.628656685352325439e-01 1.217528507113456726e-01 -6.077372282743453979e-02 1.412950456142425537e-01 -1.150066684931516647e-02 1.797679960727691650e-01 1.019000187516212463e-01 -2.200451791286468506e-01 -5.978380516171455383e-02 -7.048434112221002579e-03 1.837451905012130737e-01 -2.265030890703201294e-01 2.373556494712829590e-01 9.793189167976379395e-02 2.689533233642578125e-01 1.124977786093950272e-02 -1.177229266613721848e-02 1.157601922750473022e-02 -1.029676944017410278e-01 -1.707478165626525879e-01 1.987554877996444702e-01 1.486837416887283325e-01 1.511043161153793335e-01 9.330365806818008423e-02 -2.983988225460052490e-01 1.095551550388336182e-01 -3.740675747394561768e-01
1.843078881502151489e-01 -3.880751132965087891e-02 5.060511231422424316e-01 -2.675321884453296661e-02 -1.407555192708969116e-01 1.321428865194320679e-01 -2.113724499940872192e-01 1.373051553964614868e-01 3.673730790615081787e-02 1.727524399757385254e-01 1.196741163730621338e-01 1.941677331924438477e-01 -2.768635451793670654e-01 7.626766711473464966e-02 -2.542838454246520996e-01 1.137766242027282715e-01 -1.477999091148376465e-01 1.982147842645645142e-01 9.237795136868953705e-03 2.530880868434906006e-01 5.448450800031423569e-03 1.407881230115890503e-01 5.185302719473838806e-02 5.446594953536987305e-02 -1.481098681688308716e-01 1.183929368853569031e-01 1.044370606541633606e-01 2.588574290275573730e-01 -3.154949843883514404e-02 -2.366251051425933838e-01 -4.266546666622161865e-02 -2.004263252019882202e-01
-5.355726554989814758e-02 5.594982206821441650e-02 6.216531991958618164e-02 1.786959543824195862e-02 -2.007279843091964722e-01 -1.623060405254364014e-01 3.829701840877532959e-01 1.739853173494338989e-01 1.388740837574005127e-01 -1.139645949006080627e-01 3.987552225589752197e-02 1.003084331750869751e-01 -4.771554470062255859e-01 -2.203705720603466034e-02 -2.334311455488204956e-01 -2.723784744739532471e-01 1.106950081884860992e-02 5.617011711001396179e-02 2.033471167087554932e-01 2.334719449281692505e-01 8.181472122669219971e-02 -3.089626729488372803e-01 -6.000568624585866928e-03 8.986203372478485107e-02 -3.447584807872772217e-02 2.009779065847396851e-01 7.111453264951705933e-02 1.278465092182159424e-01 -1.296761352568864822e-02 -4.172956943511962891e-02 -1.154126748442649841e-01 -2.405508458614349365e-01
-5.412870645523071289e-02 7.478804764105007052e-05 1.145819872617721558e-01 7.656397670507431030e-02 6.593525409698486328e-03 6.697730720043182373e-02 3.652715086936950684e-01 -2.064403146505355835e-01 1.194408759474754333e-01 5.459709092974662781e-02 2.671742439270019531e-01 -9.814987890422344208e-03 -2.567601203918457031e-01 4.132585227489471436e-02 -5.191393941640853882e-02 -1.407340466976165771e-01 1.264366954565048218e-01 -2.579206824302673340e-01 1.434140801429748535e-01 1.103687509894371033e-01 7.265239953994750977e-03 1.991841793060302734e-01 -3.010005317628383636e-02 2.481659054756164551e-01 -2.940510511398315430e-01 -1.445499062538146973e-01 -1.086375564336776733e-01 2.186174988746643066e-01 -2.742013335227966309e-01 8.255469053983688354e-02 -9.219717979431152344e-02 -3.790945410728454590e-01
-4.659422114491462708e-02 1.041858419775962830e-01 2.456733286380767822e-01 -4.902864247560501099e-02 -1.516919769346714020e-02 7.525164633989334106e-02 2.948843240737915039e-01 -1.029713302850723267e-01 1.635707318782806396e-01 6.258101016283035278e-02 -1.025608181953430176e-01 2.140327244997024536e-01 -3.513208031654357910e-01 6.429582834243774414e-02 -2.788937091827392578e-01 -4.032222554087638855e-02 1.641496270895004272e-02 6.373366713523864746e-02 -3.749947249889373779e-01 2.437789589166641235e-01 -4.134790971875190735e-02 -5.002128332853317261e-02 2.782577872276306152e-01 -4.219244234263896942e-03 8.613204956054687500e-02 -1.162934675812721252e-01 -9.463664889335632324e-02 -1.350665092468261719e-01 -1.963225305080413818e-01 -3.366204500198364258e-01 -1.688151359558105469e-01 -1.107248738408088684e-01
2.616874277591705322e-01 4.818246141076087952e-02 2.318608015775680542e-01 -1.594623178243637085e-02 4.792924597859382629e-02 1.155400574207305908e-01 2.068504989147186279e-01 5.369519442319869995e-02 1.488416735082864761e-02 -2.971587181091308594e-01 -4.710534121841192245e-03 1.231928169727325439e-01 -3.778371810913085938e-01 -1.693954505026340485e-02 -1.053321454674005508e-02 -2.202713042497634888e-01 8.049569278955459595e-02 2.590925991535186768e-01 -1.063829287886619568e-01 2.189119756221771240e-01 7.910011708736419678e-02 1.601924300193786621e-01 -2.216075360774993896e-01 6.476407498121261597e-02 2.196187525987625122e-01 -1.623279899358749390e-01 -1.444277316331863403e-01 -1.031949818134307861e-01 -3.274648264050483704e-02 -4.170323908329010010e-01 -5.270159803330898285e-03 -1.388783156871795654e-01
2.170832753181457520e-01 1.673114001750946045e-01 3.419977426528930664e-01 5.817410722374916077e-02 2.275030165910720825e-01 -9.590400755405426025e-02 2.532007992267608643e-01 7.738684117794036865e-02 -1.155982259660959244e-02 -9.806081652641296387e-03 1.125969588756561279e-01 2.026217132806777954e-01 -3.439299762248992920e-02 9.199255704879760742e-02 -3.202497959136962891e-01 -1.001683622598648071e-01 -1.430663466453552246e-01 7.962863147258758545e-02 -2.864643633365631104e-01 -2.014742605388164520e-02 1.787232607603073120e-01 3.817305341362953186e-02 -3.296363651752471924e-01 -5.455535650253295898e-02 -3.014066219329833984e-01 6.753259152173995972e-02 9.014180302619934082e-02 1.733936965465545654e-01 1.059056296944618225e-01 -2.412647157907485962e-01 1.175853013992309570e-01 -1.616086661815643311e-01
1.933146715164184570e-01 -2.090135216712951660e-02 3.037089705467224121e-01 1.540006846189498901e-01 3.233222663402557373e-02 3.080386519432067871e-01 2.397816181182861328e-01 1.816443800926208496e-01 -2.844853093847632408e-03 5.073036998510360718e-02 -2.998587861657142639e-02 -1.767148524522781372e-01 -1.932367086410522461e-01 -1.051654592156410217e-01 5.032100901007652283e-02 -1.972379684448242188e-01 7.270026952028274536e-02 1.825493425130844116e-01 -8.001418411731719971e-02 4.230791330337524414e-01 -1.343919485807418823e-01 2.775829136371612549e-01 -9.442831575870513916e-02 4.795151203870773315e-02 5.449538677930831909e-02 -3.612431138753890991e-02 -2.572671473026275635e-01 -6.636240333318710327e-02 5.989743769168853760e-02 -1.755833476781845093e-01 -1.820984035730361938e-01 -2.499812692403793335e-01
-1.146412105299532413e-04 1.297922879457473755e-01 2.802705764770507812e-01 1.071652863174676895e-02 8.175274729728698730e-02 4.413053020834922791e-02 6.918711960315704346e-02 -2.904017269611358643e-01 -2.445201016962528229e-02 -1.575492173433303833e-01 1.301076114177703857e-01 -4.514641463756561279e-01 -2.784376442432403564e-01 -3.254571184515953064e-02 -2.092935144901275635e-01 8.462413400411605835e-02 -7.119003683328628540e-02 -2.611263990402221680e-01 -1.400250345468521118e-01 1.099049076437950134e-01 -1.493476480245590210e-01 -1.804915070533752441e-02 -1.566125303506851196e-01 -1.863158494234085083e-01 -7.393918931484222412e-02 -1.198550462722778320e-01 -4.260191693902015686e-02 4.013069346547126770e-02 -8.220010995864868164e-02 -2.089823782444000244e-01 8.692206442356109619e-02 -4.036842882633209229e-01
2.305967360734939575e-01 1.961246877908706665e-01 9.288563579320907593e-02 1.724536269903182983e-01 -3.742602840065956116e-02 2.173878252506256104e-02 2.385397106409072876e-01 3.822143077850341797e-01 6.764276325702667236e-02 3.958492726087570190e-02 3.444590270519256592e-01 -5.299544706940650940e-02 -1.129166930913925171e-01 5.546005070209503174e-02 -2.452941611409187317e-02 -9.562778472900390625e-02 -1.603740006685256958e-01 -2.739782929420471191e-01 -2.143040150403976440e-01 1.121307443827390671e-02 7.330767810344696045e-03 1.476909667253494263e-01 -6.685525923967361450e-02 3.830860853195190430e-01 -2.364535350352525711e-03 1.214046329259872437e-01 -9.802963584661483765e-02 1.288380324840545654e-01 -2.408217042684555054e-01 -2.507596909999847412e-01 -1.329346448183059692e-01 -1.119235083460807800e-01
4.259144887328147888e-02 1.560570858418941498e-02 4.345542788505554199e-01 1.130217760801315308e-01 6.198463961482048035e-02 7.347108423709869385e-02 1.150658130645751953e-01 1.215053945779800415e-01 -7.023460417985916138e-02 -3.826738521456718445e-02 1.583527922630310059e-01 1.024308875203132629e-01 -1.468763407319784164e-02 -2.016418725252151489e-01 -3.320417404174804688e-01 -2.159633114933967590e-02 -5.117540806531906128e-02 2.483582124114036560e-02 -1.614443957805633545e-01 1.024089530110359192e-01 2.473433315753936768e-01 1.498098019510507584e-02 -1.431184262037277222e-01 -9.771504998207092285e-02 -3.007067441940307617e-01 4.977040365338325500e-02 4.527224227786064148e-02 1.893870085477828979e-01 1.836657151579856873e-02 -2.425430119037628174e-01 2.919950783252716064e-01 -3.988267183303833008e-01
8.573483675718307495e-02 1.378604322671890259e-01 1.192701384425163269e-01 -1.863362193107604980e-01 -8.543515950441360474e-02 1.599565893411636353e-01 1.552687734365463257e-01 8.162285387516021729e-02 -6.796693429350852966e-03 -1.345932632684707642e-01 2.736037075519561768e-01 -1.680111140012741089e-01 -3.473259741440415382e-03 2.336347252130508423e-01 -3.624967634677886963e-01 -1.493210494518280029e-01 6.939322687685489655e-03 -2.134210988879203796e-02 -2.520347479730844498e-03 4.778998345136642456e-02 -3.811167553067207336e-02 1.639952808618545532e-01 -3.170612752437591553e-01 2.886862158775329590e-01 -1.734072566032409668e-01 -2.511418797075748444e-02 -1.303680092096328735e-01 3.729458153247833252e-01 5.434246733784675598e-03 -1.044465750455856323e-01 -2.508466243743896484e-01 -2.363030314445495605e-01
6.728267669677734375e-02 -4.549331497400999069e-03 4.248999431729316711e-02 -4.688112437725067139e-01 2.034471035003662109e-01 1.064668744802474976e-01 5.200393125414848328e-02 3.145324811339378357e-02 2.327752299606800079e-02 9.318005293607711792e-02 8.899489790201187134e-02 -1.701588481664657593e-01 -2.808107137680053711e-01 4.740943387150764465e-02 -4.816343635320663452e-02 -6.277801841497421265e-02 1.944371759891510010e-01 2.591796405613422394e-02 -1.093064695596694946e-01 1.688788384199142456e-01 -9.000677615404129028e-02 4.683301970362663269e-02 9.366392344236373901e-02 -2.395311444997787476e-01 1.019735857844352722e-01 -1.474115103483200073e-01 -2.062279880046844482e-01 3.749859035015106201e-01 -2.742274105548858643e-01 -1.316320244222879410e-02 -2.483324706554412842e-02 -3.705804049968719482e-01
-1.604394018650054932e-01 -3.953621909022331238e-02 1.385318785905838013e-01 -7.103180885314941406e-02 2.487930096685886383e-02 3.121293336153030396e-02 1.575021892786026001e-01 9.956306219100952148e-02 1.146433502435684204e-01 6.813087314367294312e-02 2.874513566493988037e-01 1.417821049690246582e-01 -2.186562269926071167e-01 -6.154382228851318359e-02 -4.665752872824668884e-02 -3.470890596508979797e-02 2.865371108055114746e-01 8.800432831048965454e-02 -2.663470506668090820e-01 3.066732287406921387e-01 3.699355944991111755e-02 -6.116303056478500366e-02 2.116714045405387878e-02 9.576364606618881226e-02 -5.898905172944068909e-02 -4.085351154208183289e-02 -2.078692317008972168e-01 -2.983459532260894775e-01 -1.352957636117935181e-01 -4.589629173278808594e-01 6.870513409376144409e-02 -3.099106252193450928e-01
1.464338451623916626e-01 2.760283946990966797e-01 3.212201595306396484e-01 -1.343118697404861450e-01 2.728964984416961670e-01 1.016594395041465759e-01 3.379418253898620605e-01 -2.514882385730743408e-01 1.032569408416748047e-01 1.747695803642272949e-01 1.208706647157669067e-01 -3.496248275041580200e-02 -2.763535380363464355e-01 -1.163354814052581787e-01 -6.148380786180496216e-02 2.826010882854461670e-01 2.267777360975742340e-02 1.226507034152746201e-02 2.469986863434314728e-02 1.171896308660507202e-01 1.529344767332077026e-01 1.224897131323814392e-01 -4.636083543300628662e-02 -8.775074034929275513e-02 -2.164439409971237183e-01 1.222645789384841919e-01 -9.911588579416275024e-02 7.411751151084899902e-02 2.192993275821208954e-02 -1.274598091840744019e-01 -3.218182623386383057e-01 -1.662517488002777100e-01
-7.384817302227020264e-02 2.236753106117248535e-01 2.179004549980163574e-01 -3.065839409828186035e-01 3.753612041473388672e-01 -1.926078796386718750e-01 -1.435796469449996948e-01 1.161155849695205688e-01 7.178997993469238281e-02 4.351997748017311096e-02 9.931768476963043213e-02 1.087688356637954712e-01 -2.058159857988357544e-01 -7.334940880537033081e-02 -2.756404876708984375e-01 -1.625031381845474243e-01 1.273248940706253052e-01 1.385927051305770874e-01 -7.446879893541336060e-02 1.655050218105316162e-01 -1.408417522907257080e-01 2.439719587564468384e-01 -1.390180885791778564e-01 -6.040679290890693665e-02 2.322373688220977783e-01 -2.488897740840911865e-02 -1.390968710184097290e-01 2.650951147079467773e-01 -1.427266001701354980e-01 7.836693525314331055e-02 8.566876500844955444e-02 -2.517197132110595703e-01
-1.462788041681051254e-02 3.219332918524742126e-02 1.345884799957275391e-01 -1.473193615674972534e-01 -6.521613150835037231e-02 -1.069107130169868469e-01 4.963911771774291992e-01 2.815968357026576996e-02 -3.258342295885086060e-02 5.362927168607711792e-02 1.620615273714065552e-01 -1.654499620199203491e-01 -1.710648685693740845e-01 2.277677059173583984e-01 -1.958719640970230103e-01 1.446327194571495056e-02 1.494489163160324097e-01 -3.848532736301422119e-01 -3.064708597958087921e-02 1.373704075813293457e-01 -1.541822217404842377e-02 -7.656414061784744263e-02 -1.515683531761169434e-01 -2.746547572314739227e-02 -1.948463767766952515e-01 1.658492833375930786e-01 -3.980593383312225342e-02 2.251045554876327515e-01 5.411482229828834534e-02 -1.220431476831436157e-01 -9.356489032506942749e-02 -3.929017186164855957e-01
1.458518058061599731e-01 -4.789077118039131165e-02 9.126283973455429077e-02 -1.225843429565429688e-01 -2.276518149301409721e-03 3.374510258436203003e-02 3.626740574836730957e-01 1.855945140123367310e-01 2.881101369857788086e-01 -1.118882372975349426e-01 -4.405512288212776184e-02 -3.647229075431823730e-02 -3.609421849250793457e-01 4.902033507823944092e-02 -1.094171777367591858e-01 1.434848457574844360e-01 2.851675450801849365e-01 2.222820818424224854e-01 -1.809976249933242798e-01 3.929505124688148499e-02 -5.957314372062683105e-02 -1.029063463211059570e-01 -1.098900362849235535e-01 1.418882608413696289e-01 1.328619867563247681e-01 1.522647440433502197e-01 1.310717761516571045e-01 2.803091146051883698e-02 -3.147462010383605957e-01 1.689602285623550415e-01 -8.690529316663742065e-02 -3.414202630519866943e-01
1.142687872052192688e-01 2.238018903881311417e-03 3.090946376323699951e-02 -2.145391553640365601e-01 4.421367868781089783e-02 2.903647422790527344e-01 2.145040035247802734e-01 1.932966057211160660e-03 1.074226945638656616e-01 -1.054517254233360291e-01 5.513628479093313217e-03 3.643390163779258728e-02 -4.002793431282043457e-01 -8.170869201421737671e-02 -6.113725155591964722e-02 1.256616711616516113e-01 2.358564361929893494e-02 -2.877201139926910400e-02 -1.236928626894950867e-01 6.178324297070503235e-02 -1.577562093734741211e-01 7.656330615282058716e-02 8.406210690736770630e-02 2.442145645618438721e-01 -2.405263297259807587e-02 -5.880236625671386719e-02 -4.440663754940032959e-01 3.791458010673522949e-01 3.801123797893524170e-02 6.510509550571441650e-02 5.703307688236236572e-02 -3.540489375591278076e-01
1.456352472305297852e-01 1.169390454888343811e-01 -6.894519180059432983e-02 8.899430930614471436e-02 -1.432916969060897827e-01 -6.532249599695205688e-02 3.446666896343231201e-01 3.338392823934555054e-02 -1.128509119153022766e-01 8.890649676322937012e-02 1.021172702312469482e-01 2.271615117788314819e-01 -3.627510070800781250e-01 1.496268156915903091e-02 -9.596575051546096802e-02 -3.582116365432739258e-01 -5.696143954992294312e-02 8.695500344038009644e-02 -7.506939023733139038e-02 2.117865532636642456e-01 8.176178485155105591e-02 -1.630629301071166992e-01 -1.413205265998840332e-01 -1.038726139813661575e-02 1.074740197509527206e-02 3.289662003517150879e-01 -6.375304609537124634e-02 1.876699477434158325e-01 -1.580359637737274170e-01 -2.799232304096221924e-01 -1.006996165961027145e-02 -3.000413179397583008e-01
-5.732645094394683838e-02 -1.767081171274185181e-01 -3.430158644914627075e-02 8.054960519075393677e-02 3.953189253807067871e-01 -1.489515006542205811e-01 4.910474643111228943e-02 4.498188383877277374e-03 1.290087103843688965e-01 3.096277080476284027e-02 1.638942956924438477e-01 7.520195096731185913e-02 -4.086098968982696533e-01 -9.693075716495513916e-02 -1.888544484972953796e-02 3.281888738274574280e-02 -1.035941988229751587e-01 -2.467207312583923340e-01 -1.964847892522811890e-01 1.190404370427131653e-01 2.283498644828796387e-01 -2.181183174252510071e-02 -1.916951388120651245e-01 1.954051554203033447e-01 1.106460914015769958e-01 2.115807235240936279e-01 -5.401349440217018127e-02 -1.552026271820068359e-01 -1.013888642191886902e-01 -2.655043303966522217e-01 7.542075961828231812e-02 -3.558281958103179932e-01
1.449148543179035187e-02 8.842759579420089722e-02 3.046605587005615234e-01 7.719443738460540771e-02 1.275216788053512573e-01 -6.079082563519477844e-02 2.651667892932891846e-01 1.663088649511337280e-01 2.664574794471263885e-02 2.421286515891551971e-02 1.082258149981498718e-01 9.543030709028244019e-02 -3.417423665523529053e-01 -2.143237739801406860e-01 -1.619834601879119873e-01 3.102145493030548096e-01 1.105941906571388245e-01 4.405592568218708038e-03 -2.810924351215362549e-01 2.274180501699447632e-01 2.139174491167068481e-01 -1.129581034183502197e-01 -1.236806139349937439e-01 -2.743134498596191406e-01 -7.563215494155883789e-02 -9.275128692388534546e-02 1.936726868152618408e-01 1.644376665353775024e-01 1.938952831551432610e-03 -1.629029065370559692e-01 6.047650799155235291e-02 -2.585268318653106689e-01
1.359228789806365967e-01 2.813113927841186523e-01 1.149162799119949341e-01 1.092202812433242798e-01 7.351852953433990479e-02 -6.020412221550941467e-02 -4.724660515785217285e-02 1.183850038796663284e-02 1.320736408233642578e-01 2.252770960330963135e-02 1.171690225601196289e-01 1.234518960118293762e-01 -3.737625479698181152e-01 -5.983848869800567627e-02 -1.699212640523910522e-01 3.323241770267486572e-01 -2.207490205764770508e-01 1.197775900363922119e-01 -1.177745908498764038e-01 5.993763729929924011e-02 1.077406480908393860e-02 -1.674244105815887451e-01 -2.395218312740325928e-01 1.465573757886886597e-01 -3.235383657738566399e-03 1.094326600432395935e-01 -1.198960021138191223e-01 1.357943117618560791e-01 -1.404582113027572632e-01 -5.091901421546936035e-01 -1.351751685142517090e-01 -8.201858401298522949e-02
1.069421023130416870e-01 2.163026183843612671e-01 4.097284078598022461e-01 8.968184143304824829e-02 -1.178838908672332764e-01 3.368309140205383301e-01 -5.228320136666297913e-02 5.471840873360633850e-02 9.079958498477935791e-02 4.579915106296539307e-02 5.008365027606487274e-03 3.207303583621978760e-01 -1.450899094343185425e-01 1.343402117490768433e-01 -2.968024611473083496e-01 2.594616450369358063e-02 3.633864596486091614e-02 -1.985754966735839844e-01 -1.621320247650146484e-01 3.074216842651367188e-01 1.776676476001739502e-01 1.727457940578460693e-01 1.808082871139049530e-02 5.342234298586845398e-02 -9.208386391401290894e-02 1.289292573928833008e-01 -2.218202352523803711e-01 1.438268274068832397e-01 -1.512420028448104858e-01 -1.749424487352371216e-01 -9.150251001119613647e-02 -9.326778352260589600e-02
1.017725095152854919e-01 1.730977296829223633e-01 5.098534002900123596e-02 -3.479274213314056396e-01 -7.696092873811721802e-02 -3.174995779991149902e-01 1.640450656414031982e-01 1.788565516471862793e-01 2.622279524803161621e-01 -2.568414509296417236e-01 1.945123076438903809e-01 -1.643805205821990967e-02 1.240442320704460144e-01 1.075484901666641235e-01 -2.859066128730773926e-01 -1.598847657442092896e-01 -7.201614230871200562e-02 -6.145263090729713440e-02 1.399807818233966827e-02 1.531417965888977051e-01 -1.088048070669174194e-01 1.964153349399566650e-01 -7.940555363893508911e-02 1.567599773406982422e-01 -9.238027781248092651e-02 6.130922213196754456e-02 4.017711430788040161e-02 3.834891021251678467e-01 -7.734937220811843872e-02 -1.589523851871490479e-01 -4.638105630874633789e-02 -2.345694899559020996e-01
1.517924070358276367e-01 3.963687717914581299e-01 3.155103623867034912e-01 -3.650812208652496338e-01 2.996214926242828369e-01 1.752899438142776489e-01 2.785249054431915283e-01 -1.372239738702774048e-01 1.515638083219528198e-01 -1.910748779773712158e-01 1.594247221946716309e-01 -2.056334353983402252e-02 -1.462091207504272461e-01 -1.778773814439773560e-01 -9.366389364004135132e-02 3.963941335678100586e-02 -1.062748283147811890e-01 -1.434968262910842896e-01 -1.612709090113639832e-02 8.468422293663024902e-02 1.117495000362396240e-01 1.044734716415405273e-01 -1.080049425363540649e-01 6.764476001262664795e-02 2.905930951237678528e-02 1.176591869443655014e-02 3.643218800425529480e-02 2.950952053070068359e-01 1.397676914930343628e-01 9.331312775611877441e-02 -1.327622979879379272e-01 -8.492043614387512207e-02
-6.861653178930282593e-02 -1.002824082970619202e-01 -1.079081650823354721e-02 2.803859300911426544e-02 -1.717853844165802002e-01 -9.683568775653839111e-02 3.211323916912078857e-01 7.825656980276107788e-02 2.577185332775115967e-01 7.346985489130020142e-02 1.542233526706695557e-01 6.306394189596176147e-02 -5.001939088106155396e-02 1.756111979484558105e-01 -3.139443397521972656e-01 -2.013088315725326538e-01 1.764236837625503540e-01 -2.030732342973351479e-03 3.056286871433258057e-01 2.817008197307586670e-01 1.917094141244888306e-01 2.625682950019836426e-01 -1.070868503302335739e-02 7.573596388101577759e-02 1.083359420299530029e-01 -5.401981249451637268e-02 -1.483998894691467285e-01 1.555918753147125244e-01 -1.710385978221893311e-01 1.376526057720184326e-01 1.687911003828048706e-01 -3.334233760833740234e-01
-2.617346942424774170e-01 9.445986151695251465e-02 2.895734906196594238e-01 2.222416996955871582e-01 2.524270415306091309e-01 1.114261820912361145e-01 1.570033431053161621e-01 2.751741558313369751e-03 1.040997132658958435e-01 -1.539399474859237671e-01 -1.515189558267593384e-01 2.444164752960205078e-01 -4.445371031761169434e-01 1.467016898095607758e-02 -7.672467827796936035e-02 -1.705954521894454956e-01 -1.438658833503723145e-01 6.107977405190467834e-02 -2.467126548290252686e-01 3.514697402715682983e-02 2.662999331951141357e-01 1.368175912648439407e-02 -1.280398517847061157e-01 -5.451729893684387207e-02 3.290525451302528381e-02 -1.948870369233191013e-03 -4.033675789833068848e-02 -3.015960799530148506e-03 5.184084922075271606e-02 1.185040175914764404e-02 1.533462107181549072e-01 -3.638961315155029297e-01
1.461583673954010010e-01 1.492836028337478638e-01 4.495204985141754150e-01 -2.826092205941677094e-02 -3.259566053748130798e-02 1.989998668432235718e-01 1.405494809150695801e-01 9.552822262048721313e-02 1.033849939703941345e-01 -8.840948343276977539e-02 -7.458513230085372925e-02 6.587710231542587280e-02 -6.680499762296676636e-02 1.523374319076538086e-01 -3.572205901145935059e-01 1.834485530853271484e-01 1.388198137283325195e-01 -2.082398235797882080e-01 -1.563556492328643799e-01 1.710454672574996948e-01 2.840658426284790039e-01 2.360953763127326965e-02 2.060526311397552490e-01 8.253569900989532471e-02 -1.308644711971282959e-01 1.391652077436447144e-01 -9.174659848213195801e-03 2.359932363033294678e-01 -1.779803633689880371e-01 -2.775351107120513916e-01 -1.290742754936218262e-01 -4.596844315528869629e-02
1.322718560695648193e-01 1.163229420781135559e-01 -4.588887840509414673e-02 7.730159908533096313e-02 -9.062455594539642334e-02 -1.089864149689674377e-01 2.965492606163024902e-01 2.291835695505142212e-01 1.331576704978942871e-01 1.571816354990005493e-01 2.379124611616134644e-01 -9.695002436637878418e-02 -3.279850482940673828e-01 5.281003192067146301e-02 -4.841497838497161865e-01 -9.286762028932571411e-02 2.375237494707107544e-01 -2.327848672866821289e-01 6.685844808816909790e-02 -7.411561161279678345e-02 -7.266967743635177612e-02 2.042769193649291992e-01 -2.046309113502502441e-01 -8.610134571790695190e-02 1.352431531995534897e-02 8.320561051368713379e-02 -1.427641659975051880e-01 -6.147360056638717651e-02 -9.635597467422485352e-02 1.119931042194366455e-02 -9.389720857143402100e-02 -2.686022818088531494e-01
3.093855381011962891e-01 2.566645741462707520e-01 2.359331995248794556e-01 -2.799509763717651367e-01 2.649624645709991455e-01 1.066850423812866211e-01 2.003190815448760986e-01 -2.121926844120025635e-01 1.295445114374160767e-01 1.637104749679565430e-01 1.706677526235580444e-01 -1.061276495456695557e-01 -1.646660715341567993e-01 8.620613813400268555e-02 -1.234488263726234436e-01 -3.605591133236885071e-02 -1.319095939397811890e-01 -1.850144416093826294e-01 6.000599637627601624e-02 2.089880704879760742e-01 -4.414668679237365723e-02 -9.448155015707015991e-02 -6.482911109924316406e-02 -9.982031583786010742e-02 -2.761823236942291260e-01 -5.920437723398208618e-02 1.649220287799835205e-01 2.479872405529022217e-01 -1.515269279479980469e-01 -1.288987249135971069e-01 1.482958197593688965e-01 -2.203894555568695068e-01
2.184874713420867920e-01 -6.155637092888355255e-03 2.385284006595611572e-01 8.274233341217041016e-02 2.635881304740905762e-01 1.863837242126464844e-02 2.356422394514083862e-01 2.032495439052581787e-01 1.034867912530899048e-01 -3.251715004444122314e-01 8.054544031620025635e-02 -1.349589079618453979e-01 -2.870058715343475342e-01 -8.047267794609069824e-02 -1.672385483980178833e-01 -2.006162852048873901e-01 1.203476861119270325e-01 2.966654300689697266e-01 -1.500700116157531738e-01 -1.042336300015449524e-01 -1.576885208487510681e-02 2.936096116900444031e-02 4.707935824990272522e-02 3.624579310417175293e-01 3.296238183975219727e-02 -9.486848115921020508e-02 8.133467286825180054e-02 1.290096193552017212e-01 -6.314081698656082153e-02 -6.562817841768264771e-02 -2.298636138439178467e-01 -2.419692873954772949e-01
-9.666596353054046631e-02 6.113060563802719116e-02 -2.176888734102249146e-01 -2.532913982868194580e-01 1.899331957101821899e-01 1.370965093374252319e-01 2.571686208248138428e-01 8.533100481145083904e-04 -1.631375849246978760e-01 7.471744902431964874e-04 1.326525807380676270e-01 -9.317070245742797852e-02 -3.039014935493469238e-01 -8.111915737390518188e-02 -2.794856131076812744e-01 -4.926413670182228088e-02 -2.827269770205020905e-02 -1.044175028800964355e-01 1.138968765735626221e-01 1.737939119338989258e-01 -1.185031682252883911e-01 1.192442178726196289e-01 -2.857905626296997070e-01 -1.748305186629295349e-02 -1.925382763147354126e-01 9.988136589527130127e-03 1.289260834455490112e-01 1.373129785060882568e-01 -2.543904781341552734e-01 -1.411166340112686157e-01 -9.136414527893066406e-02 -4.373250007629394531e-01
1.495551764965057373e-01 1.882456839084625244e-01 -8.219438046216964722e-02 -1.836239993572235107e-01 -5.220787227153778076e-02 1.020954847335815430e-01 1.357963830232620239e-01 4.079312551766633987e-03 -1.445189416408538818e-01 4.426813870668411255e-02 2.469299286603927612e-01 -2.709209918975830078e-01 -3.127353787422180176e-01 1.175808906555175781e-01 -2.713503241539001465e-01 -1.948070675134658813e-01 1.499679386615753174e-01 -1.623935997486114502e-01 7.538130134344100952e-02 3.152199387550354004e-01 2.017989195883274078e-02 1.089817434549331665e-01 -3.098889887332916260e-01 1.355554070323705673e-02 -1.389985531568527222e-01 -3.499033302068710327e-02 -1.947074532508850098e-01 2.684651315212249756e-01 -1.544637531042098999e-01 -1.281521469354629517e-01 -2.846407704055309296e-02 -2.359246611595153809e-01
1.547307968139648438e-01 2.830773293972015381e-01 2.614213339984416962e-02 1.010765209794044495e-01 2.696279883384704590e-01 -1.110991239547729492e-01 4.308791756629943848e-01 -1.018220335245132446e-01 -2.827725745737552643e-02 -9.770077466964721680e-02 8.408146351575851440e-02 -1.072453558444976807e-01 -2.368710190057754517e-01 2.458763569593429565e-01 -1.461045257747173309e-02 -3.547437489032745361e-02 2.042492926120758057e-01 -7.513602823019027710e-02 7.511524111032485962e-02 1.643198579549789429e-01 -1.537099927663803101e-01 3.307480812072753906e-01 -1.134969666600227356e-01 4.247494041919708252e-03 -1.090826839208602905e-01 4.656092822551727295e-02 7.998627424240112305e-02 3.317911028861999512e-01 -8.044541627168655396e-02 9.366318583488464355e-02 -1.523003634065389633e-02 -2.916404008865356445e-01
2.275692820549011230e-01 9.414773434400558472e-02 2.936571277678012848e-02 -5.117330551147460938e-01 5.017923936247825623e-02 1.082440391182899475e-01 1.808972209692001343e-01 -4.015516489744186401e-02 1.138461530208587646e-01 6.704676896333694458e-02 1.293430328369140625e-01 -2.297436743974685669e-01 -2.404610663652420044e-01 2.141221612691879272e-01 4.118356108665466309e-02 -2.740244865417480469e-01 2.135948538780212402e-01 -4.042550921440124512e-02 -2.965219020843505859e-01 2.897168993949890137e-01 -1.163895577192306519e-01 -4.566904157400131226e-03 -7.028865814208984375e-02 1.163404248654842377e-02 1.191508993506431580e-01 3.996367752552032471e-02 -1.076273173093795776e-01 1.404862850904464722e-01 -7.413718849420547485e-02 -3.126679733395576477e-02 -1.511684735305607319e-03 -2.631909847259521484e-01
-1.090727373957633972e-01 2.013543099164962769e-01 9.875438362360000610e-02 -9.493771195411682129e-02 9.419732540845870972e-02 1.450598239898681641e-01 3.566569387912750244e-01 1.250823587179183960e-01 8.360384404659271240e-02 -1.617156267166137695e-01 8.274500817060470581e-02 -6.869243085384368896e-02 -3.068281710147857666e-01 5.847576633095741272e-02 -2.355975508689880371e-01 -1.290979981422424316e-01 -2.760534882545471191e-01 5.284973978996276855e-02 6.334900110960006714e-02 3.841385245323181152e-01 3.273608982563018799e-01 5.978450179100036621e-02 -1.412678807973861694e-01 -9.726103395223617554e-03 -7.236111909151077271e-02 2.438960671424865723e-01 8.642058074474334717e-02 -1.312250047922134399e-01 -2.721584737300872803e-01 -1.188309043645858765e-01 -2.660494530573487282e-03 5.112316459417343140e-02
1.635197736322879791e-02 1.888883709907531738e-01 2.146970927715301514e-01 3.319366872310638428e-01 7.648883759975433350e-02 8.013609051704406738e-02 2.914442121982574463e-02 1.650969535112380981e-01 1.124122291803359985e-01 -2.053050249814987183e-01 2.460578680038452148e-01 2.317309230566024780e-01 -1.832828372716903687e-01 1.072162613272666931e-01 -3.038783371448516846e-01 -6.938341259956359863e-02 -1.463178098201751709e-01 5.043473094701766968e-02 -4.656130820512771606e-02 3.138608038425445557e-01 4.192345961928367615e-02 1.163043454289436340e-01 -7.131938636302947998e-02 2.409182339906692505e-01 2.423807531595230103e-01 -1.236432865262031555e-01 -2.324176020920276642e-02 8.340644836425781250e-02 -1.044673845171928406e-01 -3.746010959148406982e-01 -1.001167297363281250e-01 -1.014241352677345276e-01
1.598209440708160400e-01 1.077729612588882446e-01 4.622625112533569336e-01 3.796792123466730118e-03 2.459481358528137207e-01 1.624986529350280762e-02 1.619988232851028442e-01 7.035439461469650269e-02 -8.319413661956787109e-02 -1.356520205736160278e-01 5.586507916450500488e-02 5.387053266167640686e-02 -2.595530636608600616e-02 -1.396331191062927246e-01 -3.869457840919494629e-01 -6.666169315576553345e-02 6.199575960636138916e-02 -1.228083074092864990e-01 -1.773905605077743530e-01 -2.754384279251098633e-02 2.909474670886993408e-01 1.528297662734985352e-01 -1.982776820659637451e-01 -1.617371737957000732e-01 -1.697349995374679565e-01 9.920082241296768188e-02 4.029213916510343552e-03 2.348992377519607544e-01 -2.603173814713954926e-02 -3.098503947257995605e-01 8.990757167339324951e-02 -1.681105196475982666e-01
2.391464263200759888e-01 6.432032585144042969e-02 4.258426129817962646e-01 -1.849430147558450699e-03 -3.140192851424217224e-02 1.919996738433837891e-01 2.604526877403259277e-01 1.790484338998794556e-01 -3.337321430444717407e-02 5.272078886628150940e-02 -6.721373647451400757e-02 1.698828041553497314e-01 -1.154115721583366394e-01 2.003799974918365479e-01 -3.197307586669921875e-01 1.848407834768295288e-01 3.291983306407928467e-01 -1.401507258415222168e-01 -1.268700361251831055e-01 1.488833576440811157e-01 1.241863816976547241e-01 1.214856952428817749e-01 1.026803627610206604e-02 1.979513615369796753e-01 -1.441735625267028809e-01 3.221711516380310059e-02 -1.999544203281402588e-01 2.520630881190299988e-02 7.260645180940628052e-02 -1.326749920845031738e-01 4.001662600785493851e-03 -2.671458721160888672e-01
1.843568682670593262e-01 2.010488212108612061e-01 -7.518807798624038696e-02 -2.040977329015731812e-01 -1.335312128067016602e-01 -2.032508254051208496e-01 7.183843106031417847e-02 8.056292682886123657e-02 7.458150386810302734e-03 -9.073362499475479126e-02 5.003964528441429138e-02 1.912582367658615112e-01 -3.801377117633819580e-02 -5.784817971289157867e-03 -2.512936294078826904e-01 5.932939052581787109e-02 9.450601413846015930e-03 -2.198732793331146240e-01 -2.567571699619293213e-01 -3.447804227471351624e-02 1.536560058593750000e-01 1.897501349449157715e-01 2.271564211696386337e-03 1.862485706806182861e-01 7.243411988019943237e-02 2.828920781612396240e-01 -1.108045950531959534e-01 2.909668087959289551e-01 7.823249697685241699e-02 -3.759028315544128418e-01 1.568692028522491455e-01 -3.575900495052337646e-01
1.095220968127250671e-01 2.672904431819915771e-01 3.119837045669555664e-01 -1.315613389015197754e-01 -2.699219584465026855e-01 2.247147858142852783e-01 8.729404211044311523e-02 2.243807911872863770e-01 1.818974316120147705e-01 5.879386793822050095e-03 7.807360589504241943e-02 1.088542714715003967e-01 -9.679299592971801758e-02 3.090884387493133545e-01 -1.035922244191169739e-01 1.098303869366645813e-01 8.597238361835479736e-02 -6.853756308555603027e-02 -2.158383838832378387e-02 2.861219942569732666e-01 1.476195454597473145e-01 2.919798195362091064e-01 -1.973014324903488159e-01 1.040610894560813904e-01 -2.382179945707321167e-01 -3.668985143303871155e-02 8.572161197662353516e-03 2.580486796796321869e-02 -1.408074349164962769e-01 -2.676993608474731445e-01 1.083885952830314636e-01 -1.689396649599075317e-01
8.813033252954483032e-02 2.431669384241104126e-01 3.497255742549896240e-01 -1.728072315454483032e-01 1.544114053249359131e-01 -2.132277488708496094e-01 2.410802692174911499e-01 -9.546679258346557617e-02 1.472281515598297119e-01 -1.112334057688713074e-01 2.083540707826614380e-01 1.244098991155624390e-01 -5.418698862195014954e-02 -2.278689667582511902e-02 4.039580002427101135e-02 -1.892580837011337280e-01 -4.838814586400985718e-02 -2.177119851112365723e-01 4.294114559888839722e-02 5.640455707907676697e-02 2.664331533014774323e-02 -1.018201857805252075e-01 5.073473602533340454e-02 1.029969826340675354e-01 -1.784659028053283691e-01 -1.761317402124404907e-01 2.336785048246383667e-01 3.687628805637359619e-01 -6.280377507209777832e-02 3.609168529510498047e-02 -3.718785569071769714e-02 -4.140374660491943359e-01
1.515604648739099503e-02 -9.251911193132400513e-03 1.381254494190216064e-01 -2.744311094284057617e-01 -1.170145273208618164e-01 1.557833850383758545e-01 2.895476520061492920e-01 2.010111212730407715e-01 8.021442592144012451e-02 -1.290514916181564331e-01 -1.669316925108432770e-02 -8.403813093900680542e-02 -5.364409089088439941e-01 2.190230339765548706e-01 -1.128812283277511597e-01 -8.521454408764839172e-03 -5.518024787306785583e-02 4.594378173351287842e-02 -1.198763400316238403e-01 3.700535744428634644e-02 6.560260802507400513e-02 3.980660811066627502e-02 -2.502541542053222656e-01 2.301739603281021118e-01 2.735468186438083649e-02 7.685696333646774292e-02 -1.833904534578323364e-01 3.102476298809051514e-01 1.260486394166946411e-01 1.479227095842361450e-01 -1.140931993722915649e-01 -1.854366660118103027e-01
-1.770012974739074707e-01 9.622251242399215698e-02 3.302155733108520508e-01 -3.712880909442901611e-01 2.435816377401351929e-01 1.201797574758529663e-01 2.020964622497558594e-01 -2.070645391941070557e-01 1.511479616165161133e-01 -8.772893995046615601e-02 2.280244976282119751e-02 -1.038564220070838928e-01 -1.654514521360397339e-01 -1.432615816593170166e-01 -1.806477904319763184e-01 -1.311904191970825195e-01 1.245733425021171570e-01 -1.038771495223045349e-02 7.803635299205780029e-02 2.154887765645980835e-01 1.276906579732894897e-01 9.742106497287750244e-02 -1.162901967763900757e-01 2.332253009080886841e-01 -6.873784214258193970e-02 7.275669276714324951e-02 3.677824884653091431e-02 4.570597112178802490e-01 7.916190475225448608e-02 3.067461540922522545e-03 -4.898013547062873840e-02 -1.568932533264160156e-01
3.005329072475433350e-01 1.458731014281511307e-02 5.505026504397392273e-02 1.103237178176641464e-02 -1.900937780737876892e-02 1.353984028100967407e-01 6.175720691680908203e-02 1.424036920070648193e-01 1.340942382812500000e-01 3.195317983627319336e-01 1.433096677064895630e-01 8.525171130895614624e-02 -2.076569199562072754e-01 -6.717351824045181274e-02 -2.153801023960113525e-01 -1.000971272587776184e-01 6.708680838346481323e-02 2.078735679388046265e-01 -8.440631628036499023e-02 2.537254989147186279e-01 3.233827278017997742e-02 4.585312008857727051e-01 7.309625390917062759e-03 3.302441537380218506e-01 -3.090445185080170631e-03 1.665195673704147339e-01 -5.071863532066345215e-02 3.108127415180206299e-01 -1.447161734104156494e-01 2.988747321069240570e-02 -9.196377545595169067e-02 -1.215162053704261780e-01
-8.764824271202087402e-02 -9.069052338600158691e-02 2.201655507087707520e-01 -2.222366929054260254e-01 1.124511435627937317e-01 2.028832770884037018e-02 1.427389532327651978e-01 3.590758889913558960e-02 -1.722169965505599976e-01 -7.738916575908660889e-02 2.623709142208099365e-01 -1.851047724485397339e-01 -2.890497446060180664e-01 8.138354122638702393e-02 -2.903375327587127686e-01 1.183316633105278015e-01 1.778884530067443848e-01 -1.297868639230728149e-01 1.251548379659652710e-01 2.001829445362091064e-01 3.850998282432556152e-01 1.675754226744174957e-02 -8.270467817783355713e-02 -2.586705386638641357e-01 2.226659804582595825e-01 2.269585430622100830e-02 -1.845273822546005249e-01 1.581011265516281128e-01 -1.595105379819869995e-01 -6.784262508153915405e-02 -1.668215692043304443e-01 -1.752504408359527588e-01
3.888472616672515869e-01 1.934098154306411743e-01 2.121696174144744873e-01 2.658624434843659401e-03 -2.291040271520614624e-01 -2.110624499619007111e-02 6.918946653604507446e-02 1.776578575372695923e-01 1.097975149750709534e-01 -7.394243031740188599e-02 2.207971811294555664e-01 -2.023219130933284760e-03 -3.006020784378051758e-01 4.335515946149826050e-02 8.822856843471527100e-02 -9.487139061093330383e-03 -1.593019962310791016e-01 -1.644920259714126587e-01 -2.886784076690673828e-02 2.525739073753356934e-01 -6.386436987668275833e-03 1.468488276004791260e-01 -1.509200185537338257e-01 -1.627307236194610596e-01 1.937002688646316528e-01 -1.678897999227046967e-02 -7.187541574239730835e-02 3.876951634883880615e-01 -3.391333520412445068e-01 -1.156743094325065613e-01 -3.304201737046241760e-02 2.381993224844336510e-03
6.707412004470825195e-02 -8.762107044458389282e-02 7.064849883317947388e-02 2.311336398124694824e-01 2.001851564273238182e-03 -4.094329103827476501e-02 2.945792078971862793e-01 2.355397343635559082e-01 1.977257430553436279e-02 -2.346303313970565796e-02 -1.188541501760482788e-01 1.502211093902587891e-01 -4.263297915458679199e-01 2.262844592332839966e-01 -1.125520318746566772e-01 -1.539492309093475342e-01 2.589960694313049316e-01 9.271046519279479980e-02 -1.189106255769729614e-01 9.999856352806091309e-02 1.615701466798782349e-01 1.244815587997436523e-01 -2.520066797733306885e-01 3.117013163864612579e-02 -1.056424453854560852e-01 3.287177085876464844e-01 1.407519429922103882e-01 1.195928901433944702e-01 -1.505720019340515137e-01 -9.456060826778411865e-02 -4.455369710922241211e-02 -2.927252948284149170e-01
2.072272002696990967e-01 2.326134145259857178e-01 4.011952579021453857e-01 -1.045580804347991943e-01 2.635730504989624023e-01 2.343769073486328125e-01 2.459311038255691528e-01 -6.521153729408979416e-03 -9.402982890605926514e-02 1.273979693651199341e-01 -1.275980565696954727e-02 5.562038347125053406e-02 -2.548505663871765137e-01 2.595081031322479248e-01 1.033449992537498474e-01 -1.996310949325561523e-01 -6.429728120565414429e-02 -2.276963293552398682e-01 8.478585630655288696e-03 -5.380591377615928650e-02 3.189849853515625000e-02 -3.990077227354049683e-02 -1.635051220655441284e-01 1.943719834089279175e-01 -1.231671348214149475e-01 -1.470909118652343750e-01 -1.846530586481094360e-01 2.926064729690551758e-01 -1.209798306226730347e-01 -8.881109952926635742e-02 -4.609234631061553955e-02 -1.665405631065368652e-01
5.211357027292251587e-02 -4.348533973097801208e-02 -3.765354305505752563e-02 -2.283002734184265137e-01 4.644365981221199036e-02 7.519920915365219116e-02 3.416056931018829346e-01 2.746689617633819580e-01 2.180411666631698608e-01 -3.406223654747009277e-02 -2.868180721998214722e-02 3.141982480883598328e-02 -4.149965047836303711e-01 1.599457673728466034e-02 -1.154746636748313904e-01 -6.584025174379348755e-02 1.754168048501014709e-02 -1.159628331661224365e-01 -1.267695575952529907e-01 2.437055669724941254e-02 -3.105182014405727386e-02 1.822167485952377319e-01 -2.631322443485260010e-01 2.672756612300872803e-01 -3.211036697030067444e-02 1.836558431386947632e-01 -1.805738508701324463e-01 2.726567685604095459e-01 2.539422735571861267e-02 2.345245629549026489e-01 -3.362714126706123352e-02 -3.122460544109344482e-01
1.173752620816230774e-01 4.913767054677009583e-02 2.006704658269882202e-01 1.295972019433975220e-01 2.915342152118682861e-01 -1.094575971364974976e-01 1.720889657735824585e-01 1.224064901471138000e-01 2.103416472673416138e-01 -8.947749435901641846e-02 2.419562041759490967e-01 6.206877157092094421e-02 -9.600601345300674438e-02 1.218191385269165039e-01 -2.129736095666885376e-01 1.815260946750640869e-02 -2.995238602161407471e-01 1.414799988269805908e-01 3.018605411052703857e-01 1.733734011650085449e-01 -1.041026338934898376e-01 -1.060847863554954529e-01 -4.530104994773864746e-02 8.535969071090221405e-03 4.808196425437927246e-02 1.882166117429733276e-01 -3.280199170112609863e-01 2.237465679645538330e-01 -1.300126910209655762e-01 -3.431189060211181641e-01 -1.225610002875328064e-01 -2.462055534124374390e-02
1.225412562489509583e-01 2.958838343620300293e-01 3.196072876453399658e-01 -4.786623641848564148e-02 -1.208964735269546509e-01 1.244088858366012573e-01 8.178748190402984619e-02 1.735462546348571777e-01 -2.837074100971221924e-01 -4.027388244867324829e-02 9.269723296165466309e-02 1.950099766254425049e-01 -2.170614525675773621e-02 2.500791847705841064e-02 -2.172011286020278931e-01 -8.229013532400131226e-02 6.748675554990768433e-02 -1.050393730401992798e-01 1.721073500812053680e-02 5.035836249589920044e-02 2.357114553451538086e-01 4.024466574192047119e-01 -2.211472541093826294e-01 1.118052527308464050e-01 4.328523948788642883e-02 -4.361236467957496643e-02 -9.267678111791610718e-02 -3.457771614193916321e-02 -1.330949962139129639e-01 -2.495599985122680664e-01 1.319736838340759277e-01 -3.660544157028198242e-01
1.313738077878952026e-01 3.651850819587707520e-01 8.599959313869476318e-02 -1.368229836225509644e-01 2.291243150830268860e-02 1.406721174716949463e-01 -5.812725797295570374e-02 -1.152991428971290588e-01 5.080431327223777771e-02 2.667094469070434570e-01 2.291772663593292236e-01 -2.532975934445858002e-02 -1.431155651807785034e-01 2.500483095645904541e-01 -2.941308617591857910e-01 1.857230812311172485e-01 1.602224260568618774e-01 -1.522010266780853271e-01 1.570249497890472412e-01 1.555616557598114014e-01 3.814123943448066711e-02 1.194133237004280090e-01 -2.197490781545639038e-01 2.174848020076751709e-01 -2.992289662361145020e-01 2.249621599912643433e-02 -1.085566729307174683e-01 1.964225322008132935e-01 -9.622030891478061676e-03 -2.276568412780761719e-01 -1.214739307761192322e-01 -1.982527524232864380e-01
2.670902013778686523e-01 -7.350651174783706665e-02 2.958558499813079834e-01 -1.324285380542278290e-02 9.342803806066513062e-02 -2.131246775388717651e-02 2.582415640354156494e-01 6.500586867332458496e-02 2.037143893539905548e-02 -3.293375372886657715e-01 6.490938365459442139e-02 5.998073890805244446e-02 -3.544824421405792236e-01 -1.455011218786239624e-01 -3.636657446622848511e-02 -3.906108140945434570e-01 -2.263850532472133636e-02 1.697153747081756592e-01 -4.278797656297683716e-02 2.175089865922927856e-01 9.110947139561176300e-03 2.070051431655883789e-02 -1.930127590894699097e-01 1.159126907587051392e-01 2.006253302097320557e-01 -3.938712552189826965e-02 -2.018452882766723633e-01 -5.286158528178930283e-03 3.229071572422981262e-02 -2.897751331329345703e-01 -1.987285465002059937e-01 -3.612394258379936218e-02
6.578401476144790649e-02 1.343147605657577515e-01 -3.164850920438766479e-02 3.939775377511978149e-02 -2.742248028516769409e-02 1.432916820049285889e-01 7.073003798723220825e-02 -6.894217431545257568e-02 7.475777715444564819e-02 9.456734359264373779e-02 8.111251890659332275e-02 2.587047517299652100e-01 -1.472998112440109253e-01 1.072056815028190613e-01 -1.849999576807022095e-01 -1.240122616291046143e-01 2.004513442516326904e-01 -1.340132355690002441e-01 -2.204296290874481201e-01 5.858267545700073242e-01 -2.842599898576736450e-02 1.474964618682861328e-01 -5.324964597821235657e-02 2.331283986568450928e-01 -1.665434390306472778e-01 1.921694278717041016e-01 -1.428054273128509521e-01 3.841402530670166016e-01 -5.494461953639984131e-02 5.703106895089149475e-02 -4.555679857730865479e-02 -5.064202845096588135e-02
1.190398484468460083e-01 8.870180696249008179e-02 1.686950773000717163e-01 -7.034449279308319092e-02 -2.384145408868789673e-01 1.306793838739395142e-01 4.387282729148864746e-01 -2.370567470788955688e-01 -1.069247350096702576e-02 -1.603102087974548340e-01 1.301179528236389160e-01 2.631390988826751709e-01 -1.915319859981536865e-01 1.195089817047119141e-01 4.702218249440193176e-02 -6.892703473567962646e-02 7.043223083019256592e-02 -1.854367256164550781e-01 -2.770947813987731934e-01 4.132418334484100342e-01 5.711130797863006592e-02 1.268867552280426025e-01 -1.773006170988082886e-01 -6.259776651859283447e-02 -2.456032484769821167e-01 -3.601427748799324036e-02 -5.011513456702232361e-02 9.341491013765335083e-02 -1.274274885654449463e-01 -9.468360990285873413e-02 -7.398099452257156372e-02 -8.304938673973083496e-02
-1.856218650937080383e-02 9.767591208219528198e-02 -4.069889709353446960e-02 -4.220119714736938477e-01 1.553229540586471558e-01 1.412421278655529022e-02 1.327019780874252319e-01 4.749723523855209351e-02 6.434319168329238892e-02 -2.109726369380950928e-01 3.626745343208312988e-01 -9.811052680015563965e-02 -1.269171983003616333e-01 4.902871791273355484e-03 -1.667662858963012695e-01 -1.118582710623741150e-01 4.619767516851425171e-02 1.446600770577788353e-03 -5.552010983228683472e-02 1.377228498458862305e-01 2.560720145702362061e-01 5.350019037723541260e-02 8.691061288118362427e-03 -2.951287478208541870e-02 4.354200884699821472e-02 1.679835915565490723e-01 7.131387293338775635e-02 5.431781411170959473e-01 -2.874754965305328369e-01 6.676877290010452271e-02 2.559343166649341583e-02 -9.135027229785919189e-02
1.726160943508148193e-01 1.178835481405258179e-01 1.486611962318420410e-01 -3.493474796414375305e-02 -1.915972679853439331e-01 2.137700766324996948e-01 1.364764124155044556e-01 -1.190761178731918335e-01 -1.062713041901588440e-01 -7.658487558364868164e-02 2.697675824165344238e-01 -2.278234958648681641e-01 -3.884056508541107178e-01 1.493135541677474976e-01 -1.917048692703247070e-01 1.690370845608413219e-03 -1.005681883543729782e-02 -2.586278021335601807e-01 -6.704628001898527145e-03 4.503139257431030273e-01 -6.099057942628860474e-02 5.887547507882118225e-02 -2.674786150455474854e-01 1.790511608123779297e-02 -7.268641144037246704e-02 1.528086215257644653e-01 -1.403481960296630859e-01 2.041921317577362061e-01 -1.530395895242691040e-01 3.877425938844680786e-02 9.539985097944736481e-03 -4.604924470186233521e-02
8.605378866195678711e-02 -6.432523578405380249e-02 1.367250829935073853e-01 -1.687452569603919983e-02 5.394825711846351624e-02 -1.442810744047164917e-01 2.227336615324020386e-01 -1.032848507165908813e-01 9.519671648740768433e-02 -2.023841440677642822e-01 9.953058511018753052e-02 4.135716557502746582e-01 -3.201964795589447021e-01 1.673267632722854614e-01 -1.232504770159721375e-01 3.259117528796195984e-02 9.848024696111679077e-02 3.782722353935241699e-02 1.436681896448135376e-01 1.615228652954101562e-01 -3.676125081256031990e-03 3.489681184291839600e-01 -1.070036441087722778e-01 4.172120615839958191e-02 -5.979767441749572754e-02 1.113724708557128906e-01 2.102844566106796265e-01 2.001904845237731934e-01 -3.268128633499145508e-01 -3.211169838905334473e-01 -6.716521829366683960e-02 -1.323317456990480423e-02
-3.834133222699165344e-02 2.618766725063323975e-01 2.022275775671005249e-01 -1.528851389884948730e-01 7.037498801946640015e-02 -2.153477817773818970e-02 1.891486793756484985e-01 3.027302958071231842e-02 5.865794420242309570e-02 -7.749179005622863770e-02 1.166699081659317017e-01 2.114675790071487427e-01 -2.708957493305206299e-01 2.712193643674254417e-03 -2.107404321432113647e-01 1.305486857891082764e-01 1.194603666663169861e-01 1.350354105234146118e-01 -2.553569376468658447e-01 2.278803139925003052e-01 1.671245098114013672e-01 -1.045660004019737244e-01 5.966095998883247375e-02 6.728596985340118408e-02 8.453886955976486206e-02 -2.281990945339202881e-01 -4.545305669307708740e-02 -2.548045217990875244e-01 -2.227238416671752930e-01 -2.792086601257324219e-01 -2.629751861095428467e-01 -3.184691667556762695e-01
3.227778673171997070e-01 -2.518111467361450195e-01 6.738249957561492920e-02 1.702177822589874268e-01 -4.142757877707481384e-02 1.765035279095172882e-02 2.180368155241012573e-01 3.149374155327677727e-03 1.193635165691375732e-01 4.639231134206056595e-03 1.413761973381042480e-01 1.692540943622589111e-01 -3.852137625217437744e-01 2.037999778985977173e-01 -2.809166312217712402e-01 -1.830389946699142456e-01 6.599941756576299667e-03 8.184459805488586426e-02 -5.642789974808692932e-02 9.570701420307159424e-02 1.698252409696578979e-01 2.183885723352432251e-01 -2.418584078550338745e-01 1.061753630638122559e-01 -2.399853616952896118e-01 6.324166804552078247e-02 -8.733595162630081177e-02 5.739627033472061157e-02 2.466292679309844971e-01 -2.177739143371582031e-01 1.786505281925201416e-01 -7.744514942169189453e-02
5.599328316748142242e-03 1.284768283367156982e-01 8.224515616893768311e-02 -3.298567235469818115e-02 1.861934810876846313e-01 6.008480861783027649e-02 -4.144580662250518799e-02 1.349962651729583740e-01 2.969015240669250488e-01 -3.234510123729705811e-01 2.921801507472991943e-01 -2.326765097677707672e-02 -7.427044212818145752e-02 1.206072866916656494e-01 -1.246847733855247498e-01 -2.463693320751190186e-01 2.097719311714172363e-01 -6.999585032463073730e-02 1.040686219930648804e-01 -1.013532653450965881e-01 2.959367930889129639e-01 1.092818677425384521e-01 -6.044042110443115234e-02 2.846648730337619781e-02 -3.795143067836761475e-01 1.641650795936584473e-01 -1.130358427762985229e-01 1.341230571269989014e-01 -7.541117072105407715e-02 -7.785904407501220703e-02 8.398839086294174194e-02 -3.845269680023193359e-01
7.717478275299072266e-02 3.512126803398132324e-01 1.576233357191085815e-01 2.064210176467895508e-01 -7.567128539085388184e-02 2.284440100193023682e-01 1.201933249831199646e-01 3.230649828910827637e-01 2.952937185764312744e-01 -1.103873923420906067e-01 1.422515064477920532e-01 3.427177667617797852e-02 -9.887608699500560760e-03 -8.417844027280807495e-02 -3.946381211280822754e-01 2.550487779080867767e-02 -3.762684389948844910e-02 -5.496846511960029602e-02 5.489422753453254700e-02 1.386874169111251831e-01 -2.172418124973773956e-02 9.251051396131515503e-02 1.536877639591693878e-02 6.837973743677139282e-02 1.695495247840881348e-01 -4.863839596509933472e-02 -2.053634375333786011e-01 1.265453100204467773e-01 -2.799565903842449188e-02 -4.246819019317626953e-01 3.875790163874626160e-02 -1.719684451818466187e-01
1.162523329257965088e-01 -3.103310801088809967e-02 2.654968202114105225e-02 -1.569983959197998047e-01 -1.971288025379180908e-02 9.698936343193054199e-02 1.808719336986541748e-01 3.748419135808944702e-02 2.442866116762161255e-01 3.792309388518333435e-02 2.109825611114501953e-02 2.499564737081527710e-01 -4.737901389598846436e-01 3.232044875621795654e-01 -2.053602337837219238e-01 -9.791807830333709717e-02 -5.149766057729721069e-02 -2.570943534374237061e-01 -1.423522680997848511e-01 7.879711687564849854e-02 4.112844169139862061e-02 1.531035900115966797e-01 -2.267514616250991821e-01 5.298705399036407471e-02 1.874610632658004761e-01 1.395051926374435425e-01 -1.042838245630264282e-01 1.109179183840751648e-01 1.418439000844955444e-01 2.441813647747039795e-01 8.696121722459793091e-02 -2.680499553680419922e-01
7.583779841661453247e-02 4.071450829505920410e-01 8.742075413465499878e-02 -2.082141935825347900e-01 1.244903802871704102e-01 7.353772222995758057e-02 1.010353267192840576e-01 -3.505789339542388916e-01 1.979719996452331543e-01 2.443035542964935303e-01 1.635999232530593872e-01 -1.308463811874389648e-01 -2.119099497795104980e-01 8.683512359857559204e-02 4.469976760447025299e-03 -7.347255945205688477e-02 -2.569080516695976257e-02 -1.088502183556556702e-01 -1.819742470979690552e-01 2.063676416873931885e-01 -5.623250082135200500e-02 2.067726477980613708e-02 -2.011227905750274658e-01 -1.987298876047134399e-01 -7.121500372886657715e-02 -1.209264323115348816e-01 2.728943480178713799e-03 1.032277755439281464e-02 -4.326924681663513184e-02 -1.131872162222862244e-01 1.104946732521057129e-01 -4.520994126796722412e-01
3.473049402236938477e-02 2.930259704589843750e-01 2.157775014638900757e-01 -1.589493453502655029e-01 1.055937036871910095e-01 -3.782759234309196472e-02 2.307829260826110840e-01 -2.878601849079132080e-01 2.702327966690063477e-01 9.941347688436508179e-02 2.910720109939575195e-01 7.117264717817306519e-02 -2.490579485893249512e-01 -1.249522864818572998e-01 -3.317557871341705322e-01 8.930131047964096069e-02 1.051049754023551941e-01 -5.591193586587905884e-02 -1.093063056468963623e-01 5.606950074434280396e-02 1.364595592021942139e-01 -1.951155811548233032e-02 -6.169443577527999878e-02 -2.706426680088043213e-01 -1.473672837018966675e-01 2.077832669019699097e-01 -1.724359244108200073e-01 1.619025170803070068e-01 6.489774584770202637e-02 4.942561686038970947e-02 -2.052821367979049683e-01 -1.704975813627243042e-01
7.956009358167648315e-02 -1.769024282693862915e-01 2.219403833150863647e-01 1.938662678003311157e-01 3.283132240176200867e-02 2.547964453697204590e-01 -5.912809446454048157e-02 6.794272363185882568e-02 1.974026858806610107e-01 1.902146823704242706e-02 3.112452626228332520e-01 -1.121212840080261230e-01 -2.152016311883926392e-01 1.220154613256454468e-01 -5.663406476378440857e-02 6.898457556962966919e-02 -7.917616516351699829e-02 -1.140570119023323059e-01 -2.819732762873172760e-02 1.911884844303131104e-01 2.044534981250762939e-01 -1.578358560800552368e-01 2.309181494638323784e-03 9.989603422582149506e-03 2.019642107188701630e-02 4.046828746795654297e-01 -1.864030361175537109e-01 2.780226469039916992e-01 -3.154281079769134521e-01 -1.750797331333160400e-01 4.595118761062622070e-02 -2.270676344633102417e-01
-1.494676060974597931e-02 1.145368590950965881e-01 1.320302337408065796e-01 -6.756088882684707642e-02 3.276107087731361389e-02 1.724091321229934692e-01 3.186011016368865967e-01 -7.739668339490890503e-02 -7.944650948047637939e-02 1.121476367115974426e-01 6.755078583955764771e-02 -1.405665725469589233e-01 -4.758163988590240479e-01 9.056104347109794617e-03 -1.826968342065811157e-01 -3.817136585712432861e-02 5.263707414269447327e-02 -2.557918727397918701e-01 3.638938441872596741e-02 1.539700776338577271e-01 -1.040298193693161011e-01 1.101633533835411072e-01 -1.173696145415306091e-01 7.193224132061004639e-02 -1.338187158107757568e-01 -2.117353379726409912e-01 2.387198433279991150e-02 4.182897806167602539e-01 -2.400796711444854736e-01 1.795849762856960297e-02 9.032896906137466431e-02 -2.868836522102355957e-01
-2.000340726226568222e-03 -1.374237686395645142e-01 2.941452525556087494e-02 -5.035345256328582764e-02 2.041873335838317871e-02 -1.538128554821014404e-01 9.096708893775939941e-02 -3.569110296666622162e-03 1.903900951147079468e-01 1.329582482576370239e-01 4.843959212303161621e-02 4.995616897940635681e-02 -2.367366999387741089e-01 -1.222590431571006775e-01 -2.745569348335266113e-01 -5.693589895963668823e-02 -3.589383140206336975e-02 -1.598227173089981079e-01 -1.850496530532836914e-01 3.841403722763061523e-01 1.750789210200309753e-02 2.189468033611774445e-02 -1.856256872415542603e-01 -3.105710074305534363e-02 9.637550450861454010e-03 2.515919506549835205e-01 7.824972271919250488e-03 -3.048854470252990723e-01 1.430254895240068436e-02 -8.887693285942077637e-02 -2.643168568611145020e-01 -5.076836943626403809e-01
-6.790642440319061279e-02 2.629532516002655029e-01 2.749544382095336914e-01 -2.448186725378036499e-01 7.185117155313491821e-02 6.943216174840927124e-02 3.021519184112548828e-01 -2.377148717641830444e-01 1.560957431793212891e-01 5.801348388195037842e-02 4.251705706119537354e-01 1.083981990814208984e-01 -2.060713171958923340e-01 -1.706470921635627747e-02 -3.058501780033111572e-01 8.889029175043106079e-02 -1.157186552882194519e-01 2.495810575783252716e-02 -1.941013783216476440e-01 1.472913008183240891e-02 6.564892083406448364e-02 -4.585389420390129089e-02 -5.675629153847694397e-02 -2.837791442871093750e-01 -3.249990195035934448e-02 1.389927119016647339e-01 -1.825894862413406372e-01 1.885692328214645386e-01 7.777673751115798950e-02 -1.652319915592670441e-02 -8.499022573232650757e-02 -1.535522341728210449e-01
7.709885481745004654e-03 -6.641019135713577271e-03 6.297815591096878052e-02 2.891611680388450623e-02 1.566503047943115234e-01 6.463944911956787109e-02 3.673554062843322754e-01 -1.762964725494384766e-01 -6.691043823957443237e-02 -1.842995174229145050e-02 6.668318063020706177e-03 -4.647940024733543396e-02 -3.651946783065795898e-01 1.846822202205657959e-01 -6.314216554164886475e-02 2.657828445080667734e-04 1.514381468296051025e-01 -1.449758410453796387e-01 8.350859582424163818e-02 3.983487561345100403e-02 -1.431800574064254761e-01 4.226335883140563965e-01 -2.573124170303344727e-01 5.597905814647674561e-02 -1.032037362456321716e-01 1.087955981492996216e-01 -3.699228167533874512e-02 3.208895623683929443e-01 -1.907491087913513184e-01 -1.683231294155120850e-01 1.538896281272172928e-02 -3.303135335445404053e-01
2.640475332736968994e-02 -2.125679701566696167e-01 1.919503360986709595e-01 -5.584789812564849854e-02 -9.131742268800735474e-02 1.596937477588653564e-01 -9.658569097518920898e-02 9.622134268283843994e-02 -1.006214693188667297e-02 -1.010871678590774536e-01 2.721064984798431396e-01 -9.903474710881710052e-03 -2.723627984523773193e-01 -9.719120711088180542e-02 -2.189740538597106934e-01 1.168870404362678528e-01 -2.274315059185028076e-02 -1.118126735091209412e-01 -2.361745014786720276e-02 1.125875636935234070e-01 4.330263137817382812e-01 4.526749998331069946e-02 6.403694301843643188e-02 -5.176220834255218506e-02 1.813414879143238068e-02 2.226622849702835083e-01 -2.431597560644149780e-01 3.505204617977142334e-01 -3.344009816646575928e-01 -2.058315426111221313e-01 1.000567525625228882e-01 -1.154604405164718628e-01
5.155625939369201660e-02 2.380990236997604370e-01 1.833006739616394043e-01 -2.961331047117710114e-02 -2.017664490267634392e-03 9.504095651209354401e-03 3.058472573757171631e-01 -2.992292046546936035e-01 -8.349751681089401245e-02 -2.338532805442810059e-01 1.555628776550292969e-01 1.639007180929183960e-01 -2.813834846019744873e-01 2.697964310646057129e-01 1.007504314184188843e-01 -1.845212131738662720e-01 -6.492591649293899536e-02 -1.366871297359466553e-01 -2.527195513248443604e-01 4.242776334285736084e-01 5.163442716002464294e-02 1.621039509773254395e-01 -4.224724695086479187e-02 -1.117348670959472656e-02 -2.146503627300262451e-01 -9.196882694959640503e-02 -1.800727248191833496e-01 1.405995935201644897e-01 1.285378634929656982e-02 -8.988892287015914917e-02 3.829653561115264893e-02 -6.419170182198286057e-03
2.182787209749221802e-01 2.140666246414184570e-01 -5.988527834415435791e-02 -2.618189752101898193e-01 3.484164923429489136e-02 -9.605382382869720459e-02 1.553903818130493164e-01 2.079441845417022705e-01 2.239715456962585449e-01 -2.042156010866165161e-01 6.653035432100296021e-02 1.247061938047409058e-01 -2.550327777862548828e-01 2.385297268629074097e-01 -3.245751559734344482e-01 -2.139504402875900269e-01 -5.843568127602338791e-03 3.042630851268768311e-01 1.999709308147430420e-01 1.171027272939682007e-01 1.024405062198638916e-01 -7.964456826448440552e-02 7.382272742688655853e-03 -8.039382100105285645e-02 5.745049193501472473e-02 5.787233635783195496e-02 -2.009009867906570435e-01 1.373856365680694580e-01 -7.453026622533798218e-02 1.961982399225234985e-01 -5.567685142159461975e-02 -2.982604503631591797e-01
2.887677587568759918e-02 1.229535490274429321e-01 1.178383976221084595e-01 2.755561172962188721e-01 5.840910598635673523e-02 -4.423512145876884460e-02 3.174529373645782471e-01 -2.999795787036418915e-02 2.671560347080230713e-01 -1.882995069026947021e-01 1.128220260143280029e-01 3.272504210472106934e-01 -2.310854345560073853e-01 2.951792776584625244e-01 -7.293384056538343430e-03 1.800470985472202301e-02 1.170936040580272675e-02 -2.889987640082836151e-02 3.868328407406806946e-02 2.604347467422485352e-01 -9.707500785589218140e-02 1.720796674489974976e-01 -2.455936186015605927e-02 -1.552106291055679321e-01 -1.052173785865306854e-02 7.632818538695573807e-03 1.351803243160247803e-01 1.004440262913703918e-01 -1.413351595401763916e-01 -4.407016932964324951e-01 1.005259975790977478e-01 -1.810342222452163696e-01
1.334032714366912842e-01 7.638445496559143066e-02 1.701900213956832886e-01 -9.125003218650817871e-02 1.638178974390029907e-01 5.455790832638740540e-02 3.223674595355987549e-01 6.368090957403182983e-02 1.636710315942764282e-01 1.172446534037590027e-01 1.233537197113037109e-01 1.355614960193634033e-01 -3.385987579822540283e-01 -5.169084668159484863e-02 7.846991717815399170e-02 3.061195649206638336e-02 -3.518234589137136936e-04 -1.381415426731109619e-01 -3.183353543281555176e-01 2.499425560235977173e-01 8.250622451305389404e-02 2.619262635707855225e-01 3.317448794841766357e-01 5.948987230658531189e-02 -4.923594743013381958e-02 -1.868812292814254761e-01 -6.792125105857849121e-02 -8.060460537672042847e-02 -1.227941811084747314e-01 -2.003466710448265076e-02 -3.241854310035705566e-01 -2.486204057931900024e-01
1.820338666439056396e-01 1.503011435270309448e-01 -1.133132055401802063e-01 -1.558919996023178101e-01 9.442158788442611694e-02 -1.439967378973960876e-02 2.519741356372833252e-01 2.553474009037017822e-01 -1.279908567667007446e-01 -9.096422046422958374e-02 3.489572405815124512e-01 -1.213359534740447998e-01 -3.929004371166229248e-01 1.502804458141326904e-01 -7.419002056121826172e-02 -6.696030497550964355e-02 2.200771272182464600e-01 -6.070376932621002197e-02 -1.579361557960510254e-01 -5.733095109462738037e-02 2.834433019161224365e-01 1.952701210975646973e-01 6.844297051429748535e-02 6.925081834197044373e-03 -2.596526741981506348e-01 1.791899800300598145e-01 -3.407336771488189697e-02 2.947219274938106537e-02 1.087772846221923828e-01 -8.918324857950210571e-02 1.406441330909729004e-01 -2.766674160957336426e-01
-1.110090985894203186e-01 1.340469568967819214e-01 2.119320780038833618e-01 -1.314890980720520020e-01 1.045499928295612335e-02 8.747363463044166565e-03 2.753603160381317139e-01 -1.036018431186676025e-01 9.993213415145874023e-02 -1.881063729524612427e-01 1.081146523356437683e-01 2.860856987535953522e-02 -1.931297779083251953e-01 -6.240947172045707703e-02 -1.746178120374679565e-01 8.197525748983025551e-04 2.497475892305374146e-01 2.799163199961185455e-02 -2.447609454393386841e-01 2.882988154888153076e-01 2.843025028705596924e-01 -1.599679142236709595e-02 2.519102767109870911e-02 -7.471789140254259109e-03 8.197055011987686157e-02 -2.029988616704940796e-01 -3.550262190401554108e-03 -2.000006884336471558e-01 -2.000416368246078491e-01 -4.386788308620452881e-01 -2.225321233272552490e-01 -1.825513988733291626e-01
1.379696466028690338e-02 6.181691959500312805e-02 -1.819962114095687866e-01 9.748205542564392090e-03 2.515809834003448486e-01 3.773887455463409424e-02 8.956801891326904297e-02 1.765407063066959381e-02 -3.546957299113273621e-02 -8.070268481969833374e-02 3.126678466796875000e-01 -2.757898569107055664e-01 -4.611054658889770508e-01 6.001609191298484802e-02 -3.123029172420501709e-01 -1.451697200536727905e-01 1.222170665860176086e-01 -1.585437059402465820e-01 -1.838784366846084595e-01 2.948859333992004395e-02 8.942726254463195801e-02 1.593285799026489258e-01 7.677167654037475586e-02 6.372103840112686157e-02 -3.023173511028289795e-01 1.078096181154251099e-01 4.888358712196350098e-02 3.903247416019439697e-02 8.522216975688934326e-02 -1.673389524221420288e-01 1.641509532928466797e-01 -2.933699786663055420e-01
2.478501349687576294e-01 3.648737445473670959e-02 4.698563218116760254e-01 1.714003235101699829e-01 -6.654696073383092880e-03 -3.796947002410888672e-02 3.749082610011100769e-02 4.403642565011978149e-02 4.596671462059020996e-02 -8.022814989089965820e-02 7.583430409431457520e-02 2.379316091537475586e-01 -3.329861164093017578e-01 1.059594526886940002e-01 -2.867581695318222046e-02 2.500372380018234253e-02 -5.079985409975051880e-02 -1.670422777533531189e-02 1.483671516180038452e-01 3.222590684890747070e-01 -1.894270330667495728e-01 1.073358859866857529e-02 -3.383786603808403015e-02 -2.103768140077590942e-01 -8.896491676568984985e-02 -1.819358393549919128e-02 1.431308221071958542e-02 1.506327837705612183e-01 9.190762042999267578e-02 -2.821758091449737549e-01 -6.491707265377044678e-02 -3.927453756332397461e-01
3.336133062839508057e-01 3.132653832435607910e-01 3.697294592857360840e-01 -1.102241948246955872e-01 1.291730403900146484e-01 -1.432219147682189941e-01 1.089714318513870239e-01 2.880007922649383545e-01 2.965157628059387207e-01 -8.064061403274536133e-02 -1.522178649902343750e-01 -4.969586804509162903e-02 -2.206604927778244019e-01 1.089841201901435852e-01 -2.310787588357925415e-01 2.071529030799865723e-01 7.223679125308990479e-02 -6.689684838056564331e-02 -2.950862944126129150e-01 2.069481611251831055e-01 1.961025893688201904e-01 -9.110304713249206543e-02 -2.636693045496940613e-02 -2.735706605017185211e-02 6.734538078308105469e-02 -6.530626863241195679e-02 -2.204001881182193756e-02 5.997976288199424744e-02 -1.428006961941719055e-02 -1.755331009626388550e-01 -7.390143815428018570e-03 -3.173209354281425476e-02
1.262769252061843872e-01 7.394663989543914795e-02 1.006346046924591064e-01 2.485611438751220703e-01 1.439259648323059082e-01 1.611652225255966187e-02 -1.430561533197760582e-03 2.139881700277328491e-01 1.366225928068161011e-01 -2.093537151813507080e-01 1.303970068693161011e-01 -9.202647954225540161e-02 -4.244447052478790283e-01 5.985925439745187759e-03 7.741701602935791016e-02 -4.414738118648529053e-01 3.522039204835891724e-02 -6.478286534547805786e-02 -9.650649502873420715e-03 2.886317372322082520e-01 -3.032751753926277161e-02 2.114626020193099976e-01 -5.551195144653320312e-02 6.001888588070869446e-02 9.159278869628906250e-02 2.629391103982925415e-02 -2.303116768598556519e-01 6.469699740409851074e-02 -8.944001048803329468e-02 9.864947944879531860e-02 -1.748449057340621948e-01 -3.392484784126281738e-01
1.370804905891418457e-01 1.121409088373184204e-01 1.129372268915176392e-01 1.424651890993118286e-01 -1.359909176826477051e-01 -1.652641408145427704e-02 1.324210762977600098e-01 8.304063975811004639e-02 2.111444473266601562e-01 -1.658916175365447998e-01 1.654486805200576782e-01 1.751740872859954834e-01 -3.043523728847503662e-01 1.457166075706481934e-01 1.439451985061168671e-02 -2.250271290540695190e-02 -1.305258125066757202e-01 2.738864421844482422e-01 -4.173614084720611572e-02 2.826973795890808105e-01 -1.723777800798416138e-01 2.297119796276092529e-01 2.018489129841327667e-02 -2.398393452167510986e-01 -1.691837310791015625e-01 1.229739487171173096e-01 1.327738165855407715e-01 3.831706643104553223e-01 -1.627323031425476074e-02 -2.885092496871948242e-01 1.384218484163284302e-01 -1.505521833896636963e-01
-1.924147829413414001e-02 7.502547651529312134e-02 1.285262405872344971e-01 1.226320192217826843e-01 1.121817752718925476e-01 -4.861674457788467407e-02 -1.460531204938888550e-01 -2.274156734347343445e-02 2.299358248710632324e-01 -1.751368343830108643e-01 -7.217701524496078491e-02 2.028319537639617920e-01 -3.770194649696350098e-01 -1.551594436168670654e-01 -1.338064521551132202e-01 -4.786486923694610596e-02 2.117875665426254272e-01 1.810026168823242188e-01 -9.391126036643981934e-02 4.186804592609405518e-01 1.547169834375381470e-01 1.744800247251987457e-02 2.400327473878860474e-02 2.821166813373565674e-02 1.372333467006683350e-01 -2.053392119705677032e-02 -2.928390204906463623e-01 1.498434841632843018e-01 -1.852429360151290894e-01 -3.303826451301574707e-01 -1.141949966549873352e-01 -1.950036138296127319e-01
-1.271156221628189087e-01 3.559759855270385742e-01 2.850135564804077148e-01 9.924950450658798218e-02 2.571832388639450073e-03 -2.948235273361206055e-01 -4.107886180281639099e-02 -1.420100685209035873e-02 2.188093960285186768e-01 4.998085647821426392e-02 -3.090450726449489594e-02 -3.884111996740102768e-03 -3.409840762615203857e-01 7.160849869251251221e-02 -3.063224852085113525e-01 2.065080553293228149e-01 -1.544129699468612671e-01 -2.093530632555484772e-02 -2.936557233333587646e-01 1.976694911718368530e-01 3.285057097673416138e-02 -3.197423368692398071e-02 -2.253334820270538330e-01 -1.436747261323034763e-03 7.661025226116180420e-02 5.723102018237113953e-02 -2.416965086013078690e-03 3.170597925782203674e-02 5.994921550154685974e-02 -3.663774430751800537e-01 -1.091350242495536804e-01 -7.510241121053695679e-02
-8.553622663021087646e-02 -1.500732004642486572e-01 1.081225425004959106e-01 -6.106513738632202148e-01 2.441984266042709351e-01 4.843485355377197266e-02 1.495918631553649902e-01 6.823469698429107666e-02 1.824810951948165894e-01 -4.640056565403938293e-02 1.854106336832046509e-01 -1.403810232877731323e-01 -1.686414927244186401e-01 1.731148213148117065e-01 -5.519575998187065125e-02 -3.651922568678855896e-02 1.441563814878463745e-01 -2.876396465580910444e-04 -2.095281034708023071e-01 1.141632348299026489e-01 8.707741647958755493e-02 -1.133001223206520081e-01 8.343157358467578888e-03 1.349956095218658447e-01 -1.615481078624725342e-01 9.077952802181243896e-02 1.613354682922363281e-02 2.162269502878189087e-01 -2.582185864448547363e-01 1.394589990377426147e-02 2.910247258841991425e-02 -2.806023955345153809e-01
4.691401496529579163e-02 -1.862941980361938477e-01 1.020675152540206909e-01 1.350030750036239624e-01 -3.914234414696693420e-02 -1.275742053985595703e-01 1.864043623208999634e-01 1.970946192741394043e-01 -1.669091135263442993e-01 7.174411322921514511e-03 3.902070224285125732e-02 6.904479116201400757e-02 -3.885465562343597412e-01 2.919574677944183350e-01 -1.070867478847503662e-02 -1.365085244178771973e-01 -1.823539845645427704e-02 3.205830976366996765e-02 -2.313509397208690643e-02 2.792194187641143799e-01 3.439805284142494202e-02 1.831178553402423859e-02 -1.429680734872817993e-01 1.191186830401420593e-01 6.564291659742593765e-03 2.439235299825668335e-01 5.216074734926223755e-02 5.572351813316345215e-01 -2.080288529396057129e-02 3.505114931613206863e-03 -4.014788940548896790e-02 -2.511092126369476318e-01
3.659351170063018799e-02 -5.295636877417564392e-02 -1.598082482814788818e-02 -1.175855472683906555e-01 1.596942096948623657e-01 -5.178407579660415649e-02 1.619412451982498169e-01 -2.131425738334655762e-01 -1.652452535927295685e-02 2.104390040040016174e-02 -1.508384346961975098e-01 -1.877801418304443359e-01 -1.044299900531768799e-01 2.200400084257125854e-01 -2.977219223976135254e-01 -1.740915775299072266e-01 -3.117238171398639679e-02 2.203648984432220459e-01 -7.311136275529861450e-02 3.762647509574890137e-01 3.238382516428828239e-03 -4.632670804858207703e-02 -1.346710026264190674e-01 -5.723914876580238342e-02 9.564828127622604370e-02 -1.259833425283432007e-01 3.552417829632759094e-02 1.256643533706665039e-01 -3.013901412487030029e-01 -2.665183246135711670e-01 -1.205342561006546021e-01 -4.543619155883789062e-01
3.702539801597595215e-01 -1.345565170049667358e-02 2.046795934438705444e-01 2.586387991905212402e-01 9.525945037603378296e-02 2.270478606224060059e-01 8.114266395568847656e-02 2.621822245419025421e-02 9.327968209981918335e-02 -3.635895997285842896e-02 2.870060503482818604e-01 -6.102994084358215332e-02 -3.051092326641082764e-01 2.064626067876815796e-01 -1.791699826717376709e-01 -2.130247801542282104e-01 3.276246413588523865e-02 9.541263431310653687e-02 1.711546815931797028e-02 2.618092671036720276e-02 -7.180101703852415085e-03 1.530088186264038086e-01 -1.764030605554580688e-01 6.859069317579269409e-02 1.212842240929603577e-01 2.227340452373027802e-02 -1.944866180419921875e-01 5.714077875018119812e-02 1.441616006195545197e-02 -4.445586204528808594e-01 1.912656873464584351e-01 -1.247657313942909241e-01
-1.259316802024841309e-01 2.013198882341384888e-01 2.749581933021545410e-01 7.615336030721664429e-02 9.008990228176116943e-02 1.813357174396514893e-01 3.272531330585479736e-01 1.885281801223754883e-01 -1.004268303513526917e-01 -4.049626737833023071e-02 -1.737072318792343140e-02 -1.153941974043846130e-01 -2.669240534305572510e-01 1.923483163118362427e-01 -1.473149210214614868e-01 -3.031578473746776581e-02 1.660801321268081665e-01 -2.661492824554443359e-01 -2.002655714750289917e-01 8.699281513690948486e-02 2.284241914749145508e-01 -1.026066169142723083e-01 -8.565341681241989136e-02 9.372236579656600952e-02 -2.674739658832550049e-01 2.402299344539642334e-01 -1.961772590875625610e-01 1.428539454936981201e-01 1.800741851329803467e-01 -1.013271957635879517e-01 1.772764325141906738e-01 -1.875615268945693970e-01
3.239510357379913330e-01 -6.748893111944198608e-02 2.387702912092208862e-01 -2.034674286842346191e-01 1.441459804773330688e-01 -1.325619369745254517e-01 6.948127597570419312e-02 1.106633022427558899e-01 2.771500349044799805e-01 -5.610786005854606628e-02 -4.106311127543449402e-02 -8.949796855449676514e-02 -4.345296025276184082e-01 1.511711776256561279e-01 -1.421952545642852783e-01 -4.862219467759132385e-02 6.660860776901245117e-02 2.249559611082077026e-01 -2.169175893068313599e-01 1.386029124259948730e-01 -1.105984002351760864e-01 -2.293970584869384766e-01 -3.510229289531707764e-02 2.060986310243606567e-01 -1.621906645596027374e-02 -8.959592133760452271e-02 2.952807769179344177e-02 1.557026654481887817e-01 -2.564810812473297119e-01 1.142089217901229858e-01 8.448240906000137329e-02 -2.520285844802856445e-01
1.036799475550651550e-01 2.158156335353851318e-01 6.207798793911933899e-02 2.457055002450942993e-01 4.517165943980216980e-03 1.385396271944046021e-01 2.186276912689208984e-01 1.702360361814498901e-01 2.815495133399963379e-01 -1.476485729217529297e-01 1.061758026480674744e-01 1.637344956398010254e-01 -6.330469250679016113e-02 5.407433211803436279e-02 -3.656807541847229004e-01 -2.650683047249913216e-03 -1.469003558158874512e-01 9.199909120798110962e-02 1.113382354378700256e-01 2.865455150604248047e-01 3.382220864295959473e-02 1.336579117923974991e-02 3.533025830984115601e-02 3.184668719768524170e-02 2.192479372024536133e-01 2.403347007930278778e-02 -1.941593289375305176e-01 9.503488987684249878e-02 -4.214837774634361267e-02 -4.874484539031982422e-01 -8.504904061555862427e-02 -1.803278923034667969e-01
1.043392643332481384e-01 2.695336937904357910e-02 3.731059730052947998e-01 -2.907957322895526886e-02 5.163751170039176941e-02 4.972621425986289978e-02 1.402506381273269653e-01 1.425960659980773926e-01 2.303347736597061157e-01 -1.280177086591720581e-01 1.369004398584365845e-01 1.489149928092956543e-01 -2.304950952529907227e-01 4.013157635927200317e-02 -1.943374574184417725e-01 2.395677566528320312e-01 -9.515233337879180908e-02 1.326798647642135620e-01 -1.578581035137176514e-01 3.403229117393493652e-01 2.609624527394771576e-02 -1.115424185991287231e-01 -2.280966192483901978e-01 -4.115635901689529419e-02 -2.743812203407287598e-01 1.691900044679641724e-01 1.255605071783065796e-01 2.452876418828964233e-01 2.209123671054840088e-01 -2.354840189218521118e-01 2.906696498394012451e-02 -1.541056782007217407e-01
-3.605533763766288757e-02 3.268277272582054138e-02 -1.456875503063201904e-01 4.128083959221839905e-02 1.849567294120788574e-01 -8.492209017276763916e-02 2.895058393478393555e-01 2.531437575817108154e-01 2.482011355459690094e-02 -1.174852065742015839e-02 8.426780253648757935e-02 -7.836095988750457764e-02 -3.250234127044677734e-01 1.301798075437545776e-01 -5.068390369415283203e-01 -1.347548663616180420e-01 1.177353858947753906e-01 -1.828512698411941528e-01 1.648505926132202148e-01 2.937430441379547119e-01 -1.383846998214721680e-01 2.285194098949432373e-01 -1.734768450260162354e-01 -3.134405240416526794e-02 1.128152012825012207e-02 1.619909554719924927e-01 -1.561069637537002563e-01 -4.758337140083312988e-02 -1.370474509894847870e-02 -1.803138256072998047e-01 -3.584003448486328125e-02 -1.535160690546035767e-01
-1.007767468690872192e-01 -1.196560263633728027e-02 2.379704453051090240e-02 1.383235305547714233e-01 8.231140673160552979e-02 1.173622310161590576e-01 3.292612135410308838e-01 -2.445387421175837517e-03 -1.020168885588645935e-01 -1.002183184027671814e-01 1.379732321947813034e-02 -4.905600473284721375e-02 -4.321934580802917480e-01 -4.525518789887428284e-02 -2.646372914314270020e-01 7.500845938920974731e-02 -5.720186978578567505e-02 -2.254851609468460083e-01 -2.337579727172851562e-01 2.252180725336074829e-01 1.085474044084548950e-01 -6.115648150444030762e-02 -2.925640940666198730e-01 1.991274356842041016e-01 1.815915480256080627e-02 1.941339373588562012e-01 -9.432343393564224243e-02 -2.200770676136016846e-01 3.523601591587066650e-02 2.047292515635490417e-02 -1.812337934970855713e-01 -3.512577712535858154e-01
-5.531972274184226990e-03 -9.405622631311416626e-02 1.185463592410087585e-01 1.443866789340972900e-01 6.354622542858123779e-02 1.405114233493804932e-01 8.188128471374511719e-02 7.532859593629837036e-02 -5.607776716351509094e-02 1.790489852428436279e-01 1.822532266378402710e-01 2.420976608991622925e-01 -3.486558794975280762e-01 3.270136117935180664e-01 5.384305119514465332e-02 2.307795360684394836e-02 -2.316866628825664520e-02 -1.771067827939987183e-01 -1.224145591259002686e-01 1.864904910326004028e-01 -1.553034484386444092e-01 3.347411155700683594e-01 1.443639677017927170e-02 6.897211074829101562e-02 2.577558457851409912e-01 -2.830115705728530884e-02 -2.734690010547637939e-01 4.612804576754570007e-02 -2.117960751056671143e-01 -3.266243040561676025e-01 7.527240086346864700e-03 -2.062683850526809692e-01
1.900742053985595703e-01 1.968280225992202759e-01 4.663063883781433105e-01 2.103729732334613800e-02 -7.888360321521759033e-02 1.790333241224288940e-01 2.450346574187278748e-02 8.331252634525299072e-02 1.249180287122726440e-01 3.903087601065635681e-02 1.268042325973510742e-01 2.560563683509826660e-01 -9.841029345989227295e-02 1.628235727548599243e-01 -1.805585026741027832e-01 1.667029112577438354e-01 6.651454418897628784e-02 -1.992627978324890137e-01 -4.885670542716979980e-02 3.230242729187011719e-01 2.635937333106994629e-01 1.579185873270034790e-01 7.660988718271255493e-02 1.084426343441009521e-01 -7.852467894554138184e-02 1.807363778352737427e-01 -1.283988058567047119e-01 1.801153868436813354e-01 -8.382204174995422363e-02 -2.959684431552886963e-01 -7.372175902128219604e-02 -1.238619089126586914e-01
1.246115416288375854e-01 1.191724557429552078e-03 2.756868898868560791e-01 9.221638739109039307e-02 9.606200456619262695e-02 1.365484762936830521e-02 1.258641183376312256e-01 -1.250050030648708344e-02 2.805027761496603489e-04 -1.720434613525867462e-02 2.987949550151824951e-02 1.208409965038299561e-01 -3.594135642051696777e-01 1.325861960649490356e-01 -1.896741688251495361e-01 -8.950687199831008911e-02 -5.415073037147521973e-02 -1.275175660848617554e-01 -8.982955664396286011e-02 3.326416611671447754e-01 -1.917725503444671631e-01 2.612778842449188232e-01 1.728699654340744019e-01 -6.246497482061386108e-02 -3.945322334766387939e-01 1.892188936471939087e-01 3.692033514380455017e-02 6.403419375419616699e-02 -1.546140164136886597e-01 -3.537910282611846924e-01 1.776965260505676270e-01 -1.170495226979255676e-01
-1.137174144387245178e-01 -5.133504420518875122e-02 1.557370424270629883e-01 -1.570155918598175049e-01 -9.828596562147140503e-02 -1.431802511215209961e-01 2.463911771774291992e-01 -5.995515361428260803e-02 -4.444629698991775513e-02 -1.978290528059005737e-01 5.177631974220275879e-01 -7.117386907339096069e-02 -1.887532621622085571e-01 1.265770792961120605e-01 -1.935040391981601715e-02 -1.266384031623601913e-02 -1.527903378009796143e-01 -8.669718354940414429e-02 -1.364764273166656494e-01 3.073280751705169678e-01 -1.091504171490669250e-01 3.658205568790435791e-01 -1.341660320758819580e-02 4.655568301677703857e-02 8.487357199192047119e-02 -1.011905521154403687e-01 -1.936831921339035034e-01 2.091095596551895142e-01 -1.905021667480468750e-01 -2.181664109230041504e-01 1.475768745876848698e-03 -4.908599425107240677e-03
3.418249785900115967e-01 -5.002501234412193298e-02 2.822560966014862061e-01 1.184917762875556946e-01 1.011398956179618835e-01 9.037179499864578247e-02 2.253289222717285156e-01 2.637566030025482178e-01 2.108213156461715698e-01 2.142688333988189697e-01 9.016083180904388428e-02 2.047186046838760376e-01 -2.204219400882720947e-01 2.693271636962890625e-02 -2.727820277214050293e-01 1.637664586305618286e-01 1.172609850764274597e-01 9.938150644302368164e-02 -2.106489986181259155e-01 2.589432299137115479e-01 3.397107496857643127e-02 2.050689794123172760e-02 -2.175092324614524841e-02 -8.350038528442382812e-02 -4.298157617449760437e-02 1.810423880815505981e-01 7.858490571379661560e-03 2.631412148475646973e-01 1.889294981956481934e-01 -1.102101877331733704e-01 2.230781912803649902e-01 -1.080112159252166748e-01
-1.196719929575920105e-01 1.437529176473617554e-01 2.751207649707794189e-01 8.359745889902114868e-02 5.590372532606124878e-02 -2.393281608819961548e-01 2.186548113822937012e-01 3.244927525520324707e-01 3.010408282279968262e-01 -4.934869357384741306e-04 1.869227439165115356e-01 3.335876166820526123e-01 -2.446658611297607422e-01 7.768893986940383911e-02 -1.120135188102722168e-01 1.437688916921615601e-01 1.135970279574394226e-01 -4.811424762010574341e-02 -1.540833115577697754e-01 1.268197894096374512e-01 1.448328644037246704e-01 -2.288848161697387695e-01 -4.965657740831375122e-02 -2.621915936470031738e-01 7.453073281794786453e-03 2.622354216873645782e-02 -7.752931118011474609e-02 1.523245126008987427e-01 6.085539609193801880e-02 -9.929776936769485474e-02 1.028846669942140579e-02 -2.993658781051635742e-01
1.330950111150741577e-01 1.041444167494773865e-01 3.353115916252136230e-01 1.986225843429565430e-01 1.723529584705829620e-02 -1.490522921085357666e-01 1.726522594690322876e-01 2.109168767929077148e-01 -1.507213711738586426e-01 -4.714692384004592896e-02 4.749602451920509338e-02 6.366317719221115112e-02 -2.085815817117691040e-01 7.664012163877487183e-02 -2.112037241458892822e-01 -8.201047033071517944e-02 -7.974343746900558472e-02 -8.131969720125198364e-02 -2.775273285806179047e-02 7.234083861112594604e-02 2.507511675357818604e-01 -6.644874066114425659e-02 -3.420570790767669678e-01 5.330405756831169128e-02 -1.324483007192611694e-01 2.133112549781799316e-01 -1.761052459478378296e-01 2.275080531835556030e-01 -6.514082103967666626e-02 -4.192824959754943848e-01 1.957249343395233154e-01 -1.432040035724639893e-01
2.047897875308990479e-02 -9.856754541397094727e-02 1.143842712044715881e-01 6.537663936614990234e-02 2.272855341434478760e-01 -2.324607223272323608e-01 8.513241261243820190e-02 3.874642774462699890e-02 8.688329905271530151e-02 -1.431520581245422363e-01 -1.774838566780090332e-02 7.683395594358444214e-02 -2.458326667547225952e-01 1.278736293315887451e-01 -2.541000247001647949e-01 -1.743240654468536377e-01 2.480428665876388550e-02 1.616506427526473999e-01 -2.806086838245391846e-01 4.254682362079620361e-01 1.020924746990203857e-01 -7.366993278264999390e-02 -1.663053482770919800e-01 2.521910071372985840e-01 4.409840330481529236e-03 -1.240301355719566345e-01 -4.475723952054977417e-02 -1.638284176588058472e-01 -2.315102964639663696e-01 6.123922392725944519e-02 2.031793631613254547e-02 -3.955202996730804443e-01
5.938196089118719101e-03 1.867338865995407104e-01 2.176096588373184204e-01 -1.183684617280960083e-01 6.286340951919555664e-02 -3.156232237815856934e-01 9.892966598272323608e-03 -1.114863455295562744e-01 2.367872148752212524e-01 -1.837349236011505127e-01 5.289427936077117920e-02 -8.622223685961216688e-05 -2.508642673492431641e-01 9.546757489442825317e-02 -7.721317559480667114e-02 -1.674421429634094238e-01 -8.551884442567825317e-03 -2.576283812522888184e-01 -1.843883097171783447e-02 -2.521146787330508232e-03 1.519219875335693359e-01 2.116665989160537720e-01 6.397913396358489990e-02 1.060548424720764160e-01 -1.407877802848815918e-01 -8.439914882183074951e-02 9.766027331352233887e-02 5.508593320846557617e-01 5.763076245784759521e-02 6.772751361131668091e-02 -8.542227745056152344e-02 -2.895063161849975586e-01
-4.290296509861946106e-02 1.519009321928024292e-01 -2.538838982582092285e-02 2.765718996524810791e-01 1.656560599803924561e-01 -1.070790886878967285e-01 1.725937873125076294e-01 -7.796406745910644531e-02 -6.568697839975357056e-02 -1.955620944499969482e-01 2.689743638038635254e-01 3.033251166343688965e-01 -2.317345738410949707e-01 4.947177320718765259e-02 2.341027557849884033e-02 -1.161075308918952942e-01 -1.299917232245206833e-02 4.613723978400230408e-02 3.384619578719139099e-02 2.124177366495132446e-01 -1.005917638540267944e-01 1.671616733074188232e-01 -9.393700212240219116e-02 2.047209888696670532e-01 1.266355663537979126e-01 3.125151693820953369e-01 7.367403805255889893e-02 3.522811532020568848e-01 -1.091265380382537842e-01 -1.823610216379165649e-01 -1.655965149402618408e-01 -3.048023581504821777e-01
1.304945796728134155e-01 3.776197135448455811e-02 1.366942971944808960e-01 -1.099457293748855591e-01 -1.611085832118988037e-01 -9.881284832954406738e-02 -3.422045335173606873e-02 -5.956976488232612610e-02 1.563737243413925171e-01 -5.015897378325462341e-02 1.778514683246612549e-01 -9.625131636857986450e-02 -1.967700272798538208e-01 -5.127659812569618225e-02 -2.849881350994110107e-01 -2.676581442356109619e-01 -1.480984836816787720e-01 -2.532014846801757812e-01 4.735527932643890381e-02 1.040898486971855164e-01 -2.066673785448074341e-01 4.589939713478088379e-01 -1.696270853281021118e-01 -1.346821486949920654e-01 1.246926560997962952e-01 -1.420144140720367432e-01 9.848660975694656372e-02 3.096026778221130371e-01 3.795696049928665161e-02 -2.070560008287429810e-01 1.330916732549667358e-01 -2.134114950895309448e-01
1.541680693626403809e-01 3.343150019645690918e-01 1.296149343252182007e-01 -2.338849902153015137e-01 2.047753334045410156e-01 6.282931566238403320e-02 2.686257362365722656e-01 -2.206115871667861938e-01 9.187727421522140503e-02 7.117138803005218506e-02 2.273171842098236084e-01 1.751409024000167847e-01 -2.685873508453369141e-01 -1.315017938613891602e-01 -2.796753346920013428e-01 6.405565887689590454e-02 -2.952377777546644211e-03 6.066225469112396240e-02 -1.729795150458812714e-02 -1.454438641667366028e-02 5.226119235157966614e-02 -4.255684092640876770e-02 -3.232982009649276733e-02 -2.676435112953186035e-01 -1.750395148992538452e-01 1.845486760139465332e-01 -2.080951929092407227e-01 2.832116782665252686e-01 -6.858380511403083801e-03 -2.322400733828544617e-02 -9.384052455425262451e-02 -2.821779847145080566e-01
-1.276409812271595001e-02 2.923485822975635529e-02 2.451339364051818848e-01 -4.276008158922195435e-02 -6.351409107446670532e-02 2.216622680425643921e-01 1.952313929796218872e-01 -8.350196480751037598e-02 -3.684394061565399170e-02 -3.387344181537628174e-01 -1.003362704068422318e-02 8.121387660503387451e-02 -2.947134077548980713e-01 -8.300752937793731689e-02 -2.315405309200286865e-01 -2.259613126516342163e-01 -2.026604674756526947e-02 4.149055778980255127e-01 -2.014407366514205933e-01 1.863708347082138062e-01 -2.437574416399002075e-02 2.706715464591979980e-01 -2.411653399467468262e-01 6.466843932867050171e-02 1.001408919692039490e-01 3.877079486846923828e-02 -8.662940561771392822e-02 4.684275761246681213e-02 5.664044991135597229e-02 -2.355929017066955566e-01 -2.228129357099533081e-01 -6.275955587625503540e-02
8.857273310422897339e-02 4.314097762107849121e-01 3.414710462093353271e-01 -1.602290719747543335e-01 3.274990320205688477e-01 6.919586658477783203e-02 2.414774745702743530e-01 -2.403342425823211670e-01 6.834042072296142578e-02 1.228380352258682251e-01 1.914705336093902588e-01 -3.704099357128143311e-02 -2.322495728731155396e-01 -5.295022577047348022e-02 -2.871792912483215332e-01 1.547149568796157837e-01 -7.340692728757858276e-02 1.424077246338129044e-02 -8.724225312471389771e-02 2.607020139694213867e-01 4.852605238556861877e-02 -3.834426030516624451e-02 -1.354755759239196777e-01 -6.803119182586669922e-02 -1.918091177940368652e-01 -2.113710856065154076e-03 -3.094677627086639404e-02 7.666330039501190186e-02 -7.492943108081817627e-02 5.035252869129180908e-02 -2.161369770765304565e-01 -9.074126929044723511e-02
4.968473315238952637e-02 8.034797757863998413e-02 3.969366848468780518e-01 2.551524937152862549e-01 2.787163853645324707e-02 -1.478945016860961914e-01 3.126457035541534424e-01 -1.237381845712661743e-01 6.032428890466690063e-02 -2.196949124336242676e-01 2.197315096855163574e-01 1.723919659852981567e-01 -3.283397853374481201e-01 1.192025467753410339e-01 -1.675242483615875244e-01 1.291712094098329544e-02 -5.686223879456520081e-02 4.303476214408874512e-02 7.535722851753234863e-02 1.102279275655746460e-01 -2.220161855220794678e-01 1.333650648593902588e-01 2.860190570354461670e-01 -4.401529207825660706e-02 -8.478027582168579102e-02 1.856477707624435425e-01 1.283542662858963013e-01 1.290274411439895630e-01 -1.277298182249069214e-01 -2.478762567043304443e-01 1.052509769797325134e-01 -1.233117654919624329e-01
2.335596531629562378e-01 1.297862231731414795e-01 7.949554920196533203e-02 -2.823237776756286621e-01 1.638393104076385498e-02 2.431007772684097290e-01 2.004288583993911743e-01 8.354014158248901367e-02 -1.219025701284408569e-01 -4.762943834066390991e-02 1.184282898902893066e-01 -2.377612143754959106e-01 -1.904080361127853394e-01 2.854800522327423096e-01 -1.625598520040512085e-01 -2.108880281448364258e-01 2.504568174481391907e-02 -2.406144700944423676e-02 -7.770025730133056641e-02 1.822993457317352295e-01 1.255579441785812378e-01 4.468872025609016418e-02 -2.933742403984069824e-01 3.206627368927001953e-01 -1.154700294137001038e-01 -7.241280376911163330e-02 -9.878021478652954102e-02 2.663281261920928955e-01 6.197055801749229431e-02 -1.186755299568176270e-01 -2.007970362901687622e-01 -2.346991449594497681e-01
2.075310647487640381e-01 -1.785954646766185760e-02 1.495791077613830566e-01 2.129010483622550964e-02 4.444673061370849609e-01 -7.118979841470718384e-02 -3.106200508773326874e-02 1.072423346340656281e-02 6.893686950206756592e-02 1.660066246986389160e-01 1.856886446475982666e-01 7.895242422819137573e-03 -3.056215047836303711e-01 -6.103380396962165833e-02 -2.474845498800277710e-01 -5.276549234986305237e-02 3.642301633954048157e-02 -3.266374766826629639e-02 1.669159084558486938e-01 1.773800849914550781e-01 3.303768634796142578e-01 -1.992217749357223511e-01 -2.593196034431457520e-01 1.782986819744110107e-01 1.377465575933456421e-01 1.477472931146621704e-01 -5.607267096638679504e-02 -1.045595780014991760e-01 -1.367672979831695557e-01 -4.684043303132057190e-02 1.410573422908782959e-01 -3.111269474029541016e-01
2.844011187553405762e-01 6.972973048686981201e-02 1.618831753730773926e-01 -9.367115050554275513e-02 -8.706522732973098755e-02 -3.094395697116851807e-01 2.802397869527339935e-02 3.248908817768096924e-01 2.368426918983459473e-01 -1.429089307785034180e-01 1.660161763429641724e-01 1.756548881530761719e-03 -1.115434840321540833e-01 -3.113290295004844666e-02 -2.631281614303588867e-01 -2.002195715904235840e-01 8.896428346633911133e-02 -1.452390700578689575e-01 -2.486576139926910400e-01 3.788620606064796448e-02 1.412974148988723755e-01 -7.294901460409164429e-02 -1.212587878108024597e-01 -5.011760070919990540e-02 6.874584406614303589e-02 1.290531754493713379e-01 1.107287630438804626e-01 1.481581032276153564e-01 1.149415671825408936e-01 -2.664172649383544922e-01 3.414169549942016602e-01 -2.272853553295135498e-01
1.675599217414855957e-01 -1.045057252049446106e-01 2.021484822034835815e-01 -1.622379124164581299e-01 -1.435679346323013306e-01 2.364148646593093872e-01 -4.434959497302770615e-03 4.206452965736389160e-01 4.859362170100212097e-02 -1.476178616285324097e-01 4.797554761171340942e-02 1.552851200103759766e-01 -2.708558142185211182e-01 -8.590965718030929565e-02 -2.155717313289642334e-01 8.095015585422515869e-02 -6.374758481979370117e-02 2.463386952877044678e-02 -2.322426140308380127e-01 -1.879020482301712036e-01 8.066160231828689575e-02 1.695694029331207275e-02 -1.410660594701766968e-01 1.816286742687225342e-01 -4.045242443680763245e-02 8.120237290859222412e-02 -1.186636388301849365e-01 3.761486709117889404e-01 2.351663634181022644e-02 3.964973986148834229e-02 -7.714907079935073853e-02 -3.613074421882629395e-01
2.548685073852539062e-01 1.470197588205337524e-01 1.726508289575576782e-01 2.186891995370388031e-02 6.000620778650045395e-03 1.820715814828872681e-01 1.886685341596603394e-01 2.509460747241973877e-01 1.401000916957855225e-01 -9.463372081518173218e-02 2.751155197620391846e-01 2.791011147201061249e-02 -1.143310070037841797e-01 1.461897939443588257e-01 -2.910889498889446259e-02 1.651955693960189819e-01 7.706134021282196045e-02 -2.057599425315856934e-01 -2.162500098347663879e-02 5.248202681541442871e-01 8.608613908290863037e-02 1.058050692081451416e-01 -1.615542620420455933e-01 2.051555067300796509e-01 -1.090049743652343750e-01 2.124026715755462646e-01 4.476948082447052002e-02 9.197600930929183960e-02 -1.669068187475204468e-01 2.763191051781177521e-02 2.295844703912734985e-01 -1.548832654953002930e-01
1.463069487363100052e-02 1.221283152699470520e-01 2.398936450481414795e-01 -7.037569582462310791e-02 1.128309592604637146e-02 -7.056899368762969971e-03 -6.689804047346115112e-02 5.415871366858482361e-02 3.264316618442535400e-01 -1.276782453060150146e-01 1.430877447128295898e-01 1.748527586460113525e-02 -2.141485661268234253e-01 3.700716421008110046e-02 -1.158947348594665527e-01 2.055059224367141724e-01 3.263030201196670532e-02 -9.300495684146881104e-02 -1.852509230375289917e-01 2.938391566276550293e-01 1.933254003524780273e-01 -2.549926638603210449e-01 -6.183915957808494568e-02 6.972276419401168823e-02 1.676288396120071411e-01 -2.244395762681961060e-02 -9.585981070995330811e-02 -1.074734926223754883e-01 -1.683042794466018677e-01 -4.776173233985900879e-01 -1.841100603342056274e-01 -2.951463758945465088e-01
-4.988851398229598999e-02 9.012543410062789917e-02 3.003042340278625488e-01 -1.518575996160507202e-01 1.148576214909553528e-01 -1.197264268994331360e-01 2.015605717897415161e-01 -3.497262299060821533e-01 -1.745014935731887817e-01 -3.847990557551383972e-02 3.747782409191131592e-01 9.402997791767120361e-02 -2.514316141605377197e-01 -1.222658995538949966e-02 -7.969342917203903198e-02 -1.691960394382476807e-01 2.308230847120285034e-01 -6.350605934858322144e-02 -1.121188178658485413e-01 1.487649977207183838e-01 1.933331787586212158e-01 1.371782645583152771e-02 1.157398298382759094e-01 1.695434898138046265e-01 -1.899400800466537476e-01 -3.556707873940467834e-02 -7.098306715488433838e-02 3.170496821403503418e-01 -8.217162452638149261e-03 7.842164486646652222e-02 7.219213247299194336e-02 -2.829397320747375488e-01
2.589919865131378174e-01 5.939721688628196716e-02 3.346756398677825928e-01 1.362565755844116211e-01 2.001167088747024536e-02 -2.710964530706405640e-02 -6.659097224473953247e-02 -1.074277833104133606e-01 3.293657302856445312e-02 -8.662027865648269653e-02 1.872797459363937378e-01 3.249355033040046692e-02 -3.847664296627044678e-01 2.878914475440979004e-01 -6.987419724464416504e-02 8.915705978870391846e-02 -1.565468162298202515e-01 1.484255492687225342e-01 1.146837845444679260e-01 1.953037530183792114e-01 6.866235285997390747e-02 1.586660295724868774e-01 7.339952141046524048e-02 -2.577604651451110840e-01 -9.306442737579345703e-02 2.427083402872085571e-01 8.216666430234909058e-02 -1.556840445846319199e-02 -1.071189716458320618e-01 -3.506684005260467529e-01 1.859852224588394165e-01 -2.238070815801620483e-01
-9.458294510841369629e-02 -1.400970518589019775e-01 5.189749225974082947e-02 -2.868915200233459473e-01 -1.291972585022449493e-02 -1.103483587503433228e-01 4.946924448013305664e-01 1.748544722795486450e-01 -3.642918542027473450e-02 1.428639143705368042e-02 1.015949472784996033e-01 1.348831355571746826e-01 -4.137344658374786377e-01 5.121133476495742798e-02 -1.840439438819885254e-01 -4.818847775459289551e-02 -1.024295985698699951e-01 -6.932131201028823853e-02 -7.150452584028244019e-02 -6.716341525316238403e-02 8.689431846141815186e-02 5.928011983633041382e-02 -2.573213577270507812e-01 2.548558413982391357e-01 9.176450222730636597e-02 -1.268788576126098633e-01 -7.487117499113082886e-02 1.986977756023406982e-01 1.042492166161537170e-01 1.370962709188461304e-01 -4.305418580770492554e-02 -3.007910251617431641e-01
8.570037782192230225e-02 -4.222769290208816528e-02 1.026487573981285095e-01 -3.617387413978576660e-01 1.080505102872848511e-01 8.317051082849502563e-02 1.240170076489448547e-01 1.653976738452911377e-01 1.121996790170669556e-01 -6.599786877632141113e-02 1.875413930974900723e-03 -2.208538949489593506e-01 -1.676288694143295288e-01 5.655074492096900940e-02 -3.029676377773284912e-01 -2.158232629299163818e-01 1.592843383550643921e-01 1.262594014406204224e-02 -4.220572113990783691e-01 1.396560817956924438e-01 -5.347296968102455139e-02 -9.984565526247024536e-02 1.902936846017837524e-01 1.086469963192939758e-01 3.127214014530181885e-01 1.763169169425964355e-01 -5.175402760505676270e-02 1.223908141255378723e-01 -2.052007168531417847e-01 -7.863994687795639038e-02 -4.815856739878654480e-02 -2.675786316394805908e-01
4.685137048363685608e-02 -2.659092247486114502e-01 1.256854534149169922e-01 3.122851252555847168e-02 5.005221813917160034e-02 2.270715534687042236e-01 5.274305865168571472e-02 -2.334027551114559174e-02 3.257457865402102470e-03 1.392661631107330322e-01 3.024334013462066650e-01 -9.819140285253524780e-02 -3.360296487808227539e-01 1.702575385570526123e-02 -3.798086643218994141e-01 1.195824518799781799e-01 -2.230354771018028259e-02 4.272099584341049194e-02 -1.608223188668489456e-03 4.644756019115447998e-02 1.301815509796142578e-01 3.465724736452102661e-02 -1.859390176832675934e-02 -9.811017662286758423e-02 8.990525454282760620e-02 3.419623970985412598e-01 -2.385231852531433105e-02 3.131839036941528320e-01 -3.706726729869842529e-01 -4.812622815370559692e-02 -2.183127105236053467e-01 -1.304113417863845825e-01
1.266089081764221191e-01 2.966470420360565186e-01 2.702340185642242432e-01 -2.304863650351762772e-03 5.009320378303527832e-02 -1.826656907796859741e-01 4.875306412577629089e-02 9.218935668468475342e-02 2.165889739990234375e-01 -1.847716569900512695e-01 -7.378844171762466431e-02 -2.344319364055991173e-03 -3.793102502822875977e-01 1.994969137012958527e-02 -1.862041503190994263e-01 3.183608949184417725e-01 -3.363883122801780701e-02 1.033247541636228561e-02 -2.845421135425567627e-01 1.442463845014572144e-01 2.060307115316390991e-01 -1.673445850610733032e-02 -8.502016961574554443e-02 -1.962812691926956177e-01 -6.983456760644912720e-02 -7.959719002246856689e-02 9.756486117839813232e-02 1.782267689704895020e-01 7.716380804777145386e-02 -3.408469557762145996e-01 -2.060297429561614990e-01 -2.858851850032806396e-02
3.215203434228897095e-02 1.151748150587081909e-01 6.230388954281806946e-02 -5.410569906234741211e-02 -6.271422840654850006e-03 1.794589161872863770e-01 1.138519123196601868e-02 1.188770681619644165e-01 1.011632382869720459e-02 -1.079441234469413757e-01 3.303515911102294922e-01 -1.471005082130432129e-01 -3.459267616271972656e-01 2.434393391013145447e-02 -3.059733211994171143e-01 -2.656127512454986572e-01 2.781101763248443604e-01 -1.103605106472969055e-01 -5.976429954171180725e-02 -7.477120310068130493e-02 3.171184957027435303e-01 2.163005769252777100e-01 -2.897871099412441254e-02 -1.681593991816043854e-02 -2.332760244607925415e-01 2.244091331958770752e-01 1.039626076817512512e-01 1.179292351007461548e-01 -6.061671301722526550e-02 -2.980713918805122375e-02 1.754718124866485596e-01 -3.056584596633911133e-01
-3.378347679972648621e-02 -1.881106793880462646e-01 1.730620115995407104e-01 -9.465048462152481079e-02 2.791563868522644043e-01 1.373598128557205200e-01 2.156938910484313965e-01 -4.437069222331047058e-02 -1.362993847578763962e-02 -1.695226281881332397e-01 1.874878108501434326e-01 1.148284971714019775e-02 -1.969606727361679077e-01 -2.642832696437835693e-01 -2.891915738582611084e-01 -1.807460784912109375e-01 5.264187231659889221e-02 1.470464318990707397e-01 -1.025421395897865295e-01 -2.737099118530750275e-02 1.924527734518051147e-01 -8.930452167987823486e-02 -6.169251725077629089e-02 -3.605887666344642639e-02 1.239826828241348267e-01 1.083667129278182983e-01 -2.730555534362792969e-01 2.680338025093078613e-01 -4.421534538269042969e-01 -5.426810681819915771e-02 -1.579001545906066895e-01 -8.635319769382476807e-02
1.898706518113613129e-02 2.730716466903686523e-01 4.631358757615089417e-02 -2.132957130670547485e-01 4.409347176551818848e-01 -1.463937014341354370e-01 1.008895784616470337e-01 1.730806007981300354e-02 -1.144270226359367371e-01 -1.223008558154106140e-01 4.393256455659866333e-02 4.289655759930610657e-02 -2.134481370449066162e-01 -2.175763249397277832e-01 -1.285158842802047729e-01 4.330797120928764343e-02 -7.816264033317565918e-02 1.552069932222366333e-01 -1.135813221335411072e-01 1.774636954069137573e-01 -1.133081763982772827e-01 7.221433520317077637e-02 8.011715114116668701e-02 1.067645251750946045e-01 2.100540846586227417e-01 9.791765362024307251e-02 -1.600075215101242065e-01 2.860990166664123535e-01 -2.243286371231079102e-01 -1.243648398667573929e-02 1.244876608252525330e-01 -4.127726554870605469e-01
-2.095011435449123383e-02 2.622790634632110596e-01 2.308321148157119751e-01 2.769030863419175148e-03 2.055463790893554688e-01 -1.009982358664274216e-02 2.722813785076141357e-01 -1.781808733940124512e-01 5.113730207085609436e-03 2.283616364002227783e-02 1.375668942928314209e-01 -3.655829429626464844e-01 -2.808987796306610107e-01 5.181371420621871948e-02 -1.084207594394683838e-01 1.615066453814506531e-02 -9.002386033535003662e-02 -1.575574725866317749e-01 9.201148524880409241e-03 8.912622183561325073e-02 -7.621320337057113647e-02 9.203244000673294067e-02 -3.537653386592864990e-01 -4.463346675038337708e-02 -3.706265985965728760e-02 -1.271460056304931641e-01 6.939006969332695007e-03 3.076969683170318604e-01 -2.641271650791168213e-01 -6.394118070602416992e-02 1.162962839007377625e-01 -3.170107603073120117e-01
7.702224701642990112e-02 3.446250781416893005e-02 1.295356899499893188e-01 2.298993021249771118e-01 1.606932729482650757e-01 1.667077243328094482e-01 2.234984785318374634e-01 -1.681698262691497803e-01 3.807551413774490356e-02 2.168825455009937286e-02 -6.156691163778305054e-02 -2.537951618432998657e-02 -1.825438737869262695e-01 -4.125563800334930420e-02 -1.373294442892074585e-01 -1.293472349643707275e-01 -1.191657260060310364e-01 1.709829866886138916e-01 2.679443955421447754e-01 4.042811095714569092e-01 -1.105377003550529480e-01 1.218765899538993835e-01 -4.687752947211265564e-02 3.222936987876892090e-01 4.967119917273521423e-02 2.074313014745712280e-01 -8.934923261404037476e-02 4.190100729465484619e-01 -4.978071153163909912e-02 -1.577852368354797363e-01 -6.861487030982971191e-02 -2.036785632371902466e-01
9.773999452590942383e-02 1.323134750127792358e-01 2.738508582115173340e-02 1.965014338493347168e-01 -5.019991099834442139e-02 -1.329763978719711304e-01 4.357738196849822998e-01 6.968505680561065674e-02 -1.665920466184616089e-01 1.541260629892349243e-01 1.879255473613739014e-02 1.554842889308929443e-01 -3.576772212982177734e-01 2.584996446967124939e-02 -7.139001786708831787e-02 -1.853286474943161011e-01 7.310385257005691528e-02 4.206207767128944397e-02 -1.065604612231254578e-01 1.811901330947875977e-01 1.704964488744735718e-01 -3.386859223246574402e-02 2.495024912059307098e-02 -5.912145227193832397e-02 -5.502442643046379089e-02 3.649519681930541992e-01 -2.144224941730499268e-01 1.692505627870559692e-01 -2.116341292858123779e-01 -3.268664777278900146e-01 -2.707122825086116791e-02 -1.603206247091293335e-01
6.490410305559635162e-03 1.482578963041305542e-01 5.388525128364562988e-02 -6.267565488815307617e-02 2.314056828618049622e-02 1.116648763418197632e-01 1.057973131537437439e-01 1.771093904972076416e-02 1.105587258934974670e-01 -5.729983747005462646e-02 9.199742972850799561e-02 -1.757373660802841187e-02 -3.554520010948181152e-01 -2.269054949283599854e-01 -8.013179898262023926e-02 -3.648133203387260437e-02 2.777914106845855713e-01 1.395611166954040527e-01 -9.251319617033004761e-02 2.861421704292297363e-01 1.286752521991729736e-01 3.899368643760681152e-02 -7.380520552396774292e-02 1.306647155433893204e-02 -9.416341036558151245e-02 -2.855911850929260254e-01 -1.297743469476699829e-01 -2.721957564353942871e-01 -2.008741721510887146e-02 -3.514079749584197998e-01 -2.888174727559089661e-02 -4.689433574676513672e-01
-5.514380335807800293e-02 -3.572195768356323242e-02 2.756013870239257812e-01 1.772271692752838135e-01 1.351483017206192017e-01 5.587803572416305542e-02 1.946382075548171997e-01 -9.967127442359924316e-02 1.078588068485260010e-01 -8.526562154293060303e-02 1.179877594113349915e-01 9.631963819265365601e-02 -1.020870581269264221e-01 2.321629822254180908e-01 -2.612633109092712402e-01 -2.064733058214187622e-01 7.144597172737121582e-02 4.667749255895614624e-02 -1.395265460014343262e-01 3.089588880538940430e-01 -2.193236052989959717e-01 1.570009738206863403e-01 2.735025882720947266e-01 7.937221974134445190e-02 -3.687055408954620361e-01 1.028035953640937805e-01 7.749076467007398605e-03 1.185560226440429688e-01 -1.772879958152770996e-01 -2.961306571960449219e-01 4.628973826766014099e-02 -2.093821316957473755e-01
1.045356020331382751e-01 4.018989801406860352e-01 1.621112227439880371e-02 -6.575512140989303589e-02 1.536319106817245483e-01 7.679195702075958252e-02 3.415577113628387451e-01 -7.796169817447662354e-02 -1.532382369041442871e-01 2.870484292507171631e-01 1.852626949548721313e-01 -2.799389958381652832e-01 -3.361657261848449707e-01 -7.217106968164443970e-02 -8.713559806346893311e-02 3.691719844937324524e-03 3.755154833197593689e-02 -6.344513595104217529e-02 2.149821072816848755e-01 9.230682253837585449e-02 7.836606353521347046e-02 2.678341269493103027e-01 -1.256988495588302612e-01 -9.471115469932556152e-02 -5.305824056267738342e-02 -2.316568791866302490e-02 -1.320137176662683487e-02 2.055007219314575195e-01 -1.208184435963630676e-01 -4.110950604081153870e-02 1.689405739307403564e-01 -2.700552344322204590e-01
1.878254413604736328e-01 3.812406957149505615e-01 3.483985960483551025e-01 -3.320454061031341553e-01 9.773311018943786621e-02 4.764901474118232727e-02 2.487271875143051147e-01 -3.485037088394165039e-01 9.399014711380004883e-02 -4.560344666242599487e-02 3.404230475425720215e-01 6.347869336605072021e-02 -1.303107440471649170e-01 -2.816079370677471161e-02 -4.072693735361099243e-02 1.110103577375411987e-01 -8.823581784963607788e-02 -2.331700874492526054e-03 6.932795047760009766e-02 2.164274007081985474e-01 5.327733606100082397e-02 6.675691157579421997e-02 -1.402444392442703247e-01 -5.415258184075355530e-02 -1.679133623838424683e-01 7.665066421031951904e-02 -6.189264729619026184e-02 9.932398051023483276e-02 -5.768958106637001038e-02 -1.903813332319259644e-01 -1.923202425241470337e-01 -1.278725266456604004e-01
1.537962257862091064e-01 8.593504875898361206e-02 9.721201658248901367e-02 9.059393405914306641e-02 5.417229235172271729e-02 2.903579548001289368e-02 -6.189981848001480103e-02 1.847151666879653931e-01 2.136997729539871216e-01 -2.135627418756484985e-01 1.073738336563110352e-01 3.476288868114352226e-03 -3.003209233283996582e-01 4.347134847193956375e-03 -1.396937519311904907e-01 1.595451235771179199e-01 -3.567343950271606445e-02 7.058206945657730103e-02 -2.839859127998352051e-01 2.884129285812377930e-01 1.952673867344856262e-02 1.334158927202224731e-01 3.400410711765289307e-02 -1.298110932111740112e-01 2.069210857152938843e-01 -7.076754700392484665e-04 -2.077717334032058716e-02 -2.371165305376052856e-01 1.596197634935379028e-01 -1.487996876239776611e-01 -1.195741966366767883e-01 -5.512837171554565430e-01
-5.483290925621986389e-02 2.218202352523803711e-01 1.547411829233169556e-01 -1.736982762813568115e-01 3.941419124603271484e-01 1.400189548730850220e-01 1.374076604843139648e-01 1.965613663196563721e-01 2.561298757791519165e-02 -5.418991297483444214e-02 2.029394358396530151e-01 1.279487460851669312e-01 -1.036300696432590485e-02 -3.757503256201744080e-02 -2.135613262653350830e-01 8.549907058477401733e-02 -2.013465613126754761e-01 7.126192748546600342e-02 -6.372178345918655396e-02 2.551982924342155457e-02 -4.395933449268341064e-02 1.873749643564224243e-01 1.054869666695594788e-01 -1.333228349685668945e-01 5.255697667598724365e-02 2.034595794975757599e-02 -1.556216478347778320e-01 2.971460223197937012e-01 -4.609394967555999756e-01 -9.045331180095672607e-02 2.048810720443725586e-01 -2.258957773447036743e-01
1.864603608846664429e-01 1.504326164722442627e-01 3.917920291423797607e-01 1.268786638975143433e-01 -9.899530559778213501e-02 -2.888549491763114929e-02 6.667317450046539307e-02 1.446314901113510132e-01 2.209114283323287964e-01 2.290998548269271851e-01 -8.994152396917343140e-02 1.874770969152450562e-01 -3.208153843879699707e-01 -7.169407606124877930e-02 -3.867599070072174072e-01 2.138131856918334961e-01 1.211870461702346802e-01 -5.758183076977729797e-03 -9.474688768386840820e-02 1.544761806726455688e-01 2.118098437786102295e-01 1.334590315818786621e-01 6.987906992435455322e-02 -5.907763913273811340e-02 5.219263583421707153e-02 2.800506167113780975e-02 2.502742409706115723e-01 2.910548150539398193e-01 6.087410449981689453e-02 -1.215181648731231689e-01 -2.909419685602188110e-02 -1.825174875557422638e-02
-1.573907732963562012e-01 1.299326568841934204e-01 1.801433563232421875e-01 -1.438605189323425293e-01 2.681116163730621338e-01 1.416289061307907104e-01 1.850610524415969849e-01 -5.156897380948066711e-02 -3.760744631290435791e-02 4.829165339469909668e-02 -6.155233457684516907e-02 -3.334134817123413086e-02 2.415895462036132812e-02 1.295004636049270630e-01 -1.129489019513130188e-01 1.404773294925689697e-01 1.223303303122520447e-01 2.653538882732391357e-01 -3.081940412521362305e-01 1.275834143161773682e-01 8.994643390178680420e-02 2.512554824352264404e-01 1.959291994571685791e-01 2.224008589982986450e-01 9.645700454711914062e-02 1.928984373807907104e-01 -2.243289053440093994e-01 1.355160027742385864e-01 -1.601603180170059204e-01 -1.077168285846710205e-01 1.696845591068267822e-01 -4.253221750259399414e-01
1.477456390857696533e-01 -1.405633240938186646e-01 1.223837509751319885e-01 -3.948563337326049805e-02 1.032188013195991516e-01 2.800441384315490723e-01 -1.474498677998781204e-02 5.545257031917572021e-02 2.687626183032989502e-01 -1.274793744087219238e-01 2.483472079038619995e-01 3.041910231113433838e-01 9.904596209526062012e-02 1.481483131647109985e-01 -6.325501948595046997e-02 1.703175753355026245e-01 7.023411989212036133e-02 -1.940798163414001465e-01 3.087608329951763153e-02 2.569053471088409424e-01 1.449924111366271973e-01 1.409123465418815613e-02 -1.340884864330291748e-01 -5.609233677387237549e-02 -1.884852349758148193e-02 1.857752650976181030e-01 -2.780238687992095947e-01 2.757368385791778564e-01 -1.756149977445602417e-01 -3.024759888648986816e-01 -8.091467618942260742e-02 -2.703123986721038818e-01
1.081720888614654541e-01 -1.839748769998550415e-01 2.055447101593017578e-01 1.638751626014709473e-01 1.002854481339454651e-01 -1.192596256732940674e-01 1.037289872765541077e-01 -8.138744160532951355e-03 1.236935928463935852e-01 -1.454314496368169785e-02 1.838006973266601562e-01 1.377037465572357178e-01 -2.171511799097061157e-01 7.621215283870697021e-02 -3.741301596164703369e-01 -2.163965404033660889e-01 -1.201276481151580811e-01 -6.317543983459472656e-02 -1.382219139486551285e-02 2.990674972534179688e-01 -1.845150142908096313e-01 1.737661957740783691e-01 2.399651259183883667e-01 -9.462735615670681000e-03 -3.381575644016265869e-01 1.507212221622467041e-01 -2.082171477377414703e-02 1.283797621726989746e-01 -8.649757504463195801e-02 -3.072572946548461914e-01 -9.278276562690734863e-02 -2.185740172863006592e-01
1.851334571838378906e-01 -7.472794502973556519e-02 1.621759086847305298e-01 -3.728569149971008301e-01 -4.709669947624206543e-02 -2.553384006023406982e-02 1.043729186058044434e-01 3.295816183090209961e-01 2.825232446193695068e-01 -8.442945033311843872e-02 -6.257759779691696167e-02 -1.216240450739860535e-01 -3.196223974227905273e-01 3.192856013774871826e-01 -1.150647178292274475e-01 -5.167998000979423523e-02 2.221384495496749878e-01 2.169825285673141479e-01 -1.293022781610488892e-01 1.023460254073143005e-01 -1.409712284803390503e-01 -1.366383731365203857e-01 1.264483202248811722e-02 6.506837159395217896e-02 1.369629949331283569e-01 3.563723340630531311e-02 9.371440112590789795e-02 2.426715642213821411e-01 -1.608832478523254395e-01 -8.148121088743209839e-02 1.194656416773796082e-01 -2.137967050075531006e-01
3.233324587345123291e-01 4.979746043682098389e-02 2.428276687860488892e-01 -2.152883112430572510e-01 1.048647388815879822e-01 1.005023717880249023e-01 2.363485544919967651e-01 -2.051242440938949585e-01 -9.969689697027206421e-02 2.304987423121929169e-02 1.913172453641891479e-01 -1.410443931818008423e-01 -3.127361834049224854e-01 1.631417125463485718e-01 6.651309318840503693e-03 -1.759676188230514526e-01 -4.228372871875762939e-02 -6.355736404657363892e-02 -7.425830699503421783e-03 9.508489072322845459e-02 2.514273673295974731e-02 1.673300266265869141e-01 -1.914726942777633667e-01 3.219826817512512207e-01 -1.216339170932769775e-01 -8.537997305393218994e-02 -4.409150779247283936e-02 4.150937199592590332e-01 -3.502923762425780296e-03 3.330222889780998230e-02 -6.104294210672378540e-02 -2.473146170377731323e-01
-2.921858616173267365e-02 1.293523609638214111e-01 2.045288123190402985e-02 1.344436313956975937e-02 1.457274556159973145e-01 7.280491292476654053e-02 1.308769285678863525e-01 2.331250905990600586e-01 9.912356734275817871e-03 -1.843394190073013306e-01 3.026356995105743408e-01 -1.357169151306152344e-01 -3.633153736591339111e-01 1.523076891899108887e-01 -2.399630099534988403e-01 -2.328278571367263794e-01 1.436621099710464478e-01 3.229328244924545288e-02 -9.431566298007965088e-02 -1.248025968670845032e-01 2.742809653282165527e-01 2.450453937053680420e-01 -5.494157597422599792e-02 4.406058415770530701e-02 -2.876605689525604248e-01 1.480543911457061768e-01 9.259579330682754517e-02 1.888967901468276978e-01 1.422035787254571915e-02 -1.375652104616165161e-01 1.882452070713043213e-01 -2.878389358520507812e-01
1.181750521063804626e-01 2.498996909707784653e-03 -7.265594601631164551e-02 -1.363755017518997192e-01 4.199357330799102783e-02 1.522760540246963501e-01 4.259514808654785156e-01 1.201170235872268677e-01 3.274067118763923645e-02 -4.828174039721488953e-02 2.585976421833038330e-01 -1.643384397029876709e-01 -1.887817084789276123e-01 2.438295781612396240e-01 3.672198206186294556e-02 -1.859567314386367798e-01 -5.627395585179328918e-03 -3.603165596723556519e-02 -1.268160492181777954e-01 1.329953372478485107e-01 -1.447091847658157349e-01 1.092196777462959290e-01 -6.205632165074348450e-02 1.754703521728515625e-01 1.591605544090270996e-01 -1.386325061321258545e-01 -3.045127689838409424e-01 4.053806960582733154e-01 1.083896029740571976e-02 -8.692193031311035156e-02 3.867608681321144104e-02 -3.156616985797882080e-01
1.433671861886978149e-01 -7.497756183147430420e-02 2.005915641784667969e-01 -5.107298493385314941e-01 8.393500000238418579e-02 -1.097657233476638794e-01 8.912940323352813721e-02 7.906975597143173218e-02 -5.522582679986953735e-02 4.393698275089263916e-02 1.921355575323104858e-01 -1.293506771326065063e-01 -1.352190226316452026e-01 -9.726372361183166504e-02 -2.860209345817565918e-01 -2.260511517524719238e-01 -1.462301015853881836e-01 1.515272911638021469e-02 -6.860475987195968628e-02 1.011195182800292969e-01 2.394005954265594482e-01 2.282398790121078491e-01 1.245883777737617493e-01 -1.412672996520996094e-01 -2.832301557064056396e-01 1.572793349623680115e-02 1.648757606744766235e-02 2.294865250587463379e-01 -1.973527520895004272e-01 8.731490373611450195e-02 9.648795425891876221e-02 -2.223942130804061890e-01
1.687571108341217041e-01 5.408345907926559448e-02 7.655096240341663361e-03 1.490732431411743164e-01 8.068413287401199341e-02 -6.956020742654800415e-02 1.179451197385787964e-01 -1.978073827922344208e-02 -1.073734611272811890e-01 -1.509944349527359009e-01 1.996885091066360474e-01 1.155405193567276001e-01 -1.476674675941467285e-01 9.279154241085052490e-03 -1.302724182605743408e-01 -2.064503729343414307e-01 -1.339410692453384399e-01 1.004834547638893127e-01 1.646098345518112183e-01 3.914734721183776855e-01 -6.603734940290451050e-02 2.905575335025787354e-01 -1.308983266353607178e-01 1.373158842325210571e-01 1.297307461500167847e-01 2.916554808616638184e-01 -2.452865242958068848e-01 3.646654188632965088e-01 -4.668070934712886810e-03 -2.296641170978546143e-01 -1.393994688987731934e-01 -2.263343185186386108e-01
1.306504458189010620e-01 5.666183680295944214e-02 1.142791286110877991e-01 -1.237325519323348999e-01 -1.431836634874343872e-01 5.275123193860054016e-02 3.406001925468444824e-01 2.072422057390213013e-01 -9.053013636730611324e-04 -7.948485761880874634e-02 2.224448770284652710e-01 -5.812184140086174011e-02 -2.171691507101058960e-01 -5.540307145565748215e-03 -3.474404290318489075e-02 6.477858871221542358e-02 -2.069680392742156982e-01 -1.256707310676574707e-01 -2.473154477775096893e-02 5.351376533508300781e-01 2.463265508413314819e-01 -2.413018606603145599e-02 -2.342788279056549072e-01 3.523498401045799255e-02 1.149765178561210632e-01 1.072071716189384460e-01 2.132499366998672485e-01 1.145667284727096558e-01 -2.513896226882934570e-01 -1.703522913157939911e-02 1.927183419466018677e-01 -1.019403934478759766e-01
-3.290221691131591797e-01 -1.265918090939521790e-02 -1.169000472873449326e-02 -2.910134196281433105e-01 4.967835545539855957e-02 -1.788456365466117859e-02 5.090102925896644592e-02 2.217258512973785400e-01 2.050295621156692505e-01 -1.876305341720581055e-01 4.565978050231933594e-02 1.370488107204437256e-01 -5.299913287162780762e-01 2.357599288225173950e-01 -7.070945203304290771e-02 -6.514635682106018066e-02 -2.856844849884510040e-02 5.543098971247673035e-02 -1.729401648044586182e-01 1.697398722171783447e-01 -1.170875430107116699e-01 -1.295591518282890320e-02 -1.792317330837249756e-01 3.129825592041015625e-01 -3.313358128070831299e-02 2.667341567575931549e-02 5.940739437937736511e-02 2.623903453350067139e-01 -4.245125502347946167e-02 -1.279534697532653809e-01 4.368648305535316467e-02 -8.690711855888366699e-02
-4.718979075551033020e-02 -3.162009641528129578e-02 1.636168211698532104e-01 6.529115885496139526e-02 1.041897237300872803e-01 -1.693880110979080200e-01 6.783582270145416260e-02 -3.241585940122604370e-02 1.078945621848106384e-01 6.753940880298614502e-02 -8.324424922466278076e-02 2.882892489433288574e-01 -3.463366627693176270e-01 1.120432913303375244e-01 -1.976179182529449463e-01 -1.961590796709060669e-01 -2.273875288665294647e-02 -2.397408336400985718e-01 -1.502844095230102539e-01 1.874528527259826660e-01 5.583678930997848511e-02 1.331207752227783203e-01 -3.142792582511901855e-01 1.440513785928487778e-02 1.434104293584823608e-01 2.610248625278472900e-01 -4.904861003160476685e-02 -1.665617823600769043e-01 1.167199611663818359e-01 -7.905452698469161987e-02 -2.130810916423797607e-01 -4.296533465385437012e-01
-7.566363364458084106e-02 1.728420332074165344e-02 5.426848307251930237e-02 2.240784913301467896e-01 1.240390446037054062e-02 -1.409555375576019287e-01 3.817358016967773438e-01 2.573980689048767090e-01 5.381231009960174561e-02 -1.344099044799804688e-01 1.720425933599472046e-01 3.781838715076446533e-02 -1.899420320987701416e-01 2.108457982540130615e-01 4.585807770490646362e-02 -2.037145048379898071e-01 1.135317161679267883e-01 -1.836883090436458588e-02 -1.998070180416107178e-01 2.935842275619506836e-01 1.956509239971637726e-02 2.326207011938095093e-01 -1.539596468210220337e-01 -8.332153409719467163e-02 -1.487320065498352051e-01 1.779597401618957520e-01 1.135935308411717415e-03 2.281888723373413086e-01 -3.291177749633789062e-01 -2.832669615745544434e-01 1.122720912098884583e-02 -1.168976053595542908e-01
6.121371686458587646e-02 -2.853285335004329681e-02 -4.321211203932762146e-02 -3.923189938068389893e-01 5.393821001052856445e-02 -3.180614858865737915e-02 1.426459252834320068e-01 -1.753943413496017456e-01 -1.722298115491867065e-01 1.334860175848007202e-01 1.882000565528869629e-01 -1.242694035172462463e-01 -1.475624889135360718e-01 2.018980383872985840e-01 -8.974253386259078979e-02 -5.062950402498245239e-02 -3.115852773189544678e-01 -1.647637635469436646e-01 -2.074641287326812744e-01 1.527619957923889160e-01 -8.521438576281070709e-03 1.359949409961700439e-01 4.211998358368873596e-02 6.474174559116363525e-02 2.764030992984771729e-01 -8.627380430698394775e-02 -6.813395768404006958e-02 2.326149195432662964e-01 -2.300307601690292358e-01 -3.311786055564880371e-01 7.021553069353103638e-02 -2.964234352111816406e-01
2.271873503923416138e-02 2.320940606296062469e-02 1.921554505825042725e-01 -1.028306689113378525e-02 -1.502126455307006836e-01 7.220896333456039429e-02 1.943286210298538208e-01 -9.675842523574829102e-02 5.175058171153068542e-02 -5.626696161925792694e-03 8.271771669387817383e-02 1.271419525146484375e-01 -2.943313121795654297e-01 -8.848210796713829041e-03 -2.215005457401275635e-01 4.316557198762893677e-02 -9.804397076368331909e-02 -1.116442456841468811e-01 -2.406571656465530396e-01 4.863433837890625000e-01 2.674016952514648438e-01 -1.435912251472473145e-01 -2.293436974287033081e-01 -4.700878635048866272e-03 2.286481298506259918e-02 2.182701975107192993e-01 -5.270254239439964294e-02 -3.122122585773468018e-01 -2.339564114809036255e-01 -2.021117359399795532e-01 -3.905667737126350403e-02 -1.298669725656509399e-01
-9.474891424179077148e-02 8.588896691799163818e-02 1.399022787809371948e-01 -7.082390040159225464e-02 1.069436520338058472e-01 9.461173415184020996e-02 3.010212481021881104e-01 -2.001869864761829376e-02 -1.320459693670272827e-01 6.427336484193801880e-02 -2.201415598392486572e-02 -1.094178408384323120e-01 -5.133176445960998535e-01 1.193342655897140503e-01 -2.820079624652862549e-01 1.132722012698650360e-02 2.075974270701408386e-02 -2.098257988691329956e-01 3.543213754892349243e-02 2.266052365303039551e-01 -1.788466870784759521e-01 1.528810262680053711e-01 -7.370198518037796021e-02 -1.010047495365142822e-01 -2.091498672962188721e-01 -2.395932078361511230e-01 -2.252560481429100037e-02 1.551340818405151367e-01 -2.213022708892822266e-01 5.083619430661201477e-02 1.163788959383964539e-01 -3.120197057723999023e-01
1.273943781852722168e-01 1.579690277576446533e-01 4.482375085353851318e-02 1.124886572360992432e-01 -1.664649993181228638e-01 -2.526041865348815918e-01 1.253947615623474121e-01 2.226850986480712891e-01 -6.510552018880844116e-02 -2.157688587903976440e-01 1.825130879878997803e-01 9.693505242466926575e-03 -2.079506814479827881e-01 1.356947869062423706e-01 -1.481891274452209473e-01 -9.063512086868286133e-02 2.653021365404129028e-02 -2.718947827816009521e-01 -1.858804970979690552e-01 -1.066732555627822876e-01 2.105416655540466309e-01 -6.610104348510503769e-03 1.309457570314407349e-01 2.220548689365386963e-01 1.676503755152225494e-02 2.229234576225280762e-01 -2.140873372554779053e-01 1.833063066005706787e-01 -2.430792152881622314e-01 -3.057931065559387207e-01 7.785996049642562866e-02 -3.030388951301574707e-01
2.249223887920379639e-01 2.870582938194274902e-01 5.281672477722167969e-01 8.624781668186187744e-02 -6.060316413640975952e-02 2.352544218301773071e-01 -1.518451869487762451e-01 5.083046853542327881e-03 9.441426396369934082e-02 3.947252407670021057e-02 2.119065970182418823e-01 1.756913959980010986e-01 -2.134885042905807495e-01 1.782770305871963501e-01 -1.916338205337524414e-01 1.496981382369995117e-01 -1.434783339500427246e-01 -1.126989945769309998e-01 -1.402451545000076294e-01 1.705974936485290527e-01 1.155140176415443420e-01 3.313423693180084229e-02 4.084344953298568726e-02 4.189338162541389465e-02 -1.199207678437232971e-01 1.599895656108856201e-01 -5.097005888819694519e-02 8.361672610044479370e-02 -1.353880390524864197e-02 -2.975369989871978760e-01 -1.156129017472267151e-01 -1.555688083171844482e-01
3.096958249807357788e-02 -7.348198443651199341e-03 -4.884712770581245422e-02 9.153939783573150635e-02 -1.857655346393585205e-01 -1.997081097215414047e-03 1.050019487738609314e-01 -6.766283512115478516e-02 2.204454988241195679e-01 2.069183886051177979e-01 1.895302087068557739e-01 1.715852916240692139e-01 -1.260113995522260666e-02 1.255840063095092773e-01 -2.850228846073150635e-01 -1.771793663501739502e-01 5.345934256911277771e-02 1.086385622620582581e-01 1.657654047012329102e-01 1.620806157588958740e-01 2.369361519813537598e-01 3.210127949714660645e-01 4.688829556107521057e-02 1.899505853652954102e-01 2.908470667898654938e-02 1.371712051331996918e-02 7.035597413778305054e-02 2.073364108800888062e-01 -2.199306786060333252e-01 9.603692591190338135e-02 2.282518595457077026e-01 -4.777336418628692627e-01
3.839715421199798584e-01 -2.709224587306380272e-03 2.882349491119384766e-01 2.204373329877853394e-01 7.327614724636077881e-02 -1.108301989734172821e-02 -1.759259961545467377e-02 8.083473145961761475e-02 -1.189914122223854065e-01 -9.710552543401718140e-02 3.102769553661346436e-01 -7.472371309995651245e-02 -3.356444537639617920e-01 2.010827511548995972e-01 -2.485567927360534668e-01 -2.675722241401672363e-01 1.031350903213024139e-02 -2.325550839304924011e-02 -7.571590691804885864e-02 1.232841238379478455e-02 1.373438835144042969e-01 1.292836666107177734e-01 -9.927308559417724609e-02 7.928469032049179077e-02 -1.319301575422286987e-01 1.801562160253524780e-01 -1.888467818498611450e-01 1.003200337290763855e-01 2.088160663843154907e-01 -1.578564792871475220e-01 2.547287940979003906e-01 -9.690362215042114258e-02
7.594976574182510376e-02 2.983095645904541016e-01 1.206115260720252991e-01 -1.230829805135726929e-01 8.566753566265106201e-02 -1.514263544231653214e-02 1.615491658449172974e-01 6.421819329261779785e-02 2.844845056533813477e-01 -1.404228657484054565e-01 5.648734793066978455e-02 3.608166472986340523e-03 -2.431761622428894043e-01 4.678499698638916016e-02 -2.371470928192138672e-01 -1.458770036697387695e-01 1.810498833656311035e-01 8.115908503532409668e-02 -3.487388491630554199e-01 3.506009280681610107e-01 -7.038094103336334229e-02 8.896972984075546265e-02 3.059652447700500488e-01 -7.850141078233718872e-02 1.071093454957008362e-01 -3.982045501470565796e-02 3.962066955864429474e-03 -6.579553335905075073e-02 -2.850204110145568848e-01 7.416552305221557617e-02 -2.704720795154571533e-01 -1.456462293863296509e-01
3.656789064407348633e-01 -1.254943851381540298e-02 3.793590962886810303e-01 8.039273321628570557e-02 2.427181452512741089e-01 8.189735002815723419e-03 2.695394158363342285e-01 7.887517660856246948e-02 2.664310336112976074e-01 -4.311167821288108826e-02 1.684176772832870483e-01 2.025985866785049438e-01 1.936781592667102814e-02 -1.707088574767112732e-02 -1.202212497591972351e-01 1.864369362592697144e-01 1.686444282531738281e-01 -1.367353796958923340e-01 -1.263879388570785522e-01 2.200107723474502563e-01 2.051657885313034058e-01 4.967068135738372803e-02 -4.361667856574058533e-02 1.141667738556861877e-01 4.208716005086898804e-02 1.411356031894683838e-01 2.451687157154083252e-01 1.183274164795875549e-01 7.712168246507644653e-02 -2.795341908931732178e-01 1.275166273117065430e-01 -1.363821029663085938e-01
9.848340600728988647e-02 -3.932910785079002380e-02 8.820575475692749023e-02 -2.222956120967864990e-01 3.175318539142608643e-01 -1.709915101528167725e-01 2.279909402132034302e-01 8.541419170796871185e-03 2.280889600515365601e-01 -1.382434740662574768e-02 2.037053853273391724e-01 9.688144922256469727e-02 -1.619583219289779663e-01 9.308180958032608032e-02 -3.915292918682098389e-01 -3.015676140785217285e-01 1.006618067622184753e-01 6.096000969409942627e-02 -1.282657384872436523e-01 -3.299669548869132996e-02 -2.696146667003631592e-01 1.708632558584213257e-01 1.917727477848529816e-02 -1.076481640338897705e-01 2.740357220172882080e-01 1.245499104261398315e-01 -1.818390637636184692e-01 -6.757953669875860214e-03 -7.746706902980804443e-02 -3.816635534167289734e-02 -5.624047294259071350e-02 -2.960378527641296387e-01
9.404752403497695923e-03 1.460757553577423096e-01 -5.658284761011600494e-03 -1.644483804702758789e-01 -7.566356658935546875e-02 3.178962320089340210e-02 2.057573795318603516e-01 1.987719535827636719e-02 -1.356048136949539185e-01 1.072806417942047119e-01 3.097970783710479736e-01 -3.506976366043090820e-01 -3.916251063346862793e-01 -1.651724800467491150e-02 -1.538274884223937988e-01 -5.346477031707763672e-02 1.537458300590515137e-01 -1.568178981542587280e-01 -1.027381047606468201e-01 7.000565528869628906e-02 2.324834465980529785e-01 1.889362782239913940e-01 -7.959945499897003174e-02 6.243690103292465210e-02 -2.624186575412750244e-01 2.249215841293334961e-01 -3.306676074862480164e-02 5.123129859566688538e-02 -9.088393300771713257e-02 6.523272395133972168e-02 1.279210895299911499e-01 -3.965986669063568115e-01
-2.860694564878940582e-02 3.537668883800506592e-01 1.520619988441467285e-01 4.466141387820243835e-02 8.883798122406005859e-02 1.481212526559829712e-01 4.926119465380907059e-03 -1.569247394800186157e-01 6.908404082059860229e-02 -6.987578421831130981e-02 1.263379305601119995e-01 -3.467263877391815186e-01 -1.574957370758056641e-01 7.797141373157501221e-02 -9.999080747365951538e-02 2.520227106288075447e-03 8.354287594556808472e-02 -1.881466954946517944e-01 -1.891783475875854492e-01 1.113432422280311584e-01 -9.312354028224945068e-03 1.703874021768569946e-02 -2.569162547588348389e-01 -2.254320085048675537e-01 1.774562336504459381e-02 7.555853575468063354e-02 6.751328706741333008e-02 2.866216935217380524e-02 -2.809017002582550049e-01 4.932682961225509644e-03 -8.601267635822296143e-02 -5.497344136238098145e-01
-1.222911626100540161e-01 7.040860503911972046e-02 5.991891026496887207e-02 -3.703001439571380615e-01 -4.001738131046295166e-02 2.420964092016220093e-01 9.432285279035568237e-02 -7.642645854502916336e-03 4.706630948930978775e-03 -1.332421898841857910e-01 -6.088566806283779442e-05 -7.352322340011596680e-02 -3.284196257591247559e-01 -7.686339318752288818e-02 -2.452444136142730713e-01 -4.499281570315361023e-02 3.107690438628196716e-02 -8.483383059501647949e-02 -2.921750396490097046e-02 1.872031688690185547e-01 1.974199861288070679e-01 1.926754266023635864e-01 -2.592119574546813965e-01 2.396230697631835938e-01 1.769483685493469238e-01 -6.926185451447963715e-03 2.440111786127090454e-01 1.380997449159622192e-01 5.620899028144776821e-04 4.053045436739921570e-02 3.336210250854492188e-01 -3.215622603893280029e-01
1.804006546735763550e-01 5.013192817568778992e-02 9.678697586059570312e-02 6.236845999956130981e-02 1.539882868528366089e-01 -2.334790378808975220e-01 1.415211707353591919e-01 -1.114957183599472046e-01 1.690760850906372070e-01 -2.513580024242401123e-01 2.379259467124938965e-01 3.894017934799194336e-01 -2.631388902664184570e-01 3.178516626358032227e-01 -2.542870342731475830e-01 -8.855570852756500244e-02 1.717568337917327881e-01 8.240484446287155151e-02 1.162393391132354736e-01 1.856833696365356445e-01 6.190403550863265991e-02 1.773920804262161255e-01 -4.709681123495101929e-02 1.625169627368450165e-02 -7.630667835474014282e-02 -4.011429473757743835e-02 1.873674690723419189e-01 1.603382974863052368e-01 -1.960751116275787354e-01 -2.287509292364120483e-01 6.300265341997146606e-02 -1.147298216819763184e-01
8.705960959196090698e-02 -9.820466861128807068e-03 3.003584593534469604e-02 2.745358943939208984e-01 -6.938149780035018921e-02 2.686635963618755341e-02 1.373101770877838135e-01 2.894266247749328613e-01 8.880607038736343384e-02 2.633187361061573029e-02 3.171639144420623779e-01 1.431923061609268188e-01 -1.820308119058609009e-01 -3.028578683733940125e-02 -1.580799669027328491e-01 -2.364519834518432617e-01 -8.328622579574584961e-02 -4.643127322196960449e-02 -3.482366800308227539e-01 -1.974391378462314606e-02 4.538701102137565613e-02 1.850321590900421143e-01 3.976920992136001587e-02 3.423644900321960449e-01 9.752479195594787598e-02 5.109381675720214844e-02 1.121442615985870361e-01 3.882536292076110840e-01 -6.991375237703323364e-02 -4.807776957750320435e-02 -2.092701345682144165e-01 -2.258124798536300659e-01
-7.866953313350677490e-02 1.465289741754531860e-01 4.647916066460311413e-04 3.420919924974441528e-02 1.338998824357986450e-01 5.482537299394607544e-02 2.831693291664123535e-01 -5.122616887092590332e-02 -1.860601752996444702e-01 1.143547147512435913e-01 1.143833249807357788e-01 -7.399147003889083862e-02 -5.257777571678161621e-01 2.340208180248737335e-02 -7.382977753877639771e-02 -1.211850717663764954e-01 4.925204068422317505e-02 -1.379298418760299683e-01 2.169350683689117432e-01 2.830376923084259033e-01 -8.858250826597213745e-02 2.831204831600189209e-01 -1.246047914028167725e-01 1.766076833009719849e-01 -7.947668433189392090e-02 -1.353090722113847733e-02 -7.484998553991317749e-02 1.816847920417785645e-01 -1.504419147968292236e-01 -1.107771098613739014e-01 1.601171642541885376e-01 -3.391905426979064941e-01
-3.869883343577384949e-02 3.285354971885681152e-01 2.383681833744049072e-01 -9.461327642202377319e-02 2.045370340347290039e-01 8.750979602336883545e-02 2.843852937221527100e-01 -2.337877303361892700e-01 2.242616713047027588e-01 1.171946874819695950e-03 2.236890643835067749e-01 1.335619296878576279e-02 -3.501809835433959961e-01 -1.152074262499809265e-01 -2.329107969999313354e-01 1.637260764837265015e-01 -3.260431438684463501e-02 5.163022316992282867e-03 3.506438061594963074e-02 7.767746597528457642e-02 9.515058249235153198e-02 1.976621709764003754e-02 1.308184415102005005e-01 -2.811889350414276123e-01 -1.394727677106857300e-01 2.195459604263305664e-01 -2.112270295619964600e-01 1.166553124785423279e-01 6.601255387067794800e-02 -2.685247175395488739e-02 -1.348985880613327026e-01 -2.432588934898376465e-01
1.097394675016403198e-01 2.708905637264251709e-01 2.955481410026550293e-01 -7.285732030868530273e-02 -2.511299550533294678e-01 1.245019659399986267e-01 2.687907218933105469e-01 4.241605475544929504e-02 1.364199817180633545e-01 -1.883771568536758423e-01 -5.013036541640758514e-03 -3.043133951723575592e-02 -1.032498180866241455e-01 2.562976181507110596e-01 -2.770228683948516846e-01 1.072744131088256836e-01 4.059077799320220947e-02 -1.031605973839759827e-01 -3.355333209037780762e-02 3.194816783070564270e-02 -8.570408076047897339e-02 2.213399559259414673e-01 -2.881139144301414490e-02 7.744605839252471924e-02 -5.520502850413322449e-02 -5.265491083264350891e-02 -1.870270073413848877e-01 4.528883993625640869e-01 -2.398819178342819214e-01 -2.570533156394958496e-01 1.427520811557769775e-02 -4.823620617389678955e-02
-1.890437155961990356e-01 1.711980253458023071e-01 3.029285371303558350e-01 3.319209814071655273e-01 -6.938669830560684204e-02 -7.323569059371948242e-02 1.567811369895935059e-01 1.321554034948348999e-01 1.702129542827606201e-01 -3.318379819393157959e-02 2.437893450260162354e-01 2.900185883045196533e-01 -1.993278563022613525e-01 1.872133165597915649e-01 -2.683683298528194427e-02 3.550394997000694275e-02 -1.798888593912124634e-01 -1.157626509666442871e-01 -3.105960190296173096e-01 8.914925158023834229e-02 3.007326424121856689e-01 -1.492874026298522949e-01 -2.062685042619705200e-01 6.937226653099060059e-02 -1.149864345788955688e-01 1.353603899478912354e-01 -6.020066142082214355e-02 1.691106706857681274e-01 4.573491588234901428e-02 -3.926472365856170654e-02 8.866740390658378601e-03 -2.295013815164566040e-01
-9.756015241146087646e-02 1.279079169034957886e-01 1.850222349166870117e-01 -2.562499642372131348e-01 6.905855983495712280e-02 2.638176642358303070e-02 2.784173190593719482e-01 4.805953428149223328e-02 4.961091279983520508e-02 -6.196235492825508118e-02 7.087558507919311523e-02 -4.794289916753768921e-02 -3.168860673904418945e-01 -1.073563769459724426e-01 5.495304986834526062e-02 -1.178750917315483093e-01 1.635495871305465698e-01 -4.043016433715820312e-01 1.397423297166824341e-01 4.026123136281967163e-02 1.041138097643852234e-01 7.432890683412551880e-02 -1.067458465695381165e-01 1.434159725904464722e-01 5.893498286604881287e-02 -1.081573367118835449e-01 6.021171808242797852e-02 3.583540916442871094e-01 -1.080392375588417053e-01 -1.326616108417510986e-01 -2.935648262500762939e-01 -3.522835671901702881e-01
1.970237344503402710e-01 8.271238207817077637e-02 4.364620894193649292e-02 1.591127961874008179e-01 -2.152521461248397827e-01 -1.481121480464935303e-01 3.399299979209899902e-01 3.666053339838981628e-02 -1.609465479850769043e-01 3.382314369082450867e-02 8.202540129423141479e-02 1.128219589591026306e-01 -3.360713124275207520e-01 -8.767013996839523315e-02 -2.766175866127014160e-01 -2.503736019134521484e-01 -1.969105303287506104e-01 -1.102446317672729492e-01 5.906141176819801331e-02 9.080566465854644775e-02 3.283516317605972290e-02 -6.642509251832962036e-02 -9.486623108386993408e-03 6.486437469720840454e-02 6.716483831405639648e-02 3.275920450687408447e-01 -1.665743142366409302e-01 7.387409359216690063e-02 -9.273233264684677124e-02 -3.287747800350189209e-01 -1.048933565616607666e-01 -3.007262945175170898e-01
4.830764979124069214e-02 2.752752304077148438e-01 2.637257575988769531e-01 -6.294547021389007568e-02 -1.738137006759643555e-01 4.395758733153343201e-02 1.100503373891115189e-02 1.482046991586685181e-01 -2.217580974102020264e-01 -7.497983425855636597e-02 1.188334152102470398e-01 2.941424846649169922e-01 -3.009483218193054199e-02 3.508373722434043884e-02 -2.598236203193664551e-01 -1.554258167743682861e-01 1.379466056823730469e-01 -1.111257374286651611e-01 -3.539816290140151978e-02 5.998592078685760498e-02 2.307505309581756592e-01 2.346201241016387939e-01 -2.225599586963653564e-01 1.204600259661674500e-01 1.481117308139801025e-02 -9.222910553216934204e-02 -8.439811319112777710e-02 5.762549117207527161e-02 3.647095337510108948e-02 -2.280331552028656006e-01 2.453674525022506714e-01 -4.512605369091033936e-01
-2.467777281999588013e-01 -3.695892542600631714e-02 9.868732839822769165e-02 -2.935343086719512939e-01 1.494410485029220581e-01 -3.250407427549362183e-02 2.235486954450607300e-01 2.824918627738952637e-01 -9.113793820142745972e-02 -7.831403985619544983e-03 5.995863676071166992e-02 -2.458074390888214111e-01 -2.654178440570831299e-01 -5.596623942255973816e-02 -6.010233983397483826e-02 -9.386777877807617188e-02 2.327303141355514526e-01 -2.030359208583831787e-01 -1.396111398935317993e-02 1.882335394620895386e-01 1.044870615005493164e-01 7.717908173799514771e-02 -2.058224976062774658e-01 -2.611267752945423126e-02 9.997460991144180298e-02 6.007121503353118896e-02 -1.059179455041885376e-01 2.658460140228271484e-01 -7.669637352228164673e-02 -1.897765398025512695e-01 -2.708100676536560059e-01 -3.586333990097045898e-01
1.134683638811111450e-01 -1.970941200852394104e-02 4.504682719707489014e-01 1.513994187116622925e-01 -6.591412238776683807e-03 -1.605483144521713257e-01 1.128940433263778687e-01 2.147321999073028564e-01 2.358659654855728149e-01 -9.574606269598007202e-02 1.483129262924194336e-01 2.037540674209594727e-01 -1.048510074615478516e-01 1.481294780969619751e-01 -3.489877283573150635e-01 -1.095473915338516235e-01 8.591582626104354858e-02 -1.208414360880851746e-01 -1.485361307859420776e-01 2.476778253912925720e-02 5.729143321514129639e-02 -8.676712960004806519e-02 2.863511145114898682e-01 6.643017753958702087e-03 1.639403849840164185e-01 -1.307116001844406128e-01 1.347228437662124634e-01 1.859201341867446899e-01 4.249947518110275269e-02 -2.293272018432617188e-01 -3.803139179944992065e-02 -3.018983900547027588e-01
8.608308434486389160e-02 1.604133099317550659e-01 -2.566902898252010345e-02 1.587109863758087158e-01 -7.784058898687362671e-02 -2.772580683231353760e-01 2.556547522544860840e-01 8.664762228727340698e-02 1.642150133848190308e-01 9.210058301687240601e-02 5.560422316193580627e-02 1.588031798601150513e-01 -2.235111445188522339e-01 2.574578821659088135e-01 -2.748296558856964111e-01 -2.663123607635498047e-01 -2.124623507261276245e-01 -1.620803475379943848e-01 6.516132503747940063e-02 2.281965166330337524e-01 -7.016616314649581909e-02 -8.757329732179641724e-02 9.240113198757171631e-02 1.654525473713874817e-02 -1.085956320166587830e-01 9.783583134412765503e-02 4.480599611997604370e-02 1.800013333559036255e-01 -2.046726495027542114e-01 -3.565588295459747314e-01 -1.169316396117210388e-01 -2.667416334152221680e-01
-7.269030809402465820e-02 9.378649294376373291e-02 1.767066270112991333e-01 1.302433460950851440e-01 1.425910592079162598e-01 5.860364064574241638e-02 6.857348978519439697e-02 9.757813811302185059e-02 2.308471500873565674e-01 -5.506471171975135803e-02 2.228520810604095459e-01 6.769557297229766846e-02 -6.424112617969512939e-02 1.584275364875793457e-01 -4.979535639286041260e-01 7.342701405286788940e-02 -2.450229376554489136e-01 2.384284436702728271e-01 -2.169963568449020386e-01 1.632211059331893921e-01 -1.021687407046556473e-02 6.780438870191574097e-02 -7.010176032781600952e-02 -2.204636782407760620e-01 5.712692160159349442e-03 -1.549583077430725098e-01 1.115176733583211899e-02 7.737358659505844116e-02 -2.803257703781127930e-01 -1.104352697730064392e-01 -3.067607879638671875e-01 -2.067072242498397827e-01
3.079742193222045898e-02 -2.942904084920883179e-02 2.221920937299728394e-01 -3.206952810287475586e-01 2.139662206172943115e-01 -3.350149840116500854e-02 9.149891138076782227e-02 -2.080678343772888184e-01 1.309905201196670532e-01 1.003384683281183243e-02 4.696455001831054688e-01 -2.346558496356010437e-02 -3.387127220630645752e-01 -2.511093616485595703e-01 -1.708532571792602539e-01 1.486633997410535812e-02 -6.297884881496429443e-02 -7.300797849893569946e-02 -7.750380784273147583e-02 1.235802322626113892e-01 1.076310202479362488e-01 -2.475216612219810486e-02 1.386693567037582397e-01 -7.766127586364746094e-02 -1.445789635181427002e-01 2.497331351041793823e-01 -2.112863957881927490e-01 1.907969564199447632e-01 -1.328388452529907227e-01 -1.206284388899803162e-02 -1.126640811562538147e-01 -1.974807381629943848e-01
1.312559098005294800e-02 2.177644222974777222e-01 2.090098261833190918e-01 -2.448815852403640747e-01 -1.499457284808158875e-02 -7.603771053254604340e-03 2.891993522644042969e-01 -3.166630268096923828e-01 9.948331862688064575e-02 4.393290728330612183e-02 3.254188895225524902e-01 1.313358843326568604e-01 -2.503546178340911865e-01 -6.986552476882934570e-02 -3.504079878330230713e-01 1.274415850639343262e-01 -1.237020269036293030e-01 1.552484463900327682e-02 -8.474722504615783691e-02 9.245769679546356201e-02 1.211229711771011353e-01 3.228978440165519714e-02 -9.833309799432754517e-03 -3.097136616706848145e-01 -1.939551718533039093e-02 2.111514061689376831e-01 -7.372108846902847290e-02 1.912493109703063965e-01 4.465751349925994873e-02 9.470415860414505005e-02 -2.212091535329818726e-01 -1.820037364959716797e-01
1.988268047571182251e-01 8.264606446027755737e-02 3.576153516769409180e-01 3.421216458082199097e-02 9.865392744541168213e-02 1.281233727931976318e-01 1.459362208843231201e-01 1.688813865184783936e-01 -1.074177846312522888e-01 4.153535701334476471e-03 -4.733977094292640686e-02 1.947988271713256836e-01 -1.382092684507369995e-01 -7.014968246221542358e-02 -3.695029616355895996e-01 -1.880362629890441895e-01 -4.904907941818237305e-02 -2.042348831892013550e-01 -2.820688784122467041e-01 5.603470653295516968e-02 3.761045932769775391e-01 -6.822911673225462437e-04 -6.789384037256240845e-02 -1.635866463184356689e-01 -2.045386582612991333e-01 7.907200604677200317e-02 -2.895125187933444977e-02 1.468429118394851685e-01 5.118032544851303101e-02 -1.864359527826309204e-01 2.407144755125045776e-01 -1.884117275476455688e-01
2.154543437063694000e-02 -7.342199981212615967e-02 1.084335446357727051e-01 -1.464755833148956299e-02 -1.717322170734405518e-01 1.937737166881561279e-01 1.323871165513992310e-01 1.098435297608375549e-01 3.497230410575866699e-01 -2.958805114030838013e-02 2.506202757358551025e-01 3.993613272905349731e-02 -3.883107602596282959e-01 3.133694455027580261e-02 -1.564928516745567322e-02 2.140301167964935303e-01 -1.525965034961700439e-01 -1.272099465131759644e-02 -2.068199217319488525e-03 3.133853375911712646e-01 2.595975399017333984e-01 -7.524287700653076172e-02 3.931142762303352356e-02 1.908214390277862549e-01 -1.654951125383377075e-01 8.627972006797790527e-02 -2.048339545726776123e-01 2.987067103385925293e-01 -1.493284255266189575e-01 -2.347989082336425781e-01 -1.393251717090606689e-01 6.784596294164657593e-02
1.251264661550521851e-01 1.529257744550704956e-01 4.223398566246032715e-01 -1.104149967432022095e-01 -1.782363466918468475e-02 1.810753345489501953e-01 1.423799395561218262e-01 9.596806019544601440e-02 -1.640231609344482422e-01 -8.417037129402160645e-02 -1.046850830316543579e-01 2.136314064264297485e-01 -1.090841144323348999e-01 6.833112984895706177e-02 -2.791102230548858643e-01 6.604498624801635742e-02 1.061258763074874878e-01 -1.946712732315063477e-01 -7.913509011268615723e-02 1.048415005207061768e-01 1.344467997550964355e-01 3.576662838459014893e-01 -1.598391979932785034e-01 1.363586932420730591e-01 -6.999935209751129150e-02 7.108699064701795578e-03 -1.664429157972335815e-01 -1.668864935636520386e-01 -9.775715321302413940e-02 -2.940263412892818451e-02 1.463695168495178223e-01 -4.116809964179992676e-01
-5.658061057329177856e-02 -1.597144640982151031e-02 1.810118257999420166e-01 -2.026270180940628052e-01 3.374240696430206299e-01 -1.769230216741561890e-01 5.449500679969787598e-02 1.319865882396697998e-01 1.600443422794342041e-01 1.184525787830352783e-01 1.107200533151626587e-01 -2.004992961883544922e-02 -1.920111328363418579e-01 -2.504567988216876984e-02 -3.277248740196228027e-01 -2.842099964618682861e-01 1.707070916891098022e-01 3.324022889137268066e-02 -6.853120774030685425e-02 -9.959920495748519897e-02 -2.634986937046051025e-01 2.084759622812271118e-01 8.141980320215225220e-02 3.743231669068336487e-02 2.458467185497283936e-01 1.145665198564529419e-01 -5.790245160460472107e-02 1.075150743126869202e-01 -9.969305247068405151e-02 -1.513999253511428833e-01 -1.703340262174606323e-01 -4.037996232509613037e-01
4.294485971331596375e-02 4.156056419014930725e-02 -1.107836440205574036e-01 -3.671337384730577469e-03 -2.909869141876697540e-02 -6.010614708065986633e-02 2.128766924142837524e-01 -2.963584959506988525e-01 7.380565255880355835e-02 -1.441893428564071655e-01 1.386619359254837036e-01 1.257221251726150513e-01 -2.116274684667587280e-01 7.624604552984237671e-02 -2.813985645771026611e-01 -1.535464972257614136e-01 2.251808494329452515e-01 6.253161281347274780e-02 -2.654930353164672852e-01 1.616158187389373779e-01 3.022021651268005371e-01 6.494247168302536011e-02 -6.297016143798828125e-02 -1.046422403305768967e-02 7.394750416278839111e-02 -1.576572805643081665e-01 4.244933649897575378e-02 -1.357780247926712036e-01 -1.767922490835189819e-01 -4.290014207363128662e-01 -9.543303400278091431e-02 -3.257258832454681396e-01
2.092228829860687256e-01 1.122826337814331055e-01 3.621110618114471436e-01 3.057341575622558594e-01 -4.892251640558242798e-02 -1.442507803440093994e-01 8.661065995693206787e-02 6.024042516946792603e-02 1.239504367113113403e-01 6.274769455194473267e-02 3.248305320739746094e-01 3.383669555187225342e-01 -2.467278838157653809e-01 1.261283643543720245e-02 4.991230554878711700e-03 5.689147394150495529e-03 1.731326617300510406e-02 8.224561065435409546e-02 -5.778801813721656799e-02 2.439702004194259644e-01 -6.450207531452178955e-02 -9.145035594701766968e-02 -4.314119368791580200e-02 -1.588062494993209839e-01 6.018763035535812378e-02 1.191629916429519653e-01 1.803048998117446899e-01 3.080824613571166992e-01 3.525352478027343750e-02 -1.599845886230468750e-01 -1.205608248710632324e-01 -2.968843281269073486e-01
2.128433138132095337e-01 3.502703011035919189e-01 2.100378870964050293e-01 -9.990181773900985718e-02 2.803579866886138916e-01 1.086606550961732864e-02 2.354453504085540771e-01 -3.003855645656585693e-01 1.138683035969734192e-01 1.270041912794113159e-01 3.113629817962646484e-01 1.376509815454483032e-01 -2.065590322017669678e-01 -1.587444245815277100e-01 -1.549126505851745605e-01 1.622030586004257202e-01 -4.675791133195161819e-03 9.514558315277099609e-02 4.592913389205932617e-02 2.182111889123916626e-01 2.091140002012252808e-01 1.540015339851379395e-01 -1.866523623466491699e-01 2.376983687281608582e-02 -1.870828419923782349e-01 -5.173031240701675415e-02 -7.787864655256271362e-02 8.010427653789520264e-02 4.084190726280212402e-02 -4.704322200268507004e-03 -2.398328483104705811e-01 -1.390877962112426758e-01
2.838478796184062958e-02 1.647807061672210693e-01 -5.808359943330287933e-03 -2.522452548146247864e-02 -5.476339161396026611e-02 -1.213581394404172897e-02 4.334077537059783936e-01 -1.459065079689025879e-01 -3.025111556053161621e-01 2.343545481562614441e-02 3.609155490994453430e-02 -1.604494266211986542e-02 -2.948483824729919434e-01 2.808862626552581787e-01 -2.346277050673961639e-02 -1.835781186819076538e-01 6.037967652082443237e-02 -5.719016492366790771e-02 5.150961503386497498e-02 2.942537665367126465e-01 9.491472691297531128e-02 3.357848152518272400e-02 -8.964399993419647217e-02 7.368756085634231567e-02 1.084651947021484375e-01 -1.051859930157661438e-01 6.713767349720001221e-02 4.073508083820343018e-01 -1.795629560947418213e-01 -1.343303620815277100e-01 -5.776302888989448547e-02 -3.142227232456207275e-01
1.005267724394798279e-01 3.426768481731414795e-01 4.080834984779357910e-02 -2.479295134544372559e-01 -2.171273529529571533e-01 6.715740263462066650e-02 1.392651051282882690e-01 4.350210726261138916e-02 -5.573814734816551208e-02 -2.467257529497146606e-02 3.737780153751373291e-01 2.859089709818363190e-02 -2.122642695903778076e-01 2.541370093822479248e-01 -1.697726696729660034e-01 -1.417932361364364624e-01 -1.718140393495559692e-01 1.974474787712097168e-01 -1.761486977338790894e-01 1.417808234691619873e-01 -3.431860208511352539e-01 1.623135805130004883e-01 3.322542831301689148e-02 7.042357232421636581e-03 1.103664934635162354e-01 2.041871845722198486e-01 -1.507840007543563843e-01 8.339704573154449463e-02 -1.493968963623046875e-01 -2.392891049385070801e-01 1.516119204461574554e-02 -7.276016473770141602e-02
1.573698073625564575e-01 4.101106226444244385e-01 2.887494564056396484e-01 -8.797483146190643311e-02 -2.039321511983871460e-01 -7.526989281177520752e-02 6.486612372100353241e-03 1.139556989073753357e-01 -8.357868343591690063e-02 -1.635657250881195068e-02 -3.789792209863662720e-02 2.522121369838714600e-01 4.292747750878334045e-02 -2.696136757731437683e-02 -2.502359151840209961e-01 -7.003161311149597168e-02 1.645900160074234009e-01 -2.305456250905990601e-01 -2.473789080977439880e-02 1.554225534200668335e-01 2.473683655261993408e-01 2.509702146053314209e-01 -2.415690273046493530e-01 1.094584353268146515e-02 6.353928148746490479e-02 7.315766531974077225e-03 -2.945513278245925903e-02 1.401652544736862183e-01 5.903751030564308167e-02 -7.455732673406600952e-02 8.843173831701278687e-02 -4.290956854820251465e-01
2.447275072336196899e-01 1.613023579120635986e-01 7.210105657577514648e-02 -1.984134614467620850e-01 -4.258287698030471802e-02 1.654643863439559937e-01 1.940997242927551270e-01 6.130247935652732849e-02 -6.888259202241897583e-02 -7.287773489952087402e-02 2.259961068630218506e-01 -2.144105881452560425e-01 -5.567397922277450562e-03 2.542296350002288818e-01 -3.714320361614227295e-01 -2.287887483835220337e-01 -7.794282864779233932e-03 -9.838265925645828247e-02 -6.731535494327545166e-02 1.165463328361511230e-01 -2.895346097648143768e-02 5.615383014082908630e-02 -2.044245749711990356e-01 3.187215626239776611e-01 -1.704777628183364868e-01 -9.947924315929412842e-02 -9.508226066827774048e-02 2.822141945362091064e-01 -1.858960650861263275e-02 -7.719890773296356201e-02 -1.602896898984909058e-01 -3.193217217922210693e-01
5.113432928919792175e-02 1.089778319001197815e-01 5.125352740287780762e-01 1.642563790082931519e-01 1.047733426094055176e-01 1.306209713220596313e-01 1.131605133414268494e-01 -5.800625681877136230e-02 1.752711683511734009e-01 -7.879321277141571045e-02 -9.919726103544235229e-02 6.783930119127035141e-03 -2.383037805557250977e-01 1.453088819980621338e-01 -3.542195558547973633e-01 1.263682097196578979e-01 3.151528537273406982e-02 -1.065022777765989304e-03 -6.641469895839691162e-02 6.374383717775344849e-02 -8.604557067155838013e-02 9.996337443590164185e-02 1.258633732795715332e-01 -2.199072986841201782e-01 -8.985952287912368774e-02 4.368875548243522644e-02 9.032507985830307007e-02 1.240655481815338135e-01 -1.383832246065139771e-01 -4.472394585609436035e-01 1.476925611495971680e-01 -1.410054266452789307e-01
1.421093344688415527e-01 4.090639650821685791e-01 2.804334461688995361e-01 5.369103327393531799e-02 1.224407777190208435e-01 1.091293841600418091e-01 -6.886286288499832153e-02 -4.271072894334793091e-02 -2.360835075378417969e-01 1.472925208508968353e-02 7.194977253675460815e-02 1.454207599163055420e-01 -1.186027750372886658e-01 7.519500702619552612e-02 -2.165010720491409302e-01 -2.472097873687744141e-01 4.740913957357406616e-02 2.949360944330692291e-02 2.479936927556991577e-01 3.046592175960540771e-01 5.490062758326530457e-02 -3.623170405626296997e-02 -4.492060467600822449e-02 1.964105218648910522e-01 -1.450523138046264648e-01 -2.262562215328216553e-01 -6.975688785314559937e-02 2.308047413825988770e-01 -1.001846045255661011e-01 -1.688137836754322052e-02 -9.859704412519931793e-03 -3.799352049827575684e-01
1.035539135336875916e-01 1.831908524036407471e-01 1.815573722124099731e-01 -2.769937813282012939e-01 -9.795105084776878357e-03 1.371512711048126221e-01 3.271841704845428467e-01 -1.241216808557510376e-01 -3.073041141033172607e-02 -7.688878104090690613e-03 2.622406184673309326e-01 2.320512086153030396e-01 -1.230342909693717957e-01 3.448297977447509766e-01 8.808805048465728760e-02 -4.273044690489768982e-02 -5.548113584518432617e-02 -9.728867560625076294e-02 -1.007111668586730957e-01 3.944455683231353760e-01 8.952960371971130371e-02 1.562671810388565063e-01 -1.833148300647735596e-01 -6.208283826708793640e-02 -1.669310778379440308e-01 -1.642150878906250000e-01 -1.210897490382194519e-01 2.943224310874938965e-01 -1.405067741870880127e-01 9.144978970289230347e-02 -6.986553966999053955e-02 -1.187587808817625046e-02
-2.267497824504971504e-03 7.755416631698608398e-02 -9.078823775053024292e-02 -6.848388910293579102e-02 -5.849818699061870575e-03 -2.303015626966953278e-02 2.927485704421997070e-01 2.634733021259307861e-01 -1.003546416759490967e-01 -4.288172349333763123e-02 9.856281429529190063e-02 -1.842546612024307251e-01 -4.438404440879821777e-01 -5.758427828550338745e-02 -3.525370955467224121e-01 3.869742900133132935e-02 5.743420496582984924e-02 -8.133167028427124023e-02 2.133039683103561401e-01 2.004330158233642578e-01 2.436585025861859322e-03 2.162095457315444946e-01 -2.254395931959152222e-01 1.668970659375190735e-02 1.303499191999435425e-01 6.306470185518264771e-02 -1.325696706771850586e-01 1.134511008858680725e-01 5.582709237933158875e-02 -4.713299870491027832e-02 -2.684313356876373291e-01 -3.484987020492553711e-01
5.471557006239891052e-02 -1.933408714830875397e-02 4.205993413925170898e-01 -4.470514133572578430e-02 8.888637274503707886e-02 6.783667951822280884e-02 1.471749097108840942e-01 1.663793474435806274e-01 3.109883069992065430e-01 -3.717326745390892029e-02 5.907130986452102661e-02 6.875236332416534424e-02 -2.362956404685974121e-01 9.000751376152038574e-02 -8.484148979187011719e-02 1.756261289119720459e-01 -2.384436316788196564e-02 2.178900688886642456e-01 -1.776739954948425293e-01 3.184299767017364502e-01 5.581642687320709229e-02 -1.018115133047103882e-01 -6.262123584747314453e-02 -1.369368880987167358e-01 -2.239322513341903687e-01 1.898333132266998291e-01 1.245822533965110779e-01 3.538351655006408691e-01 2.317947447299957275e-01 -1.749422848224639893e-01 3.615123778581619263e-02 -1.337386965751647949e-01
7.684270385652780533e-03 7.820666581392288208e-02 2.653740942478179932e-01 -4.519606754183769226e-02 -2.285145036876201630e-02 4.201999679207801819e-02 2.877250909805297852e-01 1.381216645240783691e-01 -3.196421544998884201e-03 -2.241866849362850189e-02 -7.763211429119110107e-02 7.491673529148101807e-02 3.152204304933547974e-02 7.686182856559753418e-02 -3.909106552600860596e-01 -1.692649722099304199e-01 9.457356482744216919e-02 1.991059834836050868e-04 -1.443774551153182983e-01 2.549463212490081787e-01 1.062637269496917725e-01 -8.457830548286437988e-02 -2.175710499286651611e-01 4.832646250724792480e-02 2.771281078457832336e-02 2.715962529182434082e-01 2.820177972316741943e-01 2.808678150177001953e-01 8.099943399429321289e-03 -2.904644608497619629e-01 2.822507917881011963e-01 -2.381874322891235352e-01
8.881257474422454834e-02 -5.314465239644050598e-02 -1.211451217532157898e-01 -2.836872637271881104e-01 3.057141304016113281e-01 -2.755649685859680176e-01 1.593350321054458618e-01 1.169625073671340942e-01 3.413230478763580322e-01 -1.259947102516889572e-02 1.770089119672775269e-01 9.007348679006099701e-03 -1.183994784951210022e-01 2.108462452888488770e-01 -2.781585752964019775e-01 -6.111159548163414001e-02 -2.492822706699371338e-02 5.116551741957664490e-02 3.014829456806182861e-01 8.684694021940231323e-02 1.088186502456665039e-01 -2.184149064123630524e-02 -1.269943565130233765e-01 9.663712233304977417e-02 1.079472601413726807e-01 1.424094885587692261e-01 5.924958735704421997e-02 1.045570448040962219e-01 -5.286535248160362244e-02 3.009193763136863708e-02 -1.605350226163864136e-01 -4.274428784847259521e-01
-5.942995846271514893e-02 -2.130125761032104492e-01 3.612771034240722656e-01 -1.526465713977813721e-01 -2.872010809369385242e-04 -1.886877417564392090e-01 2.123302221298217773e-01 1.781611442565917969e-01 1.529218554496765137e-01 -7.348819077014923096e-02 -2.865313366055488586e-02 2.484842240810394287e-01 -2.618791759014129639e-01 1.776108592748641968e-01 -2.957074344158172607e-02 2.646918641403317451e-03 1.352630704641342163e-01 2.441374510526657104e-01 -2.583940029144287109e-01 7.208910584449768066e-02 -5.416480079293251038e-02 -1.119820401072502136e-03 2.037961035966873169e-02 1.054611578583717346e-01 -3.167163208127021790e-02 -2.429548650979995728e-02 7.955314218997955322e-02 1.238723695278167725e-01 -3.090676963329315186e-01 -1.072673499584197998e-01 2.108251601457595825e-01 -3.916702270507812500e-01
3.412133455276489258e-02 2.394737601280212402e-01 8.428037166595458984e-02 2.065389305353164673e-01 9.236078709363937378e-02 2.407667487859725952e-01 1.027164682745933533e-01 -3.244198625907301903e-03 2.996655106544494629e-01 -8.240036666393280029e-02 -3.161840885877609253e-02 2.343143895268440247e-02 -3.687382340431213379e-01 1.981946080923080444e-01 3.122107591480016708e-03 3.054048418998718262e-01 -3.041120059788227081e-02 7.296320796012878418e-02 -1.426408886909484863e-01 2.950799763202667236e-01 2.107542008161544800e-01 2.706941664218902588e-01 -1.436392813920974731e-01 2.427266091108322144e-01 4.964512214064598083e-02 1.053360477089881897e-01 -2.474177442491054535e-02 1.002904847264289856e-01 -2.754860520362854004e-01 -1.884511411190032959e-01 5.207871552556753159e-03 -3.775124251842498779e-02
1.273138821125030518e-01 8.931599557399749756e-02 3.712908551096916199e-02 1.887678653001785278e-01 3.244383633136749268e-02 -6.166702508926391602e-02 5.367810130119323730e-01 5.518729449249804020e-04 3.104428015649318695e-02 -4.055588319897651672e-02 3.226928785443305969e-02 3.509545326232910156e-01 -3.063718974590301514e-01 7.255669683218002319e-02 -1.278264075517654419e-01 -7.152491807937622070e-02 2.211807519197463989e-01 -1.177458092570304871e-01 2.566435560584068298e-02 2.600450813770294189e-01 2.080454379320144653e-01 4.989705234766006470e-02 1.178888007998466492e-01 -2.305770479142665863e-02 1.653355211019515991e-01 1.593867242336273193e-01 1.580385118722915649e-01 5.620758235454559326e-02 -5.362334847450256348e-02 -1.669721901416778564e-01 1.033109724521636963e-01 -2.912678718566894531e-01
2.827741764485836029e-02 -4.057591781020164490e-03 2.320266067981719971e-01 -2.983236871659755707e-02 3.143556043505668640e-02 2.463600933551788330e-01 3.180106580257415771e-01 -1.482074856758117676e-01 -6.757177412509918213e-02 7.628314197063446045e-02 -8.899862319231033325e-02 -2.081016153097152710e-01 -4.421706497669219971e-01 1.056334376335144043e-02 -3.137404024600982666e-01 1.368011441081762314e-02 5.760470405220985413e-02 -1.651470661163330078e-01 1.111778616905212402e-01 2.067657560110092163e-01 -3.810818865895271301e-02 5.308326333761215210e-02 -1.111957728862762451e-01 -6.293877214193344116e-02 -1.679044365882873535e-01 -1.889343857765197754e-01 8.413741737604141235e-02 1.815426647663116455e-01 -2.575301527976989746e-01 3.507161512970924377e-02 2.649942180141806602e-03 -3.550167381763458252e-01
2.739700078964233398e-01 7.270192354917526245e-02 3.291526436805725098e-02 5.196779593825340271e-02 9.963385760784149170e-02 -1.569728702306747437e-01 1.512707024812698364e-01 1.101970486342906952e-02 3.152464702725410461e-02 -1.421037912368774414e-01 1.278073340654373169e-01 4.904468357563018799e-01 -2.508726119995117188e-01 2.009927034378051758e-01 -3.275880515575408936e-01 -1.403157860040664673e-01 1.594143211841583252e-01 6.381249055266380310e-03 1.278397440910339355e-01 1.402429491281509399e-01 -4.268457740545272827e-02 -2.004618383944034576e-02 1.141182556748390198e-01 -1.045957803726196289e-01 6.163408979773521423e-02 4.929426591843366623e-03 1.129944473505020142e-01 1.863789409399032593e-01 -2.207995764911174774e-02 -3.347463011741638184e-01 -5.366388335824012756e-02 -3.090296387672424316e-01
2.124057114124298096e-01 -8.660279214382171631e-02 -7.422474026679992676e-02 -2.142820209264755249e-01 -4.280122462660074234e-03 -1.157265808433294296e-02 1.074125543236732483e-01 -3.991530835628509521e-01 -1.472977101802825928e-01 7.241072505712509155e-02 -1.647881865501403809e-01 5.477815866470336914e-02 -2.339001893997192383e-01 1.870008111000061035e-01 -2.649529576301574707e-01 -2.245028130710124969e-02 -1.674322038888931274e-02 -1.158115044236183167e-01 -7.694236189126968384e-02 1.907428801059722900e-01 1.889416277408599854e-01 1.448925733566284180e-01 -1.586768627166748047e-01 -4.821961000561714172e-02 7.647328823804855347e-02 2.695343829691410065e-02 6.949838995933532715e-02 2.468191683292388916e-01 -2.776585519313812256e-01 -3.207235336303710938e-01 -1.859117448329925537e-01 -2.836001515388488770e-01
-1.547865103930234909e-02 2.123660743236541748e-01 2.248968183994293213e-01 -1.874648928642272949e-01 2.041455954313278198e-01 1.476003788411617279e-02 2.861103415489196777e-01 -2.951775491237640381e-01 2.463694810867309570e-01 6.448321044445037842e-02 4.112195670604705811e-01 6.007176637649536133e-02 -3.250616788864135742e-01 -4.800238087773323059e-02 -2.334838956594467163e-01 3.658933192491531372e-02 -1.779986023902893066e-01 -1.639236807823181152e-01 1.262802816927433014e-02 9.082949906587600708e-02 5.157280340790748596e-02 -9.703107923269271851e-02 -7.622151076793670654e-02 -1.909826695919036865e-01 -3.472232818603515625e-02 1.696957796812057495e-01 -1.465401649475097656e-01 1.502288877964019775e-01 2.700093761086463928e-02 2.230008598417043686e-03 -1.959217339754104614e-01 -1.489335298538208008e-01
5.482095479965209961e-02 6.320200860500335693e-02 -1.202395111322402954e-01 -4.681162536144256592e-02 1.289426833391189575e-01 -7.441008090972900391e-02 1.737770289182662964e-01 2.586423456668853760e-01 -5.997118353843688965e-02 2.179725654423236847e-02 8.423145860433578491e-02 -1.762493550777435303e-01 -3.647063374519348145e-01 5.626405030488967896e-02 -3.363501727581024170e-01 8.317665755748748779e-02 1.039909943938255310e-01 -2.363509833812713623e-01 9.358385950326919556e-02 2.965092957019805908e-01 -1.668868362903594971e-01 3.487160503864288330e-01 -2.320200949907302856e-01 6.520833075046539307e-02 7.292401045560836792e-02 1.802444756031036377e-01 -2.271379381418228149e-01 7.955396175384521484e-02 -3.544716164469718933e-02 -1.247914284467697144e-01 -1.141377538442611694e-01 -2.493246197700500488e-01
2.621925994753837585e-02 2.347602881491184235e-02 9.772947430610656738e-02 -3.247258067131042480e-01 -1.341634094715118408e-01 1.624423414468765259e-01 2.733303233981132507e-02 3.188694417476654053e-01 1.566102802753448486e-01 7.395710051059722900e-02 -8.811027556657791138e-02 2.278177291154861450e-01 -5.805150866508483887e-01 -5.859635025262832642e-02 -1.914048343896865845e-01 -1.335416436195373535e-01 -8.206787705421447754e-02 1.512906514108181000e-02 -4.684355854988098145e-02 1.437373459339141846e-01 -2.584928832948207855e-02 3.367040073499083519e-03 -9.480088949203491211e-02 1.997452229261398315e-01 3.632302954792976379e-02 -2.819027900695800781e-01 4.042516648769378662e-02 2.052863240242004395e-01 1.308045238256454468e-01 -1.152285858988761902e-01 -5.129587277770042419e-02 -1.241870820522308350e-01
7.061225175857543945e-02 1.056334003806114197e-01 7.375729829072952271e-02 -8.741235733032226562e-02 1.441410183906555176e-01 1.806005835533142090e-01 2.305707484483718872e-01 -1.251510679721832275e-01 -1.680074036121368408e-01 -7.899637520313262939e-02 9.106016717851161957e-03 -2.362056225538253784e-01 -5.011363625526428223e-01 9.605351835489273071e-02 -1.781098246574401855e-01 -2.076983749866485596e-01 1.044660434126853943e-01 -1.002947390079498291e-01 1.850540637969970703e-01 3.175079822540283203e-01 -6.983894109725952148e-02 8.700022101402282715e-02 -1.089023724198341370e-01 7.350057363510131836e-02 -9.411897510290145874e-03 -2.066065371036529541e-01 5.674982070922851562e-02 7.752554118633270264e-02 -1.396232247352600098e-01 -7.748253643512725830e-02 2.139097079634666443e-03 -3.996767997741699219e-01
1.048424541950225830e-01 2.836377173662185669e-02 1.527431309223175049e-01 5.436122417449951172e-02 -2.590150758624076843e-02 8.516557514667510986e-02 4.103653505444526672e-02 -4.806942306458950043e-03 4.101008549332618713e-02 2.519201934337615967e-01 1.469242423772811890e-01 -3.755087032914161682e-02 -2.690085768699645996e-01 -4.716300219297409058e-02 -2.674050331115722656e-01 -1.775844693183898926e-01 -2.145263701677322388e-01 1.786673963069915771e-01 -9.696191549301147461e-02 4.019608497619628906e-01 -2.313714660704135895e-02 2.177882492542266846e-01 1.143632605671882629e-01 3.141902685165405273e-01 4.443904012441635132e-02 2.760039269924163818e-01 2.044761329889297485e-01 3.446044921875000000e-01 7.084006816148757935e-02 -3.710896149277687073e-02 -1.314192563295364380e-01 -1.243029534816741943e-01
5.248038843274116516e-02 -3.422450274229049683e-02 1.276239100843667984e-02 -7.068187743425369263e-02 6.477825343608856201e-02 2.248850762844085693e-01 1.388103961944580078e-01 -7.597444951534271240e-02 -2.001181542873382568e-01 -4.266202077269554138e-02 1.835370510816574097e-01 -5.720848590135574341e-02 -1.691886335611343384e-01 -2.524004578590393066e-01 -9.451880306005477905e-02 1.764582283794879913e-02 2.299922518432140350e-02 -2.276748120784759521e-01 -1.127671301364898682e-01 3.524900376796722412e-01 6.491453945636749268e-02 1.897704750299453735e-01 -3.473086655139923096e-02 -1.950133740901947021e-01 -2.666249684989452362e-02 2.340260297060012817e-01 -3.621129989624023438e-01 3.985275328159332275e-01 -2.010868638753890991e-01 1.092907115817070007e-01 -4.730324074625968933e-02 -2.487229406833648682e-01
-1.683917641639709473e-01 1.643625050783157349e-01 2.497697025537490845e-01 -9.854356944561004639e-02 2.438546121120452881e-01 7.353433966636657715e-02 2.988402247428894043e-01 1.027292683720588684e-01 -2.229764610528945923e-01 -4.059236869215965271e-02 9.217926859855651855e-02 -2.149434983730316162e-01 -3.611290454864501953e-01 -2.455654591321945190e-01 1.176239252090454102e-01 -1.665403395891189575e-01 -4.507773369550704956e-02 -3.075947165489196777e-01 3.969049081206321716e-02 6.609612703323364258e-02 1.111452430486679077e-01 2.127950340509414673e-01 -3.980296477675437927e-02 -9.182786941528320312e-02 1.546741575002670288e-01 -4.448727704584598541e-03 1.051715388894081116e-01 1.485611349344253540e-01 -1.752596050500869751e-01 -1.582147032022476196e-01 -1.445859372615814209e-01 -2.558912336826324463e-01
-1.104530468583106995e-01 9.787692874670028687e-02 5.405869707465171814e-02 7.547990977764129639e-02 1.357479393482208252e-01 1.837285757064819336e-01 1.202316731214523315e-01 -5.428045615553855896e-02 2.603409886360168457e-01 -3.726627528667449951e-01 2.072194069623947144e-01 -2.044252157211303711e-01 -3.751319646835327148e-01 1.745650172233581543e-01 -3.013213872909545898e-01 -6.056465208530426025e-02 1.291161030530929565e-01 9.620936959981918335e-02 9.393205866217613220e-03 -2.378406375646591187e-01 8.912788331508636475e-02 1.458523571491241455e-01 9.655182063579559326e-02 2.055232040584087372e-02 -2.758648693561553955e-01 1.332461088895797729e-01 5.096117407083511353e-02 7.620301842689514160e-02 -4.758688062429428101e-02 -1.013566777110099792e-01 1.191072538495063782e-01 -3.040424287319183350e-01
-8.531755767762660980e-03 -9.269407391548156738e-02 2.417640686035156250e-01 -1.920538991689682007e-01 2.530851662158966064e-01 -3.383983075618743896e-01 2.722523510456085205e-01 2.706842124462127686e-02 2.289033830165863037e-01 2.424258291721343994e-01 7.125557214021682739e-02 6.254887580871582031e-02 -1.479159146547317505e-01 3.390873372554779053e-01 -2.207123637199401855e-01 -1.597975343465805054e-01 5.228576809167861938e-02 3.555261194705963135e-01 -9.390554577112197876e-02 2.355329543352127075e-01 1.933474093675613403e-01 8.549934253096580505e-03 4.600679129362106323e-02 2.482252381742000580e-02 1.412386298179626465e-01 5.181967094540596008e-02 -3.700537607073783875e-02 1.749440878629684448e-01 -6.957211345434188843e-02 2.185161039233207703e-02 8.914321660995483398e-02 -9.913194924592971802e-02
3.858028948307037354e-01 4.163566231727600098e-02 1.244460269808769226e-01 -1.592039763927459717e-01 1.348719000816345215e-01 1.777557879686355591e-01 3.711312413215637207e-01 -2.946106903254985809e-02 -1.727249920368194580e-01 -1.158787054009735584e-03 3.081184029579162598e-01 -7.025776058435440063e-02 -1.354104578495025635e-01 5.018797144293785095e-02 -8.247933536767959595e-02 -6.179223209619522095e-02 -9.580356068909168243e-03 -7.647740840911865234e-02 1.298285060329362750e-04 4.200594872236251831e-02 5.693679675459861755e-02 1.457529813051223755e-01 -4.472791254520416260e-01 1.001050844788551331e-01 -1.383918076753616333e-01 -1.754847168922424316e-01 5.756982788443565369e-02 2.299852967262268066e-01 -4.885953851044178009e-03 -2.481804043054580688e-02 -1.473480314016342163e-01 -2.970442771911621094e-01
-8.444989472627639771e-02 7.404593378305435181e-02 2.086773961782455444e-01 -3.410287201404571533e-01 2.702646851539611816e-01 -1.855590566992759705e-02 1.220148950815200806e-01 -2.337588071823120117e-01 5.643566697835922241e-02 7.032986264675855637e-03 1.351888626813888550e-01 2.091792412102222443e-02 -3.631744682788848877e-01 -6.211969256401062012e-02 -3.080193102359771729e-01 -2.557134926319122314e-01 -2.284091114997863770e-01 6.293848901987075806e-02 -2.920961678028106689e-01 -3.697919100522994995e-02 8.201002329587936401e-02 1.753786355257034302e-01 2.332958281040191650e-01 -1.658312045037746429e-02 -1.294803172349929810e-01 2.205838412046432495e-01 -8.523576706647872925e-02 1.368058323860168457e-01 -8.457133919000625610e-02 -2.962842350825667381e-03 9.273001551628112793e-02 -1.564754396677017212e-01
8.420290797948837280e-02 4.923000186681747437e-02 6.511234492063522339e-02 2.971020340919494629e-01 1.019797176122665405e-01 -4.815781023353338242e-03 4.808591008186340332e-01 1.355729252099990845e-01 -8.689487725496292114e-02 -2.223654389381408691e-01 -5.292881652712821960e-02 2.611401081085205078e-01 -3.141584098339080811e-01 2.715904638171195984e-02 -1.826604306697845459e-01 1.547002792358398438e-01 1.272354871034622192e-01 -1.854865849018096924e-01 1.885294355452060699e-02 2.814550995826721191e-01 2.513849437236785889e-01 9.819777309894561768e-02 6.660705804824829102e-02 1.169276162981987000e-01 1.168302744626998901e-01 1.227497234940528870e-01 4.407020658254623413e-02 6.279937177896499634e-02 1.145434286445379257e-02 -1.328409910202026367e-01 9.103985130786895752e-02 -2.672908604145050049e-01
1.285595148801803589e-01 2.131543457508087158e-01 2.641254663467407227e-01 -8.510380238294601440e-02 1.704192459583282471e-01 1.149429529905319214e-01 2.569443583488464355e-01 -7.612717896699905396e-02 7.647962309420108795e-03 -1.356683392077684402e-02 6.279447674751281738e-02 -2.443326413631439209e-01 -2.785437703132629395e-01 1.105209141969680786e-01 -1.577748507261276245e-01 4.848783835768699646e-02 5.983449891209602356e-02 -3.156258761882781982e-01 -3.285563364624977112e-02 1.357650458812713623e-01 -1.690239608287811279e-01 7.241651415824890137e-03 -1.293205618858337402e-01 -3.345540608279407024e-05 -2.294245548546314240e-02 -1.592937111854553223e-01 -1.377431601285934448e-01 5.396138429641723633e-01 -1.518583744764328003e-01 8.008237928152084351e-02 3.660344518721103668e-03 -1.800869703292846680e-01
-1.322813630104064941e-01 -1.270760148763656616e-01 4.567610472440719604e-02 -3.766731023788452148e-01 2.031724154949188232e-01 -6.850253790616989136e-02 2.199080139398574829e-01 5.898012965917587280e-02 3.689763322472572327e-02 9.687101840972900391e-02 1.188345775008201599e-01 -2.464497238397598267e-01 -2.554650008678436279e-01 -4.478518664836883545e-02 -1.752225011587142944e-01 -1.336357891559600830e-01 2.731365561485290527e-01 -5.888459458947181702e-02 -2.913069725036621094e-01 9.076576679944992065e-02 -1.638791412115097046e-01 5.587194114923477173e-02 -1.769918762147426605e-02 9.198224544525146484e-02 2.326025068759918213e-01 6.503104418516159058e-02 -1.268997788429260254e-01 2.217936515808105469e-01 -1.597657948732376099e-01 -2.000919133424758911e-01 -2.261224240064620972e-01 -2.699944376945495605e-01
1.735965311527252197e-01 2.049612402915954590e-01 4.506548047065734863e-01 -1.821176894009113312e-02 -4.970275610685348511e-02 2.660782635211944580e-01 2.627584636211395264e-01 1.596987843513488770e-01 -7.195621728897094727e-02 1.033670306205749512e-01 6.465585529804229736e-02 1.761188954114913940e-01 -5.043030157685279846e-02 9.608196467161178589e-02 -5.506519228219985962e-02 2.165700681507587433e-02 1.952258199453353882e-01 -1.829113513231277466e-01 -1.720512844622135162e-02 -4.988283663988113403e-02 1.069053038954734802e-01 1.640001982450485229e-01 -1.327226310968399048e-01 1.693298667669296265e-01 7.146459817886352539e-02 1.480574160814285278e-02 -1.961470693349838257e-01 -1.199176236987113953e-01 9.235026687383651733e-02 -2.245917916297912598e-01 1.606675386428833008e-01 -4.339953958988189697e-01
1.839558780193328857e-01 1.900340765714645386e-01 -1.003204286098480225e-01 -4.183563217520713806e-02 7.320058345794677734e-02 1.793638244271278381e-02 2.250539064407348633e-01 2.032585889101028442e-01 -7.519779354333877563e-02 2.133840620517730713e-01 1.638863384723663330e-01 -2.099733501672744751e-01 -4.105998575687408447e-01 1.552956402301788330e-01 -4.170780479907989502e-01 2.017834968864917755e-02 1.475790888071060181e-01 -1.937508136034011841e-01 1.453516036272048950e-01 1.812402158975601196e-01 -7.799319922924041748e-02 4.785659164190292358e-02 -2.185005098581314087e-01 -6.998156756162643433e-02 -1.540373452007770538e-02 2.668708004057407379e-02 -1.733647733926773071e-01 8.708226494491100311e-03 7.947596162557601929e-02 -1.933028735220432281e-02 -1.231509596109390259e-01 -3.227076828479766846e-01
2.528341710567474365e-01 1.210619732737541199e-01 5.062916278839111328e-01 1.477740854024887085e-01 6.145187467336654663e-02 1.087938398122787476e-01 3.343284502625465393e-02 -2.503401599824428558e-03 7.458626478910446167e-02 3.017672598361968994e-01 7.710146903991699219e-02 1.172943636775016785e-01 -3.365000784397125244e-01 1.678480058908462524e-01 -2.634116411209106445e-01 1.771502792835235596e-01 3.580018505454063416e-02 8.164177089929580688e-02 -4.515209048986434937e-02 1.602220237255096436e-01 1.155787729658186436e-03 6.879316270351409912e-02 -3.651924431324005127e-02 -1.322705596685409546e-01 -2.993506379425525665e-02 1.100952550768852234e-01 9.868630021810531616e-02 2.143932878971099854e-01 2.674110829830169678e-01 -2.117455750703811646e-01 2.827320946380496025e-03 -1.540076881647109985e-01
-1.964571624994277954e-01 1.840019375085830688e-01 1.104845255613327026e-01 8.043627440929412842e-02 9.024774283170700073e-02 6.774798035621643066e-02 2.852640748023986816e-01 1.125914677977561951e-01 2.341279238462448120e-01 -9.365356713533401489e-02 1.827844381332397461e-01 1.202472001314163208e-01 -2.421410679817199707e-01 4.086881503462791443e-02 -9.885655716061592102e-03 1.338808685541152954e-01 2.256727218627929688e-01 4.432081244885921478e-03 -8.972872048616409302e-02 2.871030569076538086e-01 2.100392431020736694e-01 2.148682065308094025e-02 4.165819287300109863e-02 -5.730039998888969421e-02 1.219664886593818665e-01 -1.111977249383926392e-01 -1.876311600208282471e-01 -3.145508468151092529e-01 -8.900526165962219238e-02 -3.302616178989410400e-01 1.051972359418869019e-01 -3.630834817886352539e-01
1.936421096324920654e-01 -9.364033490419387817e-02 -5.168245173990726471e-03 3.344835937023162842e-01 1.116683408617973328e-01 1.127408295869827271e-01 -1.973663456737995148e-02 1.971033960580825806e-02 6.425285339355468750e-02 2.088092118501663208e-01 1.475115865468978882e-01 2.404309660196304321e-01 -4.654194414615631104e-01 6.526643037796020508e-02 -1.349523514509201050e-01 1.863073855638504028e-01 -1.004434190690517426e-02 -4.524139687418937683e-02 -2.627355754375457764e-01 1.951052397489547729e-01 1.504124552011489868e-01 1.831445246934890747e-01 -3.203125000000000000e-01 -6.920737028121948242e-02 6.168580055236816406e-02 2.220501303672790527e-01 7.841811515390872955e-03 2.256718873977661133e-01 1.666535623371601105e-02 -6.985069811344146729e-02 -9.049569815397262573e-02 -1.566190570592880249e-01
-1.549471020698547363e-01 2.676717638969421387e-01 2.618816196918487549e-01 -2.936255335807800293e-01 1.158073768019676208e-01 1.471684128046035767e-01 2.141714096069335938e-01 -4.114161729812622070e-01 6.776960194110870361e-02 9.468276053667068481e-02 2.522701323032379150e-01 -3.067357232794165611e-03 -2.884310185909271240e-01 -2.572051994502544403e-02 -2.433985657989978790e-02 3.362308815121650696e-02 -8.616811037063598633e-02 -2.160263955593109131e-01 -2.948815748095512390e-02 1.822031587362289429e-01 -1.776505708694458008e-01 2.170329540967941284e-01 -1.568226367235183716e-01 -9.098326414823532104e-02 -8.102810382843017578e-02 1.015408262610435486e-01 3.979538381099700928e-02 1.459149271249771118e-01 -1.654702425003051758e-01 -1.642114520072937012e-01 -1.148185655474662781e-01 -1.720015853643417358e-01
1.680421382188796997e-01 2.820054292678833008e-01 3.764111697673797607e-01 -2.559439837932586670e-01 2.743945121765136719e-01 -1.785415341146290302e-03 2.554810941219329834e-01 -3.255063891410827637e-01 1.364192515611648560e-01 1.808293312788009644e-01 1.258288770914077759e-01 1.077623665332794189e-01 -2.122310847043991089e-01 -3.998406603932380676e-02 -2.038034796714782715e-01 2.249569296836853027e-01 -3.163710236549377441e-02 1.053230240941047668e-01 5.736517161130905151e-02 1.542634963989257812e-01 2.114411294460296631e-01 -1.489650551229715347e-02 -2.818895578384399414e-01 1.458977349102497101e-02 -6.297414749860763550e-02 7.963398098945617676e-02 -7.707013934850692749e-02 9.160006791353225708e-02 4.448524489998817444e-02 -1.206966582685709000e-02 -1.410820782184600830e-01 -1.026265770196914673e-01
-3.480157628655433655e-02 2.007106840610504150e-01 1.246104463934898376e-01 -1.585879623889923096e-01 -3.650641441345214844e-02 2.374246865510940552e-01 1.160284131765365601e-01 3.762011528015136719e-01 2.396971434354782104e-01 -3.805306255817413330e-01 1.716570407152175903e-01 1.022029742598533630e-01 -2.585694789886474609e-01 -1.689815521240234375e-01 -2.015791237354278564e-01 -5.073452740907669067e-02 -6.421111524105072021e-03 -8.324668742716312408e-04 5.770555231720209122e-03 -1.666131429374217987e-02 -1.103830989450216293e-02 5.060467869043350220e-03 -2.262984663248062134e-01 -4.854001477360725403e-02 1.744300574064254761e-01 4.300615191459655762e-02 -1.132553070783615112e-01 1.221377030014991760e-01 2.277555689215660095e-02 1.746642589569091797e-01 -1.650362461805343628e-02 -4.230322837829589844e-01
-2.126206755638122559e-01 5.082583054900169373e-02 7.405216246843338013e-02 2.129917293787002563e-01 -7.256363332271575928e-02 8.400207012891769409e-02 2.985295951366424561e-01 -1.432270258665084839e-01 -2.839546203613281250e-01 -2.671632729470729828e-02 2.183293402194976807e-01 5.314193293452262878e-02 -2.377751022577285767e-01 5.658600851893424988e-02 5.236391723155975342e-02 -8.463022857904434204e-02 1.035791039466857910e-01 -1.058577522635459900e-01 -3.884287551045417786e-02 4.145994484424591064e-01 -1.932264417409896851e-01 4.504472762346267700e-02 -4.274905845522880554e-02 1.208455041050910950e-01 5.704724788665771484e-02 -2.421556971967220306e-02 -7.722709327936172485e-02 2.878532707691192627e-01 -6.641830503940582275e-02 -1.402932256460189819e-01 -6.476565450429916382e-02 -4.536962509155273438e-01
1.390989571809768677e-01 4.543942511081695557e-01 1.152939870953559875e-01 -1.798056513071060181e-01 2.121442407369613647e-01 1.584719717502593994e-01 1.033188402652740479e-01 -2.937093377113342285e-01 2.316480427980422974e-01 1.610198467969894409e-01 2.329725623130798340e-01 -1.966825127601623535e-01 -1.053459197282791138e-01 -9.432841092348098755e-02 3.775195800699293613e-04 -1.240391805768013000e-01 5.904270336031913757e-02 -1.345833390951156616e-01 -8.695944416103884578e-05 1.618833243846893311e-01 7.422638684511184692e-02 7.671974599361419678e-02 -9.470361471176147461e-02 4.868812393397092819e-03 -1.468198001384735107e-01 1.388453245162963867e-01 9.563984721899032593e-02 1.720000654458999634e-01 -1.167228817939758301e-01 -2.690047621726989746e-01 2.401225119829177856e-01 -2.493225038051605225e-01
4.711106419563293457e-02 1.271702796220779419e-01 1.659448742866516113e-01 -2.546121776103973389e-01 3.184573948383331299e-01 -3.349751234054565430e-02 1.048043668270111084e-01 -1.079576313495635986e-01 4.370503500103950500e-02 1.392875313758850098e-01 1.095098108053207397e-01 -6.105464883148670197e-03 -1.983224004507064819e-01 -9.665925800800323486e-02 -2.374319881200790405e-01 -4.104970693588256836e-01 2.947338856756687164e-02 7.431416958570480347e-02 -1.283050328493118286e-01 -6.013868749141693115e-02 -7.368832081556320190e-02 2.555752694606781006e-01 -1.442052572965621948e-01 -9.633392095565795898e-02 1.818614453077316284e-01 -4.562683403491973877e-02 -5.677585676312446594e-02 2.674361467361450195e-01 -3.604533970355987549e-01 -1.507445871829986572e-01 5.008441954851150513e-02 -2.545886933803558350e-01
1.524427682161331177e-01 -1.000294610857963562e-01 3.781836330890655518e-01 4.470342770218849182e-02 -1.140932515263557434e-01 -8.535859733819961548e-02 1.124121341854333878e-02 -6.660274416208267212e-02 5.292506143450737000e-02 -1.288999915122985840e-01 1.524230688810348511e-01 6.083462014794349670e-02 -4.579907655715942383e-01 -5.033406987786293030e-02 -2.673744224011898041e-03 2.017653286457061768e-01 -1.317156553268432617e-01 1.285278350114822388e-01 -1.149612367153167725e-01 2.475144416093826294e-01 -5.940261855721473694e-02 -1.478561665862798691e-02 -1.594208180904388428e-01 -1.932669281959533691e-01 -1.090652570128440857e-01 3.850113227963447571e-02 1.204203218221664429e-01 1.415469348430633545e-01 8.743608742952346802e-02 -3.412806689739227295e-01 6.934424862265586853e-03 -3.880347609519958496e-01
2.441345453262329102e-01 1.988049000501632690e-01 3.532464802265167236e-01 1.261342912912368774e-01 5.485195666551589966e-02 -1.184360608458518982e-01 5.190856754779815674e-02 -1.306088715791702271e-01 4.777856171131134033e-02 -1.212012395262718201e-01 7.906623184680938721e-02 1.701247990131378174e-01 -3.575921654701232910e-01 2.867464125156402588e-01 -1.767363548278808594e-01 1.781878434121608734e-02 -2.628842890262603760e-01 5.765261128544807434e-02 1.001749336719512939e-01 1.910578161478042603e-01 -1.443704217672348022e-01 1.203971803188323975e-01 9.494154900312423706e-02 -1.582927256822586060e-01 -7.316822558641433716e-02 2.411035597324371338e-01 2.000853121280670166e-01 3.341604769229888916e-02 -1.499158740043640137e-01 -3.023846745491027832e-01 5.786229670047760010e-02 -1.389394402503967285e-01
1.114172413945198059e-01 -1.575737595558166504e-01 3.490657359361648560e-02 7.418684661388397217e-02 -6.017924100160598755e-02 -1.146561428904533386e-01 3.319213986396789551e-01 -1.529759615659713745e-01 -1.379367709159851074e-01 -4.231363534927368164e-02 2.228904366493225098e-01 -2.979100914672017097e-03 -2.131881713867187500e-01 1.699809432029724121e-01 9.911452652886509895e-04 4.211413487792015076e-02 1.723019629716873169e-01 1.485022809356451035e-02 7.244060188531875610e-02 1.805007755756378174e-01 -2.091719359159469604e-01 4.608007147908210754e-02 -1.089519560337066650e-01 9.017334878444671631e-02 1.352735161781311035e-01 1.003401950001716614e-01 -2.578991651535034180e-01 3.202317059040069580e-01 -7.485885173082351685e-02 -3.544015884399414062e-01 -1.603717952966690063e-01 -4.136481285095214844e-01
4.104226082563400269e-02 2.886928319931030273e-01 6.118650361895561218e-02 1.393965333700180054e-01 -3.602763712406158447e-01 2.952860109508037567e-02 1.264008432626724243e-01 2.214258611202239990e-01 -7.908818870782852173e-02 -4.136031121015548706e-02 1.704394072294235229e-01 7.274262607097625732e-02 -3.163742125034332275e-01 -2.651003897190093994e-01 -1.786556690931320190e-01 -1.729139089584350586e-01 -1.237300783395767212e-01 -1.055079326033592224e-02 6.273932289332151413e-03 2.368468493223190308e-01 1.368584632873535156e-01 -2.584983706474304199e-01 -5.640852265059947968e-03 -1.971803046762943268e-02 1.128256842494010925e-01 1.159305498003959656e-01 1.057105958461761475e-01 2.278837114572525024e-01 -1.099019870162010193e-01 1.704056933522224426e-02 -1.473280042409896851e-02 -4.027842581272125244e-01
6.767530739307403564e-02 -1.303969770669937134e-01 2.057547271251678467e-01 -2.852024044841527939e-03 4.409312829375267029e-02 9.882055222988128662e-02 1.453762203454971313e-01 -1.125816348940134048e-02 4.906625300645828247e-02 -1.922843754291534424e-01 5.041525363922119141e-01 1.446219831705093384e-01 5.513456836342811584e-02 6.260056793689727783e-02 -5.110390856862068176e-02 4.800318926572799683e-02 -4.270519688725471497e-02 -9.877072274684906006e-02 9.552005678415298462e-02 2.352604568004608154e-01 3.657730519771575928e-01 -1.271695196628570557e-01 -8.438102155923843384e-02 -4.586094990372657776e-02 -2.110797725617885590e-02 1.582985520362854004e-01 -2.529874742031097412e-01 2.308567613363265991e-01 -3.223721385002136230e-01 3.595384582877159119e-02 -1.331017315387725830e-01 -2.753034830093383789e-01
2.486055791378021240e-01 1.126559376716613770e-01 2.371875643730163574e-01 -2.366649061441421509e-01 -1.362997759133577347e-02 1.551642566919326782e-01 3.123010694980621338e-01 -1.388620883226394653e-01 -1.749797314405441284e-01 1.095333248376846313e-01 2.512699067592620850e-01 -1.460851877927780151e-01 -1.661146581172943115e-01 1.246257945895195007e-01 -6.476808339357376099e-02 -5.987748131155967712e-02 2.302412874996662140e-02 -8.190868049860000610e-02 3.711636736989021301e-02 7.418381422758102417e-02 2.401132509112358093e-02 1.127215847373008728e-01 -2.953229248523712158e-01 2.640369534492492676e-01 -1.144304051995277405e-01 2.621156163513660431e-02 5.315740406513214111e-02 4.150245189666748047e-01 -2.102061733603477478e-02 -6.500039994716644287e-02 7.333909627050161362e-03 -3.409596979618072510e-01
1.300581395626068115e-01 -6.896007061004638672e-02 9.788884222507476807e-02 -6.483507156372070312e-02 -4.201626777648925781e-02 3.556798025965690613e-02 1.532494276762008667e-01 -2.309151925146579742e-02 1.121986061334609985e-01 1.155394390225410461e-01 2.862740866839885712e-02 2.929995357990264893e-01 -2.866903841495513916e-01 2.226054817438125610e-01 -1.712116897106170654e-01 -7.785866409540176392e-02 -1.437212973833084106e-01 -2.371902167797088623e-01 -2.483683824539184570e-01 4.110887050628662109e-01 8.039093762636184692e-02 2.488000094890594482e-01 7.058690488338470459e-02 2.114016860723495483e-01 -1.485884338617324829e-01 9.495500475168228149e-02 -1.748462915420532227e-01 3.836312592029571533e-01 -8.886268734931945801e-02 3.254247456789016724e-02 -7.729940861463546753e-02 9.146292507648468018e-02
1.195686683058738708e-01 2.056845277547836304e-01 -3.600376099348068237e-02 -3.572490215301513672e-01 5.673510208725929260e-02 1.590268015861511230e-01 8.463639020919799805e-02 -2.516020536422729492e-01 1.250257045030593872e-01 1.471984684467315674e-01 2.069782018661499023e-01 -2.114213407039642334e-01 -2.161435633897781372e-01 1.269657313823699951e-01 6.157376989722251892e-02 -2.318072915077209473e-01 1.049651578068733215e-01 -1.482561603188514709e-02 -3.158012926578521729e-01 2.984601259231567383e-01 -1.254170984029769897e-01 3.305523842573165894e-02 -3.959837928414344788e-02 2.021238580346107483e-02 8.080749213695526123e-02 4.967643320560455322e-02 -1.112521067261695862e-02 1.520896404981613159e-01 -4.482418298721313477e-02 -2.390286475419998169e-01 -1.655360497534275055e-02 -3.997266292572021484e-01
1.041658781468868256e-02 1.491542607545852661e-01 3.246561586856842041e-01 -3.940187022089958191e-02 2.571747601032257080e-01 1.144805625081062317e-01 1.520822644233703613e-01 2.372430860996246338e-01 2.208957448601722717e-02 -4.145099222660064697e-02 8.115957677364349365e-02 1.663362979888916016e-01 -1.879185624420642853e-02 1.166210621595382690e-01 -2.028109878301620483e-01 -1.450136601924896240e-01 1.332104504108428955e-01 -4.110810160636901855e-02 -2.884697616100311279e-01 2.296653389930725098e-01 1.906587481498718262e-01 5.020804237574338913e-03 -2.842592000961303711e-01 2.542847022414207458e-02 -1.151518449187278748e-01 8.463730663061141968e-02 2.435429990291595459e-01 2.517436444759368896e-01 1.456822454929351807e-01 -3.194215595722198486e-01 2.126658707857131958e-01 -1.210098043084144592e-01
-1.276015341281890869e-01 2.669995278120040894e-02 7.578630745410919189e-02 -3.001195490360260010e-01 1.153406798839569092e-01 -1.317287534475326538e-01 3.251846134662628174e-01 1.987122744321823120e-01 -2.290113270282745361e-02 6.569928675889968872e-02 1.395987421274185181e-01 1.322042644023895264e-01 -4.666779637336730957e-01 4.965485632419586182e-02 -1.696983724832534790e-01 -1.936174929141998291e-01 1.764622144401073456e-02 9.942137449979782104e-02 -3.264163732528686523e-01 1.634000837802886963e-01 2.112362720072269440e-02 2.518408894538879395e-01 -1.330498456954956055e-01 -4.393536224961280823e-02 1.817552559077739716e-02 1.861373484134674072e-01 1.462252140045166016e-01 -1.516570448875427246e-01 -4.903376847505569458e-02 1.465232521295547485e-01 1.870800405740737915e-01 -1.333385407924652100e-01
2.966144979000091553e-01 9.489265829324722290e-02 2.326934188604354858e-01 -1.537456661462783813e-01 1.312589496374130249e-01 2.189359515905380249e-01 3.011830151081085205e-01 -1.583441048860549927e-01 -1.889167875051498413e-01 -6.134175881743431091e-02 1.247493475675582886e-01 -1.298894137144088745e-01 -3.620008230209350586e-01 1.655048727989196777e-01 -1.312491893768310547e-01 -7.698024064302444458e-02 2.199284732341766357e-01 -6.032170131220482290e-05 -7.526180893182754517e-02 1.139004901051521301e-02 -4.293623194098472595e-02 7.328580599278211594e-03 -2.818886339664459229e-01 1.024848297238349915e-01 -3.195630013942718506e-02 -6.731328368186950684e-02 -1.253817137330770493e-02 4.399848878383636475e-01 -3.230472654104232788e-02 8.242934942245483398e-02 -2.400944195687770844e-02 -1.925504058599472046e-01
-4.663422331213951111e-02 -1.329761296510696411e-01 4.484613239765167236e-01 1.642849445343017578e-01 1.372698694467544556e-01 1.489198952913284302e-01 1.250174790620803833e-01 -1.741981506347656250e-02 5.706534720957279205e-03 6.557390093803405762e-02 -2.578216232359409332e-02 1.063813120126724243e-01 -2.001331448554992676e-01 -5.256374180316925049e-02 -4.444337487220764160e-01 4.918544739484786987e-02 -1.046608388423919678e-01 1.009518355131149292e-01 -1.910984218120574951e-01 1.979798674583435059e-01 1.086636260151863098e-01 3.332991898059844971e-02 -1.577680259943008423e-01 -1.334051042795181274e-01 -3.439228832721710205e-01 9.786893427371978760e-02 -5.418424680829048157e-02 2.079433053731918335e-01 -4.943712428212165833e-02 -2.432028353214263916e-01 3.981177881360054016e-02 -2.152469456195831299e-01
-1.460722181946039200e-02 1.905840486288070679e-01 1.220462173223495483e-01 1.224062144756317139e-01 1.023007649928331375e-02 1.823156327009201050e-01 2.129251807928085327e-01 1.539331972599029541e-01 1.770660877227783203e-01 1.571848057210445404e-02 2.480418533086776733e-01 1.704392284154891968e-01 -2.832369506359100342e-01 3.138713538646697998e-01 -3.613049909472465515e-02 3.298346698284149170e-01 -1.369539182633161545e-02 -2.147026360034942627e-02 -2.925956994295120239e-02 2.124189138412475586e-01 3.130542337894439697e-01 9.599098563194274902e-02 -7.643270492553710938e-02 9.558825194835662842e-02 -1.356401145458221436e-01 2.703443765640258789e-01 -5.034031346440315247e-03 -9.922546148300170898e-02 -2.262451499700546265e-01 -2.511808872222900391e-01 1.181584745645523071e-01 -1.475899964570999146e-01
2.654742598533630371e-01 -5.514567345380783081e-02 1.757641285657882690e-01 2.602740526199340820e-01 7.883014529943466187e-02 1.104113683104515076e-01 1.167031079530715942e-01 2.272240966558456421e-01 2.935308516025543213e-01 1.029096636921167374e-02 2.551674246788024902e-01 9.320340305566787720e-02 -1.231858655810356140e-01 2.008539736270904541e-01 -2.115508764982223511e-01 -1.027861312031745911e-01 1.620192229747772217e-01 2.726208269596099854e-01 -7.583107054233551025e-02 2.347155958414077759e-01 1.139302626252174377e-01 1.223017126321792603e-01 -2.106291502714157104e-01 1.603925377130508423e-01 -2.786186710000038147e-02 1.854365170001983643e-01 -9.129735641181468964e-03 9.247623383998870850e-02 7.827289402484893799e-02 -2.458758056163787842e-01 2.786082327365875244e-01 -1.607709378004074097e-01
-8.846755325794219971e-02 1.035711243748664856e-01 8.659979701042175293e-02 -1.733827888965606689e-01 -8.949266746640205383e-03 1.317742615938186646e-01 9.395961463451385498e-02 1.114861592650413513e-01 -1.844251155853271484e-01 6.877225637435913086e-02 3.892401456832885742e-01 -1.816051080822944641e-02 -2.995075583457946777e-01 1.275600939989089966e-01 -2.088540494441986084e-01 -7.085955888032913208e-02 1.892040371894836426e-01 -1.259945631027221680e-01 -1.593748927116394043e-01 -2.492523938417434692e-01 2.561590373516082764e-01 9.857087582349777222e-02 -6.556075066328048706e-02 -9.244922548532485962e-02 -1.889304816722869873e-01 2.467809766530990601e-01 5.713672935962677002e-02 -1.565282493829727173e-01 -1.534561906009912491e-02 -1.631911545991897583e-01 -6.414543092250823975e-02 -4.210280179977416992e-01
8.873923867940902710e-02 3.079706430435180664e-01 1.644777357578277588e-01 -1.063781902194023132e-01 1.143897324800491333e-01 1.039980724453926086e-01 2.808226644992828369e-02 -1.699900776147842407e-01 4.236450046300888062e-02 1.342627257108688354e-01 1.840020716190338135e-01 2.589148581027984619e-01 -2.143622636795043945e-01 -1.756597459316253662e-01 -2.552940547466278076e-01 -1.145765632390975952e-01 -5.865751951932907104e-02 6.563209742307662964e-02 -1.652347296476364136e-01 5.115274712443351746e-02 -9.848723560571670532e-02 4.469568654894828796e-02 -4.623603820800781250e-02 -2.237999886274337769e-01 -2.034226804971694946e-01 1.230012252926826477e-01 -1.185341924428939819e-01 5.101743936538696289e-01 -2.448363155126571655e-01 -1.253405362367630005e-01 1.014001574367284775e-02 -1.459922939538955688e-01
1.080206334590911865e-01 2.304101288318634033e-01 1.714803464710712433e-02 -4.837453365325927734e-01 8.569428324699401855e-02 1.333785653114318848e-01 1.900958567857742310e-01 -1.960671246051788330e-01 1.607279926538467407e-01 1.349307894706726074e-01 2.319417744874954224e-01 -2.621431052684783936e-01 -2.523093223571777344e-01 1.959503293037414551e-01 1.058129295706748962e-01 -1.617271155118942261e-01 1.235111504793167114e-01 3.965651616454124451e-02 -1.575492918491363525e-01 2.010908424854278564e-01 -1.111238822340965271e-01 4.910406842827796936e-02 -5.800028890371322632e-02 3.535188362002372742e-02 1.005440875887870789e-01 -7.900252006947994232e-03 -2.123100683093070984e-02 1.147700622677803040e-01 -1.006106063723564148e-01 -1.425219029188156128e-01 6.551326066255569458e-02 -3.678055703639984131e-01
1.795874238014221191e-01 1.515627801418304443e-01 1.847079843282699585e-01 8.101791888475418091e-02 -2.437237799167633057e-01 -2.566478848457336426e-01 5.782908573746681213e-02 -1.023090481758117676e-01 7.855215668678283691e-02 6.223017349839210510e-02 -8.067330718040466309e-02 -6.351010501384735107e-02 -4.811270534992218018e-01 -3.136559203267097473e-02 -3.031288273632526398e-02 2.613069713115692139e-01 -4.463360086083412170e-02 1.073586493730545044e-01 -1.721795946359634399e-01 1.726519316434860229e-01 2.159047685563564301e-02 -1.477547883987426758e-01 -1.052914559841156006e-01 -9.119949489831924438e-02 6.332007050514221191e-02 5.335562676191329956e-02 -1.278384327888488770e-01 3.507659137248992920e-01 -2.677595615386962891e-02 -2.905366420745849609e-01 -5.736671760678291321e-02 -3.056709766387939453e-01
-4.994276911020278931e-02 1.449101567268371582e-01 2.754071652889251709e-01 -2.248983532190322876e-01 1.678654998540878296e-01 -4.773789271712303162e-02 1.530483514070510864e-01 -3.086200058460235596e-01 7.391126453876495361e-02 2.237391099333763123e-02 3.149054348468780518e-01 -6.101222243160009384e-03 -3.847737908363342285e-01 -4.979380592703819275e-02 -7.737275958061218262e-02 -5.835719034075737000e-02 2.157851755619049072e-01 -1.402820348739624023e-01 -1.592103205621242523e-02 1.766140013933181763e-01 1.569568365812301636e-01 7.647615671157836914e-02 1.056154146790504456e-01 2.010424733161926270e-01 -2.938639819622039795e-01 -5.090252682566642761e-02 -7.491698861122131348e-02 3.112256526947021484e-01 -1.396787315607070923e-01 9.146368503570556641e-02 6.172621622681617737e-02 -1.816870570182800293e-01
1.345256119966506958e-01 1.471952944993972778e-01 4.089291766285896301e-02 4.730153828859329224e-02 4.401354119181632996e-03 8.019245415925979614e-02 7.076930999755859375e-02 1.144805476069450378e-01 -2.765390556305646896e-03 3.267230987548828125e-01 1.021636351943016052e-01 -1.307300291955471039e-02 -6.843675859272480011e-03 5.585774313658475876e-03 -3.059244751930236816e-01 -1.472275853157043457e-01 -1.040495038032531738e-01 1.570504605770111084e-01 -1.247839853167533875e-01 4.621111750602722168e-01 1.473227739334106445e-01 4.320923388004302979e-01 1.869811564683914185e-01 2.816672027111053467e-01 2.534280344843864441e-02 1.809710115194320679e-01 -4.011785611510276794e-02 1.812116652727127075e-01 -1.134098600596189499e-02 -2.336519584059715271e-02 -4.604984074831008911e-02 -2.027425765991210938e-01
7.842180132865905762e-02 4.505913853645324707e-01 1.462837010622024536e-01 -3.879113122820854187e-02 -1.710249185562133789e-01 1.838666647672653198e-01 2.707959413528442383e-01 -1.387113183736801147e-01 -1.677992790937423706e-01 -3.584474325180053711e-02 1.937425695359706879e-02 9.942697733640670776e-02 -1.066174879670143127e-01 1.223576590418815613e-01 -2.673610746860504150e-01 -2.090849280357360840e-01 1.642080396413803101e-01 4.207339137792587280e-02 1.605614572763442993e-01 3.351212441921234131e-01 3.056982997804880142e-03 2.441424876451492310e-01 1.405923515558242798e-01 4.530347883701324463e-02 -2.855674326419830322e-01 -2.121420502662658691e-01 -1.261654198169708252e-01 8.982753008604049683e-02 -5.136445164680480957e-02 -4.895003512501716614e-02 -1.695317775011062622e-02 -1.641054302453994751e-01
3.958586156368255615e-01 6.787743419408798218e-02 2.505649626255035400e-01 -3.834124654531478882e-02 6.643269211053848267e-03 1.136595979332923889e-01 2.676625549793243408e-01 -1.032823845744132996e-01 -3.133019059896469116e-02 -3.254263401031494141e-01 -4.239670932292938232e-02 1.052107587456703186e-01 -4.239654839038848877e-01 -1.004261001944541931e-01 -1.822487264871597290e-01 -1.091917902231216431e-01 -2.235352434217929840e-02 3.080359101295471191e-01 -1.559749394655227661e-01 1.472885161638259888e-01 -4.125500842928886414e-02 2.879388630390167236e-01 -1.209747791290283203e-01 2.203830890357494354e-02 1.360800117254257202e-01 -7.026930153369903564e-02 -1.462416350841522217e-02 -6.473660469055175781e-02 6.685946881771087646e-02 -2.222115099430084229e-01 -1.159470900893211365e-02 -3.821331635117530823e-02
1.491691321134567261e-01 1.578361243009567261e-01 8.248084783554077148e-02 1.405827254056930542e-01 -9.121759235858917236e-02 -1.100907009094953537e-02 7.401946932077407837e-02 3.170502930879592896e-02 1.638547480106353760e-01 -2.821690440177917480e-01 3.128508925437927246e-01 1.837736070156097412e-01 -3.461465835571289062e-01 2.119527608156204224e-01 -1.100579202175140381e-01 1.283064037561416626e-01 -6.780241429805755615e-02 6.974258273839950562e-02 -1.313230115920305252e-02 2.901594899594783783e-02 -2.858082652091979980e-01 1.662811338901519775e-01 -1.178884506225585938e-01 -1.872564852237701416e-01 -1.093775853514671326e-01 1.778091490268707275e-01 1.502940505743026733e-01 2.118277847766876221e-01 1.006948128342628479e-01 -3.128967881202697754e-01 8.098690211772918701e-02 -2.923958301544189453e-01
2.986572682857513428e-01 7.737380266189575195e-02 1.950827240943908691e-01 -5.168879777193069458e-02 -7.132808119058609009e-02 1.151818186044692993e-01 9.228289127349853516e-02 2.450483441352844238e-01 -8.610932528972625732e-02 2.156361937522888184e-01 5.732475966215133667e-02 -1.025333255529403687e-02 -7.937769591808319092e-02 -5.117516592144966125e-02 -2.210921645164489746e-01 -2.874102890491485596e-01 2.094184458255767822e-01 4.712413251399993896e-02 1.772497594356536865e-01 3.030834197998046875e-01 -1.239281892776489258e-02 2.492687851190567017e-01 -1.159311607480049133e-01 2.460529208183288574e-01 -2.978267520666122437e-02 -1.385580599308013916e-01 -1.206883788108825684e-02 2.365129068493843079e-02 -5.988597869873046875e-02 -2.348299697041511536e-02 5.138313770294189453e-02 -4.962507784366607666e-01
4.109610989689826965e-02 9.661322832107543945e-02 3.565911352634429932e-01 -1.128477230668067932e-01 1.487645804882049561e-01 -1.384177654981613159e-01 1.587381064891815186e-01 -5.568804591894149780e-02 -1.005176678299903870e-01 -1.622593700885772705e-01 7.426217943429946899e-02 2.959564626216888428e-01 1.175108253955841064e-01 2.904004417359828949e-02 -3.349495530128479004e-01 3.930322453379631042e-02 2.793641388416290283e-02 -9.638499468564987183e-02 -1.445525586605072021e-01 4.804393276572227478e-02 3.076210916042327881e-01 2.025064826011657715e-01 -3.139950931072235107e-01 2.054370008409023285e-02 -3.920454997569322586e-03 1.125774085521697998e-01 -7.442542165517807007e-02 1.782352924346923828e-01 6.603116542100906372e-02 -1.463396847248077393e-01 3.265118598937988281e-01 -2.669466435909271240e-01
1.245562434196472168e-01 3.641975522041320801e-01 3.415498435497283936e-01 -2.312007099390029907e-01 1.999172419309616089e-01 1.172077134251594543e-01 3.012401461601257324e-01 -3.203196823596954346e-01 9.122539311647415161e-02 -1.800095289945602417e-02 2.223245203495025635e-01 7.340225577354431152e-02 -2.453867644071578979e-01 -1.024615019559860229e-01 -2.077551782131195068e-01 1.298240572214126587e-01 1.613307558000087738e-02 1.071209535002708435e-01 3.976196050643920898e-02 1.433725804090499878e-01 1.684855222702026367e-01 5.491161346435546875e-02 -2.669273912906646729e-01 7.585436571389436722e-03 -1.454620659351348877e-01 1.230387687683105469e-01 -6.118759885430335999e-02 -2.787281759083271027e-02 -9.931072592735290527e-02 -7.007313519716262817e-02 -1.913032829761505127e-01 -1.082533299922943115e-01
1.966986805200576782e-01 -2.937119007110595703e-01 8.093906939029693604e-02 -3.523844480514526367e-02 -1.015688106417655945e-01 1.291892826557159424e-01 1.268611252307891846e-01 -4.299202561378479004e-02 1.388757824897766113e-01 -4.107250273227691650e-02 4.203275144100189209e-01 8.484445512294769287e-02 -2.551673054695129395e-01 -1.966927647590637207e-01 -1.465667337179183960e-01 8.341294527053833008e-02 -1.422491669654846191e-01 -7.474647462368011475e-02 2.071462944149971008e-02 1.061046868562698364e-01 2.958185374736785889e-01 -7.606647908687591553e-02 -3.339708968997001648e-02 2.553717046976089478e-02 -6.064955890178680420e-02 9.117680042982101440e-02 -2.579802572727203369e-01 2.932181954383850098e-01 -3.038939833641052246e-01 -2.855802476406097412e-01 -1.532662007957696915e-02 -1.182403340935707092e-01
1.579979658126831055e-01 2.952903807163238525e-01 7.491957396268844604e-02 3.599136695265769958e-02 -1.244729198515415192e-02 1.526336073875427246e-01 3.749000132083892822e-01 -1.135391145944595337e-01 -2.713545039296150208e-02 -9.397710114717483521e-02 8.840035647153854370e-02 -1.928735524415969849e-01 -4.380530118942260742e-01 -1.691998355090618134e-02 -6.081099063158035278e-02 5.097889155149459839e-02 3.650218620896339417e-02 -1.839276701211929321e-01 -3.302852436900138855e-02 4.980558902025222778e-02 -1.451295465230941772e-01 -6.266924738883972168e-02 -2.013903856277465820e-01 2.966970764100551605e-02 -6.983675807714462280e-02 -1.226887777447700500e-01 -1.977378502488136292e-02 5.122382044792175293e-01 -1.151246652007102966e-01 3.061771206557750702e-02 -3.362881019711494446e-02 -2.186091095209121704e-01
5.632944032549858093e-02 1.607330143451690674e-01 6.402123719453811646e-02 -3.812501952052116394e-02 -1.924998909235000610e-01 2.947046458721160889e-01 6.191319972276687622e-02 1.599153578281402588e-01 2.445674836635589600e-01 7.982403784990310669e-02 2.381081283092498779e-01 2.133993059396743774e-01 -1.828087493777275085e-02 3.481214642524719238e-01 -2.637237608432769775e-01 -3.685201331973075867e-02 -1.006733998656272888e-01 2.723554335534572601e-02 1.219197921454906464e-02 5.561336129903793335e-02 -4.024890065193176270e-02 4.573154821991920471e-02 3.680891916155815125e-02 -4.135344177484512329e-02 -3.030193038284778595e-02 1.407917141914367676e-01 -1.896840035915374756e-01 2.916375398635864258e-01 -2.750197947025299072e-01 -3.848871886730194092e-01 4.209033027291297913e-02 -2.511216700077056885e-01
2.562636882066726685e-02 4.621379375457763672e-01 2.540139257907867432e-01 -2.957818210124969482e-01 1.577286124229431152e-01 1.325426101684570312e-01 2.312471717596054077e-01 -4.074997305870056152e-01 1.898376345634460449e-01 1.887557059526443481e-01 7.255230098962783813e-02 -4.564855247735977173e-02 -1.518442928791046143e-01 -4.137109592556953430e-02 -1.632985770702362061e-01 4.909850284457206726e-02 -1.449026074260473251e-02 -2.312103984877467155e-03 -4.949112609028816223e-02 1.858457475900650024e-01 1.331883072853088379e-01 6.565888971090316772e-02 -1.652592867612838745e-01 -6.383221596479415894e-02 -1.853649914264678955e-01 9.060931950807571411e-02 4.174233227968215942e-02 2.739064022898674011e-02 -1.756611615419387817e-01 -1.005674675107002258e-01 -3.983307629823684692e-02 -2.463040500879287720e-01
3.989230841398239136e-02 6.120688840746879578e-02 1.710989773273468018e-01 -2.896454744040966034e-02 1.154555305838584900e-01 -2.300639897584915161e-01 7.197685539722442627e-02 8.642689883708953857e-02 4.700771346688270569e-02 -1.797085702419281006e-01 1.291783899068832397e-01 4.294274151325225830e-01 -2.045861780643463135e-01 1.412071734666824341e-01 -2.603415548801422119e-01 -1.757760196924209595e-01 2.229858040809631348e-01 1.647350341081619263e-01 -1.860480010509490967e-02 4.111094400286674500e-02 8.363460004329681396e-02 1.437884122133255005e-01 -8.460813015699386597e-02 -3.612396866083145142e-02 -1.478105224668979645e-02 -1.097939535975456238e-01 3.182497024536132812e-01 3.314868509769439697e-01 -1.410838067531585693e-01 -2.835841476917266846e-01 -1.323679685592651367e-01 -1.823554784059524536e-01
6.584473699331283569e-02 -2.693772912025451660e-01 1.096103936433792114e-01 2.045870199799537659e-02 1.300883293151855469e-01 -1.732707768678665161e-01 2.370178401470184326e-01 -8.105958253145217896e-02 8.700827136635780334e-03 -3.962083533406257629e-02 2.864928245544433594e-01 1.364969611167907715e-01 -2.454541027545928955e-01 -6.911246478557586670e-02 -2.528334558010101318e-01 2.658125758171081543e-01 6.309612840414047241e-02 -8.014037460088729858e-02 1.342418640851974487e-01 1.053020358085632324e-01 1.766486316919326782e-01 -1.646300256252288818e-01 -5.610393360257148743e-02 -3.668883442878723145e-02 4.910420253872871399e-02 2.276743501424789429e-01 -1.683103591203689575e-01 4.068440198898315430e-01 -2.803308963775634766e-01 -1.231181249022483826e-01 -9.308286756277084351e-02 -2.149266749620437622e-01
6.773763149976730347e-02 -1.355031877756118774e-01 -1.403177082538604736e-01 8.375619351863861084e-02 1.152964606881141663e-01 -5.316198989748954773e-02 2.760747671127319336e-01 -1.586994528770446777e-01 2.261360175907611847e-02 -1.109569240361452103e-02 7.646167278289794922e-02 -1.672547012567520142e-01 -2.778585851192474365e-01 -1.311323046684265137e-01 -2.117524445056915283e-01 -6.532712280750274658e-02 -2.581626176834106445e-01 1.794389262795448303e-02 -3.711968287825584412e-02 3.230464458465576172e-01 3.533723577857017517e-02 3.802706599235534668e-01 5.456176772713661194e-02 2.598371207714080811e-01 2.438821047544479370e-01 1.126455888152122498e-01 -1.684841513633728027e-01 3.128176629543304443e-01 -5.865124985575675964e-02 -1.640856564044952393e-01 -1.077232765965163708e-03 -1.924404799938201904e-01
-3.325073421001434326e-02 1.268897205591201782e-01 1.416976004838943481e-01 -8.676422387361526489e-02 9.406735002994537354e-02 8.862076699733734131e-02 4.023670256137847900e-01 2.623154222965240479e-01 -1.372830718755722046e-01 -2.402296215295791626e-01 8.345056325197219849e-02 3.525977954268455505e-02 -2.142759859561920166e-01 1.734450012445449829e-01 4.225073382258415222e-03 3.413784876465797424e-02 -6.511833518743515015e-02 -1.603172123432159424e-01 -2.055248618125915527e-01 5.554309487342834473e-01 2.820473313331604004e-01 -9.403496980667114258e-02 -1.338592618703842163e-01 8.477446436882019043e-02 -1.133221536874771118e-01 7.536517828702926636e-02 6.012333557009696960e-02 1.324361860752105713e-01 -4.011349380016326904e-02 3.196514025330543518e-02 4.350272938609123230e-02 -8.630046248435974121e-02
2.251042425632476807e-01 3.327029943466186523e-01 3.108845949172973633e-01 -3.070676922798156738e-01 1.951692253351211548e-01 -4.131265357136726379e-02 3.066310584545135498e-01 -2.873230576515197754e-01 1.992888282984495163e-03 5.970875918865203857e-02 1.752878129482269287e-01 1.571661680936813354e-01 -2.457622289657592773e-01 -4.198103025555610657e-02 -2.138386368751525879e-01 1.457503437995910645e-01 2.710916660726070404e-02 -5.176031216979026794e-02 -2.969832159578800201e-02 1.573848575353622437e-01 3.554294258356094360e-02 1.187063083052635193e-01 -4.229896888136863708e-02 -4.781022295355796814e-02 -1.421699374914169312e-01 -4.077362641692161560e-02 -5.044635757803916931e-02 5.663185194134712219e-02 -2.298650145530700684e-02 -4.994883760809898376e-02 -4.011087715625762939e-01 -5.621885508298873901e-02
2.305420860648155212e-02 -1.634332090616226196e-01 3.409242033958435059e-01 -1.009463742375373840e-01 -3.952766582369804382e-02 1.581491976976394653e-01 1.032076776027679443e-01 1.586500089615583420e-03 9.944244474172592163e-02 6.161366775631904602e-02 1.603463888168334961e-01 1.525318920612335205e-01 -2.373334467411041260e-01 -8.814045786857604980e-02 -1.594822853803634644e-01 2.349127680063247681e-01 -2.040332704782485962e-01 -1.129449605941772461e-01 -1.918696910142898560e-01 -1.630924083292484283e-02 2.449170500040054321e-02 1.929545961320400238e-02 -2.342348694801330566e-01 -7.217009365558624268e-02 2.154077142477035522e-01 2.944288849830627441e-01 -1.663170903921127319e-01 2.147947996854782104e-01 -2.539125382900238037e-01 -3.864656388759613037e-01 -1.610834151506423950e-01 5.058953911066055298e-02
-3.530859574675559998e-02 -7.506700232625007629e-03 1.077976971864700317e-01 4.360871016979217529e-02 1.061226148158311844e-02 1.639527976512908936e-01 7.714454084634780884e-02 4.688076302409172058e-02 1.729182302951812744e-01 -3.416469395160675049e-01 -1.003072559833526611e-01 3.619216084480285645e-01 -4.222340583801269531e-01 1.492166668176651001e-01 -1.393666714429855347e-01 -6.195138394832611084e-02 -1.542961150407791138e-01 -4.639587178826332092e-02 -1.484731882810592651e-01 1.317788660526275635e-01 1.065617613494396210e-02 8.277606219053268433e-02 -2.002716958522796631e-01 -5.281802266836166382e-02 2.610416710376739502e-01 1.010576859116554260e-01 -5.743331089615821838e-02 -9.398654103279113770e-02 -3.946362808346748352e-02 -1.346327960491180420e-01 2.288121879100799561e-01 -4.009896516799926758e-01
-6.637413799762725830e-02 -1.404897496104240417e-02 1.319670826196670532e-01 5.424164980649948120e-02 -9.177412092685699463e-02 5.943044647574424744e-02 -6.954629719257354736e-02 1.005602329969406128e-01 6.949007511138916016e-02 -6.203421205282211304e-02 2.293870598077774048e-01 -4.372392222285270691e-02 -4.387573003768920898e-01 -1.009294316172599792e-01 -3.520616888999938965e-01 -2.673423849046230316e-02 2.218315452337265015e-01 2.396651059389114380e-01 -9.161616861820220947e-02 1.190055087208747864e-01 1.214079037308692932e-01 4.365067556500434875e-02 1.788146607577800751e-02 1.887962408363819122e-02 3.263798654079437256e-01 2.893240377306938171e-02 -1.593004316091537476e-01 -1.319439858198165894e-01 2.824423648416996002e-02 -4.309827685356140137e-01 -6.187626346945762634e-02 -2.655686736106872559e-01
-1.189337112009525299e-02 -3.075392544269561768e-02 2.289373427629470825e-02 -3.013840019702911377e-01 1.042903810739517212e-01 -1.267944574356079102e-01 -4.427071288228034973e-02 7.002870738506317139e-02 1.031315550208091736e-01 -1.656534075736999512e-01 3.690044209361076355e-02 9.509532153606414795e-02 -3.001335561275482178e-01 -1.759850829839706421e-01 -4.015350937843322754e-01 6.160867959260940552e-02 2.047149464488029480e-02 1.690150350332260132e-01 -3.515025079250335693e-01 2.534396350383758545e-01 7.488873600959777832e-02 -6.812341511249542236e-02 -1.463401168584823608e-01 2.833680622279644012e-02 7.077831029891967773e-02 2.470567822456359863e-01 1.948968321084976196e-02 -8.594238758087158203e-02 1.919686794281005859e-02 -5.127883329987525940e-02 1.399339735507965088e-01 -4.399429559707641602e-01
2.958434224128723145e-01 1.991120576858520508e-01 2.760146558284759521e-01 8.836362510919570923e-02 4.513892531394958496e-02 4.624223336577415466e-02 5.998393148183822632e-02 1.930682510137557983e-01 -7.385647622868418694e-04 -8.123521506786346436e-02 2.591269314289093018e-01 6.770614534616470337e-03 -3.454011082649230957e-01 -9.930463880300521851e-02 2.932791225612163544e-02 7.227657362818717957e-03 -9.771282970905303955e-02 2.160776220262050629e-02 -5.426745489239692688e-02 3.890340626239776611e-01 -1.218628957867622375e-01 -2.665691375732421875e-01 -1.821434646844863892e-01 -1.583690345287322998e-01 4.764338664244860411e-04 -1.346054673194885254e-01 1.072197034955024719e-01 1.992953419685363770e-01 -2.507006227970123291e-01 -2.747509479522705078e-01 -9.718526154756546021e-02 -1.197100803256034851e-01
-2.785667590796947479e-02 7.408436387777328491e-02 -1.409898418933153152e-02 -1.198327988386154175e-01 -1.102745234966278076e-01 2.103858441114425659e-01 1.425828635692596436e-01 -6.980615202337503433e-03 6.164810433983802795e-02 6.019750982522964478e-02 7.546412199735641479e-02 6.940329819917678833e-02 -2.004026472568511963e-01 -2.577998936176300049e-01 3.716187551617622375e-02 -1.063959524035453796e-01 2.171619534492492676e-01 1.986320018768310547e-01 3.201283514499664307e-02 3.950206935405731201e-01 2.948279082775115967e-01 2.961126863956451416e-01 1.243524476885795593e-01 7.703291624784469604e-02 6.170146167278289795e-02 1.611152887344360352e-01 -2.263233214616775513e-01 1.113140136003494263e-01 2.164798229932785034e-02 -3.470941781997680664e-01 -2.711730897426605225e-01 -1.938465982675552368e-01
9.246315062046051025e-02 2.193425893783569336e-01 1.682783663272857666e-01 -2.549547553062438965e-01 1.243540868163108826e-01 -2.202713629230856895e-03 2.351410537958145142e-01 -4.423208236694335938e-01 1.746625006198883057e-01 1.274070516228675842e-02 2.696709334850311279e-01 -7.749496493488550186e-03 -2.876988351345062256e-01 4.993024468421936035e-02 4.105442389845848083e-02 1.556795556098222733e-02 -3.409098833799362183e-03 -1.995698064565658569e-01 -1.618514508008956909e-01 1.208479702472686768e-01 -2.394647747278213501e-01 1.737296879291534424e-01 -2.908875048160552979e-01 3.705504536628723145e-02 -1.462953239679336548e-01 8.913639187812805176e-02 -1.806472688913345337e-01 5.666536837816238403e-02 -1.859648674726486206e-01 -7.093451917171478271e-02 -5.305602774024009705e-02 -1.766162812709808350e-01
-3.443963825702667236e-02 2.372459322214126587e-02 2.293004691600799561e-01 -1.594885289669036865e-01 -1.339988261461257935e-01 1.215933784842491150e-01 1.651147156953811646e-01 1.089383736252784729e-01 2.561962604522705078e-01 -8.424043655395507812e-02 -4.128181841224431992e-03 1.149294599890708923e-01 -4.873975515365600586e-01 3.204881548881530762e-01 -6.103044748306274414e-02 -1.163365691900253296e-02 4.215131700038909912e-02 -1.044872179627418518e-01 -6.590230762958526611e-02 1.310787796974182129e-01 -2.846066281199455261e-02 -1.080832704901695251e-01 -2.627193927764892578e-01 -1.248962245881557465e-02 3.411362171173095703e-01 1.080326884984970093e-01 -3.457922488451004028e-02 4.307712614536285400e-02 6.177675351500511169e-02 -1.266952697187662125e-02 2.598169744014739990e-01 -3.159275352954864502e-01
4.623572155833244324e-02 2.922326624393463135e-01 7.037375122308731079e-02 -1.335875242948532104e-01 -2.179959602653980255e-02 9.275130182504653931e-02 8.156931400299072266e-02 1.501460224390029907e-01 -2.516097724437713623e-01 1.589899361133575439e-01 2.050645202398300171e-01 -2.891968786716461182e-01 -4.731824398040771484e-01 5.201113596558570862e-02 -2.369635701179504395e-01 -1.190738156437873840e-01 -7.912771776318550110e-03 -1.710746884346008301e-01 2.418404668569564819e-01 2.244949638843536377e-01 4.020984470844268799e-02 1.741715371608734131e-01 -2.224949598312377930e-01 -1.223077848553657532e-01 1.016358956694602966e-01 7.075329869985580444e-02 -6.582365185022354126e-02 1.609483510255813599e-01 5.967245995998382568e-02 -1.141646578907966614e-01 8.182792365550994873e-02 -1.915392875671386719e-01
1.233186423778533936e-01 1.276371348649263382e-02 1.875597238540649414e-01 -1.624389439821243286e-01 -9.670747071504592896e-02 1.217122822999954224e-01 3.330438733100891113e-01 -1.738072484731674194e-01 3.161401674151420593e-02 -9.573737531900405884e-02 3.460783064365386963e-01 -1.529605984687805176e-01 -2.552595138549804688e-01 1.093057990074157715e-01 -3.128719329833984375e-02 -1.359679996967315674e-01 3.839647769927978516e-01 -7.391687482595443726e-02 -1.247846335172653198e-02 1.729097664356231689e-01 -5.579712986946105957e-02 1.273662149906158447e-01 -3.106366693973541260e-01 1.955285668373107910e-01 -8.542757481336593628e-02 -6.107297912240028381e-02 -6.373547948896884918e-03 3.127285540103912354e-01 1.755578815937042236e-02 -2.996359020471572876e-02 -2.908038534224033356e-02 -2.448268234729766846e-01
-5.968745797872543335e-02 -9.719843417406082153e-02 7.615469396114349365e-03 5.567243695259094238e-02 2.469833642244338989e-01 1.774431914091110229e-01 1.505971550941467285e-01 -7.260450720787048340e-02 -2.137538790702819824e-02 -1.706583946943283081e-01 2.064529508352279663e-01 3.184683620929718018e-02 -3.856471180915832520e-01 -4.511137306690216064e-02 -3.937982916831970215e-01 8.072854019701480865e-03 1.676067411899566650e-01 1.521960943937301636e-01 7.405158597975969315e-03 -1.376406103372573853e-01 2.738183140754699707e-01 -8.947727084159851074e-02 8.118173480033874512e-02 3.057520277798175812e-02 -2.016079239547252655e-02 1.811206787824630737e-01 -2.368071973323822021e-01 3.060746192932128906e-01 -2.738491892814636230e-01 -2.122135609388351440e-01 -6.000645831227302551e-02 -1.300499439239501953e-01
7.531826198101043701e-02 1.984232813119888306e-01 1.389301270246505737e-01 -1.598915606737136841e-01 -2.389648556709289551e-01 1.238153725862503052e-01 8.970624953508377075e-02 1.099317148327827454e-01 2.688679099082946777e-01 -1.183708235621452332e-01 8.886517584323883057e-02 -1.281761527061462402e-01 4.671896621584892273e-02 2.533925473690032959e-01 -3.120726048946380615e-01 -1.597002148628234863e-01 1.318316906690597534e-01 3.678379207849502563e-02 -5.197899416089057922e-02 1.395286247134208679e-02 -9.800500422716140747e-02 2.392225861549377441e-01 -1.377381235361099243e-01 2.765270471572875977e-01 -3.171960711479187012e-01 -4.970242828130722046e-02 -9.765396267175674438e-02 3.244401216506958008e-01 -8.779300749301910400e-02 -1.409744471311569214e-01 -1.260281950235366821e-01 -2.690048515796661377e-01
3.111129105091094971e-01 1.301465183496475220e-01 2.802024781703948975e-01 2.434985190629959106e-01 6.369395554065704346e-02 -4.816810041666030884e-02 8.474999666213989258e-02 -1.053927093744277954e-02 9.010954946279525757e-02 -1.038007959723472595e-01 1.934005916118621826e-01 -3.047088347375392914e-02 -3.697643280029296875e-01 -4.759124666452407837e-02 -1.804919242858886719e-01 -2.305006384849548340e-01 1.256608664989471436e-01 1.827109158039093018e-01 -5.947023257613182068e-02 1.186869516968727112e-01 2.086016088724136353e-01 2.912678718566894531e-01 -1.788390874862670898e-01 1.292587667703628540e-01 -6.028245016932487488e-02 1.227363422513008118e-01 -1.287758797407150269e-01 8.789239823818206787e-02 1.763756871223449707e-01 -3.005275130271911621e-01 2.010535299777984619e-01 6.461913138628005981e-02
2.038526087999343872e-01 4.872360453009605408e-02 3.086997270584106445e-01 1.181995570659637451e-01 2.095860391855239868e-01 8.439896255731582642e-02 1.574113219976425171e-01 2.057221233844757080e-01 1.952590942382812500e-01 2.924315035343170166e-01 2.800839543342590332e-01 1.410241127014160156e-01 -2.496341019868850708e-01 1.337334513664245605e-01 -3.338428735733032227e-01 1.406913399696350098e-01 2.308106422424316406e-01 7.530194520950317383e-02 9.635354578495025635e-02 1.654920578002929688e-01 2.628196030855178833e-02 1.792188733816146851e-02 5.976954475045204163e-03 -3.884800150990486145e-02 1.051029711961746216e-01 9.588709473609924316e-02 2.464662194252014160e-01 2.189404964447021484e-01 1.824973076581954956e-01 -2.397557720541954041e-02 1.835205703973770142e-01 -2.400238439440727234e-02
7.552626729011535645e-02 9.208757430315017700e-03 2.540364675223827362e-02 8.740600198507308960e-02 -1.526957470923662186e-02 -4.331322014331817627e-02 2.571995854377746582e-01 -1.092884913086891174e-01 7.990694791078567505e-02 -2.195044755935668945e-01 1.902191042900085449e-01 3.700672090053558350e-01 -1.719388663768768311e-01 2.137656211853027344e-01 -2.939222157001495361e-01 -1.839516907930374146e-01 5.231327563524246216e-02 1.150088906288146973e-01 4.854816943407058716e-02 1.661374419927597046e-01 5.773056671023368835e-02 8.453696221113204956e-02 -5.424920842051506042e-02 -6.212680041790008545e-02 1.958516240119934082e-01 -9.207878261804580688e-02 3.051656484603881836e-01 1.352863013744354248e-01 5.566916894167661667e-03 -3.236662745475769043e-01 -1.908133551478385925e-02 -3.948537409305572510e-01
-9.818452410399913788e-03 3.724153712391853333e-02 6.020350009202957153e-02 -7.122523337602615356e-02 2.109672501683235168e-02 6.933894008398056030e-02 1.567364931106567383e-01 2.891724705696105957e-01 1.113220304250717163e-01 -1.140548102557659149e-02 4.873191006481647491e-03 2.108988910913467407e-01 -4.134705960750579834e-01 9.718714654445648193e-02 -2.399133592844009399e-01 -3.147939741611480713e-01 1.591185294091701508e-02 -1.294899359345436096e-02 -3.894685208797454834e-02 2.222416102886199951e-01 1.742615848779678345e-01 -1.400386691093444824e-01 -1.739646345376968384e-01 3.058007359504699707e-01 -8.108757436275482178e-02 3.343594968318939209e-01 -3.829661756753921509e-02 -1.125017255544662476e-01 6.028128787875175476e-02 -8.135217428207397461e-02 -1.495976150035858154e-01 -3.034579455852508545e-01
-4.403841122984886169e-02 1.109364479780197144e-01 3.193029463291168213e-01 -2.180946171283721924e-01 1.898028403520584106e-01 -1.228582113981246948e-02 9.267756342887878418e-02 5.943418480455875397e-03 1.229275986552238464e-01 -1.139099150896072388e-01 7.780162245035171509e-02 -1.730586290359497070e-01 -3.126986622810363770e-01 -1.118498593568801880e-01 5.901337787508964539e-02 -1.847318112850189209e-01 3.173337504267692566e-02 -3.611317873001098633e-01 1.338604092597961426e-01 5.190952867269515991e-02 4.517946764826774597e-02 5.595784261822700500e-02 1.337606739252805710e-02 5.931599065661430359e-02 1.617835462093353271e-02 -8.252195268869400024e-02 4.840472713112831116e-02 3.699929714202880859e-01 1.064979564398527145e-02 -1.034690588712692261e-01 -3.250041306018829346e-01 -3.946932554244995117e-01
1.180559843778610229e-01 -2.077056327834725380e-03 1.890437304973602295e-01 2.065130621194839478e-01 5.529529601335525513e-02 -1.531792730093002319e-01 -8.533947169780731201e-02 -1.338603813201189041e-02 6.272923946380615234e-02 -1.616646419279277325e-03 1.038587763905525208e-01 1.583210080862045288e-01 -5.993410348892211914e-01 1.205029524862766266e-02 -1.735911369323730469e-01 8.132399618625640869e-02 1.172874420881271362e-01 -3.316695243120193481e-02 -2.380041629076004028e-01 4.121336042881011963e-01 2.044340670108795166e-01 -1.049629375338554382e-01 -2.496000677347183228e-01 7.172466069459915161e-02 9.091307967901229858e-02 1.917057484388351440e-01 7.987393438816070557e-02 4.281738027930259705e-02 8.119848370552062988e-02 -4.829666018486022949e-02 8.037700504064559937e-02 -8.700793981552124023e-02
1.412378549575805664e-01 1.380294859409332275e-01 -4.626128822565078735e-03 -1.176154986023902893e-01 -1.792566180229187012e-01 2.283294051885604858e-01 1.286886930465698242e-01 -1.620718538761138916e-01 1.338523179292678833e-01 -9.184557944536209106e-02 3.006629645824432373e-01 -1.417394280433654785e-01 -2.590080499649047852e-01 3.259620368480682373e-01 -5.250465124845504761e-02 -2.798607349395751953e-01 6.389489024877548218e-02 -2.104998528957366943e-01 -1.000545471906661987e-01 3.603217601776123047e-01 2.300752885639667511e-02 -2.251761965453624725e-02 -2.417979836463928223e-01 1.958102583885192871e-01 9.195420145988464355e-02 8.756044320762157440e-03 -1.306044012308120728e-01 2.171233296394348145e-01 1.614705845713615417e-02 -7.566503249108791351e-03 1.055368036031723022e-01 -2.419215440750122070e-01
1.878513544797897339e-01 2.045003175735473633e-01 1.927527040243148804e-01 -9.621767699718475342e-02 6.996199954301118851e-04 6.707409024238586426e-02 4.400315880775451660e-01 1.848205178976058960e-01 8.308161795139312744e-02 5.339825293049216270e-04 -2.904722094535827637e-02 -2.243036329746246338e-01 -2.290736883878707886e-01 2.632563710212707520e-01 -1.776098906993865967e-01 -5.412409827113151550e-02 -4.202884435653686523e-02 -3.195650577545166016e-01 -7.220520079135894775e-02 1.534021198749542236e-01 1.293755024671554565e-01 4.066179320216178894e-02 -2.594936788082122803e-01 2.687287628650665283e-01 -4.165137186646461487e-02 8.991201967000961304e-02 -2.629264891147613525e-01 5.746592208743095398e-02 1.491217613220214844e-01 -2.052302472293376923e-02 -8.525980263948440552e-02 -1.646974533796310425e-01
-2.005354017019271851e-01 2.968590557575225830e-01 2.536970674991607666e-01 2.260305732488632202e-01 -9.542903304100036621e-02 2.176661975681781769e-02 2.641704380512237549e-01 1.007933318614959717e-01 2.553645372390747070e-01 -5.409316346049308777e-02 1.873360574245452881e-01 2.790498435497283936e-01 -2.801389396190643311e-01 2.465347647666931152e-01 -1.466695219278335571e-01 1.112054288387298584e-01 -7.722806185483932495e-02 -3.662097826600074768e-02 -9.070867300033569336e-02 2.958053052425384521e-01 -5.344127491116523743e-02 -4.627431184053421021e-02 -2.136632353067398071e-01 1.327162142843008041e-02 7.611616165377199650e-04 -6.589493155479431152e-02 -1.985892653465270996e-01 1.975697129964828491e-01 -2.618007361888885498e-01 -6.485686451196670532e-02 4.988499730825424194e-02 2.318895608186721802e-02
-1.533043570816516876e-02 1.896295100450515747e-01 1.259805560111999512e-01 -2.156959921121597290e-01 1.636291593313217163e-01 -9.531329572200775146e-02 -1.713170856237411499e-01 -1.514045428484678268e-02 3.979393467307090759e-02 -9.986691176891326904e-02 3.714499771595001221e-01 -1.265917569398880005e-01 -1.798969209194183350e-01 -1.500431895256042480e-01 -3.597629666328430176e-01 -1.376250684261322021e-01 -7.955596596002578735e-02 2.167244255542755127e-01 4.577831923961639404e-02 1.068534478545188904e-01 -1.584959924221038818e-01 4.655564948916435242e-02 3.073952626436948776e-03 2.555066347122192383e-01 -2.076448500156402588e-01 -7.843194529414176941e-03 -1.298659145832061768e-01 2.398697882890701294e-01 -2.838785350322723389e-01 -1.135533601045608521e-01 2.221232466399669647e-02 -3.101928532123565674e-01
-1.789360046386718750e-01 1.224232092499732971e-01 2.769909501075744629e-01 1.415505558252334595e-01 1.090023443102836609e-01 1.248538773506879807e-02 1.981855630874633789e-01 7.756462693214416504e-02 1.915680319070816040e-01 1.446481347084045410e-01 -7.960110157728195190e-02 1.779845803976058960e-01 -2.813135981559753418e-01 1.531342417001724243e-01 -9.649816900491714478e-02 -8.816827833652496338e-02 1.171960979700088501e-01 -3.352469205856323242e-02 -3.321205675601959229e-01 2.491281479597091675e-01 1.626414805650711060e-01 -1.719917654991149902e-01 -2.001150697469711304e-01 -1.843006163835525513e-01 4.692554846405982971e-02 -1.997809670865535736e-02 -7.807762920856475830e-02 -7.648161798715591431e-02 2.083299458026885986e-01 -3.466268181800842285e-01 -4.163763672113418579e-02 -2.940882146358489990e-01
6.062227860093116760e-02 2.104164510965347290e-01 2.177141606807708740e-02 -1.055008471012115479e-01 3.822101652622222900e-01 -1.314438134431838989e-01 3.044811263680458069e-02 2.959682345390319824e-01 -1.630003303289413452e-01 -4.904995206743478775e-03 -1.081852987408638000e-01 -2.388493157923221588e-02 -1.600790582597255707e-02 1.046688705682754517e-01 -2.412831485271453857e-01 -7.910527288913726807e-02 9.685707278549671173e-03 6.182082369923591614e-02 -1.509577929973602295e-01 1.682918369770050049e-01 -5.718938633799552917e-02 4.613325744867324829e-02 1.190921962261199951e-01 1.115201413631439209e-01 4.138939455151557922e-02 3.542100265622138977e-02 -2.870087027549743652e-01 4.515048563480377197e-01 1.055423989892005920e-01 -1.208133772015571594e-01 1.454336941242218018e-01 -3.884264826774597168e-01
6.328380852937698364e-02 -1.110207438468933105e-01 3.336677700281143188e-02 6.732919067144393921e-02 -4.228528961539268494e-02 -5.724265053868293762e-02 2.208715528249740601e-01 -1.164183542132377625e-01 1.099927946925163269e-01 2.838822901248931885e-01 3.003825843334197998e-01 -1.928985118865966797e-02 -2.594166398048400879e-01 8.184954524040222168e-02 -4.119341671466827393e-01 -1.101129353046417236e-01 -5.133203789591789246e-02 2.272190153598785400e-01 -4.182357713580131531e-02 -1.055648177862167358e-01 2.211971133947372437e-01 2.420123815536499023e-01 1.177595481276512146e-01 -3.197576384991407394e-03 -5.001766979694366455e-02 1.786825954914093018e-01 6.798259168863296509e-02 3.873528540134429932e-02 -1.490386277437210083e-01 5.044246837496757507e-02 3.186277449131011963e-01 -3.408171236515045166e-01
2.681133151054382324e-01 4.368746653199195862e-02 -1.131700277328491211e-01 -1.501574516296386719e-01 -1.048681735992431641e-01 4.372155759483575821e-03 -1.611481048166751862e-02 7.444520294666290283e-02 1.046439558267593384e-01 -1.042910218238830566e-01 7.540716230869293213e-02 1.101643368601799011e-01 -2.503789961338043213e-01 -1.893190890550613403e-01 -2.489458173513412476e-01 8.370366878807544708e-03 2.105181515216827393e-01 1.056939363479614258e-01 -4.379048943519592285e-01 1.712084561586380005e-01 2.532525956630706787e-01 1.058531831949949265e-02 -7.370610535144805908e-02 -5.497599765658378601e-02 2.281534224748611450e-01 7.600118964910507202e-02 4.401360452175140381e-02 -4.418680816888809204e-02 5.909257754683494568e-02 -3.644811213016510010e-01 -8.332828059792518616e-03 -3.555490076541900635e-01
-9.695822000503540039e-02 5.464853718876838684e-03 2.019925564527511597e-01 -7.759129256010055542e-02 9.983988106250762939e-02 5.207633972167968750e-02 1.263095587491989136e-01 -1.034646481275558472e-01 -1.926465630531311035e-01 1.252792179584503174e-01 1.851235777139663696e-01 -9.852175414562225342e-02 -3.704790771007537842e-01 1.088902652263641357e-01 7.298121601343154907e-02 -4.542919993400573730e-02 5.704639852046966553e-02 -9.274184703826904297e-02 1.419542878866195679e-01 2.070426940917968750e-01 -5.427758395671844482e-02 2.363412678241729736e-01 -1.569295972585678101e-01 3.132917881011962891e-01 -9.715884923934936523e-02 2.514117769896984100e-02 1.947707496583461761e-02 3.324825763702392578e-01 -2.761612236499786377e-01 -1.136597245931625366e-01 1.239298060536384583e-01 -4.112534821033477783e-01
6.133447587490081787e-02 3.090273439884185791e-01 3.109901249408721924e-01 -1.797968447208404541e-01 1.459536850452423096e-01 1.451429277658462524e-01 2.692603170871734619e-01 -2.278186678886413574e-01 -1.680095046758651733e-01 1.973185241222381592e-01 3.058090806007385254e-01 4.638456553220748901e-02 -2.015755772590637207e-01 7.712876796722412109e-02 -2.049547433853149414e-01 2.499876022338867188e-01 6.488566845655441284e-02 6.580054759979248047e-02 -3.950951620936393738e-02 1.903595477342605591e-01 1.950574666261672974e-01 1.757590919733047485e-01 -5.937869846820831299e-02 -7.622198760509490967e-02 -1.846260130405426025e-01 -7.177011668682098389e-02 -1.623308211565017700e-01 1.438469588756561279e-01 -2.173589915037155151e-01 -7.541975378990173340e-02 -1.643374413251876831e-01 -1.341796945780515671e-02
-2.694854885339736938e-02 1.774892061948776245e-01 -1.992755383253097534e-02 4.872897639870643616e-02 -1.688471436500549316e-01 -3.211708739399909973e-02 2.411348931491374969e-02 1.725754737854003906e-01 2.772898972034454346e-01 -4.238913208246231079e-02 3.608852326869964600e-01 -8.991166949272155762e-02 -4.027882814407348633e-01 3.769664093852043152e-02 -3.850478529930114746e-01 -5.410325899720191956e-02 1.119210422039031982e-01 1.225925013422966003e-01 -4.419128969311714172e-02 2.952160872519016266e-02 -2.074612677097320557e-01 -2.029800973832607269e-02 -9.462018497288227081e-03 1.323561882600188255e-03 1.631792932748794556e-01 7.576538622379302979e-02 -3.181365132331848145e-02 4.015071690082550049e-02 -7.769647240638732910e-02 6.887233257293701172e-02 -3.614700436592102051e-01 -3.505451679229736328e-01
-5.590635165572166443e-02 1.343219131231307983e-01 1.169940978288650513e-01 2.071689963340759277e-01 -1.571592986583709717e-01 -3.427789211273193359e-01 2.367628961801528931e-01 2.668256312608718872e-02 -2.925688400864601135e-02 -6.348741799592971802e-02 7.762511819601058960e-02 5.166140571236610413e-02 -1.990945041179656982e-01 1.581550836563110352e-01 1.057415502145886421e-03 4.936143010854721069e-02 -1.294781565666198730e-01 3.202031850814819336e-01 -7.666767388582229614e-02 3.298842310905456543e-01 -1.149470731616020203e-01 1.615888476371765137e-01 -2.171536684036254883e-01 -1.325781084597110748e-02 -6.301219016313552856e-02 6.954620778560638428e-02 -3.013168834149837494e-02 3.209604620933532715e-01 8.220086246728897095e-02 -2.567244470119476318e-01 -4.010126367211341858e-02 -3.673352301120758057e-01
1.400427427142858505e-02 1.120127663016319275e-01 3.654499724507331848e-02 -3.326815739274024963e-02 1.548592746257781982e-01 2.444414421916007996e-02 4.480147957801818848e-01 -9.954771399497985840e-02 -8.946467936038970947e-02 8.519444614648818970e-02 4.400796443223953247e-02 -1.183448061347007751e-01 -3.262259662151336670e-01 6.664445623755455017e-03 -8.603011816740036011e-02 -2.036118060350418091e-01 -3.979039937257766724e-02 -1.682418137788772583e-01 2.114084213972091675e-01 1.808595657348632812e-01 1.924503408372402191e-02 2.149433344602584839e-01 -1.161760538816452026e-01 -5.867082159966230392e-03 -2.254426926374435425e-01 -2.234832197427749634e-01 1.473524272441864014e-01 2.941415011882781982e-01 -2.227668613195419312e-01 -8.862209320068359375e-02 9.032067842781543732e-03 -3.593350350856781006e-01
8.274061977863311768e-02 3.349281549453735352e-01 2.897587120532989502e-01 -1.769037693738937378e-01 1.902010440826416016e-01 1.131525412201881409e-01 2.361216843128204346e-01 -2.822896242141723633e-01 2.375885611400008202e-03 7.059653103351593018e-02 1.836388856172561646e-01 8.598274737596511841e-02 -3.637927472591400146e-01 4.827503114938735962e-02 -6.756763160228729248e-02 1.580465734004974365e-01 -1.848537325859069824e-01 4.045441001653671265e-02 2.099587116390466690e-03 2.059269696474075317e-01 1.492538899183273315e-01 1.403021663427352905e-01 -5.649121478199958801e-02 -7.878221571445465088e-02 -1.436133831739425659e-01 3.989168442785739899e-03 -3.053134381771087646e-01 7.146761566400527954e-02 -9.216491132974624634e-02 -1.039050295948982239e-01 -3.190452158451080322e-01 3.678886592388153076e-02
6.157283857464790344e-02 -1.052076835185289383e-02 1.103906035423278809e-01 -1.046046093106269836e-01 1.117735058069229126e-01 -8.394201286137104034e-03 2.145077288150787354e-01 -2.592904269695281982e-01 -2.635635621845722198e-02 -1.464986652135848999e-01 4.208603501319885254e-02 1.661526262760162354e-01 -2.921462357044219971e-01 -3.010468371212482452e-02 -1.270768344402313232e-01 -1.356849968433380127e-01 1.827206462621688843e-01 1.074764877557754517e-01 -2.710695564746856689e-01 1.729863584041595459e-01 2.341785132884979248e-01 -1.581749320030212402e-02 -6.223935633897781372e-02 1.421396732330322266e-01 6.922467052936553955e-02 -2.368517667055130005e-01 -1.434040367603302002e-01 -1.887356787919998169e-01 -1.868411600589752197e-01 -3.868631124496459961e-01 -1.470194309949874878e-01 -3.521926999092102051e-01
-8.672837167978286743e-02 8.732965588569641113e-02 -2.291447967290878296e-01 -2.046818435192108154e-01 -1.222370751202106476e-02 7.778251171112060547e-02 3.186823129653930664e-01 3.278205394744873047e-01 1.687185019254684448e-01 1.853977292776107788e-01 7.645458728075027466e-02 -2.812962830066680908e-01 -3.703996539115905762e-01 1.613731235265731812e-01 -2.016703784465789795e-01 -5.824675410985946655e-02 2.079567164182662964e-01 -1.886758655309677124e-01 -1.730965077877044678e-01 1.123348399996757507e-01 1.103174388408660889e-01 -4.963490366935729980e-02 -2.189537435770034790e-01 9.359989315271377563e-02 -3.862199932336807251e-02 9.211517870426177979e-02 -1.965555995702743530e-01 1.193428710103034973e-01 -3.950059786438941956e-02 -9.729000180959701538e-02 -3.912156820297241211e-02 -2.279087901115417480e-01
1.909831464290618896e-01 2.281691506505012512e-02 2.554315328598022461e-01 2.277694940567016602e-01 -3.982098400592803955e-02 -4.684063605964183807e-03 1.479725986719131470e-01 -2.527421340346336365e-02 -1.559275835752487183e-01 -3.319544792175292969e-01 1.537344902753829956e-01 9.369743615388870239e-02 -2.971122860908508301e-01 -1.327932626008987427e-01 -1.435465812683105469e-01 -2.598262429237365723e-01 -9.082695841789245605e-02 1.500337570905685425e-01 -1.164528205990791321e-01 8.049343526363372803e-02 -2.729929424822330475e-02 2.820754647254943848e-01 -1.604624539613723755e-01 2.897894978523254395e-01 2.197405248880386353e-01 1.689720898866653442e-01 -1.778061389923095703e-01 1.303856372833251953e-01 6.675311177968978882e-02 -1.443782597780227661e-01 -1.635642051696777344e-01 -2.060276120901107788e-01
8.960393816232681274e-02 1.310359239578247070e-01 3.029918670654296875e-01 3.511887788772583008e-02 6.890709698200225830e-02 -1.862357407808303833e-01 1.035908684134483337e-01 1.237541064620018005e-01 1.593668311834335327e-01 -1.623985916376113892e-01 1.120594516396522522e-01 -1.177991703152656555e-01 -3.899673819541931152e-01 -7.958975434303283691e-02 -1.978507488965988159e-01 3.812336027622222900e-01 -9.118130058050155640e-02 -4.941004142165184021e-02 -3.745939731597900391e-01 1.716484427452087402e-01 8.191551268100738525e-02 -8.633189648389816284e-02 -1.134790852665901184e-01 -1.871954649686813354e-01 1.121077314019203186e-01 -6.593906879425048828e-02 -1.154084354639053345e-01 1.471795886754989624e-01 1.237794384360313416e-01 -2.885511517524719238e-01 -3.747481852769851685e-02 -2.608334273099899292e-02
2.279884070158004761e-01 -9.899349510669708252e-02 3.457303941249847412e-01 1.277583390474319458e-01 7.800894230604171753e-02 5.475218221545219421e-02 4.755409434437751770e-02 1.362823843955993652e-01 -2.834245795384049416e-03 1.877669990062713623e-01 1.074952557682991028e-01 4.469830915331840515e-02 -2.932812571525573730e-01 -3.485661372542381287e-02 -2.185857295989990234e-01 1.291514337062835693e-01 -1.652121990919113159e-01 1.204794421792030334e-01 8.358187973499298096e-02 2.057240605354309082e-01 -2.504640221595764160e-01 -3.920766711235046387e-02 -6.568280607461929321e-02 7.055574655532836914e-02 -2.089852280914783478e-02 2.323798537254333496e-01 1.514205336570739746e-01 5.149733275175094604e-02 -3.115734457969665527e-02 -4.543554782867431641e-01 -2.812907844781875610e-02 -3.450322151184082031e-01
-8.249915204942226410e-03 3.289510607719421387e-01 8.928570151329040527e-02 -8.694510906934738159e-02 5.645330250263214111e-02 1.456393003463745117e-01 7.190603762865066528e-02 1.449498832225799561e-01 -2.385254204273223877e-01 1.774193197488784790e-01 1.463447213172912598e-01 -2.055753022432327271e-01 -3.749915063381195068e-01 8.894340693950653076e-02 -3.398171663284301758e-01 -4.695761948823928833e-02 5.218802765011787415e-02 -1.445693075656890869e-01 1.380461901426315308e-01 2.441983073949813843e-01 -1.328700780868530273e-01 2.039913535118103027e-01 -2.386980056762695312e-01 -1.575257629156112671e-01 1.129409447312355042e-01 2.347277551889419556e-01 -1.175585165619850159e-01 -1.466644462198019028e-02 -6.968584656715393066e-02 -8.024271577596664429e-02 1.105043590068817139e-01 -2.420476227998733521e-01
1.368497498333454132e-02 -1.690496355295181274e-01 4.646023213863372803e-01 -1.769576817750930786e-01 5.566386505961418152e-02 -1.796232312917709351e-01 3.449391722679138184e-01 -3.107590973377227783e-02 1.920379847288131714e-01 -1.012196838855743408e-01 2.634781301021575928e-01 -6.960178259760141373e-03 -1.273875385522842407e-01 4.303967207670211792e-02 -3.208703547716140747e-02 -5.005548708140850067e-03 -1.130558475852012634e-01 2.362876236438751221e-01 -1.848012208938598633e-01 2.726159095764160156e-01 -1.638797372579574585e-01 1.996217370033264160e-01 -4.678892344236373901e-02 8.687283843755722046e-02 5.199671257287263870e-03 -1.190202236175537109e-01 1.539120674133300781e-01 -1.690011769533157349e-01 -1.775461584329605103e-01 4.367372021079063416e-03 4.482477158308029175e-02 -2.819679379463195801e-01
-7.881339639425277710e-02 -7.511511910706758499e-03 -4.906995221972465515e-03 1.631350219249725342e-01 -2.301116138696670532e-01 4.807254299521446228e-02 2.438575774431228638e-01 -1.446771435439586639e-02 -1.606285423040390015e-01 4.321111738681793213e-02 2.872264683246612549e-01 1.398697495460510254e-01 -3.657827079296112061e-01 -1.417525205761194229e-02 -4.402884840965270996e-02 -1.763965636491775513e-01 6.134795024991035461e-02 -1.633646637201309204e-01 8.110854774713516235e-02 3.832778036594390869e-01 1.339336019009351730e-02 -1.009941399097442627e-01 -8.620214462280273438e-02 5.410801619291305542e-02 1.136186905205249786e-02 8.503977954387664795e-02 1.485209167003631592e-01 1.866825968027114868e-01 -7.841873168945312500e-02 -1.127376332879066467e-01 -2.028107047080993652e-01 -4.758595526218414307e-01
1.629449725151062012e-01 2.944558262825012207e-01 9.972269088029861450e-02 -3.247731626033782959e-01 2.065557837486267090e-01 6.108849495649337769e-02 1.594930738210678101e-01 -2.705062329769134521e-01 2.322120517492294312e-01 2.634342312812805176e-01 1.510479152202606201e-01 -1.618046909570693970e-01 -1.542094200849533081e-01 1.211697086691856384e-01 3.976387530565261841e-02 -9.880886971950531006e-02 1.325745880603790283e-01 -1.949295587837696075e-02 -2.970044314861297607e-01 2.998739480972290039e-01 -3.632803261280059814e-02 9.200635552406311035e-02 -7.316671311855316162e-03 -5.958253145217895508e-02 -1.871595680713653564e-01 -1.021572351455688477e-01 -5.615670233964920044e-02 1.201451793313026428e-01 -5.020108446478843689e-02 -2.095634043216705322e-01 7.886211574077606201e-02 -2.810703516006469727e-01
2.891596853733062744e-01 3.472168147563934326e-01 2.631006836891174316e-01 -1.978388726711273193e-01 3.332643210887908936e-01 1.446678787469863892e-01 5.155249498784542084e-03 -2.335783392190933228e-01 3.047752380371093750e-01 2.610509395599365234e-01 1.546041369438171387e-01 -1.090467646718025208e-01 -1.170476302504539490e-01 1.673687994480133057e-01 -1.125097870826721191e-01 -1.919449716806411743e-01 -7.026129215955734253e-02 -7.075972855091094971e-02 -2.692327834665775299e-02 4.923230782151222229e-02 6.496480852365493774e-02 6.113759428262710571e-02 -4.576913267374038696e-02 1.851454563438892365e-02 -1.419190913438796997e-01 -6.285879760980606079e-02 1.080655027180910110e-02 8.286947011947631836e-02 -1.736600548028945923e-01 -1.936208158731460571e-01 1.714723557233810425e-01 -2.474444657564163208e-01
1.583280414342880249e-01 1.784875690937042236e-01 2.820897400379180908e-01 4.997705295681953430e-02 2.236648797988891602e-01 5.136828124523162842e-02 4.436899721622467041e-01 -2.057520300149917603e-02 2.026272118091583252e-01 1.736811995506286621e-01 2.661451995372772217e-01 -2.370570003986358643e-01 -2.365595400333404541e-01 -9.730046242475509644e-02 1.620812863111495972e-01 -1.200556606054306030e-01 -9.009985625743865967e-02 1.230571344494819641e-01 1.924442052841186523e-01 3.099546134471893311e-01 -2.115593105554580688e-01 9.389621764421463013e-02 -8.178325952030718327e-04 1.087171360850334167e-01 5.168009921908378601e-02 3.839803114533424377e-02 1.388437002897262573e-01 1.023603230714797974e-01 -1.513154525309801102e-02 -7.126563042402267456e-02 1.505917608737945557e-01 -1.517953127622604370e-01
1.912893950939178467e-01 1.614421606063842773e-01 1.899570822715759277e-01 -1.150250211358070374e-01 1.984772831201553345e-01 -3.240631893277168274e-02 2.419721148908138275e-02 9.219066798686981201e-02 9.891577810049057007e-02 -8.434101939201354980e-02 -6.037428230047225952e-02 1.660702750086784363e-02 -5.210639834403991699e-01 1.212850436568260193e-01 -2.434547394514083862e-01 -1.652139127254486084e-01 1.601233780384063721e-01 1.600549966096878052e-01 -5.918607115745544434e-02 -9.751777164638042450e-03 -4.736456647515296936e-02 -5.005334690213203430e-02 3.980595171451568604e-01 -1.136935576796531677e-01 1.494289487600326538e-01 -7.258412986993789673e-02 -1.135686859488487244e-01 -1.225503999739885330e-02 -1.325499266386032104e-01 -1.103916764259338379e-01 -3.043214082717895508e-01 -2.256236076354980469e-01
-1.529959738254547119e-01 2.199290096759796143e-01 9.859090298414230347e-02 5.134899914264678955e-02 5.425347387790679932e-02 1.221929490566253662e-02 2.389021366834640503e-01 8.548256009817123413e-03 -1.510175764560699463e-01 8.161833882331848145e-02 5.869453400373458862e-02 -1.150284931063652039e-01 -5.809970498085021973e-01 8.728561550378799438e-02 -4.404309764504432678e-02 -1.557059884071350098e-01 3.999176551587879658e-04 -4.135395586490631104e-02 2.616409957408905029e-01 2.122289389371871948e-01 -2.045720117166638374e-03 3.148496448993682861e-01 -1.134010031819343567e-01 -3.922646492719650269e-02 -1.508858054876327515e-01 -7.062116265296936035e-02 4.396640695631504059e-03 2.170646637678146362e-01 -1.560107171535491943e-01 -5.883124098181724548e-02 6.936955451965332031e-02 -3.191839158535003662e-01
5.800198018550872803e-02 4.238894879817962646e-01 3.448734283447265625e-01 -2.531586289405822754e-01 6.441427022218704224e-02 1.204556003212928772e-01 2.818695902824401855e-01 -3.479084968566894531e-01 -2.623816207051277161e-02 8.924562484025955200e-02 2.843922972679138184e-01 6.299155205488204956e-02 -1.908420771360397339e-01 6.508286297321319580e-02 -1.820694953203201294e-01 2.141790091991424561e-01 -1.166825219988822937e-01 -4.595099762082099915e-02 -3.383117541670799255e-02 2.255747914314270020e-01 3.923676908016204834e-02 7.760672271251678467e-02 -1.211093217134475708e-01 -1.031301990151405334e-01 -1.779465675354003906e-01 2.696422301232814789e-02 -5.859005451202392578e-02 2.517302893102169037e-02 -1.194356456398963928e-01 -4.118257015943527222e-02 -1.275160163640975952e-01 -1.797167807817459106e-01
8.078847825527191162e-02 -8.040454238653182983e-02 8.759179711341857910e-02 5.046207457780838013e-02 1.106474101543426514e-01 1.015580743551254272e-01 -1.243634298443794250e-01 1.304043382406234741e-01 2.822068035602569580e-01 -7.738125324249267578e-02 2.410551533102989197e-02 1.314556151628494263e-01 -5.443359613418579102e-01 -1.866468936204910278e-01 -7.454051077365875244e-02 -1.204474493861198425e-01 -2.349543869495391846e-01 6.545356940478086472e-03 8.423323929309844971e-02 2.557671666145324707e-01 9.118235856294631958e-02 2.854230403900146484e-01 -2.889435589313507080e-01 -8.473311550915241241e-03 -5.137488245964050293e-02 -1.538596600294113159e-01 -4.434041306376457214e-02 -3.482890501618385315e-02 -2.549106813967227936e-02 -1.577707380056381226e-01 -2.219941318035125732e-01 -2.483043372631072998e-01
1.870959252119064331e-01 1.245572641491889954e-01 2.005849480628967285e-01 -1.044698245823383331e-02 -6.681445240974426270e-02 1.692144125699996948e-01 5.453150719404220581e-02 1.777578443288803101e-01 4.067684523761272430e-03 -5.432210490107536316e-02 2.871395349502563477e-01 -2.360063940286636353e-01 -3.046101927757263184e-01 2.106596082448959351e-01 -2.137890607118606567e-01 2.576609253883361816e-01 -1.495882216840982437e-02 -1.808962523937225342e-01 -7.285355776548385620e-02 4.754470884799957275e-01 -8.325845003128051758e-02 1.107613742351531982e-01 -2.041928321123123169e-01 6.727792322635650635e-02 4.844858124852180481e-02 8.499581366777420044e-02 -1.831721216440200806e-01 1.171766817569732666e-01 -2.269689887762069702e-01 6.533527281135320663e-03 1.087045818567276001e-01 -3.374395519495010376e-02
1.066236793994903564e-01 -2.257541716098785400e-01 1.811757385730743408e-01 5.775930732488632202e-02 4.503478482365608215e-02 2.878802269697189331e-02 -1.280711963772773743e-02 1.731372922658920288e-01 4.836538434028625488e-02 2.419338375329971313e-01 4.754609894007444382e-03 9.828759729862213135e-02 -4.601581096649169922e-01 -9.423397481441497803e-03 -1.184598207473754883e-01 5.981335416436195374e-02 1.156827360391616821e-01 -1.386759579181671143e-01 -3.964212536811828613e-01 9.994290769100189209e-02 -2.218164056539535522e-01 -4.640452191233634949e-02 -2.835885882377624512e-01 5.363225564360618591e-02 2.099242359399795532e-01 2.522755786776542664e-02 -3.075173497200012207e-01 1.544949710369110107e-01 -7.279711216688156128e-02 -4.141453653573989868e-03 -1.532304286956787109e-01 -2.053443938493728638e-01
-1.573489606380462646e-01 1.287715733051300049e-01 1.366681605577468872e-01 1.129438877105712891e-01 -7.259525358676910400e-03 -9.021804481744766235e-02 1.597559899091720581e-01 1.389074474573135376e-01 3.131532371044158936e-01 -6.652662996202707291e-03 1.468452811241149902e-01 2.724723815917968750e-01 -2.642081379890441895e-01 1.251116991043090820e-01 -4.031817913055419922e-01 2.112842202186584473e-01 1.112936660647392273e-01 -9.186596423387527466e-02 -8.063639700412750244e-02 9.555382281541824341e-02 2.481031566858291626e-01 -2.824336886405944824e-01 -1.664398014545440674e-01 -1.933632940053939819e-01 7.447261363267898560e-02 -2.724696509540081024e-02 -1.033008247613906860e-01 1.575921773910522461e-01 -8.996389061212539673e-02 -1.891382485628128052e-01 -8.417602628469467163e-02 -2.280895262956619263e-01
-1.789545826613903046e-02 7.671362161636352539e-02 9.721381217241287231e-02 -1.103218458592891693e-02 -3.264067322015762329e-02 1.393810361623764038e-01 1.012967005372047424e-01 1.377263963222503662e-01 1.151408776640892029e-01 -3.085314482450485229e-02 1.637408733367919922e-01 2.109183818101882935e-01 -2.103462070226669312e-01 -8.993299305438995361e-02 -5.673306994140148163e-03 -2.367832809686660767e-01 -1.972175687551498413e-01 -1.864178478717803955e-02 -2.633986473083496094e-01 2.038291096687316895e-01 1.625863015651702881e-01 2.886362671852111816e-01 2.947398722171783447e-01 2.621835172176361084e-01 -3.307803720235824585e-02 1.635820418596267700e-02 -7.560536265373229980e-02 -1.281062662601470947e-01 -2.689317762851715088e-01 -1.652006506919860840e-01 -3.155992925167083740e-01 -3.198897242546081543e-01
3.446682989597320557e-01 1.662674993276596069e-01 2.026987224817276001e-01 1.668370366096496582e-01 4.470345005393028259e-02 1.150738298892974854e-01 3.825212270021438599e-02 -1.235077753663063049e-01 -8.480160683393478394e-02 4.673397168517112732e-02 3.232953250408172607e-01 -6.492172926664352417e-02 -2.978642880916595459e-01 9.520126879215240479e-02 -2.600880265235900879e-01 -7.251006364822387695e-02 -9.320307523012161255e-02 1.886225193738937378e-01 -7.337442785501480103e-02 3.180655837059020996e-01 -1.168820355087518692e-02 1.921138465404510498e-01 -2.280140668153762817e-01 6.217935681343078613e-02 1.401134021580219269e-02 -1.192466020584106445e-01 -1.127589344978332520e-01 1.704256236553192139e-01 -4.558198153972625732e-03 -2.774513363838195801e-01 2.907162606716156006e-01 4.972425475716590881e-02
3.696171566843986511e-02 -3.062149882316589355e-02 1.954165995121002197e-01 -2.144625037908554077e-01 2.590101063251495361e-01 -8.879041671752929688e-02 1.346098184585571289e-01 3.967173695564270020e-01 2.957049906253814697e-01 -2.270822674036026001e-01 -5.686837807297706604e-02 1.357398033142089844e-01 -3.376473784446716309e-01 1.412381827831268311e-01 -1.753142774105072021e-01 1.083088293671607971e-01 5.888103321194648743e-02 1.649260073900222778e-01 -1.036369428038597107e-01 5.904370918869972229e-02 7.821526378393173218e-02 4.126781970262527466e-02 -2.267094105482101440e-01 5.882299318909645081e-02 -4.208264872431755066e-03 2.319450378417968750e-01 -8.094825595617294312e-02 3.230591416358947754e-01 1.047681495547294617e-01 1.858240067958831787e-01 -6.710778456181287766e-03 -8.995997905731201172e-02
1.146936192526482046e-04 -1.148684648796916008e-03 -4.665419086813926697e-02 1.037821918725967407e-01 -3.096416294574737549e-01 -1.263213902711868286e-01 2.443157136440277100e-01 -1.838005334138870239e-02 -2.735994160175323486e-01 4.776527360081672668e-02 3.475638628005981445e-01 -2.228396013379096985e-02 -3.248967826366424561e-01 -1.302193850278854370e-02 -9.213707596063613892e-02 -1.916775852441787720e-01 -3.481954336166381836e-02 -1.750351637601852417e-01 -5.701424553990364075e-02 4.266357421875000000e-01 -4.737430438399314880e-02 -1.487602479755878448e-02 3.274667635560035706e-02 6.861179322004318237e-02 9.355576336383819580e-02 1.337178796529769897e-01 -1.001713238656520844e-02 1.887919455766677856e-01 -3.862980287522077560e-03 -1.362505257129669189e-01 3.564145788550376892e-02 -3.977520465850830078e-01
8.175930380821228027e-02 7.327167317271232605e-03 1.906502544879913330e-01 5.752501636743545532e-02 -9.086703509092330933e-02 2.447072044014930725e-02 3.375998735427856445e-01 -8.023016899824142456e-02 -9.360685199499130249e-02 -4.143493175506591797e-01 6.266701221466064453e-02 7.538849115371704102e-02 -2.853282094001770020e-01 -2.161671221256256104e-01 -9.517787024378776550e-03 -1.026343777775764465e-01 6.738028675317764282e-02 2.098919898271560669e-01 -1.052511483430862427e-01 2.249106466770172119e-01 -1.489914506673812866e-01 2.541915774345397949e-01 -2.893324494361877441e-01 1.501268744468688965e-01 9.396570920944213867e-02 2.202965766191482544e-01 -3.886574506759643555e-02 2.257714234292507172e-02 -5.106202512979507446e-02 -2.441829293966293335e-01 -1.912654340267181396e-01 -1.843912303447723389e-01
2.151681184768676758e-01 3.260086178779602051e-01 -7.970399409532546997e-02 1.379367560148239136e-01 -5.449021235108375549e-02 -1.122573912143707275e-01 3.772028088569641113e-01 8.276463299989700317e-02 -1.836372166872024536e-02 2.217417359352111816e-01 2.474345862865447998e-01 -7.431640475988388062e-02 -1.957705616950988770e-01 -6.992891430854797363e-02 -3.356370329856872559e-02 -2.147345542907714844e-01 1.228962093591690063e-01 3.825002163648605347e-02 -2.786775827407836914e-01 1.191886812448501587e-01 2.746851928532123566e-02 1.723829954862594604e-01 1.713591068983078003e-01 1.892367154359817505e-01 -2.718623727560043335e-02 8.373237401247024536e-02 4.149960726499557495e-02 3.523581624031066895e-01 -1.297452002763748169e-01 -1.544189453125000000e-01 -2.499784082174301147e-01 -9.877536445856094360e-02
-5.196870863437652588e-02 2.092480510473251343e-01 2.817029319703578949e-02 6.852915883064270020e-02 8.495782501995563507e-03 9.408497810363769531e-02 2.437865436077117920e-01 6.291851401329040527e-02 3.618786577135324478e-03 2.448893524706363678e-02 2.411784380674362183e-01 -1.367220282554626465e-01 -2.894047200679779053e-01 -3.929581865668296814e-02 -5.835988521575927734e-01 1.825371831655502319e-01 1.333052366971969604e-01 -1.289865076541900635e-01 1.554980725049972534e-01 5.418501049280166626e-02 -2.383819520473480225e-01 1.946083009243011475e-01 -2.265021651983261108e-01 1.900414377450942993e-01 9.287415444850921631e-02 1.620822548866271973e-01 -7.588850706815719604e-02 -5.535403266549110413e-02 -7.376658916473388672e-02 -8.457699418067932129e-02 -1.820599101483821869e-02 -1.968355178833007812e-01
1.469360738992691040e-01 2.195113003253936768e-01 -1.058552041649818420e-01 1.789117753505706787e-01 -6.328027695417404175e-02 -3.016431331634521484e-01 3.534120917320251465e-01 1.234402358531951904e-01 9.795454144477844238e-02 1.669899225234985352e-01 7.170945405960083008e-02 -1.685742475092411041e-02 -1.487304568290710449e-01 9.166497737169265747e-02 -1.823068410158157349e-01 -2.132586836814880371e-01 9.324514865875244141e-02 -9.041381999850273132e-03 -3.776634931564331055e-01 9.047637879848480225e-02 5.043003335595130920e-02 1.569906026124954224e-01 3.464007377624511719e-02 3.001323938369750977e-01 2.119464427232742310e-02 1.018670201301574707e-01 -1.575644165277481079e-01 2.343331873416900635e-01 -1.994015723466873169e-01 -3.800901398062705994e-02 -1.994163691997528076e-01 -2.239107042551040649e-01
2.872583642601966858e-02 5.043729767203330994e-02 3.285292088985443115e-01 2.671884000301361084e-02 8.500107377767562866e-02 -8.728806674480438232e-02 1.497277468442916870e-01 1.929408162832260132e-01 -4.010076820850372314e-02 -7.472679764032363892e-02 2.924549579620361328e-02 5.284152552485466003e-02 -4.159337282180786133e-01 -7.198145985603332520e-02 -1.105473488569259644e-01 2.316005676984786987e-01 1.154094785451889038e-01 4.526744782924652100e-02 -1.955051273107528687e-01 1.457028537988662720e-01 1.291680186986923218e-01 -8.899103105068206787e-02 -1.059589534997940063e-01 -3.563080132007598877e-01 -1.808287352323532104e-01 -7.698141783475875854e-02 1.505891084671020508e-01 2.557333111763000488e-01 6.399024277925491333e-02 -1.494999378919601440e-01 -6.271457672119140625e-02 -4.048812389373779297e-01
4.970697686076164246e-02 4.172440990805625916e-02 5.350752919912338257e-02 -8.233755826950073242e-02 1.547748893499374390e-01 1.852258741855621338e-01 3.236933648586273193e-01 -2.594802901148796082e-02 -1.662534028291702271e-01 2.375276014208793640e-02 8.398295193910598755e-02 1.312596946954727173e-01 -2.964768707752227783e-01 -8.247545361518859863e-02 -8.098363131284713745e-02 -4.099308699369430542e-02 -2.262820862233638763e-02 -2.861574888229370117e-01 1.676603853702545166e-01 2.121416628360748291e-01 -7.552476227283477783e-02 2.012450993061065674e-01 -3.127352595329284668e-01 1.022521853446960449e-01 -2.005933821201324463e-01 -3.845959901809692383e-02 5.947868525981903076e-02 2.764526605606079102e-01 1.153444405645132065e-02 -1.310998480767011642e-02 -8.608116209506988525e-02 -4.771110117435455322e-01
[truncated: 3,268,168 more chars]
