# Supplementary material for: The Language of Innovation
Source: PLoS One. 2020 Apr 30;15(4):e0230107. doi: 10.1371/journal.pone.0230107 (PMC7194493; doi:10.1371/journal.pone.0230107)
Supplement: S18 File — (GZ) [file pone.0230107.s018.tar.gz › 1996-2000/V2Run_12_VS_4500_embeddings1996-2000ED32.txt]

-1.310447752475738525e-01 -2.723039686679840088e-01 1.533149182796478271e-01 -2.446724623441696167e-01 4.256616905331611633e-02 1.209832802414894104e-01 -1.577452272176742554e-01 -2.141128331422805786e-01 1.397187262773513794e-01 1.674022227525711060e-01 -3.121817409992218018e-01 2.086949795484542847e-01 -1.990227550268173218e-01 -1.435099095106124878e-01 8.199869841337203979e-02 -1.106519531458616257e-02 -2.725595235824584961e-01 -2.310916930437088013e-01 3.005165420472621918e-02 -3.324276506900787354e-01 -1.667708717286586761e-02 -3.090743720531463623e-01 -1.122410222887992859e-01 -6.708905100822448730e-02 1.963646560907363892e-01 8.048068732023239136e-02 -1.221843212842941284e-01 1.914802491664886475e-01 -6.132242456078529358e-02 -1.590352654457092285e-01 -4.236562177538871765e-02 5.512612313032150269e-02
-4.069220423698425293e-01 -2.048830240964889526e-01 1.286758482456207275e-02 1.250481903553009033e-01 -1.836602687835693359e-01 -1.811287850141525269e-01 -8.229085057973861694e-02 -2.625722885131835938e-01 9.311375766992568970e-02 1.641109287738800049e-01 -1.894621849060058594e-01 -5.827636271715164185e-02 -1.328198760747909546e-01 -4.822265356779098511e-02 3.070260882377624512e-01 -3.471952676773071289e-02 -1.830527931451797485e-01 -1.449430640786886215e-02 -2.234981358051300049e-01 -3.251823186874389648e-01 1.797108352184295654e-02 -1.491875052452087402e-01 1.140024513006210327e-02 -1.577286422252655029e-01 1.356611102819442749e-01 9.290759265422821045e-02 -6.203418970108032227e-02 3.376942276954650879e-01 2.528303489089012146e-02 -1.432182192802429199e-01 1.534890681505203247e-01 1.319695413112640381e-01
-1.894678771495819092e-01 -1.760077779181301594e-03 9.253637492656707764e-02 -9.834818542003631592e-02 5.141339451074600220e-02 4.117579013109207153e-02 -2.749699056148529053e-01 -1.759481877088546753e-01 2.888439688831567764e-03 2.612694501876831055e-01 -3.619586229324340820e-01 -2.047868445515632629e-02 1.134637668728828430e-01 -2.841370105743408203e-01 -8.722177892923355103e-02 2.719885706901550293e-01 -3.830830454826354980e-01 -8.892661891877651215e-03 -3.049462735652923584e-01 -8.576311171054840088e-02 -1.467007994651794434e-01 8.750835061073303223e-02 1.049757897853851318e-01 -2.741556763648986816e-01 1.498314589262008667e-01 -1.647460609674453735e-01 1.165897324681282043e-01 -5.920764431357383728e-02 -9.621173888444900513e-02 -1.073545888066291809e-01 9.870666265487670898e-02 1.755235344171524048e-02
1.950334161520004272e-01 2.177690565586090088e-01 1.777267158031463623e-01 -7.598978281021118164e-02 9.924299269914627075e-02 1.223407462239265442e-01 -1.754370480775833130e-01 -1.404386609792709351e-01 -1.334543339908123016e-04 2.576826810836791992e-01 -1.459820568561553955e-02 3.490284383296966553e-01 2.853532508015632629e-02 -3.511296808719635010e-01 -7.399780303239822388e-02 1.671075671911239624e-01 -2.493384331464767456e-01 2.643703818321228027e-01 -1.551647037267684937e-01 -1.225446015596389771e-01 1.263770461082458496e-02 -2.855504453182220459e-01 -2.667758613824844360e-02 -2.096974551677703857e-01 -1.733335107564926147e-02 6.327947974205017090e-02 -3.540916740894317627e-02 2.231527566909790039e-01 1.031246632337570190e-01 8.657748997211456299e-02 1.535086333751678467e-01 2.476479262113571167e-01
-6.170593947172164917e-02 -2.807505726814270020e-01 1.973877698183059692e-01 -4.045831039547920227e-02 4.016083665192127228e-03 -1.575617864727973938e-02 -1.483673602342605591e-01 -3.954765796661376953e-01 -7.034283131361007690e-02 2.970885038375854492e-01 -1.522776782512664795e-01 2.373550534248352051e-01 2.062240093946456909e-01 -2.238357961177825928e-01 -9.121148288249969482e-02 -7.343228906393051147e-02 -3.070660531520843506e-01 -1.778660565614700317e-01 -2.209201157093048096e-01 -1.677007973194122314e-01 2.719837799668312073e-02 1.008037254214286804e-01 -6.264340132474899292e-02 -1.738999336957931519e-01 1.286607682704925537e-01 5.985109880566596985e-02 -2.539593279361724854e-01 -1.733905225992202759e-01 -1.469259858131408691e-01 -1.619899570941925049e-01 9.250596165657043457e-02 3.609272884204983711e-03
-6.546863913536071777e-02 -3.281439840793609619e-01 2.259880900382995605e-01 -1.822998523712158203e-01 3.448178991675376892e-02 -1.228764131665229797e-01 -7.772303372621536255e-02 -1.907451450824737549e-01 1.040754616260528564e-01 2.534736394882202148e-01 -2.139887213706970215e-01 3.196817934513092041e-01 2.472716271877288818e-01 -1.557736396789550781e-01 3.845351934432983398e-02 1.150080785155296326e-01 -2.579370737075805664e-01 -2.600554227828979492e-01 -1.729180961847305298e-01 -5.199319124221801758e-02 9.611885249614715576e-02 -6.215368863195180893e-03 -5.928793922066688538e-02 -9.854378551244735718e-02 3.053270839154720306e-02 -1.893660277128219604e-01 1.761599332094192505e-01 -2.710130997002124786e-02 8.235093206167221069e-02 -1.689470857381820679e-01 2.514571845531463623e-01 2.558418810367584229e-01
-2.451481521129608154e-01 1.136668771505355835e-01 4.074968025088310242e-02 -4.044064283370971680e-01 1.793144494295120239e-01 6.376206129789352417e-02 -1.914202421903610229e-01 -1.468769460916519165e-01 -9.213702753186225891e-03 1.350873559713363647e-01 -3.282885253429412842e-01 1.082479655742645264e-01 1.354857999831438065e-02 -2.389157712459564209e-01 1.232877895236015320e-01 -5.820340011268854141e-03 -1.357121616601943970e-01 -1.376590281724929810e-01 -2.789986133575439453e-02 -2.344556599855422974e-01 2.453422397375106812e-01 -4.137988761067390442e-02 -7.796790450811386108e-02 -1.377103924751281738e-01 -1.275065075606107712e-02 -1.309320777654647827e-01 -6.294249743223190308e-02 -1.078493073582649231e-01 -3.759667649865150452e-02 -4.038986861705780029e-01 1.916487812995910645e-01 2.068356126546859741e-01
1.880386844277381897e-02 -9.403833746910095215e-02 2.660816907882690430e-01 -9.866426885128021240e-02 8.631709218025207520e-02 1.546510756015777588e-01 -1.746578700840473175e-02 -2.620312869548797607e-01 -1.187695786356925964e-01 1.418465673923492432e-01 -2.582891583442687988e-01 1.303026527166366577e-01 2.156167030334472656e-01 -3.668534159660339355e-01 2.826933264732360840e-01 -4.336142167448997498e-02 -8.659590035676956177e-02 -1.760892756283283234e-02 -1.624202430248260498e-01 -2.428652495145797729e-01 2.248500138521194458e-01 1.468115597963333130e-01 -2.476360648870468140e-01 -2.408322691917419434e-01 4.585356637835502625e-02 -1.545072942972183228e-01 2.271864861249923706e-01 1.611417531967163086e-01 -6.853995379060506821e-03 -1.865516752004623413e-01 3.431270644068717957e-02 7.043171674013137817e-02
-1.898886561393737793e-01 8.081628940999507904e-03 4.306523129343986511e-02 8.209954947233200073e-02 5.631227046251296997e-03 -7.325949519872665405e-02 -6.530577689409255981e-02 -3.252741396427154541e-01 -3.264234960079193115e-01 -3.051495738327503204e-02 -1.934194006025791168e-02 1.008980423212051392e-01 -8.056177198886871338e-02 -2.460951060056686401e-01 8.113393932580947876e-02 -1.317024379968643188e-01 -2.059199213981628418e-01 -2.491710186004638672e-01 -2.366670668125152588e-01 -2.330347746610641479e-01 3.573402762413024902e-02 -1.376684755086898804e-01 1.198515202850103378e-02 -1.460592001676559448e-01 1.985367685556411743e-01 -2.611492574214935303e-01 -1.122490987181663513e-01 8.392315357923507690e-02 -3.983790054917335510e-03 -4.770151674747467041e-01 1.377532184123992920e-01 2.213142067193984985e-02
-4.768060892820358276e-02 3.096005022525787354e-01 2.857520878314971924e-01 -2.179782986640930176e-01 9.169146418571472168e-02 1.606886684894561768e-01 -1.402212083339691162e-01 -4.026224836707115173e-02 1.116357147693634033e-01 1.432050317525863647e-01 -3.360568284988403320e-01 2.052376717329025269e-01 -1.993086934089660645e-01 -8.486594259738922119e-02 1.170089095830917358e-01 5.032882839441299438e-02 -3.677783012390136719e-01 1.428391486406326294e-01 -1.908662468194961548e-01 -2.917006015777587891e-01 1.276193857192993164e-01 -1.818306893110275269e-01 -6.609958410263061523e-02 -1.946710795164108276e-01 1.039155796170234680e-01 7.323235273361206055e-02 -1.712343543767929077e-01 5.564016103744506836e-02 -2.148624509572982788e-02 1.821165531873703003e-02 -1.949319690465927124e-01 9.923943132162094116e-02
-2.658486664295196533e-01 -1.261398494243621826e-01 7.728466391563415527e-02 -1.399938613176345825e-01 2.656099200248718262e-01 2.108306139707565308e-01 -2.252911925315856934e-01 -1.714249700307846069e-01 -3.592364862561225891e-02 1.715568602085113525e-01 -4.463473558425903320e-01 1.155081689357757568e-01 -1.198739707469940186e-01 -2.361425012350082397e-01 1.416251957416534424e-01 -4.978182166814804077e-02 -2.269832938909530640e-01 -1.330904811620712280e-01 -3.191941976547241211e-01 -1.095977611839771271e-02 1.546247452497482300e-01 2.463257126510143280e-02 -1.077085286378860474e-01 -9.918065369129180908e-02 2.434058040380477905e-01 3.371307626366615295e-02 1.081076487898826599e-01 -1.825722903013229370e-01 7.751484960317611694e-02 -7.686933875083923340e-02 1.473160237073898315e-01 -2.294481731951236725e-02
-2.215879857540130615e-01 -1.928819864988327026e-01 -2.603669092059135437e-02 -2.524990439414978027e-01 2.023875266313552856e-01 -9.250795096158981323e-02 -1.602565199136734009e-01 -3.353994190692901611e-01 -3.410203009843826294e-02 2.988369166851043701e-01 -3.003942668437957764e-01 8.289150893688201904e-02 1.297826021909713745e-01 -3.332790136337280273e-01 3.125191107392311096e-02 1.071850433945655823e-01 -2.123619914054870605e-01 -4.791108518838882446e-02 -1.261752992868423462e-01 -1.994148790836334229e-01 2.503764033317565918e-01 3.607327118515968323e-02 -1.367836147546768188e-01 -2.230685204267501831e-01 -1.458151638507843018e-01 4.037148132920265198e-02 1.248653754591941833e-01 2.835761010646820068e-02 7.837308943271636963e-02 -1.521845608949661255e-01 -4.730714485049247742e-02 1.650575846433639526e-01
-2.222675979137420654e-01 -6.325092911720275879e-02 4.960542544722557068e-02 1.837534159421920776e-01 -1.499059349298477173e-01 8.873622119426727295e-02 3.637694939970970154e-02 -6.226968392729759216e-02 6.917964667081832886e-02 4.158334136009216309e-01 2.982046082615852356e-02 7.362075150012969971e-02 -1.505772955715656281e-02 -3.151562213897705078e-01 1.261277794837951660e-01 6.168616563081741333e-02 -2.932012379169464111e-01 -7.657082378864288330e-02 -2.791739702224731445e-01 -2.299072295427322388e-01 1.529682576656341553e-01 -6.076761707663536072e-02 -8.745744824409484863e-02 2.712372504174709320e-02 -9.734359919093549252e-04 -1.851813644170761108e-01 4.446743801236152649e-02 9.298578649759292603e-02 2.618935406208038330e-01 -4.325245320796966553e-01 -3.159907879307866096e-03 1.133721023797988892e-01
-2.463365346193313599e-01 1.896623820066452026e-01 1.405513882637023926e-01 1.928272284567356110e-02 -7.992233335971832275e-02 -8.232113718986511230e-02 -1.792674958705902100e-01 -1.190737038850784302e-01 -2.790129929780960083e-02 3.673317730426788330e-01 1.628220826387405396e-02 -1.750299036502838135e-01 3.911709040403366089e-02 -1.048738434910774231e-01 2.036265730857849121e-01 1.186150219291448593e-02 -1.791661083698272705e-01 -2.247265279293060303e-01 5.277755483984947205e-02 -3.038734495639801025e-01 -5.384546145796775818e-02 -1.303628385066986084e-01 2.679113745689392090e-01 -2.634026706218719482e-01 2.514145672321319580e-01 -4.333487898111343384e-02 -6.167834624648094177e-02 1.819234155118465424e-02 2.694644331932067871e-01 -3.307178616523742676e-01 -2.819804660975933075e-02 1.105177998542785645e-01
-3.224314376711845398e-02 -1.002627685666084290e-01 -1.416930109262466431e-01 -2.483951598405838013e-01 -1.542312055826187134e-01 -2.202390283346176147e-01 -3.173233568668365479e-01 -6.034166365861892700e-02 4.111480712890625000e-02 3.738854229450225830e-01 -3.578934352844953537e-03 9.847593307495117188e-02 -8.953914791345596313e-02 -1.342193782329559326e-02 -1.348931789398193359e-01 -1.114579215645790100e-01 -8.835119754076004028e-02 -1.439305990934371948e-01 -4.095812141895294189e-01 -1.919430643320083618e-01 1.368189230561256409e-02 -7.119188457727432251e-02 1.801533401012420654e-01 -2.934267818927764893e-01 -8.992327749729156494e-02 -4.187792539596557617e-03 -2.851639986038208008e-01 -8.981630951166152954e-02 5.686246231198310852e-02 -2.420474961400032043e-02 2.239355146884918213e-01 1.791900098323822021e-01
-1.430859416723251343e-01 -5.882173776626586914e-02 1.876507401466369629e-01 -6.530479341745376587e-02 2.772990465164184570e-01 -2.844892442226409912e-02 -2.480326294898986816e-01 1.062548607587814331e-01 -1.926273107528686523e-01 1.061112061142921448e-02 -2.372252941131591797e-01 2.402917742729187012e-01 1.934832930564880371e-01 -3.311294019222259521e-01 1.145272180438041687e-01 9.681901335716247559e-02 -1.011841185390949249e-02 -2.491839826107025146e-01 -3.320424854755401611e-01 -2.495412677526473999e-01 3.017423748970031738e-01 1.379232108592987061e-01 -6.174790114164352417e-02 -2.520137652754783630e-02 -8.234046399593353271e-02 -1.443952918052673340e-01 -1.252457946538925171e-01 1.380266994237899780e-01 8.717527240514755249e-02 -8.990183472633361816e-02 1.267314851284027100e-01 1.480543315410614014e-01
-1.425870787352323532e-02 2.417564690113067627e-01 2.572304010391235352e-01 -1.251444369554519653e-01 1.533541455864906311e-02 -9.242345392704010010e-02 -1.136239394545555115e-01 1.416108161211013794e-01 -1.128134280443191528e-01 1.850497722625732422e-02 -1.805049628019332886e-01 1.537739187479019165e-01 -2.924045622348785400e-01 -2.837221324443817139e-01 1.364565938711166382e-01 -2.884308109059929848e-03 -7.541015744209289551e-02 1.436700671911239624e-01 -4.899846911430358887e-01 -3.222622573375701904e-01 2.573158144950866699e-01 4.109005630016326904e-02 -4.166053235530853271e-02 -1.472581028938293457e-01 3.401055932044982910e-02 -3.750969469547271729e-02 -1.850968897342681885e-01 5.221182852983474731e-02 1.085243821144104004e-01 -4.603517055511474609e-02 -8.681844174861907959e-02 2.031859010457992554e-01
-2.682567834854125977e-01 1.194019392132759094e-01 1.089561656117439270e-01 -1.034465385600924492e-03 -2.300943583250045776e-01 -4.606429859995841980e-02 -2.724089324474334717e-01 -2.444417625665664673e-01 5.556341633200645447e-02 3.858563303947448730e-01 -1.361403912305831909e-01 -1.517624258995056152e-01 -5.471849441528320312e-02 -7.728057913482189178e-03 2.214508801698684692e-01 2.833233587443828583e-02 3.662393242120742798e-02 -1.675523370504379272e-01 -1.739906817674636841e-01 -5.814001709222793579e-02 9.937874972820281982e-02 -9.101459383964538574e-02 3.944953158497810364e-02 -2.364856749773025513e-01 1.380282640457153320e-01 -2.171706855297088623e-01 -2.163233757019042969e-01 2.486190795898437500e-01 1.175996437668800354e-01 -2.253725230693817139e-01 -1.328980773687362671e-01 2.657696604728698730e-01
-1.851613372564315796e-01 2.675051093101501465e-01 9.304446168243885040e-03 6.197514012455940247e-02 -2.503427863121032715e-01 -1.989437788724899292e-01 -3.291055187582969666e-02 -1.317862123250961304e-01 2.023339271545410156e-01 2.558328509330749512e-01 -1.071382388472557068e-01 1.383946686983108521e-01 1.184895709156990051e-01 -2.730396687984466553e-01 5.054644122719764709e-02 1.001051589846611023e-01 -2.272951900959014893e-01 8.200035989284515381e-02 -2.853368520736694336e-01 -3.036131262779235840e-01 3.835104638710618019e-03 -8.873084187507629395e-02 -4.420737177133560181e-02 -2.878689467906951904e-01 8.439949154853820801e-02 -2.825678288936614990e-01 5.634777620434761047e-02 1.396003961563110352e-01 2.234326899051666260e-01 -2.163826525211334229e-01 -9.636399336159229279e-03 -1.330713834613561630e-02
1.064129248261451721e-01 1.552889347076416016e-01 2.528400719165802002e-01 -1.974475532770156860e-01 -2.396521158516407013e-02 -8.865546435117721558e-02 -3.599216463044285774e-03 -8.137014508247375488e-02 2.566129267215728760e-01 2.721512913703918457e-01 -4.441469162702560425e-02 2.208872735500335693e-01 -3.286322951316833496e-01 -2.018560916185379028e-01 1.190260127186775208e-01 1.242543160915374756e-01 -3.212966024875640869e-01 5.387645214796066284e-02 -1.518315076828002930e-01 -2.161162942647933960e-01 1.090625524520874023e-01 -2.158255279064178467e-01 -1.065770834684371948e-01 -2.362301200628280640e-01 -1.995380073785781860e-01 9.517933428287506104e-02 -1.862472295761108398e-01 1.869830787181854248e-01 3.195137158036231995e-02 -1.207662671804428101e-01 -9.017808735370635986e-02 1.837213486433029175e-01
8.392672240734100342e-02 1.189043000340461731e-01 3.832421600818634033e-01 -2.100475132465362549e-01 3.787795826792716980e-02 5.741599574685096741e-02 -1.221096441149711609e-01 -4.087698832154273987e-02 9.911226481199264526e-02 2.778642810881137848e-02 -2.015472948551177979e-01 3.687828183174133301e-01 -9.705132246017456055e-02 -2.700965702533721924e-01 2.378209382295608521e-01 2.925178408622741699e-01 -1.587342321872711182e-01 1.553406566381454468e-01 -1.635877490043640137e-01 -1.857679337263107300e-01 9.414383769035339355e-02 -2.951905727386474609e-01 4.066891595721244812e-02 -1.396992355585098267e-01 -1.604447960853576660e-01 -2.946813963353633881e-02 -1.065551862120628357e-01 2.918001711368560791e-01 5.755880847573280334e-02 1.057061087340116501e-02 2.004550397396087646e-02 9.453118778765201569e-03
-4.691161215305328369e-02 -1.675445586442947388e-01 -2.925215847790241241e-02 1.511171087622642517e-02 -8.075834065675735474e-02 -1.386619657278060913e-01 -2.100206166505813599e-01 -4.248450994491577148e-01 -1.260301619768142700e-01 4.029747843742370605e-01 -2.021266222000122070e-01 1.115178391337394714e-01 -2.697161436080932617e-01 -1.235340610146522522e-01 -1.414441168308258057e-01 6.016299501061439514e-02 1.084297196939587593e-03 -5.900064855813980103e-02 -2.360035330057144165e-01 -2.318934798240661621e-01 9.821420162916183472e-02 -1.058182269334793091e-01 8.659529499709606171e-03 -2.822944521903991699e-01 5.784131586551666260e-02 1.552668362855911255e-01 1.645845919847488403e-01 -5.733061209321022034e-02 -1.638345122337341309e-01 -1.247858405113220215e-01 -1.684320420026779175e-01 1.814432889223098755e-01
-3.521192818880081177e-02 3.292527198791503906e-01 1.018882095813751221e-01 -2.515157759189605713e-01 2.284215204417705536e-02 9.245892055332660675e-03 -2.959607541561126709e-01 -8.929577469825744629e-02 -4.698890447616577148e-02 9.612018615007400513e-02 -7.605863735079765320e-03 -1.127512380480766296e-02 -2.430835515260696411e-01 -4.151953458786010742e-01 -1.685520410537719727e-01 -1.161606982350349426e-02 -1.121242865920066833e-01 -2.354437299072742462e-02 3.538686409592628479e-02 -3.064646422863006592e-01 -7.582856714725494385e-02 -3.100811541080474854e-01 6.869818270206451416e-02 -1.203279346227645874e-01 3.162010386586189270e-02 -1.241570040583610535e-01 -8.557459712028503418e-02 3.770695328712463379e-01 -4.586433526128530502e-03 1.377058476209640503e-01 1.837020069360733032e-01 -2.893586829304695129e-02
-5.192241445183753967e-02 -3.718046098947525024e-02 1.958022862672805786e-01 9.720179438591003418e-02 -3.923967480659484863e-02 -4.893328621983528137e-02 -5.521317571401596069e-02 -4.952955543994903564e-01 -2.037565410137176514e-01 3.999603390693664551e-01 -1.006961464881896973e-01 -2.755460143089294434e-02 7.443180680274963379e-02 -1.210182905197143555e-01 1.217058822512626648e-01 -5.752213671803474426e-02 -1.794427186250686646e-01 -9.669230203144252300e-04 -1.331704407930374146e-01 -3.422943949699401855e-01 -1.327539533376693726e-01 -1.044988557696342468e-01 2.274548858404159546e-01 -2.031567543745040894e-01 2.267076373100280762e-01 -1.507427394390106201e-01 -7.173643261194229126e-02 1.266839057207107544e-01 2.012769132852554321e-02 -7.789255678653717041e-02 -1.065005660057067871e-01 -2.082360535860061646e-01
-7.119794189929962158e-02 -2.978564798831939697e-01 1.783943325281143188e-01 -1.337956041097640991e-01 -2.313402667641639709e-02 7.871182635426521301e-03 -1.925867646932601929e-01 4.557238519191741943e-02 -9.980590641498565674e-02 3.204334080219268799e-01 -2.701179981231689453e-01 1.349893212318420410e-01 -1.311465650796890259e-01 -2.017723619937896729e-01 5.253091827034950256e-02 -6.823583692312240601e-02 -3.521686196327209473e-01 -1.595520228147506714e-01 -1.846126616001129150e-01 -2.706987261772155762e-01 1.736023724079132080e-01 2.656531929969787598e-01 -3.196113277226686478e-03 -1.108720675110816956e-01 1.923788338899612427e-01 -1.259063184261322021e-01 3.379558026790618896e-02 1.158358305692672729e-01 -1.084460541605949402e-01 -2.358627021312713623e-01 2.033384889364242554e-01 -3.948668017983436584e-02
-2.703104615211486816e-01 -6.312299519777297974e-02 3.426434844732284546e-02 -2.471852451562881470e-01 1.694318354129791260e-01 8.807794004678726196e-02 -2.384378612041473389e-01 -1.675268411636352539e-01 -5.162240471690893173e-03 -1.808155141770839691e-02 -8.172503672540187836e-03 -2.072083950042724609e-02 1.169799715280532837e-01 -1.762927621603012085e-01 2.038759738206863403e-01 1.817333698272705078e-01 -4.005478620529174805e-01 -1.313763856887817383e-01 -1.401940267533063889e-02 -9.331367164850234985e-02 2.226842790842056274e-01 -1.180668622255325317e-01 -6.721321493387222290e-02 -3.698255121707916260e-01 -8.548900485038757324e-03 -1.478765606880187988e-01 -7.641224563121795654e-02 -1.138230487704277039e-01 2.678725421428680420e-01 -3.041690587997436523e-01 1.265310794115066528e-01 -8.152344822883605957e-02
8.592926710844039917e-02 5.552459135651588440e-02 1.823172867298126221e-01 -3.046707808971405029e-01 9.848975390195846558e-02 6.522819399833679199e-02 -1.985824555158615112e-01 -1.372227817773818970e-01 3.829707624390721321e-03 1.674365550279617310e-01 -2.948314845561981201e-01 -1.155093908309936523e-01 4.984289780259132385e-02 -3.927721381187438965e-01 -7.659789919853210449e-02 2.244363278150558472e-01 1.469897222705185413e-03 -7.205995917320251465e-02 -1.622540056705474854e-01 -7.340871542692184448e-02 1.003694161772727966e-01 -5.551487952470779419e-02 -2.045076489448547363e-01 -2.674553990364074707e-01 -4.522263631224632263e-02 -9.618703275918960571e-02 5.679956078529357910e-02 -1.135531961917877197e-01 2.693947255611419678e-01 -2.381813079118728638e-01 3.427945077419281006e-01 1.108480244874954224e-01
-2.571201920509338379e-01 -9.697469882667064667e-03 1.130295097827911377e-01 -1.554507315158843994e-01 2.562602162361145020e-01 4.057652503252029419e-02 -3.491263091564178467e-02 -1.619256138801574707e-01 2.976522222161293030e-02 1.779357045888900757e-01 -3.163321316242218018e-01 2.399876415729522705e-01 5.268358066678047180e-02 -2.644993662834167480e-01 -1.325409859418869019e-01 7.288026809692382812e-02 -2.042896300554275513e-01 -1.532674580812454224e-01 -1.480063050985336304e-01 -3.051225543022155762e-01 2.951284348964691162e-01 1.251688301563262939e-01 -9.423191845417022705e-02 -8.795943111181259155e-02 -8.648083359003067017e-02 -1.367793679237365723e-01 -6.932312995195388794e-02 -7.964374125003814697e-02 2.767660319805145264e-01 -1.982934623956680298e-01 1.709076613187789917e-01 1.849265247583389282e-01
-3.402392268180847168e-01 9.841672331094741821e-02 2.229051738977432251e-01 -2.447431832551956177e-01 6.075911689549684525e-03 8.489596098661422729e-02 -1.435493230819702148e-01 -2.101524472236633301e-01 1.407937984913587570e-02 2.219208329916000366e-01 -1.601566523313522339e-01 7.837232947349548340e-02 1.883469521999359131e-01 -5.622289702296257019e-02 4.203218594193458557e-02 3.600480780005455017e-02 -2.383152693510055542e-01 -2.752817273139953613e-01 -3.817716836929321289e-01 -3.175275325775146484e-01 1.481279730796813965e-01 1.654119938611984253e-01 -1.687576323747634888e-01 -1.738381087779998779e-01 -1.191396191716194153e-01 -5.268268659710884094e-02 1.460522711277008057e-01 -2.127947285771369934e-03 1.312953531742095947e-01 -5.669708922505378723e-02 -2.522145211696624756e-02 1.531947851181030273e-01
-1.941336840391159058e-01 -9.873468428850173950e-02 -2.397592365741729736e-02 -2.100923061370849609e-01 1.620947122573852539e-01 5.676501244306564331e-02 -2.052258551120758057e-01 -2.731881439685821533e-01 6.487410515546798706e-02 1.860739290714263916e-01 -1.757804751396179199e-01 1.705163270235061646e-01 -1.176340579986572266e-01 -2.262864112854003906e-01 1.538209021091461182e-01 3.242718577384948730e-01 -2.944791913032531738e-01 -7.974462211132049561e-02 7.830462604761123657e-02 -1.161908134818077087e-01 -1.600600965321063995e-02 3.654988110065460205e-02 -2.174211144447326660e-01 -2.570169270038604736e-01 1.094044670462608337e-01 -4.397437348961830139e-02 -1.201313585042953491e-01 -1.090228408575057983e-01 2.718088924884796143e-01 -1.661048233509063721e-01 3.005628585815429688e-01 9.633250534534454346e-02
-1.905434727668762207e-01 5.563300102949142456e-02 1.953625679016113281e-01 3.380319103598594666e-02 1.411431580781936646e-01 -3.973321616649627686e-02 -2.054190263152122498e-02 -1.787500232458114624e-01 1.839685142040252686e-01 1.960113346576690674e-01 -1.317367255687713623e-01 1.189933568239212036e-01 -2.270776033401489258e-02 -3.521609008312225342e-01 -1.719602048397064209e-01 -3.416378498077392578e-01 -2.817396819591522217e-01 1.608392000198364258e-01 -2.125038504600524902e-01 -2.117654830217361450e-01 2.475303262472152710e-01 -1.813550293445587158e-01 8.739259093999862671e-02 3.053078353404998779e-01 -9.576584398746490479e-02 1.715146601200103760e-01 -1.262059509754180908e-01 7.026831153780221939e-03 1.503136605024337769e-01 -1.506378352642059326e-01 -1.208864618092775345e-02 -5.058486387133598328e-02
-6.315243989229202271e-02 -9.893874078989028931e-02 2.286836057901382446e-01 4.167287424206733704e-02 -7.843331247568130493e-02 5.860830843448638916e-02 -3.026824593544006348e-01 -2.341699600219726562e-01 -1.297414153814315796e-01 6.163657829165458679e-02 -6.426147371530532837e-02 1.398089062422513962e-02 -1.374131888151168823e-01 -1.019687131047248840e-01 -9.431450068950653076e-02 -1.740991771221160889e-01 -1.459899097681045532e-01 -1.827031970024108887e-01 -4.465577602386474609e-01 1.563693732023239136e-01 -1.217331923544406891e-02 -3.434388637542724609e-01 -6.448990851640701294e-02 -6.744953989982604980e-02 -5.227731540799140930e-02 -2.217915207147598267e-01 3.053488582372665405e-02 2.708588838577270508e-01 2.691431343555450439e-01 -1.274705976247787476e-01 -4.802665486931800842e-02 2.452106773853302002e-01
-2.137710452079772949e-01 -1.385974325239658356e-02 1.857462227344512939e-01 -9.589861333370208740e-02 1.037093847990036011e-01 6.560414284467697144e-02 -1.173144131898880005e-01 -3.846535980701446533e-01 4.815677553415298462e-02 2.530317306518554688e-01 -3.454203009605407715e-01 9.346429258584976196e-02 1.824626624584197998e-01 -2.054256051778793335e-01 1.112786903977394104e-01 1.263069361448287964e-01 -1.203286349773406982e-01 -1.486307531595230103e-01 -2.203957140445709229e-01 -3.946987390518188477e-01 1.198880970478057861e-01 2.585538029670715332e-01 -8.589410223066806793e-03 -9.138494729995727539e-02 -2.281889878213405609e-02 -3.810859099030494690e-02 4.662274941802024841e-02 6.601446866989135742e-02 1.362639977742219344e-05 -1.326722651720046997e-01 2.151779681444168091e-01 1.800549328327178955e-01
-5.651788786053657532e-02 4.247567430138587952e-02 -1.041957363486289978e-02 -1.386015415191650391e-01 -3.031318821012973785e-02 -1.640672981739044189e-02 -3.923403918743133545e-01 -3.793395459651947021e-01 1.117232516407966614e-01 2.519089579582214355e-01 -1.535579860210418701e-01 -2.198323979973793030e-02 2.062686383724212646e-01 -4.688728228211402893e-02 8.103759028017520905e-03 -1.870902255177497864e-02 -2.390728145837783813e-01 -7.906652241945266724e-02 -1.731825619935989380e-01 -5.422527343034744263e-02 2.665817737579345703e-01 1.226642876863479614e-01 -1.504923552274703979e-01 -3.492198884487152100e-01 -1.158904563635587692e-02 -2.448499649763107300e-01 2.181881368160247803e-01 -6.802830100059509277e-02 2.341559976339340210e-01 -6.357105076313018799e-02 1.497349590063095093e-01 1.040927842259407043e-01
-1.669462770223617554e-03 9.669554978609085083e-02 2.848281562328338623e-01 -1.164893209934234619e-01 -1.868613958358764648e-01 3.128833174705505371e-01 -1.621566563844680786e-01 -2.889769673347473145e-01 -4.527968820184469223e-03 1.873129159212112427e-01 -1.166968122124671936e-01 9.865239262580871582e-02 -8.738525956869125366e-02 -3.162330389022827148e-01 -8.397801220417022705e-02 -1.015041992068290710e-01 2.789582312107086182e-02 -7.094046473503112793e-02 -3.365020453929901123e-01 5.236388742923736572e-02 -1.268509924411773682e-01 -2.785812020301818848e-01 1.663702428340911865e-01 2.369694970548152924e-02 1.456038057804107666e-01 -2.848223745822906494e-01 -1.489275246858596802e-01 1.325724571943283081e-01 1.795544028282165527e-01 -5.710218846797943115e-02 1.720544695854187012e-01 1.377498656511306763e-01
-1.690012514591217041e-01 -1.105396673083305359e-01 1.227953135967254639e-01 -1.083289831876754761e-01 1.546398252248764038e-01 4.051848500967025757e-02 -3.543201386928558350e-01 -1.559603959321975708e-01 1.195678371004760265e-03 9.765423089265823364e-02 -2.857756614685058594e-01 2.446102648973464966e-01 7.533613592386245728e-02 -1.775830984115600586e-01 9.036836773157119751e-02 1.067908257246017456e-01 -1.543004810810089111e-01 -2.686056792736053467e-01 -4.669303447008132935e-02 -2.816979289054870605e-01 4.063176736235618591e-02 4.317061603069305420e-02 -3.878216743469238281e-01 -1.454067528247833252e-01 -5.337708443403244019e-02 -1.108616590499877930e-01 -9.114929288625717163e-02 1.484548300504684448e-01 -6.685617566108703613e-02 -4.075142741203308105e-02 2.110935375094413757e-02 3.801907598972320557e-01
-3.394856452941894531e-01 -1.798262819647789001e-02 2.160967141389846802e-01 -2.611127868294715881e-02 5.601096525788307190e-02 1.215265765786170959e-01 -2.993342280387878418e-01 -1.975560486316680908e-01 3.394078910350799561e-01 3.042801916599273682e-01 -6.516967713832855225e-02 -2.256974577903747559e-02 -7.989148795604705811e-02 -2.236502617597579956e-01 2.443479932844638824e-02 -7.231112569570541382e-02 3.073422424495220184e-02 -3.648980259895324707e-01 -7.712579518556594849e-02 1.123213488608598709e-02 -9.068580716848373413e-02 3.450458869338035583e-03 -1.572610437870025635e-01 -4.590495675802230835e-02 -2.271289229393005371e-01 -1.797221601009368896e-01 -2.413534075021743774e-01 2.324953377246856689e-01 8.182454109191894531e-02 4.419253766536712646e-02 -9.522618353366851807e-02 -1.630626171827316284e-01
-1.994346827268600464e-01 -8.240574598312377930e-02 2.133453190326690674e-01 -1.889417320489883423e-02 3.726491332054138184e-01 -1.093234196305274963e-01 -1.484742760658264160e-01 -1.508819013833999634e-01 -4.564893990755081177e-02 1.503082923591136932e-02 -2.160661220550537109e-01 2.618737518787384033e-01 5.208279937505722046e-02 -1.810428351163864136e-01 2.025434076786041260e-01 1.481605786830186844e-02 -1.814108490943908691e-01 -2.594087421894073486e-01 -1.167356222867965698e-01 -4.968394339084625244e-01 1.885089874267578125e-01 7.063520699739456177e-02 -2.032325714826583862e-01 -1.642897129058837891e-01 -3.885465487837791443e-02 3.270259127020835876e-02 3.913035988807678223e-02 9.285007417201995850e-02 -3.917305916547775269e-02 -7.981742173433303833e-02 1.153200268745422363e-01 1.191373318433761597e-01
-4.348301514983177185e-02 2.843313217163085938e-01 9.290696680545806885e-02 -1.323182582855224609e-01 -7.297019660472869873e-02 -1.272826194763183594e-01 -3.590848445892333984e-01 6.193754263222217560e-03 -5.165591835975646973e-02 -2.487752959132194519e-02 -5.406989529728889465e-02 1.968694329261779785e-01 -1.401633769273757935e-01 -3.002538383007049561e-01 -7.607123255729675293e-02 1.596487164497375488e-01 -2.520632147789001465e-01 4.093492403626441956e-02 -3.875496089458465576e-01 -1.413055956363677979e-01 -8.068432658910751343e-02 -3.086544871330261230e-01 -2.083887718617916107e-02 3.572063893079757690e-02 -1.614239364862442017e-01 1.592258214950561523e-01 -1.122997030615806580e-01 3.695428669452667236e-01 2.028787508606910706e-02 -3.416024893522262573e-02 -6.751323491334915161e-02 9.485135227441787720e-02
-9.292244166135787964e-02 -7.495684921741485596e-02 2.416881322860717773e-01 4.728421568870544434e-03 -1.960250735282897949e-01 -1.174382492899894714e-01 -2.616749703884124756e-01 -2.747584283351898193e-01 3.230547532439231873e-02 1.817782968282699585e-01 -1.638879776000976562e-01 -1.962772607803344727e-01 -1.452836692333221436e-01 -2.259731590747833252e-01 2.446298673748970032e-02 2.111193090677261353e-01 7.330781314522027969e-03 -1.441195458173751831e-01 -4.122608155012130737e-02 -2.097847461700439453e-01 -5.198937724344432354e-04 -1.592549830675125122e-01 1.151203066110610962e-01 -3.715116679668426514e-01 3.365163505077362061e-02 -1.408757865428924561e-01 4.059534147381782532e-02 -2.639310434460639954e-02 2.778270244598388672e-01 -3.674637377262115479e-01 1.304603666067123413e-01 1.363301128149032593e-01
-1.244207024574279785e-01 -6.532467156648635864e-02 1.886490881443023682e-01 7.710683345794677734e-02 1.655194461345672607e-01 -2.439761459827423096e-01 -8.412791043519973755e-02 -3.437041044235229492e-01 -1.382100582122802734e-01 3.609991073608398438e-01 -7.161018252372741699e-02 -3.121490031480789185e-02 8.800339698791503906e-02 -2.001949548721313477e-01 -2.431273087859153748e-02 6.612312793731689453e-02 -1.039359569549560547e-01 -1.040042489767074585e-01 -2.767523527145385742e-01 -2.034050226211547852e-02 -8.828751742839813232e-02 -9.265500307083129883e-02 -4.576860368251800537e-02 -1.537825465202331543e-01 2.363116145133972168e-01 7.775461766868829727e-03 1.309025734663009644e-01 1.160895377397537231e-01 1.295104026794433594e-01 -4.524519741535186768e-01 2.147607952356338501e-01 -1.529839038848876953e-01
-2.162018567323684692e-01 -2.509907782077789307e-01 5.700438097119331360e-02 -3.761128187179565430e-01 2.634155452251434326e-01 1.075631529092788696e-01 -2.130036205053329468e-01 -1.117247492074966431e-01 8.183391392230987549e-02 1.634702645242214203e-02 -3.693386316299438477e-01 1.717152744531631470e-01 -6.710155308246612549e-02 -1.354342401027679443e-01 -1.212733909487724304e-01 1.542095392942428589e-01 -1.393449902534484863e-01 -1.386014670133590698e-01 -1.018428504467010498e-01 -2.746156156063079834e-01 1.131097152829170227e-01 3.919164091348648071e-02 -1.068719848990440369e-01 -1.041888967156410217e-01 -3.482346981763839722e-02 -1.542771756649017334e-01 2.198426239192485809e-02 9.780789725482463837e-03 -1.883385330438613892e-02 -1.826815605163574219e-01 3.833005130290985107e-01 7.270497828722000122e-02
-1.112836971879005432e-01 1.388402879238128662e-01 4.389589726924896240e-01 -3.132832050323486328e-01 1.471208930015563965e-01 -5.254383757710456848e-02 -7.708242535591125488e-02 -2.781889773905277252e-02 4.537795111536979675e-02 2.061307281255722046e-01 1.049227640032768250e-01 1.779069453477859497e-01 -8.197876065969467163e-02 -1.060453057289123535e-01 6.092801317572593689e-02 7.968905568122863770e-02 -1.985286325216293335e-01 1.931755691766738892e-01 -3.825015723705291748e-01 -4.077270925045013428e-01 9.049192816019058228e-02 -1.453692913055419922e-01 -1.669901311397552490e-01 -1.557481735944747925e-01 6.771840900182723999e-02 6.103363260626792908e-02 -1.328815519809722900e-01 7.615127414464950562e-02 -2.796107903122901917e-02 4.749592766165733337e-02 -1.149149686098098755e-01 1.113344281911849976e-01
-7.597669959068298340e-02 -2.806171588599681854e-02 5.818393453955650330e-02 -1.648580431938171387e-01 5.818326398730278015e-02 1.936099492013454437e-02 -1.011580899357795715e-01 -3.220370411872863770e-01 1.385445445775985718e-01 4.776893183588981628e-02 -3.925847709178924561e-01 1.049761176109313965e-01 9.806151688098907471e-02 -2.303468734025955200e-01 2.092418074607849121e-01 -6.017741188406944275e-02 -1.582660526037216187e-01 -2.750865221023559570e-01 -1.449724435806274414e-01 -3.305277228355407715e-01 3.973650336265563965e-01 6.912649422883987427e-02 -7.042730599641799927e-02 -1.125668883323669434e-01 -1.261139512062072754e-01 -2.226171344518661499e-01 2.218152582645416260e-02 3.991286456584930420e-02 2.776216901838779449e-02 -1.691278815269470215e-01 2.064734511077404022e-02 1.995810866355895996e-01
-1.125605329871177673e-01 -3.831485807895660400e-01 -8.968450129032135010e-02 -1.690742373466491699e-01 -1.628832370042800903e-01 6.695552263408899307e-03 -2.139884233474731445e-01 -2.618777155876159668e-01 -7.627956569194793701e-02 2.137077003717422485e-01 -1.277554333209991455e-01 7.790330797433853149e-02 -4.483196139335632324e-02 -2.860104106366634369e-02 -1.569439470767974854e-01 -1.738893091678619385e-01 -5.637517198920249939e-02 -1.647551655769348145e-01 -4.354806840419769287e-01 -3.842855989933013916e-01 1.216729208827018738e-01 -5.923399701714515686e-02 1.608328148722648621e-02 -1.023725271224975586e-01 -9.817664325237274170e-02 1.612698435783386230e-01 -5.777894333004951477e-02 7.608664780855178833e-02 5.959876999258995056e-02 -1.147577762603759766e-01 2.334074825048446655e-01 1.367723643779754639e-01
-2.703932821750640869e-01 -1.414013653993606567e-01 1.946913450956344604e-01 6.760157644748687744e-03 -2.256296388804912567e-02 -3.337437985464930534e-03 -1.735647171735763550e-01 -1.763241440057754517e-01 3.338494300842285156e-01 1.099381893873214722e-01 -1.124361455440521240e-01 6.880304217338562012e-02 2.397377640008926392e-01 -2.454940229654312134e-01 1.084690839052200317e-01 1.629287451505661011e-01 -8.341369032859802246e-02 2.074274569749832153e-01 -2.890178561210632324e-01 -1.088809221982955933e-01 2.170780897140502930e-01 1.341148316860198975e-01 3.101801574230194092e-01 -2.426755428314208984e-01 -1.781586557626724243e-02 -2.399725168943405151e-01 1.420722994953393936e-02 -2.679028734564781189e-02 1.071993112564086914e-01 -2.185852825641632080e-01 1.573098599910736084e-01 4.257677868008613586e-02
-3.623223304748535156e-02 -5.801406875252723694e-02 1.932211369276046753e-01 -3.237390890717506409e-03 -1.690065115690231323e-01 3.460398614406585693e-01 -2.616472542285919189e-01 -2.833650410175323486e-01 -8.901457488536834717e-02 9.894379228353500366e-02 -9.983623027801513672e-02 9.793066233396530151e-02 -1.347445845603942871e-01 -2.353415936231613159e-01 -1.548570841550827026e-01 -1.903315484523773193e-01 1.378726214170455933e-02 -4.774229135364294052e-03 -1.076836585998535156e-01 -5.972633138298988342e-03 -1.474505513906478882e-01 -3.690721094608306885e-01 1.226923540234565735e-01 -8.503618091344833374e-02 -1.289293449372053146e-02 -4.966206103563308716e-02 6.365111470222473145e-02 1.873289793729782104e-01 2.719517052173614502e-01 -2.600023746490478516e-01 3.343845307826995850e-01 5.159758776426315308e-02
-4.260608553886413574e-01 -1.406332999467849731e-01 -1.334781050682067871e-01 -1.383554637432098389e-01 5.969057977199554443e-02 -1.959832385182380676e-02 -1.382849216461181641e-01 -1.270555853843688965e-01 -1.005789786577224731e-01 1.684479117393493652e-01 -6.891253590583801270e-02 7.384619116783142090e-02 -2.253959923982620239e-01 -3.553861081600189209e-01 -9.363345056772232056e-02 -2.240666747093200684e-02 4.860228300094604492e-02 1.807894855737686157e-01 -2.522238194942474365e-01 -4.284485429525375366e-02 -3.468943759799003601e-02 -1.449638158082962036e-01 -9.033723920583724976e-02 -4.448022246360778809e-01 1.621886193752288818e-01 -1.439000666141510010e-01 1.015669256448745728e-01 9.781281650066375732e-02 4.243799299001693726e-02 -2.743730843067169189e-01 -3.735491260886192322e-02 1.155777648091316223e-01
-2.367830872535705566e-01 9.213835746049880981e-02 1.050071343779563904e-01 -1.281040459871292114e-01 -4.869227856397628784e-02 1.209759619086980820e-03 -5.230671763420104980e-01 -3.288277089595794678e-01 -4.289647191762924194e-02 -6.907071918249130249e-02 2.238232493400573730e-01 3.240354591980576515e-03 1.644008904695510864e-01 -6.569201499223709106e-02 1.380488723516464233e-01 1.847507357597351074e-01 1.049456279724836349e-02 2.769648469984531403e-02 -2.068931758403778076e-01 -2.001597136259078979e-01 3.983696550130844116e-02 -2.444451898336410522e-01 -6.079230457544326782e-02 -2.340553253889083862e-01 1.302910298109054565e-01 2.438662499189376831e-01 -3.983957320451736450e-02 -1.734214723110198975e-01 2.132750749588012695e-01 -1.147541999816894531e-01 9.597481042146682739e-02 -5.583597719669342041e-02
1.407645195722579956e-01 8.351829648017883301e-02 2.823943793773651123e-01 3.869117796421051025e-01 1.680086553096771240e-01 9.183873981237411499e-02 -2.921150028705596924e-01 -1.374148726463317871e-01 1.895023435354232788e-01 3.455591946840286255e-02 -1.122533902525901794e-01 3.426713943481445312e-01 -2.196548432111740112e-01 -2.119648456573486328e-01 1.363441497087478638e-01 -2.633646130561828613e-01 -2.053784579038619995e-01 -3.528331220149993896e-02 1.804185844957828522e-02 -1.483668386936187744e-01 4.898630455136299133e-02 2.700597047805786133e-02 1.099137142300605774e-01 1.666649128310382366e-03 9.070073068141937256e-02 2.170431986451148987e-02 -1.696090549230575562e-01 -1.922468245029449463e-01 2.145431041717529297e-01 -2.168668955564498901e-01 7.674300670623779297e-02 -1.674833707511425018e-02
1.761932820081710815e-01 1.753839552402496338e-01 9.901861846446990967e-02 -2.661803066730499268e-01 2.726057730615139008e-02 1.813741177320480347e-01 -1.382958292961120605e-01 -1.279228925704956055e-01 -1.363456994295120239e-01 2.180019617080688477e-01 -8.529916405677795410e-02 2.816067337989807129e-01 2.579206600785255432e-02 -3.679773807525634766e-01 -3.438217565417289734e-02 2.049151957035064697e-01 -2.625215053558349609e-01 1.859228909015655518e-01 -1.646751612424850464e-01 -2.049822956323623657e-01 6.881501525640487671e-02 -2.294476479291915894e-01 -3.078047558665275574e-02 3.748815134167671204e-02 -5.521896481513977051e-02 -4.514968395233154297e-02 -2.000206857919692993e-01 3.837142288684844971e-01 9.242279082536697388e-02 -4.189391806721687317e-02 -3.818396851420402527e-02 1.415242403745651245e-01
1.584588736295700073e-01 2.680523097515106201e-01 1.657706499099731445e-01 -2.158162444829940796e-01 1.398248523473739624e-01 -9.836780279874801636e-02 -2.903553247451782227e-01 -1.465535163879394531e-01 -1.367613226175308228e-01 -4.056621342897415161e-02 -5.374784767627716064e-02 2.843466401100158691e-01 -1.477309018373489380e-01 2.022101432085037231e-01 -8.002177625894546509e-02 -1.804112643003463745e-01 -1.941770911216735840e-01 1.733665913343429565e-01 -1.705221533775329590e-01 -1.879229098558425903e-01 1.255983710289001465e-01 -2.163676619529724121e-01 -2.401425689458847046e-02 -1.753290444612503052e-01 3.030979260802268982e-02 1.001432538032531738e-01 -3.099435195326805115e-02 4.751363694667816162e-01 -4.491977393627166748e-02 -1.152624413371086121e-01 8.210123330354690552e-02 4.947687685489654541e-02
-1.572604775428771973e-01 -1.549240648746490479e-01 2.708452641963958740e-01 -2.575677633285522461e-01 1.600763946771621704e-01 7.733866572380065918e-02 -2.395128607749938965e-01 -1.267036646604537964e-01 -6.178400292992591858e-02 2.170069068670272827e-01 -1.005876883864402771e-01 1.918378844857215881e-02 4.742964357137680054e-02 -3.551346063613891602e-01 -1.238083019852638245e-01 1.282660663127899170e-01 -2.179781347513198853e-01 -2.701097913086414337e-02 1.688369959592819214e-01 -3.046145737171173096e-01 7.904826104640960693e-02 1.372784823179244995e-01 -1.489412188529968262e-01 -6.252504140138626099e-02 -1.312324702739715576e-01 -8.325099200010299683e-02 5.364303290843963623e-02 -1.305764764547348022e-01 1.105367764830589294e-01 -3.833802342414855957e-01 2.098394334316253662e-01 1.302249431610107422e-01
2.800437435507774353e-02 -2.576997876167297363e-01 3.364560604095458984e-01 3.896817192435264587e-02 -1.038589328527450562e-01 1.224570050835609436e-01 -2.544684410095214844e-01 1.373580098152160645e-02 -5.549300089478492737e-02 1.262011229991912842e-01 -1.354968100786209106e-01 -4.681036807596683502e-03 -5.401985347270965576e-02 -2.661969065666198730e-01 2.248450648039579391e-03 9.875290840864181519e-02 2.167146839201450348e-02 1.487906426191329956e-01 -3.473461866378784180e-01 -2.765275835990905762e-01 1.746043115854263306e-01 -1.327182166278362274e-02 -1.634162515401840210e-01 -1.581559777259826660e-01 3.201683759689331055e-01 -5.145531147718429565e-02 -2.529452145099639893e-01 8.912204951047897339e-02 -2.137824892997741699e-01 -2.486134022474288940e-01 -1.304497718811035156e-01 5.217414349317550659e-02
7.001993246376514435e-03 -1.185413077473640442e-02 3.504160046577453613e-01 -1.767619699239730835e-02 -8.500343561172485352e-02 2.423792183399200439e-01 -2.638182640075683594e-01 -3.794229626655578613e-01 -1.378075219690799713e-02 1.128085181117057800e-01 -9.927624464035034180e-02 8.696404844522476196e-02 -6.373547017574310303e-02 -1.247284486889839172e-01 1.659294031560420990e-02 -1.472924053668975830e-01 -1.160974428057670593e-02 8.090845495462417603e-02 -3.229338228702545166e-01 1.378409862518310547e-01 -2.141388803720474243e-01 -3.916755020618438721e-01 1.685263812541961670e-01 -1.589094698429107666e-01 3.672215342521667480e-02 -4.872379079461097717e-02 1.245070621371269226e-02 2.190396636724472046e-01 1.089497283101081848e-01 -2.747226953506469727e-01 -5.539026483893394470e-02 -9.741668589413166046e-03
-2.234503626823425293e-01 -4.317400977015495300e-02 2.190250456333160400e-01 -1.385844349861145020e-01 6.118678953498601913e-03 -1.818715631961822510e-01 -4.615145176649093628e-02 -1.504395008087158203e-01 -9.974386543035507202e-02 2.125172466039657593e-01 -9.066621959209442139e-02 3.728839755058288574e-02 -1.944954097270965576e-01 -1.309103369712829590e-01 2.157234586775302887e-02 2.943470142781734467e-02 -5.457884073257446289e-02 -2.218581885099411011e-01 -3.703606426715850830e-01 -1.781291216611862183e-01 -1.592113822698593140e-01 -3.578859567642211914e-01 -9.115356206893920898e-02 -2.203818410634994507e-01 3.271317183971405029e-01 -2.555773556232452393e-01 -8.858145028352737427e-02 -9.223618358373641968e-02 8.533819764852523804e-02 -2.633862495422363281e-01 6.694431602954864502e-02 -3.000713512301445007e-02
-1.409277170896530151e-01 -1.130720674991607666e-01 1.529750823974609375e-01 -1.998438984155654907e-01 -4.293837398290634155e-02 1.726900041103363037e-01 -2.389002740383148193e-01 -2.075067907571792603e-01 -2.667709290981292725e-01 2.586448788642883301e-01 -2.840137481689453125e-01 7.507887482643127441e-02 7.003376632928848267e-02 1.138994246721267700e-01 1.258736550807952881e-01 2.192092835903167725e-01 -3.545660078525543213e-01 -2.343633212149143219e-02 -2.096714824438095093e-01 -2.487929910421371460e-01 9.313998371362686157e-02 8.318942785263061523e-02 -1.645991951227188110e-01 -9.255003929138183594e-02 -1.216365694999694824e-01 -3.783063217997550964e-02 1.350620202720165253e-02 6.926359981298446655e-02 2.169060856103897095e-01 -2.124536186456680298e-01 2.998443506658077240e-02 -2.615480720996856689e-01
-3.316394090652465820e-01 -3.079261258244514465e-02 2.530787885189056396e-02 4.560399055480957031e-02 -9.434346854686737061e-02 4.642986133694648743e-02 -1.154022514820098877e-01 -1.982573419809341431e-01 -2.778540849685668945e-01 9.732379019260406494e-02 -3.996835649013519287e-01 2.462235391139984131e-01 1.187635138630867004e-01 1.170860007405281067e-01 -3.609726438298821449e-03 7.827886939048767090e-02 -1.903615444898605347e-01 -1.364976614713668823e-01 -2.202569693326950073e-01 -2.035442441701889038e-01 -1.909234970808029175e-01 -1.895490586757659912e-01 -2.087073214352130890e-02 -2.315988391637802124e-01 2.171031385660171509e-01 5.469609517604112625e-03 -1.720109283924102783e-01 1.415755152702331543e-01 8.658881485462188721e-02 -8.520799875259399414e-02 -2.801954150199890137e-01 1.426014304161071777e-01
-3.127899765968322754e-02 2.090557068586349487e-01 2.557177543640136719e-01 -2.500977814197540283e-01 2.376727461814880371e-01 2.017452865839004517e-01 -1.426576226949691772e-01 2.056953161954879761e-01 7.896091043949127197e-02 1.242341101169586182e-01 -5.377475544810295105e-02 1.487412899732589722e-01 -2.731839120388031006e-01 -2.463798671960830688e-01 -4.997501149773597717e-02 -7.754084467887878418e-02 -8.997791260480880737e-02 1.189519390463829041e-01 -1.604194492101669312e-01 -3.224760890007019043e-01 2.861391603946685791e-01 -2.673233747482299805e-01 -7.690301537513732910e-02 -1.393072009086608887e-01 7.320867851376533508e-03 1.044087633490562439e-01 -1.919336616992950439e-01 1.409783661365509033e-01 5.627886950969696045e-02 -2.216799408197402954e-01 -3.031130880117416382e-02 1.596041023731231689e-01
-2.884421050548553467e-01 -1.179607585072517395e-01 2.033957391977310181e-01 -1.866886578500270844e-02 -2.640027403831481934e-01 -8.957150578498840332e-02 -2.150492221117019653e-01 -1.773106157779693604e-01 -2.420198619365692139e-01 2.941685914993286133e-02 -2.284866273403167725e-01 1.745017468929290771e-01 5.489072203636169434e-02 4.458116367459297180e-02 1.247537955641746521e-01 2.650602953508496284e-03 -3.410664200782775879e-01 -1.527038514614105225e-01 -4.060825332999229431e-02 -1.218685358762741089e-01 7.456181198358535767e-02 -2.790077030658721924e-01 -5.863965675234794617e-02 -1.858974248170852661e-01 1.819604635238647461e-01 3.378082811832427979e-02 -8.758765459060668945e-02 -1.123627498745918274e-01 4.297243952751159668e-01 1.361427945084869862e-03 -1.071374490857124329e-01 1.218910440802574158e-01
1.257728319615125656e-02 -8.121435344219207764e-02 1.296547353267669678e-01 -1.569116860628128052e-01 -5.009920895099639893e-02 -2.404619194567203522e-02 -2.261325269937515259e-01 -2.991793453693389893e-01 2.668884024024009705e-02 3.813091218471527100e-01 -7.216653972864151001e-02 1.005526483058929443e-01 7.866028696298599243e-02 -4.326411336660385132e-02 -2.812516689300537109e-01 -3.441578149795532227e-02 3.671283647418022156e-02 -3.141477406024932861e-01 -2.826129198074340820e-01 -4.344161450862884521e-01 1.042443513870239258e-01 3.132080659270286560e-02 -2.225430309772491455e-01 -2.849802970886230469e-01 -3.490643203258514404e-02 -8.686845004558563232e-02 -3.537766635417938232e-02 -8.122568577527999878e-02 -4.584413021802902222e-02 -1.464329659938812256e-01 6.025429069995880127e-02 5.751724913716316223e-02
-1.211211606860160828e-01 -2.208627313375473022e-01 2.825881838798522949e-01 -1.563418954610824585e-01 4.012565128505229950e-03 7.637244462966918945e-02 -3.169969096779823303e-02 -9.549777023494243622e-03 7.857339084148406982e-02 1.474836468696594238e-01 -7.827478647232055664e-02 2.404533028602600098e-01 2.562504820525646210e-02 -2.957725226879119873e-01 1.502187699079513550e-01 9.636604227125644684e-03 -3.253472223877906799e-02 -9.450249373912811279e-02 -4.116842448711395264e-01 -2.738572284579277039e-02 2.433960586786270142e-01 1.109840944409370422e-01 2.145934104919433594e-01 -2.028412520885467529e-01 4.278046786785125732e-01 -2.336041927337646484e-01 -3.105343133211135864e-02 1.236179769039154053e-01 -1.001299768686294556e-01 -1.301758736371994019e-01 8.860830217599868774e-03 -5.270810425281524658e-02
-1.019265428185462952e-01 -7.227215915918350220e-02 7.136160135269165039e-02 -5.946220085024833679e-02 -5.829646810889244080e-02 4.095307365059852600e-02 -2.388823032379150391e-01 -3.699753880500793457e-01 1.731160283088684082e-01 -1.421959698200225830e-01 -1.505719423294067383e-01 -1.703744530677795410e-01 2.425383180379867554e-01 -1.245859786868095398e-01 -2.044688910245895386e-01 2.216682881116867065e-01 -1.250883284956216812e-02 -6.187842413783073425e-02 -1.359350085258483887e-01 -1.857792884111404419e-01 1.542525831609964371e-02 -2.952349744737148285e-02 7.011432945728302002e-02 -3.885726630687713623e-01 7.401420176029205322e-02 -5.967996641993522644e-02 -2.245678752660751343e-01 2.155236303806304932e-01 1.370568573474884033e-01 -3.594512343406677246e-01 -5.399288609623908997e-02 1.968254148960113525e-01
-2.243297100067138672e-01 1.230045258998870850e-01 1.223055645823478699e-01 -8.939171582460403442e-02 5.568822380155324936e-03 -5.869974195957183838e-02 -1.472698152065277100e-01 -3.115295767784118652e-01 -8.203379809856414795e-02 1.837203949689865112e-01 -2.373519539833068848e-01 2.590811550617218018e-01 1.132748723030090332e-01 -1.832181066274642944e-01 1.497461795806884766e-01 1.505425423383712769e-01 -7.586940377950668335e-02 -2.134699672460556030e-01 -1.304075121879577637e-01 -3.580941855907440186e-01 3.463573753833770752e-01 1.568385511636734009e-01 4.293310269713401794e-02 -1.524428576231002808e-01 3.659797459840774536e-02 9.809524565935134888e-02 1.382877528667449951e-01 -7.970786839723587036e-02 1.772384345531463623e-01 -2.783361077308654785e-01 2.525166049599647522e-02 1.475939005613327026e-01
4.050985351204872131e-02 -1.683478504419326782e-01 1.974828243255615234e-01 -1.380947530269622803e-01 2.914609313011169434e-01 6.850956939160823822e-03 -2.409657388925552368e-01 -2.693335711956024170e-01 -3.159569203853607178e-02 -7.337219268083572388e-02 -5.272557586431503296e-02 1.949920207262039185e-01 -1.582868210971355438e-02 -2.000307887792587280e-01 1.655763238668441772e-01 2.564280033111572266e-01 -3.524493053555488586e-02 -1.878174394369125366e-01 -1.505954861640930176e-01 -1.879000067710876465e-01 -8.433820307254791260e-02 2.655831873416900635e-01 -1.099894195795059204e-01 -1.758344024419784546e-01 3.832347691059112549e-01 -1.464112550020217896e-01 -2.147044092416763306e-01 -4.367652162909507751e-02 -3.621622174978256226e-02 -1.837396770715713501e-01 1.921175979077816010e-02 2.209346741437911987e-01
-1.016861293464899063e-03 -2.859478294849395752e-01 1.761109381914138794e-01 -6.718939542770385742e-02 -6.618443876504898071e-02 -1.778080910444259644e-01 -2.012323290109634399e-01 -4.289213567972183228e-02 3.055583871901035309e-02 -4.399661719799041748e-02 -1.395427435636520386e-01 6.023429334163665771e-02 4.354636371135711670e-02 -4.453562498092651367e-01 1.756229847669601440e-01 5.025175213813781738e-02 -4.889756739139556885e-01 1.018529832363128662e-01 -2.153878808021545410e-01 -1.443724520504474640e-02 1.081459820270538330e-01 -8.444802835583686829e-03 -1.886529773473739624e-01 -1.648234128952026367e-01 1.841923445463180542e-01 9.249582886695861816e-02 2.020965889096260071e-02 3.894509747624397278e-02 6.964696198701858521e-02 3.766747936606407166e-02 1.151317954063415527e-01 3.320673406124114990e-01
1.383121609687805176e-01 2.409454733133316040e-01 2.277508378028869629e-01 -2.011184543371200562e-01 8.772958815097808838e-02 4.256061092019081116e-02 -1.441416144371032715e-01 -8.452904224395751953e-02 1.426734682172536850e-02 1.425360590219497681e-01 8.263460546731948853e-02 3.268811106681823730e-01 -3.379584476351737976e-02 -3.688108623027801514e-01 4.048167541623115540e-02 2.035100013017654419e-01 -2.628949582576751709e-01 8.324565738439559937e-02 -1.552771776914596558e-01 -1.958570033311843872e-01 4.983675107359886169e-02 -3.104255199432373047e-01 -7.231859862804412842e-02 -1.525259166955947876e-01 8.022453635931015015e-02 -8.693563193082809448e-02 -3.872941136360168457e-01 2.049528807401657104e-01 4.519943147897720337e-02 -5.357350409030914307e-02 -1.489781960844993591e-02 4.074288904666900635e-02
1.154764965176582336e-01 1.292902380228042603e-01 4.416190087795257568e-01 -3.762865662574768066e-01 1.236000806093215942e-01 -3.440375253558158875e-02 -1.459575891494750977e-01 5.896227434277534485e-03 -3.796651260927319527e-03 1.741497218608856201e-01 -1.325011104345321655e-01 2.521885335445404053e-01 -2.839713394641876221e-01 -8.088965713977813721e-02 7.677017152309417725e-02 8.564758300781250000e-02 -2.873868942260742188e-01 1.291574984788894653e-01 -1.693162620067596436e-01 -2.157296240329742432e-01 1.185338795185089111e-01 -1.775929331779479980e-01 -8.854597806930541992e-03 -1.706839650869369507e-01 -7.396705448627471924e-02 1.659868061542510986e-01 -1.724353581666946411e-01 1.096361055970191956e-01 1.785134822130203247e-01 3.746547503396868706e-03 -1.392332613468170166e-01 -9.108272194862365723e-02
-3.397241979837417603e-02 9.393110871315002441e-02 3.970579206943511963e-01 -1.245578825473785400e-01 -1.839724034070968628e-01 2.651655077934265137e-01 -2.285795807838439941e-01 -2.381356805562973022e-01 -6.912068277597427368e-02 1.417680084705352783e-01 -1.170388832688331604e-01 -1.011911686509847641e-02 -1.950869113206863403e-01 -2.194500267505645752e-01 -1.516824960708618164e-01 -1.059260219335556030e-01 -1.338654104620218277e-02 -1.105221360921859741e-01 -3.020732700824737549e-01 -3.326409682631492615e-02 -1.567057818174362183e-01 -3.754283189773559570e-01 7.111592590808868408e-02 2.091895602643489838e-02 9.781360626220703125e-02 -1.066409647464752197e-01 -1.435331851243972778e-01 2.343707829713821411e-01 1.230991557240486145e-01 -2.251789569854736328e-01 5.593892931938171387e-02 -5.838876217603683472e-02
1.143546700477600098e-01 1.749791502952575684e-01 2.404101938009262085e-01 -3.155488073825836182e-01 1.115173380821943283e-02 5.513473600149154663e-02 -1.430181562900543213e-01 -5.421183258295059204e-02 2.399536035954952240e-02 1.979741603136062622e-01 -7.158328592777252197e-02 2.861746847629547119e-01 -3.671934902667999268e-01 -2.421905696392059326e-01 -8.010322600603103638e-02 8.993712812662124634e-02 -8.534198999404907227e-02 2.795395255088806152e-01 -6.009974330663681030e-02 -2.651771008968353271e-01 7.662602514028549194e-02 -2.056493610143661499e-01 -9.111389517784118652e-02 -2.298812568187713623e-01 -1.797166652977466583e-03 6.896761711686849594e-03 -2.541315853595733643e-01 8.329327404499053955e-02 1.600794196128845215e-01 -2.044520229101181030e-01 -1.491546481847763062e-01 8.767142146825790405e-02
-5.886420980095863342e-02 -1.660743653774261475e-01 1.079566255211830139e-01 -4.178676754236221313e-02 -9.904243797063827515e-02 1.652103215456008911e-01 -4.022421836853027344e-01 3.997850418090820312e-02 -6.982479989528656006e-02 4.521636292338371277e-02 -2.233973294496536255e-01 -8.312337100505828857e-03 1.246763300150632858e-02 -1.564821451902389526e-01 1.481013000011444092e-01 -8.543017506599426270e-02 1.446122825145721436e-01 -1.191083118319511414e-01 -3.905964195728302002e-01 -2.065356224775314331e-01 -1.002336740493774414e-01 -1.440426707267761230e-01 1.943604648113250732e-01 -2.299635708332061768e-01 5.117706581950187683e-02 -3.324890136718750000e-01 1.065431907773017883e-01 1.115294843912124634e-01 3.467505574226379395e-01 -1.463277339935302734e-01 -2.213516645133495331e-02 -1.158034652471542358e-01
6.552821490913629532e-03 1.717709004878997803e-01 3.439770042896270752e-01 -3.549084961414337158e-01 3.677163273096084595e-02 1.543978154659271240e-01 -1.847481578588485718e-01 -7.511867582798004150e-02 1.368989199399948120e-01 -7.180757820606231689e-03 2.719138003885746002e-02 3.758875727653503418e-01 -1.866410523653030396e-01 -1.715454906225204468e-01 4.012905433773994446e-02 8.361427485942840576e-02 -3.172641992568969727e-01 1.713036894798278809e-01 -2.305292934179306030e-01 -8.827072381973266602e-02 2.445132434368133545e-01 -1.751443147659301758e-01 5.744203459471464157e-03 -1.942153424024581909e-01 -1.082123890519142151e-01 2.025308646261692047e-02 -1.771054416894912720e-01 8.963172137737274170e-02 -1.782921515405178070e-02 -7.626355439424514771e-02 -5.629823729395866394e-02 2.180415540933609009e-01
-1.579990535974502563e-01 -2.152348905801773071e-01 2.316716611385345459e-01 -1.131268963217735291e-02 4.456638544797897339e-02 4.364545643329620361e-02 -2.012500762939453125e-01 -3.029288165271282196e-02 -6.230100523680448532e-03 1.210026368498802185e-01 -3.190912306308746338e-01 2.837720215320587158e-01 9.225612133741378784e-02 -2.924789190292358398e-01 1.651092618703842163e-01 1.625149250030517578e-01 -7.690270990133285522e-02 -4.622842371463775635e-02 -2.479507774114608765e-01 -2.792598307132720947e-01 2.686196565628051758e-01 9.263168275356292725e-02 -3.107312619686126709e-01 -1.667901128530502319e-01 -1.323403865098953247e-01 -2.560496143996715546e-02 2.764814533293247223e-02 2.788482308387756348e-01 -8.791279047727584839e-02 4.927316308021545410e-02 1.458559781312942505e-01 6.402442604303359985e-02
-2.393329888582229614e-02 -5.250252783298492432e-02 -4.985067062079906464e-03 -8.250503242015838623e-02 8.911375701427459717e-02 -1.620577275753021240e-01 -8.657959848642349243e-02 -2.937152683734893799e-01 -2.832330018281936646e-02 3.253772854804992676e-01 -2.655520439147949219e-01 1.710619032382965088e-01 1.424206793308258057e-01 -2.877020239830017090e-01 2.227443270385265350e-02 1.334677189588546753e-01 -2.088270038366317749e-01 -1.269579678773880005e-01 -4.422400295734405518e-01 -4.474329575896263123e-02 1.824667006731033325e-01 1.059173569083213806e-01 -1.608197987079620361e-01 -9.834878891706466675e-02 8.391409937757998705e-05 -2.284156829118728638e-01 -4.640655964612960815e-02 1.588774919509887695e-01 -2.470411919057369232e-02 -2.612508535385131836e-01 2.006404101848602295e-01 -8.949802815914154053e-02
-1.056246086955070496e-01 -4.639137908816337585e-02 4.315642714500427246e-01 3.463980555534362793e-02 -4.327340982854366302e-03 -2.020171433687210083e-01 -1.633507162332534790e-01 -2.459081709384918213e-01 -1.447397619485855103e-01 2.557518482208251953e-01 1.506814062595367432e-01 1.907317191362380981e-01 -2.540102899074554443e-01 -1.699818521738052368e-01 -4.421645775437355042e-02 1.305844485759735107e-01 -1.613427102565765381e-01 -3.921709358692169189e-01 -2.049608528614044189e-01 -8.272983133792877197e-02 1.170034334063529968e-02 -2.126800417900085449e-01 1.437428444623947144e-01 -1.494231969118118286e-01 -1.253840774297714233e-01 -1.106119975447654724e-01 -1.303028762340545654e-01 2.858703397214412689e-02 -7.793968170881271362e-02 1.992589980363845825e-02 2.010154277086257935e-01 -6.101201102137565613e-02
2.231247723102569580e-01 2.387267798185348511e-01 3.374375700950622559e-01 -1.677713841199874878e-01 1.272696405649185181e-01 4.645690321922302246e-02 -1.346551030874252319e-01 -1.412860453128814697e-01 -2.839684300124645233e-02 1.809619814157485962e-01 2.709452249109745026e-02 2.965443134307861328e-01 -1.130987182259559631e-01 -3.856519162654876709e-01 -5.731238052248954773e-02 1.844913363456726074e-01 -3.197549283504486084e-01 9.704711288213729858e-02 -1.231246292591094971e-01 -1.785932630300521851e-01 1.760616451501846313e-01 -2.890085577964782715e-01 1.863186992704868317e-02 1.310979109257459641e-02 1.725203916430473328e-02 -6.801912188529968262e-02 -2.237465679645538330e-01 1.570964902639389038e-01 8.253669366240501404e-03 -3.658974915742874146e-02 -1.341840028762817383e-01 -2.931957133114337921e-02
1.303151398897171021e-01 1.019992753863334656e-01 2.808149158954620361e-01 -1.373719424009323120e-01 -3.631810471415519714e-02 1.030487939715385437e-01 -8.098244667053222656e-02 7.304036617279052734e-02 1.118640974164009094e-02 4.974519088864326477e-02 -8.396232873201370239e-02 2.636395096778869629e-01 -2.377868294715881348e-01 -2.596231400966644287e-01 -6.266883015632629395e-02 1.505594998598098755e-01 -3.171896338462829590e-01 -6.042990833520889282e-02 -1.621339321136474609e-01 -3.356427848339080811e-01 -9.899222105741500854e-02 -3.662640452384948730e-01 1.737073510885238647e-01 -2.495515905320644379e-02 -6.052953191101551056e-03 2.466408722102642059e-02 -2.184282988309860229e-01 2.994483709335327148e-01 8.572712540626525879e-02 1.893793791532516479e-02 1.859859675168991089e-01 1.519320309162139893e-01
-4.876985400915145874e-02 1.039243489503860474e-01 -6.620926409959793091e-02 2.758273296058177948e-02 3.632657974958419800e-02 -1.755546182394027710e-01 -1.891830265522003174e-01 -3.734396398067474365e-01 2.914709150791168213e-01 -3.069854676723480225e-01 -1.417963504791259766e-01 2.573046982288360596e-01 2.409209683537483215e-02 -2.360312044620513916e-01 2.693994939327239990e-01 1.351427882909774780e-01 -2.284297049045562744e-01 -6.508183479309082031e-02 -1.805866062641143799e-01 -2.811785638332366943e-01 1.226120665669441223e-01 3.557395935058593750e-02 2.387941181659698486e-01 -2.511114254593849182e-02 2.545809149742126465e-01 -5.280478391796350479e-03 -1.299405246973037720e-01 5.089654028415679932e-02 1.177542731165885925e-01 6.069023534655570984e-02 4.500409215688705444e-02 1.253880411386489868e-01
1.221201717853546143e-01 -1.670367270708084106e-01 2.445484250783920288e-01 -3.904246166348457336e-02 -1.597171463072299957e-02 3.159630596637725830e-01 -3.669217228889465332e-01 -2.373281717300415039e-01 9.585944935679435730e-03 3.756745532155036926e-02 -4.135078564286231995e-02 -1.457460373640060425e-01 -7.574047893285751343e-03 -2.332383990287780762e-01 -1.289605200290679932e-01 -8.998443931341171265e-02 -1.900418251752853394e-01 -1.048371419310569763e-01 -2.929960191249847412e-01 -9.242086857557296753e-02 -3.180180191993713379e-01 -2.978704571723937988e-01 1.342581957578659058e-01 4.391122609376907349e-02 1.529282927513122559e-01 6.009874492883682251e-02 -1.407138407230377197e-01 6.023035198450088501e-02 1.835574209690093994e-01 -2.220266461372375488e-01 -1.086232289671897888e-01 6.816763430833816528e-02
-2.927004396915435791e-01 1.231628954410552979e-01 2.243290394544601440e-01 -4.212845861911773682e-02 4.080050624907016754e-03 -3.615011274814605713e-02 -7.886818051338195801e-02 -3.659297525882720947e-01 -1.082270145416259766e-01 2.245457768440246582e-01 1.731270551681518555e-01 1.559645980596542358e-01 -2.339392155408859253e-01 -1.411073356866836548e-01 -2.941702902317047119e-01 6.587093695998191833e-03 -1.031236350536346436e-01 -8.698624372482299805e-02 -2.600232660770416260e-01 -1.241643726825714111e-01 -4.926748573780059814e-02 -2.530976831912994385e-01 2.357620447874069214e-01 7.853370904922485352e-02 -1.381133049726486206e-01 -1.263307631015777588e-01 1.223519891500473022e-01 1.958642154932022095e-01 1.512096375226974487e-01 -1.936467140913009644e-01 -9.508079290390014648e-02 2.017969191074371338e-01
-9.934633038938045502e-03 -8.345555514097213745e-02 5.661333724856376648e-02 -1.177817508578300476e-01 1.608275808393955231e-02 -3.023844063282012939e-01 -3.270627558231353760e-02 -3.761697709560394287e-01 2.786059491336345673e-02 3.523603677749633789e-01 -2.155957370996475220e-01 7.374362647533416748e-02 -4.795748367905616760e-02 -1.601522788405418396e-02 -8.453767746686935425e-03 1.162474751472473145e-01 -2.443324029445648193e-01 2.805795148015022278e-02 -2.922299206256866455e-01 -1.027612760663032532e-01 -9.991897642612457275e-02 -7.118289172649383545e-02 -2.315735518932342529e-01 -6.623592227697372437e-02 1.549785882234573364e-01 -8.649314194917678833e-02 1.944626271724700928e-01 6.049998104572296143e-02 9.172701835632324219e-02 -4.512197673320770264e-01 1.753611266613006592e-01 5.785538628697395325e-02
-1.452538967132568359e-01 4.353942722082138062e-02 1.787776798009872437e-01 2.711421996355056763e-02 1.518114358186721802e-01 1.979282349348068237e-01 -1.781353801488876343e-01 -3.067966103553771973e-01 -1.281601637601852417e-01 2.616190314292907715e-01 2.077881544828414917e-01 4.499413445591926575e-02 -1.590959280729293823e-01 -9.128904342651367188e-02 5.951159819960594177e-02 -1.732112374156713486e-03 -3.650819063186645508e-01 1.519914865493774414e-01 -1.789631843566894531e-01 -1.946152299642562866e-01 8.065852522850036621e-02 2.106232754886150360e-02 -1.725232042372226715e-02 -5.257319658994674683e-03 -5.962371081113815308e-02 -9.060488641262054443e-02 -4.523204565048217773e-01 1.903243064880371094e-01 3.972254693508148193e-02 -1.216824576258659363e-01 1.402613818645477295e-01 2.583941817283630371e-01
1.436629891395568848e-01 1.786880791187286377e-01 2.029002159833908081e-01 -1.525969058275222778e-01 3.099345788359642029e-02 7.303235679864883423e-02 -1.239137053489685059e-01 -1.781424582004547119e-01 -3.167360275983810425e-02 1.520798057317733765e-01 1.110376324504613876e-02 3.931719064712524414e-01 7.409434765577316284e-02 -3.285030424594879150e-01 1.288695186376571655e-01 1.292990148067474365e-01 -2.447765618562698364e-01 2.888564392924308777e-02 -1.320528984069824219e-01 -1.818036884069442749e-01 1.591725200414657593e-01 -2.760372459888458252e-01 -1.244622468948364258e-01 1.865466497838497162e-02 2.882687747478485107e-02 -2.878399007022380829e-02 -4.024510979652404785e-01 2.754888236522674561e-01 1.398881226778030396e-01 -2.864059759303927422e-03 6.671335548162460327e-02 1.089268848299980164e-01
-4.551695659756660461e-02 2.617922127246856689e-01 2.662722766399383545e-01 -4.248150587081909180e-01 1.013175100088119507e-01 1.913317739963531494e-01 4.703784734010696411e-02 -9.177165478467941284e-02 1.212445273995399475e-01 2.045579105615615845e-01 -5.706132575869560242e-02 2.398037016391754150e-01 -1.460139602422714233e-01 -2.252631783485412598e-01 2.330494858324527740e-02 -7.117022573947906494e-02 -1.572513431310653687e-01 2.495211064815521240e-01 -1.538308858871459961e-01 -1.940381675958633423e-01 1.120131239295005798e-01 -2.346794456243515015e-01 3.997117746621370316e-03 -1.231014057993888855e-01 -8.195476979017257690e-02 1.272050440311431885e-01 -1.464065909385681152e-01 1.720973700284957886e-01 1.282010111026465893e-03 -3.335720896720886230e-01 -8.701461553573608398e-02 -4.062375426292419434e-02
1.646553426980972290e-01 1.066564843058586121e-01 4.547412972897291183e-03 -1.757915616035461426e-01 3.567919135093688965e-02 -5.036431364715099335e-03 -3.685072660446166992e-01 -2.622761428356170654e-01 8.975345641374588013e-03 6.340722739696502686e-02 -6.436371244490146637e-03 4.738192260265350342e-02 -3.858119249343872070e-01 -1.721966117620468140e-01 -1.876286715269088745e-01 2.020527124404907227e-01 -2.202188782393932343e-02 1.370291709899902344e-01 -1.710798740386962891e-01 -1.931389868259429932e-01 -4.670949652791023254e-03 -3.364984989166259766e-01 -6.108113005757331848e-02 -4.146388545632362366e-02 1.648434251546859741e-01 -1.463361829519271851e-01 -1.954405754804611206e-01 3.586556911468505859e-01 9.103297442197799683e-02 9.227454662322998047e-02 1.462841182947158813e-01 7.503171265125274658e-02
-2.047147601842880249e-01 -5.522967502474784851e-02 1.036502569913864136e-01 1.592528969049453735e-01 -1.424572914838790894e-01 7.086994498968124390e-02 -5.711238086223602295e-02 -1.223190650343894958e-01 2.348273098468780518e-01 2.995345294475555420e-01 1.523930579423904419e-02 1.808613836765289307e-01 2.218497917056083679e-02 -3.682521581649780273e-01 -9.097140282392501831e-03 -9.845571219921112061e-02 -1.132932826876640320e-01 -1.682215481996536255e-01 -2.246839702129364014e-01 -9.626498073339462280e-02 7.938105612993240356e-02 -2.565459311008453369e-01 -2.140886634588241577e-01 -2.648645043373107910e-01 3.384555876255035400e-01 -8.148498088121414185e-02 7.489914447069168091e-02 -1.869361847639083862e-01 2.355429381132125854e-01 -1.140484139323234558e-01 1.600574702024459839e-01 -8.288258314132690430e-02
-2.905125617980957031e-01 2.714528888463973999e-02 3.075847923755645752e-01 -5.403162911534309387e-02 -6.669016927480697632e-02 -1.166733726859092712e-01 -4.659644067287445068e-01 -3.167046904563903809e-01 1.391580402851104736e-01 1.514949202537536621e-01 2.312495112419128418e-01 1.253105551004409790e-01 -1.426316648721694946e-01 -1.722497195005416870e-01 1.549477130174636841e-01 5.618605017662048340e-02 -1.155323907732963562e-01 2.243646234273910522e-01 -1.106751784682273865e-01 8.429471403360366821e-02 5.237410962581634521e-02 2.298170700669288635e-02 1.985850930213928223e-01 -1.399404555559158325e-01 -1.347270458936691284e-01 1.743345260620117188e-01 1.914193034172058105e-01 8.131721615791320801e-02 2.823546528816223145e-02 -2.742786146700382233e-02 2.326292842626571655e-01 -1.956072822213172913e-02
-2.183328568935394287e-01 -7.087650895118713379e-02 2.564390003681182861e-01 -1.255449354648590088e-01 1.790003478527069092e-01 2.500975430011749268e-01 -2.332130670547485352e-01 -1.219321042299270630e-01 -4.107350856065750122e-02 2.457172572612762451e-01 -3.107657432556152344e-01 5.465549603104591370e-02 2.185789942741394043e-01 -1.809048652648925781e-01 1.439227610826492310e-01 1.366976834833621979e-02 -2.167034149169921875e-01 -3.062824606895446777e-01 -8.241403102874755859e-02 -1.827287673950195312e-01 2.420075833797454834e-01 6.961800158023834229e-02 3.666725382208824158e-02 -2.138773500919342041e-01 -1.141885295510292053e-01 1.503427028656005859e-01 1.752290725708007812e-01 7.974755018949508667e-02 4.704886302351951599e-02 -2.182733863592147827e-01 1.153341680765151978e-02 1.573481857776641846e-01
1.607168763875961304e-01 9.579899162054061890e-02 2.554377615451812744e-01 -2.159346044063568115e-01 2.867542579770088196e-02 2.035347521305084229e-01 -2.091817110776901245e-01 8.584284782409667969e-02 2.985072433948516846e-01 1.902729123830795288e-01 -9.024701267480850220e-02 3.322671353816986084e-01 -9.378373622894287109e-02 -4.185389354825019836e-02 6.267597898840904236e-03 1.723405420780181885e-01 -2.158677130937576294e-01 1.632753312587738037e-01 -3.146102428436279297e-01 -1.847355365753173828e-01 3.488144278526306152e-02 -2.924488484859466553e-01 -1.376427803188562393e-02 -1.705403476953506470e-01 -1.489024460315704346e-01 4.868866410106420517e-03 -2.914485335350036621e-01 1.826569139957427979e-01 7.569043338298797607e-02 -5.369464680552482605e-02 -1.953150890767574310e-02 -6.100456044077873230e-02
1.964846253395080566e-01 -1.723298579454421997e-01 9.149096161127090454e-02 -1.700186282396316528e-01 -6.458950042724609375e-02 -2.387104183435440063e-01 -1.421714574098587036e-01 4.907305166125297546e-02 -8.786185644567012787e-03 -3.312938287854194641e-02 -3.548115864396095276e-02 -5.565161257982254028e-02 -2.883961498737335205e-01 -4.440764784812927246e-01 2.519403398036956787e-01 1.559201478958129883e-01 -2.880376279354095459e-01 8.897998370230197906e-03 -2.771587073802947998e-01 -1.793626844882965088e-01 1.421029120683670044e-01 -2.822322547435760498e-01 -5.044102296233177185e-02 2.037003822624683380e-02 3.677491843700408936e-02 -7.558424770832061768e-02 3.745542839169502258e-02 2.035635560750961304e-01 2.505715191364288330e-01 -1.088467240333557129e-01 6.192633509635925293e-02 -1.172029897570610046e-01
1.891119182109832764e-01 2.925974428653717041e-01 1.760987937450408936e-01 -2.104230523109436035e-01 8.558532595634460449e-02 9.652151167392730713e-02 -1.404432207345962524e-01 -1.060758754611015320e-01 -1.138458400964736938e-01 1.626003384590148926e-01 -7.180579751729965210e-02 2.506949305534362793e-01 3.938391059637069702e-02 -3.341932594776153564e-01 1.874189972877502441e-01 1.229761615395545959e-01 -2.500317692756652832e-01 9.053237736225128174e-02 -1.753134131431579590e-01 -1.423740833997726440e-01 1.143997386097908020e-01 -2.687165439128875732e-01 -1.348636448383331299e-01 -5.100405216217041016e-02 -1.255532540380954742e-02 -2.570429071784019470e-02 -2.302637547254562378e-01 3.592938184738159180e-01 1.862403750419616699e-01 -1.223460659384727478e-01 8.210290968418121338e-02 1.330364495515823364e-01
-3.068668544292449951e-01 -2.430097572505474091e-02 2.062371075153350830e-01 3.089923262596130371e-01 -2.178111523389816284e-01 -7.700400799512863159e-02 -2.837960720062255859e-01 -9.930790960788726807e-02 7.866080105304718018e-02 1.069859564304351807e-01 3.920266777276992798e-02 1.553834825754165649e-01 -1.416337303817272186e-02 -1.629757285118103027e-01 1.421547085046768188e-01 -6.262062489986419678e-02 -3.371298611164093018e-01 8.889075368642807007e-02 -2.652664780616760254e-01 -1.636251211166381836e-01 -4.489107057452201843e-03 -1.014851927757263184e-01 7.395245134830474854e-02 -6.472016125917434692e-02 1.746244542300701141e-02 -2.085793614387512207e-01 -1.670586168766021729e-01 2.224290072917938232e-01 2.012272179126739502e-01 -2.730455100536346436e-01 -2.007602602243423462e-01 -1.184661090373992920e-01
-2.499820739030838013e-01 1.469867676496505737e-01 3.626278936862945557e-01 -5.917690321803092957e-02 2.250367552042007446e-01 2.130896747112274170e-01 -4.205620586872100830e-01 -1.557373348623514175e-02 -7.776088267564773560e-02 -1.021339669823646545e-01 -8.927589654922485352e-02 3.505362272262573242e-01 -1.592528074979782104e-01 -1.069759577512741089e-01 -7.456620037555694580e-02 -1.345410645008087158e-01 1.791360676288604736e-01 1.422118693590164185e-01 -3.129571378231048584e-01 -8.725775778293609619e-02 -3.233478963375091553e-02 8.563435822725296021e-02 -7.526734471321105957e-02 1.081208512187004089e-01 -1.211734116077423096e-01 1.332388818264007568e-01 8.631803095340728760e-02 1.396316438913345337e-01 7.159010320901870728e-02 -2.066534310579299927e-01 -7.187271863222122192e-02 -6.296427547931671143e-02
4.930073022842407227e-02 -1.021026447415351868e-01 1.489015668630599976e-01 -1.286842226982116699e-01 1.360268741846084595e-01 3.791698440909385681e-02 -9.122553467750549316e-02 5.177475512027740479e-02 -9.600643068552017212e-02 4.099861979484558105e-01 -2.219675481319427490e-01 5.687640607357025146e-02 -5.130027886480093002e-03 -2.061005979776382446e-01 2.199354916810989380e-01 9.008265100419521332e-03 -2.508788704872131348e-01 -1.226697042584419250e-01 -3.602673709392547607e-01 -1.650324761867523193e-01 2.989213466644287109e-01 1.375030875205993652e-01 6.299512088298797607e-02 -2.681565582752227783e-01 2.487403601408004761e-01 -6.862977147102355957e-02 -1.521472185850143433e-01 1.698766499757766724e-01 -5.070130154490470886e-02 -1.349234730005264282e-01 1.917088776826858521e-01 -3.785486891865730286e-02
-1.717713326215744019e-01 9.888577461242675781e-02 2.117270827293395996e-01 1.558915525674819946e-01 -2.331758737564086914e-01 -9.972303360700607300e-02 -2.941897213459014893e-01 -1.043820306658744812e-01 3.634607186540961266e-03 1.448002159595489502e-01 -4.111092165112495422e-02 3.558043390512466431e-02 -3.179128766059875488e-01 -2.340202033519744873e-01 5.622594431042671204e-02 8.726192265748977661e-02 -1.363684684038162231e-01 -1.523031443357467651e-01 -7.036308944225311279e-02 -1.563585735857486725e-02 2.888435423374176025e-01 -1.734440326690673828e-01 1.328166425228118896e-01 1.341681331396102905e-01 6.698525696992874146e-02 1.783462911844253540e-01 -6.504481285810470581e-02 5.784698948264122009e-02 2.842654585838317871e-01 -4.103473722934722900e-01 -6.797797977924346924e-02 -2.131978273391723633e-01
-2.412794977426528931e-01 -1.940106451511383057e-01 3.157050311565399170e-01 2.072899639606475830e-01 -1.375280022621154785e-01 1.112757995724678040e-02 -2.412835657596588135e-01 -8.686303347349166870e-02 1.498182490468025208e-02 1.924766898155212402e-01 1.925445050001144409e-01 1.242150440812110901e-01 -1.111928597092628479e-01 -1.480803545564413071e-02 -1.963438838720321655e-02 -5.890812724828720093e-02 -2.877770364284515381e-01 1.900648921728134155e-01 -1.794112324714660645e-01 -8.175965398550033569e-02 -8.541137725114822388e-02 -6.358089298009872437e-02 -6.250104308128356934e-02 -2.528586983680725098e-01 1.294770240783691406e-01 -1.934359669685363770e-01 3.622751310467720032e-02 1.549567133188247681e-01 3.083752691745758057e-01 -3.386108577251434326e-01 -1.416686177253723145e-01 -1.554606854915618896e-01
2.818083465099334717e-01 6.171379983425140381e-02 4.415079653263092041e-01 2.285154908895492554e-02 3.250676393508911133e-02 -4.022212699055671692e-02 -3.888372182846069336e-01 1.576321199536323547e-03 -5.991182476282119751e-02 1.451231390237808228e-01 -3.891474902629852295e-01 -1.047962307929992676e-01 1.304396390914916992e-01 -2.210867591202259064e-02 -1.378872692584991455e-01 -4.874276369810104370e-02 -2.697460539638996124e-02 -8.086637407541275024e-02 -1.750591099262237549e-01 -1.407796740531921387e-01 1.431002318859100342e-01 -2.863501906394958496e-01 -1.109864842146635056e-02 -5.480783060193061829e-02 7.006912678480148315e-02 -1.720149219036102295e-01 4.680050909519195557e-02 2.188272029161453247e-01 2.177341878414154053e-01 -1.994362473487854004e-01 1.577440090477466583e-02 7.844226062297821045e-02
-2.115966826677322388e-01 -5.932251363992691040e-02 2.928992807865142822e-01 -3.073217570781707764e-01 1.990966945886611938e-01 6.198007985949516296e-02 1.227954030036926270e-01 -3.060692250728607178e-01 1.034807339310646057e-01 1.793081611394882202e-01 -2.384256571531295776e-01 2.061834931373596191e-01 8.488904684782028198e-02 -4.214794933795928955e-01 -1.023479476571083069e-01 -4.295995458960533142e-02 -1.715841144323348999e-01 -3.312646877020597458e-03 1.117034405469894409e-01 -5.681770667433738708e-02 7.878462970256805420e-02 -1.247508567757904530e-03 -3.244487196207046509e-02 -2.209001332521438599e-01 6.011908873915672302e-02 -9.200853854417800903e-02 6.642571836709976196e-02 -4.143848270177841187e-02 1.755978763103485107e-01 -1.386749595403671265e-01 3.248180747032165527e-01 6.960703432559967041e-02
-5.557775124907493591e-02 -8.088351786136627197e-02 4.256589710712432861e-02 -1.251166909933090210e-01 -9.065074846148490906e-03 9.095948934555053711e-02 -1.612622737884521484e-01 -3.100317120552062988e-01 -1.017276421189308167e-01 2.689963281154632568e-01 -3.264716863632202148e-01 2.552396357059478760e-01 -1.323060505092144012e-02 -1.346502006053924561e-01 -1.614516973495483398e-02 1.595177948474884033e-01 -3.350174427032470703e-01 5.301818624138832092e-02 -4.290808737277984619e-01 1.181207895278930664e-01 6.427621096372604370e-02 4.221909039188176394e-04 -1.121430844068527222e-02 -1.112851724028587341e-01 2.233885973691940308e-01 -9.887391328811645508e-02 1.866041421890258789e-01 9.384452551603317261e-02 -1.395208388566970825e-01 -2.796962857246398926e-01 7.419957220554351807e-02 8.781112730503082275e-02
1.051985621452331543e-01 -3.293668329715728760e-01 -2.660094574093818665e-02 -2.019161731004714966e-01 4.093217849731445312e-02 1.502118110656738281e-01 -7.550760358572006226e-02 -2.141121774911880493e-02 1.458848267793655396e-01 6.516323983669281006e-02 -4.294902831315994263e-02 -2.162701822817325592e-02 -8.124739862978458405e-03 -1.648389399051666260e-01 2.656956911087036133e-01 -8.841416239738464355e-02 -3.129309415817260742e-01 -2.206778526306152344e-01 -1.171000599861145020e-01 -1.229745596647262573e-01 -1.907848566770553589e-01 -3.026728890836238861e-02 -1.290863752365112305e-01 -2.400520890951156616e-01 2.157647013664245605e-01 -9.816575795412063599e-02 -3.990306556224822998e-01 1.075556650757789612e-01 2.573516964912414551e-01 -2.043622732162475586e-01 -8.286148309707641602e-02 2.148872017860412598e-01
-2.266681343317031860e-01 -2.766059637069702148e-01 2.580764293670654297e-01 1.415532529354095459e-01 6.312563270330429077e-02 6.311193108558654785e-02 -3.272230327129364014e-01 -1.605047583580017090e-01 -1.738830357789993286e-01 2.082978785037994385e-01 -2.768009305000305176e-01 -8.262817561626434326e-02 1.261798478662967682e-02 -6.612929701805114746e-02 1.087195426225662231e-01 9.726784378290176392e-02 -1.340087950229644775e-01 -1.000447049736976624e-01 -1.399311125278472900e-01 -8.682946860790252686e-02 1.218606084585189819e-01 7.690442260354757309e-03 -7.940039038658142090e-02 -4.754730761051177979e-01 -1.386058479547500610e-01 -1.218599975109100342e-01 -9.215322136878967285e-02 1.780390441417694092e-01 1.735827028751373291e-01 -1.046266332268714905e-01 1.335379034280776978e-01 1.620040237903594971e-01
1.190408617258071899e-01 1.881754100322723389e-01 2.636077702045440674e-01 -1.791141927242279053e-01 2.053827606141567230e-02 2.032661288976669312e-01 -1.865939795970916748e-01 -6.403626501560211182e-02 2.615025341510772705e-01 1.400361061096191406e-01 -3.247465193271636963e-02 4.124159216880798340e-01 -2.370901852846145630e-01 -1.699656099081039429e-01 1.180749014019966125e-01 1.457529366016387939e-01 -2.042184770107269287e-01 1.243535131216049194e-01 -8.581592887639999390e-02 -3.736343085765838623e-01 6.514582037925720215e-02 -1.863690316677093506e-01 -1.040299162268638611e-01 -1.990498304367065430e-01 -1.472989320755004883e-01 4.128371179103851318e-02 -1.150487288832664490e-01 1.632277220487594604e-01 -2.164113894104957581e-02 -1.161943934857845306e-02 -1.621638983488082886e-01 7.094235718250274658e-02
-7.391791045665740967e-02 -1.310789138078689575e-01 -2.663384750485420227e-02 3.235986828804016113e-02 -8.036858588457107544e-02 -4.306479543447494507e-02 -1.889751702547073364e-01 -3.326219618320465088e-01 3.687993884086608887e-01 2.462591826915740967e-01 -3.209650218486785889e-01 -1.918672211468219757e-02 7.722191512584686279e-02 -4.254049807786941528e-02 3.534742072224617004e-02 8.686935156583786011e-02 -2.770920842885971069e-02 -2.958534359931945801e-01 1.445541717112064362e-02 -3.785620257258415222e-02 1.224836409091949463e-01 -1.340710073709487915e-01 1.239787861704826355e-01 -5.342717096209526062e-02 -7.189132273197174072e-03 -2.015414685010910034e-01 -4.201728152111172676e-04 1.573777198791503906e-01 2.362101674079895020e-01 -4.571917951107025146e-01 1.605435758829116821e-01 8.455549180507659912e-02
-1.229915544390678406e-01 -3.752341493964195251e-02 2.600339353084564209e-01 2.275450527667999268e-02 4.069841466844081879e-03 1.510169655084609985e-01 -2.181219607591629028e-01 -3.917974531650543213e-01 -1.798113584518432617e-01 -1.750432187691330910e-03 4.126263409852981567e-02 1.222426217282190919e-04 -1.140606999397277832e-01 -2.038253247737884521e-01 -1.274216473102569580e-01 1.256859451532363892e-01 6.221590936183929443e-02 3.464622423052787781e-02 -4.596984684467315674e-01 -4.164049327373504639e-01 -1.361943483352661133e-01 -2.047434449195861816e-01 8.998996019363403320e-02 -9.453903883695602417e-02 1.040538251399993896e-01 -2.277696281671524048e-01 -2.973960526287555695e-02 -1.422405149787664413e-02 1.173290088772773743e-01 2.707975730299949646e-02 -4.512197896838188171e-02 1.522464007139205933e-01
-4.118826389312744141e-01 -1.044880226254463196e-01 -4.180508479475975037e-02 -5.755593627691268921e-02 1.560015827417373657e-01 -7.016748934984207153e-02 -7.453542668372392654e-03 -1.660033762454986572e-01 -4.882197827100753784e-02 1.031898334622383118e-01 -3.234407305717468262e-01 1.543701887130737305e-01 7.858878374099731445e-02 -3.989759981632232666e-01 4.154039174318313599e-02 2.860065996646881104e-01 -5.473222211003303528e-02 6.991462409496307373e-02 -6.963211297988891602e-02 -2.335663884878158569e-01 3.099587373435497284e-02 -1.528222560882568359e-01 -4.432588815689086914e-02 -2.654983103275299072e-01 1.208508834242820740e-01 -1.776696555316448212e-02 -2.136729955673217773e-01 6.650114059448242188e-02 1.282393187284469604e-02 -3.237074315547943115e-01 3.924616053700447083e-02 -1.777566820383071899e-01
1.018865779042243958e-01 -9.798695892095565796e-02 4.091050624847412109e-01 2.692431025207042694e-02 -2.639683485031127930e-01 3.625820577144622803e-02 -1.323671936988830566e-01 -8.066660165786743164e-02 2.767267525196075439e-01 -3.081067465245723724e-02 -8.553182333707809448e-02 2.699246704578399658e-01 -1.247441172599792480e-01 -2.003301382064819336e-01 1.132508665323257446e-01 -1.056526899337768555e-01 -3.455515205860137939e-02 1.876686364412307739e-01 -4.255384504795074463e-01 -1.484589576721191406e-01 2.032342106103897095e-01 5.795862898230552673e-02 -9.140282124280929565e-02 -1.941051632165908813e-01 1.134208589792251587e-01 -6.463997066020965576e-02 -8.393495529890060425e-02 -1.139520406723022461e-01 2.994748577475547791e-02 -2.153733074665069580e-01 5.141610652208328247e-02 2.495796680450439453e-01
-2.667814493179321289e-01 -2.068644464015960693e-01 7.955707609653472900e-02 -1.571399122476577759e-01 8.831534534692764282e-02 -1.407220810651779175e-01 -3.224850594997406006e-01 -1.451040953397750854e-01 1.189371719956398010e-01 2.705535292625427246e-01 -2.304227203130722046e-01 1.973993331193923950e-01 2.743501961231231689e-01 -1.386295109987258911e-01 2.548220455646514893e-01 2.849683165550231934e-02 -5.408617481589317322e-02 -1.064149104058742523e-02 5.344433709979057312e-02 -3.717837631702423096e-01 2.163009941577911377e-01 1.760054007172584534e-02 -7.272418588399887085e-02 -1.801298558712005615e-01 2.484621852636337280e-01 -1.543502211570739746e-01 1.901278197765350342e-01 6.039026379585266113e-02 8.310055732727050781e-02 2.699836343526840210e-02 2.371873334050178528e-02 1.482081692665815353e-02
-7.819432765245437622e-02 3.021194040775299072e-02 3.770730793476104736e-01 6.954230368137359619e-02 -1.639617234468460083e-01 9.946124255657196045e-02 -1.899051666259765625e-01 -4.405555427074432373e-01 -9.867768734693527222e-02 1.033495217561721802e-01 -1.243687495589256287e-01 7.939133048057556152e-02 9.116211906075477600e-03 -2.363320589065551758e-01 -2.069955766201019287e-01 -7.421087473630905151e-02 3.603981435298919678e-02 6.686746329069137573e-02 -8.980209380388259888e-02 -7.151786237955093384e-02 -3.732600435614585876e-02 -2.471814900636672974e-01 -2.689290419220924377e-02 1.218403875827789307e-01 -1.563943177461624146e-02 -8.897899836301803589e-02 -1.860008537769317627e-01 4.292753636837005615e-01 3.052648007869720459e-01 -3.072145022451877594e-02 -8.996582031250000000e-02 -7.921321690082550049e-02
7.387488335371017456e-02 2.608088850975036621e-01 1.823760271072387695e-01 -1.480899155139923096e-01 1.414599120616912842e-01 1.065865308046340942e-01 -7.268169522285461426e-02 -4.853746667504310608e-02 1.289341449737548828e-01 2.038864195346832275e-01 -7.556894421577453613e-02 3.933553993701934814e-01 -1.039140447974205017e-01 -4.289917945861816406e-01 4.462734609842300415e-02 1.535385102033615112e-01 -2.087984532117843628e-01 1.201838776469230652e-01 -1.908914893865585327e-01 -2.103851288557052612e-01 5.482140183448791504e-02 -2.544115185737609863e-01 -6.626681238412857056e-02 -8.703950792551040649e-03 -1.063210051506757736e-02 -6.525692995637655258e-03 -2.275787442922592163e-01 2.888869345188140869e-01 6.475900113582611084e-02 -1.023233123123645782e-02 -9.421527385711669922e-03 2.062970101833343506e-01
-2.508334815502166748e-01 7.439992390573024750e-03 9.637903422117233276e-02 -2.203523367643356323e-01 2.707597017288208008e-01 7.830842584371566772e-02 -2.860613167285919189e-01 -2.885887026786804199e-01 6.906864792108535767e-02 1.507399976253509521e-01 -1.637120544910430908e-01 1.867065280675888062e-01 -3.781922906637191772e-02 -1.838597208261489868e-01 -2.140148915350437164e-02 1.591422408819198608e-01 -1.444918215274810791e-01 -9.175729751586914062e-02 -8.226805180311203003e-02 -3.676780313253402710e-02 7.762736827135086060e-02 2.115639895200729370e-01 -1.880144625902175903e-01 -4.185573160648345947e-01 -6.884455680847167969e-02 -1.233180835843086243e-01 -1.269129067659378052e-01 -8.294294029474258423e-02 3.285614028573036194e-02 -3.038406968116760254e-01 2.099158763885498047e-01 -7.289652526378631592e-02
-1.928158998489379883e-01 -1.043794825673103333e-01 3.599131405353546143e-01 1.591583527624607086e-02 -4.966717213392257690e-02 -1.724046468734741211e-01 -1.791482716798782349e-01 -3.450385630130767822e-01 7.745335251092910767e-02 2.635540366172790527e-01 9.981945157051086426e-02 1.937617659568786621e-01 -1.837274730205535889e-01 7.368791382759809494e-03 -1.391462981700897217e-01 -1.883515417575836182e-01 -4.477038979530334473e-02 -4.092898964881896973e-02 -2.210347950458526611e-01 -1.905337870121002197e-01 -1.293334364891052246e-01 -2.167719602584838867e-01 7.825417816638946533e-02 -1.106737628579139709e-01 -1.890724897384643555e-01 -3.128238022327423096e-01 8.249162882566452026e-02 7.528231292963027954e-02 2.452223896980285645e-01 -7.393460720777511597e-02 -1.470802277326583862e-01 1.514726132154464722e-01
1.619616448879241943e-01 2.082712054252624512e-01 1.563242226839065552e-01 -7.481689006090164185e-02 -3.514881012961268425e-03 1.383147537708282471e-01 -1.887768357992172241e-01 -6.701271515339612961e-03 2.006403915584087372e-02 2.141070812940597534e-01 -6.461089849472045898e-02 3.674480319023132324e-01 -1.372336596250534058e-01 -3.703922629356384277e-01 -1.125469729304313660e-01 1.164914742112159729e-01 -1.097925305366516113e-01 1.282613575458526611e-01 -1.832731813192367554e-01 -1.342815905809402466e-01 -5.707551911473274231e-02 -1.690920740365982056e-01 -6.728336680680513382e-03 6.257009692490100861e-03 3.478424251079559326e-02 -2.495082095265388489e-02 -2.309405952692031860e-01 5.221066474914550781e-01 9.313432872295379639e-02 -7.521962374448776245e-02 1.527294218540191650e-01 1.882387697696685791e-02
-6.841855496168136597e-02 1.991174370050430298e-01 9.600516408681869507e-02 -7.453124970197677612e-03 -1.663919389247894287e-01 -8.937906473875045776e-03 2.379121445119380951e-02 -1.917818933725357056e-01 -8.767171204090118408e-02 2.353882640600204468e-01 -9.129098802804946899e-02 2.494862973690032959e-01 2.795802056789398193e-01 -6.678398698568344116e-02 1.296689957380294800e-01 -1.069098338484764099e-01 -3.747113347053527832e-01 -8.270730823278427124e-02 -2.514402568340301514e-01 -2.181454747915267944e-01 7.382579147815704346e-02 8.730606734752655029e-02 1.530522108078002930e-01 -1.952785402536392212e-01 -1.363172978162765503e-01 5.009934306144714355e-02 -1.306590344756841660e-02 1.328014880418777466e-01 2.207841575145721436e-01 -4.412295818328857422e-01 1.149609461426734924e-01 9.225661307573318481e-02
9.450384229421615601e-02 4.430812224745750427e-02 2.659360766410827637e-01 -2.550952695310115814e-02 1.801928691565990448e-02 -7.912293076515197754e-02 -3.489630520343780518e-01 -4.199709370732307434e-02 1.142043471336364746e-01 1.028056256473064423e-02 -1.418006569147109985e-01 -5.421980097889900208e-02 1.196204498410224915e-02 3.198180347681045532e-02 -1.608094125986099243e-01 -2.546940743923187256e-01 -2.602989971637725830e-01 -1.018516346812248230e-01 -2.794161140918731689e-01 -2.731848657131195068e-01 -4.036491364240646362e-02 -4.582555592060089111e-01 1.563777402043342590e-02 -9.676243364810943604e-02 -9.097732603549957275e-02 -1.730330139398574829e-01 -1.227483619004487991e-02 2.576287686824798584e-01 6.823250651359558105e-02 -2.657100260257720947e-01 1.573898345232009888e-01 5.178304016590118408e-02
1.605195999145507812e-01 1.783269941806793213e-01 2.230558395385742188e-01 -1.979968994855880737e-01 -1.680126041173934937e-01 1.003301814198493958e-01 -2.051526010036468506e-01 -3.420399501919746399e-02 2.810589969158172607e-02 1.497052609920501709e-01 -1.693916022777557373e-01 3.324110507965087891e-01 -1.471406221389770508e-01 -4.142413735389709473e-01 1.364718675613403320e-01 1.058292165398597717e-01 -3.090765774250030518e-01 6.853339821100234985e-02 -1.807672679424285889e-01 -1.809425801038742065e-01 3.722805902361869812e-02 -2.840048670768737793e-01 -8.804784715175628662e-02 -3.010344132781028748e-02 -4.067411180585622787e-03 6.125795841217041016e-02 -2.057461142539978027e-01 2.741573452949523926e-01 3.654570505023002625e-02 -3.925485908985137939e-02 7.141825556755065918e-02 2.960047125816345215e-02
3.199821412563323975e-01 1.573994606733322144e-01 1.204826086759567261e-01 -2.909789383411407471e-01 4.503336176276206970e-02 4.740040376782417297e-02 -2.068146765232086182e-01 -4.928655107505619526e-04 1.600695103406906128e-01 1.199625656008720398e-01 -1.061727106571197510e-01 2.494650036096572876e-01 -2.787194848060607910e-01 -2.913154959678649902e-01 1.530023366212844849e-01 1.034856438636779785e-01 -1.921769380569458008e-01 1.766889691352844238e-01 -2.171447426080703735e-01 -2.111238986253738403e-01 1.059054136276245117e-01 -4.042106568813323975e-01 3.626032918691635132e-02 3.204064443707466125e-02 3.440439328551292419e-02 1.823048889636993408e-01 1.598419994115829468e-02 1.797377318143844604e-01 5.304891616106033325e-02 -6.359199434518814087e-02 5.483234301209449768e-02 5.247257649898529053e-02
-5.196147784590721130e-02 9.170754998922348022e-02 2.896944284439086914e-01 -1.277730762958526611e-01 -6.527958065271377563e-02 1.808239519596099854e-02 -1.629354655742645264e-01 -4.411719739437103271e-01 -8.322956971824169159e-03 8.116705343127250671e-03 -3.202149868011474609e-01 -1.191439852118492126e-01 -2.091517299413681030e-01 -3.503805100917816162e-01 -9.893114864826202393e-02 3.991961106657981873e-02 1.444483641535043716e-02 1.844040155410766602e-01 1.047937646508216858e-01 -2.882923781871795654e-01 2.327634543180465698e-01 -2.380742579698562622e-01 3.648059442639350891e-02 5.762458965182304382e-02 -3.508253255859017372e-03 -1.087735593318939209e-01 -1.370250582695007324e-01 2.751112282276153564e-01 -4.635750129818916321e-02 -3.077038004994392395e-02 7.345495373010635376e-02 9.745222330093383789e-02
-2.295317687094211578e-02 -7.791560143232345581e-02 3.779123127460479736e-01 1.389991790056228638e-01 2.284202724695205688e-02 1.199593320488929749e-01 -3.529383540153503418e-01 -1.265476047992706299e-01 -2.373733967542648315e-01 1.432348787784576416e-01 -6.433123350143432617e-02 1.320119798183441162e-01 -7.783533632755279541e-02 2.120115794241428375e-02 -4.764914512634277344e-02 1.037999764084815979e-01 -6.383004598319530487e-03 -2.495941370725631714e-01 -2.409656643867492676e-01 -6.117924302816390991e-02 5.094077065587043762e-02 -2.252689935266971588e-02 -1.005034968256950378e-01 -4.357884824275970459e-01 -1.456772163510322571e-02 -7.592211663722991943e-02 2.236851155757904053e-01 1.160374581813812256e-01 4.190527647733688354e-02 -5.993973463773727417e-02 1.854362785816192627e-01 3.483096659183502197e-01
1.256414875388145447e-02 8.664439618587493896e-02 -5.155136063694953918e-02 -2.547475099563598633e-01 2.008738666772842407e-01 4.833303100895136595e-04 -2.537719309329986572e-01 -2.494599670171737671e-02 -1.027061976492404938e-02 2.255863249301910400e-01 -6.370750069618225098e-02 2.509136199951171875e-01 -2.632435783743858337e-02 -3.615014851093292236e-01 2.381355911493301392e-01 3.056934475898742676e-01 -1.212015673518180847e-01 -3.573856651782989502e-01 -1.396555006504058838e-01 -2.236719131469726562e-01 -5.789063498377799988e-02 1.943283826112747192e-01 -1.520248204469680786e-01 -1.868239045143127441e-01 2.333895117044448853e-01 -7.154576480388641357e-02 -2.845065668225288391e-02 -6.158325821161270142e-02 1.024476140737533569e-01 -1.440763771533966064e-01 5.381951481103897095e-02 1.022037491202354431e-01
-1.332607269287109375e-01 4.729484394192695618e-02 2.266026884317398071e-01 -1.851261407136917114e-01 -1.360720992088317871e-01 -9.860194474458694458e-02 -4.114022254943847656e-01 -2.956232801079750061e-02 7.812868058681488037e-02 1.389117091894149780e-01 7.780400570482015610e-03 3.106486797332763672e-01 -2.790772020816802979e-01 -1.624371856451034546e-02 -2.474531680345535278e-01 9.903988242149353027e-02 -2.081410288810729980e-01 1.802038699388504028e-01 -2.132710255682468414e-02 1.511294096708297729e-01 9.148996323347091675e-02 2.091881036758422852e-01 2.039758488535881042e-02 -7.080891728401184082e-02 1.335901021957397461e-01 -1.966085582971572876e-01 1.242591161280870438e-02 1.518227905035018921e-01 4.164852797985076904e-01 -8.654335141181945801e-02 -4.065967723727226257e-02 7.685843110084533691e-02
-3.321044519543647766e-02 -1.250597238540649414e-01 3.162318170070648193e-01 9.427946060895919800e-02 7.092900574207305908e-02 1.830694526433944702e-01 -3.384347259998321533e-01 -1.668050885200500488e-01 1.700114458799362183e-01 1.816270058043301105e-03 -9.028157591819763184e-02 4.252994433045387268e-02 -1.723477691411972046e-01 -2.379189580678939819e-01 3.542651829775422812e-04 -2.797753214836120605e-01 -2.540310472249984741e-02 -2.459431141614913940e-01 -3.405163884162902832e-01 1.566924154758453369e-01 -1.186450850218534470e-02 -2.740115225315093994e-01 3.670851513743400574e-02 -2.944228053092956543e-01 -1.369667612016201019e-02 -1.327420920133590698e-01 2.506930008530616760e-02 2.223390936851501465e-01 1.882816404104232788e-01 -4.186163097620010376e-02 -1.052629575133323669e-01 -9.466725587844848633e-02
-2.551237642765045166e-01 -3.350984752178192139e-01 2.583158910274505615e-01 -1.136619448661804199e-01 -6.705164909362792969e-02 2.719762548804283142e-02 -4.880860745906829834e-01 -3.179807364940643311e-01 2.538079321384429932e-01 -3.526541963219642639e-02 3.129815217107534409e-03 -2.103241831064224243e-01 5.033363029360771179e-02 -1.191511079668998718e-01 1.863764673471450806e-01 1.475678980350494385e-01 -1.338455975055694580e-01 -5.743272975087165833e-02 -2.352755814790725708e-01 7.506641093641519547e-03 7.567895203828811646e-02 -1.645269691944122314e-01 9.601792693138122559e-02 -4.321359843015670776e-02 -4.233871027827262878e-02 -1.130190305411815643e-02 -6.757168471813201904e-02 -1.814055591821670532e-01 1.861402541399002075e-01 -1.329990327358245850e-01 1.762416213750839233e-02 5.195402726531028748e-02
2.271735668182373047e-01 2.152299284934997559e-01 1.616951078176498413e-01 -2.081002593040466309e-01 7.747347652912139893e-02 -4.117776453495025635e-02 -1.713992953300476074e-01 -7.908166199922561646e-02 -8.090788871049880981e-02 1.239729747176170349e-01 -5.816706269979476929e-02 3.906435668468475342e-01 7.771230489015579224e-02 -2.962044179439544678e-01 3.947108238935470581e-02 8.279148489236831665e-02 -1.852740943431854248e-01 1.110362783074378967e-01 -2.040026932954788208e-01 -2.869955897331237793e-01 1.394653022289276123e-01 -3.432008624076843262e-01 -8.137986809015274048e-02 4.481285065412521362e-02 1.296499967575073242e-01 -5.226249247789382935e-02 -2.801916301250457764e-01 1.919011026620864868e-01 1.286457479000091553e-01 -2.154329419136047363e-02 4.538478702306747437e-02 1.968333423137664795e-01
-2.382811009883880615e-01 8.648720383644104004e-02 1.757094115018844604e-01 1.249390002340078354e-02 -7.570081856101751328e-03 1.292993277311325073e-01 -3.005930483341217041e-01 -3.396938741207122803e-01 1.375979781150817871e-01 -2.759595029056072235e-02 2.019477337598800659e-01 3.325111865997314453e-01 -1.271636690944433212e-02 -1.673181504011154175e-01 2.939586061984300613e-03 -2.314208298921585083e-01 -7.781536132097244263e-02 2.073592245578765869e-01 -5.014393478631973267e-02 -1.977527886629104614e-01 -2.405705116689205170e-02 -2.714626677334308624e-02 -1.932236403226852417e-01 -7.323521375656127930e-02 -1.034931614995002747e-01 -2.299914509057998657e-01 -3.764714896678924561e-01 6.147691607475280762e-02 1.513444185256958008e-01 -7.221783697605133057e-02 2.396042644977569580e-01 9.489506483078002930e-03
2.783283889293670654e-01 3.363362550735473633e-01 1.676682233810424805e-01 -1.252610832452774048e-01 4.564235731959342957e-02 7.087559998035430908e-02 -2.517132759094238281e-01 -1.734428107738494873e-01 -1.226022541522979736e-01 2.394909262657165527e-01 -1.646414399147033691e-02 2.820035517215728760e-01 -5.030173063278198242e-02 -2.966673076152801514e-01 6.632682681083679199e-02 1.978190392255783081e-01 -2.589398324489593506e-01 1.102938055992126465e-01 -1.719771921634674072e-01 -2.418208122253417969e-01 1.889096051454544067e-01 -2.974562048912048340e-01 -1.333101652562618256e-02 -2.525959163904190063e-02 1.218218822032213211e-02 1.512143947184085846e-02 -1.378921866416931152e-01 2.331043630838394165e-01 4.884498193860054016e-02 -6.787943094968795776e-02 7.536390423774719238e-02 1.220379862934350967e-02
-1.220990270376205444e-01 -1.692698597908020020e-01 -2.220410481095314026e-02 -5.585991963744163513e-02 7.469005137681961060e-02 1.203891560435295105e-01 -4.917477369308471680e-01 -2.418925315141677856e-01 1.582320630550384521e-01 5.848043039441108704e-02 -1.155222579836845398e-02 1.345884650945663452e-01 -3.065375052392482758e-02 -1.824487000703811646e-01 1.434956192970275879e-01 2.720405459403991699e-01 7.197145372629165649e-02 -5.948796123266220093e-02 -3.183371424674987793e-01 5.120543297380208969e-03 8.060488104820251465e-02 -1.180132618173956871e-03 6.599753163754940033e-03 -5.111018195748329163e-02 -2.910917066037654877e-02 2.666971087455749512e-01 2.038834840059280396e-01 -1.167450547218322754e-01 -3.136812010779976845e-03 -4.043674170970916748e-01 2.161495089530944824e-01 1.560132671147584915e-02
-1.272211074829101562e-01 -1.849776208400726318e-01 -1.014121398329734802e-01 -3.970182836055755615e-01 1.660610549151897430e-02 2.291700989007949829e-02 -3.346571624279022217e-01 -1.808808892965316772e-01 -7.574591785669326782e-02 2.382253557443618774e-01 1.447479426860809326e-01 1.098055765032768250e-01 2.621594667434692383e-01 -1.468450278043746948e-01 -3.857080265879631042e-02 6.335818022489547729e-02 -3.567374944686889648e-01 -3.682610392570495605e-02 -3.313530683517456055e-01 3.715523704886436462e-02 5.662857368588447571e-02 -2.255718708038330078e-01 4.874317348003387451e-02 -5.771810561418533325e-02 1.543567329645156860e-01 -1.501292288303375244e-01 1.828802376985549927e-01 4.552314523607492447e-03 -7.849570363759994507e-02 -1.938998252153396606e-01 1.177956834435462952e-01 -8.848601579666137695e-02
-3.621200919151306152e-01 1.551649421453475952e-01 1.377851516008377075e-01 1.400034967809915543e-02 -9.769991040229797363e-02 -1.122288703918457031e-01 -2.295935302972793579e-01 -3.520362973213195801e-01 -1.245213299989700317e-01 1.909618228673934937e-01 -3.226510882377624512e-01 -4.676929116249084473e-02 -2.512280344963073730e-01 4.995153844356536865e-02 -4.304614290595054626e-02 -9.554117918014526367e-02 -2.102685570716857910e-01 -4.306626040488481522e-03 -2.623907923698425293e-01 -4.633210599422454834e-02 6.414858996868133545e-02 8.308901637792587280e-02 -6.234391406178474426e-02 5.396016314625740051e-02 2.921169400215148926e-01 -1.739691048860549927e-01 6.875347346067428589e-02 2.180278599262237549e-01 2.953057736158370972e-02 -2.638723552227020264e-01 -4.875650256872177124e-02 1.348736286163330078e-01
2.233088463544845581e-01 2.297208160161972046e-01 1.212591454386711121e-01 -8.972834050655364990e-02 1.587859839200973511e-01 1.287594554014503956e-03 -1.585855633020401001e-01 -8.735298365354537964e-02 -3.967410326004028320e-02 1.682925373315811157e-01 -1.005798205733299255e-01 3.473207056522369385e-01 1.198580022901296616e-02 -3.377829492092132568e-01 -3.908268641680479050e-03 1.906439512968063354e-01 -2.701403200626373291e-01 1.296136826276779175e-01 -1.553384214639663696e-01 -2.060406655073165894e-01 2.159754373133182526e-02 -3.400036692619323730e-01 -6.057905405759811401e-02 -2.914687246084213257e-02 3.770741075277328491e-02 -8.006081916391849518e-03 -2.566735148429870605e-01 3.395724296569824219e-01 2.002768963575363159e-01 -5.028064548969268799e-02 2.755659399554133415e-03 5.564433708786964417e-02
-2.138148695230484009e-01 -1.843285560607910156e-01 1.520100980997085571e-01 6.074514240026473999e-02 -8.964162319898605347e-02 -8.120535314083099365e-02 2.431675232946872711e-02 -2.244593203067779541e-02 1.085817366838455200e-01 2.224879711866378784e-01 -9.263157099485397339e-02 4.820099174976348877e-01 -1.276290863752365112e-01 -3.877392113208770752e-01 3.338271751999855042e-02 9.397552907466888428e-02 -5.348395556211471558e-02 -1.247452944517135620e-01 -7.022085785865783691e-02 -1.017608270049095154e-01 3.129110857844352722e-02 -2.068308740854263306e-01 3.089433908462524414e-02 -2.684821188449859619e-01 1.693221777677536011e-01 -1.321072131395339966e-01 1.175883412361145020e-01 -2.427225559949874878e-02 1.369333919137716293e-02 -3.734546899795532227e-01 7.512401044368743896e-02 -2.065450400114059448e-01
-9.013312309980392456e-02 -8.655287325382232666e-02 1.401982158422470093e-01 2.935714647173881531e-02 5.738923698663711548e-02 6.281743198633193970e-02 -2.581422626972198486e-01 -9.520676732063293457e-02 -1.815075129270553589e-01 2.476933300495147705e-01 -2.670862972736358643e-01 2.921801209449768066e-01 2.882861718535423279e-02 3.039438463747501373e-02 -7.768577337265014648e-02 3.331018090248107910e-01 -4.615834951400756836e-01 -2.347637712955474854e-01 -2.663892507553100586e-01 -2.248376756906509399e-01 1.055908426642417908e-01 1.847984036430716515e-03 -1.552583873271942139e-01 -6.082604825496673584e-02 -4.628290235996246338e-02 -4.106079787015914917e-02 8.675643801689147949e-02 2.774118445813655853e-02 1.646938472986221313e-01 -1.675425469875335693e-01 -8.422711491584777832e-02 -9.010192006826400757e-02
-1.200037449598312378e-01 -3.886978924274444580e-01 -2.419728338718414307e-01 5.097958818078041077e-02 6.531578022986650467e-03 -1.227466389536857605e-01 -1.993754059076309204e-01 -2.197010368108749390e-01 1.079760938882827759e-01 -1.050318181514739990e-01 8.958384394645690918e-03 4.134079217910766602e-01 -6.246503442525863647e-02 -3.105823397636413574e-01 -1.063074469566345215e-01 7.278656959533691406e-02 -2.854576110839843750e-01 -4.234229028224945068e-02 -1.319453567266464233e-01 -2.778720557689666748e-01 1.405977457761764526e-01 9.524838626384735107e-02 6.217137724161148071e-02 9.913155436515808105e-02 7.222068496048450470e-03 -1.372000202536582947e-03 -1.324149779975414276e-02 3.438827767968177795e-02 3.103481829166412354e-01 -9.975986927747726440e-02 -7.574196904897689819e-02 1.604522913694381714e-01
-8.652468025684356689e-02 -9.289126843214035034e-02 -7.051996141672134399e-02 -2.760236561298370361e-01 9.148548543453216553e-02 8.212308585643768311e-02 -3.088187575340270996e-01 -2.316645979881286621e-01 1.899058818817138672e-01 1.001322716474533081e-01 -1.994896829128265381e-01 -1.459565013647079468e-01 1.472006738185882568e-01 -3.199018836021423340e-01 1.130545511841773987e-01 1.132097393274307251e-01 5.369210988283157349e-02 -9.767881035804748535e-02 -3.152886629104614258e-01 -2.186279930174350739e-02 -9.624394029378890991e-02 2.937393486499786377e-01 1.159092336893081665e-01 -1.567317843437194824e-01 1.304789632558822632e-01 -1.621764153242111206e-01 -8.542168885469436646e-02 2.360587241128087044e-03 3.109766840934753418e-01 -2.583606541156768799e-01 8.684626966714859009e-02 1.195677816867828369e-01
-3.402531147003173828e-01 -5.347750708460807800e-02 5.044158175587654114e-02 -2.159892618656158447e-01 7.610274106264114380e-02 -1.369737237691879272e-01 6.419283151626586914e-02 -1.215381249785423279e-01 -9.277198463678359985e-02 2.365094572305679321e-01 -1.881461441516876221e-01 1.243606582283973694e-01 -1.198900118470191956e-01 -2.287120670080184937e-01 -8.882319927215576172e-02 1.162916608154773712e-02 -1.571857780218124390e-01 -2.263919264078140259e-01 -4.038167297840118408e-01 -1.129995957016944885e-01 -5.690485239028930664e-02 -1.018837243318557739e-01 -8.042688667774200439e-02 -1.087033301591873169e-01 2.784519195556640625e-01 -2.509493827819824219e-01 9.272083640098571777e-03 2.346328943967819214e-01 -4.370793327689170837e-02 -2.642369866371154785e-01 6.454467028379440308e-02 -2.082379311323165894e-01
3.599586710333824158e-02 1.199562922120094299e-01 -4.665966331958770752e-02 -1.302485913038253784e-01 -8.621312677860260010e-02 2.369273304939270020e-01 -3.369677066802978516e-01 -2.592112421989440918e-01 7.382047176361083984e-02 1.664862334728240967e-01 -3.836735337972640991e-02 1.051724255084991455e-01 -1.440223753452301025e-01 -1.835515350103378296e-01 -3.316979110240936279e-01 1.492712199687957764e-01 8.371648378670215607e-03 1.301580518484115601e-01 -1.511101275682449341e-01 -3.473426401615142822e-01 4.452078137546777725e-03 -3.292243480682373047e-01 -5.401531606912612915e-02 7.104589021764695644e-04 -2.824681252241134644e-02 -7.805564254522323608e-02 -1.831593364477157593e-01 3.800303936004638672e-01 -4.501241073012351990e-02 1.278533488512039185e-01 1.099870428442955017e-01 -3.576094657182693481e-02
-8.830551803112030029e-02 -1.880677193403244019e-01 7.955773174762725830e-02 1.764113828539848328e-02 2.889370024204254150e-01 8.478315174579620361e-02 -9.320028871297836304e-02 -3.639743626117706299e-01 1.052032262086868286e-01 3.378524631261825562e-02 2.542309835553169250e-02 -7.553570717573165894e-02 -3.129761815071105957e-01 -3.125529736280441284e-02 2.644667029380798340e-02 2.243936210870742798e-01 -1.401623785495758057e-01 -1.523022204637527466e-01 -1.722965091466903687e-01 -5.967932939529418945e-02 1.457562893629074097e-01 2.060765773057937622e-02 -1.009918153285980225e-01 -4.139801263809204102e-01 -1.061566174030303955e-02 -1.914076209068298340e-01 -5.693683773279190063e-02 1.158745959401130676e-01 3.355295658111572266e-01 -2.557772099971771240e-01 1.757971942424774170e-01 9.027199447154998779e-02
-6.903974711894989014e-02 -1.510255485773086548e-01 -1.457589492201805115e-02 -1.235279515385627747e-01 -2.632461860775947571e-02 -6.196531653404235840e-02 -3.854668438434600830e-01 -1.428616195917129517e-01 -1.632156670093536377e-01 2.260136157274246216e-01 -2.257297337055206299e-01 2.126977145671844482e-01 9.133587032556533813e-02 6.716992706060409546e-02 -1.160683110356330872e-02 2.330165803432464600e-01 -1.831490993499755859e-01 -4.248306155204772949e-02 -3.721104860305786133e-01 4.592959210276603699e-02 1.314966678619384766e-01 8.549945056438446045e-02 -4.655076935887336731e-02 -2.743699550628662109e-01 -1.895632892847061157e-01 3.913063183426856995e-02 6.458261515945196152e-03 2.781717106699943542e-02 2.814907133579254150e-01 -2.494229823350906372e-01 -2.344599664211273193e-01 -1.719082742929458618e-01
-1.210568994283676147e-01 -3.280607610940933228e-02 1.191065367311239243e-02 -3.617982268333435059e-01 3.337095081806182861e-01 1.494996100664138794e-01 2.067599818110466003e-02 -3.259516060352325439e-01 -7.431473582983016968e-02 1.871363073587417603e-01 -1.914828866720199585e-01 1.189906150102615356e-01 5.489327386021614075e-02 -1.528028696775436401e-01 -6.815367192029953003e-02 7.911604642868041992e-02 -2.038789242506027222e-01 3.652994637377560139e-04 -4.352478310465812683e-02 -2.097897380590438843e-01 2.709855437278747559e-01 -7.419107854366302490e-02 5.816514417529106140e-02 -1.937925368547439575e-01 3.682831674814224243e-02 -1.851609051227569580e-01 -7.010147720575332642e-02 -1.822185963392257690e-01 2.756533026695251465e-01 -3.449576795101165771e-01 -4.012664780020713806e-02 8.070396631956100464e-02
-1.059537753462791443e-01 -1.830277144908905029e-01 2.120960801839828491e-01 -5.896196141839027405e-02 1.055696457624435425e-01 1.837611570954322815e-02 -2.968990802764892578e-01 -6.550380587577819824e-02 -1.235165446996688843e-01 1.542568355798721313e-01 -2.587638497352600098e-01 1.514210850000381470e-01 -4.536283016204833984e-02 1.409174501895904541e-01 5.775000900030136108e-02 6.345529854297637939e-02 -2.708552591502666473e-02 -1.431724280118942261e-01 -1.992954015731811523e-01 -4.225461557507514954e-02 1.767918616533279419e-01 6.814092397689819336e-02 -1.759224385023117065e-01 -4.637176692485809326e-01 -1.342304050922393799e-01 -2.005356550216674805e-02 1.589796692132949829e-02 2.249011397361755371e-01 1.609395444393157959e-01 -3.294218182563781738e-01 8.512726426124572754e-02 2.985588908195495605e-01
-2.118923664093017578e-01 -1.197209656238555908e-01 -1.828396879136562347e-02 -1.391762793064117432e-01 -7.775934785604476929e-02 1.078977808356285095e-01 -1.766590178012847900e-01 -3.509014099836349487e-02 -1.068084761500358582e-01 2.687784433364868164e-01 6.056772172451019287e-02 9.418582171201705933e-02 -1.315498948097229004e-01 -3.199470937252044678e-01 -6.389017403125762939e-02 1.644239872694015503e-01 -1.970982253551483154e-01 -2.590525448322296143e-01 -4.234078228473663330e-01 -6.483518332242965698e-02 1.695875525474548340e-01 -1.365218460559844971e-01 6.063816323876380920e-02 -1.793566346168518066e-02 4.230924248695373535e-01 -2.270382344722747803e-01 -1.797224767506122589e-02 -2.037737704813480377e-02 9.434203058481216431e-02 -8.421543240547180176e-02 3.598572313785552979e-02 -1.858704835176467896e-01
1.404486503452062607e-02 1.653304696083068848e-01 2.149160802364349365e-01 -3.630388677120208740e-01 5.251306295394897461e-02 1.179368942975997925e-01 -1.472066789865493774e-01 -8.491332642734050751e-03 1.117809340357780457e-01 1.170225068926811218e-01 -2.238783054053783417e-02 3.947563469409942627e-01 -2.602386772632598877e-01 -2.638860940933227539e-01 6.100836396217346191e-02 -1.041227113455533981e-02 -3.344629108905792236e-01 7.922467589378356934e-02 -2.409469783306121826e-01 -2.260742783546447754e-01 1.714830249547958374e-01 -1.901794970035552979e-01 -4.697839543223381042e-02 -1.825368106365203857e-01 -2.170958518981933594e-01 2.275813184678554535e-02 -1.658682823181152344e-01 1.167403161525726318e-01 7.818283140659332275e-02 7.840469479560852051e-02 3.624055534601211548e-02 -3.986905142664909363e-02
6.614419072866439819e-02 -7.188145071268081665e-02 3.757682070136070251e-02 -3.777172043919563293e-02 -4.186329245567321777e-02 3.837097585201263428e-01 -2.065736800432205200e-01 -2.169792354106903076e-01 2.166693061590194702e-01 1.969890594482421875e-01 -2.195412814617156982e-01 1.188008189201354980e-01 7.905612885951995850e-02 -2.369869649410247803e-01 -6.010351236909627914e-03 1.707834452390670776e-01 1.062832549214363098e-01 -3.342863023281097412e-01 -2.450981438159942627e-01 -5.206379294395446777e-02 -1.203190628439188004e-02 -2.180282771587371826e-02 2.987336814403533936e-01 1.673039048910140991e-02 1.571109741926193237e-01 -2.026654779911041260e-01 1.275308132171630859e-01 2.285083234310150146e-01 2.089451253414154053e-01 1.875927597284317017e-01 -1.375513374805450439e-01 3.502693772315979004e-02
-1.334558725357055664e-01 -1.631857156753540039e-01 2.185942530632019043e-01 -2.345572710037231445e-01 2.863463461399078369e-01 8.751525729894638062e-02 -2.459746897220611572e-01 -2.995951771736145020e-01 4.732342809438705444e-02 2.504280209541320801e-01 -1.561764329671859741e-01 1.859835982322692871e-01 -6.552102416753768921e-02 -2.017302215099334717e-01 2.737928740680217743e-02 9.493859857320785522e-02 -1.241697296500205994e-01 -1.559972167015075684e-01 1.605253480374813080e-02 -8.497989177703857422e-02 7.648304849863052368e-02 8.081068098545074463e-02 -3.061299920082092285e-01 -1.590904891490936279e-01 -5.585148558020591736e-02 -1.030571460723876953e-01 -1.885057091712951660e-01 -1.324960738420486450e-01 1.477515697479248047e-01 -2.640428841114044189e-01 3.115957975387573242e-01 7.133550010621547699e-03
-6.895208358764648438e-02 -1.120828166604042053e-01 1.528030335903167725e-01 -1.356580555438995361e-01 3.249732553958892822e-01 2.573660910129547119e-01 -1.905713379383087158e-01 -2.548366189002990723e-01 -9.701477736234664917e-02 1.948512941598892212e-01 -2.738468647003173828e-01 -1.767927408218383789e-02 -2.892581373453140259e-02 -8.326590061187744141e-02 6.745109707117080688e-02 -1.262016687542200089e-02 -2.327172458171844482e-01 -2.279119938611984253e-01 -1.694340854883193970e-01 -2.435524761676788330e-01 2.059230208396911621e-01 1.435523778200149536e-01 -5.090318620204925537e-02 -2.845527827739715576e-01 -1.359184086322784424e-01 -3.661778941750526428e-02 5.151976644992828369e-02 -9.458204358816146851e-02 1.557392328977584839e-01 -1.654550582170486450e-01 -7.538621872663497925e-02 3.213051855564117432e-01
3.845933824777603149e-02 -1.568398326635360718e-01 1.635673940181732178e-01 -1.181543692946434021e-01 1.402145158499479294e-02 -5.861874669790267944e-02 2.343942224979400635e-02 -1.588158309459686279e-02 8.468008786439895630e-02 -1.755665689706802368e-01 1.889561861753463745e-02 2.400376647710800171e-01 -1.206818521022796631e-01 -1.657204180955886841e-01 1.376392841339111328e-01 -5.347210541367530823e-02 -2.658454775810241699e-01 4.430248867720365524e-03 -4.011250436305999756e-01 -2.637113332748413086e-01 -4.701226204633712769e-02 -3.344723284244537354e-01 -1.473300755023956299e-01 -2.218606024980545044e-01 5.643206834793090820e-02 -1.331059336662292480e-01 7.097170501947402954e-02 2.486682236194610596e-01 3.584581315517425537e-01 8.621951192617416382e-02 4.477166011929512024e-02 -2.389948219060897827e-01
1.491261124610900879e-01 2.349232733249664307e-01 -4.897562414407730103e-02 -1.337793469429016113e-01 1.808697432279586792e-01 -6.016076728701591492e-02 -1.231095120310783386e-01 -9.896595776081085205e-02 -2.146199531853199005e-02 2.265277057886123657e-01 -1.751240044832229614e-01 2.768451869487762451e-01 -3.371624648571014404e-01 -1.910716593265533447e-01 2.235642075538635254e-02 4.186055809259414673e-02 -1.423463523387908936e-01 8.691493421792984009e-02 -2.302166670560836792e-01 -1.776349842548370361e-01 6.423047184944152832e-02 -3.513524830341339111e-01 1.151729747653007507e-01 4.696546588093042374e-03 -3.144677355885505676e-02 2.067866772413253784e-01 -3.147033229470252991e-02 4.201435744762420654e-01 2.376819588243961334e-02 -7.717594504356384277e-02 2.173651456832885742e-01 3.473354130983352661e-02
-2.335010021924972534e-01 -2.335135042667388916e-01 2.321166992187500000e-01 -8.704584836959838867e-02 2.038708887994289398e-02 1.892010420560836792e-01 1.058693081140518188e-01 -2.638384997844696045e-01 -2.061245962977409363e-02 1.369431167840957642e-01 1.153813078999519348e-01 2.308586612343788147e-02 -8.509391546249389648e-02 -3.250216543674468994e-01 -2.889505214989185333e-02 -6.151360645890235901e-02 -1.869060248136520386e-01 -1.744102984666824341e-01 -2.852007448673248291e-01 -2.174244523048400879e-01 -1.302602738142013550e-01 -3.185275495052337646e-01 1.630856990814208984e-01 -7.131669670343399048e-02 -1.402427852153778076e-01 -7.386706769466400146e-02 -3.226745128631591797e-01 1.263376176357269287e-01 2.551560103893280029e-01 3.543177992105484009e-02 -7.879246771335601807e-02 -9.487835690379142761e-03
-3.127432763576507568e-01 -7.173391059041023254e-03 1.709373742341995239e-01 -2.731619179248809814e-01 1.281905770301818848e-01 8.403357118368148804e-02 -4.131020978093147278e-03 -3.259587883949279785e-01 -1.452566087245941162e-01 5.989334732294082642e-02 -3.519805371761322021e-01 1.887071132659912109e-01 -3.244877606630325317e-02 -3.346109092235565186e-01 -1.246733143925666809e-01 1.241714507341384888e-01 -9.898214042186737061e-02 6.737377494573593140e-02 4.932045191526412964e-02 -2.864102721214294434e-01 8.901254832744598389e-02 5.693705007433891296e-02 -6.480974145233631134e-03 -3.964591771364212036e-02 2.266167253255844116e-01 5.923919752240180969e-02 1.634543016552925110e-02 -3.398933261632919312e-02 1.622712016105651855e-01 -3.248936235904693604e-01 1.993304342031478882e-01 -2.982963435351848602e-02
-1.386509090662002563e-01 -2.724207639694213867e-01 3.269156515598297119e-01 -2.186927348375320435e-01 3.325292468070983887e-02 1.106593161821365356e-01 -2.766893804073333740e-01 -7.306163012981414795e-02 4.176728799939155579e-02 2.336023002862930298e-02 -9.836392849683761597e-02 1.339093446731567383e-01 -1.256152428686618805e-02 -1.011783480644226074e-01 -2.163153886795043945e-02 -4.155200719833374023e-01 9.491454064846038818e-02 -9.714814834296703339e-03 -3.385732471942901611e-01 -2.356251515448093414e-02 -2.567042112350463867e-01 -2.879338562488555908e-01 1.369237005710601807e-01 -4.116767272353172302e-02 1.989870965480804443e-01 -4.852130264043807983e-02 -5.857128277420997620e-02 1.917472630739212036e-01 1.843844503164291382e-01 -1.633000224828720093e-01 -7.586812973022460938e-02 3.308888524770736694e-02
-1.780968010425567627e-01 -2.068267613649368286e-01 3.306490778923034668e-01 2.305659502744674683e-01 4.218443855643272400e-02 -5.388413369655609131e-02 -2.941098511219024658e-01 -1.186036542057991028e-01 7.999587059020996094e-02 6.658349186182022095e-02 -1.345937252044677734e-01 1.018659546971321106e-01 -1.371811479330062866e-01 -1.388572305440902710e-01 -2.243466824293136597e-01 -9.890890866518020630e-02 -1.168285906314849854e-01 -1.534253358840942383e-01 -3.944244980812072754e-01 1.721850931644439697e-01 -9.158146381378173828e-02 -2.977711260318756104e-01 -1.414864230901002884e-02 -2.019544243812561035e-01 -1.917452923953533173e-02 -1.766209602355957031e-01 -4.303650464862585068e-03 2.356362640857696533e-01 1.492385566234588623e-01 -1.754840612411499023e-01 6.731145083904266357e-02 1.227795183658599854e-01
-7.835104316473007202e-02 -2.773512303829193115e-01 2.874194681644439697e-01 -1.758434921503067017e-01 1.578512787818908691e-01 1.554207950830459595e-01 -2.278911322355270386e-01 -2.115392126142978668e-02 -1.341340225189924240e-02 1.237182542681694031e-01 -1.381009817123413086e-01 1.022481694817543030e-01 -4.217838123440742493e-02 -2.515507936477661133e-01 2.192302495241165161e-01 -2.978031337261199951e-01 1.494231820106506348e-01 -1.492020785808563232e-01 -1.823930442333221436e-01 -9.515257924795150757e-02 -2.152605205774307251e-01 -1.964890360832214355e-01 3.208216428756713867e-01 -8.571005612611770630e-02 -3.569823130965232849e-02 -9.121252596378326416e-02 -6.417337059974670410e-02 1.299387216567993164e-01 2.217375487089157104e-01 -2.635212540626525879e-01 9.834037162363529205e-03 -1.539550870656967163e-01
-1.081256195902824402e-01 -1.147782709449529648e-02 2.832764983177185059e-01 -2.150156050920486450e-01 -1.269267797470092773e-01 2.322597950696945190e-01 -2.333387434482574463e-01 -2.888159155845642090e-01 -5.264205113053321838e-02 -1.307091768831014633e-02 -1.869467496871948242e-01 -1.146405842155218124e-02 -9.264358133077621460e-02 -9.500946104526519775e-02 -9.852439910173416138e-02 -8.555474132299423218e-02 -1.973779201507568359e-01 -1.305585652589797974e-01 -2.634047269821166992e-01 -9.010195732116699219e-03 -2.820081114768981934e-01 -3.302596211433410645e-01 2.587101757526397705e-01 -1.167196109890937805e-01 -8.301873505115509033e-02 -1.060690805315971375e-01 -2.250180542469024658e-01 1.775690466165542603e-01 1.155908852815628052e-01 -2.685715258121490479e-01 -2.044992148876190186e-02 1.692473702132701874e-02
-1.597250103950500488e-01 -5.557043477892875671e-03 3.520364463329315186e-01 1.395360976457595825e-01 -2.010215073823928833e-01 9.002535045146942139e-02 -2.962136268615722656e-01 -1.581654101610183716e-01 4.864076152443885803e-02 1.119968481361865997e-02 -3.088749013841152191e-02 2.227226197719573975e-01 -1.097580865025520325e-01 -2.041522711515426636e-01 -3.611462935805320740e-02 -2.782478332519531250e-01 -3.152728974819183350e-01 2.659046053886413574e-01 -6.769937276840209961e-02 -4.226864576339721680e-01 -7.772501558065414429e-02 -5.543415620923042297e-02 -5.008683353662490845e-02 -5.840846151113510132e-02 1.543321758508682251e-01 -1.428918093442916870e-01 -1.355209946632385254e-01 -3.986198920756578445e-03 2.563691511750221252e-02 -1.220024600625038147e-01 -1.942472904920578003e-01 -2.552061807364225388e-03
-1.161919087171554565e-01 -3.173052668571472168e-01 -6.554361432790756226e-02 -1.071692034602165222e-01 -1.265524774789810181e-01 -1.545350998640060425e-01 -6.661979854106903076e-02 2.929338812828063965e-02 -1.396723240613937378e-01 3.483370840549468994e-01 -1.551614999771118164e-01 2.221231311559677124e-01 -1.266003400087356567e-01 -3.608901500701904297e-01 -3.168212175369262695e-01 1.121189519762992859e-01 -2.156376391649246216e-01 -1.367287486791610718e-01 -2.116378396749496460e-01 -1.653352379798889160e-01 1.526068523526191711e-02 -8.622835576534271240e-02 6.150775402784347534e-02 -1.964091658592224121e-01 1.953605562448501587e-01 -2.627537250518798828e-01 9.296488016843795776e-03 6.256793439388275146e-02 1.705410331487655640e-01 -1.430501043796539307e-01 -2.576487697660923004e-02 -5.098742619156837463e-02
-2.518825419247150421e-02 -1.134465187788009644e-01 4.477837979793548584e-01 3.529777005314826965e-02 3.765044035390019417e-03 2.159105613827705383e-02 -1.596843600273132324e-01 6.211457401514053345e-02 2.184866219758987427e-01 1.701556593179702759e-01 -5.522014945745468140e-02 -3.841047734022140503e-02 -6.230602040886878967e-02 -2.469741851091384888e-01 8.950880914926528931e-02 -2.029711753129959106e-01 -1.795056015253067017e-01 2.681914865970611572e-01 -4.079093933105468750e-01 -3.239907324314117432e-01 2.472355514764785767e-01 7.341729849576950073e-02 1.587624661624431610e-02 -5.077417194843292236e-02 1.606052219867706299e-01 -5.902875214815139771e-03 -1.210901066660881042e-01 1.519256383180618286e-01 5.229535326361656189e-02 -3.087050653994083405e-02 -2.012600898742675781e-01 8.354169875383377075e-02
-1.121093928813934326e-01 -2.880874872207641602e-01 1.886685937643051147e-01 -1.375895291566848755e-01 -6.489288061857223511e-02 1.402637511491775513e-01 -1.720128357410430908e-01 1.194535791873931885e-01 -9.330447018146514893e-02 1.832424700260162354e-01 -2.052119374275207520e-01 2.797736823558807373e-01 -2.816367149353027344e-02 -1.795420795679092407e-01 1.690563559532165527e-01 -1.646524071693420410e-01 1.340190768241882324e-01 -4.719468206167221069e-02 -6.775913387537002563e-02 -9.990129619836807251e-02 -2.398068159818649292e-01 -2.272983342409133911e-01 1.124685779213905334e-01 -2.695548832416534424e-01 1.261737346649169922e-01 -2.218112498521804810e-01 1.253220289945602417e-01 2.799974977970123291e-01 3.352692127227783203e-01 -1.469879299402236938e-01 9.065401554107666016e-02 9.261833503842353821e-03
5.834339186549186707e-02 -3.583482280373573303e-02 -1.146265193819999695e-01 5.155193805694580078e-02 -9.602900594472885132e-02 8.827921748161315918e-02 -3.049558401107788086e-01 -1.450050026178359985e-01 3.990581929683685303e-01 3.485662043094635010e-01 -1.242696568369865417e-01 7.091861963272094727e-02 -1.001893281936645508e-01 -1.463154256343841553e-01 -6.524279713630676270e-02 1.216078400611877441e-01 -2.764521539211273193e-02 1.116003841161727905e-01 -1.017803922295570374e-01 -2.488340288400650024e-01 2.109779417514801025e-01 -9.030792862176895142e-02 2.713209204375743866e-02 -2.493611276149749756e-01 1.705133020877838135e-01 2.292532771825790405e-01 9.634457528591156006e-02 -3.018932975828647614e-02 8.979484438896179199e-02 -3.121750950813293457e-01 3.019325137138366699e-01 8.473610877990722656e-02
-2.337624281644821167e-01 -3.237112984061241150e-02 3.557512536644935608e-02 -1.938298046588897705e-01 2.105652242898941040e-01 2.885055243968963623e-01 1.007452160120010376e-01 -3.599116802215576172e-01 5.888347700238227844e-02 5.806113034486770630e-02 -1.816238164901733398e-01 2.427139133214950562e-01 -2.692933939397335052e-02 -3.808209300041198730e-02 5.333367269486188889e-03 1.516299247741699219e-01 -2.516805827617645264e-01 -2.964199520647525787e-02 -1.911977976560592651e-01 -2.799973189830780029e-01 5.173254385590553284e-02 -7.662212103605270386e-02 -9.858491271734237671e-02 -2.577702105045318604e-01 -1.003523692488670349e-01 -1.125778704881668091e-01 9.952229261398315430e-02 -8.062230795621871948e-02 4.904030263423919678e-02 -4.286815226078033447e-01 -3.666443750262260437e-02 1.540349274873733521e-01
-1.323036253452301025e-01 -1.493157632648944855e-02 6.146194413304328918e-02 1.821204721927642822e-01 -1.682435125112533569e-01 8.078110218048095703e-02 -5.702253803610801697e-02 4.038460925221443176e-02 1.002661362290382385e-01 2.729329168796539307e-01 -6.237313896417617798e-02 3.076614253222942352e-02 -1.177323535084724426e-01 -3.437657952308654785e-01 -9.812004119157791138e-02 5.351911485195159912e-02 -3.046203404664993286e-02 -1.884326785802841187e-01 -1.450480669736862183e-01 -4.039233326911926270e-01 -8.342368155717849731e-02 -1.494392752647399902e-01 -2.212279438972473145e-01 -2.611003220081329346e-01 1.729030311107635498e-01 -1.985777318477630615e-01 -1.353058665990829468e-01 1.324464529752731323e-01 -5.268743634223937988e-02 -4.355025589466094971e-01 4.747886955738067627e-02 6.926438212394714355e-02
-2.824840843677520752e-01 -5.295610427856445312e-02 2.228489220142364502e-01 -3.324791491031646729e-01 2.878367602825164795e-01 2.082306146621704102e-01 -6.901149451732635498e-02 -3.476637601852416992e-01 -1.870438456535339355e-02 1.018104106187820435e-01 -2.194733768701553345e-01 2.545433491468429565e-02 -1.079499870538711548e-01 -1.426860038191080093e-02 5.381913483142852783e-02 1.865989416837692261e-01 -1.728430539369583130e-01 9.956485033035278320e-02 -1.270869225263595581e-01 -2.492364943027496338e-01 2.675315439701080322e-01 8.770084939897060394e-03 9.971067309379577637e-02 -1.378748714923858643e-01 3.089443407952785492e-02 -9.500801563262939453e-02 3.616921976208686829e-02 -2.107428312301635742e-01 1.757823973894119263e-01 -2.669010460376739502e-01 3.668802231550216675e-02 1.356640160083770752e-01
-1.807217486202716827e-02 1.627610065042972565e-02 2.372960746288299561e-01 2.425363846123218536e-02 1.822147816419601440e-01 5.505371838808059692e-02 -2.546890676021575928e-01 -1.553736329078674316e-01 2.524403035640716553e-01 3.084645569324493408e-01 2.049802690744400024e-01 1.019744649529457092e-01 9.568149596452713013e-02 -2.660419344902038574e-01 -1.511584967374801636e-01 -4.251183941960334778e-02 9.028623998165130615e-02 -3.541187942028045654e-01 -2.455013990402221680e-01 -1.021040882915258408e-02 3.689934685826301575e-02 -1.157681047916412354e-01 -1.720052808523178101e-01 1.843297332525253296e-01 3.246949613094329834e-02 -1.097949147224426270e-01 4.151523485779762268e-02 3.611437976360321045e-01 2.507173418998718262e-01 -8.284922689199447632e-02 4.062850028276443481e-02 -1.118171736598014832e-01
-1.777619868516921997e-01 -7.876980304718017578e-02 3.042011559009552002e-01 5.443138629198074341e-02 -8.022741228342056274e-02 -2.971279062330722809e-02 -2.673135697841644287e-01 -2.250359654426574707e-01 2.723258435726165771e-01 2.039777934551239014e-01 -1.470090262591838837e-02 1.064614485949277878e-02 -1.926113069057464600e-01 -2.912982739508152008e-02 -3.813525289297103882e-02 -1.082466468214988708e-01 -2.263199537992477417e-01 -2.710964381694793701e-01 -1.817381232976913452e-01 1.127369329333305359e-01 -1.085320189595222473e-01 -3.070849776268005371e-01 2.689249515533447266e-01 -9.179122000932693481e-02 4.408112913370132446e-02 -2.114426493644714355e-01 1.263513118028640747e-01 1.793785542249679565e-01 2.682577073574066162e-01 -1.358726471662521362e-01 -1.178296431899070740e-01 1.169710084795951843e-01
-7.687848806381225586e-02 -2.563776671886444092e-01 2.046014219522476196e-01 -8.836217969655990601e-02 1.504152268171310425e-01 5.107079446315765381e-02 -2.557989060878753662e-01 -3.794376924633979797e-02 1.039026677608489990e-02 2.739043235778808594e-01 -2.770898938179016113e-01 5.454479157924652100e-02 -8.513077348470687866e-02 -1.653209626674652100e-01 -3.511153161525726318e-02 1.259750425815582275e-01 -2.141237854957580566e-01 -1.578636020421981812e-01 -3.608019948005676270e-01 -2.151755988597869873e-01 3.250133693218231201e-01 2.696203887462615967e-01 3.877737373113632202e-02 -3.056769967079162598e-01 9.865068644285202026e-02 -1.086769476532936096e-01 5.117822904139757156e-03 7.991033047437667847e-02 -1.269023269414901733e-01 -6.542010605335235596e-02 1.055533513426780701e-01 4.344289191067218781e-03
-2.495735697448253632e-02 1.653662621974945068e-01 3.449323177337646484e-01 -2.269837558269500732e-01 4.533107578754425049e-02 8.194363117218017578e-02 -2.248537093400955200e-01 9.925983846187591553e-02 -4.792624711990356445e-02 2.110509276390075684e-01 -5.179348960518836975e-02 2.998676598072052002e-01 -5.242536216974258423e-02 -2.580257952213287354e-01 9.550175815820693970e-02 5.927630886435508728e-02 -1.106988862156867981e-01 2.068441510200500488e-01 -1.924512535333633423e-01 -3.680330812931060791e-01 5.767267197370529175e-02 -1.324346363544464111e-01 -5.339019745588302612e-02 -2.298293560743331909e-01 -1.433190554380416870e-01 -7.876413315534591675e-02 -2.512384057044982910e-01 3.844993188977241516e-02 7.634888589382171631e-02 -1.215919777750968933e-01 -3.068682849407196045e-01 2.757623419165611267e-02
-1.261426210403442383e-01 1.379531919956207275e-01 3.042919002473354340e-02 1.009766198694705963e-02 7.784847170114517212e-02 8.927907049655914307e-02 -3.762594759464263916e-01 -1.698910742998123169e-01 3.545733094215393066e-01 -4.703866690397262573e-02 1.219346448779106140e-01 2.760655805468559265e-02 -3.083167970180511475e-01 -2.401940524578094482e-01 1.311904340982437134e-01 -1.641303896903991699e-01 -2.227415144443511963e-01 -1.321887969970703125e-01 -3.451367467641830444e-02 -1.897964179515838623e-01 2.321564406156539917e-02 1.644538193941116333e-01 1.477396339178085327e-01 -1.802290230989456177e-01 1.119764614850282669e-02 4.731997102499008179e-02 -2.362333387136459351e-01 -1.428099125623703003e-01 2.014855593442916870e-01 2.834666706621646881e-02 -2.088919579982757568e-01 2.988317906856536865e-01
6.147589907050132751e-02 -3.807451203465461731e-02 2.499545663595199585e-01 5.526266992092132568e-02 1.485955119132995605e-01 -1.206919029355049133e-01 -2.394651770591735840e-01 -4.109104722738265991e-02 1.362394075840711594e-03 -2.541780769824981689e-01 -1.066976711153984070e-01 1.656125038862228394e-01 -1.711039990186691284e-01 -1.882303506135940552e-01 8.300993591547012329e-02 3.540553897619247437e-02 -1.536953598260879517e-01 -3.109220564365386963e-01 -3.935761451721191406e-01 -1.129259616136550903e-01 1.584703028202056885e-01 -4.160465300083160400e-01 1.916717439889907837e-01 -8.727892488241195679e-02 -1.253713481128215790e-02 9.089785814285278320e-02 -1.252550482749938965e-01 2.205374389886856079e-01 8.569675683975219727e-02 1.163380816578865051e-01 1.495958864688873291e-01 -1.037977114319801331e-01
-5.475832149386405945e-02 2.623616252094507217e-03 2.458847612142562866e-01 -7.799112796783447266e-02 -1.486285775899887085e-01 1.784400492906570435e-01 -3.194048106670379639e-01 -3.469613790512084961e-01 -1.437436640262603760e-01 9.061954170465469360e-02 -1.073427796363830566e-01 1.273950212635099888e-03 -1.455179005861282349e-01 -2.975470125675201416e-01 -1.236856207251548767e-01 -1.840344369411468506e-01 -5.810496211051940918e-02 1.083711311221122742e-01 -3.680576086044311523e-01 -1.882501989603042603e-01 -2.240899503231048584e-01 -2.939817309379577637e-01 1.972318142652511597e-01 -7.488093525171279907e-02 4.342376068234443665e-02 1.065869182348251343e-01 -1.161283180117607117e-01 1.894377768039703369e-01 1.411734223365783691e-01 -5.616198852658271790e-02 3.836438059806823730e-02 2.227766811847686768e-02
-1.761334687471389771e-01 -1.227956861257553101e-01 5.687374621629714966e-03 -2.575333714485168457e-01 2.823702692985534668e-01 1.390136182308197021e-01 -2.587286531925201416e-01 -7.562073320150375366e-02 1.678825020790100098e-01 1.419024318456649780e-01 -2.531750202178955078e-01 1.581612974405288696e-01 1.817006617784500122e-01 -7.936999946832656860e-02 -1.159260049462318420e-01 4.393872991204261780e-02 -6.510807573795318604e-02 -6.048011034727096558e-02 -1.858817040920257568e-01 -2.904720008373260498e-01 9.542173147201538086e-02 3.809199482202529907e-02 -3.795398175716400146e-01 -1.199505776166915894e-01 2.199851125478744507e-01 2.896207384765148163e-02 4.903081059455871582e-02 -9.236129373311996460e-02 2.473975867033004761e-01 -3.122025132179260254e-01 4.719152674078941345e-02 8.258637040853500366e-02
-1.472687274217605591e-01 8.513607084751129150e-02 1.603489220142364502e-01 3.225684165954589844e-01 -6.710169464349746704e-02 -1.041285321116447449e-01 -1.365621984004974365e-01 -7.537420839071273804e-02 4.319560900330543518e-02 1.710622757673263550e-01 -2.083485424518585205e-01 2.811725139617919922e-01 -1.513315886259078979e-01 -5.466406699270009995e-03 1.023503541946411133e-01 1.051232144236564636e-01 -2.507400214672088623e-01 6.128565967082977295e-02 -3.010224699974060059e-01 -3.505870997905731201e-01 1.680256575345993042e-01 3.844067454338073730e-03 1.302865147590637207e-01 -1.403170078992843628e-02 3.862822949886322021e-01 -2.086130827665328979e-01 -1.421699374914169312e-01 7.445847243070602417e-02 2.341583073139190674e-01 -5.268343910574913025e-02 3.542956337332725525e-02 2.551306411623954773e-02
-1.538792997598648071e-01 1.934918612241744995e-01 7.280857861042022705e-02 -9.313413500785827637e-02 2.653923928737640381e-01 8.547899127006530762e-02 -1.909996569156646729e-01 -2.986621856689453125e-01 2.771674469113349915e-02 1.027121767401695251e-01 -2.254517376422882080e-01 1.495717167854309082e-01 -4.863514378666877747e-02 -1.291362196207046509e-01 -2.978215552866458893e-02 3.095753788948059082e-01 -3.638281524181365967e-01 1.520055830478668213e-01 -5.777684971690177917e-02 -1.406850516796112061e-01 3.486464619636535645e-01 -9.190488606691360474e-02 -5.684785917401313782e-02 -2.833663523197174072e-01 8.681599795818328857e-02 -3.664477169513702393e-02 7.441835477948188782e-03 -1.441331505775451660e-01 1.418421268463134766e-01 -2.583459019660949707e-01 -2.906836569309234619e-02 -1.079416573047637939e-01
-1.639347895979881287e-02 -3.215711936354637146e-02 2.652867734432220459e-01 -2.931213974952697754e-01 2.551145553588867188e-01 8.742127567529678345e-02 7.300205528736114502e-02 -1.119258627295494080e-01 -3.928186744451522827e-02 3.852164149284362793e-01 -3.211558759212493896e-01 8.945280313491821289e-02 -1.380258202552795410e-01 -4.032557830214500427e-02 -2.888213470578193665e-02 2.325041890144348145e-01 -3.858698606491088867e-01 -4.262482002377510071e-02 -2.006192058324813843e-01 -1.640109121799468994e-01 2.308134883642196655e-01 6.082744151353836060e-02 1.658017635345458984e-01 -1.064354181289672852e-01 -3.170398622751235962e-02 7.584503851830959320e-03 1.279222965240478516e-01 -2.390157990157604218e-02 -1.327508501708507538e-02 -2.873179316520690918e-01 -1.956386677920818329e-02 -2.019287645816802979e-02
-1.093586087226867676e-01 -2.305705100297927856e-01 3.492684045340865850e-04 -1.105844676494598389e-01 1.455075591802597046e-01 -5.848407745361328125e-02 -3.134783506393432617e-01 -1.565769016742706299e-01 3.500488400459289551e-01 -8.975531905889511108e-03 -3.602672740817070007e-02 -2.572264969348907471e-01 -7.560036610811948776e-03 -3.690484166145324707e-01 -9.559683501720428467e-02 1.255393326282501221e-01 7.657551020383834839e-02 -1.581817120313644409e-01 -6.107496097683906555e-02 -6.355153769254684448e-02 1.443842053413391113e-01 -1.670845746994018555e-01 3.891902277246117592e-03 -2.670706249773502350e-02 1.134410649538040161e-01 -1.291969716548919678e-01 -1.010861471295356750e-01 1.174668893218040466e-01 3.341102898120880127e-01 -2.877565920352935791e-01 -8.248532563447952271e-02 2.847430109977722168e-01
5.735668912529945374e-02 1.156497281044721603e-02 1.100197806954383850e-01 -4.816305264830589294e-02 -2.702790200710296631e-01 8.629458397626876831e-02 -3.364053964614868164e-01 -2.728983759880065918e-01 -1.644926965236663818e-01 1.448352634906768799e-01 6.950958631932735443e-03 -3.729496896266937256e-02 -1.353006064891815186e-01 -3.826619684696197510e-01 -1.795407384634017944e-01 -5.369966849684715271e-02 -2.547927387058734894e-02 3.286431729793548584e-02 -2.952116727828979492e-01 -7.540858536958694458e-02 -7.403659820556640625e-02 -1.775116920471191406e-01 2.095932066440582275e-01 1.752631813287734985e-01 4.555753618478775024e-02 -1.033581346273422241e-01 -1.425120085477828979e-01 4.455698728561401367e-01 1.303776651620864868e-01 -6.189807131886482239e-02 7.496814429759979248e-02 2.071591466665267944e-02
-4.239343851804733276e-02 -6.261909753084182739e-02 9.488638490438461304e-02 -1.110941171646118164e-02 -3.216573968529701233e-02 -7.215909659862518311e-02 -1.204731166362762451e-01 -3.209431171417236328e-01 3.158304989337921143e-01 -1.035910099744796753e-01 -1.728248447179794312e-01 3.481075167655944824e-01 1.410969942808151245e-01 -2.512035369873046875e-01 3.267484009265899658e-01 1.667154394090175629e-02 -1.707003414630889893e-01 -1.581493765115737915e-02 -1.550732105970382690e-01 -2.581149637699127197e-01 -1.003577783703804016e-01 1.729147136211395264e-01 8.426851779222488403e-02 -2.194253504276275635e-01 1.107305511832237244e-01 6.235527992248535156e-02 -1.070022210478782654e-01 1.848763227462768555e-02 2.367669790983200073e-01 2.549648098647594452e-02 7.548776268959045410e-02 3.227792978286743164e-01
-1.076888665556907654e-02 -3.855657577514648438e-01 -2.342545241117477417e-01 -1.369446516036987305e-01 4.322411492466926575e-02 1.407352685928344727e-01 -3.386702835559844971e-01 -2.944752275943756104e-01 1.729834824800491333e-01 3.813616931438446045e-01 -2.375089377164840698e-02 2.738436758518218994e-01 4.480652883648872375e-02 -1.938546448945999146e-02 4.377777501940727234e-02 2.827415168285369873e-01 -1.037953495979309082e-01 -4.104313626885414124e-02 -2.079095877707004547e-02 -1.532058715820312500e-01 -1.158542111515998840e-01 -1.171321645379066467e-01 1.210120320320129395e-01 -1.258742362260818481e-01 1.693585887551307678e-02 5.472723022103309631e-02 7.604418694972991943e-02 6.103720515966415405e-02 3.053169846534729004e-01 -9.983729571104049683e-02 6.468325853347778320e-02 -7.208439707756042480e-02
-1.377160996198654175e-01 1.872266875579953194e-03 2.774482965469360352e-01 -3.644455224275588989e-02 1.765663027763366699e-01 3.347852826118469238e-02 -3.217817842960357666e-01 -1.738121211528778076e-01 -1.506221443414688110e-01 -4.669241234660148621e-02 -1.969798356294631958e-01 2.302879542112350464e-01 1.906594336032867432e-01 -2.134351432323455811e-02 3.175346925854682922e-02 3.659414499998092651e-02 -1.576760411262512207e-01 -2.480730563402175903e-01 -9.461668133735656738e-02 -1.283241659402847290e-01 8.340473473072052002e-02 1.450901478528976440e-01 -7.131835073232650757e-02 -4.593968987464904785e-01 -1.722052842378616333e-01 1.343695223331451416e-01 -4.389711096882820129e-02 2.343901991844177246e-01 3.798922151327133179e-02 -1.629493683576583862e-01 2.108534872531890869e-01 2.186964899301528931e-01
-1.816022843122482300e-01 -5.960769578814506531e-02 9.687402285635471344e-03 -3.610610365867614746e-01 -1.174879372119903564e-01 -2.248935587704181671e-02 -1.718757301568984985e-01 -3.080222010612487793e-01 4.254099726676940918e-02 1.312186121940612793e-01 -1.538896709680557251e-01 3.526118397712707520e-01 3.759064525365829468e-02 1.354534775018692017e-01 -7.816641032695770264e-02 7.566900551319122314e-02 9.374148212373256683e-03 3.220270946621894836e-02 -2.119381129741668701e-01 4.810313985217362642e-04 2.272547967731952667e-02 -1.458868086338043213e-01 3.807481825351715088e-01 1.194014102220535278e-01 1.596117019653320312e-01 4.400772601366043091e-02 -2.158393524587154388e-02 2.473271787166595459e-01 4.058559834957122803e-01 -6.764483451843261719e-02 -9.264013916254043579e-02 -4.055151343345642090e-02
6.927601248025894165e-02 9.736052900552749634e-02 3.626014292240142822e-01 -7.680305861867964268e-04 1.491360366344451904e-01 1.308645009994506836e-01 -2.537851929664611816e-01 -3.523412346839904785e-01 -2.214846611022949219e-01 1.485514789819717407e-01 8.710719645023345947e-02 -8.080097287893295288e-02 -1.883436888456344604e-01 -1.683219373226165771e-01 2.031691819429397583e-01 2.159017696976661682e-02 -4.411276802420616150e-02 6.920491158962249756e-02 -3.305439054965972900e-01 -2.058941572904586792e-01 -2.942457199096679688e-01 8.027608692646026611e-02 -1.816242374479770660e-02 -6.099196895956993103e-02 1.018313840031623840e-01 -7.743205130100250244e-02 -7.383196055889129639e-02 5.323770642280578613e-02 2.025907337665557861e-01 -6.506527215242385864e-02 -1.167710125446319580e-01 3.106602430343627930e-01
-2.235664725303649902e-01 -3.304109573364257812e-01 1.808674335479736328e-01 -3.353080898523330688e-02 -1.827542781829833984e-01 -1.479531973600387573e-01 -2.194722443819046021e-01 -6.878225505352020264e-02 6.280925869941711426e-02 2.522902786731719971e-01 -1.474286019802093506e-01 1.598914563655853271e-01 -2.282835543155670166e-01 -2.099778354167938232e-01 -1.450593117624521255e-02 -2.563994936645030975e-02 -1.672582924365997314e-01 -2.388996537774801254e-03 8.986613899469375610e-02 1.378100924193859100e-02 6.958169490098953247e-02 -4.073974117636680603e-02 1.499460637569427490e-01 -2.810927331447601318e-01 2.378608882427215576e-01 -2.935298383235931396e-01 4.589110985398292542e-02 2.920204102993011475e-01 -2.440086938440799713e-02 -2.363179773092269897e-01 -1.373702585697174072e-01 -1.928114891052246094e-01
-1.149563491344451904e-02 -5.839815735816955566e-02 1.172728016972541809e-01 -2.304891496896743774e-02 3.001973628997802734e-01 1.513078808784484863e-01 -2.706912159919738770e-01 -1.593733131885528564e-01 -2.255318015813827515e-01 1.687071919441223145e-01 -1.811603754758834839e-01 2.359454780817031860e-01 7.527134567499160767e-02 -1.859529614448547363e-01 1.376512199640274048e-01 7.454449683427810669e-02 -1.339566558599472046e-01 -1.889557838439941406e-01 -5.688403733074665070e-03 -3.135842382907867432e-01 2.173332124948501587e-01 -1.351200323551893234e-02 -2.107083201408386230e-01 -3.842064440250396729e-01 -1.327450275421142578e-01 4.659040644764900208e-02 5.697106197476387024e-02 2.147900611162185669e-01 1.151496469974517822e-01 2.955390326678752899e-02 1.733954101800918579e-01 1.819507032632827759e-01
-2.518365681171417236e-01 -2.127333432435989380e-01 2.392798960208892822e-01 1.424530297517776489e-01 -1.747556030750274658e-03 -9.859572164714336395e-04 -1.762369126081466675e-01 -2.763168513774871826e-01 1.587069965898990631e-02 2.838778495788574219e-01 1.148475557565689087e-01 1.642411053180694580e-01 -1.904692500829696655e-01 -2.809833362698554993e-02 -6.660728901624679565e-02 -5.967095494270324707e-02 -2.890719287097454071e-02 -6.515001505613327026e-02 -3.090609014034271240e-01 -2.914246916770935059e-01 7.680283486843109131e-02 -2.147966027259826660e-01 1.528829783201217651e-01 4.586027562618255615e-02 -1.801673471927642822e-01 -3.551816344261169434e-01 9.501361101865768433e-02 1.390296071767807007e-01 2.435866594314575195e-01 3.301121667027473450e-02 -1.563075482845306396e-01 7.365263998508453369e-02
-1.771130859851837158e-01 2.037726491689682007e-01 3.658487200736999512e-01 1.928676813840866089e-01 3.075711615383625031e-02 1.264052689075469971e-01 -3.458715677261352539e-01 -1.896460801362991333e-01 1.373689919710159302e-01 -1.101691573858261108e-01 -1.230471804738044739e-01 1.714353561401367188e-01 -2.079199403524398804e-01 -3.182032704353332520e-01 8.459306508302688599e-02 -2.793096601963043213e-01 -2.218824066221714020e-02 2.001266926527023315e-01 -2.439529448747634888e-01 -6.844443827867507935e-02 -1.308103557676076889e-02 -9.870324283838272095e-02 -9.864573180675506592e-02 -7.469563931226730347e-02 -5.712024122476577759e-02 1.304012238979339600e-01 -9.969519078731536865e-02 2.005300819873809814e-01 1.573614627122879028e-01 -1.049700193107128143e-03 1.883673220872879028e-01 1.331390738487243652e-01
1.208810582756996155e-01 -2.308833450078964233e-01 -7.190798874944448471e-03 -1.409801244735717773e-01 1.082197725772857666e-01 -5.695585906505584717e-02 -7.481936365365982056e-02 -2.297260910272598267e-01 2.333353161811828613e-01 4.189161583781242371e-02 1.928887329995632172e-02 2.821220457553863525e-01 5.835142731666564941e-02 -2.582328915596008301e-01 2.363251596689224243e-01 2.200448364019393921e-01 -1.435586065053939819e-01 -1.590412259101867676e-01 -1.556492298841476440e-01 -4.265977144241333008e-01 -1.888444870710372925e-01 1.526755392551422119e-01 3.132031261920928955e-01 -1.754296720027923584e-01 -9.948205202817916870e-02 7.423509657382965088e-02 3.941144049167633057e-02 2.052702307701110840e-01 -2.440751716494560242e-02 -8.569411933422088623e-02 -3.529946506023406982e-02 -1.416381150484085083e-01
1.420772522687911987e-01 1.811004579067230225e-01 1.883070468902587891e-01 -1.374564021825790405e-01 1.718275994062423706e-01 1.247568055987358093e-01 -1.368845403194427490e-01 -1.818239688873291016e-01 -2.526859343051910400e-01 3.677091896533966064e-01 1.214224565774202347e-02 4.209951162338256836e-01 -1.554809510707855225e-01 -1.422132104635238647e-01 5.206750333309173584e-02 1.187983229756355286e-01 -2.593300640583038330e-01 -3.849852457642555237e-02 -1.963729709386825562e-01 1.499266028404235840e-01 -3.242686018347740173e-02 -1.289224028587341309e-01 -1.248425394296646118e-01 8.903738111257553101e-03 -2.078467793762683868e-02 -1.862816810607910156e-01 -1.594467610120773315e-01 2.065761387348175049e-01 1.708035469055175781e-01 -1.566650122404098511e-01 1.386397182941436768e-01 1.372164785861968994e-01
6.039734557271003723e-02 -1.384066045284271240e-01 2.106562703847885132e-01 -1.203723251819610596e-01 2.410000115633010864e-01 2.921426855027675629e-02 -2.042646259069442749e-01 -2.000054717063903809e-01 1.305661797523498535e-01 1.552549004554748535e-02 1.883747056126594543e-02 3.664824068546295166e-01 -1.213994249701499939e-01 -2.059874981641769409e-01 -1.833531260490417480e-01 -2.709321081638336182e-01 7.991931587457656860e-02 1.924106180667877197e-01 -2.714514732360839844e-01 -3.551397919654846191e-01 4.888677597045898438e-02 -1.457598507404327393e-01 -2.260435223579406738e-01 3.627994656562805176e-02 -5.145341902971267700e-02 3.065274097025394440e-02 -2.054450213909149170e-01 -1.442820578813552856e-01 1.668640375137329102e-01 -1.192083880305290222e-01 -1.332140862941741943e-01 -1.258828192949295044e-01
3.434465080499649048e-02 -1.102663204073905945e-01 3.679725527763366699e-01 2.830953896045684814e-01 -9.872033260762691498e-03 8.778674528002738953e-03 -2.804534733295440674e-01 -2.669823765754699707e-01 -2.335741737624630332e-04 3.503772988915443420e-02 -1.306021492928266525e-02 8.971212804317474365e-02 1.688196361064910889e-01 -3.569709956645965576e-01 -4.463551566004753113e-02 2.504494786262512207e-02 -6.449820101261138916e-02 -2.413120120763778687e-01 -1.387604475021362305e-01 -4.286691173911094666e-02 -9.485577791929244995e-02 -3.112174570560455322e-01 8.494646102190017700e-02 -2.843677401542663574e-01 -1.307104807347059250e-02 -1.300805062055587769e-01 -1.900313980877399445e-02 2.785086929798126221e-01 1.157627403736114502e-01 -3.836053423583507538e-03 -8.614859543740749359e-03 2.590060234069824219e-01
-9.395392984151840210e-02 8.958859741687774658e-02 -1.582995951175689697e-01 5.502525717020034790e-02 1.142213121056556702e-01 6.703092902898788452e-02 -5.066170096397399902e-01 -1.419185400009155273e-01 3.906004726886749268e-01 3.156888857483863831e-02 -1.489274650812149048e-01 2.766526937484741211e-01 -4.843636229634284973e-02 -2.757063210010528564e-01 -2.599998116493225098e-01 -1.343589574098587036e-01 4.067222401499748230e-02 -1.735842674970626831e-01 -8.451729267835617065e-02 -2.352861315011978149e-02 5.276162177324295044e-02 1.463548690080642700e-01 -2.519339881837368011e-02 1.182348001748323441e-02 -9.809317067265510559e-03 -2.217479795217514038e-01 -3.021889552474021912e-02 2.006000131368637085e-01 1.782941818237304688e-01 -1.444927901029586792e-01 1.346778571605682373e-01 -1.368855535984039307e-01
-1.268946230411529541e-01 2.276666760444641113e-01 2.971879243850708008e-01 -1.052677109837532043e-01 3.049222193658351898e-02 1.923127174377441406e-01 -5.400756001472473145e-02 -1.855736374855041504e-01 2.198561429977416992e-01 1.837457418441772461e-01 1.499006003141403198e-01 7.743182033300399780e-02 -3.193609118461608887e-01 -3.630288541316986084e-01 -8.447791635990142822e-02 -1.092289090156555176e-01 1.432142108678817749e-01 -2.527277767658233643e-01 -2.191957384347915649e-01 -3.006532192230224609e-01 4.220554232597351074e-02 -5.255675315856933594e-02 1.519674807786941528e-02 1.737135578878223896e-03 -1.037514284253120422e-01 -5.458598211407661438e-02 4.649876058101654053e-02 9.201257675886154175e-02 2.501156926155090332e-01 -1.212381348013877869e-01 7.408729195594787598e-02 -2.434447258710861206e-01
-1.769914329051971436e-01 -4.209962487220764160e-02 1.908974647521972656e-01 -1.909606754779815674e-01 -5.693961307406425476e-02 5.583782913163304329e-04 -3.107803165912628174e-01 -1.930072158575057983e-01 3.186597228050231934e-01 9.611929208040237427e-02 -9.468087553977966309e-02 -7.809667289257049561e-02 1.109283939003944397e-01 -2.429003417491912842e-01 -1.549888998270034790e-01 1.154949367046356201e-01 1.461170893162488937e-02 2.867716737091541290e-02 8.267584256827831268e-03 9.588173776865005493e-02 4.120771586894989014e-02 9.674197994172573090e-03 2.036860734224319458e-01 -2.875576913356781006e-01 7.595138251781463623e-02 -1.000660061836242676e-01 3.811786882579326630e-04 2.217556238174438477e-01 1.060596928000450134e-01 -4.505951702594757080e-01 -1.494273543357849121e-03 3.269426524639129639e-01
2.483428716659545898e-01 -5.815352126955986023e-02 -8.286979049444198608e-02 -3.626059591770172119e-01 6.610838323831558228e-02 1.116515249013900757e-01 -3.340676128864288330e-01 -1.846237182617187500e-01 3.084396421909332275e-01 -9.489119984209537506e-03 -7.320989668369293213e-02 3.742035105824470520e-02 1.158180683851242065e-01 2.587757539004087448e-03 7.121283560991287231e-02 -2.024717181921005249e-01 -2.827046811580657959e-01 -1.015697270631790161e-01 -3.434694707393646240e-01 6.992034614086151123e-02 -3.003614954650402069e-03 2.434035763144493103e-02 3.531026886776089668e-03 -9.225668758153915405e-02 2.498354315757751465e-01 1.260865014046430588e-02 -3.115189671516418457e-01 1.987037360668182373e-01 1.669958978891372681e-01 -4.096640273928642273e-02 1.329666078090667725e-01 -6.344096362590789795e-02
-1.049107164144515991e-01 -1.052611544728279114e-01 1.810861229896545410e-01 -3.610785007476806641e-01 3.804368972778320312e-01 -5.089687928557395935e-02 -2.941454350948333740e-01 -1.745768338441848755e-01 -5.788762867450714111e-02 5.600431188941001892e-02 -2.420162558555603027e-01 3.114849328994750977e-01 -9.643403440713882446e-02 -2.226939499378204346e-01 8.491887152194976807e-02 9.874499589204788208e-02 -1.341622322797775269e-01 -1.326048821210861206e-01 -1.479679346084594727e-02 -7.014483213424682617e-02 7.679367810487747192e-02 1.891813576221466064e-01 -1.353405863046646118e-01 -1.538449227809906006e-01 -1.827341131865978241e-02 -1.045478209853172302e-01 -7.847922295331954956e-02 -1.274538487195968628e-01 1.703682541847229004e-01 -1.482547819614410400e-01 3.113713562488555908e-01 8.041685074567794800e-02
-4.882793128490447998e-02 -3.435535728931427002e-02 -5.578935518860816956e-02 -1.917377114295959473e-01 -4.803839698433876038e-02 1.457449346780776978e-01 -5.946736782789230347e-02 -8.205550163984298706e-02 2.454957962036132812e-01 7.460809499025344849e-02 -7.020380347967147827e-02 2.485938221216201782e-01 -2.439767122268676758e-01 -1.508306860923767090e-01 2.194737941026687622e-01 1.213080808520317078e-01 -2.300346195697784424e-01 -4.875177890062332153e-02 -3.370027244091033936e-01 5.703653395175933838e-02 3.251520171761512756e-02 1.206373497843742371e-01 -2.360798865556716919e-01 -4.626992344856262207e-01 2.687475383281707764e-01 -1.105471625924110413e-01 -1.210407391190528870e-01 2.037417441606521606e-01 2.655640617012977600e-02 -1.143245249986648560e-01 1.818951964378356934e-01 9.210859570885077119e-05
1.388960480690002441e-01 -3.006068766117095947e-01 2.007398456335067749e-01 -6.466003507375717163e-02 1.678255759179592133e-02 9.924414753913879395e-02 -4.117937758564949036e-02 -8.780940622091293335e-02 -4.685659334063529968e-02 3.152423202991485596e-01 -2.283742725849151611e-01 9.341894090175628662e-02 -1.743712574243545532e-01 -2.357147037982940674e-01 -7.475255988538265228e-03 -3.411850705742835999e-02 -3.850058913230895996e-01 -3.248240649700164795e-01 -2.825903594493865967e-01 -2.767598330974578857e-01 9.357254207134246826e-02 5.513016507029533386e-02 1.339176204055547714e-02 -1.480499356985092163e-01 2.323135733604431152e-01 -1.336910724639892578e-01 3.364997357130050659e-02 4.094727803021669388e-03 3.305190429091453552e-02 -7.655851542949676514e-02 2.259455323219299316e-01 4.003821685910224915e-02
-8.092042803764343262e-02 -8.311282098293304443e-02 2.245849967002868652e-01 6.333071738481521606e-02 -6.065666209906339645e-03 -5.368860438466072083e-02 -1.259538382291793823e-01 -2.662185728549957275e-01 1.523168981075286865e-01 1.335244029760360718e-01 -3.583082556724548340e-01 1.153386980295181274e-01 2.446776197757571936e-04 -1.880283057689666748e-01 4.796383157372474670e-02 -1.464556455612182617e-01 1.047713458538055420e-01 1.906105130910873413e-01 -5.184887349605560303e-02 -3.142914474010467529e-01 3.193332552909851074e-01 -2.318527400493621826e-01 7.772270590066909790e-03 5.289407819509506226e-02 -5.686895921826362610e-03 -3.075290322303771973e-01 -4.803183488547801971e-03 2.175156474113464355e-01 9.064529091119766235e-02 -8.457908779382705688e-02 -5.864927917718887329e-02 -3.640060722827911377e-01
1.056284010410308838e-01 2.727011144161224365e-01 3.120842278003692627e-01 -4.861526563763618469e-02 1.621303409337997437e-01 5.021983757615089417e-02 -9.529582411050796509e-02 -4.342626631259918213e-01 -9.902416169643402100e-02 2.026307880878448486e-01 -1.678270846605300903e-01 2.413452118635177612e-01 -1.197537705302238464e-01 -3.500619232654571533e-01 -2.119738906621932983e-01 6.490734219551086426e-02 -2.335681319236755371e-01 1.313851028680801392e-02 -4.505980387330055237e-02 -3.186981007456779480e-02 7.297587394714355469e-02 -2.870093584060668945e-01 -3.234437853097915649e-02 1.101246252655982971e-01 -6.946476548910140991e-02 -1.821449249982833862e-01 -1.277289986610412598e-01 -3.223351901397109032e-03 8.425533771514892578e-02 -1.868434101343154907e-01 -7.479216903448104858e-02 6.601283699274063110e-02
-5.868763849139213562e-02 -4.581673443317413330e-02 8.855883032083511353e-03 -6.808849424123764038e-02 -3.265776932239532471e-01 8.673283457756042480e-02 -4.487287104129791260e-01 -6.972153671085834503e-03 7.757995277643203735e-02 -6.932718213647603989e-03 -6.257234513759613037e-02 1.249862909317016602e-01 1.842300407588481903e-02 -1.573940217494964600e-01 -1.977342665195465088e-01 -2.752104699611663818e-01 -5.241863057017326355e-02 -1.389795243740081787e-01 -1.605973839759826660e-01 -1.653595119714736938e-01 1.627117693424224854e-01 -1.384561359882354736e-01 -4.495115578174591064e-02 -2.872725762426853180e-02 1.022591069340705872e-01 -1.800630092620849609e-01 9.296126663684844971e-03 -9.241992980241775513e-02 1.999966502189636230e-01 -4.949177205562591553e-01 -1.730434745550155640e-01 -1.360945403575897217e-01
-9.478750079870223999e-02 -3.014941327273845673e-02 1.668613702058792114e-01 -1.425429135560989380e-01 4.297493100166320801e-01 -6.990111619234085083e-02 -2.703451812267303467e-01 -2.089882791042327881e-01 1.647735536098480225e-01 1.022287011146545410e-01 -2.526849210262298584e-01 -9.191077947616577148e-02 3.190120458602905273e-01 -3.036661632359027863e-02 7.270684838294982910e-02 -1.023084223270416260e-01 -2.057989835739135742e-01 -1.336101740598678589e-01 -9.741372615098953247e-02 -1.911067068576812744e-01 6.480575352907180786e-02 -2.378390170633792877e-02 9.252863377332687378e-02 -1.763283461332321167e-01 4.287248104810714722e-02 1.140744462609291077e-01 -3.137731552124023438e-01 9.085197746753692627e-02 3.652817606925964355e-01 2.659605257213115692e-02 3.009232692420482635e-03 -3.047612309455871582e-02
-2.492501214146614075e-02 -1.169863566756248474e-01 1.722265332937240601e-01 -1.086548641324043274e-01 1.190869435667991638e-01 -1.557105183601379395e-01 -1.873448938131332397e-01 -1.688950955867767334e-01 -1.315527502447366714e-02 4.040172994136810303e-01 -1.706397533416748047e-01 1.865429133176803589e-01 -7.996481843292713165e-03 -3.078914284706115723e-01 6.011315435171127319e-02 1.324644386768341064e-01 -2.304152548313140869e-01 -3.417988717555999756e-01 -2.828072309494018555e-01 -2.983106672763824463e-01 4.090117290616035461e-02 2.181068956851959229e-01 -7.290750741958618164e-02 -1.535472124814987183e-01 1.774685531854629517e-01 -1.276744455099105835e-01 1.205636337399482727e-01 1.198759395629167557e-02 -1.263188570737838745e-02 -2.539974823594093323e-02 1.353261917829513550e-01 -1.474866736680269241e-02
4.112714156508445740e-02 -2.841801941394805908e-01 2.762333452701568604e-01 -1.273791342973709106e-01 -1.901539862155914307e-01 -1.185835003852844238e-01 -3.560123443603515625e-01 3.334829583764076233e-02 2.406501173973083496e-01 2.959711290895938873e-02 -1.828158646821975708e-01 1.132743805646896362e-01 1.671398580074310303e-01 -2.369251400232315063e-01 1.230997592210769653e-01 -1.319100111722946167e-01 4.844475165009498596e-02 -1.066299900412559509e-01 -3.402773141860961914e-01 -4.698967188596725464e-02 -1.246286407113075256e-01 -2.737329304218292236e-01 1.395771950483322144e-01 -2.111359834671020508e-01 -6.551798433065414429e-02 -1.713888049125671387e-01 6.179614365100860596e-02 1.185991391539573669e-01 1.742811650037765503e-01 -1.502319723367691040e-01 -1.718293726444244385e-01 7.086747884750366211e-02
-1.708413660526275635e-01 5.780249461531639099e-02 1.692210584878921509e-01 -1.505887061357498169e-01 2.107868641614913940e-01 1.817147433757781982e-01 -5.990881845355033875e-02 -3.160576820373535156e-01 -1.890326589345932007e-01 1.201036795973777771e-01 1.773600429296493530e-01 2.986764609813690186e-01 -2.674423754215240479e-01 -9.067326039075851440e-02 1.253856271505355835e-01 5.746081471443176270e-03 -7.248766720294952393e-02 3.388239741325378418e-01 -1.739384382963180542e-01 -1.486232876777648926e-01 -7.512105256319046021e-02 -2.290033102035522461e-01 4.276350885629653931e-02 5.215142294764518738e-02 1.328026056289672852e-01 -2.358473092317581177e-01 -9.404640644788742065e-02 2.375188469886779785e-01 1.315307766199111938e-01 -1.574059277772903442e-01 1.989454180002212524e-01 1.170119866728782654e-01
-2.100805379450321198e-02 7.990719377994537354e-02 -2.705012559890747070e-01 8.568199351429939270e-03 1.552082747220993042e-01 -1.128912121057510376e-01 -4.661096930503845215e-01 -4.004940986633300781e-01 1.683674901723861694e-01 3.773854076862335205e-01 -2.496321201324462891e-01 2.139119207859039307e-01 -3.427939489483833313e-02 -8.420878648757934570e-02 1.734798848628997803e-01 -1.011140197515487671e-01 2.596891857683658600e-02 1.256482601165771484e-01 -3.423120081424713135e-02 3.426995873451232910e-02 -9.291852265596389771e-02 -2.494656108319759369e-02 1.601721793413162231e-01 -7.185601443052291870e-02 1.991254836320877075e-02 4.531418159604072571e-02 -2.276370488107204437e-02 2.173331677913665771e-01 1.527257859706878662e-01 -9.039764106273651123e-02 1.862705335952341557e-03 -1.934662610292434692e-01
3.851783648133277893e-02 3.653600346297025681e-03 2.140376269817352295e-01 -1.760152429342269897e-01 -9.555099159479141235e-02 1.247588545083999634e-01 -2.667087912559509277e-01 -3.847748637199401855e-01 1.435309052467346191e-01 9.693135321140289307e-02 8.267597854137420654e-02 2.021126449108123779e-02 -1.065756194293498993e-02 -2.256958633661270142e-01 1.626964807510375977e-01 -3.211261034011840820e-01 8.582683652639389038e-02 1.696155220270156860e-02 -3.606855869293212891e-01 5.089785531163215637e-02 -1.816300600767135620e-01 -3.804412782192230225e-01 -8.757044561207294464e-04 -7.631538808345794678e-02 -7.014143466949462891e-02 1.342411637306213379e-01 9.696069359779357910e-02 2.052365988492965698e-01 1.858851015567779541e-01 -1.250927150249481201e-01 9.594148397445678711e-02 -4.675432667136192322e-02
-1.507792770862579346e-01 -1.878820806741714478e-01 3.458215296268463135e-01 6.379810720682144165e-02 -1.584635674953460693e-01 -3.130903467535972595e-02 -1.913134157657623291e-01 -2.511981725692749023e-01 4.502583295106887817e-03 9.078376740217208862e-02 9.206092357635498047e-02 1.425206661224365234e-01 -2.193742990493774414e-01 -1.659179180860519409e-01 -1.196200251579284668e-01 -1.944170892238616943e-01 -2.165836989879608154e-01 1.266137138009071350e-02 -3.851101696491241455e-01 -7.646863162517547607e-02 -1.445157378911972046e-01 -3.973548710346221924e-01 1.319681555032730103e-01 -1.564761996269226074e-01 6.008236855268478394e-02 -2.305900007486343384e-01 2.937066927552223206e-02 3.063831850886344910e-02 1.708706021308898926e-01 -1.178139671683311462e-01 -5.848991125822067261e-02 2.678952552378177643e-02
-1.899968236684799194e-01 1.538253296166658401e-02 1.012133955955505371e-01 7.340561598539352417e-02 -1.542371660470962524e-01 1.577610522508621216e-01 -2.658728659152984619e-01 -3.054288625717163086e-01 1.793217658996582031e-02 3.086735904216766357e-01 -3.649015724658966064e-02 -1.023031845688819885e-01 -1.660280823707580566e-01 -3.190685808658599854e-01 1.597648561000823975e-01 1.355704367160797119e-01 -1.005776450037956238e-01 -8.669476956129074097e-02 -1.175350695848464966e-01 -1.519290059804916382e-01 -1.830692440271377563e-01 -2.062627971172332764e-01 3.136475086212158203e-01 -1.689205169677734375e-01 -8.235599845647811890e-02 -2.268190085887908936e-01 -2.706809341907501221e-01 1.060587614774703979e-01 1.521665006875991821e-01 -5.754450336098670959e-02 1.074779257178306580e-01 1.282444894313812256e-01
-2.555358409881591797e-01 1.453426927328109741e-01 1.542573571205139160e-01 1.297734081745147705e-01 5.716084688901901245e-02 7.532770931720733643e-02 -4.492490291595458984e-01 -2.145969569683074951e-01 5.308176204562187195e-02 -5.919208750128746033e-03 4.777922481298446655e-02 2.386654466390609741e-01 -3.413858115673065186e-01 -2.765856981277465820e-01 1.722536794841289520e-02 -3.772162497043609619e-01 -1.476980149745941162e-01 1.260316818952560425e-01 -8.896035701036453247e-02 -4.031989350914955139e-02 -7.656606286764144897e-02 -3.517958894371986389e-02 -1.747808754444122314e-01 -1.538256257772445679e-01 6.435938179492950439e-02 -2.519706487655639648e-01 -1.638219058513641357e-01 5.872847046703100204e-03 1.035570800304412842e-01 -4.451685398817062378e-02 2.549133263528347015e-02 -4.455155879259109497e-02
-6.706581264734268188e-02 -3.795652091503143311e-02 3.842950984835624695e-02 -1.703620254993438721e-01 2.514657974243164062e-01 6.301541626453399658e-02 -9.088584035634994507e-02 -2.399510741233825684e-01 1.968191415071487427e-01 2.538305521011352539e-01 6.482914090156555176e-02 -8.147505670785903931e-02 -6.943040341138839722e-02 -1.903896480798721313e-01 2.165731228888034821e-02 -4.067759960889816284e-02 -1.016029417514801025e-01 4.667660593986511230e-02 -2.968224883079528809e-01 -1.600487977266311646e-01 -3.352608680725097656e-01 -6.354656815528869629e-02 -1.071660742163658142e-01 -1.846588999032974243e-01 2.760904133319854736e-01 -8.147497475147247314e-02 2.744108438491821289e-01 1.965716034173965454e-01 -7.296019792556762695e-02 -3.882625997066497803e-01 -2.815031446516513824e-02 1.772161871194839478e-01
8.916855603456497192e-02 -1.565288454294204712e-01 4.880034923553466797e-02 -1.480338126420974731e-01 -1.649648100137710571e-01 -7.894865423440933228e-02 -1.274015009403228760e-01 1.698413118720054626e-02 9.309431537985801697e-03 1.504134833812713623e-01 -1.270425617694854736e-01 3.582264184951782227e-01 9.468138962984085083e-02 -2.535579204559326172e-01 -1.349958777427673340e-01 1.927861124277114868e-01 -1.678408831357955933e-01 8.463609218597412109e-02 -1.649478971958160400e-01 -1.802585422992706299e-01 3.162639681249856949e-03 1.702411174774169922e-01 -1.947394199669361115e-02 -3.697466254234313965e-01 4.305418729782104492e-01 1.508614867925643921e-01 8.663479983806610107e-02 1.574865877628326416e-01 1.695738881826400757e-01 -2.284572422504425049e-01 -9.975557215511798859e-03 1.219156607985496521e-01
-3.324094926938414574e-03 -1.262040883302688599e-01 3.583728373050689697e-01 -3.082549013197422028e-02 2.634523510932922363e-01 -4.547985270619392395e-03 -3.526619374752044678e-01 -1.644771695137023926e-01 -3.468757122755050659e-02 1.587789952754974365e-01 -1.885197125375270844e-02 2.541838884353637695e-01 1.506129354238510132e-01 -1.707147359848022461e-01 2.694492042064666748e-02 -8.051708340644836426e-03 -1.699218004941940308e-01 -1.561141014099121094e-01 -1.346541494131088257e-01 -2.500354051589965820e-01 2.693265378475189209e-01 2.024126648902893066e-01 -1.668477207422256470e-01 -3.078782856464385986e-01 -2.044555991888046265e-01 -1.217303052544593811e-02 3.944136947393417358e-02 1.912560127675533295e-02 3.109392337501049042e-02 1.524481922388076782e-02 1.140806153416633606e-01 2.484292536973953247e-01
4.171151667833328247e-02 -1.542430371046066284e-01 3.190745413303375244e-02 -1.920014768838882446e-01 -1.470045745372772217e-01 -1.350057125091552734e-01 -2.461178302764892578e-01 -3.553548455238342285e-01 -3.800161182880401611e-02 1.932975649833679199e-01 -3.135566413402557373e-01 2.089599967002868652e-01 3.153743222355842590e-02 -2.066804915666580200e-01 -1.117367893457412720e-01 2.529736049473285675e-02 -1.737318933010101318e-01 -3.080377578735351562e-01 -3.568047285079956055e-01 -2.878436744213104248e-01 1.575255542993545532e-01 -4.514832794666290283e-02 -1.421249359846115112e-01 -2.391549646854400635e-01 -1.508874539285898209e-02 -3.774452582001686096e-02 3.503546491265296936e-02 -7.128533907234668732e-03 -1.374199539422988892e-01 1.164628891274333000e-03 5.677344650030136108e-02 8.804417401552200317e-02
9.849435836076736450e-02 -1.453574597835540771e-01 3.879533112049102783e-01 -2.694933302700519562e-02 -5.231636762619018555e-02 -2.016063779592514038e-01 -4.474057257175445557e-01 -6.773238070309162140e-03 -7.805211842060089111e-02 2.777083218097686768e-01 7.388250436633825302e-03 2.285810410976409912e-01 1.453801095485687256e-01 2.778151817619800568e-02 1.366451382637023926e-01 -7.597260642796754837e-03 8.071421831846237183e-02 1.255488116294145584e-02 -1.400175690650939941e-01 -1.715482026338577271e-01 2.014402747154235840e-01 5.657935142517089844e-02 1.922227256000041962e-02 -2.591972611844539642e-02 1.089205406606197357e-02 1.103177368640899658e-01 4.760872200131416321e-02 4.540874660015106201e-01 -3.745008632540702820e-02 -2.586342692375183105e-01 3.737475350499153137e-02 8.492843806743621826e-02
-8.972136676311492920e-02 -2.445408403873443604e-01 8.410493284463882446e-02 -1.652380079030990601e-01 -8.185159415006637573e-03 6.064896658062934875e-02 -2.163233458995819092e-01 -1.912674456834793091e-01 -1.607594937086105347e-01 5.075721740722656250e-01 -5.068472027778625488e-02 3.336840495467185974e-02 1.034622788429260254e-01 -2.608113884925842285e-01 -1.457681953907012939e-01 -5.098630860447883606e-02 8.576126769185066223e-03 -2.349251359701156616e-01 -3.249304294586181641e-01 -2.271654009819030762e-01 1.631248593330383301e-01 -1.698220372200012207e-01 -2.059412561357021332e-02 -5.235548689961433411e-02 2.846653759479522705e-01 -2.005149126052856445e-01 -3.477435186505317688e-02 -2.416742406785488129e-02 -8.231005072593688965e-02 -5.425204709172248840e-02 6.091072037816047668e-02 1.157310977578163147e-01
-1.325652897357940674e-01 -7.280357182025909424e-02 2.338219583034515381e-01 -1.511013805866241455e-01 8.372300863265991211e-02 6.556119024753570557e-02 -1.785556077957153320e-01 -2.477503418922424316e-01 -1.517927274107933044e-02 1.373582184314727783e-01 -2.258634120225906372e-01 -1.422348171472549438e-01 -1.640002429485321045e-01 -3.455587625503540039e-01 -2.640097439289093018e-01 7.831891626119613647e-02 -1.736960411071777344e-01 3.483864367008209229e-01 2.681410498917102814e-02 -1.684245914220809937e-01 2.139337174594402313e-02 -1.194589734077453613e-01 1.142715886235237122e-01 2.312181890010833740e-02 -8.036623150110244751e-02 -8.970822393894195557e-02 -3.124646842479705811e-01 3.630090057849884033e-01 1.262423992156982422e-01 -8.548599667847156525e-03 5.748523399233818054e-02 -1.019123792648315430e-01
-1.462190300226211548e-01 8.988238871097564697e-02 3.602527081966400146e-01 4.704299941658973694e-02 2.355231642723083496e-01 -1.421178281307220459e-01 -2.156633883714675903e-01 -1.544567793607711792e-01 2.078084051609039307e-01 2.128155678510665894e-01 1.032980680465698242e-01 3.315969556570053101e-02 -1.909650713205337524e-01 -2.972027957439422607e-01 -7.789535820484161377e-02 -1.308507025241851807e-01 8.610441535711288452e-02 -3.624461293220520020e-01 -2.217460423707962036e-01 -4.999719932675361633e-02 -3.736039996147155762e-02 -1.831646412611007690e-01 -4.037785157561302185e-02 -1.334861367940902710e-01 -5.909925326704978943e-02 -1.381781883537769318e-02 1.529982835054397583e-01 9.946322441101074219e-02 3.346791863441467285e-01 -3.988227248191833496e-02 -2.040912806987762451e-01 8.481131494045257568e-02
-8.777351677417755127e-02 7.920207828283309937e-02 3.961452841758728027e-01 -1.004663854837417603e-01 2.260736376047134399e-01 5.928822234272956848e-02 -1.236291527748107910e-01 -2.044737040996551514e-01 5.271072313189506531e-02 5.036718770861625671e-02 -2.082812190055847168e-01 1.888007521629333496e-01 -3.621536791324615479e-01 -2.783984839916229248e-01 -3.937925100326538086e-01 -8.443362265825271606e-02 -2.398380637168884277e-01 5.544488504528999329e-02 -6.274809688329696655e-02 -1.074009109288454056e-02 -9.861481189727783203e-02 -3.367924690246582031e-01 -3.851947560906410217e-02 -3.309131413698196411e-02 -5.786500126123428345e-02 -1.097056716680526733e-01 -8.612804859876632690e-02 9.410070627927780151e-02 6.639900803565979004e-02 -2.564866095781326294e-02 1.573946774005889893e-01 -1.404199190437793732e-02
-1.599683314561843872e-01 1.393444836139678955e-02 3.882359564304351807e-01 -2.811865210533142090e-01 -6.282197684049606323e-02 -1.138737127184867859e-01 -2.228130400180816650e-01 -5.304346606135368347e-02 3.324695825576782227e-01 2.319896668195724487e-01 -1.409472227096557617e-01 2.708677053451538086e-01 -1.729544550180435181e-01 1.848341971635818481e-01 -1.181754246354103088e-01 -9.392830729484558105e-02 -1.728985756635665894e-01 4.937483370304107666e-02 -7.494886964559555054e-02 2.494714781641960144e-02 6.048863008618354797e-02 1.433917433023452759e-01 1.714089959859848022e-01 7.476827502250671387e-02 2.190659046173095703e-01 -1.622841060161590576e-01 4.236651584506034851e-02 1.669231504201889038e-01 2.737101912498474121e-01 -1.747652590274810791e-01 4.825612157583236694e-02 1.451146453619003296e-01
3.426828235387802124e-02 -1.382053345441818237e-01 6.396672129631042480e-02 1.225638166069984436e-01 1.540886759757995605e-01 2.243087291717529297e-01 -1.554558128118515015e-01 -4.358680173754692078e-02 8.325985819101333618e-02 -1.320700496435165405e-01 -7.235033810138702393e-02 1.750730425119400024e-01 -1.416900157928466797e-01 -3.846820592880249023e-01 2.342571616172790527e-01 -1.014334186911582947e-01 -3.637765049934387207e-01 -1.465862840414047241e-01 -4.272351562976837158e-01 3.948825411498546600e-03 4.850960522890090942e-02 -2.906700372695922852e-01 2.104931175708770752e-01 -4.316500201821327209e-02 -9.420088678598403931e-02 9.999436885118484497e-02 9.164956212043762207e-02 2.311157733201980591e-01 -1.032384559512138367e-01 -5.531327053904533386e-02 4.732733592391014099e-02 -3.134232386946678162e-02
-2.402319014072418213e-01 -7.401942461729049683e-02 3.734481334686279297e-02 -3.806522488594055176e-02 -3.471299633383750916e-02 -1.116962879896163940e-01 -3.170932456851005554e-02 2.988885529339313507e-02 -2.479808591306209564e-02 2.790720760822296143e-01 -1.871903389692306519e-01 1.349256783723831177e-01 -2.763035595417022705e-01 -2.710943520069122314e-01 -2.484956979751586914e-01 2.232069373130798340e-01 -1.230688095092773438e-01 2.633584477007389069e-02 -4.174625873565673828e-02 -2.125952839851379395e-01 1.131983324885368347e-01 -2.770029306411743164e-01 -3.874074295163154602e-02 -2.556083500385284424e-01 4.256494939327239990e-01 -1.787354350090026855e-01 1.209107562899589539e-01 5.339052528142929077e-02 1.501895189285278320e-01 -2.140885442495346069e-01 -2.393194660544395447e-02 -8.074854314327239990e-02
-1.177427023649215698e-01 -1.433655619621276855e-01 -8.045312017202377319e-03 -1.520954817533493042e-01 5.048400163650512695e-02 -7.678012363612651825e-03 -2.970544993877410889e-01 -3.281156122684478760e-01 2.039652615785598755e-01 1.210437566041946411e-01 -2.391544878482818604e-01 -1.269990652799606323e-01 1.318583637475967407e-01 -2.813790552318096161e-02 -1.589428782463073730e-01 5.611301213502883911e-02 -4.404188320040702820e-02 -3.424650132656097412e-01 -8.280634135007858276e-02 -4.572381079196929932e-02 1.726777851581573486e-01 -1.563064008951187134e-01 6.764905154705047607e-02 -2.961992919445037842e-01 1.948481239378452301e-02 -1.577931195497512817e-01 1.631408035755157471e-01 3.769045323133468628e-02 3.160699009895324707e-01 -3.128798902034759521e-01 1.977270394563674927e-01 -5.269169807434082031e-02
-1.950200796127319336e-01 4.606295377016067505e-02 2.566815018653869629e-01 -4.253169521689414978e-02 -1.920891255140304565e-01 3.764510899782180786e-02 -7.145085185766220093e-02 -3.266974091529846191e-01 -1.376646161079406738e-01 2.989405393600463867e-01 -9.687106311321258545e-02 1.323626041412353516e-01 -1.891339570283889771e-01 -1.536228358745574951e-01 -2.954076826572418213e-01 -8.372554183006286621e-02 -2.188632637262344360e-01 -1.342607587575912476e-01 -7.946951687335968018e-02 -2.047502100467681885e-01 -2.363646179437637329e-01 2.055847272276878357e-02 5.621044337749481201e-02 -3.607560694217681885e-01 -1.189458146691322327e-01 -7.832930982112884521e-02 -1.517243832349777222e-01 2.496349960565567017e-01 -1.240714266896247864e-01 -1.833624579012393951e-02 6.450627744197845459e-02 1.544600427150726318e-01
-2.818964719772338867e-01 2.392764389514923096e-01 1.819300055503845215e-01 2.728914376348257065e-03 2.223987281322479248e-01 9.669311344623565674e-03 -2.996726930141448975e-01 2.161319600418210030e-03 1.718577593564987183e-01 2.492225021123886108e-01 -4.432247579097747803e-02 1.089770570397377014e-01 -1.396378427743911743e-01 -2.525388598442077637e-01 -7.777629047632217407e-02 -1.050136610865592957e-01 7.798290252685546875e-02 -3.134578764438629150e-01 -2.916145324707031250e-01 6.864537298679351807e-02 -7.292774505913257599e-03 -1.100727245211601257e-01 -5.025038495659828186e-02 -1.297499388456344604e-01 -1.896451413631439209e-01 -4.393536970019340515e-02 6.597121804952621460e-02 2.900228798389434814e-01 2.717259526252746582e-01 -1.018622294068336487e-01 -2.168724089860916138e-01 -4.183024168014526367e-02
-7.019118964672088623e-02 -1.088177785277366638e-01 2.267312109470367432e-01 -7.507362868636846542e-03 -1.172939911484718323e-01 2.710730209946632385e-02 1.412896625697612762e-02 -1.650272496044635773e-02 8.932595700025558472e-02 -2.628670074045658112e-02 9.826101362705230713e-02 2.743009626865386963e-01 9.843894094228744507e-02 2.495813416317105293e-03 -1.093786284327507019e-01 2.312700003385543823e-01 -3.370537757873535156e-01 1.390377134084701538e-01 -5.331714749336242676e-01 -4.015921056270599365e-02 9.573650360107421875e-02 1.702580302953720093e-01 9.483954310417175293e-02 -1.143034622073173523e-01 7.760363072156906128e-02 6.235118582844734192e-02 -6.797703355550765991e-02 3.569478988647460938e-01 1.174030750989913940e-01 -2.614352703094482422e-01 1.963386386632919312e-01 8.021117001771926880e-02
1.505486518144607544e-01 -2.812151014804840088e-01 7.418777048587799072e-02 -2.212599366903305054e-01 -1.057013943791389465e-01 4.296826571226119995e-02 -3.251048028469085693e-01 -1.759737581014633179e-01 -1.682063937187194824e-01 4.317514002323150635e-01 -1.114760432392358780e-02 2.120870202779769897e-01 9.670780040323734283e-03 -1.412902474403381348e-01 -1.857751794159412384e-02 -2.537724375724792480e-01 5.989386886358261108e-02 -1.598425060510635376e-01 -2.171398997306823730e-01 -2.812859117984771729e-01 2.103132754564285278e-01 -1.067101955413818359e-01 5.202600359916687012e-02 -2.611230313777923584e-01 9.368832979816943407e-05 5.182106047868728638e-02 6.046536192297935486e-02 -7.492978125810623169e-03 7.339122891426086426e-02 -2.140308730304241180e-02 2.027642577886581421e-01 -1.192905604839324951e-01
-2.845963835716247559e-01 9.237325191497802734e-02 2.854664027690887451e-01 -1.454169005155563354e-01 5.965369194746017456e-02 -4.089679196476936340e-02 -2.714576125144958496e-01 -2.791175842285156250e-01 -2.696807980537414551e-01 3.867340981960296631e-01 -9.718650579452514648e-02 1.025141775608062744e-01 1.734592765569686890e-01 -3.639294579625129700e-02 -1.535092741250991821e-01 -1.926157474517822266e-01 -1.894893944263458252e-01 3.634562948718667030e-03 -3.865722417831420898e-01 -1.432738155126571655e-01 4.139164928346872330e-03 -1.978968828916549683e-01 1.348536647856235504e-02 3.919810429215431213e-02 5.977990105748176575e-02 -9.416696429252624512e-02 -1.570555865764617920e-01 9.739154577255249023e-02 -9.887093305587768555e-02 9.276402741670608521e-02 -5.024948343634605408e-02 4.901471361517906189e-02
-1.147091165184974670e-01 -3.065015077590942383e-01 -1.725683957338333130e-01 -6.410896778106689453e-02 6.952221691608428955e-02 1.859850436449050903e-01 -4.630011618137359619e-01 -2.423254102468490601e-01 5.256657674908638000e-02 2.902692854404449463e-01 -1.854099929332733154e-01 2.507424652576446533e-01 5.836437642574310303e-02 -9.464001655578613281e-02 -8.172521367669105530e-03 2.260424941778182983e-01 -6.310753058642148972e-03 1.982919573783874512e-01 -1.951796002686023712e-02 8.347224444150924683e-02 -4.418345633894205093e-03 -1.959840022027492523e-02 2.395924031734466553e-01 -1.157012134790420532e-01 1.528233587741851807e-01 -1.735211014747619629e-01 -1.322411447763442993e-01 7.900348305702209473e-02 3.109931051731109619e-01 -2.666531503200531006e-02 4.083532467484474182e-02 6.714270263910293579e-02
-3.084342181682586670e-01 2.505063824355602264e-02 2.634278237819671631e-01 6.528425961732864380e-03 -1.176497638225555420e-01 -2.583392262458801270e-01 -1.965357065200805664e-01 -2.333510667085647583e-01 7.135338336229324341e-02 1.110848113894462585e-01 -2.958687245845794678e-01 8.196541666984558105e-02 -1.187777817249298096e-01 -7.060270011425018311e-02 -1.098204329609870911e-01 -2.466148696839809418e-02 -4.433709979057312012e-01 -3.736392036080360413e-02 -1.761444807052612305e-01 1.072046011686325073e-01 -1.802587322890758514e-02 2.927509136497974396e-02 7.255583256483078003e-02 1.814642846584320068e-01 5.605540424585342407e-02 -1.745269745588302612e-01 -2.211714684963226318e-01 3.499735146760940552e-02 3.444055840373039246e-02 -3.744547367095947266e-01 -3.220452694222331047e-03 -1.125574409961700439e-01
-2.775683999061584473e-03 1.681776940822601318e-01 1.588631719350814819e-01 2.311570644378662109e-01 -1.384450346231460571e-01 -1.578132510185241699e-01 -2.098335921764373779e-01 -2.369953691959381104e-01 -1.031743641942739487e-02 2.361105531454086304e-01 -2.655680477619171143e-02 2.744980156421661377e-01 4.164416342973709106e-02 -2.438074052333831787e-01 1.348859816789627075e-01 -6.332276016473770142e-02 -1.641071438789367676e-01 -9.738582372665405273e-02 -2.579994499683380127e-01 -2.193618938326835632e-02 -2.451813966035842896e-01 -1.441033631563186646e-01 -2.369048297405242920e-01 -1.391239613294601440e-01 2.374173402786254883e-01 -3.494831174612045288e-02 -7.157761603593826294e-02 4.700518772006034851e-02 4.932777583599090576e-02 -3.215074837207794189e-01 2.465662509202957153e-01 2.052893489599227905e-01
4.937238059937953949e-03 2.745322883129119873e-02 1.983396559953689575e-01 1.845174282789230347e-01 1.145685538649559021e-01 -2.395088672637939453e-01 -2.087477445602416992e-01 -6.353066861629486084e-02 2.055322080850601196e-01 -1.165570467710494995e-01 -3.091871142387390137e-01 1.307832300662994385e-01 -2.032248079776763916e-01 -3.239763379096984863e-01 -1.173805966973304749e-01 -1.777268201112747192e-01 -2.777917087078094482e-01 1.467687040567398071e-01 -1.894774883985519409e-01 -1.962261945009231567e-01 -2.543861791491508484e-02 -3.352492451667785645e-01 -1.492182910442352295e-01 2.282815985381603241e-02 4.382846131920814514e-02 -1.641531586647033691e-01 -1.236793100833892822e-01 1.775120496749877930e-01 1.767091266810894012e-02 -1.748543679714202881e-01 4.048914089798927307e-02 -1.744598895311355591e-01
-2.446314692497253418e-01 1.179304644465446472e-01 1.348060071468353271e-01 -2.495781704783439636e-02 -1.031154692173004150e-01 -2.574803531169891357e-01 -1.544067710638046265e-01 -2.775272727012634277e-01 -2.776269614696502686e-01 2.163470955565571785e-03 2.282150834798812866e-02 1.633397340774536133e-01 -1.490922719240188599e-01 -2.477000355720520020e-01 3.310645744204521179e-02 -1.015068441629409790e-01 -1.217364147305488586e-01 -1.200292706489562988e-01 -3.779672384262084961e-01 -9.505800157785415649e-02 -2.190984189510345459e-01 -2.737675309181213379e-01 -5.058814585208892822e-02 -1.350923031568527222e-01 2.671352326869964600e-01 -1.827083975076675415e-01 -7.129224017262458801e-03 9.833295643329620361e-02 1.436481326818466187e-01 -2.316175848245620728e-01 -3.616625815629959106e-02 -1.243299171328544617e-01
-8.698702603578567505e-02 -9.724325500428676605e-03 -1.153428182005882263e-01 9.627926349639892578e-02 -1.591844260692596436e-01 7.736967504024505615e-02 -3.227944374084472656e-01 -1.414625346660614014e-01 3.658944368362426758e-01 1.856471002101898193e-01 -1.623665839433670044e-01 9.164950996637344360e-02 8.751685172319412231e-02 -2.524107992649078369e-01 -1.040625423192977905e-01 1.707316190004348755e-01 -2.606736719608306885e-01 -3.843699581921100616e-03 -2.339946180582046509e-01 -2.698193788528442383e-01 2.966175973415374756e-01 -8.722837269306182861e-02 1.525571942329406738e-01 -1.090971902012825012e-01 -3.372365981340408325e-02 3.334826231002807617e-02 1.136831492185592651e-01 -1.059488430619239807e-01 4.560898616909980774e-02 -3.650394380092620850e-01 1.082247346639633179e-01 6.584898103028535843e-03
1.256946823559701443e-03 -5.589835345745086670e-02 -1.393190473318099976e-01 -1.894588917493820190e-01 1.743028163909912109e-01 -1.776759140193462372e-02 -3.545772135257720947e-01 -1.404971927404403687e-01 2.867039442062377930e-01 -9.687380492687225342e-02 -1.140776798129081726e-01 3.786289989948272705e-01 -1.996827684342861176e-02 -2.183998227119445801e-01 2.664831280708312988e-01 1.609498113393783569e-01 -1.397939175367355347e-01 -9.123360365629196167e-02 -1.962253153324127197e-01 -2.719094455242156982e-01 -1.823085397481918335e-01 1.417160779237747192e-01 1.775125265121459961e-01 -3.188681304454803467e-01 4.921120032668113708e-02 9.220471233129501343e-02 -1.131151318550109863e-01 -1.333514321595430374e-02 5.234082415699958801e-02 -1.153080612421035767e-01 -1.782371313311159611e-03 -7.541719824075698853e-02
-1.256216317415237427e-02 -1.582150161266326904e-01 1.229858919978141785e-01 -7.099491357803344727e-02 -7.516925781965255737e-02 4.702057316899299622e-02 -4.033991694450378418e-01 -1.596342474222183228e-01 -7.792792469263076782e-02 8.835829794406890869e-02 -1.343150734901428223e-01 -9.036698937416076660e-02 1.825479269027709961e-01 1.738055646419525146e-01 -5.196901038289070129e-02 4.285919964313507080e-01 -1.287913918495178223e-01 -2.315526455640792847e-01 -3.540280461311340332e-01 -1.197335273027420044e-01 1.254849284887313843e-01 -1.535119116306304932e-01 -5.739509314298629761e-02 1.729149022139608860e-03 -9.008228778839111328e-02 -1.573769599199295044e-01 5.910411849617958069e-02 1.280149370431900024e-01 2.780834138393402100e-01 -2.825087606906890869e-01 -5.324553325772285461e-02 5.773049965500831604e-02
3.114998638629913330e-01 -1.379865258932113647e-01 1.486835926771163940e-01 6.460408121347427368e-02 -3.508691489696502686e-02 7.424505054950714111e-02 -3.640649914741516113e-01 -1.806698590517044067e-01 -1.610796153545379639e-01 5.412726197391748428e-03 -3.327750563621520996e-01 3.648810833692550659e-02 -1.292294263839721680e-01 -1.109689027070999146e-01 -1.327224522829055786e-01 -1.003431528806686401e-01 -3.126360774040222168e-01 -1.297049373388290405e-01 -3.006697073578834534e-02 -3.688617348670959473e-01 9.245414286851882935e-02 -1.139591783285140991e-01 1.132920682430267334e-01 7.606666535139083862e-02 -2.343298494815826416e-01 -2.315664440393447876e-01 1.585464179515838623e-01 2.383163124322891235e-01 2.072138339281082153e-02 -9.027135372161865234e-02 -1.504207123070955276e-02 -4.573272541165351868e-03
1.304579526185989380e-01 -2.129153907299041748e-01 2.296685576438903809e-01 -1.177246049046516418e-01 -3.667688369750976562e-02 -5.223888158798217773e-02 -9.387934207916259766e-02 -6.954728811979293823e-02 -8.953206986188888550e-02 1.829268187284469604e-01 -1.902673691511154175e-01 3.333963751792907715e-01 -7.783035188913345337e-02 -1.639750152826309204e-01 9.782614558935165405e-02 6.442844867706298828e-03 -9.298204677179455757e-04 1.200376730412244797e-02 -2.478479593992233276e-01 -1.226094663143157959e-01 2.671441435813903809e-01 1.145221814513206482e-01 4.396970570087432861e-02 -2.609163224697113037e-01 5.502173304557800293e-01 -2.936711162328720093e-02 1.220774929970502853e-02 1.594402492046356201e-01 1.640640795230865479e-01 -1.304372251033782959e-01 -1.310079395771026611e-01 2.372026070952415466e-02
-4.206679463386535645e-01 -4.544831812381744385e-02 1.071346327662467957e-01 -1.521857231855392456e-01 3.738939762115478516e-01 6.542563438415527344e-02 -1.793580800294876099e-01 -5.390199273824691772e-02 1.266883909702301025e-01 8.992847055196762085e-02 6.711416691541671753e-02 1.719773858785629272e-01 1.092667430639266968e-01 5.353442952036857605e-02 -2.106343656778335571e-01 -1.378800570964813232e-01 -4.064838215708732605e-02 -2.443769872188568115e-01 -2.311831712722778320e-01 -1.117565706372261047e-01 6.528945267200469971e-02 -2.100370228290557861e-01 -1.042322814464569092e-01 -1.521812677383422852e-01 -4.223763197660446167e-02 -2.417482137680053711e-01 2.784565463662147522e-02 2.147324830293655396e-01 3.691476285457611084e-01 5.389279872179031372e-02 -5.971599742770195007e-02 -1.059285327792167664e-01
-1.195990964770317078e-01 1.328928470611572266e-01 2.014617472887039185e-01 -9.069647639989852905e-02 4.859958961606025696e-02 1.121485978364944458e-01 -4.149674177169799805e-01 -3.969911336898803711e-01 -7.370215654373168945e-02 9.945529699325561523e-02 1.593485027551651001e-01 1.849143356084823608e-01 -1.141487434506416321e-02 -1.395019888877868652e-01 5.686694756150245667e-02 -8.315486460924148560e-02 -1.537966132164001465e-01 2.635287344455718994e-01 -1.535651385784149170e-01 -2.167250663042068481e-01 -1.047967299818992615e-01 -1.087601855397224426e-01 -9.709301590919494629e-02 -8.777689933776855469e-02 -3.586408495903015137e-02 -2.849807441234588623e-01 -3.591276109218597412e-01 5.069531500339508057e-02 1.337483227252960205e-01 -7.175684720277786255e-02 8.913591504096984863e-02 1.456496566534042358e-01
1.855096668004989624e-01 1.421874016523361206e-01 2.043866813182830811e-01 -5.181530490517616272e-02 1.292315274477005005e-01 9.638752043247222900e-02 -3.001174032688140869e-01 -2.922534011304378510e-02 -2.679391950368881226e-02 2.459889352321624756e-01 1.347036287188529968e-02 3.160255849361419678e-01 -9.612389653921127319e-02 -2.498031705617904663e-01 1.132985800504684448e-01 2.339039593935012817e-01 -2.847127020359039307e-01 5.572643876075744629e-02 -1.133704856038093567e-01 -1.320621073246002197e-01 1.881902068853378296e-01 -3.192197680473327637e-01 -7.733755558729171753e-02 9.724284522235393524e-03 3.983789682388305664e-02 -7.685161381959915161e-02 -2.954087257385253906e-01 2.237011790275573730e-01 2.297290861606597900e-01 1.032550167292356491e-02 1.066274568438529968e-02 1.669520586729049683e-01
-1.453647166490554810e-01 -2.357809245586395264e-01 -2.363462746143341064e-02 -1.959551125764846802e-01 -5.728065222501754761e-02 1.428748816251754761e-01 4.941239487379789352e-03 9.828609228134155273e-02 9.167507290840148926e-02 -9.884794801473617554e-02 -2.092019766569137573e-01 8.850415237247943878e-03 2.513239718973636627e-02 -2.753812670707702637e-01 6.456160545349121094e-02 -3.440067544579505920e-02 -4.571876823902130127e-01 -1.989853568375110626e-02 -3.531787097454071045e-01 -2.693413496017456055e-01 -2.463567256927490234e-02 -2.107656896114349365e-01 -1.529815793037414551e-01 -1.701024826616048813e-03 2.209112048149108887e-01 -2.602169811725616455e-01 1.079931408166885376e-01 2.675256729125976562e-01 6.826788932085037231e-02 -1.245859041810035706e-01 -5.514822527766227722e-02 9.487380087375640869e-02
-5.363363027572631836e-02 5.858056619763374329e-02 2.798907756805419922e-01 -1.875466108322143555e-02 -5.108009651303291321e-02 1.240249723196029663e-01 -2.239672988653182983e-01 -4.505446553230285645e-01 -1.114039048552513123e-01 8.620797097682952881e-02 -1.464635133743286133e-01 -7.105551660060882568e-03 -1.678681522607803345e-01 -2.694757878780364990e-01 -1.243018582463264465e-01 1.491674128919839859e-02 7.515597343444824219e-02 -9.764283895492553711e-02 -4.299542605876922607e-01 -1.188019067049026489e-01 -2.177263051271438599e-01 -3.102177679538726807e-01 1.943511813879013062e-01 3.754108026623725891e-02 4.274469241499900818e-02 -7.389461249113082886e-02 6.159996241331100464e-02 1.665289103984832764e-01 1.580000966787338257e-01 -5.954864248633384705e-02 1.447868943214416504e-01 -2.787702716886997223e-02
3.933268412947654724e-02 2.789103612303733826e-02 1.691987854428589344e-03 -4.040292203426361084e-01 1.753451079130172729e-01 1.055726483464241028e-01 -3.376270234584808350e-01 1.275597512722015381e-02 2.024911195039749146e-01 -1.073177680373191833e-01 -5.906961485743522644e-02 -9.170081466436386108e-02 -1.063822209835052490e-02 -6.705207377672195435e-02 -7.882548868656158447e-02 -1.058663874864578247e-01 7.521821651607751846e-03 -2.922447323799133301e-01 -1.718807667493820190e-01 -2.924511730670928955e-01 -1.748753637075424194e-01 1.007930338382720947e-01 1.393580883741378784e-01 -1.213803589344024658e-01 2.363147437572479248e-01 -1.906725168228149414e-01 -7.746806740760803223e-02 3.283174037933349609e-01 3.063004612922668457e-01 -1.260587722063064575e-01 -2.823911793529987335e-02 2.596264937892556190e-03
8.188708126544952393e-02 2.327534556388854980e-01 1.387982964515686035e-01 -6.036411225795745850e-02 1.266217976808547974e-01 7.047720253467559814e-02 -1.431814432144165039e-01 -1.067228168249130249e-01 6.047153845429420471e-03 1.856985539197921753e-01 -7.822302728891372681e-02 3.613666892051696777e-01 -8.625070005655288696e-02 -3.674473762512207031e-01 1.581760048866271973e-01 1.070441082119941711e-01 -2.859828472137451172e-01 1.352714449167251587e-01 -1.689998060464859009e-01 -1.601395159959793091e-01 1.304413080215454102e-01 -2.206373214721679688e-01 -1.422465443611145020e-01 -5.217652767896652222e-02 -2.530760504305362701e-02 -1.374846510589122772e-02 -3.034942150115966797e-01 3.075354695320129395e-01 2.558301985263824463e-01 9.304774552583694458e-02 4.480834677815437317e-02 8.116172999143600464e-02
-1.415283186361193657e-03 1.097049638628959656e-01 1.092294380068778992e-01 1.004627943038940430e-01 -1.916516423225402832e-01 3.003105521202087402e-02 -2.096188515424728394e-01 -4.184061884880065918e-01 -2.901225164532661438e-02 2.405703961849212646e-01 -1.082092598080635071e-01 5.452771857380867004e-02 -8.108758181333541870e-02 -2.603471875190734863e-01 1.413566768169403076e-01 6.419292837381362915e-02 8.042409271001815796e-02 -2.132112383842468262e-01 -1.967626959085464478e-01 -9.752909094095230103e-02 -1.966485679149627686e-01 -2.518069744110107422e-01 2.604528069496154785e-01 -7.586713880300521851e-02 -3.258251398801803589e-02 -1.170003116130828857e-01 -1.826440691947937012e-01 1.498998403549194336e-01 2.694869935512542725e-01 -2.529915273189544678e-01 2.222473323345184326e-01 7.086365669965744019e-02
-3.859921172261238098e-02 -2.088288664817810059e-01 2.044426500797271729e-01 -1.439723670482635498e-01 1.090165972709655762e-01 -5.046080425381660461e-02 -1.306462287902832031e-01 6.230160221457481384e-02 8.867887407541275024e-02 -8.115191757678985596e-02 -2.142032682895660400e-01 2.586534060537815094e-02 6.969203054904937744e-02 -3.233011364936828613e-01 9.560360014438629150e-02 7.653470151126384735e-03 -4.321740269660949707e-01 9.256333857774734497e-02 -4.695956110954284668e-01 -1.705953180789947510e-01 -1.096779759973287582e-02 -2.931112945079803467e-01 -2.637152373790740967e-02 -7.926507294178009033e-02 1.172909289598464966e-01 -1.060414835810661316e-01 1.064210087060928345e-01 2.622051239013671875e-01 5.756679177284240723e-02 7.670070976018905640e-02 1.968178525567054749e-02 -1.573943346738815308e-01
-6.122809136286377907e-04 8.671870082616806030e-02 2.293224334716796875e-01 1.938669234514236450e-01 -1.822460740804672241e-01 -1.903061270713806152e-01 -2.066669464111328125e-01 -2.094544768333435059e-01 1.962961256504058838e-02 2.371963411569595337e-01 1.682662069797515869e-01 1.980146467685699463e-01 -2.705712802708148956e-02 -1.629840433597564697e-01 9.756262600421905518e-02 5.358585715293884277e-02 -3.091888725757598877e-01 -8.755947649478912354e-02 -2.450150400400161743e-01 -1.155710965394973755e-01 -1.740034520626068115e-01 -1.027943417429924011e-01 -1.490035802125930786e-01 -1.845165640115737915e-01 3.137331828474998474e-02 -1.166446581482887268e-01 -2.073272466659545898e-01 6.829716265201568604e-02 -1.060281321406364441e-01 -4.076901078224182129e-01 2.620198428630828857e-01 1.856281235814094543e-02
5.083424225449562073e-02 -2.520107924938201904e-01 -3.800175338983535767e-02 1.078237295150756836e-01 2.379082739353179932e-01 -2.151174247264862061e-01 -4.027982056140899658e-01 -1.188130453228950500e-01 2.040183246135711670e-01 5.219524353742599487e-02 4.689212143421173096e-02 2.313415110111236572e-01 -8.359305560588836670e-02 -3.554190695285797119e-01 -1.618843972682952881e-01 5.749998241662979126e-02 2.626491896808147430e-02 -2.777146920561790466e-02 -2.425190061330795288e-01 -2.147515118122100830e-01 -6.152792274951934814e-02 -1.570202261209487915e-01 -1.227900832891464233e-01 1.884423643350601196e-01 -1.151427328586578369e-01 -5.889374390244483948e-02 -1.259386092424392700e-01 -1.993859373033046722e-02 7.863423973321914673e-02 -2.050495892763137817e-01 -2.752676010131835938e-01 -1.905243694782257080e-01
-1.473465114831924438e-01 -3.642543742898851633e-04 1.481345761567354202e-02 -2.914947457611560822e-02 -3.717186301946640015e-02 2.331685721874237061e-01 -6.004574242979288101e-03 7.361834496259689331e-02 2.729951441287994385e-01 2.623835206031799316e-01 -1.735114455223083496e-01 1.636072844266891479e-01 1.560984998941421509e-01 -2.621834576129913330e-01 3.045383468270301819e-02 2.767390012741088867e-02 -1.540196537971496582e-01 -1.364304404705762863e-02 -2.388818860054016113e-01 -2.150472700595855713e-01 1.163605079054832458e-01 2.998335473239421844e-02 4.429501667618751526e-02 -3.207055032253265381e-01 9.409078955650329590e-02 2.450457215309143066e-02 1.649656593799591064e-01 8.513413369655609131e-02 2.081833481788635254e-01 -4.674804508686065674e-01 2.617824077606201172e-01 -1.323620509356260300e-02
-1.759437471628189087e-02 1.882279366254806519e-01 4.230397939682006836e-02 -1.774310171604156494e-01 2.847636677324771881e-02 1.284005343914031982e-01 -2.744708359241485596e-01 -3.383022248744964600e-01 2.251781970262527466e-01 -1.175544708967208862e-01 -1.186378449201583862e-01 4.125623404979705811e-01 2.591243758797645569e-02 -1.947495043277740479e-01 -6.356660276651382446e-02 4.034342244267463684e-02 -7.639531791210174561e-02 -1.252860277891159058e-01 -6.031934637576341629e-03 -2.502220571041107178e-01 -1.364835649728775024e-01 2.508836984634399414e-02 1.149447560310363770e-01 -2.848201990127563477e-01 6.237417459487915039e-02 1.245787814259529114e-01 2.427133619785308838e-01 8.440464735031127930e-02 2.833646237850189209e-01 2.386319190263748169e-01 8.824469894170761108e-02 5.089642852544784546e-02
2.055751532316207886e-01 -8.863513171672821045e-02 2.832895219326019287e-01 1.428507175296545029e-02 8.584935218095779419e-02 -1.310125142335891724e-01 -5.180910229682922363e-01 -1.709232921712100506e-03 5.035370960831642151e-02 2.340399473905563354e-01 -9.313454478979110718e-02 2.480324171483516693e-02 -1.129503324627876282e-01 2.800177596509456635e-02 -1.322830561548471451e-02 -4.988299310207366943e-02 -1.888601779937744141e-01 -1.336511224508285522e-01 -2.150524258613586426e-01 -5.911855772137641907e-02 9.269182384014129639e-02 -2.338435202836990356e-01 8.014865219593048096e-02 5.416498985141515732e-03 -2.430849224328994751e-01 -2.098757475614547729e-01 2.313883304595947266e-01 1.776932626962661743e-01 -5.368273332715034485e-02 -2.622223496437072754e-01 1.755345165729522705e-01 1.730779111385345459e-01
2.057664468884468079e-02 -1.891951411962509155e-01 -3.216743841767311096e-02 -2.435782998800277710e-01 5.451104789972305298e-02 9.427968412637710571e-02 -3.574271798133850098e-01 -2.023110836744308472e-01 2.880084216594696045e-01 -3.761379048228263855e-02 -1.261080205440521240e-01 2.474163770675659180e-01 -1.806168630719184875e-02 -2.816449105739593506e-01 2.961587905883789062e-01 2.106850296258926392e-01 -1.215505748987197876e-01 -8.192648179829120636e-03 -1.535422354936599731e-01 -3.286687433719635010e-01 -1.568211466073989868e-01 7.819617539644241333e-02 3.173746466636657715e-01 -1.999267786741256714e-01 4.848527908325195312e-02 -8.991096913814544678e-02 3.932459652423858643e-02 -5.368085205554962158e-02 -7.844994543120265007e-04 -1.208122074604034424e-01 4.418233782052993774e-02 1.966027170419692993e-02
9.032104164361953735e-02 -1.657005101442337036e-01 2.627580761909484863e-01 -1.413618326187133789e-01 1.874269731342792511e-02 2.439325302839279175e-02 -4.974237084388732910e-01 6.492457538843154907e-02 -7.675398886203765869e-02 2.633667737245559692e-02 -5.711123347282409668e-02 -5.341830104589462280e-02 -1.678514182567596436e-01 -1.621316745877265930e-02 -5.568714812397956848e-02 -1.755794286727905273e-01 -1.613354682922363281e-01 -5.670688301324844360e-02 -3.984262049198150635e-02 -2.717660665512084961e-01 -2.087772786617279053e-01 -3.908593356609344482e-01 1.114798709750175476e-01 -9.331678599119186401e-02 -8.742920309305191040e-02 -3.566436469554901123e-01 1.112567260861396790e-01 4.047947004437446594e-02 1.600545197725296021e-01 -1.873645782470703125e-01 1.007577106356620789e-01 7.608167082071304321e-02
-3.251304030418395996e-01 6.153661385178565979e-02 6.630992889404296875e-02 -2.477687746286392212e-01 8.213843405246734619e-02 2.704720199108123779e-01 -1.644013449549674988e-02 -1.467929035425186157e-01 7.041235268115997314e-02 7.380779087543487549e-02 -2.957952320575714111e-01 2.636079490184783936e-01 6.508503109216690063e-02 -1.028013378381729126e-01 4.948830232024192810e-02 1.898866593837738037e-01 -1.916047334671020508e-01 -1.018459349870681763e-02 -1.025514081120491028e-01 -2.591536641120910645e-01 2.503571510314941406e-01 -8.276669681072235107e-02 1.582541619427502155e-03 -3.912556767463684082e-01 2.925453707575798035e-02 -6.272685527801513672e-02 1.623896807432174683e-01 -3.730846568942070007e-02 1.481999009847640991e-01 -2.767176628112792969e-01 1.430668681859970093e-01 -1.167662441730499268e-01
2.637475170195102692e-02 -4.829388111829757690e-02 1.550321131944656372e-01 -2.970508337020874023e-01 3.423047065734863281e-01 -2.931036949157714844e-01 -1.138731241226196289e-01 -2.120144218206405640e-01 -9.521888196468353271e-02 2.796404361724853516e-01 5.528089404106140137e-02 2.169661670923233032e-01 -8.065915852785110474e-02 -1.454452872276306152e-01 2.627891600131988525e-01 2.584241032600402832e-01 -1.770770251750946045e-01 -2.159291207790374756e-01 -2.919206917285919189e-01 -7.693086564540863037e-02 -9.136203676462173462e-02 2.155041247606277466e-01 -3.815989196300506592e-02 -1.923952698707580566e-01 -1.002439414151012897e-03 -7.364258915185928345e-02 -1.081152353435754776e-02 6.698858737945556641e-02 4.113164916634559631e-02 -2.056046426296234131e-01 6.546518206596374512e-02 4.629472643136978149e-02
4.488168284296989441e-02 -4.463263601064682007e-02 -1.155739948153495789e-01 -1.056526079773902893e-01 -7.361071649938821793e-03 4.906154423952102661e-02 -3.065401613712310791e-01 -3.829144239425659180e-01 5.335265025496482849e-02 1.655057668685913086e-01 -8.927243947982788086e-02 9.251771122217178345e-02 -8.243722468614578247e-02 -1.826106905937194824e-01 -1.227148026227951050e-01 -1.415779143571853638e-01 8.964283764362335205e-02 7.346118986606597900e-02 -3.285145163536071777e-01 -7.690604031085968018e-02 -6.102442275732755661e-03 8.040460199117660522e-02 2.474726438522338867e-01 3.116113692522048950e-02 2.937389910221099854e-01 -1.003583148121833801e-01 -5.845898389816284180e-02 1.706435531377792358e-01 4.427922070026397705e-01 3.123417869210243225e-02 -2.880022823810577393e-01 3.933900222182273865e-02
-6.646821647882461548e-02 -6.068551912903785706e-02 1.521307229995727539e-01 1.772588342428207397e-01 6.828238070011138916e-02 8.783472329378128052e-02 -7.165240496397018433e-02 -6.342793256044387817e-02 1.114139109849929810e-01 2.064744383096694946e-01 -7.665538042783737183e-02 2.622829675674438477e-01 -3.311322769150137901e-03 -2.224153280258178711e-01 2.193666249513626099e-02 2.048102617263793945e-01 -3.992780745029449463e-01 3.127377480268478394e-02 -1.853854395449161530e-03 9.503457695245742798e-03 1.999093592166900635e-01 -9.292703121900558472e-02 2.334199659526348114e-02 -3.400416970252990723e-01 3.293898329138755798e-02 -1.094198785722255707e-02 2.518266439437866211e-01 2.347674220800399780e-02 2.126483321189880371e-01 -4.957581460475921631e-01 1.127011030912399292e-01 6.516466848552227020e-03
1.263836771249771118e-01 -6.575465202331542969e-02 -1.893583834171295166e-01 -3.641473650932312012e-01 1.092538312077522278e-01 -1.854440271854400635e-01 -9.632320702075958252e-02 -1.453302651643753052e-01 6.573072075843811035e-02 8.120009303092956543e-02 -1.476614475250244141e-01 1.463422179222106934e-01 -2.459382861852645874e-01 -1.791768670082092285e-01 1.542778760194778442e-01 1.538311094045639038e-01 -4.339349642395973206e-02 1.214153766632080078e-01 -1.111909523606300354e-01 -2.750034928321838379e-01 -4.555572755634784698e-03 1.581842601299285889e-01 3.583766520023345947e-01 -1.812690794467926025e-01 1.335587650537490845e-01 1.271914988756179810e-01 -8.150789141654968262e-02 1.088673993945121765e-01 2.009501159191131592e-01 -3.447395861148834229e-01 9.595464169979095459e-02 1.686229407787322998e-01
1.474970281124114990e-01 -5.387267097830772400e-02 1.127205938100814819e-01 9.714242815971374512e-02 3.106337785720825195e-01 2.552834711968898773e-02 -1.249161809682846069e-01 4.481168836355209351e-02 1.423837095499038696e-01 1.256745904684066772e-01 8.302739262580871582e-02 2.210481166839599609e-01 -2.345448732376098633e-01 -8.514130115509033203e-02 7.322919368743896484e-02 1.802716553211212158e-01 -2.443832904100418091e-01 -1.718795150518417358e-01 -2.059634178876876831e-01 -1.502985954284667969e-01 8.010320365428924561e-02 2.401053607463836670e-01 -4.722192510962486267e-02 -4.397520422935485840e-01 2.810507416725158691e-01 -8.048178255558013916e-02 -1.891601681709289551e-01 -1.773416064679622650e-02 1.792039424180984497e-01 -2.564764618873596191e-01 9.900164604187011719e-02 5.731825157999992371e-02
-1.954274177551269531e-01 2.402867078781127930e-01 1.145518664270639420e-02 2.997627556324005127e-01 2.577172219753265381e-01 1.443272829055786133e-01 -4.227309823036193848e-01 -4.116151831112802029e-04 2.361017912626266479e-01 -1.296750605106353760e-01 -1.582530438899993896e-01 3.322092443704605103e-02 -2.251951396465301514e-01 -2.355602234601974487e-01 -2.125168144702911377e-01 -1.471099853515625000e-01 -1.823161840438842773e-01 -4.570927470922470093e-02 -1.435333192348480225e-01 -1.696931719779968262e-01 3.903428465127944946e-02 -2.682371735572814941e-01 -8.699086308479309082e-02 3.656657878309488297e-03 4.317681118845939636e-02 -7.009883224964141846e-02 -1.596391052007675171e-01 2.509538233280181885e-01 7.975936867296695709e-03 -5.785473436117172241e-02 5.048876255750656128e-02 9.713643044233322144e-02
-1.562930643558502197e-01 -1.698457635939121246e-02 1.263969987630844116e-01 1.207407563924789429e-01 -2.053585648536682129e-02 -4.202538728713989258e-02 -2.266144007444381714e-01 -2.982149422168731689e-01 1.407838054001331329e-02 4.124669358134269714e-02 -1.135348379611968994e-01 -8.676648139953613281e-02 -1.247918158769607544e-01 -2.444636821746826172e-01 -1.455940604209899902e-01 1.050904691219329834e-01 -1.015493124723434448e-01 -2.622146308422088623e-01 -2.029573619365692139e-01 1.927337795495986938e-01 2.713376581668853760e-01 -1.121404692530632019e-01 -9.537073783576488495e-03 -2.217671424150466919e-01 2.386577241122722626e-02 -1.048282086849212646e-01 1.344536840915679932e-01 1.791767589747905731e-02 5.148719549179077148e-01 -2.261511832475662231e-01 1.354873478412628174e-01 1.221909746527671814e-01
-2.529859244823455811e-01 -1.262339502573013306e-01 7.572259753942489624e-02 -4.518510028719902039e-02 -5.736611783504486084e-03 -4.277603328227996826e-02 -5.067018866539001465e-01 -4.073731601238250732e-01 1.338333487510681152e-01 -4.056622087955474854e-02 2.487426847219467163e-01 -1.318309549242258072e-02 -9.015329927206039429e-02 -1.602894514799118042e-01 1.029125269269570708e-04 -1.210324689745903015e-01 -6.600441038608551025e-02 9.844778478145599365e-02 -1.438936144113540649e-01 -2.873741090297698975e-01 -6.826054304838180542e-02 5.956400558352470398e-02 1.847103238105773926e-01 -1.295019537210464478e-01 8.059190213680267334e-02 1.654536575078964233e-01 -6.631866097450256348e-02 -2.919643521308898926e-01 1.747460514307022095e-01 -1.639973819255828857e-01 1.585664227604866028e-02 -4.948529414832592010e-03
-8.063700050115585327e-02 -1.062123998999595642e-01 7.655309885740280151e-02 2.434995211660861969e-02 -8.428262919187545776e-02 1.395453363656997681e-01 -4.214305281639099121e-01 -1.652404516935348511e-01 -1.503892540931701660e-01 5.880860984325408936e-02 -1.325437724590301514e-01 2.961114346981048584e-01 -4.832625761628150940e-02 2.326178401708602905e-01 -5.906673520803451538e-02 3.314381539821624756e-01 -1.623048782348632812e-01 -8.175732195377349854e-02 -2.290941029787063599e-01 -2.057035714387893677e-01 7.471285015344619751e-02 1.604169309139251709e-01 1.458927839994430542e-01 -2.666113376617431641e-01 1.274963617324829102e-01 -3.483938798308372498e-02 1.669693440198898315e-01 1.396174877882003784e-01 7.654570043087005615e-02 -2.684076130390167236e-01 -1.806189119815826416e-01 -1.276477128267288208e-01
1.098694726824760437e-01 -2.205523401498794556e-01 3.399952352046966553e-01 1.077375859022140503e-01 1.975964009761810303e-01 -1.333971768617630005e-01 -3.392150402069091797e-01 -4.235208779573440552e-02 -1.821818351745605469e-01 5.869271978735923767e-02 -1.925788819789886475e-01 -2.214475348591804504e-02 -1.159424185752868652e-01 -9.805409610271453857e-02 -1.495219469070434570e-01 7.290467154234647751e-03 -9.158338606357574463e-02 -2.757471799850463867e-01 -2.370302975177764893e-01 -1.514701098203659058e-01 -1.050782203674316406e-01 -1.715526282787322998e-01 -8.637686073780059814e-02 -3.727904260158538818e-01 1.340004056692123413e-01 -1.091231629252433777e-01 3.427386656403541565e-02 2.167647890746593475e-02 9.655036032199859619e-02 -4.742551967501640320e-02 1.106534432619810104e-02 3.536157011985778809e-01
7.767163217067718506e-02 2.580168545246124268e-01 -1.491048187017440796e-01 1.837392747402191162e-01 1.726495921611785889e-01 -2.608519420027732849e-02 -3.826129436492919922e-01 -9.103097021579742432e-02 2.735723555088043213e-01 1.525138318538665771e-01 2.197154797613620758e-03 1.936303675174713135e-01 -4.785780608654022217e-02 -3.264586925506591797e-01 -1.320216804742813110e-01 -2.309923321008682251e-01 -2.136555612087249756e-01 -6.257305294275283813e-02 1.216930598020553589e-01 -8.788470923900604248e-02 1.002988661639392376e-03 8.635021746158599854e-02 -9.374517947435379028e-02 -2.924708425998687744e-01 -5.018490832298994064e-03 -1.012937426567077637e-01 3.554336493834853172e-03 2.757763862609863281e-01 9.731222689151763916e-02 -2.744198441505432129e-01 -1.130659505724906921e-01 1.148441582918167114e-01
1.498514562845230103e-01 -1.798629313707351685e-01 1.946609318256378174e-01 -8.934943377971649170e-02 -5.161414295434951782e-02 -4.567246884107589722e-02 5.756382271647453308e-02 -1.685644537210464478e-01 6.614166311919689178e-03 5.277862399816513062e-02 -7.711839675903320312e-02 3.067389428615570068e-01 2.084451355040073395e-02 -1.296927630901336670e-01 -2.158591896295547485e-02 2.903942018747329712e-02 -1.232992410659790039e-01 -7.294577360153198242e-02 -2.843115329742431641e-01 -2.115732878446578979e-01 2.868110537528991699e-01 1.234596818685531616e-01 1.151413321495056152e-01 -3.441878259181976318e-01 4.424884617328643799e-01 1.421581655740737915e-01 1.903292350471019745e-02 9.320787340402603149e-02 3.380638957023620605e-01 -1.335444748401641846e-01 -2.229293622076511383e-02 9.160833060741424561e-02
-1.766853034496307373e-01 4.836847633123397827e-02 1.609396487474441528e-01 -1.237834542989730835e-01 4.190975725650787354e-01 2.695018649101257324e-01 -1.664052754640579224e-01 -1.791420429944992065e-01 -1.212243884801864624e-01 2.258411794900894165e-01 -2.513758838176727295e-01 9.914471954107284546e-02 5.217515304684638977e-02 -1.774400770664215088e-01 1.113395467400550842e-01 2.578362226486206055e-01 -3.151064217090606689e-01 -5.523721873760223389e-02 -2.071537077426910400e-01 -8.544869720935821533e-02 9.521792083978652954e-02 7.919821143150329590e-02 -2.481426000595092773e-01 -1.848157681524753571e-02 9.749345481395721436e-02 -1.400412321090698242e-01 -2.240476384758949280e-02 -2.405618084594607353e-03 1.661090254783630371e-01 -2.405930161476135254e-01 4.919736087322235107e-02 1.342596709728240967e-01
-3.959484398365020752e-02 -3.046360313892364502e-01 1.308073848485946655e-01 -9.717937558889389038e-02 -2.720347233116626740e-02 2.975261211395263672e-01 -2.217410206794738770e-01 1.009378582239151001e-01 6.511359661817550659e-02 8.082132041454315186e-02 -1.597130298614501953e-01 4.076286777853965759e-02 1.024874299764633179e-01 -2.167487740516662598e-01 1.251124441623687744e-01 -2.375927716493606567e-01 4.005825892090797424e-02 -1.395802050828933716e-01 -2.095849215984344482e-01 -8.544774353504180908e-02 -1.947640180587768555e-01 -1.820923238992691040e-01 1.623925715684890747e-01 -2.917737066745758057e-01 -2.499828860163688660e-02 -2.261212915182113647e-01 5.879299342632293701e-02 2.769551575183868408e-01 3.206009566783905029e-01 -2.536669075489044189e-01 -1.393827795982360840e-02 -9.367733448743820190e-02
1.293747220188379288e-02 -1.850248873233795166e-01 1.313707977533340454e-01 -6.941927224397659302e-02 3.112832903861999512e-01 1.091843619942665100e-01 -7.831322401762008667e-02 -2.455306351184844971e-01 1.496258080005645752e-01 -4.401462897658348083e-02 -1.828211732208728790e-02 -6.821599602699279785e-02 -8.560482412576675415e-02 1.084411293268203735e-01 9.205842018127441406e-02 -1.914092153310775757e-01 3.905904293060302734e-02 -3.124714791774749756e-01 -3.695537149906158447e-01 -9.763776510953903198e-02 -2.315329015254974365e-01 -2.093222737312316895e-02 3.381018340587615967e-02 -3.139945566654205322e-01 6.918997317552566528e-02 -1.485054343938827515e-01 -2.096451818943023682e-02 3.288595676422119141e-01 2.943640649318695068e-01 -2.138774096965789795e-01 4.032795131206512451e-02 -7.920765131711959839e-02
-1.127794682979583740e-01 9.013225208036601543e-04 -1.049735546112060547e-01 -8.008662611246109009e-02 -4.933216273784637451e-01 1.622945219278335571e-01 -6.160804256796836853e-02 -1.733145117759704590e-01 1.870795786380767822e-01 1.777726411819458008e-02 3.401242569088935852e-02 1.539028286933898926e-01 -1.792865246534347534e-01 -1.926425397396087646e-01 -8.609361946582794189e-02 -3.477010177448391914e-03 -1.624166369438171387e-01 -2.061642110347747803e-01 -2.436039298772811890e-01 -3.636044263839721680e-01 1.563605517148971558e-01 -1.048231031745672226e-02 3.552340902388095856e-03 -3.538643419742584229e-01 5.482064932584762573e-02 -3.326633200049400330e-02 4.427185654640197754e-02 1.020297929644584656e-01 1.728718280792236328e-01 -8.426552265882492065e-02 4.204117693006992340e-03 -2.564382851123809814e-01
1.457198709249496460e-01 -2.750517129898071289e-01 1.888791769742965698e-01 -1.291959583759307861e-01 1.103928610682487488e-01 -3.354656277224421501e-03 -9.879577904939651489e-02 -1.009701266884803772e-01 1.457173563539981842e-02 4.019849896430969238e-01 -2.138866335153579712e-01 1.131877303123474121e-01 -1.930494047701358795e-02 -2.414918690919876099e-01 -4.857132956385612488e-02 -4.740669578313827515e-02 -3.371480703353881836e-01 -2.018446326255798340e-01 -3.899413645267486572e-01 -2.405668944120407104e-01 9.559863060712814331e-02 8.175612986087799072e-02 -7.548463344573974609e-02 -1.176146790385246277e-01 1.891581863164901733e-01 -1.602751612663269043e-01 1.331779807806015015e-01 1.724550127983093262e-02 -8.401829749345779419e-02 -1.847347915172576904e-01 1.188950613141059875e-01 2.037533745169639587e-02
-2.249577194452285767e-01 -6.279320921748876572e-03 7.278273254632949829e-02 -2.057325653731822968e-02 -1.839983626268804073e-03 8.954428136348724365e-02 -9.577063471078872681e-02 -2.228908985853195190e-01 1.158354058861732483e-02 1.236099079251289368e-01 -1.007751375436782837e-01 1.811202466487884521e-01 1.762461960315704346e-01 -1.076601371169090271e-01 1.664415448904037476e-01 -1.006513312458992004e-01 -4.010270237922668457e-01 -1.716672927141189575e-01 -1.887436062097549438e-01 -3.574810028076171875e-01 1.082134842872619629e-01 4.340218752622604370e-02 3.009495325386524200e-02 -3.123300373554229736e-01 -1.830335706472396851e-01 -1.373057812452316284e-01 3.401104807853698730e-01 6.154522998258471489e-04 1.657538712024688721e-01 -2.745651900768280029e-01 9.243317879736423492e-03 -3.413334116339683533e-02
-4.368290007114410400e-01 4.861864075064659119e-02 2.521079480648040771e-01 2.748608887195587158e-01 -9.802044369280338287e-03 -9.854052215814590454e-02 6.416320335119962692e-03 -2.221022844314575195e-01 1.226910501718521118e-01 1.960124820470809937e-01 1.285539716482162476e-01 2.624952793121337891e-01 -7.725653052330017090e-02 -2.550586760044097900e-01 -1.931730359792709351e-01 1.970493346452713013e-01 -1.645960509777069092e-01 1.197339892387390137e-01 -4.396648705005645752e-02 -3.167888522148132324e-01 1.226874738931655884e-01 -1.563786417245864868e-01 6.860537827014923096e-02 -2.131291329860687256e-01 8.249168097972869873e-02 1.935183070600032806e-02 5.560591444373130798e-02 7.103525847196578979e-02 1.063459888100624084e-01 -2.190050184726715088e-01 -3.730913996696472168e-02 -1.145668402314186096e-01
2.003385685384273529e-02 -1.022482011467218399e-02 3.204150199890136719e-01 -2.231346070766448975e-01 1.504051238298416138e-01 -3.374173119664192200e-02 -2.523197531700134277e-01 -1.194922104477882385e-01 -1.941004395484924316e-02 4.476108402013778687e-02 -4.086732566356658936e-01 2.422204166650772095e-01 1.111047193408012390e-01 -1.197139620780944824e-01 9.252600371837615967e-02 1.192357242107391357e-01 -3.754202425479888916e-01 -2.118162810802459717e-01 -1.982947438955307007e-01 4.104831814765930176e-02 9.297768771648406982e-02 8.607907593250274658e-02 -3.316150605678558350e-01 -1.135451793670654297e-01 -3.044869191944599152e-02 -3.047103434801101685e-02 9.094329923391342163e-02 6.683154962956905365e-03 1.567180305719375610e-01 -2.579711377620697021e-01 1.596968621015548706e-02 2.352350577712059021e-02
-1.662381589412689209e-01 -2.107967734336853027e-01 3.333298861980438232e-02 -2.898218333721160889e-01 4.174883365631103516e-01 6.291931122541427612e-02 -1.800010055303573608e-01 -5.441984534263610840e-02 1.415081322193145752e-01 8.468875288963317871e-02 -1.318242251873016357e-01 1.575675755739212036e-01 1.032080948352813721e-01 -1.503628641366958618e-01 1.278594136238098145e-02 5.176439881324768066e-02 -2.112890034914016724e-01 1.551422178745269775e-01 -3.006608486175537109e-01 -1.173679232597351074e-01 1.118003018200397491e-02 1.468580216169357300e-01 -1.601844280958175659e-01 -2.708532214164733887e-01 6.657793372869491577e-02 1.246683076024055481e-01 -1.418628543615341187e-01 8.129405230283737183e-02 -5.312596261501312256e-02 -3.184669017791748047e-01 2.708603143692016602e-01 7.605322450399398804e-02
-1.979992538690567017e-01 -2.189690172672271729e-01 1.804120689630508423e-01 -4.009934607893228531e-03 1.327154338359832764e-01 6.031455472111701965e-02 -3.673177957534790039e-01 -1.184284463524818420e-01 -1.212507262825965881e-01 2.392470091581344604e-01 -1.041886657476425171e-01 1.216081902384757996e-01 -2.431821543723344803e-03 5.647405609488487244e-02 1.900868490338325500e-02 2.265827208757400513e-01 1.757966354489326477e-02 -1.435518562793731689e-01 -2.901463806629180908e-01 -1.143580004572868347e-01 1.456720083951950073e-01 3.125094622373580933e-02 -3.749694302678108215e-02 -5.344856381416320801e-01 8.254999667406082153e-02 1.401502080261707306e-02 7.135155051946640015e-02 1.317558810114860535e-02 1.562321744859218597e-02 -1.874765008687973022e-01 1.102457419037818909e-01 2.651911973953247070e-01
1.224546805024147034e-01 -1.304789185523986816e-01 -2.954626381397247314e-01 -7.292837370187044144e-03 1.264928281307220459e-01 -1.054149493575096130e-02 -4.077143967151641846e-01 -1.524471491575241089e-01 3.107719123363494873e-01 1.375408768653869629e-01 -6.197309866547584534e-02 9.607926756143569946e-02 3.695269580930471420e-03 -1.400321722030639648e-01 -2.502305246889591217e-02 -1.851565837860107422e-01 -2.286811619997024536e-01 -1.509140431880950928e-01 -2.629227377474308014e-02 -2.440311759710311890e-01 -3.054863214492797852e-01 1.808829754590988159e-01 4.653681814670562744e-02 -2.501549422740936279e-01 1.202622279524803162e-01 -1.048123240470886230e-01 -1.286221295595169067e-01 5.243312194943428040e-02 2.148467898368835449e-01 -2.517854273319244385e-01 5.870626866817474365e-02 9.003511816263198853e-02
-1.220209002494812012e-01 -3.155297785997390747e-02 3.107338249683380127e-01 -3.260883688926696777e-02 3.818282485008239746e-02 4.924962669610977173e-02 -3.203314244747161865e-01 -1.486097276210784912e-01 8.054374158382415771e-02 1.604150086641311646e-01 -3.261904120445251465e-01 -6.911020725965499878e-02 -1.554950028657913208e-01 -3.286613523960113525e-01 -1.772157847881317139e-01 -4.317349195480346680e-02 1.312204748392105103e-01 2.425106167793273926e-01 2.534134872257709503e-02 -1.605548262596130371e-01 5.826774612069129944e-02 -1.536367088556289673e-01 -6.199661642313003540e-02 -9.565123170614242554e-02 -3.297501802444458008e-02 -2.244223356246948242e-01 -2.432859390974044800e-01 3.798351883888244629e-01 -2.898078877478837967e-03 6.807352602481842041e-02 1.693608015775680542e-01 -1.355335414409637451e-01
-3.130486309528350830e-01 -1.376381237059831619e-02 -3.896319493651390076e-02 -1.417326927185058594e-01 -2.103546708822250366e-01 1.295756399631500244e-01 -1.768694370985031128e-01 -2.145184576511383057e-01 3.031430840492248535e-01 2.486604899168014526e-01 3.272818401455879211e-03 8.200463652610778809e-02 -1.006540358066558838e-01 -9.987578541040420532e-02 -8.182039111852645874e-02 1.325824856758117676e-01 -2.561041116714477539e-01 1.398353930562734604e-02 -4.138613864779472351e-02 3.893111273646354675e-02 1.718897372484207153e-01 -9.842666983604431152e-02 2.853177785873413086e-01 -3.011493682861328125e-01 -1.681844890117645264e-02 1.868709474802017212e-01 -4.528330639004707336e-02 1.426416635513305664e-01 1.395750343799591064e-01 -2.368533760309219360e-01 1.180129945278167725e-01 3.310131132602691650e-01
-6.444180756807327271e-02 -3.374367579817771912e-02 2.632325589656829834e-01 9.265113621950149536e-02 -6.491135805845260620e-02 1.998097449541091919e-01 -1.849301010370254517e-01 -3.279728293418884277e-01 -2.433422803878784180e-01 9.730798751115798950e-02 -6.433606892824172974e-02 1.037782710045576096e-02 1.419250108301639557e-02 -1.193818300962448120e-01 6.443974375724792480e-02 1.048611402511596680e-01 1.917879469692707062e-02 1.050496175885200500e-01 1.442299038171768188e-01 -3.405163288116455078e-01 1.822047829627990723e-01 -2.454423010349273682e-01 -3.035011887550354004e-02 -1.873653680086135864e-01 3.465280234813690186e-01 2.052816562354564667e-03 -2.525430358946323395e-02 2.422508895397186279e-01 2.805087268352508545e-01 1.540997345000505447e-02 -3.039076030254364014e-01 9.022715501487255096e-03
2.591094672679901123e-01 2.059095054864883423e-01 2.200511842966079712e-01 -2.200506925582885742e-01 5.704043060541152954e-02 8.722284436225891113e-02 -1.275318562984466553e-01 -2.074525505304336548e-01 4.192469269037246704e-02 1.916566491127014160e-01 -2.907142974436283112e-02 3.151915967464447021e-01 4.340178146958351135e-02 -2.684033513069152832e-01 1.289593279361724854e-01 6.015054136514663696e-02 -2.798244059085845947e-01 1.368315964937210083e-01 -2.585063874721527100e-01 -1.888549923896789551e-01 9.675265103578567505e-02 -2.634317874908447266e-01 -1.047512739896774292e-01 4.472178593277931213e-02 -5.508787930011749268e-02 -9.669253230094909668e-02 -3.305126428604125977e-01 2.056994885206222534e-01 1.803187578916549683e-01 4.168318957090377808e-02 -2.679028548300266266e-02 2.124620601534843445e-02
-9.740839898586273193e-02 -1.778626739978790283e-01 6.800514180213212967e-03 1.668405234813690186e-01 1.574485003948211670e-01 1.483795642852783203e-01 -2.791453897953033447e-01 -1.214150562882423401e-01 9.080819785594940186e-02 3.834128975868225098e-01 -7.006222009658813477e-02 3.204710781574249268e-01 1.866717264056205750e-02 -1.295555084943771362e-01 -7.463086396455764771e-02 3.228049278259277344e-01 -2.032926827669143677e-01 -2.737660426646471024e-03 6.473375111818313599e-02 -6.361263245344161987e-02 -1.655313670635223389e-01 -1.610771380364894867e-02 3.393770158290863037e-01 -1.849645376205444336e-01 1.216009929776191711e-01 1.863447576761245728e-01 -1.197075471282005310e-01 9.771176427602767944e-02 2.817624211311340332e-01 -1.079307273030281067e-01 -4.854576289653778076e-02 9.138121455907821655e-02
3.557703271508216858e-02 1.286200433969497681e-01 1.570871770381927490e-01 -8.483688533306121826e-02 2.084689885377883911e-01 1.314403861761093140e-01 -1.696910113096237183e-01 -2.684524357318878174e-01 -2.718743383884429932e-01 4.367950260639190674e-01 4.073721938766539097e-04 2.557026445865631104e-01 -7.931339740753173828e-02 -2.832208871841430664e-01 1.290162801742553711e-01 1.801920980215072632e-01 -2.056744843721389771e-01 2.129932492971420288e-02 -1.187128648161888123e-01 -7.103919982910156250e-02 4.776215180754661560e-03 -3.017856478691101074e-01 -2.650780081748962402e-01 -8.590130019001662731e-04 -9.623935818672180176e-02 -9.589282423257827759e-02 -1.761662214994430542e-01 1.251081824302673340e-01 1.555862724781036377e-01 -8.662387728691101074e-02 2.830683253705501556e-02 -4.577764868736267090e-02
-1.800578683614730835e-01 2.142509520053863525e-01 1.228526830673217773e-01 1.297727674245834351e-01 -5.883662030100822449e-02 -2.358346059918403625e-02 -1.558327954262495041e-02 -2.751664519309997559e-01 2.425879687070846558e-01 1.345928758382797241e-01 -1.689983308315277100e-01 1.898712962865829468e-01 1.748695522546768188e-01 -3.142326325178146362e-02 -8.355774730443954468e-02 7.017800956964492798e-02 -3.381991982460021973e-01 3.353891894221305847e-02 -1.631831079721450806e-01 -2.883508205413818359e-01 3.012520074844360352e-01 1.124065145850181580e-01 -1.696217954158782959e-01 -2.227120846509933472e-01 3.714659810066223145e-02 -6.363485008478164673e-02 5.039144307374954224e-02 1.268267631530761719e-01 1.937103569507598877e-01 -3.881866931915283203e-01 6.787233054637908936e-02 2.834720723330974579e-02
-2.258434593677520752e-01 -1.405301690101623535e-01 2.244074344635009766e-01 1.390715688467025757e-01 4.420929588377475739e-03 -7.643760740756988525e-02 -3.079715669155120850e-01 -3.208430111408233643e-01 2.275834325700998306e-03 2.922692894935607910e-01 9.956296533346176147e-02 1.616783440113067627e-01 -1.984451860189437866e-01 -4.490254446864128113e-02 -2.513550519943237305e-01 -2.053525745868682861e-01 -1.843689680099487305e-01 -1.206360980868339539e-01 -2.297312021255493164e-01 -6.518428772687911987e-02 -3.166450932621955872e-02 -2.618589997291564941e-01 5.575264617800712585e-02 -2.039435803890228271e-01 3.548591921571642160e-04 -2.926476299762725830e-01 4.615077376365661621e-02 1.101401522755622864e-01 1.942126303911209106e-01 5.917168408632278442e-02 -1.448315680027008057e-01 7.568750530481338501e-02
2.014063596725463867e-01 3.343611955642700195e-03 -1.227258592844009399e-01 -1.297985017299652100e-01 1.909733712673187256e-01 1.628474742174148560e-01 -4.278045892715454102e-01 2.240759693086147308e-02 2.572542726993560791e-01 1.947674006223678589e-01 -1.245610862970352173e-01 -6.127446517348289490e-02 -6.829342246055603027e-02 -2.613769769668579102e-01 4.257468134164810181e-02 -5.287189036607742310e-02 -3.826599717140197754e-01 -2.659237384796142578e-01 -1.071014031767845154e-01 1.244721412658691406e-01 2.940409630537033081e-02 -1.399544328451156616e-01 1.494119167327880859e-01 -5.013160780072212219e-02 2.424681782722473145e-01 1.381975710391998291e-01 -1.631952375173568726e-01 1.279999166727066040e-01 1.696995049715042114e-01 -2.218520082533359528e-02 1.894205659627914429e-01 -6.751693785190582275e-02
1.409662365913391113e-01 -1.588462293148040771e-01 3.582143187522888184e-01 1.311900317668914795e-01 3.518159985542297363e-01 -3.981118649244308472e-02 -4.267323613166809082e-01 -7.937995833344757557e-04 2.364104613661766052e-02 1.615718603134155273e-01 -5.905225127935409546e-02 2.155278027057647705e-01 2.237876951694488525e-01 6.396424770355224609e-02 1.066510751843452454e-01 1.203064769506454468e-01 1.464925855398178101e-01 -6.586073338985443115e-02 3.769564675167202950e-03 -1.952422112226486206e-01 1.022322773933410645e-01 1.266919076442718506e-01 -9.261564165353775024e-02 -1.221972480416297913e-01 1.936543434858322144e-01 -1.819695830345153809e-01 1.202963590621948242e-01 2.120101749897003174e-01 9.490244090557098389e-02 -2.486466914415359497e-01 6.975814700126647949e-02 1.600233018398284912e-01
-4.954182542860507965e-03 -7.567904144525527954e-02 2.997871935367584229e-01 -6.641936302185058594e-02 1.394912004470825195e-01 -6.634310632944107056e-02 -2.441266477108001709e-01 -1.456288546323776245e-01 1.429921388626098633e-01 3.298729956150054932e-01 4.031635820865631104e-02 1.034230887889862061e-01 -1.672444492578506470e-01 -1.812103986740112305e-01 -1.681871898472309113e-02 9.178873151540756226e-02 7.969701290130615234e-02 -3.142399787902832031e-01 -9.653642028570175171e-02 1.890463940799236298e-02 1.654027253389358521e-01 1.915699839591979980e-01 -2.264553755521774292e-01 -2.906044945120811462e-02 -8.047407865524291992e-02 5.314934253692626953e-02 1.649241447448730469e-01 4.285807013511657715e-01 1.231964975595474243e-01 -1.093255653977394104e-01 -2.541289031505584717e-01 2.033391892910003662e-01
-1.391074508428573608e-01 -1.188028827309608459e-01 -6.281510740518569946e-02 -3.737856820225715637e-02 1.985455900430679321e-01 -1.900989264249801636e-01 -8.592088520526885986e-02 -2.959989607334136963e-01 -1.301458477973937988e-01 2.295881062746047974e-01 -1.293258517980575562e-01 1.098474785685539246e-01 -2.801334671676158905e-02 -1.410909742116928101e-01 -1.282847374677658081e-01 8.689017593860626221e-02 -2.620553374290466309e-01 -7.414010912179946899e-02 -4.865687191486358643e-01 -8.949939906597137451e-02 -1.320811361074447632e-01 -3.282794952392578125e-01 -1.125945523381233215e-01 -1.855794899165630341e-02 2.601553797721862793e-01 -1.015930995345115662e-01 1.467782855033874512e-01 4.737222939729690552e-02 1.202501170337200165e-02 -2.971938848495483398e-01 8.402614854276180267e-03 2.120548393577337265e-03
2.520215809345245361e-01 -4.984093829989433289e-02 2.483763499185442924e-03 -2.263898700475692749e-01 2.092044502496719360e-01 1.166861411184072495e-02 -2.453802376985549927e-01 -1.143232509493827820e-01 2.274545431137084961e-01 4.608509689569473267e-02 -2.379491627216339111e-01 3.090006411075592041e-01 -4.137795045971870422e-02 -2.080512940883636475e-01 2.913060188293457031e-01 1.980994641780853271e-01 -1.410271972417831421e-01 -5.875502899289131165e-02 -2.559880614280700684e-01 -6.467275321483612061e-02 -1.152220144867897034e-01 1.807152777910232544e-01 1.259633302688598633e-01 -2.802881896495819092e-01 3.162082433700561523e-01 -1.548018157482147217e-01 -1.478989124298095703e-01 -4.051193594932556152e-02 6.648477911949157715e-02 -6.215450167655944824e-02 -2.381070517003536224e-02 -2.766251377761363983e-02
-4.867534711956977844e-02 2.189112007617950439e-01 4.770211875438690186e-03 -8.721831440925598145e-02 -1.412804722785949707e-01 6.353235989809036255e-02 -3.691482543945312500e-01 -2.184037268161773682e-01 4.735983908176422119e-03 1.694046556949615479e-01 -4.365041479468345642e-02 2.426116168498992920e-01 -2.369107753038406372e-01 -1.865867823362350464e-01 -3.398066163063049316e-01 8.355852216482162476e-02 2.842017076909542084e-02 7.836857438087463379e-02 -1.981269419193267822e-01 -2.159376144409179688e-01 -1.283941231667995453e-02 -3.229818046092987061e-01 1.031036004424095154e-01 6.431510299444198608e-02 4.706948623061180115e-02 5.613831058144569397e-02 -3.979008644819259644e-02 3.753411769866943359e-01 5.072155222296714783e-02 2.495500259101390839e-02 2.602771520614624023e-01 -1.952222920954227448e-02
-2.866858839988708496e-01 1.733244359493255615e-01 -4.381060600280761719e-02 3.671122016385197639e-03 2.257134765386581421e-01 1.646522879600524902e-01 -1.912031695246696472e-02 -2.863362133502960205e-01 1.293003261089324951e-01 3.093855977058410645e-01 -1.023940145969390869e-01 2.205491513013839722e-01 5.044768378138542175e-02 -1.178522780537605286e-02 3.919481113553047180e-02 1.792308688163757324e-01 -2.889408469200134277e-01 -8.323683589696884155e-02 -2.600750625133514404e-01 -5.528755113482475281e-02 1.290026009082794189e-01 -1.227148436009883881e-02 -1.204048097133636475e-02 -2.857480049133300781e-01 -1.115498095750808716e-01 -6.464608758687973022e-02 1.751745492219924927e-01 2.319447696208953857e-02 9.477852284908294678e-02 -4.308304786682128906e-01 -8.844517171382904053e-02 -8.689323812723159790e-02
-4.945819452404975891e-02 1.216464787721633911e-01 4.301195591688156128e-02 5.050663277506828308e-02 2.079211920499801636e-01 -5.701714754104614258e-02 -3.450244665145874023e-01 -3.231812715530395508e-01 1.054153963923454285e-01 2.618080079555511475e-01 9.214795380830764771e-02 1.406792253255844116e-01 -8.792849630117416382e-02 -1.447493582963943481e-01 3.228186815977096558e-02 -3.522188216447830200e-02 1.193872019648551941e-01 -4.067898392677307129e-01 -2.932977676391601562e-01 1.508916765451431274e-01 -7.582256197929382324e-02 -1.291695237159729004e-01 -5.630557611584663391e-02 -9.400698356330394745e-03 -2.192908078432083130e-01 1.042045578360557556e-01 5.426928773522377014e-02 2.291475087404251099e-01 1.925650686025619507e-01 -2.549644112586975098e-01 -1.774103939533233643e-01 8.544924110174179077e-02
-1.065394431352615356e-01 1.150692179799079895e-01 1.590192876756191254e-02 2.070086449384689331e-01 1.538524627685546875e-01 1.808279156684875488e-01 -3.610928654670715332e-01 -3.079499118030071259e-02 2.438022196292877197e-01 -2.323374152183532715e-02 -3.083861768245697021e-01 2.754007279872894287e-01 -3.113812580704689026e-02 -3.069340884685516357e-01 -3.569629788398742676e-02 -4.035025835037231445e-01 9.018633514642715454e-02 -8.981152623891830444e-02 -3.318924829363822937e-02 -1.920536905527114868e-01 2.005510181188583374e-01 -3.969974815845489502e-02 2.155630141496658325e-01 -9.441620111465454102e-02 2.311587333679199219e-01 2.245803363621234894e-02 -1.318914145231246948e-01 -1.353349443525075912e-02 1.246420666575431824e-01 -1.998762227594852448e-02 -9.008273482322692871e-02 8.643944561481475830e-02
8.122085034847259521e-02 -2.149366736412048340e-01 8.609782904386520386e-02 -2.145470678806304932e-01 -1.951670199632644653e-01 -1.465681642293930054e-01 -2.125127911567687988e-01 1.534910406917333603e-02 5.174886807799339294e-02 -1.101141646504402161e-01 -1.606365889310836792e-01 -3.435163944959640503e-02 -1.381616741418838501e-01 -2.280911952257156372e-01 7.552126795053482056e-02 -1.636270666494965553e-03 -4.390573501586914062e-01 4.236359521746635437e-02 -4.979259371757507324e-01 -2.353863120079040527e-01 -7.153700292110443115e-02 -1.704230457544326782e-01 -4.058532416820526123e-02 -4.600693285465240479e-02 -2.090349234640598297e-02 2.565517835319042206e-02 3.101286105811595917e-02 1.299602240324020386e-01 3.021582067012786865e-01 -1.647910289466381073e-02 2.687838487327098846e-02 -1.520401090383529663e-01
-5.900571867823600769e-02 2.133871801197528839e-02 4.851405322551727295e-02 -3.292105197906494141e-01 3.146497011184692383e-01 3.372651990503072739e-03 -1.386278867721557617e-01 -1.096325293183326721e-01 5.311519280076026917e-02 1.640435308218002319e-01 1.262058466672897339e-01 2.924537956714630127e-01 -1.233620494604110718e-01 -1.131323352456092834e-01 7.788918167352676392e-02 2.595250606536865234e-01 -2.262810766696929932e-01 -3.111176490783691406e-01 -1.310792118310928345e-01 -1.384898126125335693e-01 5.218486487865447998e-02 2.526666522026062012e-01 -1.668185740709304810e-01 -2.728168964385986328e-01 1.366559416055679321e-01 -1.465601772069931030e-01 -1.124665141105651855e-01 -3.170893713831901550e-02 8.066058158874511719e-02 -2.694399356842041016e-01 1.185675337910652161e-01 1.493332535028457642e-01
2.225127667188644409e-01 -7.837431877851486206e-02 2.558547854423522949e-01 -2.824844047427177429e-02 3.132680058479309082e-02 -1.504890471696853638e-01 -2.759706676006317139e-01 -6.082275509834289551e-02 9.627688676118850708e-02 1.611026227474212646e-01 -3.445504605770111084e-01 -5.982778221368789673e-02 -3.937949985265731812e-02 1.833331771194934845e-02 -9.318609535694122314e-02 -1.168014332652091980e-01 -3.294509649276733398e-01 -1.759590506553649902e-01 -1.873401254415512085e-01 -2.887488007545471191e-01 2.403249731287360191e-03 -3.943537473678588867e-01 6.780311465263366699e-02 3.943594545125961304e-02 -1.586139649152755737e-01 -8.709976077079772949e-02 1.053268164396286011e-01 2.010425478219985962e-01 1.343368887901306152e-01 -2.175269126892089844e-01 5.358853563666343689e-02 1.439796090126037598e-01
1.693397462368011475e-01 -6.944958865642547607e-02 -5.500112473964691162e-02 -6.490187346935272217e-02 -1.640225946903228760e-02 -5.959176644682884216e-02 -2.120200991630554199e-01 -5.958341062068939209e-02 -7.081509829731658101e-05 -9.831709414720535278e-02 -1.112323626875877380e-01 -2.270225901156663895e-03 -4.790687561035156250e-02 -2.422278672456741333e-01 8.369527757167816162e-02 -5.970209091901779175e-02 -3.312028944492340088e-01 2.637957036495208740e-01 -4.949815571308135986e-01 -3.109380900859832764e-01 1.834474056959152222e-01 -2.192756682634353638e-01 -8.097028732299804688e-02 -1.026905998587608337e-01 -8.810574561357498169e-02 1.280647218227386475e-01 -2.417178079485893250e-02 1.566723883152008057e-01 3.464158177375793457e-01 -2.639473974704742432e-02 -3.373583778738975525e-02 -1.497210115194320679e-01
-4.348556976765394211e-03 7.428038120269775391e-02 3.382283449172973633e-01 -1.430230448022484779e-03 1.646842062473297119e-01 1.864333748817443848e-01 -2.521559000015258789e-01 -7.714274525642395020e-02 1.389272212982177734e-01 9.441385418176651001e-02 -1.518666595220565796e-01 2.440614402294158936e-01 -1.499769389629364014e-01 -1.208032742142677307e-01 -7.450644671916961670e-02 -3.026515245437622070e-01 5.315596610307693481e-02 7.773149013519287109e-02 -3.504386842250823975e-01 -3.662281036376953125e-01 -1.651264354586601257e-02 -4.890727251768112183e-02 -1.487262845039367676e-01 1.705572009086608887e-01 -6.148293241858482361e-02 2.409173548221588135e-01 1.115103363990783691e-01 -2.737141773104667664e-02 5.520208179950714111e-02 -3.177409768104553223e-01 5.680688843131065369e-02 -4.075006768107414246e-02
-6.294445693492889404e-02 2.402585744857788086e-02 3.748658895492553711e-01 -1.017889231443405151e-01 3.406992182135581970e-02 1.551305204629898071e-01 -2.176262289285659790e-01 -4.503100514411926270e-01 -1.281390041112899780e-01 5.056175217032432556e-02 9.359879046678543091e-02 -6.928430404514074326e-03 -1.085038185119628906e-01 -2.133836746215820312e-01 1.016730908304452896e-02 2.953551150858402252e-02 -1.175636611878871918e-02 1.760718524456024170e-01 -4.221545159816741943e-01 -2.365287542343139648e-01 -1.493465155363082886e-01 -2.702246010303497314e-01 1.246807798743247986e-01 -6.399577856063842773e-02 9.716981649398803711e-02 -1.977514848113059998e-02 -2.574926801025867462e-02 -1.024249847978353500e-02 2.192784100770950317e-01 -5.489159375429153442e-03 2.181970700621604919e-02 2.090123295783996582e-01
-3.545903265476226807e-01 1.957982592284679413e-02 3.134121000766754150e-01 -7.549430429935455322e-02 -2.185553014278411865e-01 1.373172849416732788e-01 -1.948440670967102051e-01 -1.388093382120132446e-01 7.783619314432144165e-02 1.414683312177658081e-01 -7.863213121891021729e-02 1.818447858095169067e-01 -2.369172573089599609e-01 7.895712554454803467e-02 -2.480899393558502197e-01 4.491389542818069458e-02 -2.986713349819183350e-01 -5.731176212430000305e-02 -1.433434486389160156e-01 8.356998860836029053e-02 6.282342970371246338e-02 1.184072792530059814e-01 1.442935615777969360e-01 -2.235218435525894165e-01 -4.186703637242317200e-02 1.079278886318206787e-01 -1.296299993991851807e-01 1.816604435443878174e-01 3.903046846389770508e-01 -1.081262081861495972e-01 1.100621297955513000e-01 8.203796297311782837e-02
-1.108782514929771423e-01 -1.800744831562042236e-01 1.748768836259841919e-01 -3.491076827049255371e-02 2.515581436455249786e-03 1.167379766702651978e-01 -3.534506857395172119e-01 -3.168830871582031250e-01 1.286476850509643555e-01 -2.599515952169895172e-02 -1.971567720174789429e-01 -1.822051554918289185e-01 1.472692657262086868e-02 -4.610379040241241455e-02 1.111688930541276932e-02 2.227539569139480591e-01 -3.431871533393859863e-02 -1.294462680816650391e-01 -8.877915679477155209e-04 -9.292791038751602173e-02 1.564169079065322876e-01 -2.433955296874046326e-02 1.042672544717788696e-01 -2.605563998222351074e-01 1.827882975339889526e-01 -2.042313218116760254e-01 -3.294521942734718323e-02 2.311225384473800659e-01 1.654203683137893677e-01 -2.788311541080474854e-01 -6.475841999053955078e-02 4.168951511383056641e-01
1.286467611789703369e-01 -7.924889028072357178e-02 -2.159546874463558197e-02 -3.926587998867034912e-01 7.713160663843154907e-02 1.089649274945259094e-01 -2.688695192337036133e-01 -3.652044534683227539e-01 3.250191211700439453e-01 1.139030442573130131e-03 -9.173575788736343384e-02 1.077235564589500427e-01 -6.176040694117546082e-02 3.696361184120178223e-02 2.686518430709838867e-02 3.076904714107513428e-01 -4.691372811794281006e-02 -4.320732876658439636e-02 -1.984078139066696167e-01 -3.268382251262664795e-01 -8.296368271112442017e-02 1.063297316431999207e-01 3.249364495277404785e-01 -1.644516289234161377e-01 -1.447680145502090454e-01 -7.239995151758193970e-02 2.124228328466415405e-02 1.779083907604217529e-01 -2.755862101912498474e-02 -4.937012121081352234e-02 -2.694630995392799377e-02 -9.747532755136489868e-02
-1.788682639598846436e-01 4.420286417007446289e-02 8.262465149164199829e-02 4.950042814016342163e-02 -4.688173905014991760e-02 6.105442345142364502e-02 -1.238488480448722839e-01 -1.473664045333862305e-01 -3.549255803227424622e-02 1.984062492847442627e-01 -1.871667355298995972e-01 8.139842748641967773e-02 9.541129320859909058e-02 -8.140621334314346313e-02 1.917965561151504517e-01 -2.463467121124267578e-01 -2.670057713985443115e-01 -1.183934584259986877e-01 -2.102771699428558350e-01 -3.846447765827178955e-01 4.955534264445304871e-02 2.322340458631515503e-01 1.070193499326705933e-01 -2.394279390573501587e-01 -3.950726985931396484e-02 1.786612719297409058e-02 1.350023895502090454e-01 1.095139607787132263e-02 3.394494652748107910e-01 -4.157272577285766602e-01 8.303953707218170166e-02 2.210717089474201202e-02
-1.047894209623336792e-01 -1.109475865960121155e-01 1.877202093601226807e-01 -1.252414733171463013e-01 -2.945819869637489319e-02 9.755197912454605103e-02 -2.591474056243896484e-01 -2.319976687431335449e-01 -8.430082350969314575e-02 -6.236804649233818054e-03 -1.746724918484687805e-02 1.239954829216003418e-01 -3.744316995143890381e-01 2.083359286189079285e-02 9.304387122392654419e-02 7.791341841220855713e-02 -2.013473361730575562e-01 3.723319992423057556e-02 -2.742637097835540771e-01 -1.241262629628181458e-01 -3.054313063621520996e-01 -4.098496437072753906e-01 1.529736667871475220e-01 -1.342296302318572998e-01 -1.334559023380279541e-01 -5.243765562772750854e-02 -2.742411494255065918e-01 6.666360795497894287e-02 6.008716300129890442e-02 -2.598384320735931396e-01 9.153640270233154297e-02 3.575590252876281738e-02
-1.003016009926795959e-01 2.379636466503143311e-01 3.272971808910369873e-01 -8.863472938537597656e-02 1.579233109951019287e-01 1.469115614891052246e-01 -1.697185635566711426e-01 -2.380151152610778809e-01 -1.595209240913391113e-01 1.934628337621688843e-01 9.182210266590118408e-02 3.907391726970672607e-01 -6.307243555784225464e-02 -2.315451204776763916e-01 1.920868083834648132e-02 1.754831224679946899e-01 -1.140676215291023254e-01 3.970753774046897888e-02 -1.871914863586425781e-01 -1.118000075221061707e-01 -1.176227852702140808e-01 -1.517080664634704590e-01 -2.270736098289489746e-01 7.417200505733489990e-02 -2.787095867097377777e-02 -1.695403605699539185e-01 -1.865815967321395874e-01 2.277167886495590210e-01 7.155986130237579346e-02 -1.085470393300056458e-01 2.337355017662048340e-01 1.727740913629531860e-01
1.243064329028129578e-01 -2.225657552480697632e-01 -1.393000781536102295e-01 -1.946524828672409058e-01 2.536797821521759033e-01 1.538801342248916626e-01 -3.547532260417938232e-01 -3.043614923954010010e-01 1.278658658266067505e-01 9.910415858030319214e-03 -2.175319939851760864e-01 -6.692188326269388199e-03 -8.428444713354110718e-02 5.200102552771568298e-02 1.326958276331424713e-02 4.747161641716957092e-02 -8.371726423501968384e-02 -1.186190620064735413e-01 -1.342119723558425903e-01 -3.063510656356811523e-01 3.483943641185760498e-02 2.138965427875518799e-01 -4.634105786681175232e-02 -1.911439746618270874e-02 2.999345660209655762e-01 1.020496636629104614e-01 1.382084041833877563e-01 2.502784132957458496e-01 1.799098402261734009e-01 -9.865345060825347900e-02 -2.487872540950775146e-01 1.631480455398559570e-01
2.246569097042083740e-02 -8.159014582633972168e-02 4.260428547859191895e-01 -1.715182811021804810e-01 8.900036662817001343e-02 -3.864816948771476746e-02 -1.634906530380249023e-01 1.518193036317825317e-01 3.475136309862136841e-02 -3.377743065357208252e-02 -8.531181514263153076e-02 2.288210839033126831e-01 -2.621961534023284912e-01 -1.567646563053131104e-01 1.379135623574256897e-02 -2.368719130754470825e-01 -2.936476469039916992e-01 2.367470562458038330e-01 -2.510285973548889160e-01 -3.418700397014617920e-01 1.428098380565643311e-01 -1.002402007579803467e-01 -5.554601550102233887e-02 -1.112083494663238525e-01 4.067833721637725830e-02 1.568086631596088409e-02 -1.624576300382614136e-01 -6.622568517923355103e-02 -3.599574416875839233e-02 -3.093218803405761719e-01 -1.070487573742866516e-01 -4.393127560615539551e-02
-1.502341683954000473e-02 -7.684601098299026489e-02 2.543462216854095459e-01 -2.195838093757629395e-01 1.399188786745071411e-01 -1.353479027748107910e-01 -2.410926967859268188e-01 -9.834150969982147217e-02 5.641669780015945435e-02 1.626399159431457520e-01 -3.644238710403442383e-01 1.602136939764022827e-01 -2.595036290585994720e-02 -2.725343406200408936e-01 8.413729816675186157e-02 2.631838023662567139e-01 -1.330541968345642090e-01 -3.573455810546875000e-01 -1.240003332495689392e-01 -1.626746729016304016e-02 2.560124397277832031e-01 2.268208712339401245e-01 -3.490741550922393799e-02 -3.590858727693557739e-02 7.369057089090347290e-02 1.245354562997817993e-01 -8.917390555143356323e-02 3.372551640495657921e-03 -8.531463332474231720e-03 -2.880854606628417969e-01 9.925013780593872070e-02 -1.830533146858215332e-01
-3.127334117889404297e-01 3.899481892585754395e-02 3.341723382472991943e-01 -1.243339553475379944e-01 1.135303005576133728e-01 1.016061305999755859e-01 -2.135037034749984741e-01 -1.311506032943725586e-01 1.956286281347274780e-01 -8.603083342313766479e-02 1.292566061019897461e-01 3.880145549774169922e-01 3.970101475715637207e-02 -5.222587659955024719e-02 4.482420627027750015e-03 -2.506203949451446533e-01 -5.608918517827987671e-02 -1.257433742284774780e-01 -7.453029602766036987e-02 -2.618480920791625977e-01 7.510306686162948608e-02 1.110019683837890625e-01 -9.292025119066238403e-03 1.636875569820404053e-01 -4.254523199051618576e-03 1.624354273080825806e-01 1.180397905409336090e-02 1.286096870899200439e-01 -5.580964684486389160e-02 -4.231638014316558838e-01 -7.057997584342956543e-02 1.982818245887756348e-01
1.152953580021858215e-01 -3.342688679695129395e-01 1.437701582908630371e-01 -7.938810437917709351e-02 6.777834147214889526e-02 3.755871951580047607e-02 -8.407399803400039673e-02 -1.041730493307113647e-01 7.260847091674804688e-02 2.821749448776245117e-01 -4.165871441364288330e-02 3.461240977048873901e-02 -6.943293660879135132e-02 -7.341202348470687866e-02 9.908920526504516602e-02 9.337548911571502686e-02 -4.361907243728637695e-01 1.696203351020812988e-01 -4.090124368667602539e-01 -1.469635069370269775e-01 5.556739866733551025e-02 -2.100573107600212097e-02 -2.010792791843414307e-01 4.640974104404449463e-02 2.278632223606109619e-01 -6.243264675140380859e-02 2.721120715141296387e-01 2.294500619173049927e-01 -8.217966184020042419e-03 3.277873247861862183e-02 2.011162042617797852e-01 1.713411957025527954e-01
-3.049895167350769043e-01 1.351098716259002686e-01 1.378202158957719803e-02 -4.538597539067268372e-02 -1.491533815860748291e-01 5.499678850173950195e-02 -1.900848299264907837e-01 -3.033125400543212891e-01 -3.216690197587013245e-02 6.922141462564468384e-02 -1.835650503635406494e-01 6.112617254257202148e-02 9.828585386276245117e-02 -1.210420951247215271e-01 2.945424318313598633e-01 -8.582507818937301636e-02 -1.734215766191482544e-01 8.682590723037719727e-02 -2.686603963375091553e-01 -2.494907528162002563e-01 1.916482746601104736e-01 1.514133065938949585e-01 -3.928729891777038574e-02 -2.028038948774337769e-01 -1.441170871257781982e-01 -4.799803346395492554e-02 2.134953886270523071e-01 1.378021389245986938e-01 1.261867433786392212e-01 -3.957250714302062988e-01 -1.560980081558227539e-01 1.117428243160247803e-01
3.484050184488296509e-02 1.727994233369827271e-01 6.983020156621932983e-02 2.738830745220184326e-01 6.921346485614776611e-02 7.326018065214157104e-02 -4.678700566291809082e-01 -1.052583009004592896e-01 3.637526333332061768e-01 1.643520593643188477e-01 -7.812495529651641846e-02 2.691237926483154297e-01 1.132023483514785767e-01 -2.578314542770385742e-01 -2.633935213088989258e-01 -2.375845611095428467e-01 -8.430321700870990753e-03 5.346384830772876740e-03 -4.927643388509750366e-02 -9.456850821152329445e-04 1.894313395023345947e-01 9.824817627668380737e-02 -1.442351043224334717e-01 -2.028891444206237793e-01 9.014062583446502686e-02 -9.232207387685775757e-02 4.735045507550239563e-02 1.378602981567382812e-01 7.467518746852874756e-02 -1.000470891594886780e-01 -1.793799847364425659e-01 1.011601835489273071e-01
-2.725750803947448730e-01 1.433499716222286224e-02 2.755631208419799805e-01 5.830468144267797470e-03 -1.314240694046020508e-02 -5.727910250425338745e-02 -2.413118481636047363e-01 -3.914072513580322266e-01 -4.523709788918495178e-02 2.522601485252380371e-01 1.811477094888687134e-01 1.671316474676132202e-02 -2.650852203369140625e-01 -1.626487374305725098e-01 -4.215829670429229736e-01 7.187402993440628052e-02 -1.977590620517730713e-01 -8.474777638912200928e-02 -1.453263759613037109e-01 -1.581446677446365356e-01 -1.704465448856353760e-01 -2.280638217926025391e-01 9.909893572330474854e-02 -4.538019187748432159e-03 -1.231225486844778061e-02 -9.916850924491882324e-02 -1.720521599054336548e-01 1.108758002519607544e-01 1.245360970497131348e-01 -3.060745657421648502e-04 -6.040239334106445312e-02 4.335364326834678650e-02
1.199855729937553406e-01 -6.684491038322448730e-02 2.483064979314804077e-01 -7.130720466375350952e-02 1.133823022246360779e-01 -1.836369782686233521e-01 -5.160191655158996582e-01 2.261222526431083679e-02 -1.157240755856037140e-02 1.082269176840782166e-01 -2.381916642189025879e-01 -8.097923547029495239e-02 -9.510264731943607330e-03 -3.734964504837989807e-02 1.223241838488320354e-06 -8.307198435068130493e-02 -2.315008342266082764e-01 -1.395761370658874512e-01 -1.458967477083206177e-01 -3.184480667114257812e-01 -1.839590631425380707e-02 -2.519679963588714600e-01 6.837251782417297363e-02 1.230705156922340393e-02 -1.417070776224136353e-01 -3.616411387920379639e-01 1.801772117614746094e-01 1.220577880740165710e-01 1.423668414354324341e-01 -1.086838096380233765e-01 5.831571295857429504e-02 1.391866505146026611e-01
-2.582191228866577148e-01 1.265309154987335205e-01 2.276522070169448853e-01 1.272550672292709351e-01 -1.112209856510162354e-01 -4.648317582905292511e-03 -2.127968072891235352e-01 -3.285711109638214111e-01 5.210096016526222229e-02 1.215206608176231384e-01 2.302497178316116333e-01 8.668646961450576782e-02 -4.632517099380493164e-01 -2.433857917785644531e-01 -4.409307613968849182e-03 -9.684798121452331543e-02 6.825160980224609375e-02 -1.230662465095520020e-01 -1.474296450614929199e-01 -1.219387724995613098e-01 1.611921638250350952e-01 -1.117344498634338379e-01 3.492947667837142944e-02 -7.771191745996475220e-02 4.353502765297889709e-03 -1.524779945611953735e-01 1.121080666780471802e-01 1.093255430459976196e-01 2.996081113815307617e-01 -2.306932061910629272e-01 -1.362730264663696289e-01 -1.045606806874275208e-01
1.787466369569301605e-02 1.161153689026832581e-01 2.079409062862396240e-01 -1.974372565746307373e-02 1.719961613416671753e-01 -1.799605935811996460e-01 -2.297258675098419189e-01 -6.698724627494812012e-02 2.274472415447235107e-01 2.898516319692134857e-02 -1.162384897470474243e-01 3.838143348693847656e-01 -1.370816957205533981e-03 -5.012831091880798340e-02 -1.321620047092437744e-01 -2.658302783966064453e-01 -1.267072111368179321e-01 1.672965586185455322e-01 -1.787418276071548462e-01 -2.168127894401550293e-01 -4.865631833672523499e-02 -4.495665729045867920e-01 8.887290954589843750e-03 -1.621972955763339996e-02 4.393456503748893738e-02 -1.046221181750297546e-01 -2.415632642805576324e-02 2.787484526634216309e-01 -7.746360450983047485e-02 -1.917793601751327515e-01 2.305617332458496094e-01 -6.615579128265380859e-02
-2.659381628036499023e-01 -4.625358432531356812e-02 1.488968133926391602e-01 -5.149592831730842590e-02 -2.807559072971343994e-01 -6.656073778867721558e-02 -1.806151866912841797e-01 -6.036281958222389221e-02 -7.967194914817810059e-02 1.734481900930404663e-01 -1.348099261522293091e-01 2.729582190513610840e-01 -2.012218534946441650e-01 -6.801055744290351868e-03 -7.638175040483474731e-02 1.148190498352050781e-01 -2.125527560710906982e-01 -3.193766111508011818e-03 -4.934494569897651672e-02 -3.322247043251991272e-02 8.081336319446563721e-02 1.654713414609432220e-02 3.480381965637207031e-01 -1.846205443143844604e-01 1.142788678407669067e-02 1.789359152317047119e-01 -6.512888520956039429e-02 2.057531774044036865e-01 2.862359285354614258e-01 -3.939051330089569092e-01 8.705452829599380493e-02 2.449218034744262695e-01
-1.786664873361587524e-01 -6.511512212455272675e-03 1.571408957242965698e-01 -2.016233950853347778e-01 7.065673917531967163e-02 -2.070811390876770020e-01 -2.676565013825893402e-02 -1.733960658311843872e-01 1.407624781131744385e-01 8.477410674095153809e-02 -1.495141088962554932e-01 6.930474191904067993e-02 2.066579647362232208e-02 -4.516761600971221924e-01 -1.373724937438964844e-01 8.154372125864028931e-02 -3.721283003687858582e-02 -7.812266051769256592e-02 -1.676727384328842163e-01 -1.377895623445510864e-01 -2.805461883544921875e-01 -2.305915355682373047e-01 -1.433398574590682983e-01 -7.000430673360824585e-02 2.558242976665496826e-01 -1.995453238487243652e-01 2.824953198432922363e-01 2.526357769966125488e-01 -2.577940560877323151e-02 -2.520860731601715088e-01 1.142001450061798096e-01 4.307756945490837097e-02
-2.184502035379409790e-01 4.325084388256072998e-02 3.928947821259498596e-02 1.001943051815032959e-01 2.998818457126617432e-02 -9.476239793002605438e-03 -3.716721236705780029e-01 1.617601811885833740e-01 3.266281485557556152e-01 3.993706405162811279e-01 -1.504276692867279053e-01 2.085354626178741455e-01 -4.142873361706733704e-02 -3.537916243076324463e-01 -8.758275955915451050e-02 1.648982055485248566e-02 8.583411574363708496e-02 -2.339757829904556274e-01 -3.405870497226715088e-01 5.244226660579442978e-03 -9.745150804519653320e-02 -1.043751537799835205e-01 -1.111330464482307434e-01 4.324525222182273865e-02 1.078032925724983215e-01 -2.675311267375946045e-02 -6.356991827487945557e-02 1.456579566001892090e-01 7.056286931037902832e-02 2.934906515292823315e-04 -2.128039747476577759e-01 7.612171024084091187e-02
-1.476746052503585815e-01 -1.499321870505809784e-02 -1.423668349161744118e-03 -3.435501456260681152e-01 2.496836334466934204e-01 1.791273355484008789e-01 -2.180745303630828857e-01 3.320342302322387695e-02 2.426767498254776001e-01 1.173679251223802567e-02 1.749313063919544220e-02 7.885855622589588165e-03 1.633909940719604492e-01 5.277207121253013611e-02 2.598698250949382782e-02 -1.520753204822540283e-01 -3.768046200275421143e-02 -2.682299017906188965e-01 -2.824135422706604004e-01 -1.574074625968933105e-01 -9.338115900754928589e-02 -3.578083589673042297e-02 1.016341447830200195e-01 -1.733859777450561523e-01 2.171123325824737549e-01 -1.452288478612899780e-01 -1.366049498319625854e-01 2.050814479589462280e-01 4.480106234550476074e-01 -7.701762765645980835e-02 2.452687360346317291e-02 1.991986632347106934e-01
-1.452161520719528198e-01 -2.349732816219329834e-02 1.553770806640386581e-02 2.165995687246322632e-01 -8.179880678653717041e-02 3.388573229312896729e-02 -1.716224551200866699e-01 -1.613331288099288940e-01 2.701326310634613037e-01 3.552059233188629150e-01 -1.395169943571090698e-01 -1.625565625727176666e-02 -9.052590280771255493e-02 -2.247852087020874023e-01 1.452381759881973267e-01 1.114506423473358154e-01 -5.751121044158935547e-02 -1.670904308557510376e-01 -8.411011099815368652e-02 -1.679485440254211426e-01 9.238544106483459473e-02 -1.235481053590774536e-01 1.388109922409057617e-01 -4.061099886894226074e-01 6.526288110762834549e-03 -2.195967286825180054e-01 4.878688231110572815e-02 1.854273229837417603e-01 4.119565337896347046e-02 -4.369128644466400146e-01 6.466199457645416260e-02 2.167395502328872681e-02
-1.820793449878692627e-01 6.506136152893304825e-03 4.743578135967254639e-01 2.380856722593307495e-01 -7.734494656324386597e-02 6.914073973894119263e-02 -4.449744522571563721e-01 -2.726295590400695801e-01 1.981754153966903687e-01 -5.758814513683319092e-02 2.498128712177276611e-01 1.155925914645195007e-01 -2.184675633907318115e-01 -6.647194176912307739e-02 -7.225435227155685425e-02 3.705105558037757874e-02 -7.546892017126083374e-02 1.534316092729568481e-01 -2.475014626979827881e-01 -1.547328233718872070e-01 8.807524293661117554e-02 -1.295686364173889160e-01 3.480986633803695440e-04 4.227009043097496033e-02 1.031630486249923706e-02 3.499994054436683655e-02 1.949726603925228119e-02 1.867615059018135071e-02 4.998508095741271973e-02 -2.687797248363494873e-01 8.137369155883789062e-02 -2.689760178327560425e-02
9.040467441082000732e-02 -1.031012609601020813e-01 1.188790798187255859e-01 -1.483957916498184204e-01 2.003943175077438354e-01 1.055296957492828369e-01 -2.119193524122238159e-01 3.750480338931083679e-02 1.855663955211639404e-01 1.148251071572303772e-01 -1.931786909699440002e-02 -1.461896300315856934e-01 -4.466705769300460815e-02 -3.001554310321807861e-01 8.213502168655395508e-02 1.362106651067733765e-01 -2.816183865070343018e-02 -1.853587180376052856e-01 -2.146583646535873413e-01 -2.481444180011749268e-01 -3.815327584743499756e-01 7.260053604841232300e-02 8.183948229998350143e-04 -2.361021041870117188e-01 3.500325977802276611e-01 -7.782769203186035156e-02 -6.046367436647415161e-02 5.788743868470191956e-02 9.106706827878952026e-02 -3.883264064788818359e-01 5.964592099189758301e-02 1.142700016498565674e-01
-1.770565100014209747e-02 3.044898994266986847e-02 3.726766705513000488e-01 -3.495961800217628479e-02 -1.097847893834114075e-01 3.878262042999267578e-01 -2.314806580543518066e-01 -2.797961831092834473e-01 -1.317979418672621250e-03 1.223375555127859116e-02 -1.003914400935173035e-01 4.960190132260322571e-02 -2.158798975870013237e-03 -2.440423965454101562e-01 3.242959082126617432e-02 -9.383389353752136230e-02 -3.895951062440872192e-02 -1.505274772644042969e-01 -3.821517825126647949e-01 -1.021068617701530457e-01 -2.972435057163238525e-01 -1.961962878704071045e-01 1.724281609058380127e-01 -4.619719460606575012e-02 1.284061670303344727e-01 -1.560739725828170776e-01 -4.689734056591987610e-02 1.374870389699935913e-01 1.755512319505214691e-02 -9.956527501344680786e-02 2.657255530357360840e-01 8.657976053655147552e-03
-1.157944276928901672e-01 -2.369733303785324097e-01 2.401333004236221313e-01 -5.499454960227012634e-02 -3.942054137587547302e-02 -2.039561569690704346e-01 -3.584486842155456543e-01 -1.445208042860031128e-01 -1.268131136894226074e-01 3.455628752708435059e-01 -3.352220728993415833e-02 -1.814308315515518188e-01 4.133765771985054016e-02 -4.340686276555061340e-02 2.825266718864440918e-01 -5.743422359228134155e-02 6.709323823451995850e-02 -5.564272403717041016e-02 -6.580688804388046265e-02 -1.150755211710929871e-01 2.106619775295257568e-01 7.023146003484725952e-02 5.097879841923713684e-02 -1.153393387794494629e-01 1.567259579896926880e-01 -7.692068070173263550e-02 -8.339605480432510376e-02 3.825096189975738525e-01 3.328249603509902954e-02 -3.525009453296661377e-01 -3.098514117300510406e-02 1.432392895221710205e-01
-4.789745435118675232e-03 -2.264748066663742065e-01 7.492645829916000366e-02 -1.014043837785720825e-01 9.951943904161453247e-02 2.528151869773864746e-01 -2.203407883644104004e-02 -1.171572878956794739e-01 -4.770858678966760635e-03 3.272665143013000488e-01 -3.531891405582427979e-01 1.214874163269996643e-01 -1.667906343936920166e-01 -1.740684807300567627e-01 -6.729059666395187378e-02 1.003967225551605225e-01 -4.757903516292572021e-01 -2.234261333942413330e-01 -1.833496391773223877e-01 -2.779228687286376953e-01 1.022800430655479431e-01 1.482484191656112671e-01 4.330264404416084290e-02 -1.495766043663024902e-01 1.809425652027130127e-01 -3.696442395448684692e-02 -3.252001851797103882e-02 8.090946078300476074e-02 -7.148540019989013672e-02 -1.527255177497863770e-01 -6.940472126007080078e-02 8.124271035194396973e-02
-1.093938574194908142e-01 8.246403932571411133e-02 8.341292291879653931e-02 -1.726023852825164795e-01 -2.153080105781555176e-01 1.976436004042625427e-02 -4.149703085422515869e-01 -2.290879935026168823e-02 5.108064785599708557e-02 4.790596291422843933e-02 -3.229081928730010986e-01 2.343955039978027344e-01 3.906417987309396267e-05 1.235584318637847900e-01 -2.795622944831848145e-01 -2.310078740119934082e-01 1.879414916038513184e-02 3.153274580836296082e-02 -6.358206272125244141e-02 -2.566198706626892090e-01 1.458856761455535889e-01 -8.278407901525497437e-02 1.021348983049392700e-01 1.583895273506641388e-02 8.167733252048492432e-02 -9.396468102931976318e-02 8.205569535493850708e-02 -5.189397558569908142e-02 1.563681066036224365e-01 -4.921582937240600586e-01 -9.950813651084899902e-02 5.046553537249565125e-02
-4.778032377362251282e-02 -2.166484296321868896e-01 1.627250909805297852e-01 -6.306706368923187256e-02 -1.503788530826568604e-01 5.158051848411560059e-02 -4.399901032447814941e-01 -1.380142271518707275e-01 -9.391102194786071777e-02 1.414675712585449219e-01 -2.475980371236801147e-01 1.516720056533813477e-01 7.445787638425827026e-02 3.089144527912139893e-01 9.624893218278884888e-02 2.257437705993652344e-01 -2.322316616773605347e-01 -1.015695780515670776e-01 -1.698637455701828003e-01 -7.024709880352020264e-02 6.277382839471101761e-03 -2.392679750919342041e-01 -1.102377772331237793e-01 -2.961868345737457275e-01 -1.046036183834075928e-01 -1.885841637849807739e-01 1.259187757968902588e-01 1.857302486896514893e-01 9.983105584979057312e-03 -2.073096483945846558e-01 -7.309180498123168945e-02 8.713117986917495728e-02
6.266674399375915527e-02 2.793551981449127197e-01 -6.413561850786209106e-02 -5.299681797623634338e-02 8.312273770570755005e-02 7.347843050956726074e-02 -1.907082945108413696e-01 -4.221759438514709473e-01 1.956110745668411255e-01 -1.277126967906951904e-01 -8.715738356113433838e-02 3.602242469787597656e-01 -1.226627454161643982e-01 -1.128382459282875061e-01 4.212764650583267212e-02 -9.687298536300659180e-02 -1.661948412656784058e-01 1.881542988121509552e-02 -2.089839726686477661e-01 -3.122783303260803223e-01 -1.835069060325622559e-01 1.234750077128410339e-01 1.497624665498733521e-01 -8.152735233306884766e-02 7.165125012397766113e-02 -1.559433192014694214e-01 1.124086230993270874e-01 -9.816398471593856812e-02 2.084110677242279053e-01 -1.030521094799041748e-01 -2.264841347932815552e-01 2.215715348720550537e-01
8.475477993488311768e-02 1.279961168766021729e-01 2.188198268413543701e-01 -2.285508662462234497e-01 1.563445180654525757e-01 -7.830929756164550781e-02 -1.638700515031814575e-01 -2.246322780847549438e-01 -2.201784029603004456e-02 1.094807162880897522e-01 -2.364455312490463257e-01 1.578043401241302490e-01 1.825658231973648071e-01 -2.371217906475067139e-01 -3.724773600697517395e-02 1.389749795198440552e-01 -3.276763856410980225e-01 -3.103674054145812988e-01 -1.456843018531799316e-01 -6.844858080148696899e-02 1.655713617801666260e-01 1.250241249799728394e-01 -2.300030738115310669e-01 -1.143260821700096130e-01 2.702181935310363770e-01 -1.196855586022138596e-02 2.416807860136032104e-01 2.153123915195465088e-01 3.112903796136379242e-03 -2.036292804405093193e-03 2.098221778869628906e-01 6.552788615226745605e-02
3.316503018140792847e-02 -1.250230818986892700e-01 -3.423432633280754089e-02 -6.559896469116210938e-02 1.706038862466812134e-01 1.049875281751155853e-02 -3.502602875232696533e-01 -1.846249699592590332e-01 1.911113262176513672e-01 1.246813014149665833e-01 -1.796221882104873657e-01 1.906851381063461304e-01 -5.562205240130424500e-02 -2.053392827510833740e-01 7.553923875093460083e-03 -2.530413269996643066e-01 -3.695671260356903076e-02 7.317640632390975952e-02 -1.068896427750587463e-01 -3.316633999347686768e-01 1.669891625642776489e-01 -2.820397913455963135e-01 -4.514390230178833008e-02 2.782604694366455078e-01 1.189404949545860291e-01 -1.320034172385931015e-02 1.669462621212005615e-01 -1.758923083543777466e-01 4.032036662101745605e-01 -3.196548298001289368e-02 -9.409125894308090210e-02 3.386650234460830688e-02
1.544654518365859985e-01 4.129627719521522522e-03 3.756865859031677246e-01 6.448805797845125198e-04 6.594186276197433472e-02 -1.486255675554275513e-01 -3.593220114707946777e-01 -2.326226979494094849e-01 1.117254607379436493e-02 6.519163399934768677e-02 -1.187655329704284668e-01 4.501679539680480957e-02 -1.173811554908752441e-01 -3.611325472593307495e-02 -1.222938299179077148e-02 -3.015591800212860107e-01 -1.876985281705856323e-01 -1.551406979560852051e-01 -2.096606791019439697e-01 4.410033300518989563e-02 -1.567274034023284912e-01 -4.296205341815948486e-01 1.412616670131683350e-01 -1.613375842571258545e-01 -2.460499480366706848e-02 -2.090817503631114960e-02 1.284595429897308350e-01 1.715441793203353882e-01 2.568625658750534058e-02 -2.146408408880233765e-01 1.154272928833961487e-01 1.768982857465744019e-01
7.645087689161300659e-02 6.076706200838088989e-02 2.786158025264739990e-01 1.499119997024536133e-01 3.898678719997406006e-02 2.868666350841522217e-01 -3.377833962440490723e-01 -2.793779671192169189e-01 2.600472979247570038e-02 1.246062889695167542e-01 1.414694190025329590e-01 -1.668554916977882385e-02 -8.424354344606399536e-02 -3.307710587978363037e-02 1.090372055768966675e-01 -1.670945286750793457e-01 -3.531376719474792480e-01 6.775082647800445557e-02 -3.087933361530303955e-01 -2.505212724208831787e-01 -2.594003975391387939e-01 -4.295085743069648743e-02 -2.798485755920410156e-02 -8.273967541754245758e-03 3.192128613591194153e-02 -1.287332624197006226e-01 4.391856491565704346e-02 9.428060054779052734e-02 1.291907727718353271e-01 4.599158652126789093e-03 9.611780941486358643e-02 3.437292277812957764e-01
1.806057393550872803e-01 1.557207703590393066e-01 2.937686741352081299e-01 -1.856771111488342285e-01 1.723803877830505371e-01 9.850555658340454102e-02 -2.728263437747955322e-01 -2.128573209047317505e-01 1.177226528525352478e-01 7.939966022968292236e-02 -4.483319818973541260e-02 -6.338158994913101196e-02 -1.641277372837066650e-01 -1.052335724234580994e-01 -8.951127529144287109e-03 -2.978103160858154297e-01 2.050567045807838440e-02 -3.612523376941680908e-01 -2.239698171615600586e-01 -5.085397511720657349e-02 4.645892977714538574e-02 -1.791520863771438599e-01 -1.405622065067291260e-01 1.392060220241546631e-01 1.956654042005538940e-01 -3.042169213294982910e-01 -9.185769408941268921e-02 1.111616492271423340e-01 -3.097462467849254608e-02 -2.191868871450424194e-01 -2.006875127553939819e-01 1.107008233666419983e-01
-1.626229137182235718e-01 -7.412219792604446411e-02 -7.868102192878723145e-02 1.189362779259681702e-01 -2.091617286205291748e-01 2.458728551864624023e-01 -3.325390219688415527e-01 -6.093990802764892578e-02 2.595800161361694336e-01 1.586405932903289795e-01 -1.398523449897766113e-01 1.955735534429550171e-01 1.615281254053115845e-01 -2.199618518352508545e-01 -3.443507477641105652e-02 2.544724568724632263e-02 -1.590800732374191284e-01 -2.056514471769332886e-02 -2.794939875602722168e-01 -2.792295813560485840e-01 2.767839729785919189e-01 -1.178356409072875977e-01 -4.975809901952743530e-02 -1.405971199274063110e-01 -4.496152541832998395e-05 8.039869368076324463e-02 9.623902291059494019e-02 -9.993681311607360840e-02 1.403290182352066040e-01 -3.276441395282745361e-01 2.235926836729049683e-01 7.250928133726119995e-02
-7.055162638425827026e-02 -1.116920635104179382e-01 7.253876328468322754e-02 -3.695487603545188904e-02 -1.833875626325607300e-01 -1.424089372158050537e-01 -3.614479303359985352e-01 7.393238693475723267e-02 2.848381996154785156e-01 3.684079349040985107e-01 -1.738340258598327637e-01 8.487854897975921631e-02 -1.905526518821716309e-01 -1.291906684637069702e-01 -1.169776450842618942e-02 6.849414110183715820e-02 -1.709103435277938843e-01 -4.549450054764747620e-02 1.086693257093429565e-01 6.255164742469787598e-02 1.761359572410583496e-01 9.096559882164001465e-02 -6.489474326372146606e-02 4.085388779640197754e-02 3.590382635593414307e-01 -2.929108741227537394e-04 -1.948507316410541534e-02 3.501089513301849365e-01 2.153880894184112549e-01 -2.404087930917739868e-01 -1.479105651378631592e-01 6.064635142683982849e-02
-2.056486159563064575e-02 1.533117843791842461e-03 2.231999188661575317e-01 -6.113188341259956360e-02 -1.881500035524368286e-01 2.215568125247955322e-01 -3.117121756076812744e-01 -3.507639467716217041e-01 -9.559264034032821655e-02 5.490006506443023682e-02 -1.503101736307144165e-01 9.381894767284393311e-02 -1.531895697116851807e-01 -1.501319408416748047e-01 -2.676709182560443878e-02 -1.386181414127349854e-01 -2.103629754856228828e-03 -1.953884363174438477e-01 -1.243579611182212830e-01 2.261269278824329376e-02 -1.796396672725677490e-01 -2.518222928047180176e-01 2.869324386119842529e-01 -6.355770677328109741e-02 1.422728002071380615e-01 -3.742025792598724365e-02 -7.552326470613479614e-02 1.057680919766426086e-01 3.413999378681182861e-01 -2.925313115119934082e-01 2.206806093454360962e-01 -7.920702546834945679e-02
7.156189531087875366e-02 2.501687407493591309e-01 1.647859960794448853e-01 -1.056955680251121521e-01 4.672583937644958496e-02 -8.472839370369911194e-03 -2.384983748197555542e-01 2.563149202615022659e-03 -1.526965945959091187e-01 2.066293507814407349e-01 1.925578154623508453e-02 4.471875429153442383e-01 -4.465766623616218567e-02 -2.839021086692810059e-01 9.136234223842620850e-02 2.477222681045532227e-01 -1.975079029798507690e-01 5.536312609910964966e-02 -1.301885247230529785e-01 -1.153781563043594360e-01 1.566802710294723511e-01 -3.200789690017700195e-01 -1.905648857355117798e-01 -6.177536770701408386e-02 -3.047703020274639130e-02 1.024196222424507141e-01 -1.662456244230270386e-01 2.299938052892684937e-01 2.835920751094818115e-01 5.492117721587419510e-03 1.087343785911798477e-02 6.454141438007354736e-02
-2.562550306320190430e-01 1.544770202599465847e-04 2.700003981590270996e-01 1.589422821998596191e-01 -6.468837708234786987e-02 -1.350870169699192047e-02 -1.605637967586517334e-01 -2.208495736122131348e-01 -3.535162284970283508e-02 3.573453724384307861e-01 -1.271297484636306763e-01 5.436469987034797668e-02 -9.972761571407318115e-02 -1.673207581043243408e-01 1.198675632476806641e-01 -3.795713186264038086e-02 -1.852293312549591064e-01 -7.749203592538833618e-02 -2.527454495429992676e-01 -3.197371065616607666e-01 2.723642885684967041e-01 -3.344878554344177246e-02 3.876587003469467163e-02 -1.262052357196807861e-01 3.026781678199768066e-01 -3.488941788673400879e-01 -5.559142213314771652e-03 1.479973495006561279e-01 -9.062147140502929688e-02 3.986191004514694214e-02 -5.620114505290985107e-02 8.966951072216033936e-02
-2.088530957698822021e-01 -2.224270552396774292e-01 1.616317778825759888e-01 -1.550351083278656006e-01 2.549719810485839844e-01 1.271213125437498093e-02 -8.340539783239364624e-02 1.282744947820901871e-02 1.690846830606460571e-01 4.997723922133445740e-02 -8.635794371366500854e-02 6.266125291585922241e-02 7.563990354537963867e-02 6.302422285079956055e-02 -1.724824011325836182e-01 9.596640616655349731e-02 -3.766669631004333496e-01 -1.270908117294311523e-01 -3.195677995681762695e-01 -6.547598540782928467e-02 7.692431658506393433e-02 -9.219132363796234131e-02 -1.500422358512878418e-01 -3.248631060123443604e-01 2.854228019714355469e-01 -3.501443564891815186e-02 -2.298994809389114380e-01 1.047151908278465271e-01 1.051567196846008301e-01 -1.075263768434524536e-01 1.370999813079833984e-01 3.138382732868194580e-01
-1.388523131608963013e-01 -9.745842963457107544e-02 2.310525029897689819e-01 -1.509940624237060547e-01 1.283672153949737549e-01 5.504823848605155945e-02 -2.774622142314910889e-01 -4.512340128421783447e-01 -2.341964654624462128e-02 -3.893261775374412537e-02 -2.371278405189514160e-02 1.468633580952882767e-02 -3.191814422607421875e-01 -4.009752571582794189e-01 -9.116420149803161621e-02 -4.363254085183143616e-02 8.242385834455490112e-02 1.627233810722827911e-02 -5.954883620142936707e-02 5.360095575451850891e-02 2.687021903693675995e-02 -3.894765377044677734e-01 9.168926626443862915e-02 -2.164075970649719238e-01 -9.170137345790863037e-02 -9.920019656419754028e-02 -1.863644570112228394e-01 1.732666045427322388e-01 -5.819531506858766079e-04 8.905454725027084351e-02 7.177075743675231934e-02 4.473386704921722412e-02
-1.545681804418563843e-01 -1.921928524971008301e-01 9.892442822456359863e-02 -2.199096977710723877e-01 -7.203566282987594604e-02 1.492300909012556076e-02 -2.696883082389831543e-01 -5.598038434982299805e-02 2.352001145482063293e-02 1.785749495029449463e-01 3.658094210550189018e-03 -9.119198471307754517e-02 2.862033061683177948e-02 -9.679910540580749512e-02 -3.476318903267383575e-03 1.301171630620956421e-01 1.097188591957092285e-01 7.107752561569213867e-02 -6.203491240739822388e-02 -7.319942861795425415e-02 3.747478500008583069e-02 -3.827019780874252319e-02 2.436610609292984009e-01 -2.631191015243530273e-01 1.203018724918365479e-01 -1.551962494850158691e-01 -5.790675058960914612e-03 3.624376654624938965e-01 2.021563947200775146e-01 -4.541422128677368164e-01 -9.154572337865829468e-02 3.855251073837280273e-01
1.384693980216979980e-01 -2.326501905918121338e-01 6.252867728471755981e-02 -2.406104803085327148e-01 -5.901646986603736877e-02 1.473979651927947998e-01 -3.426105380058288574e-01 -2.268955409526824951e-01 -2.103650718927383423e-01 2.687883377075195312e-01 2.547566778957843781e-02 1.652211248874664307e-01 1.070941016077995300e-01 -4.623953253030776978e-02 2.879463694989681244e-02 -1.698235273361206055e-01 1.685560047626495361e-01 -3.158115446567535400e-01 -1.877261549234390259e-01 -3.621251285076141357e-01 2.624341249465942383e-01 -1.503794193267822266e-01 5.727150291204452515e-02 -1.448777467012405396e-01 7.138793915510177612e-02 4.314083233475685120e-02 -3.540573641657829285e-02 7.535666227340698242e-02 -1.351024303585290909e-02 -3.302314877510070801e-02 1.909029334783554077e-01 1.456530094146728516e-01
-6.271352618932723999e-02 2.527646906673908234e-02 2.204103767871856689e-01 -9.208152187056839466e-04 8.143562078475952148e-02 2.329511344432830811e-01 -3.140056729316711426e-01 -3.027994334697723389e-01 8.971808105707168579e-02 -1.868073195219039917e-01 -1.255124062299728394e-01 4.872551187872886658e-02 -1.829357594251632690e-01 -3.381288051605224609e-01 2.284425050020217896e-01 -2.222660928964614868e-01 2.182983979582786560e-02 -1.460508108139038086e-01 -1.129667386412620544e-01 1.279624253511428833e-01 2.251404225826263428e-01 -3.224920928478240967e-01 1.282808780670166016e-01 -2.094357013702392578e-01 -1.253169178962707520e-01 -4.997573792934417725e-02 9.715150296688079834e-02 2.165589779615402222e-01 1.014413610100746155e-01 -1.058031842112541199e-01 -1.519237905740737915e-01 1.214065309613943100e-02
-1.961807906627655029e-01 -1.763638481497764587e-02 -3.796827048063278198e-02 -2.284748703241348267e-01 1.600045263767242432e-01 -1.047730147838592529e-01 -2.368136048316955566e-01 -2.005412876605987549e-01 2.132556140422821045e-01 7.284085731953382492e-03 -4.125925302505493164e-01 1.619315743446350098e-01 2.157304137945175171e-01 -1.620211601257324219e-01 1.522763520479202271e-01 2.178608626127243042e-02 3.873087093234062195e-02 1.364978146739304066e-03 -2.175174206495285034e-01 -3.762548565864562988e-01 2.861696183681488037e-01 1.397965550422668457e-01 -1.338003128767013550e-01 -7.019174098968505859e-02 2.419058233499526978e-01 -6.461957842111587524e-02 8.266308158636093140e-02 9.529983997344970703e-02 8.010730147361755371e-03 -1.502963900566101074e-01 -6.558202952146530151e-02 1.266187131404876709e-01
-1.010573208332061768e-01 -4.645463824272155762e-02 1.738043427467346191e-01 -1.490854024887084961e-01 -1.226882562041282654e-01 2.965901419520378113e-02 -1.506186872720718384e-01 -3.572072088718414307e-01 1.486255414783954620e-02 1.374634355306625366e-01 4.659307003021240234e-02 -6.102126091718673706e-02 1.267581433057785034e-01 -2.731913924217224121e-01 1.777681112289428711e-01 1.519763618707656860e-01 6.114109605550765991e-02 2.145841121673583984e-01 -2.756078541278839111e-01 -1.146113276481628418e-01 1.798118203878402710e-01 1.149257197976112366e-01 2.127598412334918976e-02 -2.182155102491378784e-01 1.006904393434524536e-01 -2.988517284393310547e-01 1.535340696573257446e-01 9.729743003845214844e-02 2.187862694263458252e-01 -3.682362139225006104e-01 -8.882195502519607544e-02 2.055063545703887939e-01
-3.591897338628768921e-02 -1.082565486431121826e-01 1.856691688299179077e-01 -4.844707250595092773e-02 -1.032276302576065063e-01 -1.844307184219360352e-01 -5.195510759949684143e-02 -4.349457100033760071e-02 2.102189958095550537e-01 -1.612403243780136108e-01 -1.480464786291122437e-01 3.203367888927459717e-01 -1.480029150843620300e-02 -3.204404711723327637e-01 -7.671841979026794434e-02 -1.084974706172943115e-01 -1.156976148486137390e-01 8.658719807863235474e-02 -2.474806010723114014e-01 -3.747259378433227539e-01 2.274780720472335815e-02 2.956845760345458984e-01 -1.650232374668121338e-01 -3.567148447036743164e-01 -1.328539550304412842e-01 -3.276004688814282417e-03 -1.173245999962091446e-02 9.924867749214172363e-02 1.688155978918075562e-01 -2.388348877429962158e-01 -8.093502372503280640e-02 -3.019332513213157654e-02
1.522881537675857544e-01 1.891302019357681274e-01 1.433854252099990845e-01 -1.239156574010848999e-01 1.829697191715240479e-01 -3.832119703292846680e-02 -1.880106180906295776e-01 -5.514132604002952576e-02 6.536190956830978394e-02 3.545663133263587952e-02 -7.065705209970474243e-02 2.212283760309219360e-01 -2.298659384250640869e-01 -2.027455419301986694e-01 -2.611381374299526215e-02 6.903716176748275757e-02 -3.412681221961975098e-01 1.425762921571731567e-01 -2.091098576784133911e-01 -1.849168092012405396e-01 -5.400480702519416809e-02 -4.241778254508972168e-01 -6.536144763231277466e-02 9.526472538709640503e-02 2.419545501470565796e-02 1.546673923730850220e-01 -7.016395777463912964e-02 3.927387893199920654e-01 2.304348945617675781e-01 -3.680460853502154350e-03 1.576575785875320435e-01 -1.962004601955413818e-02
1.961168795824050903e-01 1.406513601541519165e-01 7.069006562232971191e-02 -1.760430186986923218e-01 2.352086156606674194e-01 1.880491822957992554e-01 -6.569413095712661743e-02 -1.706877946853637695e-01 -8.416710793972015381e-02 7.685872912406921387e-02 -2.594508230686187744e-02 2.611210942268371582e-01 -1.037635356187820435e-01 -3.462779819965362549e-01 1.500497758388519287e-01 1.878279298543930054e-01 -2.187067270278930664e-01 7.251670956611633301e-02 -2.237218171358108521e-01 -1.535746455192565918e-01 9.606129676103591919e-02 -2.931432425975799561e-01 -1.268198043107986450e-01 -1.223504990339279175e-01 -8.003073744475841522e-03 3.723688796162605286e-02 -2.425782680511474609e-01 3.216311037540435791e-01 2.543894946575164795e-01 1.019819825887680054e-02 4.578763991594314575e-02 1.664800941944122314e-01
-9.536066651344299316e-02 -2.110717296600341797e-01 2.259704768657684326e-01 2.337560616433620453e-02 3.574121296405792236e-01 -1.546787172555923462e-01 -3.551683723926544189e-01 -1.612228155136108398e-01 -3.516602795571088791e-03 9.462435543537139893e-02 -2.246609777212142944e-01 3.786341845989227295e-01 1.854773759841918945e-01 -7.259652763605117798e-02 -7.815595716238021851e-02 5.951086059212684631e-02 -6.603310257196426392e-02 -9.493584930896759033e-02 -1.131081879138946533e-01 -1.324851661920547485e-01 1.523505449295043945e-01 4.991984367370605469e-02 -8.571604639291763306e-02 -4.243475198745727539e-01 -8.637303858995437622e-02 -5.219348892569541931e-02 9.780617058277130127e-02 1.100434884428977966e-01 -1.184272989630699158e-01 -2.269604988396167755e-02 1.110934764146804810e-01 1.524251550436019897e-01
-6.632243096828460693e-02 -2.605860233306884766e-01 -7.800767570734024048e-02 -3.095727264881134033e-01 8.220673352479934692e-02 -1.401284895837306976e-02 -1.204794123768806458e-01 -1.873004138469696045e-01 -7.159702479839324951e-02 -2.659473568201065063e-02 -1.299848109483718872e-01 -1.493542194366455078e-01 -1.804015040397644043e-01 -3.622815608978271484e-01 -3.772281482815742493e-02 -8.295853622257709503e-03 -3.821299672126770020e-01 1.032106727361679077e-01 -3.689824342727661133e-01 -1.564504355192184448e-01 -9.064838290214538574e-03 -1.128455251455307007e-01 -9.618645161390304565e-02 -1.173046603798866272e-01 2.674418687820434570e-01 -1.275343745946884155e-01 -6.997154653072357178e-02 1.054026037454605103e-01 -1.363141089677810669e-01 -2.329139411449432373e-01 -9.755422919988632202e-02 -1.401138156652450562e-01
1.693906486034393311e-01 -1.218936219811439514e-01 -5.245082080364227295e-02 -6.779607385396957397e-02 -2.727193525061011314e-03 6.838902365416288376e-03 -2.760325670242309570e-01 -2.927144169807434082e-01 -1.064566150307655334e-01 2.382089048624038696e-01 -6.040531769394874573e-02 3.637677431106567383e-01 8.060871809720993042e-02 -1.684802472591400146e-01 -9.510317444801330566e-02 -2.689017355442047119e-01 -5.822607316076755524e-03 -3.340938985347747803e-01 -3.039677143096923828e-01 -2.970364391803741455e-01 1.627502590417861938e-01 -3.564396873116493225e-02 8.855017274618148804e-02 -2.951445579528808594e-01 -8.214481174945831299e-02 -3.328381478786468506e-02 -2.113199792802333832e-02 1.125365644693374634e-01 -1.028378531336784363e-01 -3.190154209733009338e-02 1.123979315161705017e-01 -8.185715228319168091e-02
4.686921089887619019e-02 -1.143678203225135803e-01 7.636898756027221680e-02 -3.063583001494407654e-02 1.146573498845100403e-01 4.457624256610870361e-02 -3.660248517990112305e-01 -1.749410629272460938e-01 2.190925776958465576e-01 1.192059740424156189e-01 -2.363273054361343384e-01 2.715972959995269775e-01 -1.726793348789215088e-01 -1.362577974796295166e-01 8.453976362943649292e-02 -3.673730194568634033e-01 6.262318789958953857e-02 9.446447342634201050e-02 -1.807020157575607300e-01 -1.757253706455230713e-01 2.762180864810943604e-01 -2.649475336074829102e-01 -2.436771988868713379e-02 4.675176367163658142e-02 -2.990132430568337440e-03 2.640754282474517822e-01 1.358794420957565308e-01 -2.285095676779747009e-02 3.001630604267120361e-01 2.885953523218631744e-02 -1.008999571204185486e-01 2.064868435263633728e-02
6.908728927373886108e-02 -2.223079055547714233e-01 5.091085657477378845e-02 -3.985480219125747681e-02 -3.090554848313331604e-02 1.461860686540603638e-01 -4.922463297843933105e-01 -3.233753144741058350e-01 3.671112060546875000e-01 3.601065650582313538e-02 -6.117079872637987137e-03 1.069775596261024475e-01 3.164941817522048950e-02 -1.613896340131759644e-01 1.733294874429702759e-01 2.906406223773956299e-01 6.999636068940162659e-03 3.300571814179420471e-02 -9.749355167150497437e-02 -2.251016944646835327e-01 -3.228081390261650085e-02 5.172114074230194092e-02 1.995470076799392700e-01 -1.468337923288345337e-01 8.130341023206710815e-02 2.698928117752075195e-01 -5.621142685413360596e-03 -1.844558306038379669e-02 8.733010292053222656e-02 -1.225528717041015625e-01 2.328516542911529541e-01 1.448128279298543930e-02
-3.438423871994018555e-01 -1.837731152772903442e-02 1.809270381927490234e-01 -2.815909087657928467e-01 9.660746902227401733e-02 1.030634567141532898e-01 -6.957314163446426392e-02 -2.350048422813415527e-01 9.190211445093154907e-02 -6.504700332880020142e-02 -2.623832225799560547e-01 2.339804470539093018e-01 1.784754842519760132e-01 -1.362887322902679443e-01 -1.137159243226051331e-01 2.995105087757110596e-01 -2.354826331138610840e-01 3.155105561017990112e-02 -4.009225219488143921e-02 -8.993659913539886475e-02 2.060340195894241333e-01 -1.880350708961486816e-02 -5.156439263373613358e-03 -2.401217222213745117e-01 2.262341827154159546e-01 1.050422061234712601e-02 -3.058218024671077728e-02 7.140392065048217773e-02 5.035043507814407349e-02 -3.662148416042327881e-01 1.966833174228668213e-01 -2.753106504678726196e-02
2.361989580094814301e-02 2.229517847299575806e-01 1.099118739366531372e-01 -1.345689743757247925e-01 1.821657419204711914e-01 4.316974431276321411e-02 -1.445645093917846680e-01 -3.279504477977752686e-01 -2.441976815462112427e-01 4.215538501739501953e-01 -1.012189239263534546e-01 3.837522566318511963e-01 -7.017802447080612183e-02 -1.683330237865447998e-01 1.753168702125549316e-01 7.166352868080139160e-02 -1.798144876956939697e-01 3.414902021177113056e-04 -3.074596226215362549e-01 2.100644819438457489e-02 5.734886601567268372e-02 -1.840013563632965088e-01 -1.656220108270645142e-01 9.429723769426345825e-02 -9.549219906330108643e-02 -1.035046130418777466e-01 -1.390073895454406738e-01 1.612384319305419922e-01 9.837136417627334595e-02 5.770156159996986389e-02 -1.156534650363028049e-03 1.145797073841094971e-01
-3.236464858055114746e-01 -8.020534366369247437e-02 3.527249693870544434e-01 2.787420153617858887e-02 -2.529850304126739502e-01 1.044667661190032959e-01 -3.140460848808288574e-01 -4.081060588359832764e-01 1.060978919267654419e-01 2.118678838014602661e-01 1.502991318702697754e-01 -1.406741887331008911e-01 -1.151131466031074524e-01 -1.858499944210052490e-01 -7.323259115219116211e-02 8.124724030494689941e-02 -1.327082067728042603e-01 -3.549641743302345276e-02 -1.735830456018447876e-01 -2.409298717975616455e-02 -1.041509881615638733e-01 -1.662773042917251587e-01 1.192176640033721924e-01 -1.134435459971427917e-01 5.227707698941230774e-02 -7.799218408763408661e-03 -2.010180652141571045e-01 6.553034484386444092e-02 8.378927409648895264e-02 -2.913072705268859863e-01 9.834257513284683228e-02 3.240331634879112244e-02
-2.381150275468826294e-01 -3.841452673077583313e-02 1.988684535026550293e-01 2.861243486404418945e-01 -4.114560037851333618e-02 -3.682325780391693115e-02 -2.048271596431732178e-01 -1.957868784666061401e-01 1.372540891170501709e-01 1.586925387382507324e-01 1.548366248607635498e-02 2.597520947456359863e-01 -1.618933081626892090e-01 -1.665099114179611206e-01 2.248731069266796112e-02 -8.860452473163604736e-02 -3.323358297348022461e-01 2.339982688426971436e-01 5.970830563455820084e-03 -2.276050299406051636e-01 2.721482217311859131e-01 -5.029362067580223083e-02 6.570085883140563965e-02 -7.097578048706054688e-02 2.822587192058563232e-01 -2.195125222206115723e-01 1.607866734266281128e-01 -3.597062826156616211e-02 1.350760012865066528e-01 -1.655794829130172729e-01 -1.963709443807601929e-01 1.443391591310501099e-01
1.139145717024803162e-01 -1.564209163188934326e-01 2.081315070390701294e-01 -2.061135172843933105e-01 3.340460360050201416e-02 5.228886753320693970e-02 -2.684535980224609375e-01 -1.109715551137924194e-01 -2.656984925270080566e-01 2.157915085554122925e-01 6.057361140847206116e-02 3.088772594928741455e-01 1.202366650104522705e-01 -8.342725038528442383e-02 -1.157017946243286133e-01 -1.653395444154739380e-01 1.034108027815818787e-01 -2.723111212253570557e-01 -1.810844242572784424e-01 -2.971998155117034912e-01 3.728157877922058105e-01 -4.461560025811195374e-02 1.872920393943786621e-01 -7.711071521043777466e-02 -3.102096356451511383e-02 -6.351868063211441040e-02 -3.483444824814796448e-02 1.776925027370452881e-01 -5.026421695947647095e-02 -1.316227763891220093e-01 2.481555938720703125e-01 5.436135828495025635e-02
-2.782516181468963623e-01 -1.621700525283813477e-01 2.843323051929473877e-01 8.396279066801071167e-02 -2.616659179329872131e-02 -1.771696507930755615e-01 -2.018839120864868164e-01 -2.881084978580474854e-01 4.790116474032402039e-02 3.472267389297485352e-01 1.031813174486160278e-01 1.568315029144287109e-01 -1.775344610214233398e-01 3.121734224259853363e-02 -1.279561035335063934e-02 -1.802675873041152954e-01 -7.392480969429016113e-02 2.785551361739635468e-02 -3.165069222450256348e-01 -2.387049496173858643e-01 -1.732917316257953644e-02 -2.661210000514984131e-01 1.442947834730148315e-01 -7.825928181409835815e-02 -1.206070333719253540e-01 -2.318067252635955811e-01 1.280711144208908081e-01 1.534299552440643311e-01 1.591698825359344482e-01 9.558594785630702972e-03 -1.844534873962402344e-01 -1.231815665960311890e-02
-2.127764225006103516e-01 1.367408130317926407e-02 1.711734235286712646e-01 -5.439459905028343201e-02 1.308104693889617920e-01 1.112079247832298279e-01 -4.346467554569244385e-03 -1.465022265911102295e-01 1.605997234582901001e-01 4.035266339778900146e-01 -2.667260468006134033e-01 1.978657543659210205e-01 7.740752398967742920e-02 -1.360568106174468994e-01 1.805802136659622192e-01 1.280266791582107544e-01 -2.640416026115417480e-01 -2.450814992189407349e-01 -8.922486007213592529e-02 -3.475417792797088623e-01 2.467636764049530029e-01 2.714959979057312012e-01 -5.301160365343093872e-02 -2.082423269748687744e-01 -7.760369777679443359e-02 5.593831464648246765e-02 -2.747611515223979950e-02 1.019599735736846924e-01 8.126395940780639648e-02 -1.655607968568801880e-01 3.731181472539901733e-02 6.230073794722557068e-02
-3.244357928633689880e-02 -5.673208087682723999e-02 3.834217190742492676e-01 -2.474799156188964844e-01 -3.453045487403869629e-01 1.465452909469604492e-01 -1.434751152992248535e-01 -3.044207096099853516e-01 -1.869245171546936035e-01 2.970515489578247070e-01 -7.748673204332590103e-03 2.234813272953033447e-01 -4.448350518941879272e-02 -1.506456639617681503e-02 -1.990500837564468384e-01 -1.198811754584312439e-01 -4.913607984781265259e-02 -3.933360055088996887e-02 -1.733211576938629150e-01 -4.103807806968688965e-01 9.441410750150680542e-02 -8.244775980710983276e-02 1.056893542408943176e-01 2.434409037232398987e-02 -8.022812753915786743e-02 1.123886182904243469e-01 -8.349571377038955688e-02 -3.423554077744483948e-02 8.915508538484573364e-02 -5.637586489319801331e-02 8.900333195924758911e-02 1.672467440366744995e-01
-9.074833244085311890e-02 3.052019700407981873e-02 4.023079574108123779e-01 5.121532827615737915e-02 -1.718455404043197632e-01 -6.995505094528198242e-02 -2.040535062551498413e-01 -3.314115703105926514e-01 -3.714992478489875793e-02 3.076167702674865723e-01 -3.655955195426940918e-02 2.084387093782424927e-01 -2.103520631790161133e-01 -2.907447814941406250e-01 9.933812171220779419e-02 -5.964704230427742004e-02 -2.626381814479827881e-01 5.037464573979377747e-02 -2.810835652053356171e-02 7.518771290779113770e-02 -1.104098930954933167e-01 -1.080570444464683533e-01 -3.328536450862884521e-01 -3.594114631414413452e-02 1.784508675336837769e-01 -1.098288893699645996e-01 -3.938212245702743530e-02 4.617006517946720123e-03 -1.513419002294540405e-01 -1.775732338428497314e-01 1.961401998996734619e-01 7.188826799392700195e-02
-9.190087765455245972e-02 -2.772975564002990723e-01 2.889790534973144531e-01 -1.969908326864242554e-01 1.510240510106086731e-02 1.381502300500869751e-01 -2.473253607749938965e-01 -3.497888892889022827e-02 5.904872715473175049e-02 2.082055434584617615e-02 -9.399475157260894775e-02 4.961022734642028809e-02 -2.264543324708938599e-01 -2.480037361383438110e-01 2.041158676147460938e-01 -2.077772915363311768e-01 7.563960552215576172e-02 -2.171679437160491943e-01 -1.944154947996139526e-01 -4.055647552013397217e-02 -1.872611790895462036e-01 -2.149172723293304443e-01 2.048257738351821899e-01 -2.720229327678680420e-01 -1.237216964364051819e-01 -1.112537905573844910e-01 4.834931751247495413e-04 9.276776015758514404e-02 3.648552596569061279e-01 -1.672412604093551636e-01 -1.000475734472274780e-01 -2.966332063078880310e-02
-6.335818022489547729e-02 1.808123476803302765e-02 -2.034850232303142548e-02 -1.031417623162269592e-01 3.728502988815307617e-01 2.003361731767654419e-01 -3.600310385227203369e-01 -2.176672816276550293e-01 -1.848609149456024170e-01 8.707991987466812134e-02 -3.572594225406646729e-01 1.552865952253341675e-01 -4.897634312510490417e-02 -1.251223832368850708e-01 3.281240165233612061e-02 2.290968745946884155e-01 -3.696683943271636963e-01 -5.334845930337905884e-02 -2.030285298824310303e-01 -8.434390276670455933e-02 1.548356115818023682e-01 7.177200168371200562e-02 -1.689231693744659424e-01 -6.372014433145523071e-02 1.359407156705856323e-01 -1.014470458030700684e-01 2.654816955327987671e-02 1.992264948785305023e-02 1.275334358215332031e-01 -2.158140689134597778e-01 4.414202645421028137e-02 1.382548213005065918e-01
-3.926019370555877686e-02 -1.308794021606445312e-01 2.007876187562942505e-01 2.357039898633956909e-01 1.309237331151962280e-01 -1.286517083644866943e-01 -3.028292953968048096e-01 -2.289538979530334473e-01 3.813609853386878967e-02 1.851610690355300903e-01 -3.166397511959075928e-01 6.163001433014869690e-02 1.183101832866668701e-01 -6.094670668244361877e-02 -1.379369497299194336e-01 1.127288714051246643e-01 -2.149315625429153442e-01 -1.803573518991470337e-01 2.493389695882797241e-02 -4.846626892685890198e-02 2.786017358303070068e-01 2.166726626455783844e-02 -1.737594157457351685e-01 -1.760285198688507080e-01 1.702485680580139160e-01 1.358839720487594604e-01 4.888041689991950989e-02 3.197831511497497559e-01 1.353386342525482178e-01 -2.487784810364246368e-02 2.349211871623992920e-01 2.668531239032745361e-01
-1.674710889346897602e-03 -1.479465663433074951e-01 -6.751634925603866577e-02 6.867600977420806885e-02 1.666938066482543945e-01 -2.043680660426616669e-02 -2.925849556922912598e-01 -3.767547607421875000e-01 1.186321079730987549e-01 1.744526028633117676e-01 -1.967086046934127808e-01 -1.564706303179264069e-02 1.151203960180282593e-01 -3.391718566417694092e-01 1.174834743142127991e-01 -3.399395942687988281e-01 -2.368081212043762207e-01 -1.526754349470138550e-02 -1.385004073381423950e-01 -1.323962360620498657e-01 -9.528145194053649902e-02 -1.713571250438690186e-01 -3.119649291038513184e-01 8.855281770229339600e-02 -1.013596951961517334e-01 5.296341329813003540e-02 4.861205816268920898e-02 9.907791763544082642e-02 1.234782040119171143e-01 -6.428997963666915894e-02 -1.566000878810882568e-01 -2.572773098945617676e-01
3.065391210839152336e-03 7.806529104709625244e-02 -1.952369660139083862e-01 1.924508661031723022e-01 1.464648097753524780e-01 -8.375389873981475830e-02 -3.917175531387329102e-01 3.917120769619941711e-02 2.391690015792846680e-01 1.407822668552398682e-01 -2.802954614162445068e-01 2.804101705551147461e-01 8.551640436053276062e-03 -2.828057706356048584e-01 -1.627192646265029907e-01 -8.417078107595443726e-02 -1.774643212556838989e-01 -3.566860035061836243e-02 -6.834860146045684814e-02 -1.410349607467651367e-01 5.243071168661117554e-02 2.404651939868927002e-01 -1.657971590757369995e-01 -6.928285211324691772e-02 1.782701164484024048e-01 1.294734980911016464e-02 -2.248010598123073578e-02 1.342892348766326904e-01 1.626213192939758301e-01 -2.643100023269653320e-01 1.828147023916244507e-01 2.388798296451568604e-01
-1.662686169147491455e-01 -1.563674658536911011e-01 6.327518075704574585e-02 -3.951585888862609863e-01 -6.362948566675186157e-02 -6.285870075225830078e-02 -3.384937644004821777e-01 -8.358559012413024902e-02 6.648822687566280365e-03 2.061644941568374634e-01 1.402104049921035767e-01 5.378522351384162903e-02 -4.622359946370124817e-02 -2.003790885210037231e-01 -1.136738285422325134e-01 -1.144474186003208160e-02 -4.228102862834930420e-01 -1.520210057497024536e-01 -2.461601942777633667e-01 -7.412953674793243408e-02 -7.034891098737716675e-02 -5.798510834574699402e-02 -9.137428551912307739e-02 1.465980522334575653e-02 3.808756172657012939e-01 -1.072757691144943237e-01 -4.512637108564376831e-02 -5.198823753744363785e-03 -1.291615664958953857e-01 -2.226572036743164062e-01 -6.164531037211418152e-02 -1.555739641189575195e-01
-7.079412788152694702e-02 -2.135090529918670654e-01 2.619435312226414680e-03 -3.252719342708587646e-01 -2.145657315850257874e-02 1.404587477445602417e-01 -2.959599792957305908e-01 -1.896151900291442871e-01 9.554839879274368286e-02 1.351363807916641235e-01 1.801938936114311218e-02 -5.410908535122871399e-02 3.698183596134185791e-01 -1.956476569175720215e-01 -1.482785642147064209e-01 -2.021743543446063995e-02 -6.820716708898544312e-02 -5.225601792335510254e-02 -4.734702035784721375e-02 -2.028146535158157349e-01 2.086921036243438721e-02 4.649920854717493057e-03 -7.650268822908401489e-02 -8.609452843666076660e-02 1.811708360910415649e-01 -8.561719208955764771e-02 1.902942210435867310e-01 2.615666687488555908e-01 1.770924925804138184e-01 -3.794777989387512207e-01 2.923150658607482910e-01 4.122545942664146423e-02
5.750823765993118286e-02 -1.706008613109588623e-02 2.403408437967300415e-01 -1.217273399233818054e-01 -6.548877060413360596e-02 2.482945919036865234e-01 -2.207014113664627075e-01 -4.163945019245147705e-01 -2.478355914354324341e-02 -9.729997068643569946e-02 -8.688908815383911133e-02 4.512442648410797119e-02 -1.242454275488853455e-01 -2.360288798809051514e-01 -1.978423148393630981e-01 1.320726238191127777e-02 -1.019228994846343994e-01 -8.316262066364288330e-02 -3.337350189685821533e-01 -1.684423685073852539e-01 -3.855768740177154541e-01 -8.644008636474609375e-02 2.111271619796752930e-01 -1.426484882831573486e-01 -1.978024467825889587e-02 -1.570824086666107178e-01 3.669773042201995850e-02 1.781112849712371826e-01 1.824702322483062744e-01 -6.676013022661209106e-02 1.612152904272079468e-01 7.521886378526687622e-02
-8.980479091405868530e-02 -8.337976038455963135e-02 -9.188574552536010742e-02 -1.935429424047470093e-01 -9.863969683647155762e-02 1.975967884063720703e-01 -3.090364634990692139e-01 -1.373121738433837891e-01 1.903538554906845093e-01 7.458227872848510742e-02 -5.595955625176429749e-02 4.853235185146331787e-02 2.697487473487854004e-01 -2.092242985963821411e-01 7.437206804752349854e-02 1.262063533067703247e-01 -1.237639263272285461e-01 1.632099151611328125e-01 -2.257169038057327271e-01 -2.405949234962463379e-01 3.695368170738220215e-01 -1.121069118380546570e-02 -2.806304953992366791e-03 5.002723634243011475e-02 3.542347624897956848e-02 1.160207483917474747e-02 7.376710325479507446e-02 9.704520553350448608e-02 1.495722383260726929e-01 -3.618943989276885986e-01 2.846719026565551758e-01 2.237350791692733765e-01
-1.407408267259597778e-01 -1.772248931229114532e-02 3.937042355537414551e-01 -2.090025246143341064e-01 -1.376872062683105469e-01 -8.222144842147827148e-02 -4.625321924686431885e-01 -3.177230358123779297e-01 8.350393921136856079e-02 1.290652900934219360e-01 1.502329111099243164e-01 -4.150598868727684021e-02 8.677778393030166626e-02 -2.462662905454635620e-01 1.025033518671989441e-01 1.229679733514785767e-01 7.294839620590209961e-02 7.205118238925933838e-02 -2.556423842906951904e-01 -3.713373094797134399e-02 2.198398113250732422e-02 -2.264889925718307495e-01 -5.052142217755317688e-02 -8.238451927900314331e-02 -6.000022590160369873e-02 2.565756440162658691e-01 1.233632862567901611e-01 -1.650975048542022705e-01 1.590607166290283203e-01 -1.155444756150245667e-01 9.535118192434310913e-02 -2.911038696765899658e-02
2.078367769718170166e-01 2.228724211454391479e-01 1.384356915950775146e-01 -1.237936019897460938e-01 9.219683706760406494e-02 8.484342694282531738e-02 -1.998016983270645142e-01 -6.459672749042510986e-02 -1.199009120464324951e-01 1.262266933917999268e-01 4.995791986584663391e-02 3.382838070392608643e-01 -4.562759026885032654e-02 -4.338445961475372314e-01 5.625833570957183838e-02 1.565796881914138794e-01 -3.140811026096343994e-01 5.867640674114227295e-02 -1.349078863859176636e-01 -1.502594202756881714e-01 -3.730898257344961166e-03 -3.144616186618804932e-01 -4.157510772347450256e-02 -9.938431531190872192e-02 -5.601882189512252808e-02 -7.615119963884353638e-02 -2.043190002441406250e-01 2.536100149154663086e-01 2.638628184795379639e-01 -4.355603829026222229e-02 7.201434671878814697e-02 5.042103305459022522e-02
-1.295982897281646729e-01 -2.155753523111343384e-01 3.006768226623535156e-01 -6.332197785377502441e-02 3.016073256731033325e-03 1.227556094527244568e-01 -3.435533642768859863e-01 3.350683301687240601e-02 -7.489568740129470825e-02 1.035698875784873962e-01 -2.477564364671707153e-01 7.146251201629638672e-02 -1.116432026028633118e-01 -2.412870526313781738e-01 2.031021267175674438e-01 -1.750485897064208984e-01 1.022403091192245483e-01 -1.800894737243652344e-01 -2.541892528533935547e-01 -2.778842672705650330e-02 -1.775254607200622559e-01 -2.558152377605438232e-01 2.078097313642501831e-01 -2.304843813180923462e-01 7.836983352899551392e-02 -6.094441190361976624e-02 1.622260063886642456e-01 1.705492287874221802e-01 2.672643065452575684e-01 -1.674956381320953369e-01 -6.646795570850372314e-02 -1.094792857766151428e-01
-5.358701571822166443e-02 -1.595149785280227661e-01 2.665952444076538086e-01 -1.170971542596817017e-01 1.080185845494270325e-01 4.514759778976440430e-02 -2.237500101327896118e-01 -2.484040856361389160e-01 1.954405158758163452e-01 7.624664902687072754e-02 1.839214749634265900e-02 3.240790069103240967e-01 -1.246962174773216248e-01 -1.608936041593551636e-01 -2.722324430942535400e-01 3.251017928123474121e-01 1.657717227935791016e-01 -3.750603199005126953e-01 -1.651282310485839844e-01 4.414369910955429077e-02 9.536695480346679688e-02 7.369560003280639648e-02 -1.036942824721336365e-01 2.396552357822656631e-03 -4.204286634922027588e-02 -1.485484689474105835e-01 -3.008965589106082916e-02 1.682572811841964722e-01 2.669413685798645020e-01 9.243608266115188599e-02 -1.812010556459426880e-01 -4.973150044679641724e-02
4.787708818912506104e-02 -1.222333014011383057e-01 1.230590939521789551e-01 -5.944053456187248230e-02 -7.932934165000915527e-02 2.480773031711578369e-01 -3.103249967098236084e-01 -3.914407193660736084e-01 -4.381742328405380249e-03 1.068215668201446533e-01 3.591111302375793457e-02 8.574567618779838085e-05 -1.257857680320739746e-01 -2.339425683021545410e-01 -2.418055236339569092e-01 -1.088408753275871277e-01 -9.874473512172698975e-02 -8.349841833114624023e-02 -4.143478274345397949e-01 -7.763062417507171631e-02 -2.853133976459503174e-01 -2.599787712097167969e-01 1.717304140329360962e-01 2.524776384234428406e-02 8.635095506906509399e-02 1.720541855320334435e-03 -1.295404881238937378e-01 5.911016371101140976e-03 2.157416194677352905e-01 -2.114448845386505127e-01 -6.093927193433046341e-03 -6.340177357196807861e-02
-9.873957186937332153e-02 2.963509038090705872e-02 3.273032009601593018e-01 -3.574947714805603027e-01 -1.729131042957305908e-01 -6.536892801523208618e-02 -1.807409822940826416e-01 -2.098414301872253418e-01 2.039642781019210815e-01 1.622422933578491211e-01 -1.969352066516876221e-01 1.096704229712486267e-01 -2.385397851467132568e-01 5.692485719919204712e-02 -1.801815479993820190e-01 -1.558311432600021362e-01 -2.532110214233398438e-01 9.520556777715682983e-03 -7.022740691900253296e-02 1.072450652718544006e-01 1.242736056447029114e-01 2.646005749702453613e-01 -1.759745366871356964e-02 4.023176059126853943e-02 1.469735056161880493e-01 -7.702500373125076294e-02 -9.167759865522384644e-02 1.241072267293930054e-01 4.085181057453155518e-01 -1.136504262685775757e-01 6.723763421177864075e-03 9.342672675848007202e-02
-5.891699343919754028e-02 1.136806309223175049e-01 2.476779371500015259e-01 -9.833545982837677002e-02 -3.666833788156509399e-02 1.048489101231098175e-02 -1.270883977413177490e-01 -1.961312955245375633e-03 -7.192677818238735199e-03 -1.115042492747306824e-01 3.285076934844255447e-03 1.128362715244293213e-01 -2.467616498470306396e-01 -3.220653831958770752e-01 1.078680902719497681e-01 8.931873738765716553e-02 -1.957599967718124390e-01 1.109652221202850342e-01 -2.376098781824111938e-01 -2.424185276031494141e-01 -1.231334954500198364e-01 -4.719053804874420166e-01 9.054800029844045639e-04 -1.969475299119949341e-01 6.825485825538635254e-02 7.109162956476211548e-02 3.447531536221504211e-02 8.537087589502334595e-02 3.941350281238555908e-01 -3.720849752426147461e-02 -1.456066668033599854e-01 -2.165622860193252563e-01
-1.840426027774810791e-02 8.758976310491561890e-02 1.392178684473037720e-01 -2.060287147760391235e-01 -1.834355480968952179e-02 2.298726141452789307e-01 -2.993039786815643311e-01 -5.935345292091369629e-01 -5.553334206342697144e-02 -2.069415897130966187e-01 -2.011257708072662354e-01 2.938354946672916412e-02 -1.688695698976516724e-01 -9.526406228542327881e-02 9.904416650533676147e-02 -8.517855405807495117e-02 -6.462908536195755005e-02 -2.441997267305850983e-02 -2.992661893367767334e-01 1.671344190835952759e-01 1.099096313118934631e-01 -2.174695730209350586e-01 -5.312716588377952576e-03 -1.860623210668563843e-01 -3.509511053562164307e-02 8.159683644771575928e-02 -1.800484657287597656e-01 1.527801156044006348e-01 2.657476998865604401e-02 -4.925515875220298767e-02 -8.016253262758255005e-02 -6.115295737981796265e-02
1.447075456380844116e-01 -1.314146965742111206e-01 1.136079579591751099e-01 -5.983513966202735901e-02 1.016024202108383179e-01 -4.876935854554176331e-02 -3.166499137878417969e-01 -4.171483591198921204e-02 8.769679814577102661e-02 6.268826127052307129e-02 -2.196138203144073486e-01 -8.531933277845382690e-02 -2.146726697683334351e-01 4.758180305361747742e-02 -2.207875810563564301e-02 -2.146380767226219177e-02 -4.769729375839233398e-01 -7.214587181806564331e-02 -2.551840618252754211e-02 -4.824257791042327881e-01 1.761322468519210815e-02 -2.641950547695159912e-01 1.681430190801620483e-01 -2.609390206634998322e-02 -1.931570321321487427e-01 -2.749816775321960449e-01 1.095377001911401749e-02 1.110476329922676086e-01 1.139177307486534119e-01 -3.502962738275527954e-02 -8.814663439989089966e-02 -4.075552523136138916e-02
-1.979188174009323120e-01 4.977744072675704956e-02 -9.883157163858413696e-02 -5.958867073059082031e-02 1.507940590381622314e-01 -2.514844536781311035e-01 -4.306395947933197021e-01 -1.565221250057220459e-01 2.384052127599716187e-01 1.956362873315811157e-01 -1.116375476121902466e-01 6.803964823484420776e-02 9.417001157999038696e-02 -1.677433699369430542e-01 -6.623926758766174316e-02 -1.326130032539367676e-01 -3.862187862396240234e-01 1.317260041832923889e-02 -5.775753408670425415e-02 -1.781997829675674438e-01 -1.481458395719528198e-01 3.884508041664958000e-03 -2.641791403293609619e-01 1.956866532564163208e-01 -8.184679783880710602e-03 1.812275797128677368e-01 9.699625521898269653e-02 -4.737084358930587769e-02 2.008237540721893311e-01 -2.753511965274810791e-01 -5.098362453281879425e-03 5.199541896581649780e-02
-3.635122776031494141e-01 -5.842403322458267212e-02 1.408004909753799438e-01 -1.507900655269622803e-01 -1.307922452688217163e-01 7.854925096035003662e-02 -5.696222186088562012e-02 -4.690904319286346436e-01 2.698455937206745148e-03 2.062842845916748047e-01 9.346581250429153442e-02 1.688751727342605591e-01 -1.822668015956878662e-01 -1.252351254224777222e-01 -1.565065048635005951e-02 7.017708569765090942e-02 -1.568956524133682251e-01 -1.914076954126358032e-01 -2.340150922536849976e-01 -9.486053884029388428e-02 -1.652255356311798096e-01 -4.182695150375366211e-01 -1.757065393030643463e-02 -1.170258130878210068e-02 -1.302729099988937378e-01 -7.609974592924118042e-02 8.604272454977035522e-02 9.981602430343627930e-02 1.318770945072174072e-01 2.028072997927665710e-02 -1.971445977687835693e-01 1.300729662179946899e-01
1.508686840534210205e-01 2.097909897565841675e-01 9.648975916206836700e-03 -7.749046385288238525e-02 1.533915698528289795e-01 -1.041699573397636414e-01 -1.701631397008895874e-01 -2.285926789045333862e-01 5.265542492270469666e-02 -2.005985705181956291e-03 -1.951159089803695679e-01 2.072150558233261108e-01 -7.287350296974182129e-02 -6.732186675071716309e-02 1.042343210428953171e-02 -1.199848726391792297e-01 -5.422524362802505493e-02 1.903719305992126465e-01 -6.431941688060760498e-02 -3.854899108409881592e-01 -4.469621926546096802e-02 -4.038277268409729004e-01 -2.341534197330474854e-01 -7.773832231760025024e-02 -5.022383108735084534e-02 1.392449885606765747e-01 -5.311653017997741699e-02 4.569836854934692383e-01 1.487054079771041870e-01 -9.735783934593200684e-02 -1.730330847203731537e-02 1.417045146226882935e-01
-6.692191958427429199e-02 -1.557639688253402710e-01 1.316721439361572266e-01 -3.052896857261657715e-01 -1.270162761211395264e-01 -8.220829069614410400e-02 -2.924456596374511719e-01 -2.959641218185424805e-01 1.304572671651840210e-01 1.774192601442337036e-02 -1.971137225627899170e-01 -1.479797512292861938e-01 2.578980624675750732e-01 -9.406638890504837036e-02 -8.987691998481750488e-02 -1.208760142326354980e-01 -6.688464432954788208e-02 -2.293221056461334229e-01 -1.186683550477027893e-01 -2.365279942750930786e-01 -8.506614714860916138e-02 -1.664354279637336731e-02 -1.551648974418640137e-01 -1.694801747798919678e-01 2.837935984134674072e-01 4.393905028700828552e-02 -3.987495787441730499e-03 2.000170201063156128e-01 6.275984644889831543e-02 -2.616120874881744385e-01 3.068248033523559570e-01 -1.102657914161682129e-01
-1.425611823797225952e-01 1.022413820028305054e-01 3.595933914184570312e-01 9.822600334882736206e-02 5.717209726572036743e-02 7.110079377889633179e-02 -1.202714890241622925e-01 -4.171812236309051514e-01 -7.538060843944549561e-02 1.346504688262939453e-01 -3.806285932660102844e-02 1.738648861646652222e-02 -1.103972718119621277e-01 -3.496245443820953369e-01 -9.142627567052841187e-02 1.144044548273086548e-01 -3.269600868225097656e-02 5.721084773540496826e-02 -4.165034592151641846e-01 -3.030623495578765869e-01 -1.885841488838195801e-01 -3.244459629058837891e-01 1.065187975764274597e-01 -5.417896807193756104e-02 1.014734525233507156e-02 -2.414805442094802856e-02 5.996858701109886169e-03 9.985567629337310791e-02 4.248020052909851074e-02 1.153478622436523438e-01 2.527856454253196716e-02 -2.802124619483947754e-02
-2.706966735422611237e-02 7.437078654766082764e-02 6.849797070026397705e-02 1.193346455693244934e-01 1.048467680811882019e-01 1.979742646217346191e-01 -4.176284074783325195e-01 -1.480271071195602417e-01 1.317292749881744385e-01 -4.376873746514320374e-02 -1.709311455488204956e-01 2.113876491785049438e-01 -3.276692926883697510e-01 -1.897031217813491821e-01 1.632145047187805176e-01 -4.201382696628570557e-01 1.142707318067550659e-01 -2.103849314153194427e-02 -2.266363203525543213e-01 -1.007739901542663574e-01 2.259146422147750854e-01 -2.434407621622085571e-01 6.474017351865768433e-02 -8.035094290971755981e-02 1.768511980772018433e-01 8.447718620300292969e-02 -5.241823941469192505e-02 7.374186534434556961e-03 2.238788306713104248e-01 -1.823416911065578461e-02 -9.701300412416458130e-03 -2.966341376304626465e-02
-1.700969762168824673e-03 -2.872076034545898438e-01 7.766885310411453247e-02 -2.423116713762283325e-01 -3.452906757593154907e-02 -1.686689704656600952e-01 -9.630122780799865723e-02 -2.443694919347763062e-01 -1.674579381942749023e-01 2.719096541404724121e-01 -1.364543801173567772e-03 3.370927572250366211e-01 3.921911865472793579e-02 -1.401731520891189575e-01 -9.793565422296524048e-02 -1.342299729585647583e-01 -2.249276265501976013e-02 -3.545309901237487793e-01 -3.221889585256576538e-02 -3.949836194515228271e-01 7.350464910268783569e-02 -1.611848473548889160e-01 6.768000125885009766e-02 -3.709805607795715332e-01 2.411883696913719177e-02 3.916728124022483826e-02 -8.792101591825485229e-02 8.348242938518524170e-02 -5.261773988604545593e-02 -4.164086282253265381e-02 -4.581386223435401917e-02 9.730284661054611206e-02
-4.764800146222114563e-02 -2.743959426879882812e-01 2.148988097906112671e-01 -7.979428768157958984e-02 1.045199856162071228e-01 4.026794433593750000e-02 -3.151297271251678467e-01 -1.004102528095245361e-01 3.611160814762115479e-02 7.909385859966278076e-02 -5.119855701923370361e-02 1.989640891551971436e-01 -4.303533211350440979e-02 -1.307131797075271606e-01 6.985882669687271118e-02 -1.945192366838455200e-01 9.282079339027404785e-02 -2.996723912656307220e-02 -3.976481258869171143e-01 1.834282651543617249e-02 -2.500860393047332764e-01 -2.936569750308990479e-01 1.948665082454681396e-01 -3.248308300971984863e-01 -1.889574341475963593e-02 -2.183349430561065674e-01 4.187101498246192932e-02 1.598404645919799805e-01 1.721870899200439453e-01 -1.983509808778762817e-01 -1.174399703741073608e-01 1.348209530115127563e-01
-4.893466457724571228e-02 -5.292824655771255493e-02 2.639970481395721436e-01 -1.935061067342758179e-01 2.375031821429729462e-02 2.583478987216949463e-01 -1.864563971757888794e-01 -1.949722170829772949e-01 -4.768973961472511292e-02 2.354542613029479980e-01 -2.909658253192901611e-01 1.804858744144439697e-01 2.840537112206220627e-03 -2.805327177047729492e-01 -1.112167839892208576e-03 2.485783547163009644e-01 -3.457626998424530029e-01 -1.739823520183563232e-01 -1.097676753997802734e-01 -1.011966839432716370e-01 1.451736539602279663e-01 1.654837727546691895e-01 -6.175269931554794312e-02 -2.264172583818435669e-01 -1.312580406665802002e-01 5.504850670695304871e-02 8.572071045637130737e-02 -1.011918187141418457e-01 1.032391339540481567e-01 -2.610179185867309570e-01 -8.465404063463211060e-02 -1.807675957679748535e-01
1.638752073049545288e-01 -2.112284898757934570e-01 9.712231159210205078e-02 -2.424334585666656494e-01 1.680650115013122559e-01 -1.361781656742095947e-01 -1.914022862911224365e-01 -2.348429709672927856e-01 1.395301371812820435e-01 -5.322655290365219116e-02 -1.701528429985046387e-01 1.583160907030105591e-01 2.983800321817398071e-02 -2.397091388702392578e-01 1.971268802881240845e-01 7.557201385498046875e-02 2.183629013597965240e-02 2.696113102138042450e-02 -2.125629186630249023e-01 -4.143973588943481445e-01 -1.690368950366973877e-01 1.908176392316818237e-01 1.559606939554214478e-01 -3.233854472637176514e-01 3.279608115553855896e-02 8.114122599363327026e-02 1.616614013910293579e-01 1.028113439679145813e-01 1.645966023206710815e-01 -9.902770072221755981e-02 6.173219904303550720e-02 -2.131517827510833740e-01
-1.489998400211334229e-02 -1.585108190774917603e-01 2.178748399019241333e-01 -1.535982638597488403e-01 9.347097948193550110e-03 7.417834550142288208e-02 -2.529742419719696045e-01 -1.778946965932846069e-01 2.327221930027008057e-01 -1.435684598982334137e-02 -8.798009157180786133e-02 -1.990790246054530144e-03 -5.882332101464271545e-02 -1.204972937703132629e-01 1.053386600688099861e-03 2.973114848136901855e-01 -3.128771781921386719e-01 -2.285274267196655273e-01 -1.831304579973220825e-01 8.697685599327087402e-02 -9.757111221551895142e-02 3.110492415726184845e-02 -3.307306170463562012e-01 -2.721036672592163086e-01 3.614791855216026306e-02 7.811798155307769775e-02 2.072336822748184204e-01 1.798064112663269043e-01 2.315009981393814087e-01 -2.688023746013641357e-01 8.204147964715957642e-02 -1.829752475023269653e-01
-3.140470385551452637e-02 1.162405163049697876e-01 3.757820725440979004e-01 -1.349565088748931885e-01 -6.273355334997177124e-02 2.468397021293640137e-01 -2.634040713310241699e-01 -3.003509342670440674e-01 -1.357690691947937012e-01 1.570505201816558838e-01 1.541125476360321045e-01 1.369153857231140137e-01 -2.949107289314270020e-01 -1.630576401948928833e-01 9.919187426567077637e-02 1.496202647686004639e-01 -2.920416891574859619e-01 1.842378973960876465e-01 -1.282020211219787598e-01 -7.798848301172256470e-02 -5.877502262592315674e-02 -3.088852763175964355e-01 -1.210262775421142578e-01 2.068506553769111633e-02 2.856535464525222778e-02 -5.771718546748161316e-02 -1.583636850118637085e-01 9.119597077369689941e-02 1.184690371155738831e-01 -1.249246746301651001e-01 1.435895711183547974e-01 1.635440737009048462e-01
-1.041983217000961304e-01 1.877878755331039429e-01 1.317316293716430664e-01 -6.394109874963760376e-02 1.298964619636535645e-01 2.686432600021362305e-01 -1.905213594436645508e-01 -1.304155588150024414e-01 -1.491590291261672974e-01 4.596028625965118408e-01 -9.776999056339263916e-02 4.224808812141418457e-01 -3.529110550880432129e-02 -2.815865874290466309e-01 7.268923521041870117e-02 8.174038678407669067e-02 -2.365568727254867554e-01 -3.468382358551025391e-02 -8.369464427232742310e-02 -2.974308654665946960e-02 1.526277395896613598e-03 -2.491399943828582764e-01 -1.630842536687850952e-01 3.080279193818569183e-02 -1.066371276974678040e-01 -5.290381237864494324e-02 -2.131050080060958862e-01 1.789063811302185059e-01 1.276533454656600952e-01 -3.925549983978271484e-02 8.618311583995819092e-02 -6.729613244533538818e-02
-4.313787817955017090e-02 -9.551467746496200562e-02 2.664858102798461914e-02 -2.475652396678924561e-01 2.339297533035278320e-01 3.368624672293663025e-02 -8.556754142045974731e-02 -1.769981831312179565e-01 1.792418658733367920e-01 2.631922364234924316e-01 -5.327303707599639893e-02 4.807689692825078964e-03 -2.359766215085983276e-01 -2.792534530162811279e-01 -4.109705984592437744e-02 -1.958946734666824341e-01 9.226933866739273071e-02 -1.187005341053009033e-01 -2.593831717967987061e-01 -6.987690180540084839e-02 1.125147566199302673e-02 3.755877912044525146e-02 -4.180644750595092773e-01 5.145217757672071457e-03 -1.134693026542663574e-01 -5.810000747442245483e-02 -1.273956447839736938e-01 4.234133362770080566e-01 1.237983554601669312e-01 -1.095102429389953613e-01 -2.070005983114242554e-01 -3.853020071983337402e-02
-1.899245530366897583e-01 8.961065858602523804e-02 6.211695075035095215e-02 -2.213388867676258087e-02 -2.680549025535583496e-01 1.943416744470596313e-01 -2.092426717281341553e-01 -3.004812002182006836e-01 -6.941591948270797729e-02 7.274243980646133423e-02 1.580717861652374268e-01 -1.570592671632766724e-01 -1.792088598012924194e-01 -3.760408163070678711e-01 -8.403868973255157471e-02 -8.622419089078903198e-02 -1.204795539379119873e-01 9.721338748931884766e-02 -1.972077637910842896e-01 -3.391685336828231812e-02 -6.573776900768280029e-02 -1.023335680365562439e-01 5.710475146770477295e-02 -3.510050475597381592e-01 1.515100128017365932e-03 3.265797346830368042e-02 -6.495680660009384155e-02 1.570216715335845947e-01 3.101706802845001221e-01 -2.898895740509033203e-01 -1.150987371802330017e-01 1.771242022514343262e-01
-1.149032264947891235e-01 2.416582256555557251e-01 1.629915535449981689e-01 -2.310241907835006714e-01 1.793705075979232788e-01 4.935163632035255432e-02 -1.930409967899322510e-01 -2.669481933116912842e-01 -9.531832486391067505e-02 1.145541965961456299e-01 1.164836511015892029e-01 2.877101302146911621e-02 -1.673729270696640015e-01 -1.863925345242023468e-02 2.602337114512920380e-02 -6.890392303466796875e-02 -3.395785689353942871e-01 1.147861778736114502e-01 -1.442338675260543823e-01 -3.648104071617126465e-01 -1.826350390911102295e-01 -1.247195079922676086e-01 6.319028884172439575e-02 4.948535561561584473e-02 -1.268860846757888794e-01 -1.951030641794204712e-01 -3.330588340759277344e-01 8.150897175073623657e-02 1.781716495752334595e-01 -2.116752415895462036e-01 2.124373465776443481e-01 6.151344999670982361e-02
7.048457115888595581e-02 -1.025906354188919067e-01 1.861851960420608521e-01 -8.730336278676986694e-02 1.672171652317047119e-01 -1.260150372982025146e-01 -1.555937230587005615e-01 -3.439408242702484131e-01 6.142103299498558044e-02 8.796188980340957642e-02 -4.220839217305183411e-02 1.639057844877243042e-01 -1.679572612047195435e-01 -1.905597001314163208e-01 9.526265412569046021e-02 -2.931360006332397461e-01 -6.598444283008575439e-02 3.994176089763641357e-01 -3.274281919002532959e-01 -2.574127912521362305e-01 1.741790324449539185e-01 -2.686384022235870361e-01 -3.240245208144187927e-02 8.818757534027099609e-02 1.204651743173599243e-01 5.135757476091384888e-02 -1.384232193231582642e-01 -7.583127915859222412e-02 2.162509709596633911e-01 -8.195246011018753052e-02 9.168440103530883789e-02 -5.960814282298088074e-02
-1.144228577613830566e-01 5.389847606420516968e-02 1.160557195544242859e-01 -1.182880178093910217e-01 3.658856451511383057e-01 3.238933384418487549e-01 -4.968185350298881531e-02 -2.524524033069610596e-01 1.892776973545551300e-02 1.281134933233261108e-01 -1.971223354339599609e-01 1.343668848276138306e-01 -1.349287778139114380e-01 -1.809307783842086792e-01 7.620774954557418823e-02 2.969763576984405518e-01 -1.527663767337799072e-01 2.503548189997673035e-02 -1.188003644347190857e-01 -2.186618745326995850e-01 3.003193140029907227e-01 -3.747258335351943970e-02 -1.632041670382022858e-02 -2.153038829565048218e-01 1.926162466406822205e-02 -1.587770283222198486e-01 -1.078753992915153503e-01 -1.485761404037475586e-01 2.443760782480239868e-01 -2.394951283931732178e-01 1.697796285152435303e-01 -6.024794280529022217e-02
-1.906078159809112549e-01 1.566684544086456299e-01 -4.023804329335689545e-03 -5.885704606771469116e-02 9.913260489702224731e-02 1.068823486566543579e-01 1.342277526855468750e-01 -1.827296167612075806e-01 1.127162277698516846e-01 1.206695213913917542e-01 -1.556856036186218262e-01 2.305329591035842896e-01 1.898586452007293701e-01 -9.624072164297103882e-02 6.954191625118255615e-02 1.062445566058158875e-01 -2.488309592008590698e-01 2.131705917418003082e-02 -3.313599526882171631e-01 -1.779252588748931885e-01 2.255596369504928589e-01 -1.564491540193557739e-01 -1.317606400698423386e-02 -2.719357907772064209e-01 -5.948328226804733276e-02 5.202741175889968872e-02 2.158053219318389893e-01 5.390733480453491211e-02 2.898642122745513916e-01 -4.478844404220581055e-01 3.644015640020370483e-02 -4.388665780425071716e-02
-1.957140862941741943e-01 8.253080397844314575e-02 2.733338773250579834e-01 1.067235171794891357e-01 -2.994239628314971924e-01 1.344456076622009277e-01 -3.116579651832580566e-01 -1.950438469648361206e-01 1.595173627138137817e-01 1.930312216281890869e-01 2.678135409951210022e-02 -1.099513843655586243e-01 -2.270287424325942993e-01 -1.940993815660476685e-01 -6.437479052692651749e-03 9.968448430299758911e-02 -1.741201132535934448e-01 3.845866397023200989e-02 -1.101701334118843079e-01 -7.966000586748123169e-02 8.959104865789413452e-02 -1.983839124441146851e-01 1.368092745542526245e-01 -3.920756578445434570e-01 -9.977707639336585999e-03 7.264231890439987183e-02 1.053182315081357956e-02 -7.843589037656784058e-02 1.209116354584693909e-01 -2.751433849334716797e-01 -1.697921156883239746e-01 2.242243289947509766e-01
-1.269176304340362549e-01 -2.206483930349349976e-01 -4.075912758708000183e-03 -1.597180515527725220e-01 3.078133612871170044e-02 -8.580209314823150635e-02 -6.932462751865386963e-02 -1.860199272632598877e-01 3.909536823630332947e-02 -9.410670399665832520e-02 2.919004485011100769e-02 7.758711278438568115e-02 5.043195188045501709e-02 -3.232150077819824219e-01 -2.047271728515625000e-01 1.288485527038574219e-02 8.643746376037597656e-02 -7.103685289621353149e-02 -1.890166699886322021e-01 -1.626869663596153259e-03 1.817419081926345825e-01 -3.931923955678939819e-02 2.217312157154083252e-02 -2.240417711436748505e-02 2.688819468021392822e-01 -2.893140912055969238e-02 -2.573048174381256104e-01 4.406334161758422852e-01 5.600927397608757019e-02 -3.719833195209503174e-01 -2.052759528160095215e-01 3.076551556587219238e-01
-9.329268336296081543e-02 -8.083222061395645142e-02 8.932649344205856323e-02 8.831983059644699097e-02 6.250260770320892334e-02 -1.086836084723472595e-01 5.083984229713678360e-03 1.325924992561340332e-01 2.165941745042800903e-01 9.180321544408798218e-02 -3.694410622119903564e-02 1.193213555961847305e-02 -1.701886653900146484e-01 -4.120536446571350098e-01 2.462629973888397217e-02 4.746448248624801636e-02 -5.691881775856018066e-01 1.570119708776473999e-02 -1.947972029447555542e-01 -1.662919223308563232e-01 -1.109181791543960571e-01 -2.562381327152252197e-01 -5.284776538610458374e-02 4.385145753622055054e-02 1.103105917572975159e-01 3.371630981564521790e-02 -5.323488265275955200e-02 3.043105602264404297e-01 4.681487753987312317e-02 -1.027686521410942078e-01 2.393743544816970825e-01 -1.609461605548858643e-01
-3.094332218170166016e-01 3.271574154496192932e-02 2.497220784425735474e-01 2.895185537636280060e-02 -1.034818291664123535e-01 5.951030552387237549e-02 -1.619470119476318359e-01 -3.180296719074249268e-01 -5.711671710014343262e-02 3.156129419803619385e-01 7.083033770322799683e-02 7.784955948591232300e-02 -2.436161786317825317e-01 -1.450764536857604980e-01 -3.491839468479156494e-01 -2.035639435052871704e-02 -3.118770420551300049e-01 -1.753013283014297485e-01 -1.810332387685775757e-01 -1.164476126432418823e-01 -5.122205987572669983e-02 -2.767337560653686523e-01 7.184530049562454224e-02 1.899054460227489471e-02 -6.482204794883728027e-02 -1.582855135202407837e-01 5.938033573329448700e-03 1.679351627826690674e-01 2.332588285207748413e-01 2.464669011533260345e-02 -7.680339273065328598e-03 1.002114415168762207e-01
-4.633675888180732727e-02 2.296429127454757690e-02 8.601131290197372437e-02 2.117158919572830200e-01 5.348644219338893890e-03 -2.082603275775909424e-01 -3.390394747257232666e-01 -3.515993952751159668e-01 -9.292118996381759644e-02 1.099690794944763184e-01 -3.528777062892913818e-01 6.157376989722251892e-02 -7.722783088684082031e-02 -1.830391734838485718e-01 3.911660611629486084e-02 3.579825535416603088e-02 -3.487466871738433838e-01 7.781286537647247314e-02 -2.260525077581405640e-01 8.863724768161773682e-02 2.187012508511543274e-02 6.062098965048789978e-02 4.653074964880943298e-02 1.331399530172348022e-01 3.193140029907226562e-01 -1.921302676200866699e-01 -1.569749414920806885e-01 6.040569022297859192e-02 1.189792603254318237e-01 -2.693384289741516113e-01 8.142887055873870850e-02 2.524393610656261444e-02
-3.242227733135223389e-01 9.103441238403320312e-02 1.751449406147003174e-01 6.959699094295501709e-02 1.167863830924034119e-01 -3.554959967732429504e-02 -4.560394585132598877e-01 -3.113405406475067139e-01 5.970158427953720093e-02 8.651351556181907654e-03 1.517414599657058716e-01 1.603037565946578979e-01 -2.464576959609985352e-01 -2.212640941143035889e-01 8.077308535575866699e-02 -2.641804814338684082e-01 -2.153975069522857666e-01 1.487178206443786621e-01 1.119845174252986908e-02 -1.230572611093521118e-01 -6.312567740678787231e-02 4.520159214735031128e-03 -4.093716293573379517e-02 -1.130406036972999573e-01 3.944501653313636780e-02 -1.616684198379516602e-01 -2.923911213874816895e-01 4.008984193205833435e-02 2.099210619926452637e-01 -1.617327332496643066e-02 1.440188586711883545e-01 1.038526967167854309e-01
2.225183136761188507e-02 -6.038624793291091919e-02 1.706087589263916016e-01 -4.799972847104072571e-02 3.588587045669555664e-01 -1.314977109432220459e-01 -4.134884476661682129e-01 -1.947419345378875732e-01 -1.688108891248703003e-01 1.759742051362991333e-01 -3.665133714675903320e-01 1.718074381351470947e-01 1.062827706336975098e-01 -4.162263497710227966e-02 -4.155162349343299866e-02 1.770389378070831299e-01 -1.843095719814300537e-01 -2.566305696964263916e-01 -3.864847123622894287e-02 -7.758767902851104736e-02 2.960850596427917480e-01 1.032242737710475922e-02 -1.504711210727691650e-01 -1.514793485403060913e-01 4.614911600947380066e-02 2.176674455404281616e-02 4.183553904294967651e-02 1.550029516220092773e-01 7.341160625219345093e-02 -4.880133643746376038e-02 1.546702086925506592e-01 1.982180029153823853e-01
2.632537297904491425e-02 8.946590125560760498e-02 1.009249761700630188e-01 4.868765547871589661e-02 1.640477925539016724e-01 -1.030523926019668579e-01 -1.655042320489883423e-01 -1.390491425991058350e-01 3.615868687629699707e-01 2.421696111559867859e-02 -1.037231832742691040e-01 2.404491454362869263e-01 2.488717585802078247e-01 -2.910914085805416107e-02 -1.632633358240127563e-01 -2.819567918777465820e-01 -1.157337501645088196e-01 -1.660957485437393188e-01 -2.269830405712127686e-01 -1.454990655183792114e-01 3.274475410580635071e-02 -9.199427813291549683e-02 -6.784330308437347412e-02 -8.343605697154998779e-02 -1.818882822990417480e-01 -3.004762232303619385e-01 -1.227229014039039612e-01 2.603712975978851318e-01 2.152890712022781372e-01 -1.147659420967102051e-01 3.422064185142517090e-01 -8.956512063741683960e-02
-2.422397434711456299e-01 1.327285468578338623e-01 1.435125172138214111e-01 -3.318881988525390625e-02 -5.994281545281410217e-02 5.152013897895812988e-02 -1.039669066667556763e-01 -4.823020100593566895e-01 2.407584898173809052e-02 2.223475873470306396e-01 -9.677810012362897396e-04 4.298396036028862000e-02 -2.869646549224853516e-01 -1.919334083795547485e-01 -1.840239018201828003e-01 -1.494330447167158127e-02 -1.965657770633697510e-01 -1.836446374654769897e-01 -2.483377754688262939e-01 -2.037261724472045898e-01 -9.289325028657913208e-02 -3.508400022983551025e-01 4.492924362421035767e-02 -5.428564921021461487e-02 -9.447568655014038086e-02 -2.119326740503311157e-01 8.490093797445297241e-02 -2.885481528937816620e-02 2.129962295293807983e-01 1.071143746376037598e-01 -5.875238776206970215e-02 1.131127923727035522e-01
-2.469721734523773193e-01 1.968459412455558777e-02 1.006944850087165833e-01 -1.813664138317108154e-01 2.065914571285247803e-01 2.423941642045974731e-01 -2.627456784248352051e-01 -1.908598095178604126e-01 -1.202629804611206055e-01 1.340639889240264893e-01 -1.789253503084182739e-01 2.065736800432205200e-01 -4.452516511082649231e-02 1.554074580781161785e-03 1.070559257641434669e-03 4.218402132391929626e-02 -3.236464560031890869e-01 -2.576653659343719482e-01 -9.166271984577178955e-02 -2.071109861135482788e-01 3.104670941829681396e-01 2.777388393878936768e-01 -1.355337095446884632e-03 -1.891303211450576782e-01 -1.128981411457061768e-01 5.661738291382789612e-02 9.047647565603256226e-02 1.438290774822235107e-01 7.455781102180480957e-02 -1.720380783081054688e-01 6.968989968299865723e-02 2.474358379840850830e-01
-9.275946021080017090e-02 -5.097185820341110229e-02 -5.898486822843551636e-03 -3.267953693866729736e-01 2.494451962411403656e-02 1.445483565330505371e-01 -3.041560053825378418e-01 -1.232911869883537292e-01 -4.190075770020484924e-02 2.693022489547729492e-01 6.320913881063461304e-02 -1.857525557279586792e-01 -7.066512852907180786e-02 -2.513799667358398438e-01 5.823123827576637268e-02 7.252564188092947006e-03 -3.456408381462097168e-01 -1.640436053276062012e-01 -2.353214472532272339e-01 -1.914519667625427246e-01 1.360948234796524048e-01 -1.259232014417648315e-01 -6.930923461914062500e-02 -6.923701614141464233e-02 3.440001308917999268e-01 -1.172305122017860413e-01 2.878575399518013000e-02 -5.610489100217819214e-02 -2.676379680633544922e-01 -2.673444151878356934e-01 8.186009526252746582e-02 -9.389064274728298187e-03
-1.725029051303863525e-01 -2.393423765897750854e-01 7.599429786205291748e-02 -1.791052818298339844e-01 4.462423548102378845e-02 9.275832772254943848e-02 -4.283146262168884277e-01 -7.345914840698242188e-02 -1.703530400991439819e-01 1.552048176527023315e-01 -1.898052543401718140e-01 7.369676977396011353e-02 1.341200023889541626e-01 2.227875888347625732e-01 -8.953340351581573486e-02 1.644321531057357788e-01 -2.991737723350524902e-01 -1.174946352839469910e-01 -2.018254697322845459e-01 -1.682555228471755981e-01 4.743791371583938599e-02 1.740431971848011017e-02 -6.825790554285049438e-02 -1.421504616737365723e-01 9.744095057249069214e-02 8.275310695171356201e-02 8.524457365274429321e-02 4.453257843852043152e-02 1.495458781719207764e-01 -4.044369459152221680e-01 -2.386906892061233521e-01 -1.007206141948699951e-01
9.904249012470245361e-02 -2.132564932107925415e-01 3.781687021255493164e-01 1.838374137878417969e-02 1.237541660666465759e-01 -1.079543456435203552e-01 -4.770034849643707275e-01 -8.085215091705322266e-02 2.174237817525863647e-01 9.248560667037963867e-02 -1.921208798885345459e-01 -3.556981449946761131e-03 -3.395375236868858337e-02 -9.096065163612365723e-02 3.728292882442474365e-03 -1.522301286458969116e-01 -4.497655630111694336e-01 2.074494399130344391e-02 6.306961923837661743e-02 5.574042722582817078e-02 -6.720106303691864014e-02 -1.738394647836685181e-01 -4.023731686174869537e-03 -1.022008061408996582e-01 -2.343147099018096924e-01 -1.114292722195386887e-02 1.092014908790588379e-01 1.787784248590469360e-01 -5.045383796095848083e-02 -1.124293357133865356e-01 9.058457612991333008e-02 1.940423548221588135e-01
5.861941259354352951e-03 2.596095204353332520e-01 4.016585350036621094e-01 -1.311290860176086426e-01 4.915977269411087036e-02 -1.204936765134334564e-02 -1.053955629467964172e-01 -1.176259145140647888e-01 1.958460062742233276e-01 6.288497895002365112e-02 -1.662259548902511597e-02 3.158377408981323242e-01 -4.136029630899429321e-02 -4.118193313479423523e-02 1.474772244691848755e-01 1.074465271085500717e-02 -1.896164715290069580e-01 1.662692874670028687e-01 -3.538691699504852295e-01 -3.430520594120025635e-01 1.618102639913558960e-01 -1.944012641906738281e-01 9.556357562541961670e-02 -2.052178792655467987e-02 -9.976001083850860596e-02 -1.082198843359947205e-01 -2.559472322463989258e-01 1.070227101445198059e-01 9.496551752090454102e-02 2.812287397682666779e-02 -7.452158629894256592e-02 2.547576725482940674e-01
-2.711098194122314453e-01 1.794956177473068237e-01 2.455331981182098389e-01 4.853700101375579834e-02 1.346307098865509033e-01 4.044484719634056091e-02 -4.187523722648620605e-01 -2.860221266746520996e-01 3.834341466426849365e-02 -6.462492048740386963e-03 1.512520164251327515e-01 1.660547107458114624e-01 -2.047388404607772827e-01 -2.192697674036026001e-01 -8.209776133298873901e-02 -3.673149049282073975e-01 -1.218719258904457092e-01 1.751085519790649414e-01 -4.794630222022533417e-03 -1.197922006249427795e-01 1.302895601838827133e-02 -9.874381124973297119e-02 -9.181006252765655518e-02 -1.433908641338348389e-01 -2.470294386148452759e-02 -2.729937434196472168e-01 -1.773613989353179932e-01 1.039655786007642746e-02 1.607353687286376953e-01 -1.319588273763656616e-01 1.364645808935165405e-01 6.101293861865997314e-02
-8.079502731561660767e-02 -1.738235354423522949e-02 1.490781605243682861e-01 -4.268328100442886353e-02 2.027961313724517822e-01 1.082418709993362427e-01 -1.819990277290344238e-01 -1.594979166984558105e-01 1.569150835275650024e-01 5.365460738539695740e-02 7.000916451215744019e-02 1.229716837406158447e-01 -1.919866949319839478e-01 -1.859126985073089600e-01 1.781478971242904663e-01 3.092668056488037109e-01 -1.576372385025024414e-01 -7.452656328678131104e-02 2.107122913002967834e-02 -1.991827934980392456e-01 3.015404641628265381e-01 -6.632734090089797974e-02 -2.023594230413436890e-01 -3.821939826011657715e-01 1.882773339748382568e-01 -2.475156486034393311e-01 -8.878628164529800415e-02 -6.945318728685379028e-02 1.985180377960205078e-01 -1.490235924720764160e-01 2.056042551994323730e-01 -2.126259654760360718e-01
5.384039133787155151e-02 1.560330688953399658e-01 5.454655736684799194e-02 -1.127309426665306091e-01 -7.772647589445114136e-02 1.848617047071456909e-01 -1.466308087110519409e-01 -3.051940202713012695e-01 7.606631517410278320e-02 1.577515751123428345e-01 -1.321807969361543655e-02 2.710067033767700195e-01 -2.182799130678176880e-01 -3.520602881908416748e-01 -3.061184287071228027e-01 2.484606765210628510e-02 -5.300785973668098450e-02 8.078451454639434814e-02 -1.951205581426620483e-01 -1.519598662853240967e-01 -5.492456629872322083e-02 -2.746893763542175293e-01 1.045385152101516724e-01 5.342616140842437744e-02 1.308750659227371216e-01 -8.854583650827407837e-02 -2.630667090415954590e-01 3.739584088325500488e-01 -5.159814655780792236e-02 2.079996094107627869e-02 1.649592667818069458e-01 -7.017946243286132812e-02
-3.571338653564453125e-01 3.807186381891369820e-03 1.636008322238922119e-01 -4.256722927093505859e-01 -1.718312948942184448e-01 -4.666782543063163757e-02 -3.639424741268157959e-01 -1.225293576717376709e-01 1.801260858774185181e-01 1.813116818666458130e-01 1.198323164135217667e-02 2.600590884685516357e-01 -1.671503037214279175e-01 2.507516741752624512e-01 -3.336970135569572449e-02 -2.319643646478652954e-01 -1.680997014045715332e-01 5.799900367856025696e-02 -7.343848794698715210e-02 -6.360034644603729248e-02 9.111198782920837402e-02 1.598509997129440308e-01 -5.568853020668029785e-02 -1.902988366782665253e-02 6.206241250038146973e-02 -1.401766836643218994e-01 6.018800288438796997e-02 1.927411556243896484e-01 1.893852055072784424e-01 -1.205322593450546265e-01 2.140121720731258392e-02 1.139060854911804199e-01
-2.357216924428939819e-02 1.090266704559326172e-01 1.054806187748908997e-01 -9.788333624601364136e-02 -3.734219968318939209e-01 8.070283383131027222e-02 -1.359333395957946777e-01 -2.492974847555160522e-01 -1.680330336093902588e-01 3.340529501438140869e-01 -4.556586593389511108e-02 3.094231784343719482e-01 -1.051825508475303650e-01 3.045200929045677185e-02 -8.307331800460815430e-02 -1.600348055362701416e-01 -1.614319235086441040e-01 -3.843903541564941406e-02 -2.574755847454071045e-01 -3.085430264472961426e-01 2.353197894990444183e-02 -1.702178567647933960e-01 4.348420724272727966e-02 9.979257360100746155e-03 4.690161719918251038e-02 -2.393115311861038208e-01 -1.902464628219604492e-01 -1.591820567846298218e-01 4.429808631539344788e-02 -2.573563754558563232e-01 -3.198413923382759094e-02 2.175985872745513916e-01
-1.021964401006698608e-01 -2.483878880739212036e-01 2.569532208144664764e-02 -3.320541232824325562e-02 4.297740757465362549e-02 6.057296693325042725e-02 -3.507989645004272461e-01 -8.451236784458160400e-02 1.568870395421981812e-01 4.271599054336547852e-01 -1.689545661211013794e-01 2.868981361389160156e-01 1.187408529222011566e-02 -6.013495102524757385e-02 -5.357273668050765991e-02 4.332007765769958496e-01 -3.597777709364891052e-02 5.612210556864738464e-02 -2.859565801918506622e-02 -1.380831152200698853e-01 -1.255413740873336792e-01 -3.207238018512725830e-02 2.166664153337478638e-01 -1.436382532119750977e-01 -9.919877350330352783e-02 5.574000626802444458e-02 -3.484267741441726685e-02 8.926851302385330200e-02 3.565614223480224609e-01 -1.007265374064445496e-01 6.842428445816040039e-02 7.324222475290298462e-02
-1.687562465667724609e-01 -9.718065708875656128e-02 1.115091666579246521e-01 5.706156417727470398e-02 6.100413575768470764e-02 2.891921699047088623e-01 -1.802209615707397461e-01 -3.660324728116393089e-03 1.762309372425079346e-01 1.209584474563598633e-01 -2.463018894195556641e-01 1.337161809206008911e-01 1.457601599395275116e-02 -4.641952738165855408e-02 9.870534390211105347e-02 7.745070755481719971e-02 -3.871768414974212646e-01 1.725385040044784546e-01 -6.528288871049880981e-02 -5.854941159486770630e-02 1.817239671945571899e-01 -8.280877768993377686e-02 -5.085387825965881348e-02 -2.439492195844650269e-01 8.307722210884094238e-02 -5.926625803112983704e-02 -6.004731357097625732e-02 8.438189513981342316e-03 2.642928063869476318e-01 -5.202698707580566406e-01 1.686794906854629517e-01 -1.085356175899505615e-01
-7.764688134193420410e-02 -7.188306003808975220e-02 5.403678491711616516e-02 -4.440462887287139893e-01 -2.419406771659851074e-01 8.551727980375289917e-02 -2.572137415409088135e-01 -2.882469892501831055e-01 1.769981905817985535e-02 2.621143758296966553e-01 -3.602917771786451340e-03 2.175689041614532471e-01 2.656435035169124603e-02 -7.635404821485280991e-03 -7.425300776958465576e-02 -3.075236976146697998e-01 1.177446469664573669e-01 -1.558580249547958374e-01 -2.771024703979492188e-01 -1.180474981665611267e-01 1.738935708999633789e-01 -1.321410834789276123e-01 3.574171662330627441e-01 3.735907748341560364e-02 9.191690012812614441e-03 -9.255044162273406982e-02 1.694435626268386841e-02 3.739546751603484154e-03 1.567517369985580444e-01 -9.991851449012756348e-02 -5.748025327920913696e-02 -6.220029667019844055e-02
1.151487529277801514e-01 -9.540686011314392090e-02 8.600837737321853638e-02 3.637043759226799011e-02 1.923279762268066406e-01 -8.195584639906883240e-03 -3.325742781162261963e-01 -1.714153438806533813e-01 -1.049245074391365051e-01 1.461834460496902466e-01 -2.825069427490234375e-02 2.576352655887603760e-01 1.547543257474899292e-01 -1.482562869787216187e-01 9.302268177270889282e-02 -1.521671265363693237e-01 -2.040172219276428223e-01 -1.483314633369445801e-01 -1.480328440666198730e-01 -7.887434214353561401e-02 3.087449073791503906e-01 9.451553970575332642e-02 -7.534380257129669189e-02 -3.578955829143524170e-01 -9.904408454895019531e-02 1.697213053703308105e-01 -9.162351489067077637e-02 2.854094207286834717e-01 -1.185845509171485901e-01 -8.568572998046875000e-02 2.358350604772567749e-01 2.816179096698760986e-01
1.182510033249855042e-01 2.347591221332550049e-01 2.446517050266265869e-01 -1.550307422876358032e-01 6.597607582807540894e-02 6.222795695066452026e-02 -1.717361658811569214e-01 -3.272718787193298340e-01 -1.383827477693557739e-01 3.777790367603302002e-01 -7.609784603118896484e-02 4.064526557922363281e-01 9.339510463178157806e-03 -2.207827568054199219e-01 2.094012200832366943e-01 1.153973191976547241e-01 -1.849620491266250610e-01 -4.475918784737586975e-02 -4.304851219058036804e-02 1.465376280248165131e-02 -4.647235572338104248e-02 -1.653862595558166504e-01 -2.037311792373657227e-01 1.420480385422706604e-02 -1.052563861012458801e-01 -1.390308886766433716e-01 -1.351182907819747925e-01 2.446783930063247681e-01 9.728196263313293457e-02 9.208229370415210724e-03 1.813053935766220093e-01 -5.362449586391448975e-02
3.954607993364334106e-02 -1.281477808952331543e-01 -4.251402616500854492e-02 -5.987805314362049103e-03 -3.696529567241668701e-02 -2.681697346270084381e-02 -6.674724817276000977e-02 6.980043649673461914e-02 6.005586683750152588e-02 -1.276300996541976929e-01 -2.177916914224624634e-01 1.003382280468940735e-01 -4.465730115771293640e-02 -4.323263466358184814e-01 -4.262359440326690674e-02 -5.446633324027061462e-02 -4.544846713542938232e-01 5.451681092381477356e-02 -2.498127222061157227e-01 -1.704413592815399170e-01 2.364870905876159668e-02 -1.922611892223358154e-01 -1.849395334720611572e-01 -1.632375270128250122e-01 3.057389557361602783e-01 -6.805345416069030762e-02 5.503866076469421387e-02 3.612684905529022217e-01 1.939295232295989990e-01 -7.881079614162445068e-02 5.238768085837364197e-02 -1.417866200208663940e-01
-2.139198631048202515e-01 6.951022893190383911e-02 2.440958917140960693e-01 -4.150166362524032593e-02 -1.004268229007720947e-01 8.238391578197479248e-02 -2.902770601212978363e-02 -4.364972412586212158e-01 -1.026383116841316223e-01 8.518201857805252075e-02 6.425241380929946899e-02 3.957699239253997803e-02 -1.467730104923248291e-01 -3.972368538379669189e-01 2.178267110139131546e-03 1.812896430492401123e-01 -1.362506113946437836e-02 -7.919947057962417603e-02 -2.889544069766998291e-01 -3.455139994621276855e-01 -1.967095136642456055e-01 -3.109068870544433594e-01 1.074749976396560669e-01 -1.263512521982192993e-01 -3.090006485581398010e-02 -1.852795332670211792e-01 1.293820440769195557e-01 3.504257649183273315e-02 1.137453317642211914e-01 3.472577780485153198e-02 -6.503643840551376343e-02 -1.817046292126178741e-02
-1.828111708164215088e-02 -1.406140178442001343e-01 3.559448421001434326e-01 1.542636309750378132e-03 -1.377000212669372559e-01 -3.485279157757759094e-02 -1.956056207418441772e-01 -1.907923668622970581e-01 1.239010915160179138e-01 3.269162774085998535e-01 -5.733600631356239319e-02 -2.022266387939453125e-02 6.330516934394836426e-02 -1.978550106287002563e-01 2.650914490222930908e-01 -5.600261315703392029e-02 -2.801362574100494385e-01 2.134746760129928589e-01 -3.458799421787261963e-01 -2.963450849056243896e-01 6.779181212186813354e-02 1.799911558628082275e-01 -8.011624962091445923e-02 -8.634674549102783203e-02 2.628690600395202637e-01 -2.003675997257232666e-01 -9.319519251585006714e-02 5.315399728715419769e-03 7.132291048765182495e-02 2.211624011397361755e-02 3.746336326003074646e-02 -9.252289682626724243e-02
1.639743521809577942e-02 1.700386703014373779e-01 1.616842150688171387e-01 -4.946055263280868530e-02 2.556966245174407959e-01 1.320428252220153809e-01 -1.624533385038375854e-01 -2.508057057857513428e-01 -1.606880128383636475e-01 2.236897051334381104e-01 8.541971445083618164e-02 3.801590800285339355e-01 -1.131216734647750854e-01 -3.140693306922912598e-01 1.237954422831535339e-01 1.051357015967369080e-01 -1.939687132835388184e-01 1.310802400112152100e-01 -1.467466205358505249e-01 -2.341492623090744019e-01 -3.659931942820549011e-02 -1.792499125003814697e-01 -1.048899441957473755e-01 1.092134788632392883e-01 -2.266197651624679565e-02 -6.809953600168228149e-02 -3.493319451808929443e-01 1.624765843152999878e-01 2.431868761777877808e-02 -1.000365093350410461e-01 2.052062600851058960e-01 1.037899479269981384e-01
-2.663068175315856934e-01 7.676330208778381348e-02 -1.102732643485069275e-01 1.789460331201553345e-02 5.744364857673645020e-02 1.654310226440429688e-01 -4.317057132720947266e-01 -5.209499970078468323e-02 2.759544551372528076e-01 2.782307863235473633e-01 -2.646009810268878937e-02 2.004676908254623413e-01 1.859227269887924194e-01 -1.241394430398941040e-01 7.000581175088882446e-02 2.080697715282440186e-01 -4.435379803180694580e-02 1.145419254899024963e-01 -2.517621517181396484e-01 -2.737626731395721436e-01 2.638827562332153320e-01 -1.096631437540054321e-01 -1.048183739185333252e-01 5.554203875362873077e-03 2.857141569256782532e-02 6.407000869512557983e-02 1.928554028272628784e-01 -5.573130398988723755e-02 4.319418966770172119e-02 -2.228823453187942505e-01 1.245264634490013123e-01 1.999241262674331665e-01
5.028920248150825500e-02 -4.349773004651069641e-02 1.548118293285369873e-01 2.431889250874519348e-02 -4.288386180996894836e-02 -2.758737467229366302e-02 -2.167374491691589355e-01 -5.549071356654167175e-02 1.050487011671066284e-01 -1.344373226165771484e-01 3.587635233998298645e-02 -4.458978399634361267e-02 -5.287034809589385986e-02 -2.625790536403656006e-01 -9.648450464010238647e-02 3.178024291992187500e-01 -3.808399736881256104e-01 1.012503579258918762e-01 -3.798405528068542480e-01 -3.995329886674880981e-02 2.922098338603973389e-01 -1.917640268802642822e-01 -1.719016730785369873e-01 -6.634683907032012939e-02 -4.979420825839042664e-02 1.227379441261291504e-01 8.329364657402038574e-02 2.631916403770446777e-01 2.705787122249603271e-01 -7.848969101905822754e-02 2.656662464141845703e-01 -5.431450530886650085e-02
-3.977676928043365479e-01 -9.837524592876434326e-02 2.380471974611282349e-01 -1.144933998584747314e-01 -2.482637614011764526e-01 8.664457499980926514e-02 -2.878059148788452148e-01 -3.271125629544258118e-02 2.124511599540710449e-01 1.868126094341278076e-01 -4.520503431558609009e-02 1.581806391477584839e-01 -3.185253143310546875e-01 -1.382485777139663696e-01 -1.348703820258378983e-02 -1.537774340249598026e-03 -1.599762886762619019e-01 4.704086109995841980e-02 -4.346876963973045349e-02 -1.022925078868865967e-01 -6.774388998746871948e-02 -1.215543374419212341e-01 2.355231493711471558e-01 -8.572864532470703125e-02 3.674701973795890808e-02 2.082752138376235962e-01 1.202635690569877625e-01 8.447258174419403076e-02 3.663236796855926514e-01 -1.052119806408882141e-01 -2.666730619966983795e-02 -2.162957787513732910e-01
-7.835283875465393066e-02 -1.293954104185104370e-01 1.375158280134201050e-01 7.512627542018890381e-02 2.889146506786346436e-01 -2.328885197639465332e-01 -2.754360437393188477e-01 -2.514238059520721436e-01 -8.659989573061466217e-03 1.136363074183464050e-01 3.331841900944709778e-02 1.279991306364536285e-02 -3.846994042396545410e-02 -2.319742739200592041e-01 -8.205497637391090393e-03 5.206814780831336975e-02 -1.642403565347194672e-02 -2.073673605918884277e-01 -1.809436231851577759e-01 -1.034577116370201111e-01 -3.475961685180664062e-01 -7.420890778303146362e-02 -3.000146746635437012e-01 -2.416720837354660034e-01 1.314228773117065430e-01 -1.806365251541137695e-01 8.644139766693115234e-02 1.483489573001861572e-01 2.831730293110013008e-03 -3.779947757720947266e-01 1.281482428312301636e-01 5.737926810979843140e-02
1.071313694119453430e-01 1.981716006994247437e-01 2.910034358501434326e-01 -1.210373193025588989e-01 -4.871009849011898041e-03 1.431098878383636475e-01 -2.024171650409698486e-01 -1.647160202264785767e-01 -1.887698322534561157e-01 3.850320875644683838e-01 -4.969112575054168701e-02 3.464211225509643555e-01 1.632836833596229553e-02 -2.349329441785812378e-01 1.083115637302398682e-01 1.617970615625381470e-01 -9.035527706146240234e-02 -1.628589630126953125e-01 -1.703834533691406250e-01 -3.010180778801441193e-02 4.524806514382362366e-02 -3.035972714424133301e-01 -1.679221093654632568e-01 1.432411074638366699e-01 -1.013928130269050598e-01 -1.579760760068893433e-01 -1.744579374790191650e-01 1.136040017008781433e-01 1.516743153333663940e-01 -1.146911904215812683e-01 9.125188738107681274e-02 1.759445518255233765e-01
2.802931368350982666e-01 2.513760328292846680e-02 1.775995343923568726e-01 -8.628306537866592407e-02 -6.687985267490148544e-03 8.305314928293228149e-02 -1.039728149771690369e-01 -1.360537856817245483e-01 1.173946410417556763e-01 1.098273396492004395e-01 -4.340658709406852722e-02 -1.147238910198211670e-01 -3.998784348368644714e-02 -3.773266971111297607e-01 1.827025711536407471e-01 1.623307317495346069e-01 -3.638514578342437744e-01 9.723912179470062256e-02 -4.390439987182617188e-01 -6.965851038694381714e-02 5.776770785450935364e-02 1.625546663999557495e-01 -2.181760668754577637e-01 -2.477698177099227905e-01 1.003435775637626648e-01 -1.479909569025039673e-01 1.540887057781219482e-01 2.024114727973937988e-01 1.363520920276641846e-01 -5.151717923581600189e-03 2.425717748701572418e-02 -8.283162117004394531e-02
-2.519536018371582031e-01 -2.009597420692443848e-01 -5.859989300370216370e-02 -1.496645957231521606e-01 1.630410403013229370e-01 1.265780925750732422e-01 -2.301613688468933105e-01 4.784487187862396240e-02 1.192191094160079956e-01 8.865550160408020020e-02 -1.514153927564620972e-01 1.823681741952896118e-01 2.779828310012817383e-01 -4.730774089694023132e-02 -8.552772551774978638e-02 -6.875899434089660645e-02 -8.425310254096984863e-02 -1.523159295320510864e-01 -2.973611056804656982e-01 -9.968370199203491211e-02 1.092421859502792358e-01 1.040654182434082031e-01 -7.554317708127200603e-04 -4.941015690565109253e-02 2.354079633951187134e-01 1.339031197130680084e-02 -3.187825977802276611e-01 1.830087304115295410e-01 4.910073280334472656e-01 -1.581629924476146698e-02 1.266247034072875977e-01 -2.594103477895259857e-02
2.510488927364349365e-01 -1.936894953250885010e-01 -6.243403535336256027e-03 -2.072095870971679688e-01 1.163324043154716492e-01 2.913895994424819946e-02 -1.152142882347106934e-01 -3.014304935932159424e-01 1.231534108519554138e-01 1.104645878076553345e-01 -9.207061678171157837e-02 3.363472223281860352e-01 9.901986271142959595e-02 -3.726743394508957863e-03 1.504514366388320923e-01 1.359471380710601807e-01 7.649560272693634033e-02 2.034886330366134644e-01 -2.199296355247497559e-01 -2.709584236145019531e-01 -5.344777181744575500e-02 9.015968441963195801e-02 4.533280804753303528e-02 5.530643742531538010e-03 3.123165667057037354e-01 -1.925577293150126934e-03 -9.784988313913345337e-02 2.882839739322662354e-01 3.309143781661987305e-01 -1.613552421331405640e-01 1.391354501247406006e-01 -1.039777249097824097e-01
2.099829912185668945e-01 -9.441281855106353760e-02 8.621176332235336304e-02 -2.744925320148468018e-01 3.237894475460052490e-01 8.664510399103164673e-02 -3.494654297828674316e-01 1.067201495170593262e-01 2.082821577787399292e-01 -1.011651158332824707e-01 -5.659378692507743835e-02 1.125481352210044861e-01 1.339581012725830078e-01 -9.559798240661621094e-02 -1.121705323457717896e-01 -9.876918047666549683e-02 -8.276052027940750122e-02 -1.774826943874359131e-01 -1.572890281677246094e-01 -2.658393383026123047e-01 -1.862300373613834381e-02 1.342116743326187134e-01 -7.303272932767868042e-02 1.839552968740463257e-01 -8.064410835504531860e-02 -8.481147885322570801e-02 -3.269269317388534546e-02 4.077444672584533691e-01 1.710749566555023193e-01 -3.013226091861724854e-01 2.663300372660160065e-02 7.975353300571441650e-02
-4.543481469154357910e-01 2.082896651700139046e-03 5.821763724088668823e-02 -1.584214419126510620e-01 2.229018956422805786e-01 -1.209105849266052246e-01 -6.070769205689430237e-02 -2.094572633504867554e-01 -5.510882660746574402e-02 1.649798899888992310e-01 -2.435895502567291260e-01 1.839146465063095093e-01 -1.757574379444122314e-01 -3.638637065887451172e-01 -5.816042795777320862e-02 2.330556213855743408e-01 -1.208003684878349304e-01 -9.295264258980751038e-03 1.038547679781913757e-01 -1.410095840692520142e-01 3.852416947484016418e-02 -1.355906575918197632e-01 -4.155544936656951904e-02 -2.313472926616668701e-01 2.313504815101623535e-01 -1.258825957775115967e-01 -1.836696080863475800e-02 -7.097769528627395630e-02 1.482928693294525146e-01 -2.811672389507293701e-01 -1.026627421379089355e-01 -4.491549730300903320e-02
1.667373925447463989e-01 -2.744043245911598206e-02 9.947302937507629395e-02 -2.125467807054519653e-01 4.988832026720046997e-02 -7.910691946744918823e-02 -2.038580477237701416e-01 -1.249144002795219421e-01 2.535150852054357529e-03 1.589288264513015747e-01 -1.216927245259284973e-01 2.857660651206970215e-01 -3.335983455181121826e-01 -1.468070894479751587e-01 1.738067567348480225e-01 1.897648870944976807e-01 -6.534966081380844116e-02 -1.128518283367156982e-01 5.558273941278457642e-02 -2.015004493296146393e-02 1.386891603469848633e-01 1.850280910730361938e-01 5.241596698760986328e-01 -7.393379509449005127e-02 -1.083785369992256165e-01 6.276994198560714722e-02 -1.201648786664009094e-01 7.988099008798599243e-02 2.158582061529159546e-01 -2.670645117759704590e-01 -7.327527552843093872e-02 -1.252796202898025513e-01
-7.780057936906814575e-02 1.142354607582092285e-01 2.053147703409194946e-01 -3.155475854873657227e-02 -7.773980498313903809e-02 7.035604119300842285e-02 -3.551366925239562988e-01 -2.273167073726654053e-01 -2.347437590360641479e-01 2.466979175806045532e-01 2.307705879211425781e-01 4.035637900233268738e-02 -1.928944885730743408e-01 -3.266648650169372559e-01 -3.234353661537170410e-02 5.476302467286586761e-03 -1.450611054897308350e-01 1.827893108129501343e-01 -7.908429205417633057e-02 -2.292123287916183472e-01 -1.067588701844215393e-01 -3.675690591335296631e-01 -9.989239275455474854e-02 7.585163414478302002e-02 1.502893120050430298e-01 -1.526174247264862061e-01 -7.827005535364151001e-02 8.695851266384124756e-02 1.138241663575172424e-01 -1.474886387586593628e-01 -1.385162398219108582e-02 2.513273656368255615e-01
-2.440059334039688110e-01 -1.229912191629409790e-01 1.235358603298664093e-02 -3.065392188727855682e-02 3.282663822174072266e-01 -1.721153594553470612e-02 -1.367042660713195801e-01 4.015439748764038086e-02 2.119519263505935669e-01 2.859143018722534180e-01 -7.085037231445312500e-02 3.250310420989990234e-01 1.018015742301940918e-01 -1.679249107837677002e-02 -2.425429075956344604e-01 -1.356540769338607788e-01 3.881114721298217773e-02 -1.446822583675384521e-01 -3.631995320320129395e-01 -2.205087617039680481e-02 -2.173376455903053284e-02 -1.447228342294692993e-01 -1.719962507486343384e-01 -1.967030912637710571e-01 1.321241855621337891e-01 -1.651889234781265259e-01 -7.621698826551437378e-02 1.246670559048652649e-01 3.768644630908966064e-01 -9.657774120569229126e-02 9.215558320283889771e-02 -1.425525825470685959e-02
-3.256404027342796326e-02 -3.435316681861877441e-01 2.947731614112854004e-01 -1.447452604770660400e-01 1.324959844350814819e-01 1.113137975335121155e-02 -2.406256943941116333e-01 -2.295044660568237305e-01 -1.451448649168014526e-01 -1.135978102684020996e-02 2.164020016789436340e-02 1.519252508878707886e-01 -1.257425844669342041e-01 -1.650996655225753784e-01 4.578699916601181030e-02 -2.247409969568252563e-01 -1.238749548792839050e-01 5.625482276082038879e-02 -3.573461771011352539e-01 1.435810029506683350e-01 -1.589219570159912109e-01 -3.260098695755004883e-01 2.968892753124237061e-01 -1.451296508312225342e-01 1.744833029806613922e-02 -5.433335155248641968e-02 1.083848103880882263e-01 6.376290321350097656e-02 6.807360798120498657e-02 -2.606566548347473145e-01 -1.778933964669704437e-02 6.988237053155899048e-02
-2.794573307037353516e-01 7.359512150287628174e-02 1.438302844762802124e-01 1.396226696670055389e-02 -5.333728715777397156e-02 -1.908484473824501038e-02 -2.247277647256851196e-01 -3.754373192787170410e-01 2.578247897326946259e-02 2.381520122289657593e-01 5.969941616058349609e-02 -4.227961227297782898e-02 -1.271110773086547852e-01 -2.521092891693115234e-01 -3.210359215736389160e-01 -5.624697729945182800e-02 -8.101446181535720825e-02 -6.184381991624832153e-02 -1.267348080873489380e-01 -2.443906515836715698e-01 -1.655443310737609863e-01 -4.148332476615905762e-01 3.459240496158599854e-02 -8.139129728078842163e-02 1.297038942575454712e-01 -2.413931787014007568e-01 -9.597665816545486450e-02 1.124888435006141663e-01 1.846216320991516113e-01 -2.348378859460353851e-02 -1.638277620077133179e-01 1.841792277991771698e-02
1.482183635234832764e-01 -2.086585760116577148e-01 6.443104147911071777e-02 -2.135159671306610107e-01 -1.399984490126371384e-02 -1.665800958871841431e-01 -2.396007031202316284e-01 3.296595823485404253e-04 -7.276231795549392700e-02 -1.346656382083892822e-01 -9.946034103631973267e-02 4.111035540699958801e-02 -2.313298732042312622e-02 -2.143502235412597656e-01 -1.389775611460208893e-02 -8.270244300365447998e-02 -4.204856157302856445e-01 1.971080452203750610e-01 -4.033889472484588623e-01 -3.842097222805023193e-01 -1.331722438335418701e-01 -1.235679388046264648e-01 -1.405502706766128540e-01 -1.000600308179855347e-01 -4.445861652493476868e-02 7.136138528585433960e-02 1.510217040777206421e-01 1.927012056112289429e-01 1.577792316675186157e-01 4.831456020474433899e-02 1.218710243701934814e-01 1.140711456537246704e-01
-8.970294147729873657e-02 -9.839965403079986572e-02 2.204696387052536011e-01 7.345046103000640869e-02 9.598076343536376953e-03 -1.717645674943923950e-02 -1.928008645772933960e-01 -2.302011549472808838e-01 6.456407904624938965e-02 3.502748608589172363e-01 1.182130817323923111e-02 1.231327950954437256e-01 -1.426476985216140747e-01 9.307833015918731689e-02 9.302202612161636353e-02 -9.086449444293975830e-02 8.083605766296386719e-02 -2.707595564424991608e-02 -3.028284013271331787e-01 -4.769439399242401123e-01 1.248462423682212830e-01 -1.329859942197799683e-01 1.696872860193252563e-01 3.359170630574226379e-02 -6.873400509357452393e-02 -4.240142107009887695e-01 1.762351393699645996e-01 1.384161859750747681e-01 7.877415418624877930e-02 -1.051541697233915329e-02 -1.308751404285430908e-01 -4.262234270572662354e-02
1.070693507790565491e-01 -2.450658082962036133e-01 1.832023411989212036e-01 1.378994341939687729e-02 5.124149844050407410e-02 1.388185322284698486e-01 -4.722253382205963135e-01 -1.232828199863433838e-01 -1.677683293819427490e-01 1.291802078485488892e-01 -3.601866960525512695e-01 1.406124532222747803e-01 5.111776664853096008e-02 1.091716960072517395e-01 -1.349524501711130142e-02 2.983195781707763672e-01 -4.218303784728050232e-02 -8.647762984037399292e-02 -2.821958363056182861e-01 -1.286180168390274048e-01 5.830775201320648193e-02 5.046818032860755920e-02 -4.710048064589500427e-02 -1.646772474050521851e-01 7.215509563684463501e-02 1.643270812928676605e-02 1.293927878141403198e-01 1.275108009576797485e-01 3.434155583381652832e-01 -8.914584666490554810e-02 -1.634587496519088745e-01 -6.920219957828521729e-02
-6.701038777828216553e-02 6.527509540319442749e-02 3.761916458606719971e-01 -2.216745465993881226e-01 4.717256128787994385e-02 -3.227242454886436462e-02 -1.276932507753372192e-01 -2.239825576543807983e-01 -4.742470011115074158e-02 -2.834660373628139496e-02 -3.893677294254302979e-01 6.935009360313415527e-02 1.330634802579879761e-01 -2.884297370910644531e-01 9.996014088392257690e-02 2.906255722045898438e-01 -2.650082409381866455e-01 -2.983893156051635742e-01 -1.282278150320053101e-01 -1.125619485974311829e-01 6.473729014396667480e-02 1.408296730369329453e-02 -6.491048634052276611e-02 1.612186878919601440e-01 8.947975933551788330e-03 4.946645349264144897e-02 1.616762876510620117e-01 -2.684677392244338989e-02 2.057970613241195679e-01 -1.659206449985504150e-01 1.109009310603141785e-01 -2.036809921264648438e-01
2.655743854120373726e-03 -1.424158364534378052e-01 -1.715665310621261597e-02 6.239946931600570679e-03 -3.228704258799552917e-02 2.813085317611694336e-01 -3.539153933525085449e-01 -1.572675853967666626e-01 3.035100400447845459e-01 2.241915613412857056e-01 -1.696359924972057343e-02 1.178893446922302246e-01 1.186550706624984741e-01 -7.726581394672393799e-02 3.991934284567832947e-02 1.853991597890853882e-01 4.369053244590759277e-02 1.051554828882217407e-01 -2.128139436244964600e-01 -3.176723122596740723e-01 3.241630792617797852e-01 6.760270148515701294e-02 2.482562512159347534e-02 -3.285073861479759216e-02 1.725650578737258911e-01 3.137245401740074158e-02 8.625704795122146606e-02 2.538667246699333191e-02 2.602956891059875488e-01 -2.872576415538787842e-01 2.745758593082427979e-01 4.000212252140045166e-02
-5.112456902861595154e-02 -7.324532419443130493e-02 1.529179699718952179e-02 -2.284251600503921509e-01 2.082764208316802979e-01 -1.061888039112091064e-01 -3.612883090972900391e-01 -1.503982990980148315e-01 3.326223790645599365e-01 1.357434242963790894e-01 6.076003983616828918e-02 -1.342523694038391113e-01 4.154726862907409668e-02 -1.919937133789062500e-01 -1.219478249549865723e-01 6.204413250088691711e-02 -1.260965783149003983e-02 -4.318740665912628174e-01 -2.141644954681396484e-01 1.962228864431381226e-02 -1.763831265270709991e-02 -9.272662550210952759e-02 1.065461635589599609e-01 -1.189576908946037292e-01 1.062856167554855347e-01 -8.007739484310150146e-02 -1.951719634234905243e-02 2.750766873359680176e-01 2.217543274164199829e-01 -2.041282951831817627e-01 -2.323311716318130493e-01 -1.334212869405746460e-01
-1.776906698942184448e-01 8.618791587650775909e-03 1.961155235767364502e-01 -9.870922565460205078e-02 2.402040064334869385e-01 1.087542995810508728e-01 -2.681233882904052734e-01 -4.230819940567016602e-01 -6.944711506366729736e-02 -8.604437857866287231e-02 -2.061153650283813477e-01 1.027479544281959534e-01 -2.943216264247894287e-01 -3.101875782012939453e-01 -1.081293225288391113e-01 4.890934750437736511e-02 5.664328485727310181e-02 -6.509984843432903290e-03 1.527152396738529205e-02 9.830152988433837891e-02 1.469258219003677368e-01 -3.329860866069793701e-01 1.652899980545043945e-01 -9.202295541763305664e-02 -4.710523411631584167e-02 -9.602367132902145386e-02 -3.056847751140594482e-01 1.772061884403228760e-01 8.531860262155532837e-02 7.755565643310546875e-02 6.221133098006248474e-02 -5.184277519583702087e-02
7.922597229480743408e-02 -1.283583492040634155e-01 -1.802510768175125122e-02 -1.699602305889129639e-01 2.129420936107635498e-01 5.999885872006416321e-02 -3.332100808620452881e-01 -1.544775813817977905e-01 1.479900479316711426e-01 -5.869563668966293335e-02 -2.099128067493438721e-01 -1.117969211190938950e-02 3.699307143688201904e-02 4.657876212149858475e-03 5.758837983012199402e-02 2.237295806407928467e-01 -2.639650106430053711e-01 -3.040775060653686523e-01 -1.221239864826202393e-01 1.020531542599201202e-02 -2.073388993740081787e-01 3.902841731905937195e-02 -2.278129607439041138e-01 -2.285206317901611328e-01 1.734472811222076416e-01 -2.092839777469635010e-01 -2.322766371071338654e-02 8.033765852451324463e-02 2.982939183712005615e-01 -3.648897707462310791e-01 9.452719986438751221e-02 -4.663305729627609253e-02
-4.140239059925079346e-01 1.976393163204193115e-02 1.853631883859634399e-01 1.764065176248550415e-01 9.967137128114700317e-02 -2.822960615158081055e-01 -3.094142377376556396e-01 -2.031637579202651978e-01 -1.985158175230026245e-01 4.927875846624374390e-02 1.199254989624023438e-01 6.968261301517486572e-02 -2.006074339151382446e-01 -1.409374028444290161e-01 -1.903037577867507935e-01 -1.305898576974868774e-01 -8.091486245393753052e-02 -7.448433339595794678e-02 -1.584536284208297729e-01 -1.101176366209983826e-01 -5.826009437441825867e-02 -1.492009460926055908e-01 -1.028973422944545746e-02 -6.250733882188796997e-02 2.790970504283905029e-01 -2.231090217828750610e-01 -7.643309980630874634e-02 2.011921256780624390e-01 2.705859541893005371e-01 -1.728022396564483643e-01 5.853585153818130493e-02 -4.617711901664733887e-02
-6.986123323440551758e-02 -1.690898686647415161e-01 3.070364594459533691e-01 9.903079271316528320e-02 1.720872819423675537e-01 -1.588514000177383423e-01 -1.891851872205734253e-01 -1.107793971896171570e-01 -1.680693626403808594e-01 2.717992961406707764e-01 -1.020590439438819885e-01 9.822688251733779907e-02 -3.362458348274230957e-01 -3.601799253374338150e-03 -9.931878000497817993e-02 -6.932113319635391235e-02 -2.786573604680597782e-04 -2.872953116893768311e-01 -1.498686075210571289e-01 -5.590758472681045532e-02 -3.000366874039173126e-02 -2.602231204509735107e-01 -3.540746495127677917e-02 -3.101982176303863525e-01 2.337694615125656128e-01 -5.965607985854148865e-02 2.143196463584899902e-01 2.733362019062042236e-01 1.594671756029129028e-01 -1.416538003832101822e-02 -7.999654114246368408e-02 1.565491855144500732e-01
-3.738652765750885010e-01 -7.421311736106872559e-02 1.080195605754852295e-01 -2.793694846332073212e-02 7.743458449840545654e-02 7.071991916745901108e-03 -1.657407581806182861e-01 1.912416070699691772e-01 9.805631637573242188e-02 2.584816813468933105e-01 1.010026782751083374e-01 1.662179082632064819e-01 6.887998431921005249e-02 -2.229535579681396484e-01 -1.246526166796684265e-01 -1.054841950535774231e-01 -2.736051380634307861e-01 2.879307605326175690e-02 -3.858680129051208496e-01 -1.237367168068885803e-01 1.284351944923400879e-01 -2.392580546438694000e-02 -1.075263917446136475e-01 -3.250621259212493896e-01 3.421702384948730469e-01 -9.595116972923278809e-02 -9.076038002967834473e-02 2.971500530838966370e-02 -1.688880659639835358e-02 -2.492606192827224731e-01 6.856194883584976196e-02 -9.482996538281440735e-03
2.336425632238388062e-01 1.901145279407501221e-02 2.015866935253143311e-01 3.130489215254783630e-02 1.417273189872503281e-02 -3.434318304061889648e-02 -2.617693543434143066e-01 -1.680620759725570679e-01 -1.036852002143859863e-01 9.686797112226486206e-02 4.610590264201164246e-02 2.114989012479782104e-01 -2.890036106109619141e-01 -1.449689567089080811e-01 -2.036296129226684570e-01 -3.131686151027679443e-01 -1.625193208456039429e-01 2.652732431888580322e-01 -1.741990298032760620e-01 -3.515123426914215088e-01 -2.800951711833477020e-02 -3.686018660664558411e-02 1.004110276699066162e-01 1.276707649230957031e-01 2.958080917596817017e-02 1.620458662509918213e-01 1.584042310714721680e-01 2.199491858482360840e-01 1.845666021108627319e-01 -2.246335744857788086e-01 -1.463353484869003296e-01 -9.196383506059646606e-02
-1.706008762121200562e-01 5.633275583386421204e-02 -2.892818301916122437e-02 -3.025370538234710693e-01 3.666367530822753906e-01 -5.341845750808715820e-02 -2.653501927852630615e-01 -1.021094620227813721e-02 1.618116945028305054e-01 7.724602520465850830e-02 -2.164967209100723267e-01 -1.550651192665100098e-01 -4.112211987376213074e-02 -1.742943674325942993e-01 1.189677640795707703e-01 1.867162734270095825e-01 -1.035995408892631531e-01 -6.863714009523391724e-02 -1.761857867240905762e-01 -1.489466726779937744e-01 -1.474402397871017456e-01 9.043692797422409058e-02 8.400952816009521484e-02 -4.601847529411315918e-01 1.222373247146606445e-01 1.607665419578552246e-01 -5.660904943943023682e-02 9.103335440158843994e-02 2.862718403339385986e-01 -6.856518238782882690e-02 4.951510950922966003e-02 1.568888276815414429e-01
-2.051084786653518677e-01 -1.380222439765930176e-01 5.421162247657775879e-01 -5.475619062781333923e-02 2.792900204658508301e-01 4.800599813461303711e-02 -4.438361823558807373e-01 2.872614562511444092e-02 -1.101431474089622498e-01 5.704969912767410278e-02 -9.994821995496749878e-02 1.103087738156318665e-01 -3.668534755706787109e-02 -2.444192469120025635e-01 1.682947762310504913e-02 -1.288674026727676392e-01 1.842317432165145874e-01 -3.141200169920921326e-02 -1.401620060205459595e-01 -2.298296689987182617e-01 4.105551168322563171e-02 1.700531318783760071e-02 -6.768544018268585205e-02 5.716613307595252991e-02 1.898265816271305084e-02 2.325026988983154297e-01 1.541965901851654053e-01 -6.625617295503616333e-02 -1.007305551320314407e-02 -1.843728125095367432e-01 -8.938587456941604614e-02 8.037618547677993774e-02
-4.548612982034683228e-02 6.405872106552124023e-02 -5.855641514062881470e-02 -2.477721869945526123e-01 1.005602031946182251e-01 -2.919132709503173828e-01 -4.966898858547210693e-01 -1.107007730752229691e-02 7.917089387774467468e-03 1.648983657360076904e-01 -1.632538884878158569e-01 1.749460101127624512e-01 1.435547415167093277e-02 6.056141853332519531e-02 -1.172115802764892578e-01 -2.073741853237152100e-01 -3.142986074090003967e-02 1.605153679847717285e-01 6.144944950938224792e-02 -2.364247590303421021e-01 -4.542465880513191223e-02 -2.424838840961456299e-01 -9.175931662321090698e-02 -1.482171565294265747e-01 -8.863695897161960602e-03 -1.519930548965930939e-02 1.532394289970397949e-01 -2.020904049277305603e-02 2.518568933010101318e-01 -3.359850049018859863e-01 7.160819321870803833e-02 2.416783273220062256e-01
1.396375149488449097e-01 -1.943282037973403931e-01 4.883966967463493347e-02 -1.191776171326637268e-01 1.353710442781448364e-01 3.282446786761283875e-02 -4.155939519405364990e-01 -1.592716425657272339e-01 2.649569511413574219e-01 -8.395574986934661865e-02 -1.564907878637313843e-01 9.019195288419723511e-02 1.356516033411026001e-01 2.689984161406755447e-03 1.838646382093429565e-01 2.378617972135543823e-01 -3.829474374651908875e-02 -2.609832584857940674e-01 -8.628921210765838623e-02 -2.747557759284973145e-01 1.011906191706657410e-01 1.106650382280349731e-01 1.188589110970497131e-01 1.633633673191070557e-01 1.695814579725265503e-01 5.462770536541938782e-02 -5.377337709069252014e-02 4.325255751609802246e-01 -5.032718181610107422e-02 -2.116537690162658691e-01 -7.919343188405036926e-03 7.121410965919494629e-02
-1.567311584949493408e-01 2.771790511906147003e-02 3.072387874126434326e-01 -3.288890048861503601e-02 -1.769447028636932373e-01 2.327539771795272827e-01 -2.821682691574096680e-01 -3.337092995643615723e-01 -5.496670678257942200e-02 1.420442759990692139e-01 -7.809242606163024902e-02 4.407152161002159119e-02 -1.996769160032272339e-01 -2.493685781955718994e-01 -2.533484399318695068e-01 -1.789715439081192017e-01 1.147246267646551132e-02 -1.387501955032348633e-01 -7.384619116783142090e-02 -5.055965110659599304e-02 -1.160971820354461670e-01 -2.072919458150863647e-01 2.591408491134643555e-01 -7.876993715763092041e-02 3.622497618198394775e-02 -5.692707002162933350e-02 -9.693195670843124390e-02 2.562747001647949219e-01 2.077849954366683960e-01 -1.121529862284660339e-01 2.822340428829193115e-01 -3.130918741226196289e-02
1.748929172754287720e-02 1.157421171665191650e-01 2.826692163944244385e-01 -5.790561065077781677e-02 -3.989065438508987427e-02 -1.289596594870090485e-02 -2.689420580863952637e-01 -1.433145403861999512e-01 -2.086994498968124390e-01 4.844829142093658447e-01 1.159613430500030518e-01 2.287264168262481689e-01 -1.851290911436080933e-01 -4.242174327373504639e-02 7.164234668016433716e-02 2.547010779380798340e-01 -3.525125086307525635e-01 -3.664293512701988220e-02 -1.714287996292114258e-01 -7.877043634653091431e-02 -1.019779369235038757e-01 -3.121732175350189209e-01 -1.393454968929290771e-01 2.401672489941120148e-02 5.503853410482406616e-02 3.553013503551483154e-02 -1.856146305799484253e-01 1.155135184526443481e-01 4.598851501941680908e-02 -7.787307351827621460e-02 7.603752613067626953e-02 5.658850818872451782e-02
-1.506518274545669556e-01 -3.296884596347808838e-01 -1.509178709238767624e-02 2.639035694301128387e-02 1.528051942586898804e-01 -1.838535964488983154e-01 -7.903559505939483643e-02 -1.520001143217086792e-01 2.273785024881362915e-01 8.227370679378509521e-03 -3.624197542667388916e-01 1.993594169616699219e-01 -2.732847630977630615e-01 -3.171607851982116699e-01 -2.053841017186641693e-02 -1.626987010240554810e-01 4.247828852385282516e-03 -3.992370143532752991e-02 -3.264940977096557617e-01 -7.039190828800201416e-02 -7.926651835441589355e-02 1.967547088861465454e-01 1.111559644341468811e-01 -2.306848205626010895e-02 -2.591791190207004547e-02 -1.802673190832138062e-01 -1.549367755651473999e-01 1.854343861341476440e-01 1.829911023378372192e-01 -1.283112317323684692e-01 -1.628457903861999512e-01 1.306819617748260498e-01
-1.178069189190864563e-01 9.300869703292846680e-02 1.627613604068756104e-01 3.639771044254302979e-02 1.373824663460254669e-02 1.004123687744140625e-01 -1.057835444808006287e-01 -1.492909789085388184e-01 2.197779566049575806e-01 2.140426635742187500e-01 -7.782340049743652344e-02 -2.330749332904815674e-01 -2.361592054367065430e-01 -4.616330564022064209e-02 -2.198287838837131858e-04 2.949500381946563721e-01 -3.220551311969757080e-01 1.031412407755851746e-01 -3.384640067815780640e-02 -1.299555301666259766e-01 1.608427464962005615e-01 2.242107503116130829e-02 4.428713768720626831e-02 -2.901653647422790527e-01 2.094712853431701660e-02 -1.054283082485198975e-01 -1.175245717167854309e-01 1.533224135637283325e-01 3.087823688983917236e-01 -4.388484358787536621e-01 1.522510200738906860e-01 4.000329598784446716e-02
1.091570183634757996e-01 1.368997897952795029e-02 2.892105877399444580e-01 -1.937691867351531982e-01 -1.950421631336212158e-01 2.391662001609802246e-01 -2.217479646205902100e-01 -5.112650394439697266e-01 -6.876860558986663818e-02 5.095621198415756226e-02 6.620800495147705078e-02 -2.537748776376247406e-02 -1.238124072551727295e-01 -2.318188995122909546e-01 -1.007424890995025635e-01 8.688340336084365845e-02 7.007890194654464722e-02 -2.288508228957653046e-02 -2.652972042560577393e-01 -6.848037242889404297e-02 -1.430535465478897095e-01 -2.838493585586547852e-01 1.821617931127548218e-01 -5.241738259792327881e-02 2.543742954730987549e-02 -8.695895969867706299e-02 -5.392887815833091736e-02 2.042951434850692749e-01 1.737163364887237549e-01 -1.940550059080123901e-01 1.501868516206741333e-01 -3.263033926486968994e-02
8.675093948841094971e-02 1.541882753372192383e-01 1.586647033691406250e-01 6.758958846330642700e-02 6.051849573850631714e-02 7.887129485607147217e-02 -4.115275293588638306e-02 -8.454881608486175537e-02 -2.468737214803695679e-01 4.087936878204345703e-01 4.498802497982978821e-02 4.549537897109985352e-01 -1.135990768671035767e-01 -2.709889709949493408e-01 1.360381841659545898e-01 1.328874528408050537e-01 -2.751947939395904541e-01 -1.465312093496322632e-01 -1.881156712770462036e-01 -1.441655457019805908e-01 -5.246989801526069641e-02 -1.867890805006027222e-01 -1.413590312004089355e-01 -6.364428251981735229e-02 -1.250605881214141846e-01 -8.205966651439666748e-02 -1.656595170497894287e-01 2.134899646043777466e-01 1.150867268443107605e-01 -1.826524585485458374e-01 5.760163813829421997e-02 1.703782193362712860e-02
1.580741405487060547e-01 -5.724689364433288574e-02 1.890992373228073120e-02 -1.312698423862457275e-01 8.838973939418792725e-03 9.125294536352157593e-02 -4.828529655933380127e-01 -3.507100343704223633e-01 2.247337698936462402e-01 -6.334757059812545776e-02 -6.423981487751007080e-02 2.764860689640045166e-01 2.553240209817886353e-02 -1.160797625780105591e-01 1.184290722012519836e-01 3.426217436790466309e-01 4.354229941964149475e-02 4.086606577038764954e-02 -1.204989254474639893e-01 -2.795268893241882324e-01 -1.396008580923080444e-01 1.491376310586929321e-01 2.960447967052459717e-01 -1.669738590717315674e-01 3.234025090932846069e-02 3.067226149141788483e-02 -6.103078648447990417e-02 -7.032366842031478882e-02 7.488159835338592529e-02 -1.121740192174911499e-01 1.632066518068313599e-01 2.698204945772886276e-03
-1.550403703004121780e-02 -5.191759392619132996e-02 3.162201046943664551e-01 1.350061595439910889e-01 2.039972133934497833e-02 1.379057485610246658e-02 -3.779678940773010254e-01 8.180529810488224030e-03 1.603750735521316528e-01 6.715141702443361282e-03 1.233720034360885620e-02 8.958156406879425049e-02 -2.320438027381896973e-01 -1.862000077962875366e-01 5.808674171566963196e-02 -2.293493598699569702e-01 -8.867108076810836792e-02 -3.883520662784576416e-01 -2.876558005809783936e-01 1.157986149191856384e-01 7.733839005231857300e-02 -2.223712801933288574e-01 2.014298737049102783e-02 -2.032967805862426758e-01 2.861409261822700500e-02 -3.175681531429290771e-01 5.433805286884307861e-02 1.760426461696624756e-01 2.042735368013381958e-01 -1.370830535888671875e-01 -7.590967416763305664e-02 5.461337044835090637e-02
-2.308403849601745605e-01 -2.672152519226074219e-01 9.566861391067504883e-02 -6.516039371490478516e-02 -2.992899902164936066e-02 -2.133500017225742340e-02 -2.378778904676437378e-01 -8.817909285426139832e-03 4.314229637384414673e-02 4.472272396087646484e-01 -1.832221746444702148e-01 2.700487077236175537e-01 8.265823271358385682e-05 -1.077250540256500244e-01 1.182149201631546021e-01 1.540162712335586548e-01 -4.759465157985687256e-02 7.049691677093505859e-02 -2.081074938178062439e-02 7.166922092437744141e-02 4.767192155122756958e-02 -2.601651009172201157e-03 2.949759066104888916e-01 -3.020961396396160126e-02 -5.707059055566787720e-03 5.962934345006942749e-02 -1.993427574634552002e-01 1.294417530298233032e-01 4.592794179916381836e-01 -1.725288182497024536e-01 -2.411190792918205261e-02 2.045765966176986694e-01
-3.279693052172660828e-02 5.143087357282638550e-02 -1.203936338424682617e-02 -3.675784468650817871e-01 3.035317957401275635e-01 -6.406598538160324097e-02 -2.568474113941192627e-01 -1.389007717370986938e-01 -6.057045608758926392e-02 8.564985543489456177e-02 8.555633574724197388e-02 2.594605982303619385e-01 -2.228188812732696533e-01 -1.857254356145858765e-01 9.358791261911392212e-02 3.071351051330566406e-01 -1.882859617471694946e-01 -1.192679852247238159e-01 -2.056272923946380615e-01 -1.004994660615921021e-01 4.761583730578422546e-02 2.363457530736923218e-01 -2.121739089488983154e-01 -2.845991551876068115e-01 2.065508812665939331e-01 -6.236365064978599548e-02 3.429994918406009674e-03 -2.105577103793621063e-02 6.549280136823654175e-02 -2.137168049812316895e-01 1.531876027584075928e-01 -2.122952835634350777e-03
-3.960764110088348389e-01 3.549156710505485535e-02 1.473248153924942017e-01 -2.098307460546493530e-01 4.317810758948326111e-03 2.842655479907989502e-01 -1.086168512701988220e-01 -1.590774208307266235e-01 7.029004395008087158e-02 6.665223743766546249e-03 -3.100554645061492920e-01 1.693586856126785278e-01 6.601256132125854492e-02 -5.974193289875984192e-02 9.985955804586410522e-02 1.767372786998748779e-01 -3.094688057899475098e-01 -2.422652393579483032e-02 -2.033055722713470459e-01 -2.211126685142517090e-01 2.117723077535629272e-01 -2.350556477904319763e-02 8.340399712324142456e-02 -1.371325105428695679e-01 -2.182396650314331055e-01 -2.447614818811416626e-01 -1.487792730331420898e-01 -1.238515600562095642e-01 1.444042623043060303e-01 -1.951826512813568115e-01 -1.324592381715774536e-01 -4.020321182906627655e-03
2.008721418678760529e-02 -2.336840331554412842e-01 1.384005844593048096e-01 -6.291105598211288452e-02 9.210986644029617310e-02 9.237562865018844604e-02 -2.789597213268280029e-01 -1.813717037439346313e-01 -1.719585508108139038e-01 1.520938724279403687e-01 -1.533175632357597351e-02 1.212710887193679810e-01 -8.018373697996139526e-02 -1.465515047311782837e-01 1.653418093919754028e-01 -2.896083891391754150e-01 -9.022597968578338623e-02 1.218912601470947266e-01 -4.456759989261627197e-01 1.276663690805435181e-01 -1.997247338294982910e-01 -3.118556737899780273e-01 2.151110470294952393e-01 -2.341444194316864014e-01 -1.069661602377891541e-02 3.254978731274604797e-02 1.080754101276397705e-01 7.530000060796737671e-02 1.237588226795196533e-01 -2.636356651782989502e-01 1.705241505987942219e-03 8.871777355670928955e-02
-5.416686646640300751e-03 -6.266029179096221924e-02 -2.743834555149078369e-01 -5.208419635891914368e-02 1.255062520503997803e-01 2.471871227025985718e-01 -1.505803316831588745e-01 -2.320798635482788086e-01 2.798908054828643799e-01 1.747524589300155640e-01 8.853758871555328369e-02 3.309566676616668701e-01 2.874460443854331970e-02 -1.172281652688980103e-01 -2.789158225059509277e-01 -1.693649441003799438e-01 -3.000193238258361816e-01 -6.310424208641052246e-02 9.416187554597854614e-02 -3.867050409317016602e-01 -3.681881353259086609e-02 3.214891534298658371e-03 1.197201609611511230e-01 5.652597919106483459e-02 1.044558659195899963e-01 -4.811469838023185730e-02 -4.391003772616386414e-02 1.724996268749237061e-01 1.480219066143035889e-01 -1.323539465665817261e-01 2.345820069313049316e-01 8.184655755758285522e-02
-1.233160346746444702e-01 -2.096336334943771362e-01 5.474266037344932556e-02 -5.602293089032173157e-02 -7.555297017097473145e-02 9.901561588048934937e-02 -1.490585505962371826e-01 -4.315486252307891846e-01 5.985327064990997314e-02 -2.147533558309078217e-02 8.106533437967300415e-02 -8.112708479166030884e-02 -3.274070098996162415e-02 -3.336373269557952881e-01 -1.478192061185836792e-01 -3.538096323609352112e-02 -5.490021035075187683e-02 -1.616145521402359009e-01 -1.497464478015899658e-01 1.231658160686492920e-01 -9.896025061607360840e-02 -1.010979413986206055e-01 9.003531932830810547e-02 -1.799948066473007202e-01 2.053390890359878540e-01 1.497899740934371948e-01 -1.634017974138259888e-01 1.761154830455780029e-01 2.600526213645935059e-01 -4.356158375740051270e-01 -5.075222253799438477e-02 2.203043103218078613e-01
-2.320602089166641235e-01 2.553862035274505615e-01 1.603377014398574829e-01 2.569494396448135376e-02 1.533674299716949463e-01 1.020970940589904785e-01 -3.388513922691345215e-01 -3.810839653015136719e-01 5.765693727880716324e-03 6.872038356959819794e-03 1.898173987865447998e-01 1.641549766063690186e-01 -2.016481198370456696e-02 -1.175798922777175903e-01 8.675266802310943604e-02 -1.313087344169616699e-01 -1.154312118887901306e-01 2.242102921009063721e-01 -8.471940457820892334e-02 -2.184514105319976807e-01 -1.157056763768196106e-01 -3.226264566183090210e-02 -1.310575306415557861e-01 -1.226966977119445801e-01 1.547649223357439041e-02 -2.081295251846313477e-01 -4.040876328945159912e-01 1.384776383638381958e-01 2.114533483982086182e-01 -1.298422962427139282e-01 7.070524245500564575e-02 2.767670527100563049e-02
1.031815558671951294e-01 6.314863264560699463e-02 1.692762225866317749e-02 -8.921911567449569702e-02 2.488668262958526611e-01 2.408269196748733521e-01 -1.300602257251739502e-01 -3.418951928615570068e-01 7.385379821062088013e-02 1.590627282857894897e-01 1.097691431641578674e-01 2.832050621509552002e-01 -1.388926655054092407e-01 3.736351057887077332e-02 1.171318292617797852e-01 -1.149472966790199280e-01 -2.310311496257781982e-01 2.688356339931488037e-01 -9.639953076839447021e-02 -2.870063185691833496e-01 9.943688288331031799e-03 -2.424033880233764648e-01 1.291505694389343262e-01 1.648560352623462677e-02 6.063702329993247986e-02 -2.396448850631713867e-01 -3.217227160930633545e-01 1.376905571669340134e-02 7.543214410543441772e-02 -2.402134090662002563e-01 1.085697114467620850e-01 1.401581317186355591e-01
2.241540886461734772e-02 -6.002781167626380920e-02 2.505742013454437256e-01 -3.080375790596008301e-01 9.448180906474590302e-03 -2.155352570116519928e-02 -9.320742636919021606e-02 -4.431848824024200439e-01 -1.564242541790008545e-01 1.199222505092620850e-01 1.751682907342910767e-01 -2.769460529088973999e-02 -1.404485851526260376e-01 7.312340289354324341e-02 -1.319314986467361450e-01 2.714747004210948944e-02 -3.940816819667816162e-01 5.201014876365661621e-02 -5.039260163903236389e-02 -8.869688957929611206e-02 6.812281161546707153e-02 -1.126105487346649170e-01 1.557677239179611206e-01 2.794700264930725098e-01 6.549792736768722534e-02 3.645016252994537354e-02 6.809548009186983109e-03 1.695438921451568604e-01 3.446977138519287109e-01 -2.704568207263946533e-01 -2.168856933712959290e-02 6.406129151582717896e-02
-8.359527587890625000e-02 -4.863358289003372192e-02 -1.857525408267974854e-01 -6.240073963999748230e-02 1.390731334686279297e-01 1.093063205480575562e-01 -1.945022791624069214e-01 -2.163279354572296143e-01 4.040840566158294678e-01 1.001207455992698669e-01 -1.558081209659576416e-01 2.004775553941726685e-01 3.059754893183708191e-02 -7.853042334318161011e-02 9.231051802635192871e-02 -1.454934775829315186e-01 -1.616754978895187378e-01 2.572464756667613983e-02 -2.908847630023956299e-01 -3.713541626930236816e-01 -1.693507283926010132e-01 -1.640348583459854126e-01 7.255485653877258301e-02 -2.175814099609851837e-02 -1.237130351364612579e-02 1.114142909646034241e-01 8.183422684669494629e-02 7.775479555130004883e-02 2.003977894783020020e-01 1.998891979455947876e-01 -2.489207684993743896e-01 2.893675863742828369e-01
1.440415829420089722e-01 -1.302627939730882645e-02 2.009489387273788452e-01 -2.403198927640914917e-01 -2.084909081459045410e-01 1.429573893547058105e-01 -3.448179066181182861e-01 -3.539059162139892578e-01 -2.841864340007305145e-02 2.178562059998512268e-02 -3.616668283939361572e-02 4.251470416784286499e-02 -1.871139556169509888e-01 -1.915355771780014038e-01 1.532213645987212658e-04 -1.173135414719581604e-01 -5.762724578380584717e-02 -9.061375260353088379e-02 -2.070844769477844238e-01 -3.320285305380821228e-02 -2.613404691219329834e-01 -3.195858299732208252e-01 2.688706815242767334e-01 -1.718959957361221313e-01 -4.567883443087339401e-03 -1.376371979713439941e-01 -1.445549130439758301e-01 1.082900315523147583e-01 1.050232443958520889e-02 -2.648142278194427490e-01 1.817257553339004517e-01 1.989178173243999481e-02
-7.007574290037155151e-02 1.213100552558898926e-01 2.675573229789733887e-01 -1.022187471389770508e-01 -1.279934681951999664e-02 1.430403739213943481e-01 -6.622409820556640625e-02 -1.561762094497680664e-01 -1.866346597671508789e-01 5.053426027297973633e-01 -9.168116748332977295e-02 3.431397974491119385e-01 -1.511867344379425049e-01 -2.283437848091125488e-01 1.790840625762939453e-01 5.922925472259521484e-02 -2.413793653249740601e-01 7.222057133913040161e-02 -9.015002846717834473e-02 -1.264744251966476440e-01 -6.164313480257987976e-02 -1.598629653453826904e-01 -1.205987110733985901e-01 1.321856826543807983e-01 7.357473671436309814e-02 -7.787616550922393799e-02 -2.212440222501754761e-01 2.275119572877883911e-01 1.514353454113006592e-01 -1.449158973991870880e-02 1.446886807680130005e-01 1.294739395380020142e-01
1.784324198961257935e-01 -1.286241412162780762e-01 1.099403947591781616e-01 -2.064523696899414062e-01 1.280893534421920776e-01 4.019611701369285583e-02 -1.318214088678359985e-01 -1.977968811988830566e-01 4.925177246332168579e-02 -3.346083452925086021e-03 -3.121962212026119232e-02 -9.072135388851165771e-02 -1.554241627454757690e-01 -8.761640638113021851e-02 -1.431917846202850342e-01 2.224302291870117188e-01 -7.526321336627006531e-03 -2.980880737304687500e-01 -2.434986084699630737e-01 -2.818851172924041748e-01 1.623382270336151123e-01 2.026379108428955078e-02 1.811880171298980713e-01 2.672054618597030640e-02 2.267594784498214722e-01 -2.254851609468460083e-01 2.817584201693534851e-02 2.185527682304382324e-01 4.855090379714965820e-01 1.355016082525253296e-01 -5.994235724210739136e-02 -1.116431131958961487e-01
-3.232019245624542236e-01 -4.196472465991973877e-02 5.606872215867042542e-02 -1.642772108316421509e-01 -4.855697602033615112e-02 -1.120152920484542847e-01 -1.483233422040939331e-01 -1.776755973696708679e-02 -2.403242588043212891e-01 2.001080960035324097e-01 -1.321598738431930542e-01 3.209188953042030334e-02 -1.800763010978698730e-01 -2.983286380767822266e-01 2.137150242924690247e-02 -7.051523774862289429e-02 -6.385052204132080078e-02 -1.584859192371368408e-01 -3.967461884021759033e-01 -1.974341869354248047e-01 -1.165426149964332581e-01 -2.240827530622482300e-01 -1.732986234128475189e-02 -2.078784108161926270e-01 2.524690926074981689e-01 -1.249894648790359497e-01 1.847112774848937988e-01 1.251567751169204712e-01 5.138587206602096558e-02 -2.567842602729797363e-01 6.399025768041610718e-02 -2.203770577907562256e-01
-8.160725235939025879e-02 2.107190713286399841e-02 1.505607813596725464e-01 1.584525257349014282e-01 8.530541509389877319e-02 9.308566898107528687e-02 -1.026874482631683350e-01 -1.008837074041366577e-01 2.729657292366027832e-01 -1.348699331283569336e-01 -3.991221189498901367e-01 1.123807951807975769e-01 -1.788168847560882568e-01 -3.166016638278961182e-01 4.748745262622833252e-02 1.424212660640478134e-02 -7.830234616994857788e-02 -3.616726100444793701e-01 -2.329099327325820923e-01 1.305814832448959351e-01 -6.638522446155548096e-02 1.093446910381317139e-01 -7.298866659402847290e-02 -2.569461762905120850e-01 5.087658390402793884e-02 -7.883027940988540649e-02 3.420589119195938110e-02 2.255056202411651611e-01 3.381838798522949219e-01 -5.271369963884353638e-02 -6.379321217536926270e-02 -1.765426397323608398e-01
-1.659164875745773315e-01 -2.848910689353942871e-01 5.949961394071578979e-02 -1.774832755327224731e-01 3.744601905345916748e-01 1.025817915797233582e-01 -2.383572757244110107e-01 1.846081949770450592e-02 1.447787582874298096e-01 -8.490630239248275757e-02 -2.106571942567825317e-02 -2.038159966468811035e-02 9.231975302100181580e-03 -2.691457867622375488e-01 1.134290769696235657e-01 4.634043574333190918e-02 -2.066197097301483154e-01 1.323287189006805420e-01 -4.368478655815124512e-01 -1.878284364938735962e-01 9.948064573109149933e-03 1.494499891996383667e-01 -1.771273612976074219e-01 -2.147528380155563354e-01 1.506049335002899170e-01 1.626019030809402466e-01 -1.215987727046012878e-01 4.076828062534332275e-02 6.843235343694686890e-02 -2.269805520772933960e-01 1.135441660881042480e-01 1.043647602200508118e-01
-4.716042429208755493e-02 2.479328401386737823e-02 2.616682089865207672e-02 -3.325916230678558350e-01 -2.365243583917617798e-01 -1.283807158470153809e-01 -3.526800870895385742e-01 -2.589766979217529297e-01 1.455937325954437256e-01 -3.712165355682373047e-02 -1.224753037095069885e-01 4.973442852497100830e-01 -1.379883140325546265e-01 -3.606960922479629517e-02 -1.557610370218753815e-02 1.543577462434768677e-01 5.316652357578277588e-03 -2.048749476671218872e-01 1.822137087583541870e-02 -1.278679221868515015e-01 2.814491279423236847e-02 4.985707998275756836e-02 2.520532608032226562e-01 -9.989770501852035522e-02 3.616854175925254822e-02 -6.707602739334106445e-02 2.431898862123489380e-01 1.535916179418563843e-01 6.307335942983627319e-02 5.176142603158950806e-02 -1.388381719589233398e-01 2.066370695829391479e-01
-3.290353715419769287e-01 -1.236816793680191040e-01 2.492978423833847046e-01 2.218362316489219666e-02 -2.297318577766418457e-01 1.295788735151290894e-01 -2.290968149900436401e-01 -6.455226242542266846e-02 -1.580624133348464966e-01 -1.136382017284631729e-02 -2.979236841201782227e-01 3.805949687957763672e-01 -2.744948677718639374e-02 4.701618105173110962e-02 -1.047125533223152161e-01 2.274490892887115479e-01 -2.625383436679840088e-01 -1.212744861841201782e-01 -3.489545583724975586e-01 -1.217074170708656311e-01 -5.193077772855758667e-02 -3.460767120122909546e-02 -5.434522405266761780e-03 -2.103347927331924438e-01 -7.858740282244980335e-04 -6.129960343241691589e-02 4.916398599743843079e-02 1.235771477222442627e-01 1.525011211633682251e-01 -1.517388820648193359e-01 -1.463977247476577759e-01 -7.517091184854507446e-02
-1.240692362189292908e-01 2.542624424677342176e-04 1.873302757740020752e-01 6.069466844201087952e-02 3.258548676967620850e-01 5.094415973871946335e-03 -2.981018722057342529e-01 -8.271040767431259155e-02 2.657572031021118164e-01 8.777322620153427124e-02 -9.107194095849990845e-02 1.803128123283386230e-01 2.837661802768707275e-01 -4.728341996669769287e-01 -3.659547492861747742e-02 -6.110182031989097595e-02 3.249137196689844131e-03 -2.414437681436538696e-01 -2.540595829486846924e-01 3.212272003293037415e-02 2.511534653604030609e-02 1.100664306432008743e-02 -2.344067841768264771e-01 8.629699796438217163e-02 -1.109490916132926941e-01 -9.850499778985977173e-02 1.322884112596511841e-01 2.259119153022766113e-01 1.128514483571052551e-01 -3.493406996130943298e-02 -1.299118697643280029e-01 8.484977483749389648e-02
-2.965664863586425781e-01 -1.189920380711555481e-01 1.813932955265045166e-01 -2.181345224380493164e-02 -7.685407251119613647e-02 2.553868852555751801e-02 -9.929072111845016479e-02 -2.683073282241821289e-01 5.119219422340393066e-02 -3.326562698930501938e-03 1.603116542100906372e-01 6.569379568099975586e-02 -1.402086317539215088e-01 -1.324321329593658447e-01 -1.755146235227584839e-01 -6.683975458145141602e-02 9.180182218551635742e-02 8.562415838241577148e-03 -2.319729775190353394e-01 3.623481467366218567e-02 3.129983320832252502e-02 -4.305597394704818726e-02 1.719647198915481567e-01 -2.366634458303451538e-01 2.457971572875976562e-01 5.531551688909530640e-02 -2.464019060134887695e-01 3.325256407260894775e-01 2.387997359037399292e-01 -4.317062497138977051e-01 -6.324087083339691162e-02 1.918026953935623169e-01
1.962948963046073914e-02 -1.485765576362609863e-01 1.427730079740285873e-02 1.706784665584564209e-01 2.069102041423320770e-02 1.876085102558135986e-01 -2.767308056354522705e-01 -9.242066740989685059e-02 9.053228795528411865e-02 4.021119177341461182e-01 2.310350723564624786e-02 2.340612262487411499e-01 5.587304010987281799e-02 -1.728140711784362793e-01 3.419610112905502319e-02 2.284120470285415649e-01 -1.585619151592254639e-01 2.134999260306358337e-02 -6.678001582622528076e-02 2.263819798827171326e-02 -1.121103614568710327e-01 6.790193915367126465e-02 3.654968738555908203e-01 -1.336792856454849243e-01 7.468839175999164581e-03 1.214113906025886536e-01 -4.949481785297393799e-02 1.977360248565673828e-01 4.192605316638946533e-01 -1.707889437675476074e-01 1.507565379142761230e-01 1.808114945888519287e-01
-8.083280175924301147e-02 1.489173155277967453e-03 2.955977022647857666e-01 -1.559518277645111084e-01 -2.464811503887176514e-01 -1.623117923736572266e-02 -2.292136549949645996e-01 -3.499425947666168213e-01 3.087662458419799805e-01 1.950273364782333374e-01 1.133402064442634583e-01 7.486791163682937622e-02 -1.995773315429687500e-01 -3.104895353317260742e-02 5.247342959046363831e-02 2.797511219978332520e-02 -1.015237420797348022e-01 5.596039071679115295e-02 2.061798423528671265e-01 -6.567513197660446167e-02 -4.666834603995084763e-03 2.998394332826137543e-02 2.050898075103759766e-01 -5.847172066569328308e-02 1.439828723669052124e-01 -2.142557948827743530e-01 1.454231142997741699e-01 3.869092166423797607e-01 5.570321157574653625e-02 -3.082849681377410889e-01 -7.735152542591094971e-02 -3.636549785733222961e-02
-8.577778190374374390e-02 -2.559431195259094238e-01 2.014239430427551270e-01 -1.727065145969390869e-01 1.138925785198807716e-03 8.586341887712478638e-02 -1.290276646614074707e-01 4.891523346304893494e-02 1.068919524550437927e-01 1.856614202260971069e-01 -2.584843337535858154e-01 1.797968894243240356e-01 -1.066403910517692566e-01 -1.652596294879913330e-01 3.969376161694526672e-02 -2.531791627407073975e-01 3.138519451022148132e-02 6.617795675992965698e-03 -2.851942777633666992e-01 -1.057287082076072693e-01 -1.737409681081771851e-01 -2.572100758552551270e-01 4.280123114585876465e-01 -2.918798327445983887e-01 2.017136663198471069e-02 -1.140016317367553711e-02 1.779430210590362549e-01 8.295598626136779785e-02 1.845426708459854126e-01 -2.030303776264190674e-01 -8.137103170156478882e-02 -4.087773710489273071e-02
-7.605668157339096069e-02 -1.366720944643020630e-01 1.943008750677108765e-01 -5.753277987241744995e-02 -2.369790077209472656e-01 -1.848169118165969849e-01 -3.548291623592376709e-01 -2.536208331584930420e-01 1.522790044546127319e-01 1.069068536162376404e-01 1.857814751565456390e-02 -2.377890981733798981e-02 -2.163531929254531860e-01 -3.066066093742847443e-02 1.130618080496788025e-01 4.007520526647567749e-02 -1.776352822780609131e-01 -1.027894020080566406e-01 2.561526298522949219e-01 -2.075368613004684448e-01 -1.446340605616569519e-02 4.925033450126647949e-02 2.360391169786453247e-01 -1.248134672641754150e-01 1.728984415531158447e-01 -2.867179811000823975e-01 -5.699766799807548523e-02 2.852524816989898682e-01 2.590844966471195221e-02 -3.376381397247314453e-01 -8.868195861577987671e-02 1.107975170016288757e-01
-2.133795768022537231e-01 -1.306577920913696289e-01 7.763662934303283691e-02 -2.956887185573577881e-01 3.734333217144012451e-01 4.322923719882965088e-02 -2.144859582185745239e-01 -2.049849182367324829e-01 -2.020185999572277069e-02 8.093119412660598755e-02 -1.767992973327636719e-01 2.117367088794708252e-01 -1.383813768625259399e-01 -2.272231876850128174e-01 1.058194413781166077e-01 1.162876933813095093e-01 -5.867137014865875244e-02 -1.229970753192901611e-01 -3.302015364170074463e-02 -2.582709491252899170e-01 1.125203371047973633e-01 7.485663145780563354e-02 -1.802416890859603882e-01 -1.373829096555709839e-01 -1.108462810516357422e-01 -6.337044388055801392e-02 -1.603270620107650757e-01 -1.320246011018753052e-01 2.093393504619598389e-01 -2.264994382858276367e-01 3.520555496215820312e-01 -3.935711085796356201e-02
[truncated: 3,279,028 more chars]
