# Supplementary material for: The Language of Innovation
Source: PLoS One. 2020 Apr 30;15(4):e0230107. doi: 10.1371/journal.pone.0230107 (PMC7194493; doi:10.1371/journal.pone.0230107)
Supplement: S18 File — (GZ) [file pone.0230107.s018.tar.gz › 1996-2000/V2Run_27_VS_4500_embeddings1996-2000ED32.txt]

1.262400299310684204e-01 7.283409684896469116e-02 -2.606101930141448975e-01 -1.934271752834320068e-01 -3.592694997787475586e-01 1.852896809577941895e-01 2.994243241846561432e-02 2.011747807264328003e-01 -1.495422571897506714e-01 -4.115461558103561401e-02 -7.646294683218002319e-02 4.189426079392433167e-02 1.921874582767486572e-01 2.615752629935741425e-03 1.204261705279350281e-01 7.842850685119628906e-02 1.619410142302513123e-02 -1.350764334201812744e-01 2.492118179798126221e-01 1.765017360448837280e-01 6.523114629089832306e-03 3.501443862915039062e-01 -2.747683227062225342e-01 4.448626935482025146e-02 7.095932215452194214e-02 9.269667416810989380e-02 5.965864658355712891e-02 1.283097565174102783e-01 1.131654605269432068e-01 3.658740222454071045e-01 1.251371949911117554e-01 -2.674512565135955811e-01
-8.437613397836685181e-02 -4.379292950034141541e-02 -2.818876644596457481e-03 -2.954744696617126465e-01 -3.179628867655992508e-03 3.206197619438171387e-01 3.762011229991912842e-01 2.918884158134460449e-01 7.340922951698303223e-02 2.828572317957878113e-02 2.648874744772911072e-02 -2.191471755504608154e-01 -1.763353310525417328e-02 3.137573599815368652e-02 -3.788245022296905518e-01 -2.042380422353744507e-01 2.507490105926990509e-02 4.397036507725715637e-02 -1.483244299888610840e-01 3.041233122348785400e-02 -3.797188028693199158e-02 4.242213442921638489e-03 -4.299584329128265381e-01 6.388792395591735840e-02 -1.092557981610298157e-01 4.192585498094558716e-02 -1.860944330692291260e-01 8.038673549890518188e-02 9.853300452232360840e-02 -2.351098321378231049e-02 2.259899377822875977e-01 2.588340081274509430e-02
1.287926286458969116e-01 -8.786070346832275391e-02 -2.732801139354705811e-01 -5.073784589767456055e-01 -1.607473492622375488e-01 3.411569893360137939e-01 4.524122923612594604e-02 9.949120879173278809e-02 7.907412201166152954e-02 -2.298551052808761597e-01 -2.586019039154052734e-01 -6.890451163053512573e-02 1.571008563041687012e-01 -1.118723005056381226e-01 -4.835321754217147827e-02 -1.176418215036392212e-01 1.772029697895050049e-02 -1.326783373951911926e-02 -2.643100917339324951e-03 1.547221392393112183e-01 1.564330235123634338e-02 3.012455999851226807e-01 -1.789354383945465088e-01 1.327527165412902832e-01 -1.455112695693969727e-01 -4.982421919703483582e-02 6.848843395709991455e-02 9.419049136340618134e-03 6.026913970708847046e-02 -2.136478275060653687e-01 1.617389172315597534e-01 -1.907331049442291260e-01
-2.041445672512054443e-02 -1.131794080138206482e-01 1.365023851394653320e-01 9.237705171108245850e-02 -3.865028023719787598e-01 1.438972949981689453e-01 1.031228229403495789e-01 4.367905855178833008e-01 -5.946570634841918945e-02 1.070290654897689819e-01 1.487117260694503784e-03 5.464672297239303589e-02 -4.187004268169403076e-02 1.732292324304580688e-01 2.560011744499206543e-01 -2.045738995075225830e-01 -5.233585834503173828e-02 -2.894123457372188568e-02 1.021825447678565979e-01 2.630699053406715393e-02 2.545787720009684563e-03 3.246959745883941650e-01 -3.647932708263397217e-01 6.039545685052871704e-02 -1.952689141035079956e-03 -2.649545073509216309e-01 9.021498262882232666e-02 6.710927188396453857e-02 2.771199643611907959e-01 -2.946499735116958618e-02 4.226802662014961243e-02 -1.086492538452148438e-01
1.321202665567398071e-01 2.337100356817245483e-01 -2.239638268947601318e-01 -4.548333212733268738e-02 -6.503067165613174438e-02 3.974876403808593750e-01 2.311067879199981689e-01 3.106386661529541016e-01 -6.085684895515441895e-02 -1.306476891040802002e-01 -2.632007598876953125e-01 -2.108515202999114990e-01 2.084920704364776611e-01 -6.459463387727737427e-02 -1.430149568477645516e-04 1.281132362782955170e-02 2.485894560813903809e-01 -2.858384512364864349e-02 3.588342666625976562e-02 2.527976930141448975e-01 1.970570534467697144e-01 1.343245804309844971e-01 -1.999749690294265747e-01 7.716087251901626587e-02 -3.394022285938262939e-01 1.222663447260856628e-01 -8.650057949125766754e-03 -9.808905422687530518e-03 3.072829684242606163e-03 -1.047591269016265869e-01 9.542991966009140015e-02 1.486826501786708832e-02
1.861435621976852417e-01 -9.310208261013031006e-02 -4.129365384578704834e-01 7.525116205215454102e-02 -7.685116678476333618e-02 3.417452275753021240e-01 9.831129759550094604e-02 2.524161934852600098e-01 2.824337594211101532e-02 6.309216376394033432e-03 -3.674485385417938232e-01 -1.779450625181198120e-01 1.559767723083496094e-01 1.468937546014785767e-01 -1.254891306161880493e-01 -8.025159686803817749e-02 -7.954753935337066650e-02 2.151849716901779175e-01 6.604997813701629639e-02 1.287848204374313354e-01 1.534841358661651611e-01 7.842316478490829468e-02 -3.184319734573364258e-01 -3.980446979403495789e-02 -7.738264650106430054e-02 9.850404411554336548e-02 1.605959236621856689e-01 6.678833812475204468e-02 2.369359321892261505e-02 -2.585290074348449707e-01 4.788916930556297302e-02 -1.640344411134719849e-01
2.976584434509277344e-01 5.906716361641883850e-02 -2.410935759544372559e-01 -8.735574036836624146e-02 -1.754598468542098999e-01 2.618517875671386719e-01 1.289436072111129761e-01 3.994958996772766113e-01 8.373213559389114380e-02 -5.642337352037429810e-02 -1.438147723674774170e-01 -2.663854062557220459e-01 5.699438601732254028e-02 2.144529856741428375e-02 1.190932467579841614e-01 9.862270951271057129e-02 1.794442161917686462e-02 1.363786868751049042e-02 1.998867988586425781e-01 2.442198991775512695e-02 5.563944205641746521e-02 3.789356350898742676e-01 -1.688138693571090698e-01 -1.203530356287956238e-01 1.684761494398117065e-01 -3.671545535326004028e-02 -3.743071807548403740e-03 9.262497723102569580e-02 2.780702412128448486e-01 -9.308759868144989014e-02 -1.131025254726409912e-01 -2.632197141647338867e-01
3.374634385108947754e-01 1.867437362670898438e-02 -2.395062744617462158e-01 -3.758795186877250671e-02 -2.257843017578125000e-01 3.344663977622985840e-01 2.339502722024917603e-01 2.252391129732131958e-01 8.522082865238189697e-02 1.860378868877887726e-02 -3.200872242450714111e-01 2.041237428784370422e-02 -3.408345580101013184e-02 1.496579349040985107e-01 -1.529407054185867310e-01 -2.637555897235870361e-01 2.112313956022262573e-01 1.517933327704668045e-02 1.749423593282699585e-01 2.956044375896453857e-01 -8.963677287101745605e-02 1.956157535314559937e-01 -1.613742671906948090e-02 -6.040428206324577332e-02 -1.478033419698476791e-02 1.595379263162612915e-01 4.229380935430526733e-02 1.356662064790725708e-01 1.302009224891662598e-01 9.110219776630401611e-02 1.083075329661369324e-01 -1.891856491565704346e-01
-1.299992650747299194e-01 -3.293292224407196045e-02 -2.331789135932922363e-01 7.634986191987991333e-02 -2.363021671772003174e-01 4.563944935798645020e-01 1.712670028209686279e-01 1.043134555220603943e-01 -1.520942896604537964e-01 -2.008434385061264038e-01 -8.263912796974182129e-02 -2.354770153760910034e-01 2.280853986740112305e-01 -8.699220418930053711e-02 -1.079470813274383545e-01 -1.931286305189132690e-01 -1.259076148271560669e-01 -7.362698018550872803e-02 6.319114565849304199e-02 2.152180671691894531e-01 -1.879703998565673828e-01 2.663941979408264160e-01 -1.632453650236129761e-01 1.629413664340972900e-01 1.447632908821105957e-01 2.882969379425048828e-01 -1.574786454439163208e-01 1.028212383389472961e-01 2.240974642336368561e-02 -4.665914922952651978e-02 -4.023248329758644104e-02 -9.137842059135437012e-02
5.773393064737319946e-02 -1.633220911026000977e-01 -1.777123659849166870e-01 1.658006459474563599e-01 -4.104330539703369141e-01 2.908004522323608398e-01 8.637648820877075195e-02 4.439193606376647949e-01 -2.803858136758208275e-03 6.633760035037994385e-02 2.834039926528930664e-02 -5.313819274306297302e-02 1.766542196273803711e-01 -8.982975780963897705e-02 6.668933480978012085e-02 -3.746697213500738144e-03 6.342760473489761353e-02 -2.266919314861297607e-01 1.982082240283489227e-02 3.393875062465667725e-02 -1.958153992891311646e-01 2.552465721964836121e-02 -3.281199932098388672e-01 1.632486730813980103e-01 -1.401655822992324829e-01 -2.715431749820709229e-01 -1.968252845108509064e-02 -1.302295327186584473e-01 1.925912499427795410e-01 -3.411839902400970459e-02 -1.459522545337677002e-01 -3.241640701889991760e-02
2.925112247467041016e-01 -8.357453346252441406e-02 -3.561426401138305664e-01 2.951415069401264191e-02 -1.687911152839660645e-01 4.505672454833984375e-01 1.019592955708503723e-02 1.933993697166442871e-01 1.650395058095455170e-02 -1.727654337882995605e-01 -1.267660707235336304e-01 -6.329756230115890503e-02 6.201742589473724365e-02 -1.642291843891143799e-01 -2.800826430320739746e-01 -1.978673972189426422e-02 -1.448923349380493164e-01 -1.751148551702499390e-01 1.335334628820419312e-01 -1.733561605215072632e-02 8.225617930293083191e-03 3.466745615005493164e-01 -4.691631346940994263e-02 8.635845035314559937e-02 -1.302894353866577148e-01 1.061031445860862732e-01 -1.436746306717395782e-02 -9.711347520351409912e-02 2.713086307048797607e-01 6.865739077329635620e-02 1.437593996524810791e-02 -1.865032464265823364e-01
3.230417668819427490e-01 1.222053095698356628e-01 -2.090752422809600830e-01 -1.755000352859497070e-01 -1.407771706581115723e-01 3.367916345596313477e-01 1.870854347944259644e-01 2.512064576148986816e-01 1.516913175582885742e-01 1.072279363870620728e-01 -2.420246750116348267e-01 -2.316945642232894897e-01 -1.181254535913467407e-01 1.546667423099279404e-02 -4.434932023286819458e-02 1.477421727031469345e-02 -1.342695504426956177e-01 2.593778073787689209e-02 1.591497063636779785e-01 1.115590427070856094e-02 5.616099224425852299e-04 1.240622177720069885e-01 -2.893837690353393555e-01 -2.455493248999118805e-02 -1.828276962041854858e-01 1.301800161600112915e-01 1.427694857120513916e-01 1.749947071075439453e-01 2.587430775165557861e-01 -1.640269011259078979e-01 2.098504006862640381e-01 -1.689361929893493652e-01
1.977496147155761719e-01 -2.015027105808258057e-01 -4.199669659137725830e-01 -4.864380136132240295e-02 -1.950806379318237305e-01 3.100845217704772949e-01 4.119725897908210754e-02 2.309321314096450806e-01 -4.569998383522033691e-02 -1.709797680377960205e-01 1.749326288700103760e-01 -4.964093491435050964e-02 2.248490415513515472e-02 -1.280318945646286011e-01 -1.519764959812164307e-01 -1.955492496490478516e-01 -1.161931902170181274e-01 6.275110691785812378e-02 -7.858646661043167114e-02 1.090036034584045410e-01 -1.683866679668426514e-01 -3.640258312225341797e-02 -4.278948605060577393e-01 -1.872802339494228363e-02 6.088553741574287415e-02 2.259449660778045654e-01 1.844808459281921387e-01 2.271962612867355347e-01 1.238616704940795898e-01 4.616739973425865173e-02 -2.378579787909984589e-02 -5.125086009502410889e-02
3.784255310893058777e-02 9.887221455574035645e-02 -1.017832830548286438e-01 -1.194230765104293823e-01 -6.151549518108367920e-02 5.959658622741699219e-01 2.181000560522079468e-01 2.221534103155136108e-01 2.386354282498359680e-02 2.580938488245010376e-02 3.440342843532562256e-02 -4.130038619041442871e-02 2.505222856998443604e-01 2.490249648690223694e-02 -2.430034056305885315e-02 -2.497635185718536377e-01 9.661161899566650391e-02 1.375382095575332642e-01 -3.298600018024444580e-02 6.095509976148605347e-02 -7.395716011524200439e-02 4.205913282930850983e-03 -2.826016545295715332e-01 -9.210847318172454834e-03 3.420374691486358643e-01 2.971456758677959442e-02 1.602222770452499390e-02 -1.845393143594264984e-02 1.065309569239616394e-01 2.395715564489364624e-01 7.621733844280242920e-02 -2.574884295463562012e-01
1.952058970928192139e-01 2.854616343975067139e-01 -1.513579636812210083e-01 -1.854708194732666016e-01 8.331984281539916992e-02 8.791361004114151001e-02 2.429480403661727905e-01 2.454069554805755615e-01 -1.706148087978363037e-01 1.444829702377319336e-01 -2.412445694208145142e-01 1.541898101568222046e-01 3.149638175964355469e-01 -1.325606852769851685e-01 -2.508470974862575531e-02 -4.531345516443252563e-02 -1.085356101393699646e-01 1.670355200767517090e-01 -2.168156579136848450e-02 4.697849974036216736e-02 2.258215248584747314e-01 2.630676031112670898e-01 -2.316405624151229858e-01 5.898004770278930664e-02 3.766405861824750900e-03 4.904219508171081543e-02 -1.427460610866546631e-01 2.076628059148788452e-01 5.967567116022109985e-02 -1.353679746389389038e-01 3.609012365341186523e-01 -3.770424518734216690e-03
3.541294038295745850e-01 -8.362545818090438843e-02 -3.332998454570770264e-01 -4.718473926186561584e-02 -3.278958797454833984e-01 4.309446550905704498e-03 2.510738074779510498e-01 9.162902832031250000e-02 -2.161196991801261902e-02 3.595263883471488953e-02 -2.776963710784912109e-01 -2.723474502563476562e-01 8.391957730054855347e-03 1.129310131072998047e-01 -1.928145736455917358e-01 8.669976890087127686e-02 7.809297740459442139e-02 -1.478608548641204834e-01 9.527549147605895996e-02 1.730562150478363037e-01 -1.675693243741989136e-01 2.876265048980712891e-01 -2.366413772106170654e-01 -7.733549177646636963e-02 1.069857273250818253e-03 4.485328868031501770e-02 1.991082541644573212e-02 2.097201794385910034e-01 -4.236338660120964050e-02 1.533162407577037811e-02 7.986791431903839111e-02 -2.649024724960327148e-01
1.677443981170654297e-01 1.630998030304908752e-02 -1.335538476705551147e-01 2.439305633306503296e-01 -5.456762909889221191e-01 1.586397588253021240e-01 1.809126138687133789e-01 4.077688455581665039e-01 4.124917834997177124e-02 6.173019856214523315e-02 -2.479091472923755646e-02 -2.835390903055667877e-02 1.372051388025283813e-01 4.903293028473854065e-02 -7.931127399206161499e-02 -1.568806916475296021e-01 1.076694875955581665e-01 -1.512497812509536743e-01 -1.066070981323719025e-02 2.583579123020172119e-01 -1.582971960306167603e-01 1.145057603716850281e-01 -7.168707251548767090e-02 1.781029105186462402e-01 1.062246412038803101e-02 -1.070974022150039673e-01 -2.296106964349746704e-01 -6.010187044739723206e-02 9.090015292167663574e-02 -3.581117372959852219e-03 2.463542520999908447e-01 4.267301876097917557e-03
-3.955323994159698486e-02 1.819374561309814453e-01 -1.828000992536544800e-01 5.187597870826721191e-02 -4.584315791726112366e-02 4.776094257831573486e-01 1.065803915262222290e-01 1.424716264009475708e-01 -1.032728701829910278e-01 -4.540925472974777222e-02 -9.866131097078323364e-02 -1.145604476332664490e-01 1.065576672554016113e-01 -8.744936436414718628e-02 -9.831736236810684204e-02 -3.171831667423248291e-01 -1.684637218713760376e-01 2.959756553173065186e-02 8.635325729846954346e-02 1.790116913616657257e-02 -2.041234672069549561e-01 -1.957960128784179688e-01 -3.817662894725799561e-01 -1.416879706084728241e-02 8.456101268529891968e-02 1.176651790738105774e-01 -1.368487924337387085e-01 5.798442289233207703e-02 2.109868526458740234e-01 2.963249757885932922e-02 3.087558746337890625e-01 -2.360237985849380493e-01
5.522271618247032166e-02 -1.795637011528015137e-01 -2.257702648639678955e-01 -1.476829499006271362e-01 -1.574574857950210571e-01 2.022007107734680176e-01 -1.128381416201591492e-01 1.981593221426010132e-01 8.128119632601737976e-03 -8.730937540531158447e-02 6.091164052486419678e-02 -5.190112441778182983e-02 8.685934357345104218e-03 -2.498531937599182129e-01 9.946686029434204102e-02 -3.620289564132690430e-01 2.179248780012130737e-01 1.724522262811660767e-01 -1.055281013250350952e-01 1.850358694791793823e-01 -2.124322503805160522e-01 5.134548246860504150e-02 -5.095736384391784668e-01 8.062249422073364258e-02 -4.362103343009948730e-02 4.198676347732543945e-02 -8.275594562292098999e-02 1.785519719123840332e-01 1.721864342689514160e-01 -8.200360834598541260e-02 1.345102488994598389e-01 -1.526385098695755005e-01
1.672061719000339508e-02 8.833415061235427856e-02 3.381475433707237244e-02 1.086909547448158264e-01 -3.802569806575775146e-01 1.975664645433425903e-01 5.673839151859283447e-02 3.152842819690704346e-01 1.409192383289337158e-01 8.176436275243759155e-02 -1.779567897319793701e-01 4.734625108540058136e-03 7.171209901571273804e-02 7.896935194730758667e-02 2.079477310180664062e-01 -9.441314637660980225e-02 -7.058326154947280884e-02 -2.012488394975662231e-01 1.124260649085044861e-01 1.605400294065475464e-01 -2.552590966224670410e-01 7.639255374670028687e-02 -4.519129395484924316e-01 2.948551066219806671e-02 -2.113499194383621216e-01 -1.895715147256851196e-01 -1.256644912064075470e-02 -2.237644493579864502e-01 1.905597150325775146e-01 1.161965653300285339e-01 5.142020061612129211e-02 -1.663209646940231323e-01
7.634387910366058350e-02 -2.999928966164588928e-02 9.650670923292636871e-03 6.799617409706115723e-02 -4.730066061019897461e-01 1.166434809565544128e-01 1.512254774570465088e-01 5.192553400993347168e-01 -3.557271510362625122e-02 1.871986836194992065e-01 4.309755563735961914e-02 1.741104871034622192e-01 9.643401950597763062e-02 2.219790369272232056e-01 1.402712427079677582e-02 -1.516337320208549500e-02 -8.196221292018890381e-02 -1.505901366472244263e-01 1.016477048397064209e-01 4.270089557394385338e-04 -2.582496404647827148e-01 5.567712336778640747e-02 -4.161855876445770264e-01 -1.017259731888771057e-01 -1.204917579889297485e-01 -8.110267668962478638e-02 4.117830097675323486e-02 5.209180712699890137e-02 -3.075934201478958130e-02 -8.890924043953418732e-03 6.850986927747726440e-02 -8.327252417802810669e-02
1.519449055194854736e-01 2.683087587356567383e-01 -2.312826067209243774e-01 -1.575792394578456879e-02 -1.810036413371562958e-02 3.953195214271545410e-01 6.379260867834091187e-02 1.388129740953445435e-01 -3.334609046578407288e-02 -7.320123165845870972e-02 4.666777700185775757e-02 -4.911629110574722290e-02 9.400375187397003174e-02 -1.798842549324035645e-01 1.002186462283134460e-01 -2.413561046123504639e-01 -2.491751164197921753e-01 -8.271618932485580444e-02 -3.027111664414405823e-02 1.565623432397842407e-01 3.191257417201995850e-01 3.418755531311035156e-02 -2.566640079021453857e-01 1.638531237840652466e-01 -2.899164259433746338e-01 1.028026118874549866e-01 1.305732585024088621e-04 2.454356551170349121e-01 -2.767647989094257355e-02 4.346448183059692383e-02 7.798620313405990601e-02 -3.114469945430755615e-01
9.913655370473861694e-02 1.008066534996032715e-02 1.419851928949356079e-01 2.369019091129302979e-01 -7.744532078504562378e-02 2.582508325576782227e-01 2.541975378990173340e-01 1.700290888547897339e-01 -2.054993808269500732e-02 2.284726202487945557e-01 -1.074239611625671387e-02 1.441834270954132080e-01 3.913497924804687500e-02 -2.175963670015335083e-01 2.607210166752338409e-02 -1.166267469525337219e-01 -2.207417227327823639e-02 -1.831822842359542847e-01 1.809305101633071899e-01 -8.646870404481887817e-02 -2.270905971527099609e-01 1.389717608690261841e-01 -3.667824268341064453e-01 1.666918210685253143e-02 -4.267929866909980774e-02 -2.114162296056747437e-01 2.661308348178863525e-01 2.933516502380371094e-01 1.517036110162734985e-01 -6.402446329593658447e-02 2.979723215103149414e-01 -1.078740432858467102e-01
-1.250489652156829834e-01 1.208430677652359009e-01 -5.556733533740043640e-02 -1.820699870586395264e-02 2.825039438903331757e-02 2.093217819929122925e-01 4.825949966907501221e-01 9.175485372543334961e-02 -1.589144319295883179e-01 -1.079170256853103638e-01 -9.440646320581436157e-02 -8.003740012645721436e-02 2.704512178897857666e-01 -1.343219280242919922e-01 -2.323759160935878754e-02 -3.862740695476531982e-01 -4.680063109844923019e-03 1.085205450654029846e-01 4.065432772040367126e-02 2.767627239227294922e-01 -1.346344351768493652e-01 2.573895752429962158e-01 -2.872970998287200928e-01 1.426649093627929688e-01 -5.616816133260726929e-02 6.473226100206375122e-02 -2.823265828192234039e-02 -1.420142501592636108e-02 1.396798342466354370e-01 1.674198657274246216e-01 6.368630379438400269e-02 -2.236074358224868774e-01
3.362680077552795410e-01 3.117325343191623688e-02 -3.507784903049468994e-01 2.613699994981288910e-02 -1.986172497272491455e-01 2.365652322769165039e-01 3.497320711612701416e-01 3.702693581581115723e-01 1.659487187862396240e-02 -7.042229175567626953e-02 -2.213568687438964844e-01 5.399370938539505005e-02 1.796481758356094360e-01 -1.614909321069717407e-01 -1.943518370389938354e-01 -7.579800486564636230e-02 1.840891391038894653e-01 8.375387638807296753e-02 -5.404419079422950745e-02 -4.251360893249511719e-02 1.826576481107622385e-04 1.852882206439971924e-01 -1.817015856504440308e-01 1.170356795191764832e-01 5.850650370121002197e-03 2.546440996229648590e-02 1.275766938924789429e-01 1.547544961795210838e-03 1.216175779700279236e-02 2.140260674059391022e-02 -7.596460729837417603e-02 -3.136337995529174805e-01
4.347117990255355835e-02 -8.851145952939987183e-02 -2.640329301357269287e-01 -1.385726630687713623e-01 4.308352246880531311e-03 4.219573140144348145e-01 2.677920460700988770e-02 2.031704783439636230e-01 -1.055176649242639542e-02 -3.215000033378601074e-02 6.089593470096588135e-02 -1.876392066478729248e-01 -6.303574889898300171e-02 -2.969062328338623047e-01 1.173529848456382751e-01 6.956469267606735229e-02 -1.192917767912149429e-02 -7.760984357446432114e-03 2.207916229963302612e-01 -7.506640255451202393e-02 9.426607936620712280e-02 4.543225467205047607e-01 -3.485905230045318604e-01 -1.735532134771347046e-01 -2.086954861879348755e-01 7.669188082218170166e-02 1.707129627466201782e-01 1.128027439117431641e-01 3.849279880523681641e-02 4.188501462340354919e-02 1.120855584740638733e-01 -4.334937781095504761e-02
1.221612393856048584e-01 1.867914758622646332e-02 -2.841554582118988037e-01 -7.181092351675033569e-02 1.572374403476715088e-01 3.385097682476043701e-01 7.468187063932418823e-02 2.911964654922485352e-01 1.848723739385604858e-02 -2.092883884906768799e-01 -4.041613340377807617e-01 2.920259535312652588e-02 -1.138659790158271790e-01 -9.781107306480407715e-02 1.193236783146858215e-01 1.845420598983764648e-01 -1.576112359762191772e-01 -2.246369421482086182e-02 2.540738582611083984e-01 -1.005700137466192245e-02 -4.680614918470382690e-02 2.136876881122589111e-01 -1.282052099704742432e-01 -7.807350158691406250e-02 7.563118636608123779e-02 -6.761169433593750000e-02 2.766640111804008484e-02 1.633945405483245850e-01 1.771475672721862793e-01 -1.159556731581687927e-01 3.630782663822174072e-01 -1.232031658291816711e-01
3.354200720787048340e-01 -5.844750627875328064e-02 -3.331393897533416748e-01 -1.252337247133255005e-01 -1.144266277551651001e-01 3.600988388061523438e-01 1.529097557067871094e-01 2.939924597740173340e-01 6.958141177892684937e-02 -1.470256298780441284e-01 -1.437388956546783447e-01 -2.994688451290130615e-01 -1.410568505525588989e-01 2.617222070693969727e-01 1.750918477773666382e-02 1.389760822057723999e-01 -9.075354039669036865e-02 -5.239053815603256226e-02 1.590786427259445190e-01 -9.361048229038715363e-03 -1.947460323572158813e-02 2.912308573722839355e-01 -1.583199650049209595e-01 1.021901052445173264e-02 -8.508308976888656616e-02 1.599336974322795868e-02 1.884297095239162445e-02 1.749549806118011475e-01 1.776618510484695435e-01 -5.558357387781143188e-02 1.293476074934005737e-01 -1.530848890542984009e-01
4.615346193313598633e-01 -1.651595383882522583e-01 -1.846417933702468872e-01 -1.140145882964134216e-01 -2.533621788024902344e-01 2.805004119873046875e-01 2.106423676013946533e-01 1.621395796537399292e-01 -7.085373997688293457e-02 -1.268522590398788452e-01 -1.882662624120712280e-01 -3.222185075283050537e-01 -4.612610489130020142e-02 2.187418565154075623e-02 8.814021199941635132e-02 -1.716146431863307953e-02 -3.932276368141174316e-02 7.804718613624572754e-02 -8.607929921709001064e-04 2.280571460723876953e-01 5.065945442765951157e-03 7.458485662937164307e-02 -2.391797304153442383e-01 7.095490396022796631e-02 -9.729980677366256714e-02 -5.283426493406295776e-02 1.238626316189765930e-01 4.545361176133155823e-02 2.877558171749114990e-01 1.475303173065185547e-01 1.700635552406311035e-01 -1.933870613574981689e-01
2.510612607002258301e-01 -6.131504103541374207e-02 -3.118339478969573975e-01 -5.204859375953674316e-02 6.949456036090850830e-02 5.030106306076049805e-01 -1.608962714672088623e-01 4.281740188598632812e-01 4.452547803521156311e-02 -5.205633118748664856e-02 -2.807142771780490875e-02 -1.017744019627571106e-01 2.028592117130756378e-02 4.639377072453498840e-02 4.748777672648429871e-02 1.598224788904190063e-02 1.308611184358596802e-01 2.343595726415514946e-03 2.349221706390380859e-01 -7.612586766481399536e-02 -8.269665390253067017e-02 3.147997260093688965e-01 -1.862803399562835693e-01 -2.281522303819656372e-01 -1.959503740072250366e-01 -5.625742953270673752e-03 7.743639498949050903e-02 5.516943708062171936e-02 2.627197280526161194e-02 -7.060553133487701416e-02 1.299032419919967651e-01 -6.673109531402587891e-02
9.756291657686233521e-02 -3.588739782571792603e-02 -1.504064258188009262e-02 -7.817473262548446655e-02 -1.952827274799346924e-01 2.833166718482971191e-01 1.691845208406448364e-01 2.973616123199462891e-01 1.624542474746704102e-02 -4.214600267005153000e-05 3.558932244777679443e-01 2.815386652946472168e-01 1.329175569117069244e-02 5.178547650575637817e-02 -2.262108922004699707e-01 1.000811234116554260e-01 7.851563394069671631e-02 -2.058399319648742676e-01 8.186307549476623535e-02 2.662167698144912720e-02 3.538361191749572754e-02 3.906664252281188965e-01 -1.500899195671081543e-01 2.189215868711471558e-01 -1.100263521075248718e-01 -9.127722680568695068e-02 -6.069307029247283936e-02 2.531796097755432129e-01 4.010470211505889893e-02 2.098852396011352539e-01 -4.411911219358444214e-02 2.471282482147216797e-01
-7.177767902612686157e-02 7.528411597013473511e-02 -7.731269113719463348e-03 2.192467637360095978e-02 -1.053500100970268250e-01 3.590492010116577148e-01 -6.459318101406097412e-02 1.248878315091133118e-01 -1.472175270318984985e-01 -2.888435125350952148e-01 -1.469955444335937500e-01 1.025537475943565369e-01 2.555690705776214600e-01 7.179448753595352173e-02 2.597083151340484619e-02 -5.566756054759025574e-02 8.858586661517620087e-03 2.484641969203948975e-01 2.141122668981552124e-01 3.613971918821334839e-02 1.074786763638257980e-02 1.554624289274215698e-01 -3.646762669086456299e-01 1.981041282415390015e-01 -1.719575226306915283e-01 -3.108191192150115967e-01 -1.037075445055961609e-01 2.673729658126831055e-01 -1.462621688842773438e-01 -4.471862688660621643e-02 2.757053375244140625e-01 6.383822113275527954e-02
4.054700136184692383e-01 -2.067535519599914551e-01 -2.990053892135620117e-01 -4.375622421503067017e-02 -9.921652078628540039e-02 3.223445713520050049e-01 1.971313059329986572e-01 2.246086895465850830e-01 -9.897178411483764648e-02 -2.420725487172603607e-02 -3.062590658664703369e-01 -2.047699838876724243e-01 -1.025953292846679688e-01 -8.410643786191940308e-02 -4.217671975493431091e-02 -5.744956806302070618e-02 1.539762765169143677e-01 1.890305243432521820e-02 4.476951062679290771e-02 9.967409819364547729e-02 7.297991216182708740e-02 1.488151550292968750e-01 -2.498358190059661865e-01 5.854494124650955200e-02 -1.035248711705207825e-01 8.836813271045684814e-02 -1.819833181798458099e-02 2.137896865606307983e-01 2.632557153701782227e-01 -1.853010803461074829e-01 1.497630476951599121e-01 -9.862648695707321167e-02
3.514949679374694824e-01 -3.143849223852157593e-02 -1.174162924289703369e-01 -1.590507328510284424e-01 1.207876019179821014e-02 5.703679919242858887e-01 -5.455241724848747253e-02 2.792523242533206940e-02 8.316025882959365845e-02 -9.380579739809036255e-02 -1.502851247787475586e-01 -9.244253486394882202e-02 -7.824924588203430176e-02 -6.415144354104995728e-02 1.664909422397613525e-01 -1.027024015784263611e-01 -7.723963260650634766e-02 1.548747718334197998e-01 8.845498412847518921e-02 2.939730584621429443e-01 -1.272735930979251862e-02 1.211296170949935913e-01 -2.290898263454437256e-01 8.129081130027770996e-02 -3.418292477726936340e-02 1.158344447612762451e-01 1.141690835356712341e-01 2.702971175312995911e-02 1.802753210067749023e-01 -8.485698699951171875e-02 3.319541215896606445e-01 -1.882550418376922607e-01
-1.084225773811340332e-01 1.863694489002227783e-01 -1.420499235391616821e-01 -5.600872635841369629e-02 9.489693678915500641e-03 2.702583074569702148e-01 1.408898681402206421e-01 2.398750334978103638e-01 -2.903594076633453369e-01 -1.395948790013790131e-02 1.190507039427757263e-01 -9.297433495521545410e-02 4.988676402717828751e-03 1.878119856119155884e-01 1.450502276420593262e-01 -7.473120093345642090e-02 -2.250078022480010986e-01 1.398368924856185913e-01 9.379370510578155518e-02 2.957156673073768616e-02 -2.148856222629547119e-01 2.392251789569854736e-01 -3.504037559032440186e-01 2.256981134414672852e-01 3.655759850516915321e-03 -2.664263844490051270e-01 -4.018205404281616211e-02 2.966481745243072510e-01 -8.420174568891525269e-02 4.832728207111358643e-02 2.340733259916305542e-01 -1.691874712705612183e-01
2.391152530908584595e-01 -9.232235699892044067e-02 -9.812043607234954834e-02 1.949459896422922611e-03 6.248574703931808472e-02 2.071627974510192871e-01 1.611636765301227570e-02 3.583856225013732910e-01 -2.027788572013378143e-02 1.417905390262603760e-01 -3.563864529132843018e-01 -2.959327101707458496e-01 -1.258178800344467163e-01 -2.539952285587787628e-02 -7.940630614757537842e-02 3.691545128822326660e-02 1.815322190523147583e-01 -5.291341221891343594e-04 1.307309605181217194e-02 1.157670468091964722e-01 -4.340238124132156372e-02 3.191134333610534668e-01 -3.383309543132781982e-01 -6.387295573949813843e-02 -1.512803584337234497e-01 -3.805736545473337173e-03 1.490684449672698975e-01 2.524072825908660889e-01 8.801551908254623413e-02 1.190599501132965088e-01 6.494200974702835083e-02 -2.934946417808532715e-01
1.393726170063018799e-01 1.429901123046875000e-01 4.425651393830776215e-03 8.980353362858295441e-03 1.106090471148490906e-01 3.960931301116943359e-01 -9.192610532045364380e-02 7.200109213590621948e-02 2.933582104742527008e-02 -4.633943736553192139e-02 -3.988729789853096008e-02 -3.216453790664672852e-01 -7.297503948211669922e-02 2.865965366363525391e-01 -3.311121463775634766e-01 5.333374440670013428e-02 -2.017466872930526733e-01 -5.760567635297775269e-02 3.150140643119812012e-01 -1.100807562470436096e-01 6.498270202428102493e-03 9.682918898761272430e-03 -4.453532695770263672e-01 1.831889748573303223e-01 -1.758092045783996582e-01 -1.833057589828968048e-02 1.055871024727821350e-01 -1.085142511874437332e-02 5.706575140357017517e-02 1.357599347829818726e-01 8.987662941217422485e-02 9.793347120285034180e-02
3.073213100433349609e-01 -1.212276890873908997e-01 -1.714406162500381470e-01 -4.530678037554025650e-03 -1.350694000720977783e-01 2.120977193117141724e-01 1.802254319190979004e-01 1.381781846284866333e-01 -7.225346565246582031e-02 2.815755903720855713e-01 -2.529611289501190186e-01 -3.573220968246459961e-01 -2.762965857982635498e-02 1.627921685576438904e-02 -8.259139209985733032e-02 -1.138611659407615662e-01 4.583310335874557495e-02 -6.833164393901824951e-02 7.650162279605865479e-02 4.824704676866531372e-02 -6.939424667507410049e-03 4.335363805294036865e-01 -1.748479306697845459e-01 1.370754837989807129e-01 -7.695097476243972778e-02 -7.335978560149669647e-03 2.718333341181278229e-02 1.453239470720291138e-01 1.421914063394069672e-02 -2.081809332594275475e-03 2.408866584300994873e-01 -3.335771262645721436e-01
2.105538994073867798e-01 1.093109324574470520e-01 1.894598081707954407e-02 1.273670643568038940e-01 -3.353761434555053711e-01 2.475578337907791138e-01 1.429411768913269043e-01 2.213011234998703003e-01 -4.124333336949348450e-02 1.255096346139907837e-01 -6.573969870805740356e-02 7.428081333637237549e-02 -1.821901835501194000e-02 1.437426954507827759e-01 2.065423317253589630e-02 -2.089094817638397217e-01 -2.029464393854141235e-02 -2.762579917907714844e-01 4.189677536487579346e-02 -1.558362394571304321e-01 -1.354098916053771973e-01 3.982950374484062195e-02 -3.473776280879974365e-01 2.420412451028823853e-01 -1.899038702249526978e-01 -2.669002711772918701e-01 -1.379922125488519669e-02 2.564094960689544678e-01 6.107499450445175171e-02 -2.144696414470672607e-01 2.463691234588623047e-01 -7.748058438301086426e-02
1.308718174695968628e-01 -2.742662094533443451e-02 -1.233270838856697083e-01 -1.383156776428222656e-01 1.464820839464664459e-02 6.280093193054199219e-01 6.386328488588333130e-02 1.235754862427711487e-01 -2.455118298530578613e-01 -2.232370823621749878e-01 -6.896149367094039917e-02 4.245612025260925293e-02 1.384838223457336426e-01 -2.726256549358367920e-01 -4.858125373721122742e-02 -1.115655526518821716e-02 1.009954437613487244e-01 6.772825121879577637e-02 1.133699864149093628e-01 6.311250384896993637e-03 -1.344893574714660645e-01 6.190272420644760132e-02 -2.128247618675231934e-01 4.662031680345535278e-02 3.362440764904022217e-01 -1.172551978379487991e-02 -9.583609551191329956e-02 2.245687991380691528e-01 9.958083182573318481e-02 9.676027297973632812e-02 1.438745111227035522e-01 -1.063250452280044556e-01
-1.507366299629211426e-01 1.732891984283924103e-02 -2.517971992492675781e-01 -2.344675213098526001e-01 -1.106534972786903381e-01 3.168998956680297852e-01 1.939351260662078857e-01 1.978182345628738403e-01 1.557131409645080566e-01 -1.640782654285430908e-01 -2.370982170104980469e-01 -2.053506821393966675e-01 1.148873269557952881e-01 -1.086520552635192871e-01 1.408932209014892578e-01 -5.388621613383293152e-02 -9.892527759075164795e-02 1.498107165098190308e-01 1.295868605375289917e-01 1.616137772798538208e-01 -2.068364247679710388e-02 1.337682157754898071e-01 -3.933085501194000244e-01 2.268907427787780762e-01 1.883206665515899658e-01 2.206489592790603638e-01 1.800700873136520386e-01 9.568280726671218872e-02 -1.016239225864410400e-01 1.865482628345489502e-01 3.233493492007255554e-02 -1.840369030833244324e-02
3.291027247905731201e-01 -4.067552462220191956e-02 -5.455812811851501465e-01 -6.817298382520675659e-02 -1.350350081920623779e-01 2.562439441680908203e-01 -2.074590511620044708e-02 2.860499322414398193e-01 2.000273019075393677e-01 1.344680190086364746e-01 -9.677433967590332031e-02 -1.154621243476867676e-01 3.165469318628311157e-02 -6.099864095449447632e-02 4.637684300541877747e-02 1.142860949039459229e-01 7.785686850547790527e-02 -7.066278159618377686e-02 1.299255192279815674e-01 -5.332987010478973389e-02 -3.655821830034255981e-02 3.296168744564056396e-01 -8.225905895233154297e-02 6.708459556102752686e-02 -4.618556052446365356e-02 -7.670220918953418732e-03 8.672925829887390137e-02 3.261853456497192383e-01 1.170165985822677612e-01 -5.973188672214746475e-03 2.174855954945087433e-02 -1.962478160858154297e-01
1.131561025977134705e-01 -1.288114190101623535e-01 1.342392563819885254e-01 1.078861486166715622e-02 -4.087514281272888184e-01 7.991420477628707886e-02 1.140699014067649841e-01 5.177657604217529297e-01 1.667649447917938232e-01 1.086735129356384277e-01 -2.763740345835685730e-02 -1.336533129215240479e-01 5.545980110764503479e-02 -9.100998193025588989e-02 -2.015990167856216431e-01 -1.224917620420455933e-01 -6.199928931891918182e-03 -2.418434172868728638e-01 1.006073281168937683e-01 1.109514459967613220e-01 -1.049059778451919556e-01 1.390319168567657471e-01 -3.653626739978790283e-01 1.835078895092010498e-01 -8.414828777313232422e-02 -1.258055865764617920e-01 -3.177560493350028992e-02 -1.876997202634811401e-01 5.540838837623596191e-02 1.747813969850540161e-01 3.514128178358078003e-02 -1.398804038763046265e-02
4.469344615936279297e-01 7.296708412468433380e-03 -1.496389955282211304e-01 -1.628115773200988770e-01 -2.973339892923831940e-02 2.667447924613952637e-01 3.545189201831817627e-01 2.783965468406677246e-01 -1.142727434635162354e-01 9.644236415624618530e-02 -1.862864196300506592e-01 -2.218963652849197388e-01 -2.920305356383323669e-02 6.143488734960556030e-02 -1.356277912855148315e-01 4.748380556702613831e-02 2.217656373977661133e-02 4.389005154371261597e-02 1.154090762138366699e-01 2.012827843427658081e-01 8.078843355178833008e-02 2.691756188869476318e-01 -2.435127496719360352e-01 -7.193238288164138794e-02 1.397129595279693604e-01 1.767231076955795288e-01 1.179623305797576904e-01 9.294113516807556152e-02 2.011966407299041748e-01 1.088730711489915848e-02 1.139578521251678467e-01 -1.337868124246597290e-01
1.832880824804306030e-01 2.370682954788208008e-01 -2.055351138114929199e-01 1.398491149302572012e-04 2.079045474529266357e-01 7.229396700859069824e-02 4.172548651695251465e-02 4.486286938190460205e-01 -8.626565337181091309e-02 -1.294209361076354980e-01 -1.803944557905197144e-01 -5.380510538816452026e-02 9.278222918510437012e-02 -6.575956195592880249e-02 -4.849503189325332642e-02 1.879672259092330933e-01 -1.457610130310058594e-01 1.457069963216781616e-01 1.161048561334609985e-02 2.535713911056518555e-01 2.802543640136718750e-01 2.057404816150665283e-01 -2.956566512584686279e-01 1.491742022335529327e-02 -1.327181160449981689e-01 8.166991174221038818e-02 -1.016897857189178467e-01 2.063287496566772461e-01 1.524350512772798538e-02 3.877768665552139282e-02 2.833203673362731934e-01 -1.778622269630432129e-01
3.165907263755798340e-01 -1.312327384948730469e-01 -3.137630820274353027e-01 -1.385188698768615723e-01 -1.240934338420629501e-02 2.351439148187637329e-01 1.510674804449081421e-01 1.255472004413604736e-01 1.202906444668769836e-01 -1.060884371399879456e-01 -8.778257668018341064e-02 -2.796795368194580078e-01 1.605034619569778442e-01 -1.988799273967742920e-01 1.971652358770370483e-02 -2.233686596155166626e-01 3.663986222818493843e-03 1.374435871839523315e-01 5.113918334245681763e-02 1.697013229131698608e-01 -1.483875662088394165e-01 7.619814574718475342e-02 -3.157556056976318359e-01 -1.365855783224105835e-01 1.081960350275039673e-01 -1.286173015832901001e-01 -9.597550332546234131e-02 -1.245501935482025146e-01 1.585987061262130737e-01 1.866987794637680054e-01 3.531486988067626953e-01 9.715250134468078613e-02
-9.226776659488677979e-02 1.075591593980789185e-01 -1.236998513340950012e-01 -1.899509280920028687e-01 1.831967197358608246e-02 3.979084491729736328e-01 1.948233395814895630e-01 1.648847907781600952e-01 -3.442207276821136475e-01 -2.359459698200225830e-01 2.377794496715068817e-02 1.280748248100280762e-01 1.492615193128585815e-01 2.958228886127471924e-01 1.749098114669322968e-02 -4.034036397933959961e-02 -1.499544531106948853e-01 -8.871933817863464355e-02 1.115698590874671936e-01 6.177787110209465027e-02 -1.710714846849441528e-01 2.206568419933319092e-01 -3.586313724517822266e-01 -1.624665409326553345e-02 -1.719320076517760754e-03 -1.681499481201171875e-01 -3.007155470550060272e-02 2.055932134389877319e-01 -2.248677313327789307e-01 -5.560099333524703979e-02 1.266894042491912842e-01 -8.520416170358657837e-02
2.140766591764986515e-04 2.051615864038467407e-01 -2.571989297866821289e-01 -1.428139805793762207e-01 -2.301235795021057129e-01 2.530712783336639404e-01 2.087956517934799194e-01 9.555310755968093872e-02 -8.694115281105041504e-02 -1.132095307111740112e-01 -6.688629835844039917e-02 -2.473116517066955566e-01 -1.620789989829063416e-04 -2.808852791786193848e-01 -9.201536327600479126e-02 -1.066335886716842651e-01 1.615163534879684448e-01 2.510621845722198486e-01 1.702212840318679810e-01 -1.173337772488594055e-01 -1.981597840785980225e-01 1.726959198713302612e-01 -3.743268251419067383e-01 2.013239562511444092e-01 1.347832530736923218e-01 -2.191552221775054932e-01 -1.455088853836059570e-01 6.257867813110351562e-02 7.728674262762069702e-02 -1.409747451543807983e-01 -1.329082548618316650e-01 2.204497717320919037e-02
2.297906205058097839e-02 -2.605153806507587433e-02 2.018260583281517029e-02 -5.762180313467979431e-02 1.752692088484764099e-02 5.229582190513610840e-01 1.169034093618392944e-01 2.744066119194030762e-01 7.253780215978622437e-02 2.153093218803405762e-01 -1.159845739603042603e-01 6.417424231767654419e-02 1.567196696996688843e-01 -6.857545673847198486e-02 1.457290798425674438e-01 -6.001156941056251526e-02 -2.176034599542617798e-01 -2.315007299184799194e-01 2.977549731731414795e-01 1.286920458078384399e-01 3.919370844960212708e-02 8.901112526655197144e-02 -1.072735041379928589e-01 -1.021100580692291260e-01 1.222380474209785461e-01 2.299662083387374878e-01 -2.061480581760406494e-01 2.200119346380233765e-01 -9.727533161640167236e-02 1.399766206741333008e-01 2.085134387016296387e-01 2.004891782999038696e-01
3.908456265926361084e-01 1.922425031661987305e-01 -1.650733798742294312e-01 4.094553366303443909e-02 -2.290989458560943604e-01 1.401356905698776245e-01 1.308511644601821899e-01 -1.685334444046020508e-01 -2.277068234980106354e-02 -1.129527017474174500e-01 2.501302659511566162e-01 1.011345237493515015e-01 4.766130074858665466e-02 -2.241859398782253265e-02 5.328116193413734436e-02 -6.909861415624618530e-02 1.782533079385757446e-01 -1.093966141343116760e-01 1.329818665981292725e-01 2.770404517650604248e-01 -1.433733552694320679e-01 2.000597566366195679e-01 -3.926368355751037598e-01 1.500274389982223511e-01 8.177156560122966766e-03 -1.550375223159790039e-01 -3.898101300001144409e-02 2.631578147411346436e-01 1.418869942426681519e-01 7.263935357332229614e-02 -2.609704434871673584e-02 2.661865949630737305e-01
9.594053030014038086e-02 -5.739645659923553467e-02 1.048281937837600708e-01 1.734795607626438141e-02 -2.966587841510772705e-01 1.691516488790512085e-01 -2.792745269834995270e-02 4.817178845405578613e-01 -1.945923715829849243e-01 8.753491193056106567e-02 -1.152345687150955200e-01 9.035832434892654419e-02 -8.260831981897354126e-02 1.589803546667098999e-01 6.314352154731750488e-02 -8.757788687944412231e-02 -2.881883643567562103e-02 -7.807312905788421631e-02 -2.918832190334796906e-02 9.698322415351867676e-02 -2.533929944038391113e-01 1.442858725786209106e-01 -4.239183366298675537e-01 9.881465882062911987e-02 -1.432659476995468140e-01 -1.844191849231719971e-01 1.567878872156143188e-01 1.129930019378662109e-01 2.872593998908996582e-01 -1.123164892196655273e-01 1.307539045810699463e-01 -1.422543972730636597e-01
-1.771706640720367432e-01 -1.671975851058959961e-01 9.489941410720348358e-03 2.192293852567672729e-01 -8.029486984014511108e-02 2.277963310480117798e-01 1.267726123332977295e-01 1.996840089559555054e-01 -7.397444546222686768e-02 2.679875865578651428e-02 -8.593440055847167969e-02 5.365404114127159119e-02 -6.065962463617324829e-02 6.470444798469543457e-02 1.157546862959861755e-01 1.981698870658874512e-01 5.905041471123695374e-02 -3.711972534656524658e-01 -3.020536303520202637e-01 2.101254463195800781e-02 -1.840113103389739990e-01 1.468527764081954956e-01 -4.692428410053253174e-01 1.939268857240676880e-01 -1.012472584843635559e-01 -1.543020009994506836e-01 -2.045919559895992279e-02 2.345710992813110352e-01 1.603060169145464897e-03 -8.176258206367492676e-02 5.943555384874343872e-02 -2.352285981178283691e-01
2.329469919204711914e-01 -2.952816523611545563e-02 -2.701615989208221436e-01 -2.075432240962982178e-01 1.188374683260917664e-01 4.230385720729827881e-01 2.439744025468826294e-01 2.680951356887817383e-01 5.940167233347892761e-02 1.356407161802053452e-02 -2.305571138858795166e-01 -1.613746285438537598e-01 7.998632639646530151e-02 2.522389963269233704e-02 4.490672796964645386e-02 1.293515413999557495e-01 9.318005293607711792e-02 -6.972343474626541138e-02 2.816078662872314453e-01 -1.781292632222175598e-02 -7.736769318580627441e-02 2.537121474742889404e-01 -5.806494504213333130e-02 -6.955144554376602173e-02 -1.751565188169479370e-01 -1.521912813186645508e-01 -9.955203533172607422e-02 2.834456861019134521e-01 2.136454731225967407e-01 -7.022590935230255127e-02 -5.112278461456298828e-02 -1.631392240524291992e-01
2.292822748422622681e-01 1.131740808486938477e-01 -3.106903731822967529e-01 -3.146323561668395996e-02 -1.977147907018661499e-01 2.296503037214279175e-01 1.796337664127349854e-01 2.905942499637603760e-01 -9.817561507225036621e-02 -1.808810085058212280e-01 -1.889062374830245972e-01 1.065982580184936523e-01 -2.286271154880523682e-01 -1.025303751230239868e-01 -1.040133684873580933e-01 -2.222752273082733154e-01 7.592083513736724854e-02 -7.544209063053131104e-02 -3.896570205688476562e-02 2.770456373691558838e-01 -2.511139810085296631e-01 5.414175987243652344e-02 -2.582882940769195557e-01 1.605637371540069580e-01 -2.163703441619873047e-01 -1.036079153418540955e-01 -6.370217353105545044e-02 -1.254747956991195679e-01 -1.740828305482864380e-01 2.320065349340438843e-01 -6.448932737112045288e-02 4.786938056349754333e-02
-5.811709165573120117e-02 1.007471755146980286e-01 -2.930415421724319458e-02 -8.416520059108734131e-02 -1.171462982892990112e-01 3.119165599346160889e-01 1.820036917924880981e-01 2.109590321779251099e-01 -2.767177522182464600e-01 -1.624420732259750366e-01 1.469516661018133163e-02 -4.247479513287544250e-02 2.049604356288909912e-01 1.088699251413345337e-01 -5.151156336069107056e-02 -1.557682901620864868e-01 -2.836197018623352051e-01 1.144138500094413757e-01 1.694138497114181519e-01 8.774386346340179443e-02 -5.139331519603729248e-02 2.956971526145935059e-01 -3.575043380260467529e-01 8.488991111516952515e-02 4.146747663617134094e-02 -3.612551689147949219e-01 -1.619705259799957275e-01 2.023117542266845703e-01 -1.209923177957534790e-01 1.030583903193473816e-01 1.559243798255920410e-01 1.184880454093217850e-02
-1.040281057357788086e-01 1.870015114545822144e-01 -1.761912554502487183e-01 -1.132124885916709900e-01 -2.308474332094192505e-01 2.298957854509353638e-01 1.246533840894699097e-01 2.177992761135101318e-01 -1.437481194734573364e-01 -4.392198026180267334e-01 -1.311528682708740234e-01 -1.217642351984977722e-01 1.179961636662483215e-01 -2.687235474586486816e-01 -1.101869717240333557e-01 -2.362939715385437012e-01 6.677551567554473877e-02 2.846300788223743439e-02 1.874040216207504272e-01 -9.334965050220489502e-02 -4.539588466286659241e-03 2.803651988506317139e-01 -2.994675040245056152e-01 2.498436570167541504e-01 2.892982587218284607e-02 1.189073175191879272e-01 -9.698788821697235107e-02 9.127558022737503052e-02 1.289993673563003540e-01 2.986216917634010315e-03 1.027241721749305725e-01 -4.203288629651069641e-02
1.633482128381729126e-01 -1.139067038893699646e-01 -1.854591071605682373e-01 -9.660655260086059570e-02 -2.493788897991180420e-01 2.960505187511444092e-01 3.736738860607147217e-02 1.898844540119171143e-01 -1.268949657678604126e-01 -2.661183774471282959e-01 2.414574846625328064e-02 -5.887722596526145935e-03 -1.445182263851165771e-01 -6.137683242559432983e-02 -1.653462499380111694e-01 1.474910527467727661e-01 1.053515374660491943e-01 1.579640507698059082e-01 2.135148942470550537e-01 2.725103497505187988e-01 9.336422383785247803e-02 1.494780331850051880e-01 -2.089149802923202515e-01 -5.210570059716701508e-03 -3.170076608657836914e-01 3.034342080354690552e-02 1.821989417076110840e-01 1.447271257638931274e-01 2.970927357673645020e-01 -4.250372573733329773e-02 1.858497112989425659e-01 -2.392464429140090942e-01
-3.105780668556690216e-02 -4.474040493369102478e-02 3.072581067681312561e-02 -2.105867713689804077e-01 -3.465513586997985840e-01 4.317938983440399170e-01 9.998219460248947144e-02 1.431171447038650513e-01 -8.892143517732620239e-02 1.447269022464752197e-01 5.126026272773742676e-02 -1.208221763372421265e-01 2.483475506305694580e-01 -1.150576323270797729e-01 -2.917494773864746094e-01 -2.869050502777099609e-01 -1.291236728429794312e-01 2.235000133514404297e-01 2.027541399002075195e-01 -2.700331434607505798e-02 1.238202527165412903e-01 2.140326946973800659e-01 -9.883793443441390991e-02 1.214309111237525940e-01 -2.994243204593658447e-01 7.011837512254714966e-02 5.463742092251777649e-02 9.390556067228317261e-02 4.051604494452476501e-02 -7.004266604781150818e-03 1.176845207810401917e-01 -1.012908294796943665e-01
5.768905393779277802e-03 -1.349306106567382812e-01 -3.282167017459869385e-02 6.413301080465316772e-02 -3.993798196315765381e-01 1.593314409255981445e-01 6.390994787216186523e-02 3.221535682678222656e-01 1.872004568576812744e-01 3.905423684045672417e-03 -1.105085387825965881e-02 1.414140313863754272e-01 2.106044292449951172e-01 1.679283566772937775e-02 -2.299355156719684601e-02 7.421150058507919312e-02 -5.933753401041030884e-02 -5.306581854820251465e-01 2.606860995292663574e-01 6.616193801164627075e-03 -1.624059528112411499e-01 1.559367477893829346e-01 -1.646632403135299683e-01 1.692042648792266846e-01 -1.411448419094085693e-01 -1.038011163473129272e-01 -6.764557957649230957e-02 1.927714794874191284e-02 2.466893792152404785e-01 -2.249641157686710358e-02 -3.593565896153450012e-02 -1.417994797229766846e-01
8.602240122854709625e-03 5.863409116864204407e-02 1.200405806303024292e-01 -2.247123420238494873e-01 -3.571894466876983643e-01 3.339766561985015869e-01 1.156531721353530884e-01 1.218438297510147095e-01 -1.002765595912933350e-01 -6.675022095441818237e-02 2.358598858118057251e-01 -1.126096546649932861e-01 1.876216977834701538e-01 -6.649877130985260010e-02 -3.693558275699615479e-01 -5.359640344977378845e-02 2.685036882758140564e-02 -5.660675093531608582e-02 8.386937528848648071e-02 7.943935692310333252e-02 1.791524589061737061e-01 5.944379046559333801e-02 -1.588528454303741455e-01 -6.262706965208053589e-02 -1.415546536445617676e-01 1.458834274671971798e-03 -6.900936365127563477e-02 1.372081935405731201e-01 1.661434471607208252e-01 2.037328779697418213e-01 9.122645854949951172e-02 -4.465170502662658691e-01
2.335003763437271118e-01 1.498785614967346191e-01 -2.537463307380676270e-01 3.052242845296859741e-02 -6.398665159940719604e-02 3.454236090183258057e-01 1.965963691473007202e-01 2.252806127071380615e-01 -2.080046236515045166e-01 -4.674876481294631958e-02 -2.778681814670562744e-01 3.164612874388694763e-02 -2.203151397407054901e-02 7.015969604253768921e-02 1.453321427106857300e-01 1.116355732083320618e-01 8.335825800895690918e-02 4.031454399228096008e-02 8.264271914958953857e-02 1.873534470796585083e-01 1.570532470941543579e-01 -3.054354339838027954e-03 -9.396512806415557861e-02 2.687624394893646240e-01 -9.804833680391311646e-02 2.481969445943832397e-01 -3.073235414922237396e-02 1.750909239053726196e-01 1.612789034843444824e-01 -7.049182802438735962e-02 3.614149689674377441e-01 -2.481264024972915649e-01
2.185019403696060181e-01 -1.004476845264434814e-01 -2.952634096145629883e-01 -1.807908117771148682e-01 -1.797157824039459229e-01 1.046068370342254639e-01 1.495798975229263306e-01 3.242571353912353516e-01 -1.432042419910430908e-01 -1.590281575918197632e-01 -3.350852727890014648e-01 1.234898716211318970e-01 1.353303194046020508e-01 -1.237680986523628235e-01 -1.681708246469497681e-01 -2.230013608932495117e-01 1.381870508193969727e-01 1.422117650508880615e-01 2.793283164501190186e-01 1.116619110107421875e-01 -8.302247524261474609e-02 6.557309627532958984e-02 -6.132740899920463562e-02 1.226240918040275574e-01 -2.063704133033752441e-01 4.107173008378595114e-04 -2.917709350585937500e-01 5.153482407331466675e-02 5.834284797310829163e-02 2.671287357807159424e-01 -1.908188313245773315e-02 3.560142219066619873e-02
1.242631450295448303e-01 -9.298841655254364014e-02 -3.279194235801696777e-01 -9.863648563623428345e-02 5.964875221252441406e-03 5.023915171623229980e-01 1.621017754077911377e-01 7.682786136865615845e-02 -1.133839190006256104e-01 -9.148190915584564209e-02 -1.015966385602951050e-01 2.615433186292648315e-02 -2.487228065729141235e-02 -1.422066390514373779e-01 6.998667865991592407e-02 2.133625298738479614e-01 -3.458219021558761597e-02 -1.914374977350234985e-01 -5.324815399944782257e-03 -1.784171760082244873e-01 -3.507142141461372375e-02 6.010277196764945984e-02 -3.166570067405700684e-01 3.133555501699447632e-02 2.944808900356292725e-01 4.916520789265632629e-02 -2.742405831813812256e-01 1.662888675928115845e-01 -5.481475219130516052e-02 -5.695232376456260681e-02 1.507868766784667969e-01 -2.715937793254852295e-01
3.805626928806304932e-01 -1.650550067424774170e-01 -1.837156713008880615e-01 -1.504803001880645752e-01 -3.073534071445465088e-01 4.089910387992858887e-01 2.472539395093917847e-01 3.307232260704040527e-01 1.476577967405319214e-01 5.268623307347297668e-02 3.396535292267799377e-02 -1.590026468038558960e-01 -1.657338254153728485e-02 1.969542205333709717e-01 8.681111782789230347e-02 -6.127385422587394714e-02 5.997879803180694580e-02 8.596048504114151001e-02 1.277673542499542236e-01 2.392715066671371460e-01 9.513467550277709961e-03 6.197401508688926697e-02 -1.580263860523700714e-02 1.620679348707199097e-02 -2.565057761967182159e-02 5.049937590956687927e-02 -5.430256947875022888e-02 7.290103286504745483e-02 1.691571474075317383e-01 7.136011030524969101e-03 2.159892618656158447e-01 -2.492323964834213257e-01
1.715579628944396973e-01 -2.113613635301589966e-01 -2.026392519474029541e-01 1.075829267501831055e-01 1.013304889202117920e-01 1.539493054151535034e-01 1.955191045999526978e-01 1.993545144796371460e-01 1.240732446312904358e-01 -1.220243573188781738e-01 -2.734625637531280518e-01 2.674583345651626587e-02 -7.083141058683395386e-02 -1.770485192537307739e-01 7.022243738174438477e-02 -1.571087241172790527e-01 -1.527202725410461426e-01 -4.684807732701301575e-02 3.707448244094848633e-01 8.543617092072963715e-03 -1.214380636811256409e-01 4.286077916622161865e-01 -1.994911283254623413e-01 -8.452974259853363037e-03 -2.770685553550720215e-01 1.666212975978851318e-01 -7.613722234964370728e-02 -2.586591616272926331e-02 -7.167215459048748016e-03 -8.983793668448925018e-03 -4.724334925413131714e-02 -2.735652923583984375e-01
3.187498152256011963e-01 5.720477923750877380e-02 -7.053734362125396729e-02 -4.239870235323905945e-02 -3.145970404148101807e-01 1.793083548545837402e-01 1.289036720991134644e-01 3.383685648441314697e-01 1.483154147863388062e-01 -4.396545141935348511e-02 -2.189724892377853394e-01 1.013737544417381287e-01 -2.244147211313247681e-01 -2.934111952781677246e-01 -1.879582852125167847e-01 -2.136587053537368774e-01 -1.703494489192962646e-01 -1.958103477954864502e-01 8.883607387542724609e-02 -1.154668778181076050e-01 2.388623803853988647e-01 1.589743345975875854e-01 -2.895604372024536133e-01 -9.348370879888534546e-02 -5.225499719381332397e-02 -8.704659342765808105e-02 -1.171111613512039185e-01 -2.855988778173923492e-02 5.079076159745454788e-03 7.112066447734832764e-02 6.059224903583526611e-02 -1.715897470712661743e-01
1.338563710451126099e-01 -6.016769260168075562e-02 9.516891092061996460e-02 -1.919612474739551544e-02 -3.972747623920440674e-01 4.072985798120498657e-02 4.415253177285194397e-02 4.576202332973480225e-01 -1.603011041879653931e-01 2.426865994930267334e-01 -3.356714500114321709e-03 -1.693238038569688797e-03 -6.033809483051300049e-02 -1.974327862262725830e-02 1.626556962728500366e-01 -1.208867952227592468e-01 -6.812933832406997681e-02 -1.099006831645965576e-01 1.572774648666381836e-01 6.236894056200981140e-02 -2.339185774326324463e-01 8.447680622339248657e-02 -4.245597124099731445e-01 1.722833365201950073e-01 -1.306311786174774170e-01 -1.106482222676277161e-01 3.313786163926124573e-02 -1.069312077015638351e-02 2.269963473081588745e-01 -2.025781571865081787e-02 1.114681214094161987e-01 -2.376157492399215698e-01
-8.088874816894531250e-02 1.401749253273010254e-02 -2.428995817899703979e-02 -3.242476843297481537e-03 -4.381200373172760010e-01 2.622114121913909912e-01 -1.557579915970563889e-02 4.397878050804138184e-01 -2.413401380181312561e-02 5.327982828021049500e-02 -2.463122829794883728e-03 -3.240241482853889465e-02 5.037629604339599609e-02 1.122282743453979492e-01 1.531005604192614555e-03 8.000321686267852783e-02 -2.179691642522811890e-01 -3.185439705848693848e-01 3.463677689433097839e-02 -5.200805515050888062e-02 -1.312315016984939575e-01 1.247367858886718750e-01 -3.386157453060150146e-01 9.282159060239791870e-02 -2.409942150115966797e-01 -1.816541403532028198e-01 -2.004707604646682739e-01 -1.801330149173736572e-01 9.015526622533798218e-02 1.057825013995170593e-01 3.021971695125102997e-02 -1.392858028411865234e-01
-1.408012211322784424e-01 2.209566384553909302e-01 -7.013186067342758179e-02 -9.328436106443405151e-02 -1.316311806440353394e-01 3.687123358249664307e-01 1.269990801811218262e-01 3.485929667949676514e-01 -2.703742682933807373e-01 -1.252435445785522461e-01 9.635504335165023804e-03 9.834596887230873108e-03 1.151380538940429688e-01 1.675156801939010620e-01 6.353069096803665161e-02 -3.551676869392395020e-02 -6.036911532282829285e-02 4.984615370631217957e-02 1.453018188476562500e-01 5.584089457988739014e-02 -1.626949161291122437e-01 2.495542466640472412e-01 -2.050929069519042969e-01 1.984531283378601074e-01 8.727611601352691650e-02 -2.807777822017669678e-01 -1.460989844053983688e-02 3.354992270469665527e-01 -1.598887592554092407e-01 1.502701938152313232e-01 2.038262188434600830e-01 4.179602861404418945e-02
1.105744913220405579e-01 -1.511863470077514648e-01 6.556964665651321411e-02 2.004024833440780640e-01 -3.980043530464172363e-01 3.492857217788696289e-01 3.755480423569679260e-02 1.982503980398178101e-01 -4.535453394055366516e-02 -9.071273356676101685e-02 5.231463909149169922e-02 3.115914948284626007e-02 7.665441930294036865e-02 1.632460504770278931e-01 2.658900246024131775e-02 -8.248390257358551025e-02 -7.222176343202590942e-02 -3.408714532852172852e-01 1.779205501079559326e-01 8.680965751409530640e-02 -2.458727657794952393e-01 7.888586819171905518e-02 -2.507073879241943359e-01 1.212109327316284180e-01 -2.707721590995788574e-01 -1.100210696458816528e-01 7.337240874767303467e-02 -7.624571770429611206e-02 2.562186717987060547e-01 2.343999445438385010e-01 5.521887540817260742e-02 -1.422023177146911621e-01
1.055865660309791565e-01 -5.425884202122688293e-02 -3.189851045608520508e-01 -1.974460929632186890e-01 1.817894130945205688e-01 1.477661281824111938e-01 1.600446850061416626e-01 3.136037290096282959e-02 -2.738746404647827148e-01 -1.116463840007781982e-01 -6.978580355644226074e-02 2.119786106050014496e-02 1.025630459189414978e-01 9.298018366098403931e-02 -1.435668915510177612e-01 -2.354422509670257568e-01 -3.202470764517784119e-02 2.164806723594665527e-01 2.546833157539367676e-01 9.396278858184814453e-02 2.827975451946258545e-01 3.269119858741760254e-01 -2.420157045125961304e-01 9.309930354356765747e-02 2.069076299667358398e-01 -1.854143589735031128e-01 -6.712742894887924194e-02 1.362074613571166992e-01 -5.297276377677917480e-02 1.346054077148437500e-01 1.817339658737182617e-01 -2.140643000602722168e-01
1.074481979012489319e-01 8.147971332073211670e-02 1.152860652655363083e-02 4.671406000852584839e-03 -4.119862020015716553e-01 2.501002252101898193e-01 7.172784209251403809e-02 5.002115368843078613e-01 2.708844281733036041e-02 1.221570223569869995e-01 -8.691384643316268921e-02 1.113418191671371460e-01 -4.042147472500801086e-02 1.508413702249526978e-01 4.570130631327629089e-02 -1.352182775735855103e-01 1.658376492559909821e-02 -3.365617692470550537e-01 2.128414809703826904e-01 4.704964533448219299e-02 -1.014476567506790161e-01 7.441633380949497223e-03 -3.458017408847808838e-01 1.923610568046569824e-01 -1.494599431753158569e-01 -3.663472458720207214e-02 3.408277034759521484e-02 -1.380515247583389282e-01 6.722282618284225464e-02 3.235459700226783752e-02 -8.199893683195114136e-02 -1.716767251491546631e-01
3.961977958679199219e-01 -5.580171197652816772e-02 -2.135388404130935669e-01 -6.963338702917098999e-02 -1.814115196466445923e-01 1.498551070690155029e-01 2.177278399467468262e-01 2.904157936573028564e-01 -1.212104856967926025e-01 6.127947941422462463e-02 -3.576487004756927490e-01 -1.232979223132133484e-01 -1.798740923404693604e-01 5.793273076415061951e-02 -1.526353210210800171e-01 -1.371685601770877838e-02 -3.181686624884605408e-02 -1.156060844659805298e-01 5.813053809106349945e-03 2.066989243030548096e-01 -1.368282735347747803e-01 1.037390232086181641e-01 -2.226605117321014404e-01 -1.070659905672073364e-01 -1.497938036918640137e-01 -8.198772370815277100e-02 2.509615011513233185e-02 7.136573642492294312e-02 1.149989962577819824e-01 1.170291677117347717e-01 7.467372715473175049e-02 -4.081102907657623291e-01
1.557445526123046875e-01 -1.128033846616744995e-01 -2.634315192699432373e-01 -8.588403463363647461e-02 -8.981764316558837891e-02 2.677784264087677002e-01 1.421930938959121704e-01 4.758551716804504395e-01 5.129849165678024292e-02 -1.568951159715652466e-01 -3.525883257389068604e-01 -1.046588122844696045e-01 -9.213824570178985596e-02 -1.416496932506561279e-01 -1.868963614106178284e-02 4.299515485763549805e-02 -3.337883949279785156e-02 -7.755652815103530884e-02 3.631250560283660889e-02 2.335487604141235352e-01 6.040267273783683777e-02 1.487985551357269287e-01 -2.443707436323165894e-01 1.742050796747207642e-01 -7.311016321182250977e-02 2.746556699275970459e-01 2.171430587768554688e-01 1.067689061164855957e-01 3.048733063042163849e-02 -1.383082717657089233e-01 1.704908721148967743e-02 -1.673856675624847412e-01
8.039182052016258240e-03 1.095385849475860596e-01 1.727751344442367554e-01 1.663100570440292358e-01 -5.445804819464683533e-02 1.601365357637405396e-01 2.265896201133728027e-01 3.100863993167877197e-01 -2.492490708827972412e-01 -3.520389795303344727e-01 -1.777550429105758667e-01 -1.505733430385589600e-01 1.691938377916812897e-02 -8.603713661432266235e-02 -3.026838600635528564e-02 -6.708105653524398804e-02 -4.524498805403709412e-02 -1.500515732914209366e-02 1.444382071495056152e-01 9.740319103002548218e-02 2.054030150175094604e-01 6.058738566935062408e-03 -3.290727734565734863e-01 2.384412884712219238e-01 -1.529670804738998413e-01 1.100791618227958679e-01 -6.571510434150695801e-02 3.976486027240753174e-01 1.440882086753845215e-01 -7.511129975318908691e-02 1.018870994448661804e-01 -1.617243587970733643e-01
3.102548606693744659e-02 -1.198709160089492798e-01 1.663316488265991211e-01 7.300902903079986572e-02 -3.497558236122131348e-01 5.159360542893409729e-02 -1.131724715232849121e-01 4.051729440689086914e-01 -2.455569207668304443e-01 1.467142552137374878e-01 -4.415216669440269470e-02 1.016721725463867188e-01 7.683452218770980835e-02 -7.130178064107894897e-02 1.202866286039352417e-01 -1.117743328213691711e-01 2.182512357831001282e-02 -1.755385845899581909e-01 1.899031698703765869e-01 5.432029440999031067e-02 -1.562951207160949707e-01 1.195951849222183228e-01 -5.093404650688171387e-01 1.104557439684867859e-01 -2.527920305728912354e-01 -9.626010060310363770e-02 6.920501589775085449e-02 5.483658239245414734e-02 1.372431069612503052e-01 -7.972665131092071533e-02 1.647049188613891602e-01 -6.081565096974372864e-02
-1.265868172049522400e-02 3.202283382415771484e-02 -5.556000024080276489e-02 2.162888795137405396e-01 -3.030906021595001221e-01 6.634045392274856567e-02 6.082141026854515076e-02 3.767439424991607666e-01 -9.077216684818267822e-02 -4.138937219977378845e-03 -2.852255478501319885e-02 -5.262747779488563538e-02 9.834169596433639526e-02 -8.454083465039730072e-03 2.096241340041160583e-02 -1.316133439540863037e-01 -2.193917036056518555e-01 -3.307742178440093994e-01 -5.182533338665962219e-02 1.035797595977783203e-01 -1.199130564928054810e-01 1.037052646279335022e-01 -4.790652394294738770e-01 -6.366003304719924927e-02 -8.760578185319900513e-02 -1.779031306505203247e-01 9.360511600971221924e-02 2.068644315004348755e-01 4.646200686693191528e-02 -1.478897631168365479e-01 2.498786300420761108e-01 -2.463832497596740723e-01
4.533085823059082031e-01 -1.989436000585556030e-01 -7.692434638738632202e-02 -1.674479432404041290e-02 1.653397381305694580e-01 1.715595275163650513e-01 1.027325987815856934e-01 2.885363698005676270e-01 -4.764805734157562256e-02 -8.756831288337707520e-02 1.565617322921752930e-01 2.506290972232818604e-01 -5.223606154322624207e-02 4.957180842757225037e-02 4.247812181711196899e-02 -1.077769696712493896e-01 2.401537299156188965e-01 -8.717313408851623535e-02 1.829303205013275146e-01 3.490381240844726562e-01 1.129268482327461243e-01 1.533042192459106445e-01 -2.112466394901275635e-01 7.073986530303955078e-02 1.722596287727355957e-01 1.614233404397964478e-01 -4.301556944847106934e-02 2.062785997986793518e-02 3.248455375432968140e-02 -3.043217062950134277e-01 -7.560495752841234207e-03 -1.552667468786239624e-01
-6.646978855133056641e-02 1.398877650499343872e-01 6.117166206240653992e-02 -4.079523682594299316e-02 7.475395686924457550e-04 2.512186169624328613e-01 3.985757529735565186e-01 1.944249570369720459e-01 -6.966029852628707886e-02 -9.052072465419769287e-02 -9.610484540462493896e-02 2.754821814596652985e-02 7.314436882734298706e-02 1.624253690242767334e-01 2.057105600833892822e-01 -1.268491595983505249e-01 -1.099251583218574524e-02 -2.884827787056565285e-03 3.891505002975463867e-01 -1.217182725667953491e-01 7.343296706676483154e-02 2.780768871307373047e-01 -3.313391506671905518e-01 2.445678226649761200e-02 6.576544791460037231e-02 -1.757956296205520630e-01 -1.860945671796798706e-01 2.292878031730651855e-01 -1.128170639276504517e-01 1.857189089059829712e-01 2.612611651420593262e-01 1.597886160016059875e-02
-1.183815971016883850e-01 1.327910423278808594e-01 4.088472202420234680e-02 -9.288848936557769775e-02 -8.178160339593887329e-02 1.916587799787521362e-01 1.375283300876617432e-01 2.050586938858032227e-01 -1.237528845667839050e-01 -2.812889218330383301e-01 -8.733287453651428223e-02 2.202371954917907715e-01 6.513516884297132492e-03 1.122939307242631912e-02 -1.528690606355667114e-01 -1.294035837054252625e-02 -1.991146951913833618e-01 -3.791578859090805054e-02 3.992917537689208984e-01 1.818573921918869019e-01 -3.616046607494354248e-01 1.595703810453414917e-01 -2.662971615791320801e-01 1.061967164278030396e-01 -6.481773406267166138e-02 -1.881550811231136322e-02 -1.556495670229196548e-02 3.753057122230529785e-01 -6.562519073486328125e-02 -2.756192721426486969e-02 5.447938293218612671e-02 -2.317416965961456299e-01
-2.724100463092327118e-02 -2.343962341547012329e-02 -2.884848117828369141e-01 -1.441590189933776855e-01 -2.272752299904823303e-02 2.413639128208160400e-01 6.764345616102218628e-02 2.014099806547164917e-01 2.600497007369995117e-01 -4.473181068897247314e-02 -1.922648102045059204e-01 -1.904137581586837769e-01 1.408897787332534790e-01 -3.412728011608123779e-01 -2.989539131522178650e-02 -2.052135318517684937e-01 -4.672322049736976624e-02 -1.035344600677490234e-02 1.079062148928642273e-01 1.593411862850189209e-01 3.516160696744918823e-02 1.727262288331985474e-01 -3.844739794731140137e-01 1.408890187740325928e-01 1.971166022121906281e-02 2.917419373989105225e-01 2.979199886322021484e-01 8.548228442668914795e-02 1.243792399764060974e-01 -5.861847661435604095e-03 1.764139533042907715e-01 4.856947436928749084e-02
1.254218518733978271e-01 -9.907137602567672729e-02 1.387074738740921021e-01 1.566752940416336060e-01 -4.877890273928642273e-02 3.556531965732574463e-01 2.529190666973590851e-02 4.580631256103515625e-01 -5.592723190784454346e-02 -6.889877468347549438e-02 1.991679966449737549e-01 -3.556500002741813660e-02 -2.110660225152969360e-01 -1.108903288841247559e-01 1.121612116694450378e-01 -1.708671897649765015e-01 -1.076251044869422913e-01 -1.056152358651161194e-01 2.868243455886840820e-01 6.195729225873947144e-02 -1.765018254518508911e-01 2.536270618438720703e-01 -3.228709995746612549e-01 1.694835126399993896e-01 8.509314805269241333e-02 -5.922236293554306030e-02 -2.578549273312091827e-02 7.135304808616638184e-02 1.298994719982147217e-01 -8.404839783906936646e-02 2.941236086189746857e-02 2.555512785911560059e-01
2.396617382764816284e-01 -1.011358201503753662e-01 1.272299736738204956e-01 8.839366585016250610e-02 -2.583704888820648193e-01 5.677545070648193359e-02 4.272935166954994202e-02 4.771812260150909424e-01 -3.308869600296020508e-01 1.691789627075195312e-01 -7.269220054149627686e-02 3.735936060547828674e-02 1.948725804686546326e-02 6.528849154710769653e-02 1.663061678409576416e-01 -1.235082969069480896e-01 -8.234107494354248047e-02 -7.623285055160522461e-02 4.901043139398097992e-03 4.529506713151931763e-02 -2.280786782503128052e-01 1.420408189296722412e-01 -4.088562130928039551e-01 9.638407826423645020e-02 -3.195390850305557251e-02 -1.286890506744384766e-01 -6.773801054805517197e-03 1.415163278579711914e-01 2.290702164173126221e-01 -6.668453570455312729e-04 7.449698448181152344e-02 -2.397720068693161011e-01
-2.383262850344181061e-02 -1.441713124513626099e-01 5.425177887082099915e-02 -2.182482567150145769e-04 -3.110029697418212891e-01 2.535733282566070557e-01 3.120968351140618324e-03 3.809395432472229004e-01 1.327784173190593719e-02 -1.013288833200931549e-02 1.911577302962541580e-03 1.021737530827522278e-01 2.324973493814468384e-01 2.380599528551101685e-01 -3.047882579267024994e-03 -2.869239635765552521e-02 1.986009031534194946e-01 -3.912101089954376221e-01 8.478397130966186523e-02 4.381388053297996521e-02 -3.490397930145263672e-01 1.070286706089973450e-01 -2.931341230869293213e-01 1.716516166925430298e-01 -1.541928648948669434e-01 -1.256844997406005859e-01 -1.300369855016469955e-02 -1.114330515265464783e-01 1.535851210355758667e-01 9.794040769338607788e-02 -1.818835362792015076e-02 -1.064551323652267456e-01
1.543374359607696533e-01 -1.247486751526594162e-02 4.059861600399017334e-02 1.873385608196258545e-01 -2.935552895069122314e-01 9.766778349876403809e-02 2.046638727188110352e-01 7.870452105998992920e-02 -8.668293058872222900e-02 4.772844538092613220e-02 6.292149424552917480e-02 9.937837719917297363e-02 7.308557629585266113e-02 6.813509017229080200e-02 -1.085121836513280869e-02 -9.199487417936325073e-02 5.161558091640472412e-02 -2.319678962230682373e-01 9.626798331737518311e-02 -3.099340386688709259e-02 -1.926479339599609375e-01 1.996399462223052979e-01 -4.004086554050445557e-01 2.334926724433898926e-01 6.397919729351997375e-03 -2.328462339937686920e-02 4.231785535812377930e-01 1.859229654073715210e-01 3.679658845067024231e-02 -2.687803842127323151e-02 3.557382225990295410e-01 -2.278593033552169800e-01
3.528714179992675781e-02 -6.445482373237609863e-02 -3.290280997753143311e-01 -1.443950273096561432e-02 -6.731694936752319336e-02 4.198322594165802002e-01 -4.736747220158576965e-02 3.066560328006744385e-01 1.119247302412986755e-01 -3.095430433750152588e-01 4.529421776533126831e-02 -1.357173472642898560e-01 1.050816327333450317e-01 1.713585257530212402e-01 8.503068238496780396e-02 -1.928170174360275269e-01 -5.140293389558792114e-02 2.411827743053436279e-01 -3.560733422636985779e-02 2.311430722475051880e-01 -8.848152356222271919e-04 1.442173123359680176e-01 -2.602850496768951416e-01 8.199071139097213745e-02 -3.191726654767990112e-02 1.516557931900024414e-01 -2.413249760866165161e-01 1.051661297678947449e-01 9.639926254749298096e-02 2.224742919206619263e-01 -7.160963863134384155e-02 1.655983328819274902e-01
3.185313045978546143e-01 7.515523582696914673e-02 -1.729832030832767487e-02 -2.034391164779663086e-01 3.191132564097642899e-03 3.806301653385162354e-01 8.530956506729125977e-02 1.947008371353149414e-01 -1.883841492235660553e-02 5.092804133892059326e-02 1.071460768580436707e-01 1.110287904739379883e-01 3.048149943351745605e-01 -1.520943194627761841e-01 -3.215919062495231628e-02 -9.404391050338745117e-02 -1.360910236835479736e-01 -3.184573650360107422e-01 2.587101459503173828e-01 -5.363783240318298340e-02 -6.082594022154808044e-02 -1.639351844787597656e-01 -3.525067865848541260e-01 -7.799731194972991943e-02 -1.202740594744682312e-01 5.574695393443107605e-02 3.842785954475402832e-03 1.796109825372695923e-01 -1.286639869213104248e-01 1.437034551054239273e-02 5.870991945266723633e-02 2.961896061897277832e-01
3.536895215511322021e-01 -1.483694463968276978e-01 -8.692450821399688721e-02 -3.782798349857330322e-02 -3.202306926250457764e-01 3.710833787918090820e-01 2.000359594821929932e-01 2.755325734615325928e-01 -8.384265005588531494e-02 9.053156524896621704e-02 -3.152825832366943359e-01 -6.888544559478759766e-02 6.631965190172195435e-02 6.552673131227493286e-02 -1.837844215333461761e-02 9.242033213376998901e-02 7.794225215911865234e-02 1.519156843423843384e-01 3.593274950981140137e-02 2.360857464373111725e-02 -4.040160030126571655e-02 2.254362702369689941e-01 -1.612231582403182983e-01 -1.078298240900039673e-01 -8.545465022325515747e-02 9.029428474605083466e-03 8.127884007990360260e-03 9.948657453060150146e-02 3.161632120609283447e-01 4.910573363304138184e-03 2.807540595531463623e-01 -1.831540912389755249e-01
1.479196250438690186e-01 -5.981933698058128357e-02 -1.400204300880432129e-01 1.735162734985351562e-01 -4.945538341999053955e-01 9.706998616456985474e-02 -7.380180805921554565e-02 3.042987287044525146e-01 -6.039352342486381531e-02 1.197395548224449158e-01 6.309137493371963501e-02 3.337620198726654053e-02 3.766961768269538879e-02 6.850149482488632202e-02 7.304743677377700806e-02 -1.765255928039550781e-01 -2.833651378750801086e-02 -2.611255049705505371e-01 1.130243763327598572e-01 -9.540405869483947754e-02 -1.679849624633789062e-01 1.535158604383468628e-01 -5.316294431686401367e-01 -3.481466323137283325e-02 -1.063957363367080688e-01 -9.739401936531066895e-02 -1.930722594261169434e-02 -1.107397675514221191e-01 1.748494505882263184e-01 5.981180071830749512e-02 2.439011586830019951e-03 -1.140083149075508118e-01
1.313816308975219727e-01 1.230084300041198730e-01 -2.018471956253051758e-01 -1.679405272006988525e-01 -2.944214344024658203e-01 5.408046022057533264e-02 -8.445679210126399994e-03 1.928950697183609009e-01 -3.649322688579559326e-01 9.827236831188201904e-02 -3.585228323936462402e-01 1.120090782642364502e-01 6.504490971565246582e-03 1.567222923040390015e-02 -2.107853591442108154e-01 -1.475436538457870483e-01 -1.681358814239501953e-01 -1.817845851182937622e-01 8.339072763919830322e-02 -1.754301488399505615e-01 9.030130505561828613e-02 7.035014033317565918e-02 -3.573258817195892334e-01 5.755506455898284912e-02 -1.524675171822309494e-02 -2.164771556854248047e-01 2.762492001056671143e-02 -2.281241565942764282e-01 1.425106525421142578e-01 -5.054588615894317627e-02 2.350375950336456299e-01 -1.481217239052057266e-02
1.925144344568252563e-01 -2.077901065349578857e-01 1.866533756256103516e-01 8.477950096130371094e-02 -2.706407904624938965e-01 1.470248550176620483e-01 4.156488180160522461e-02 4.462541639804840088e-01 -1.802677959203720093e-01 2.222933024168014526e-01 -5.599236860871315002e-02 6.520531326532363892e-02 2.747786603868007660e-02 1.416898369789123535e-01 1.235755681991577148e-01 -1.328667402267456055e-01 -1.557290405035018921e-01 -8.489910513162612915e-02 -2.109335176646709442e-02 1.019038632512092590e-01 -1.563706547021865845e-01 1.362404376268386841e-01 -4.302403628826141357e-01 1.914404928684234619e-01 -9.990441054105758667e-02 -1.263211220502853394e-01 5.020002648234367371e-02 1.223678439855575562e-01 2.106356620788574219e-01 -1.532060932368040085e-02 1.105447486042976379e-01 -1.778644770383834839e-01
-1.667300462722778320e-01 -2.485918067395687103e-02 -1.685049682855606079e-01 -2.067587375640869141e-01 -1.034899875521659851e-01 9.691064804792404175e-02 2.306548506021499634e-01 1.893988102674484253e-01 -1.331929117441177368e-01 -9.837315231561660767e-02 1.669981181621551514e-01 1.616687327623367310e-01 1.755006462335586548e-01 8.995094150304794312e-02 -2.276056632399559021e-02 -3.511456549167633057e-01 2.463282644748687744e-02 2.332371920347213745e-01 1.537103354930877686e-01 1.725168824195861816e-01 3.741492331027984619e-02 8.520526438951492310e-02 -5.532403588294982910e-01 -9.628001600503921509e-02 -8.744018524885177612e-02 -3.782561421394348145e-02 -6.028437986969947815e-02 1.687316596508026123e-01 1.275807917118072510e-01 1.223245412111282349e-01 -8.836238831281661987e-02 1.856868863105773926e-01
7.447677850723266602e-02 -2.198663949966430664e-01 1.479490287601947784e-02 -1.677398532629013062e-01 -3.699755668640136719e-01 -5.586001276969909668e-02 2.590208649635314941e-01 2.058076672255992889e-02 -2.946824533864855766e-03 -1.035895124077796936e-01 -4.906589165329933167e-03 -4.936801642179489136e-02 2.356021404266357422e-01 2.028054893016815186e-01 -9.646005183458328247e-02 6.376466155052185059e-02 2.230975776910781860e-01 -3.216048777103424072e-01 1.428391337394714355e-01 2.310533821582794189e-01 9.114634245634078979e-02 2.905507683753967285e-01 -3.375007808208465576e-01 2.045868635177612305e-01 9.698630869388580322e-02 -1.743437163531780243e-02 2.670636214315891266e-02 2.742556035518646240e-01 1.355778891593217850e-02 -8.121462166309356689e-02 -1.375963073223829269e-02 1.376217454671859741e-01
3.322841525077819824e-01 -4.394929856061935425e-02 -2.663617432117462158e-01 -9.541261196136474609e-02 -1.718506962060928345e-01 1.342828124761581421e-01 3.454304337501525879e-01 4.430040717124938965e-01 -6.918685138225555420e-02 -1.339365988969802856e-01 -3.278146386146545410e-01 6.753616780042648315e-02 2.075722068548202515e-02 -6.884065270423889160e-02 -2.548752129077911377e-01 -3.322217613458633423e-02 7.771642878651618958e-03 9.799994528293609619e-02 -6.093420961406081915e-05 1.081206183880567551e-02 3.994392603635787964e-02 2.820143103599548340e-01 -1.720374673604965210e-01 2.612807601690292358e-02 -5.542527139186859131e-02 9.810616075992584229e-02 -1.464678533375263214e-02 -4.252712428569793701e-02 -1.071148067712783813e-01 2.807634472846984863e-01 1.078780461102724075e-02 -1.102418527007102966e-01
3.355380892753601074e-02 -1.349451392889022827e-01 -7.136374711990356445e-02 -2.698790729045867920e-01 7.267010957002639771e-02 1.417059302330017090e-01 2.369234561920166016e-01 1.621860712766647339e-01 -8.884093910455703735e-02 -1.372002810239791870e-01 8.306095749139785767e-02 -1.669438928365707397e-01 1.693921387195587158e-01 9.159561991691589355e-02 -9.014199674129486084e-02 -9.104770421981811523e-02 -3.531529009342193604e-01 -5.682564899325370789e-02 1.643828004598617554e-01 1.767582595348358154e-01 1.206475868821144104e-01 -4.484922066330909729e-02 -3.742845058441162109e-01 -8.397412300109863281e-02 1.512836068868637085e-01 -1.116291359066963196e-01 -2.533332444727420807e-02 4.427112638950347900e-01 2.647665441036224365e-01 1.192679703235626221e-01 -1.162311583757400513e-01 -1.467921212315559387e-02
-1.266908496618270874e-01 -3.134755790233612061e-02 -9.474252164363861084e-02 -3.356998041272163391e-02 -1.128428354859352112e-01 1.923467665910720825e-01 7.388769090175628662e-02 2.301049232482910156e-01 -1.387110650539398193e-01 -6.886860728263854980e-02 6.761625409126281738e-02 8.416589349508285522e-02 4.819773882627487183e-02 -1.023784726858139038e-01 -2.698005735874176025e-01 -3.432559072971343994e-01 -9.354735165834426880e-02 2.924979925155639648e-01 1.922028511762619019e-01 2.754955887794494629e-01 5.147093441337347031e-03 7.450801134109497070e-02 -5.419042706489562988e-01 -5.160776898264884949e-02 2.509040571749210358e-02 -6.563166528940200806e-02 -1.957464963197708130e-02 2.510778903961181641e-01 2.652348577976226807e-02 1.013604998588562012e-01 -1.630226224660873413e-01 1.034540086984634399e-01
1.888275444507598877e-01 -2.296245694160461426e-01 -6.132990121841430664e-02 -8.825005032122135162e-03 -7.193519175052642822e-02 3.334692716598510742e-01 5.714872479438781738e-02 -1.177528351545333862e-01 -1.268661469221115112e-01 -1.022879183292388916e-01 -2.611401081085205078e-01 2.657298147678375244e-01 -5.947555974125862122e-02 7.137797772884368896e-02 -3.444326668977737427e-02 -1.986547261476516724e-01 -1.319882273674011230e-01 4.967392235994338989e-02 4.669783636927604675e-03 -1.446950286626815796e-01 -8.024765551090240479e-02 9.402436017990112305e-02 -3.278663158416748047e-01 8.433944731950759888e-02 -3.002939820289611816e-01 -1.869488954544067383e-01 -5.171364173293113708e-02 3.120129108428955078e-01 1.219158768653869629e-01 3.670756518840789795e-01 1.174667254090309143e-01 -1.808627694845199585e-02
1.855005919933319092e-01 4.505803808569908142e-02 -3.383511006832122803e-01 3.008255735039710999e-02 5.236205086112022400e-02 4.034730494022369385e-01 3.123445622622966766e-02 3.542378842830657959e-01 1.737782061100006104e-01 -2.839388884603977203e-02 -3.403221070766448975e-02 -2.434493005275726318e-01 -2.164626270532608032e-01 -7.771710306406021118e-02 2.183341654017567635e-03 5.618397612124681473e-03 1.597517132759094238e-01 -1.053193435072898865e-01 1.391122937202453613e-01 3.222965868189930916e-03 -2.797681838274002075e-02 2.307102382183074951e-01 -2.195181846618652344e-01 -3.798684477806091309e-02 -5.905561149120330811e-02 -5.685390532016754150e-02 -6.922185420989990234e-02 3.509259521961212158e-01 3.087667226791381836e-01 -1.105491146445274353e-01 9.180714190006256104e-02 3.941738232970237732e-02
1.845254935324192047e-02 -2.030029147863388062e-02 -1.797285676002502441e-01 -2.443368583917617798e-01 -1.148786842823028564e-01 3.937723636627197266e-01 5.323031917214393616e-02 1.779106408357620239e-01 1.157358661293983459e-01 -1.819882541894912720e-01 -2.016930580139160156e-01 5.052922666072845459e-02 3.694228827953338623e-02 -7.066354155540466309e-02 -1.048370525240898132e-01 -1.391127109527587891e-01 -1.550025343894958496e-01 3.658805973827838898e-03 1.243410748429596424e-03 3.554627001285552979e-01 2.067853510379791260e-01 4.397927820682525635e-01 -1.881592571735382080e-01 2.101841568946838379e-01 -1.416027396917343140e-01 1.724329739809036255e-01 1.619803011417388916e-01 8.182051032781600952e-02 1.300231218338012695e-01 6.035309284925460815e-02 -2.291848510503768921e-02 -9.006650000810623169e-02
3.362652063369750977e-01 -2.394428253173828125e-01 -4.064170122146606445e-01 -1.314647048711776733e-01 -1.274955868721008301e-01 1.336747258901596069e-01 6.963755935430526733e-02 1.336009502410888672e-01 1.476667355746030807e-02 -2.095014154911041260e-01 2.125172130763530731e-02 1.857191175222396851e-01 1.809749901294708252e-01 1.326251924037933350e-01 1.801971159875392914e-02 7.465241476893424988e-03 -2.087468802928924561e-01 1.294081807136535645e-01 3.640003502368927002e-01 -1.369634121656417847e-01 -6.039748340845108032e-02 1.204774715006351471e-02 -1.696518212556838989e-01 1.867153346538543701e-01 -1.674393117427825928e-01 -1.143028885126113892e-01 4.391895607113838196e-02 2.484091185033321381e-02 -3.229270279407501221e-01 5.759339407086372375e-02 -2.876478619873523712e-02 -1.716123074293136597e-01
1.589789092540740967e-01 -1.806577891111373901e-01 -1.330718249082565308e-01 5.189789924770593643e-03 -1.256930530071258545e-01 5.191357731819152832e-01 -6.387820094823837280e-02 2.312478423118591309e-01 -1.950671970844268799e-01 -4.476404562592506409e-02 -2.288637608289718628e-01 -8.163198828697204590e-02 -1.229915097355842590e-01 2.310642227530479431e-02 -1.632227003574371338e-01 -9.701868891716003418e-02 3.013353981077671051e-02 1.798074692487716675e-01 1.372077763080596924e-01 2.831302583217620850e-03 -1.265762001276016235e-01 1.396091133356094360e-01 -1.788615882396697998e-01 -8.670259267091751099e-02 -9.513527899980545044e-02 1.109081804752349854e-01 -3.607474267482757568e-02 3.125392794609069824e-01 -1.361516565084457397e-01 1.741192676126956940e-02 2.833616137504577637e-01 -2.900390923023223877e-01
7.868245244026184082e-02 -1.890259832143783569e-01 1.082506403326988220e-02 1.999825090169906616e-01 -4.432624876499176025e-01 1.286446601152420044e-01 1.459404230117797852e-01 3.915171921253204346e-01 -3.917493391782045364e-03 8.064372092485427856e-02 1.097620837390422821e-02 -4.239408299326896667e-03 2.887288480997085571e-02 1.169446483254432678e-01 3.709752485156059265e-02 2.910556271672248840e-02 -9.661508351564407349e-02 -2.436386048793792725e-01 1.747647374868392944e-01 1.786817759275436401e-01 -8.965020626783370972e-02 1.161875016987323761e-02 -4.622182548046112061e-01 8.513216674327850342e-02 -2.074120193719863892e-01 -1.063333377242088318e-01 5.668914690613746643e-02 -1.307903379201889038e-01 1.536790281534194946e-01 1.039909794926643372e-01 -5.136639252305030823e-02 -1.871279627084732056e-01
-4.285641387104988098e-02 -1.088951230049133301e-01 -4.172267019748687744e-01 -3.326006531715393066e-01 1.045785918831825256e-01 5.420959591865539551e-01 1.921692788600921631e-01 9.584500454366207123e-03 -4.032908473163843155e-03 5.627071112394332886e-02 -1.456454843282699585e-01 -8.606649190187454224e-02 5.913434550166130066e-02 9.284503012895584106e-02 -6.394416838884353638e-02 2.069317698478698730e-01 -3.960680961608886719e-02 8.382757753133773804e-02 -3.112217970192432404e-02 -3.166395798325538635e-02 -1.444858592003583908e-02 -7.616554945707321167e-02 -3.876449465751647949e-01 5.070529505610466003e-02 6.066521629691123962e-02 -2.408331027254462242e-03 -6.337003409862518311e-02 7.704386860132217407e-02 1.202287673950195312e-01 2.435337565839290619e-02 2.659106552600860596e-01 -1.176407746970653534e-02
5.926290061324834824e-03 1.410606950521469116e-01 -6.274141371250152588e-02 -7.243554294109344482e-02 7.033232599496841431e-02 1.756912916898727417e-01 2.379739731550216675e-01 3.783332407474517822e-01 -1.507296506315469742e-02 -2.933488786220550537e-01 3.309343708679080009e-03 -8.462713100016117096e-03 6.137454882264137268e-02 -2.412831038236618042e-02 1.015885844826698303e-01 -2.982489466667175293e-01 -9.740790724754333496e-02 -1.249716505408287048e-01 2.832364439964294434e-01 1.149877309799194336e-01 -2.911780178546905518e-01 2.894479082897305489e-03 -2.769789099693298340e-01 2.903176844120025635e-01 -1.951915919780731201e-01 -2.332461625337600708e-01 -1.716485805809497833e-02 8.975877612829208374e-02 -1.523781269788742065e-01 8.295978605747222900e-02 2.166139930486679077e-01 5.561569705605506897e-02
1.666425913572311401e-01 1.005489453673362732e-01 -3.608885407447814941e-01 -4.067256152629852295e-01 -2.034676373004913330e-01 2.641395330429077148e-01 -1.445323973894119263e-01 2.860231101512908936e-01 -8.193914592266082764e-02 -7.898192852735519409e-02 -4.688152670860290527e-02 -3.063217401504516602e-01 -1.513961851596832275e-01 -1.186806112527847290e-01 6.666290014982223511e-02 -1.320269703865051270e-01 7.819636911153793335e-02 -7.636284083127975464e-02 2.874308228492736816e-01 3.425751253962516785e-02 7.175408303737640381e-02 2.207245081663131714e-01 -2.046170085668563843e-01 5.851360410451889038e-02 -5.386699736118316650e-02 1.408405369147658348e-03 -2.480093576014041901e-02 2.337920814752578735e-01 -2.891654334962368011e-02 8.711139112710952759e-02 -1.062029600143432617e-01 1.092946305871009827e-01
2.894067764282226562e-01 8.296188712120056152e-02 -3.123216629028320312e-01 1.192019954323768616e-01 -2.336195856332778931e-01 2.226835042238235474e-01 1.349777430295944214e-01 2.384641319513320923e-01 -3.905411809682846069e-02 -1.665012389421463013e-01 1.449673622846603394e-01 7.482196390628814697e-02 -7.183331996202468872e-02 -1.178271546959877014e-01 -1.937951892614364624e-01 -1.553263366222381592e-01 -1.648472808301448822e-02 -1.893983632326126099e-01 6.084618344902992249e-02 3.245914280414581299e-01 -2.650717794895172119e-01 8.354657143354415894e-02 -2.729311287403106689e-01 -2.774638235569000244e-01 -7.174037396907806396e-02 -1.208649873733520508e-01 -1.839799582958221436e-01 -6.628363579511642456e-02 -1.070250943303108215e-01 1.902528107166290283e-01 4.558890312910079956e-02 -1.082509011030197144e-02
3.119437694549560547e-01 -2.200816869735717773e-01 -2.848308980464935303e-01 -1.511038690805435181e-01 -7.693891972303390503e-02 1.267268657684326172e-01 4.520418122410774231e-02 1.687632799148559570e-01 1.758077740669250488e-01 2.143877595663070679e-01 -2.125628739595413208e-01 -1.964580714702606201e-01 6.828117370605468750e-02 -7.509576156735420227e-03 -1.592816412448883057e-01 -2.574106752872467041e-01 5.146529525518417358e-02 4.498340189456939697e-02 1.449847966432571411e-01 1.876244544982910156e-01 2.877093106508255005e-02 2.013491652905941010e-02 -2.042231857776641846e-01 7.358391582965850830e-02 -1.080113574862480164e-01 3.381487354636192322e-02 -2.039921730756759644e-01 8.687175065279006958e-02 4.006532132625579834e-01 8.331659436225891113e-02 7.957891374826431274e-02 -3.094742000102996826e-01
-7.465075701475143433e-02 1.121396496891975403e-01 -6.134336814284324646e-02 -8.964212983846664429e-02 -1.450204998254776001e-01 2.933654487133026123e-01 1.846418827772140503e-01 6.304185837507247925e-02 -2.409944683313369751e-01 -1.017476692795753479e-01 2.738870084285736084e-01 1.150828227400779724e-01 -5.897112190723419189e-02 2.713736295700073242e-01 -9.834099560976028442e-02 -1.826312243938446045e-01 6.556788831949234009e-02 2.672620490193367004e-02 2.468928098678588867e-01 2.418220341205596924e-01 -2.571502029895782471e-01 1.189758330583572388e-01 -2.623609900474548340e-01 2.617325484752655029e-01 -9.780965000391006470e-02 -2.201064079999923706e-01 2.171944379806518555e-01 2.110517770051956177e-01 -5.213168449699878693e-03 1.217838823795318604e-01 1.954042017459869385e-01 -5.674102902412414551e-02
1.261588335037231445e-01 -2.087475657463073730e-01 1.269144564867019653e-01 2.751059830188751221e-02 -3.769590258598327637e-01 8.742203563451766968e-02 5.929517745971679688e-02 3.595714569091796875e-01 -1.366031169891357422e-01 1.342510730028152466e-01 2.709806896746158600e-02 2.836976759135723114e-02 1.547626554965972900e-01 1.537812352180480957e-01 1.403548866510391235e-01 -1.469860225915908813e-01 -4.547142237424850464e-02 -1.504435688257217407e-01 8.343774080276489258e-02 1.173927411437034607e-01 -1.623358577489852905e-01 1.603968590497970581e-01 -3.799118697643280029e-01 1.745827645063400269e-01 -1.812912523746490479e-01 -1.469511836767196655e-01 6.821709871292114258e-02 2.638776786625385284e-02 2.588248848915100098e-01 -1.110603511333465576e-01 1.613791584968566895e-01 -2.765029966831207275e-01
1.873522251844406128e-01 -1.762977242469787598e-01 -2.773667573928833008e-01 -3.499886766076087952e-02 -1.057865321636199951e-01 5.333923101425170898e-01 -6.753016263246536255e-02 2.882710099220275879e-01 1.034984588623046875e-01 -6.336618959903717041e-02 -1.460471153259277344e-01 -2.386317253112792969e-01 5.297042056918144226e-02 -6.769297271966934204e-02 1.483475714921951294e-01 -4.796709120273590088e-02 -8.520790934562683105e-02 -6.857154518365859985e-02 3.932584822177886963e-01 4.651387408375740051e-02 -3.350747004151344299e-02 3.037565648555755615e-01 -5.733256414532661438e-02 -2.879475429654121399e-02 -2.975906245410442352e-02 2.644963562488555908e-02 9.264930337667465210e-02 1.353400349617004395e-01 3.239740617573261261e-03 -1.176109388470649719e-01 1.601156592369079590e-01 -1.155559793114662170e-01
-4.313878342509269714e-02 2.845678627490997314e-01 -1.242903694510459900e-01 3.469332307577133179e-02 -1.443118453025817871e-01 1.630966812372207642e-01 -6.289631128311157227e-02 -1.308149006217718124e-02 -9.410510212182998657e-02 -2.957092821598052979e-01 2.751608006656169891e-02 1.703198701143264771e-01 2.564211487770080566e-01 3.339872509241104126e-02 -3.231720626354217529e-01 -1.767664849758148193e-01 3.946947678923606873e-02 -7.118083536624908447e-02 3.437434732913970947e-01 1.045895963907241821e-01 -2.086399048566818237e-01 9.311944246292114258e-02 -3.264444470405578613e-01 -2.393826097249984741e-02 -1.289645731449127197e-01 -7.076773792505264282e-03 -1.593578904867172241e-01 2.770247757434844971e-01 7.879292964935302734e-02 9.983705729246139526e-02 2.303888499736785889e-01 -1.928656697273254395e-01
1.912898272275924683e-01 -7.430394738912582397e-02 1.007708609104156494e-01 1.332053989171981812e-01 -3.308004140853881836e-01 1.884247809648513794e-01 -2.009991323575377464e-03 2.829215526580810547e-01 -2.113575935363769531e-01 -2.537580020725727081e-02 -4.795461520552635193e-02 1.315928995609283447e-01 6.849509477615356445e-02 8.713989704847335815e-02 5.478610470890998840e-02 -7.632053643465042114e-02 -1.826250553131103516e-01 -8.487126976251602173e-02 3.652977198362350464e-02 -5.113810673356056213e-02 -2.586259245872497559e-01 2.206263989210128784e-01 -4.545580148696899414e-01 -9.391522966325283051e-03 -1.370195746421813965e-01 -2.670120596885681152e-01 2.021278887987136841e-01 9.288167580962181091e-03 1.747193783521652222e-01 -1.646416634321212769e-01 1.307951956987380981e-01 -2.154799699783325195e-01
2.266287505626678467e-01 -2.161040902137756348e-01 -1.980216801166534424e-01 -1.773496866226196289e-01 -3.725481927394866943e-01 3.490411043167114258e-01 2.041731625795364380e-01 1.386019736528396606e-01 -1.725946217775344849e-01 -9.584221243858337402e-02 1.377775222063064575e-01 2.925599366426467896e-02 -1.920871064066886902e-02 3.415191173553466797e-02 9.475477039813995361e-03 -1.375472992658615112e-01 2.342538535594940186e-01 -1.514976192265748978e-02 -6.679412722587585449e-02 2.336209863424301147e-01 1.674087531864643097e-02 1.729914993047714233e-01 -2.446555644273757935e-01 -8.500076085329055786e-02 1.814115643501281738e-01 8.757492154836654663e-02 5.829314887523651123e-02 1.205578148365020752e-01 2.078540474176406860e-01 -1.097824126482009888e-01 3.228544592857360840e-01 -3.100756183266639709e-02
5.956768989562988281e-02 3.549373894929885864e-02 -7.783042639493942261e-02 1.485245861113071442e-02 -1.434224098920822144e-01 4.582058489322662354e-01 5.826398730278015137e-02 6.414655596017837524e-02 -3.529112040996551514e-02 -1.303650289773941040e-01 -2.944568917155265808e-02 2.703016102313995361e-01 3.286185488104820251e-02 2.180573791265487671e-01 -2.717978879809379578e-02 -1.572049595415592194e-02 3.849652782082557678e-02 -1.985010690987110138e-02 -1.054468154907226562e-01 -1.239234209060668945e-01 2.136633396148681641e-01 1.974185258150100708e-01 -4.106457531452178955e-01 -6.414189934730529785e-03 -4.546741023659706116e-02 -2.907636761665344238e-01 -1.717730425298213959e-02 2.680828869342803955e-01 1.155607029795646667e-02 3.891146183013916016e-01 1.274647563695907593e-01 -2.969666384160518646e-02
1.897513121366500854e-01 -5.155264213681221008e-02 -2.587350271642208099e-02 1.027387008070945740e-01 -3.588218092918395996e-01 4.980527237057685852e-02 1.260301619768142700e-01 3.847922682762145996e-01 -1.900127679109573364e-01 7.817852497100830078e-02 -1.444204151630401611e-01 9.225748479366302490e-02 1.277313679456710815e-01 7.161578536033630371e-02 1.537098139524459839e-01 -1.650857031345367432e-01 -1.333676129579544067e-01 -2.028518170118331909e-01 1.412059925496578217e-02 7.603634893894195557e-02 -2.642448544502258301e-01 1.840113699436187744e-01 -4.423586130142211914e-01 1.086529567837715149e-01 -1.785173416137695312e-01 -1.918795704841613770e-01 4.679037258028984070e-02 5.206803232431411743e-02 6.918320804834365845e-02 -1.079668477177619934e-01 3.826911374926567078e-02 -2.084158360958099365e-01
8.783348649740219116e-02 -1.774586886167526245e-01 2.399710752069950104e-02 6.436184793710708618e-02 -4.692294597625732422e-01 1.149899736046791077e-01 1.359281986951828003e-01 1.650040298700332642e-01 8.906673640012741089e-03 1.436762064695358276e-01 -2.020250558853149414e-01 9.908588230609893799e-02 1.268881857395172119e-01 9.256127476692199707e-02 -6.679988466203212738e-03 -1.478294134140014648e-01 -1.900496780872344971e-01 -3.505044281482696533e-01 6.031285226345062256e-02 5.086974427103996277e-02 -8.436086028814315796e-02 1.334624886512756348e-01 -4.563507735729217529e-01 -4.026854783296585083e-02 -2.020729631185531616e-01 -2.350804954767227173e-01 1.653015166521072388e-01 1.211325898766517639e-01 7.852301746606826782e-02 -1.173783838748931885e-01 -1.975513249635696411e-02 -2.491753920912742615e-02
-7.835092395544052124e-02 -8.936472237110137939e-02 3.201645240187644958e-02 2.087619006633758545e-01 -1.935573667287826538e-01 3.840665519237518311e-02 4.887261688709259033e-01 1.947328150272369385e-01 -7.515861093997955322e-02 -8.478192985057830811e-02 5.410849303007125854e-02 1.676176786422729492e-01 -4.203678667545318604e-02 -1.689525544643402100e-01 1.651469059288501740e-02 -1.527095027267932892e-02 1.491996943950653076e-01 -3.498388826847076416e-02 2.182522714138031006e-01 3.127033635973930359e-02 -2.247800827026367188e-01 1.888311505317687988e-01 -2.719477117061614990e-01 2.983022630214691162e-01 -6.442239973694086075e-03 -1.925588548183441162e-01 2.447741329669952393e-01 1.651979088783264160e-01 1.430664360523223877e-01 2.797516584396362305e-01 6.915608793497085571e-02 -4.266865924000740051e-02
1.996486783027648926e-01 8.789560943841934204e-02 9.204970672726631165e-03 3.395171090960502625e-02 -2.451873272657394409e-01 4.519803524017333984e-01 2.515096217393875122e-02 -1.593415252864360809e-02 -2.828302383422851562e-01 -1.095036342740058899e-01 -3.490116298198699951e-01 -4.979494214057922363e-02 2.132943458855152130e-02 1.071905251592397690e-02 4.747608676552772522e-03 -1.528436243534088135e-01 4.999172687530517578e-02 1.977836340665817261e-01 1.513525396585464478e-01 1.667075753211975098e-01 -4.294431954622268677e-02 1.967954784631729126e-01 -2.760231494903564453e-01 -1.085344105958938599e-01 -1.489034742116928101e-01 3.260615468025207520e-02 1.593285053968429565e-01 2.201591432094573975e-01 -1.052431091666221619e-01 1.429734677076339722e-01 1.764037162065505981e-01 -2.551022469997406006e-01
3.679078817367553711e-01 -2.029734253883361816e-01 -3.231154978275299072e-01 -3.651998937129974365e-02 7.515362929552793503e-03 1.611796766519546509e-01 1.218204796314239502e-01 1.910358965396881104e-01 -3.839787468314170837e-02 -4.337288439273834229e-03 -2.750701904296875000e-01 -1.367014497518539429e-01 1.932718306779861450e-01 -1.796155124902725220e-01 9.455502778291702271e-02 -2.288748174905776978e-01 1.236350759863853455e-01 -2.238060720264911652e-02 3.544488251209259033e-01 -3.014567308127880096e-02 -1.285046786069869995e-01 2.146363258361816406e-01 -2.496348321437835693e-01 -1.153183542191982269e-02 -1.183412894606590271e-01 -7.246190309524536133e-02 1.975513547658920288e-01 -1.357933580875396729e-01 -7.587092462927103043e-03 -9.914340078830718994e-02 -1.396057903766632080e-01 -2.002329230308532715e-01
2.611960768699645996e-01 1.273525804281234741e-01 6.392071396112442017e-02 -1.663032174110412598e-01 4.447162151336669922e-02 1.335583925247192383e-01 -8.153994381427764893e-02 3.696361184120178223e-01 -8.497834950685501099e-02 -3.281918913125991821e-02 4.687974229454994202e-02 1.519306749105453491e-01 -9.197590500116348267e-02 7.284431159496307373e-02 -2.535647153854370117e-01 1.290522664785385132e-01 -1.191401481628417969e-01 1.538129597902297974e-01 3.911671042442321777e-01 3.464480042457580566e-01 -7.318647950887680054e-02 3.407647833228111267e-02 -3.642024099826812744e-01 -1.200391799211502075e-01 1.066233888268470764e-01 -1.679903641343116760e-02 -9.640339761972427368e-02 1.784036755561828613e-01 5.567735526710748672e-03 1.898214966058731079e-01 -1.924370378255844116e-01 -4.579572007060050964e-02
1.443994045257568359e-01 1.630890667438507080e-01 -1.445240378379821777e-01 1.921528875827789307e-01 -1.435444056987762451e-01 3.053019940853118896e-01 -5.044622719287872314e-02 8.838281780481338501e-02 -1.509124189615249634e-01 -1.832692325115203857e-01 -1.031786352396011353e-01 1.250832080841064453e-01 2.172641754150390625e-01 1.924739778041839600e-01 -6.192861869931221008e-02 -6.788661330938339233e-02 -1.153848618268966675e-01 7.424657046794891357e-02 3.653451800346374512e-01 2.791038341820240021e-02 2.024341523647308350e-01 2.565078064799308777e-02 -3.330239057540893555e-01 2.649837136268615723e-01 2.168301641941070557e-01 -2.445809543132781982e-01 2.868439070880413055e-02 1.973365694284439087e-01 -5.781685933470726013e-02 1.980467438697814941e-01 1.724910140037536621e-01 -2.152718976140022278e-02
1.949221491813659668e-01 -8.338428288698196411e-02 -1.293652653694152832e-01 8.596617728471755981e-02 -6.727972626686096191e-02 5.597051978111267090e-01 5.026928707957267761e-02 -6.556917726993560791e-02 4.286767542362213135e-02 -4.664519219659268856e-04 -5.435700342059135437e-02 -4.494510963559150696e-02 4.781549274921417236e-01 -3.387305513024330139e-02 9.371923655271530151e-02 -2.597773633897304535e-02 -2.652640044689178467e-01 -1.902382373809814453e-01 1.788267940282821655e-01 7.723067700862884521e-02 7.391540706157684326e-02 -4.237584024667739868e-02 -2.428330928087234497e-01 -1.678398102521896362e-01 7.404288649559020996e-02 -9.426696226000785828e-03 -1.895991265773773193e-01 6.726299226284027100e-02 -6.525316089391708374e-02 1.669838130474090576e-01 1.763783693313598633e-01 1.098323911428451538e-01
1.323495060205459595e-01 -1.312371045351028442e-01 1.208690479397773743e-01 -5.846705660223960876e-02 -2.979529201984405518e-01 2.528188824653625488e-01 -2.789974585175514221e-02 3.925516903400421143e-01 -2.526050806045532227e-01 2.271670997142791748e-01 -1.065143793821334839e-01 1.479699760675430298e-01 7.002414204180240631e-03 7.877618819475173950e-02 1.691626459360122681e-01 -1.572032868862152100e-01 -4.697293415665626526e-02 -2.080061733722686768e-01 -4.358035698533058167e-02 6.020603328943252563e-02 -2.089855670928955078e-01 2.127220481634140015e-01 -3.678967952728271484e-01 8.826636523008346558e-02 -2.655299939215183258e-02 -7.121051102876663208e-02 1.399879604578018188e-01 1.402473300695419312e-01 2.224218100309371948e-01 -6.947274506092071533e-02 6.513598561286926270e-02 -2.116169482469558716e-01
4.452820867300033569e-02 -2.979782968759536743e-02 -1.285505145788192749e-01 2.522084712982177734e-01 5.522412061691284180e-02 1.045462116599082947e-01 1.416736841201782227e-01 3.182865083217620850e-01 -7.355993986129760742e-02 -2.041831612586975098e-01 2.142439186573028564e-01 -8.979426324367523193e-02 4.092228412628173828e-02 4.734491184353828430e-02 1.379251182079315186e-01 -6.645494699478149414e-02 -1.694967895746231079e-01 -2.548200190067291260e-01 1.727737039327621460e-01 2.995082437992095947e-01 1.751778461039066315e-02 7.112860679626464844e-02 -4.004904031753540039e-01 5.130336061120033264e-02 1.017248928546905518e-01 -2.459758520126342773e-02 -8.946649730205535889e-03 2.070073038339614868e-01 3.549954593181610107e-01 -3.953937906771898270e-03 1.686093807220458984e-01 2.515075504779815674e-01
1.967260539531707764e-01 -1.359599977731704712e-01 1.419204622507095337e-01 1.783830076456069946e-01 -3.451068103313446045e-01 1.427785456180572510e-01 1.200112998485565186e-01 4.227676093578338623e-01 -1.515600234270095825e-01 1.713017821311950684e-01 -1.343083679676055908e-01 1.955087929964065552e-01 7.098270952701568604e-02 1.070235520601272583e-01 1.577199250459671021e-01 -1.309193223714828491e-01 -4.591527208685874939e-02 -1.552156209945678711e-01 3.949698805809020996e-02 2.351672621443867683e-03 -1.568366587162017822e-01 1.844471544027328491e-01 -4.376280009746551514e-01 5.934400856494903564e-02 -3.540116548538208008e-02 -9.692583978176116943e-02 1.210635006427764893e-01 5.785819888114929199e-02 2.221495062112808228e-01 -5.141793191432952881e-02 1.487217098474502563e-01 -8.341999351978302002e-02
3.018189966678619385e-01 -1.522471457719802856e-01 -2.743470072746276855e-01 -2.659820616245269775e-01 -2.079924196004867554e-01 4.003769755363464355e-01 7.391709089279174805e-02 -1.696653105318546295e-02 3.134037181735038757e-02 1.119751110672950745e-01 -3.735986724495887756e-02 1.795924454927444458e-01 1.820404529571533203e-01 1.544299442321062088e-02 2.240678220987319946e-01 1.083128750324249268e-01 -1.547203026711940765e-02 -7.767009735107421875e-02 1.930230259895324707e-01 1.002171337604522705e-01 -1.603979915380477905e-01 4.089062660932540894e-02 -2.669129073619842529e-01 -1.902429014444351196e-01 -6.709080934524536133e-02 3.029013574123382568e-01 -8.636666461825370789e-03 2.189311683177947998e-01 4.811163060367107391e-03 -8.485804498195648193e-02 8.306405693292617798e-02 2.027968317270278931e-01
8.177996426820755005e-02 -9.990296512842178345e-02 -1.271111816167831421e-01 -2.377057671546936035e-01 7.818954437971115112e-02 3.855790495872497559e-01 5.670084059238433838e-02 1.209988743066787720e-01 -9.652237594127655029e-02 -2.136253267526626587e-01 -1.711461693048477173e-01 1.393961757421493530e-01 1.975763402879238129e-02 -2.469851523637771606e-01 1.504262238740921021e-01 1.122642531991004944e-01 1.991189271211624146e-01 6.929047405719757080e-02 -3.970658406615257263e-02 -5.785756558179855347e-02 1.000344455242156982e-01 1.055678054690361023e-01 -3.408662974834442139e-01 3.309238553047180176e-01 -3.438203930854797363e-01 2.141474038362503052e-01 4.574880748987197876e-02 9.554117918014526367e-02 2.357956916093826294e-01 9.831091016530990601e-02 1.906103082001209259e-02 -2.419885061681270599e-02
-2.072612792253494263e-01 8.266618824563920498e-04 -5.046451091766357422e-02 -2.533171176910400391e-01 -2.476464956998825073e-03 2.810701429843902588e-01 8.763134479522705078e-02 3.409543633460998535e-01 2.640306353569030762e-01 -1.906653940677642822e-01 -1.255761086940765381e-01 5.911844223737716675e-02 2.787164747714996338e-01 -1.447267234325408936e-01 -2.891216576099395752e-01 -1.229542866349220276e-01 -8.968584984540939331e-02 -1.302084624767303467e-01 2.055819183588027954e-01 3.545077443122863770e-01 -7.657445967197418213e-02 -3.079946897923946381e-02 -2.687451839447021484e-01 1.803199648857116699e-01 -5.365098640322685242e-02 1.760475635528564453e-01 -1.992360129952430725e-02 2.011125348508358002e-02 -2.709331549704074860e-02 7.495586574077606201e-02 3.463495895266532898e-02 -1.341971606016159058e-01
1.790366470813751221e-01 -5.496834591031074524e-02 -1.925699040293693542e-02 4.663206264376640320e-02 -3.011479675769805908e-01 1.033546328544616699e-01 2.604545466601848602e-02 3.607333004474639893e-01 -1.877688616514205933e-01 2.458291798830032349e-01 1.961336284875869751e-02 6.217702478170394897e-02 -2.323983423411846161e-02 2.136411815881729126e-01 1.883369684219360352e-01 -1.293433606624603271e-01 -1.467173844575881958e-01 -1.087214797735214233e-01 -5.089925602078437805e-02 8.708532899618148804e-02 -2.043906450271606445e-01 2.092239707708358765e-01 -3.925504386425018311e-01 1.709483116865158081e-01 -9.885340929031372070e-02 -1.957375705242156982e-01 1.000793129205703735e-01 1.393619626760482788e-01 1.757473647594451904e-01 -7.582344859838485718e-02 5.216772481799125671e-02 -3.203213214874267578e-01
4.399628192186355591e-02 7.930570095777511597e-02 -3.440080583095550537e-01 -1.567523032426834106e-01 -3.213206306099891663e-02 3.035357594490051270e-01 1.172346472740173340e-01 3.494006395339965820e-01 -1.850342601537704468e-01 -2.529158294200897217e-01 -3.353272750973701477e-02 -2.018822124227881432e-03 -1.301514655351638794e-01 5.697559565305709839e-02 6.628850102424621582e-02 -3.206113874912261963e-01 1.513318568468093872e-01 2.078047841787338257e-01 1.058495789766311646e-01 8.954489231109619141e-02 -1.412490941584110260e-02 9.133814275264739990e-02 -3.867679834365844727e-01 3.988086059689521790e-02 -2.638542465865612030e-02 -9.366367943584918976e-03 3.451880812644958496e-02 1.465659737586975098e-01 5.044650286436080933e-02 -1.520947366952896118e-01 -3.141887784004211426e-01 -1.699417643249034882e-02
3.814408183097839355e-02 -1.875047832727432251e-01 -7.611029595136642456e-02 -1.136894971132278442e-01 -6.657638400793075562e-02 3.672526478767395020e-01 1.828040033578872681e-01 3.518514037132263184e-01 -8.859851956367492676e-02 -1.582884043455123901e-01 -9.921003878116607666e-02 -4.892721772193908691e-02 5.476520955562591553e-02 3.073582053184509277e-02 -1.332320719957351685e-01 1.429351121187210083e-01 4.690093453973531723e-03 1.266808360815048218e-01 8.716394007205963135e-02 1.874645799398422241e-01 3.109722398221492767e-03 1.828052401542663574e-01 -1.478375941514968872e-01 2.108458988368511200e-02 -3.790387213230133057e-01 2.309371158480644226e-02 2.758089900016784668e-01 -7.739011943340301514e-02 2.421635687351226807e-01 8.217497915029525757e-02 1.506401300430297852e-01 -3.633019626140594482e-01
2.968794666230678558e-02 -1.759991049766540527e-01 -3.000547587871551514e-01 1.553270518779754639e-01 2.352109104394912720e-01 -2.014121226966381073e-02 5.895860120654106140e-02 2.703750729560852051e-01 -1.460638362914323807e-02 1.575722545385360718e-01 3.072322905063629150e-01 1.220682635903358459e-01 -1.618877649307250977e-01 -1.997398026287555695e-02 -4.236476495862007141e-02 5.314844846725463867e-02 -3.095206432044506073e-02 1.656345129013061523e-01 4.007457196712493896e-02 1.936212331056594849e-01 1.966266781091690063e-01 9.794853627681732178e-02 -4.912354648113250732e-01 7.864701747894287109e-02 -1.428087949752807617e-01 -1.548340320587158203e-01 -3.445788472890853882e-02 2.192620337009429932e-01 1.517597287893295288e-01 -1.859206110239028931e-01 1.259209215641021729e-01 -1.605860292911529541e-01
2.896689176559448242e-01 -2.766517102718353271e-01 -3.394771516323089600e-01 -1.316967755556106567e-01 1.177486255764961243e-01 3.274500072002410889e-01 1.944451779127120972e-01 4.904535412788391113e-02 7.030674815177917480e-02 -2.739398479461669922e-01 -1.650774478912353516e-01 7.536111027002334595e-02 -1.165367141366004944e-01 1.192823201417922974e-01 2.251168787479400635e-01 8.870930969715118408e-02 -5.704662203788757324e-02 1.524524986743927002e-01 2.677525579929351807e-01 1.702267974615097046e-01 -6.034732982516288757e-02 1.355502158403396606e-01 -2.329449802637100220e-01 4.832019621971994638e-04 -3.009963221848011017e-02 1.663251407444477081e-02 -2.937631607055664062e-01 -3.181675449013710022e-02 -7.271966431289911270e-03 -1.156635880470275879e-01 1.915660798549652100e-01 -6.578925251960754395e-02
-6.224857643246650696e-02 -4.621912539005279541e-02 -3.919184207916259766e-01 -8.254419267177581787e-02 -1.485369503498077393e-01 2.995340228080749512e-01 6.939582526683807373e-02 2.366908788681030273e-01 -1.669958084821701050e-01 -1.621533036231994629e-01 -3.193806111812591553e-01 -2.274257391691207886e-01 7.913620769977569580e-02 -2.616895139217376709e-01 -1.145988851785659790e-01 -8.696682751178741455e-02 9.966734796762466431e-02 5.189942941069602966e-02 5.103738605976104736e-02 -1.433748286217451096e-02 -1.075656525790691376e-02 1.922295242547988892e-01 -2.576523125171661377e-01 4.067691266536712646e-01 1.096086278557777405e-01 2.699954807758331299e-02 1.147352829575538635e-01 2.758048661053180695e-02 1.102715060114860535e-01 1.202820800244808197e-02 -1.590373516082763672e-01 -9.480953961610794067e-02
-7.642296701669692993e-02 -7.473611086606979370e-02 9.648752212524414062e-02 2.705099284648895264e-01 -2.574414014816284180e-01 2.189226448535919189e-01 3.471168577671051025e-01 1.851347535848617554e-01 -8.086239546537399292e-02 -8.537734299898147583e-02 2.024935930967330933e-02 1.120593175292015076e-01 7.694451510906219482e-02 -3.061812184751033783e-02 -4.380138963460922241e-02 -2.760672196745872498e-02 -1.109498590230941772e-01 -7.769452035427093506e-02 5.273836106061935425e-02 -7.922896742820739746e-02 -1.781287193298339844e-01 3.484742045402526855e-01 -3.367713093757629395e-01 1.381152123212814331e-01 -1.533353477716445923e-01 -8.198022842407226562e-02 3.266371786594390869e-01 9.775410592555999756e-02 6.716306507587432861e-02 -1.448174715042114258e-01 3.132701516151428223e-01 -1.327601224184036255e-01
-4.074426367878913879e-02 -1.370440423488616943e-01 -2.878602147102355957e-01 -9.081064909696578979e-02 -1.202457994222640991e-01 3.867805302143096924e-01 -2.517856955528259277e-01 1.792399883270263672e-01 -6.625201553106307983e-02 -3.734935075044631958e-03 -7.492941617965698242e-02 -3.879525884985923767e-02 1.203388422727584839e-01 -1.175289899110794067e-01 2.493612170219421387e-01 1.310151442885398865e-02 2.254488617181777954e-01 2.679055333137512207e-01 3.316234350204467773e-01 -2.097153812646865845e-01 -1.082816943526268005e-01 1.206724643707275391e-01 -3.535617589950561523e-01 -1.457210183143615723e-01 -8.052972704172134399e-02 -6.897082179784774780e-02 2.138159796595573425e-02 1.127488985657691956e-01 9.001816809177398682e-02 1.416544616222381592e-01 1.477461904287338257e-01 -5.661650747060775757e-02
1.233014240860939026e-01 -1.254609525203704834e-01 4.122354835271835327e-02 -1.075622364878654480e-01 -1.422115564346313477e-01 3.711612820625305176e-01 1.877237558364868164e-01 2.840413749217987061e-01 -1.713889092206954956e-01 -9.826075285673141479e-02 2.999863587319850922e-02 1.191984713077545166e-01 -4.501534625887870789e-02 -6.464608013629913330e-02 -2.197231948375701904e-01 2.691534161567687988e-01 -2.652701735496520996e-01 2.023156583309173584e-01 1.822552680969238281e-01 2.609282135963439941e-01 2.508013546466827393e-01 1.914185583591461182e-01 -6.133176013827323914e-02 6.740022450685501099e-02 -6.011869385838508606e-02 1.785763353109359741e-02 -3.897467860952019691e-03 -4.280488938093185425e-02 1.827813982963562012e-01 6.208389997482299805e-02 1.341887563467025757e-01 -3.454273343086242676e-01
1.437083929777145386e-01 -5.012012273073196411e-02 -2.455992847681045532e-01 -2.385476231575012207e-01 -2.047186195850372314e-01 2.154731452465057373e-01 8.343953639268875122e-02 3.483626246452331543e-01 3.537322953343391418e-02 -1.290878653526306152e-01 -1.858210004866123199e-02 -2.572198808193206787e-01 -7.815071195363998413e-02 -4.719081893563270569e-02 1.382194310426712036e-01 7.650776207447052002e-02 9.861908107995986938e-02 -1.225434895604848862e-02 1.983468830585479736e-01 6.027955561876296997e-02 -8.102897554636001587e-02 4.063372015953063965e-01 -1.784895807504653931e-01 -9.448137134313583374e-02 -1.730338484048843384e-01 -6.077837198972702026e-02 1.081790924072265625e-01 1.347582489252090454e-01 3.995603322982788086e-01 3.357999771833419800e-02 1.146541088819503784e-01 1.500311940908432007e-01
2.682333588600158691e-01 -2.364138215780258179e-01 -1.142445430159568787e-01 7.289027329534292221e-03 -2.938864529132843018e-01 5.269042253494262695e-01 1.750423014163970947e-02 1.848905831575393677e-01 -4.787307605147361755e-02 7.365771383047103882e-02 -2.687106430530548096e-01 -5.563957616686820984e-02 -5.695040151476860046e-02 4.195220768451690674e-03 9.724049270153045654e-02 4.316204041242599487e-02 -1.325458940118551254e-02 2.333281189203262329e-01 1.079156622290611267e-01 7.046857476234436035e-02 -1.573803424835205078e-01 4.535677284002304077e-02 -2.465560734272003174e-01 -1.579279452562332153e-01 -1.590956300497055054e-01 2.041221782565116882e-02 5.530614033341407776e-02 2.407814711332321167e-01 -1.249700337648391724e-01 7.577754557132720947e-03 4.611822310835123062e-03 -2.769893407821655273e-01
-5.936980992555618286e-02 -3.603319078683853149e-02 -3.680943250656127930e-01 -1.593167930841445923e-01 -1.669687181711196899e-01 4.341841936111450195e-01 8.268457651138305664e-02 2.499879598617553711e-01 -2.318773418664932251e-01 -2.113948315382003784e-01 -5.905752629041671753e-02 1.278845816850662231e-01 3.888610750436782837e-02 -7.645852863788604736e-02 -3.869069740176200867e-02 -2.649916801601648331e-03 1.382995396852493286e-01 6.307809799909591675e-02 3.148905560374259949e-02 8.534249849617481232e-03 -9.864207357168197632e-03 1.913271844387054443e-01 -7.630196213722229004e-02 4.691317081451416016e-01 -1.673882454633712769e-02 1.172189041972160339e-01 -8.832488954067230225e-02 -7.743462175130844116e-02 1.748431622982025146e-01 7.490933686494827271e-02 -1.382503658533096313e-01 -2.269903123378753662e-01
9.068302810192108154e-02 -4.295624792575836182e-02 -5.496994033455848694e-02 1.706561297178268433e-01 -4.023395478725433350e-01 6.396267563104629517e-02 -2.928939647972583771e-02 4.466753602027893066e-01 -5.573881044983863831e-02 4.053898155689239502e-02 -1.411498188972473145e-01 9.376192092895507812e-02 6.750819832086563110e-02 1.968165040016174316e-01 8.107385039329528809e-02 -5.877311527729034424e-02 -2.059293352067470551e-02 -2.872455120086669922e-01 9.721215814352035522e-02 3.825340900220908225e-05 -1.841202080249786377e-01 4.446555394679307938e-03 -4.744843542575836182e-01 2.146569192409515381e-01 -1.495686266571283340e-02 -9.258141368627548218e-02 -1.295433342456817627e-01 -7.767596095800399780e-02 3.979337960481643677e-02 3.850851953029632568e-02 4.639993980526924133e-02 -2.651571631431579590e-01
1.729274988174438477e-01 1.202202364802360535e-01 -2.007729262113571167e-01 -9.729010984301567078e-03 6.300073117017745972e-02 2.429496049880981445e-01 1.128038242459297180e-01 -2.113412134349346161e-02 -3.140008449554443359e-01 3.202177584171295166e-02 -5.010101571679115295e-02 9.796959906816482544e-02 1.407360583543777466e-01 4.129060208797454834e-01 -1.181137561798095703e-01 -1.729934103786945343e-02 -1.653516590595245361e-01 2.717062532901763916e-01 1.739103496074676514e-01 1.600640118122100830e-01 -1.590733528137207031e-01 2.607857286930084229e-01 -2.414495944976806641e-01 9.080337360501289368e-03 -4.712670575827360153e-03 4.136846587061882019e-02 1.277705878019332886e-01 -2.785256505012512207e-01 9.021538496017456055e-02 9.529158473014831543e-03 2.480045557022094727e-01 -2.206804305315017700e-01
1.617562919855117798e-01 -4.456954076886177063e-02 -1.407928168773651123e-01 -9.096900373697280884e-02 6.673280149698257446e-02 4.958377778530120850e-01 8.278770372271537781e-03 3.901835083961486816e-01 1.474784612655639648e-01 9.476725012063980103e-02 -2.096755355596542358e-01 -1.861343830823898315e-01 3.317231312394142151e-02 3.836093470454216003e-03 2.141342125833034515e-02 3.876335918903350830e-02 1.082916110754013062e-01 -6.045988574624061584e-02 3.990898430347442627e-01 -1.071195527911186218e-01 -4.402143508195877075e-02 3.655363321304321289e-01 -3.782312944531440735e-02 -8.868287317454814911e-03 -7.799544930458068848e-02 6.411565840244293213e-02 3.527742996811866760e-02 1.711315065622329712e-01 4.986642673611640930e-02 -1.023972555994987488e-01 1.508041173219680786e-01 -1.705331504344940186e-01
3.537875413894653320e-01 -1.455327272415161133e-01 -1.145815923810005188e-01 -3.530065342783927917e-02 -1.380276232957839966e-01 4.954832494258880615e-01 1.728112846612930298e-01 2.149221301078796387e-01 -8.667109161615371704e-02 -3.714365884661674500e-03 -1.979243755340576172e-01 -8.265990763902664185e-02 -6.982085853815078735e-02 -2.932767197489738464e-02 -3.441506251692771912e-02 8.242142200469970703e-02 2.472223713994026184e-02 9.346123784780502319e-02 -2.731245197355747223e-02 9.682361781597137451e-02 -1.465964764356613159e-01 5.046888589859008789e-01 -6.541914492845535278e-02 -5.397540330886840820e-02 -1.231312826275825500e-01 5.303279031068086624e-03 6.550169736146926880e-02 1.584796756505966187e-01 1.979319006204605103e-01 7.374603301286697388e-02 1.903545707464218140e-01 -5.582491308450698853e-02
-1.687914431095123291e-01 2.197475917637348175e-02 -1.640024632215499878e-01 -1.593671180307865143e-02 -3.712337017059326172e-01 1.724912226200103760e-01 1.417130827903747559e-01 1.343388408422470093e-01 -1.414892822504043579e-01 1.672801375389099121e-01 -3.024945855140686035e-01 2.819298766553401947e-02 -8.705389499664306641e-02 9.542223066091537476e-02 -1.185976639389991760e-01 -2.112368941307067871e-01 -3.010271787643432617e-01 -2.066208422183990479e-01 2.775676250457763672e-01 1.228244155645370483e-01 4.802674427628517151e-02 -7.900487631559371948e-02 -3.205053210258483887e-01 1.857603490352630615e-01 4.347547516226768494e-02 -2.206902056932449341e-01 -9.188424795866012573e-02 1.833269931375980377e-02 -6.606093049049377441e-02 -1.534437984228134155e-01 2.006753236055374146e-01 -1.540714800357818604e-01
7.579312473535537720e-02 6.915904581546783447e-02 -1.199426781386137009e-02 1.571464166045188904e-02 -3.903093338012695312e-01 9.858803451061248779e-02 1.028833165764808655e-01 1.119947358965873718e-01 1.597705334424972534e-01 4.047952219843864441e-02 -8.752842992544174194e-02 1.910608708858489990e-01 8.798426389694213867e-02 4.432046040892601013e-02 9.779592603445053101e-02 1.741626486182212830e-02 -4.804933071136474609e-02 -1.523256897926330566e-01 -6.628417223691940308e-02 -5.694622918963432312e-02 -2.274480909109115601e-01 2.220555245876312256e-01 -4.758690893650054932e-01 9.672399610280990601e-02 -8.439423143863677979e-02 -2.040098160505294800e-01 1.669543236494064331e-01 2.738757431507110596e-01 3.282657861709594727e-01 -1.846283972263336182e-01 6.680856645107269287e-02 -2.122710645198822021e-01
5.927772447466850281e-02 -3.806441649794578552e-02 -5.334410816431045532e-02 7.626567035913467407e-02 -5.234139412641525269e-02 1.893631219863891602e-01 1.639611870050430298e-01 4.386993050575256348e-01 -1.121850162744522095e-01 -2.453551888465881348e-01 1.019270718097686768e-01 9.487078525125980377e-03 3.950085490942001343e-02 2.123696208000183105e-01 -1.764109730720520020e-01 -1.402874290943145752e-01 -1.431897133588790894e-01 -2.269731462001800537e-02 4.722592532634735107e-01 5.759626626968383789e-02 -1.606269329786300659e-01 1.048811152577400208e-02 -4.695304483175277710e-02 1.102376431226730347e-01 8.229167759418487549e-02 -2.459896802902221680e-01 1.300089955329895020e-01 1.858972162008285522e-01 -5.832531303167343140e-02 1.975687742233276367e-01 2.919290065765380859e-01 -1.169494241476058960e-01
7.193925976753234863e-02 1.305058449506759644e-01 -3.426550626754760742e-01 -4.750330746173858643e-02 -5.747731402516365051e-02 5.237029790878295898e-01 6.637033075094223022e-02 2.584492862224578857e-01 4.572562500834465027e-02 -4.721126332879066467e-02 -9.940683841705322266e-02 -1.391734033823013306e-01 -2.334147840738296509e-01 9.266012907028198242e-02 1.406917721033096313e-01 -1.794958561658859253e-01 -2.704844065010547638e-02 -9.444911777973175049e-02 2.617498338222503662e-01 1.734818369150161743e-01 1.043266728520393372e-01 2.766530215740203857e-01 -9.919966012239456177e-02 -5.101205781102180481e-02 -1.157974228262901306e-01 -1.572406142950057983e-01 -4.967530444264411926e-02 2.097113877534866333e-01 1.971378922462463379e-01 -1.612373292446136475e-01 7.840009406208992004e-03 5.545218661427497864e-02
-4.220611602067947388e-02 7.425045222043991089e-02 -2.134450674057006836e-01 -1.534144282341003418e-01 -1.488531231880187988e-01 1.463719457387924194e-01 7.078962028026580811e-02 4.700250178575515747e-02 -1.450524330139160156e-01 -8.878548443317413330e-02 6.689172983169555664e-02 -6.394800543785095215e-02 3.353272080421447754e-01 1.695694774389266968e-01 -9.572925418615341187e-02 -1.523993760347366333e-01 -3.869590908288955688e-02 -8.659316599369049072e-02 2.753680050373077393e-01 -1.184618994593620300e-01 1.848886013031005859e-01 2.257137000560760498e-01 -3.885616660118103027e-01 1.773918420076370239e-01 6.552557647228240967e-02 -1.460171490907669067e-01 -3.222714066505432129e-01 1.855600774288177490e-01 -1.847887039184570312e-01 9.836191684007644653e-02 2.943689525127410889e-01 -3.029202111065387726e-02
-9.654270857572555542e-02 1.023565605282783508e-01 -6.896092742681503296e-02 4.634094610810279846e-02 -1.979825198650360107e-01 3.512673079967498779e-01 -9.709923714399337769e-02 1.387394517660140991e-01 -4.879213497042655945e-02 -2.496325373649597168e-01 -2.437858432531356812e-01 6.152199581265449524e-02 7.420252263545989990e-02 -1.629886403679847717e-02 -1.677228659391403198e-01 -6.051954627037048340e-02 -1.494297981262207031e-01 2.507880628108978271e-01 1.749625951051712036e-01 4.514968022704124451e-02 4.919162765145301819e-02 8.573430776596069336e-02 -4.757845997810363770e-01 1.865511238574981689e-01 3.304432705044746399e-02 -1.845697164535522461e-01 -8.818107098340988159e-02 3.657502532005310059e-01 -9.046115726232528687e-02 1.639562100172042847e-01 1.261735260486602783e-01 -7.041159085929393768e-03
-4.542091116309165955e-02 -6.885881721973419189e-02 -2.431553155183792114e-01 -8.007971197366714478e-02 1.169062629342079163e-01 2.654621303081512451e-01 -3.996736370027065277e-03 1.013615578413009644e-01 -2.032001614570617676e-01 -1.223165094852447510e-01 4.901171848177909851e-02 -1.626274287700653076e-01 4.424206912517547607e-01 1.417180746793746948e-01 -7.967724651098251343e-02 -5.165562406182289124e-02 -2.742146141827106476e-03 -1.128260195255279541e-01 2.943823635578155518e-01 2.493364177644252777e-02 2.394916564226150513e-01 1.749439388513565063e-01 -3.020515739917755127e-01 1.595013886690139771e-01 1.030901968479156494e-01 -2.889449596405029297e-01 -1.342482268810272217e-01 1.510797441005706787e-01 -1.824337393045425415e-01 -4.313735291361808777e-02 2.041653543710708618e-01 -8.272997289896011353e-02
-7.196523249149322510e-02 1.688545793294906616e-01 -3.161120414733886719e-02 -1.362331360578536987e-01 -1.457945853471755981e-01 1.580526381731033325e-01 1.617614030838012695e-01 2.722394466400146484e-01 -3.554483056068420410e-01 -1.964985132217407227e-01 -4.919775947928428650e-02 -1.305652260780334473e-01 2.812123596668243408e-01 8.464596420526504517e-02 -3.579774871468544006e-02 4.195148870348930359e-02 -5.513872019946575165e-03 5.698415637016296387e-02 1.548137515783309937e-01 -1.015024632215499878e-01 -8.312649279832839966e-02 3.267768025398254395e-01 -3.216655254364013672e-01 -2.276605740189552307e-02 1.281637847423553467e-01 -3.322994410991668701e-01 -5.800198763608932495e-02 1.720951944589614868e-01 -7.263787835836410522e-02 1.852938681840896606e-01 2.577685713768005371e-01 -7.355649769306182861e-02
-7.718311622738838196e-03 1.161583047360181808e-02 -2.740756869316101074e-01 3.160469233989715576e-02 -3.864850476384162903e-02 1.113623753190040588e-01 2.451203167438507080e-01 2.433829009532928467e-01 5.663064494729042053e-02 -8.248001337051391602e-02 1.260441094636917114e-01 2.326981127262115479e-01 1.167492717504501343e-01 -4.456688091158866882e-02 -2.530922368168830872e-02 -3.817300200462341309e-01 7.413110882043838501e-02 -3.387939929962158203e-01 1.221187785267829895e-01 3.150261044502258301e-01 -2.009451538324356079e-01 -3.220192342996597290e-02 -3.367195129394531250e-01 1.385366022586822510e-01 4.217394627630710602e-03 -1.830962747335433960e-01 -1.344988495111465454e-01 1.622205376625061035e-01 1.815513223409652710e-01 -4.713470116257667542e-02 2.217489108443260193e-02 1.625202596187591553e-01
-1.684704124927520752e-01 1.529484242200851440e-01 -5.418920516967773438e-01 -9.347255527973175049e-02 -1.481145024299621582e-01 2.350993156433105469e-01 1.099525317549705505e-01 2.751600146293640137e-01 -1.700492352247238159e-01 -9.659348428249359131e-02 -1.538109779357910156e-01 8.852382004261016846e-02 5.570681020617485046e-02 -8.756458014249801636e-02 -4.549356549978256226e-02 -2.642064914107322693e-02 3.480749204754829407e-03 1.012436449527740479e-01 9.858969599008560181e-02 4.721154272556304932e-02 -1.047999598085880280e-02 8.497840166091918945e-02 -2.190476357936859131e-01 2.477180659770965576e-01 -1.740735918283462524e-01 9.760549664497375488e-02 -1.653650850057601929e-01 1.896750777959823608e-01 2.831397578120231628e-02 -2.285974174737930298e-01 -1.659777015447616577e-01 -2.736828327178955078e-01
2.350271195173263550e-01 -1.270990073680877686e-01 -1.959595382213592529e-01 5.035667493939399719e-02 -2.630607187747955322e-01 2.141870111227035522e-01 2.470453828573226929e-01 3.162779510021209717e-01 -6.792447715997695923e-02 3.562988713383674622e-03 -5.565535742789506912e-03 1.159326359629631042e-01 -8.874641731381416321e-03 -6.227009743452072144e-02 -3.078579306602478027e-01 -3.008423745632171631e-01 3.167474642395973206e-02 -2.101236432790756226e-01 5.756333936005830765e-03 3.298975229263305664e-01 1.394469011574983597e-02 2.064464092254638672e-01 -1.817257702350616455e-01 6.539478152990341187e-02 1.387869659811258316e-02 -2.566910386085510254e-01 -1.877201199531555176e-01 -3.086917661130428314e-02 1.101296301931142807e-02 2.123021632432937622e-01 -1.489984244108200073e-01 1.976368390023708344e-02
-3.346271812915802002e-02 -1.559834629297256470e-01 -1.979170441627502441e-01 -8.434650301933288574e-02 9.900731593370437622e-02 2.172341942787170410e-01 1.089058257639408112e-02 2.625579535961151123e-01 -7.045480608940124512e-02 -3.274299670010805130e-03 -5.218342412263154984e-03 3.393601626157760620e-02 3.075492382049560547e-01 1.671423017978668213e-01 -2.841928601264953613e-01 -3.124787509441375732e-01 -9.279101155698299408e-03 2.216764390468597412e-01 1.913778185844421387e-01 -1.220948770642280579e-01 1.147178262472152710e-01 7.047533243894577026e-02 -3.146736919879913330e-01 1.603063791990280151e-01 1.333273649215698242e-01 -3.037614524364471436e-01 -8.118490129709243774e-02 1.052786931395530701e-01 -1.078742295503616333e-01 -8.170431852340698242e-02 5.250409990549087524e-02 -3.205240964889526367e-01
2.689109146595001221e-01 6.376317888498306274e-02 -3.141443133354187012e-01 -8.892333507537841797e-02 1.315567921847105026e-02 2.948848307132720947e-01 -1.130591556429862976e-01 2.735465764999389648e-01 -1.889413595199584961e-02 7.228456437587738037e-02 1.619037240743637085e-01 1.411425173282623291e-01 2.674217820167541504e-01 -3.640964999794960022e-02 1.217985991388559341e-02 6.755001842975616455e-02 -4.448168724775314331e-02 -2.669109031558036804e-02 -1.363432258367538452e-01 1.830405928194522858e-02 1.376502588391304016e-02 1.325417459011077881e-01 -4.022061228752136230e-01 -2.418582588434219360e-01 1.798382997512817383e-01 3.522546291351318359e-01 -1.232892721891403198e-01 1.238057613372802734e-01 1.918867230415344238e-01 1.091775447130203247e-01 1.313144266605377197e-01 -2.109424583613872528e-02
2.133315354585647583e-01 -1.499142199754714966e-01 -2.838504314422607422e-01 -2.744605839252471924e-01 -2.215863764286041260e-01 3.113885223865509033e-01 -8.567178249359130859e-02 2.727261781692504883e-01 -1.410440504550933838e-01 -1.031228527426719666e-01 -8.159954100847244263e-02 -1.340778619050979614e-01 -7.550209015607833862e-02 1.011540815234184265e-01 1.798164248466491699e-01 -6.361077725887298584e-02 -6.468474864959716797e-02 5.104471743106842041e-02 2.568328678607940674e-01 2.528645657002925873e-02 2.448454201221466064e-01 2.977811098098754883e-01 -2.208689302206039429e-01 -1.106667593121528625e-01 -8.421214669942855835e-02 -2.174060093238949776e-03 1.515119522809982300e-01 3.642140328884124756e-02 3.358785212039947510e-01 -2.922463230788707733e-02 4.675884917378425598e-02 1.028497219085693359e-01
5.049406364560127258e-02 -1.212568767368793488e-02 -4.027457833290100098e-01 2.107792347669601440e-02 -1.422748863697052002e-01 2.441170811653137207e-01 -5.474227666854858398e-02 2.974585592746734619e-01 -1.619465500116348267e-01 -3.190673515200614929e-02 -1.762438565492630005e-01 -5.005911737680435181e-02 3.344269394874572754e-01 3.105015121400356293e-02 -6.886789202690124512e-02 -2.768599689006805420e-01 2.113320864737033844e-02 1.366917639970779419e-01 -1.318037789314985275e-02 3.670712187886238098e-02 -2.549186348915100098e-01 9.589415788650512695e-02 -3.259904086589813232e-01 -2.110413770424202085e-04 1.734776496887207031e-01 2.126570940017700195e-01 -1.507106423377990723e-01 2.466738224029541016e-01 -4.208359867334365845e-02 -1.086331307888031006e-01 -1.838874220848083496e-01 3.101247549057006836e-02
2.965744733810424805e-01 6.345643848180770874e-02 -2.290009409189224243e-01 -2.220012992620468140e-01 -1.218189448118209839e-01 2.604506909847259521e-01 6.917413324117660522e-02 2.428674250841140747e-01 3.458393365144729614e-02 -1.527661979198455811e-01 -3.532566502690315247e-02 -9.267739206552505493e-02 -3.614330291748046875e-02 3.514901921153068542e-02 -5.767595395445823669e-02 -1.117843389511108398e-01 4.340319335460662842e-02 6.312703341245651245e-02 3.710360229015350342e-01 -7.870485074818134308e-03 1.523116081953048706e-01 3.939273357391357422e-01 -1.315585970878601074e-01 -2.050376087427139282e-01 -2.970888093113899231e-02 -7.493689656257629395e-02 2.619957085698843002e-03 6.233089044690132141e-02 4.125992953777313232e-01 1.099642589688301086e-01 1.815604120492935181e-01 1.017094589769840240e-02
-1.395466271787881851e-02 4.338583722710609436e-02 -8.599845319986343384e-02 8.204285055398941040e-02 -1.540892273187637329e-01 3.846360146999359131e-01 -1.869105547666549683e-01 8.307187259197235107e-02 7.950326800346374512e-02 5.892971158027648926e-02 -8.698642253875732422e-02 -2.188677489757537842e-01 1.933922022581100464e-01 3.052702844142913818e-01 -1.608067750930786133e-01 1.928884088993072510e-01 1.959900110960006714e-01 5.969209223985671997e-02 2.537394165992736816e-01 5.901490524411201477e-02 -1.748624145984649658e-01 9.679803252220153809e-02 -3.690402507781982422e-01 3.448217511177062988e-01 1.344348862767219543e-02 8.220648020505905151e-02 6.509169191122055054e-02 -1.407166272401809692e-01 6.256777793169021606e-02 3.312640637159347534e-02 2.360212206840515137e-01 1.215598061680793762e-01
-8.648329973220825195e-02 1.337290257215499878e-01 6.177749484777450562e-02 -6.520844250917434692e-02 7.709142565727233887e-02 5.371340513229370117e-01 -2.931864187121391296e-02 3.040595725178718567e-02 -1.683025658130645752e-01 -1.650410294532775879e-01 -8.073385059833526611e-02 1.187021210789680481e-01 1.757223755121231079e-01 -7.560143247246742249e-03 -2.442450225353240967e-01 -4.750469326972961426e-02 -7.087904959917068481e-02 1.035503223538398743e-01 3.016254603862762451e-01 1.189685463905334473e-01 4.045576602220535278e-02 -1.996883377432823181e-02 -4.343142509460449219e-01 6.278688460588455200e-02 3.636717796325683594e-03 -1.480174958705902100e-01 -1.964993029832839966e-01 1.979601085186004639e-01 5.130249261856079102e-02 2.479279786348342896e-01 1.254758089780807495e-01 -7.910094410181045532e-02
4.412076175212860107e-01 -1.611253917217254639e-01 -3.234329223632812500e-01 -2.630998007953166962e-02 -2.052807956933975220e-01 3.051035106182098389e-01 3.092494904994964600e-01 3.632325828075408936e-01 -6.440293043851852417e-02 -3.578157722949981689e-02 -3.228705227375030518e-01 4.829226993024349213e-03 1.987901702523231506e-02 -2.478280663490295410e-01 -8.749096840620040894e-02 -5.243619903922080994e-03 -8.890299499034881592e-02 -1.877550967037677765e-03 -2.562160231173038483e-02 4.616310819983482361e-02 -3.894141316413879395e-02 1.402330249547958374e-01 -1.376020163297653198e-01 9.168084710836410522e-02 -1.536033749580383301e-01 1.861057942733168602e-03 3.567585721611976624e-02 1.151095628738403320e-01 -8.054388314485549927e-02 6.934478133916854858e-02 4.063864424824714661e-02 -1.476313620805740356e-01
7.290543522685766220e-03 -1.881188452243804932e-01 -1.217203494161367416e-02 9.863296523690223694e-03 -4.328729808330535889e-01 1.160704940557479858e-01 6.618123501539230347e-02 4.524028301239013672e-01 -4.001614172011613846e-03 2.377960085868835449e-02 2.174733728170394897e-01 -1.283309608697891235e-01 6.411379575729370117e-02 1.700639352202415466e-02 -5.203387141227722168e-02 -1.028949469327926636e-01 -1.032045409083366394e-01 -2.816362082958221436e-01 1.320557445287704468e-01 1.881071627140045166e-01 -2.661787271499633789e-01 7.566772401332855225e-02 -3.298157155513763428e-01 9.706328809261322021e-02 -1.765912324190139771e-01 -5.759996548295021057e-02 -1.654378920793533325e-01 -1.139066834002733231e-02 1.863507628440856934e-01 5.494858324527740479e-02 1.311475634574890137e-01 -1.336273550987243652e-01
3.072974681854248047e-01 -8.746003732085227966e-03 -3.010404855012893677e-02 2.908356022089719772e-03 1.100833117961883545e-01 2.998153269290924072e-01 2.454929798841476440e-01 8.884163200855255127e-02 -6.630146503448486328e-02 -3.388680815696716309e-01 2.511807680130004883e-01 3.455961495637893677e-02 -2.859973348677158356e-02 1.767565608024597168e-01 -2.977395057678222656e-02 1.230294704437255859e-01 9.291568398475646973e-02 -1.012927368283271790e-01 1.701805591583251953e-01 4.074966907501220703e-01 -5.573990195989608765e-02 1.309585124254226685e-01 -3.021796345710754395e-01 6.863789260387420654e-02 -2.790803276002407074e-02 -9.642176330089569092e-02 -1.676085442304611206e-01 -1.834126710891723633e-01 3.118863999843597412e-01 2.041167207062244415e-02 -3.533907607197761536e-02 4.331351444125175476e-02
9.696701169013977051e-02 1.074417307972908020e-01 1.509730815887451172e-01 1.807460784912109375e-01 -3.271379768848419189e-01 1.797993034124374390e-01 -4.075912386178970337e-02 2.817625403404235840e-01 -1.174449250102043152e-01 -7.622952014207839966e-02 -2.116584032773971558e-01 6.953742355108261108e-02 1.791198104619979858e-01 -5.730669572949409485e-02 -1.047127097845077515e-01 1.701048202812671661e-02 2.380460500717163086e-03 -2.579201459884643555e-01 1.012235954403877258e-01 -3.410539031028747559e-02 1.933479607105255127e-01 3.831699118018150330e-02 -4.972459971904754639e-01 9.507007151842117310e-02 1.317966431379318237e-01 -1.599428504705429077e-01 -3.521104576066136360e-03 4.842808842658996582e-02 -2.161829769611358643e-01 -3.150966018438339233e-02 3.363613486289978027e-01 8.985629677772521973e-02
-8.174867928028106689e-02 1.621526479721069336e-01 -1.674153842031955719e-02 -1.273194849491119385e-01 -8.632620424032211304e-02 2.035186886787414551e-01 2.161989957094192505e-01 2.232605218887329102e-01 -2.181446850299835205e-01 -1.437065899372100830e-01 1.557720005512237549e-01 4.302290827035903931e-02 1.954398900270462036e-01 1.492106318473815918e-01 1.093533337116241455e-01 -1.734974384307861328e-01 5.244218558073043823e-02 -1.892212480306625366e-01 1.558578610420227051e-01 -2.888856921344995499e-03 -8.878394216299057007e-02 1.468437314033508301e-01 -3.941564559936523438e-01 1.538444012403488159e-01 -3.726327419281005859e-02 -3.590024113655090332e-01 -5.830085650086402893e-02 2.515674233436584473e-01 -2.005242109298706055e-01 -3.157419711351394653e-02 2.747564315795898438e-01 -1.523706167936325073e-01
1.773078143596649170e-01 -2.366797067224979401e-02 -4.933250248432159424e-01 -8.015467971563339233e-02 -1.483165621757507324e-01 2.208182960748672485e-01 -4.688968881964683533e-02 1.910384893417358398e-01 2.725497484207153320e-01 -3.890520019922405481e-04 -2.079430967569351196e-01 -6.063776090741157532e-02 -5.630030110478401184e-02 -2.964560315012931824e-02 -1.347575802356004715e-02 2.367973327636718750e-01 1.034270599484443665e-01 9.231927245855331421e-02 2.557874023914337158e-01 1.789581477642059326e-01 -3.275304287672042847e-02 3.290031254291534424e-01 -1.530364155769348145e-01 3.165028989315032959e-02 -5.172480270266532898e-02 7.040055841207504272e-02 -1.628685593605041504e-01 -1.230121124535799026e-02 2.752708494663238525e-01 1.042610108852386475e-01 1.613882631063461304e-01 -1.727423071861267090e-01
1.038241293281316757e-02 8.129241317510604858e-02 -3.726300299167633057e-01 -1.156512275338172913e-01 -1.957455426454544067e-01 3.590506687760353088e-02 2.235939800739288330e-01 3.514593839645385742e-01 2.640191018581390381e-01 -1.227695792913436890e-01 2.705466933548450470e-02 6.037425994873046875e-02 1.867253035306930542e-01 1.193969026207923889e-01 -1.535125970840454102e-01 -3.603779971599578857e-01 -6.603863090276718140e-02 1.229560822248458862e-01 1.647879034280776978e-01 2.639183998107910156e-01 -1.135602071881294250e-01 -1.512559801340103149e-01 -2.728492021560668945e-01 -3.956487402319908142e-03 -1.660434454679489136e-01 -1.614463329315185547e-01 -9.310114383697509766e-02 -6.829573307186365128e-03 1.800441145896911621e-01 -1.486769784241914749e-02 1.109790056943893433e-01 -4.888071119785308838e-02
9.227196127176284790e-02 -3.603427857160568237e-02 -1.541132032871246338e-01 -1.378407031297683716e-01 -2.660331130027770996e-01 3.520636856555938721e-01 -8.780279010534286499e-02 3.268930613994598389e-01 4.437643662095069885e-02 -2.395953685045242310e-01 2.303050830960273743e-02 -7.808258384466171265e-02 -1.237884722650051117e-02 -5.491777136921882629e-02 8.658792078495025635e-02 -3.963492438197135925e-02 -4.432561621069908142e-02 -1.382114440202713013e-01 3.314742445945739746e-01 6.329575926065444946e-02 2.834582142531871796e-02 2.532513439655303955e-01 -2.778007984161376953e-01 -3.728300631046295166e-01 -2.845624685287475586e-01 3.785576671361923218e-02 8.751396089792251587e-02 8.874971419572830200e-02 1.601984351873397827e-01 -1.187931895256042480e-01 3.858802095055580139e-02 -6.806622445583343506e-02
2.509556114673614502e-01 -6.437005102634429932e-02 -1.941648423671722412e-01 -1.212396845221519470e-01 -3.147499263286590576e-02 2.677806913852691650e-01 1.403310447931289673e-01 4.461361467838287354e-01 5.780151113867759705e-02 -2.895188629627227783e-01 -1.240438967943191528e-01 1.250446736812591553e-01 -4.463875293731689453e-02 -9.065368026494979858e-02 -8.611275255680084229e-02 4.561280831694602966e-02 -1.628477275371551514e-01 3.859975561499595642e-02 -1.052334811538457870e-02 1.030903011560440063e-01 2.445815652608871460e-01 3.140243589878082275e-01 -2.049617320299148560e-01 -1.596428602933883667e-01 -1.578087806701660156e-01 -1.498424112796783447e-01 2.882025837898254395e-01 1.433671712875366211e-01 1.830245405435562134e-01 -1.992838457226753235e-02 1.394273620098829269e-02 -3.774083405733108521e-02
1.466023027896881104e-01 -2.043219655752182007e-02 -3.274531960487365723e-01 -1.784719824790954590e-01 -7.703878730535507202e-02 3.444242179393768311e-01 -2.364925667643547058e-02 -2.133036404848098755e-01 -8.424509316682815552e-03 -2.244719304144382477e-02 -1.510233581066131592e-01 -2.506486475467681885e-01 6.739455461502075195e-02 1.997918188571929932e-01 4.479487612843513489e-02 1.012161895632743835e-01 4.084338992834091187e-02 3.066217340528964996e-02 2.460883408784866333e-01 -6.778793781995773315e-02 2.845670841634273529e-02 8.491569198668003082e-03 -5.874755978584289551e-01 2.100523188710212708e-02 2.101584821939468384e-01 -5.465150624513626099e-02 -9.938579797744750977e-02 2.205825224518775940e-02 3.838931661448441446e-05 -2.080430388450622559e-01 -8.256512880325317383e-02 -6.036348640918731689e-02
1.037859097123146057e-01 2.830282747745513916e-01 -5.160537734627723694e-02 -1.399224847555160522e-01 -1.391590982675552368e-01 2.156513184309005737e-01 1.676167547702789307e-01 2.072985470294952393e-01 -2.205985188484191895e-01 -2.341736406087875366e-01 2.217152416706085205e-01 1.183813214302062988e-01 -2.587604336440563202e-02 5.180694907903671265e-02 -1.920993812382221222e-02 -1.489277333021163940e-01 1.111723408102989197e-01 1.702373730950057507e-03 5.030035972595214844e-02 -1.047555208206176758e-01 -2.136915922164916992e-01 6.161978095769882202e-02 -4.575423896312713623e-01 -4.860495403409004211e-02 -7.665248960256576538e-02 -2.787930071353912354e-01 2.900590598583221436e-01 1.561213731765747070e-01 -2.852498181164264679e-02 2.345703542232513428e-02 2.609030306339263916e-01 -9.375582635402679443e-02
4.678608179092407227e-01 -1.887169927358627319e-01 -1.154704168438911438e-01 1.089033335447311401e-01 2.108727991580963135e-01 2.184434980154037476e-01 2.369825690984725952e-01 1.667846292257308960e-01 9.230825118720531464e-03 -6.248904764652252197e-02 1.798547655344009399e-01 -3.513349220156669617e-02 -3.718016669154167175e-02 -2.398218959569931030e-01 -1.435317681171000004e-03 -4.937990102916955948e-03 2.064146399497985840e-01 -8.222510665655136108e-02 1.528955250978469849e-01 2.559701800346374512e-01 4.673608392477035522e-02 2.248577326536178589e-01 -3.239468336105346680e-01 1.089640706777572632e-01 2.412362955510616302e-02 1.676653772592544556e-01 -1.519551575183868408e-01 6.408495455980300903e-02 1.448458284139633179e-01 -1.578600406646728516e-01 7.393375784158706665e-02 -1.804374754428863525e-01
7.613497972488403320e-02 -1.004891749471426010e-02 -3.106935024261474609e-01 -2.791005969047546387e-01 -1.677163690328598022e-02 2.418123334646224976e-01 1.833546757698059082e-01 2.330965921282768250e-02 -1.642820388078689575e-01 1.896751672029495239e-01 1.055809929966926575e-01 1.308830082416534424e-01 2.296774387359619141e-01 -1.948515921831130981e-01 7.159525156021118164e-02 2.569885551929473877e-01 -1.973113119602203369e-01 1.404810100793838501e-01 2.249604612588882446e-01 1.942376643419265747e-01 -1.111924573779106140e-01 2.239667177200317383e-01 -2.247277945280075073e-01 1.023111492395401001e-01 -1.547685563564300537e-01 -3.152345120906829834e-02 -1.156453415751457214e-01 -3.897824510931968689e-02 2.047452181577682495e-01 5.183708388358354568e-03 2.412744760513305664e-01 -2.512551546096801758e-01
3.035783171653747559e-01 -8.066791296005249023e-02 -1.050069555640220642e-01 7.492695003747940063e-02 -2.136801332235336304e-01 3.368309438228607178e-01 1.089403331279754639e-01 1.108901500701904297e-01 -2.482518702745437622e-01 2.137895077466964722e-01 -3.348236680030822754e-01 -1.565601527690887451e-01 6.242691539227962494e-03 -1.201187148690223694e-01 -6.535892933607101440e-02 1.648214161396026611e-01 1.351034492254257202e-01 1.239032596349716187e-01 6.624154001474380493e-02 -5.631818436086177826e-03 -1.909413188695907593e-01 2.374122887849807739e-01 -2.900100052356719971e-01 -5.285949259996414185e-02 -8.639244735240936279e-02 -8.021619170904159546e-02 1.618047654628753662e-01 3.043289780616760254e-01 4.929772764444351196e-02 1.637946628034114838e-02 1.490963101387023926e-01 -1.902215927839279175e-01
5.204885080456733704e-02 2.617286443710327148e-01 -8.628324419260025024e-02 -2.777397930622100830e-01 -1.801189631223678589e-01 3.567347228527069092e-01 9.318516403436660767e-02 3.047062456607818604e-02 -3.358193635940551758e-01 2.051572203636169434e-01 1.101469025015830994e-01 2.697066962718963623e-01 3.074159920215606689e-01 -2.580774016678333282e-02 -1.203307360410690308e-01 9.854511916637420654e-02 1.257348656654357910e-01 9.409401565790176392e-02 3.050678670406341553e-01 1.672181189060211182e-01 -2.831715345382690430e-02 1.152746081352233887e-01 -1.971630454063415527e-01 1.836542189121246338e-01 1.042917091399431229e-02 5.241810530424118042e-02 -2.314375340938568115e-02 -4.229287058115005493e-02 6.035485770553350449e-03 -1.236897706985473633e-01 -6.077747326344251633e-03 -2.507072687149047852e-01
-2.565400861203670502e-02 6.567678879946470261e-03 1.489237546920776367e-01 -1.348005980253219604e-02 2.387465089559555054e-01 1.531067043542861938e-01 1.318584978580474854e-01 2.543662488460540771e-01 6.341914087533950806e-02 -2.766124010086059570e-01 1.744890771806240082e-02 -1.128828153014183044e-01 1.774629205465316772e-01 -6.213098019361495972e-02 2.876822650432586670e-01 -2.880461513996124268e-01 -9.195776283740997314e-02 -1.771535873413085938e-01 1.837371885776519775e-01 4.406749457120895386e-02 -1.410638689994812012e-01 1.656910032033920288e-01 -5.034192204475402832e-01 2.255935668945312500e-01 -4.443404078483581543e-02 -2.346185445785522461e-01 -5.909040197730064392e-02 -4.353276267647743225e-02 -5.473326891660690308e-02 -5.563419684767723083e-02 1.438789814710617065e-01 -5.765403062105178833e-02
3.949262574315071106e-02 1.415214091539382935e-01 -2.915390133857727051e-01 -1.428573280572891235e-01 -1.566264778375625610e-02 2.130891680717468262e-01 4.472584649920463562e-02 1.032581254839897156e-01 -4.628435969352722168e-01 -2.519723959267139435e-03 -3.543550372123718262e-01 -6.683342158794403076e-02 5.341598019003868103e-02 -8.660704642534255981e-02 -2.044002413749694824e-01 -1.812378764152526855e-01 3.061106614768505096e-02 5.965987220406532288e-02 1.729329675436019897e-01 2.784387469291687012e-01 8.242470026016235352e-02 -9.887928515672683716e-02 -4.211465716361999512e-01 1.225937977433204651e-01 6.120136752724647522e-02 6.573667377233505249e-02 -9.733193367719650269e-02 2.519845403730869293e-02 9.567703306674957275e-02 1.550338119268417358e-01 -1.086514219641685486e-01 -3.719278052449226379e-02
3.090009689331054688e-01 -1.058955118060112000e-01 2.382226288318634033e-02 4.925986751914024353e-02 -1.518644094467163086e-01 3.260671198368072510e-01 -1.614926196634769440e-02 2.084072381258010864e-01 -1.556394249200820923e-01 2.037238478660583496e-01 -4.378873705863952637e-01 -1.294859796762466431e-01 -1.230325270444154739e-02 -3.082216950133442879e-03 8.390077389776706696e-03 -3.600927442312240601e-02 -1.008588224649429321e-01 -7.905682921409606934e-02 1.405243724584579468e-01 7.772965729236602783e-02 -1.444018185138702393e-01 3.846396505832672119e-01 -1.755323857069015503e-01 -7.287661731243133545e-02 -1.268784403800964355e-01 9.779085218906402588e-02 -1.073520481586456299e-01 3.297046422958374023e-01 -1.408833730965852737e-02 -3.774404525756835938e-02 1.026800945401191711e-01 -1.904631257057189941e-01
-1.332707703113555908e-01 5.149691179394721985e-02 -9.192161262035369873e-02 1.036019027233123779e-01 1.803760603070259094e-02 1.040465459227561951e-01 -2.931737154722213745e-02 2.202544063329696655e-01 -4.962944239377975464e-02 -2.073372453451156616e-01 -1.014161258935928345e-01 3.105555474758148193e-01 1.988384127616882324e-01 -2.515566907823085785e-02 -2.728326022624969482e-01 -2.855868935585021973e-01 9.873636066913604736e-02 -7.840744405984878540e-02 3.428833186626434326e-01 2.989626824855804443e-01 -1.179347932338714600e-01 9.939800947904586792e-03 -2.424366325139999390e-01 1.127116531133651733e-01 -1.304505616426467896e-01 1.142237111926078796e-01 -9.968592226505279541e-02 3.120009899139404297e-01 -1.414287276566028595e-02 4.685755074024200439e-02 3.093844652175903320e-01 -8.798161894083023071e-02
7.956916093826293945e-02 1.693667918443679810e-01 -1.267925947904586792e-01 2.094834148883819580e-01 -2.668145895004272461e-01 3.351219296455383301e-01 2.176921814680099487e-01 1.050425171852111816e-01 1.902873395010828972e-03 -6.597572565078735352e-02 8.268320001661777496e-03 -3.400064539164304733e-03 1.428337395191192627e-01 2.125941663980484009e-01 6.167108938097953796e-02 -1.371499001979827881e-01 -2.593770623207092285e-02 -4.021474719047546387e-01 5.231880396604537964e-02 3.323485553264617920e-01 -2.497524768114089966e-02 1.648929566144943237e-01 -2.714544236660003662e-01 7.701902836561203003e-02 1.724488288164138794e-01 -2.151791900396347046e-01 1.435322314500808716e-01 -2.624336048029363155e-04 2.406162954866886139e-02 1.834138482809066772e-01 1.291706711053848267e-01 1.997195631265640259e-01
2.197533100843429565e-01 -1.106557995080947876e-01 -2.378115504980087280e-01 1.612253636121749878e-01 1.731628477573394775e-01 1.986929774284362793e-01 4.536361694335937500e-01 3.059951364994049072e-01 -8.358666300773620605e-02 2.444873601198196411e-01 4.947836697101593018e-02 1.582471877336502075e-01 1.819886416196823120e-01 -7.582783699035644531e-02 2.758903987705707550e-02 6.118233501911163330e-02 1.350768208503723145e-01 3.962250426411628723e-02 2.800719141960144043e-01 1.016440987586975098e-01 -1.236341297626495361e-01 1.882946193218231201e-01 -3.090736567974090576e-01 7.507363334298133850e-03 3.698452189564704895e-02 1.037802398204803467e-01 -2.975017018616199493e-02 -2.375386059284210205e-01 -8.930908143520355225e-02 -1.276881992816925049e-01 1.322975847870111465e-03 -4.203415662050247192e-02
2.321301847696304321e-01 8.540672063827514648e-02 2.929209768772125244e-01 -1.107562612742185593e-02 -1.677330285310745239e-01 1.407673805952072144e-01 1.170320510864257812e-01 4.487687349319458008e-01 -9.487795829772949219e-02 1.218644902110099792e-01 -6.528557091951370239e-02 5.229483917355537415e-02 1.789825409650802612e-01 9.083306789398193359e-02 8.656162768602371216e-02 -1.604971140623092651e-01 -1.659818142652511597e-01 8.494549244642257690e-02 -8.117283578030765057e-04 3.871663007885217667e-03 -1.848679929971694946e-01 3.075888752937316895e-01 -4.020984470844268799e-01 1.796449869871139526e-01 -7.181493192911148071e-02 2.199271460995078087e-03 -6.809127330780029297e-02 2.457788735628128052e-01 2.236469238996505737e-01 -3.509072959423065186e-02 -6.780751794576644897e-02 -4.349630326032638550e-02
6.596966832876205444e-02 -2.376608848571777344e-01 -2.577765285968780518e-01 -1.632201485335826874e-02 -2.280687093734741211e-01 -6.462758779525756836e-02 2.410663366317749023e-01 1.458286195993423462e-01 2.389892935752868652e-02 -7.878785580396652222e-02 2.952675521373748779e-01 6.916420161724090576e-02 7.042698562145233154e-02 2.472010850906372070e-01 -1.493302732706069946e-01 2.255316376686096191e-01 -6.679896265268325806e-02 -3.010267317295074463e-01 9.115184843540191650e-02 2.410813570022583008e-01 -1.122821196913719177e-01 2.189922630786895752e-01 -2.245283871889114380e-01 2.239747941493988037e-01 -1.679045408964157104e-01 -2.512328028678894043e-01 -1.578865647315979004e-01 9.062273800373077393e-02 -1.309629064053297043e-02 1.163140684366226196e-01 1.859839111566543579e-01 5.924389511346817017e-02
2.061248719692230225e-01 5.707529187202453613e-02 1.052535772323608398e-01 1.775563806295394897e-01 -1.753343045711517334e-01 1.856675744056701660e-01 4.628321900963783264e-02 4.775924608111381531e-02 -1.411016434431076050e-01 -2.412242889404296875e-01 -1.192801371216773987e-01 -3.232788294553756714e-02 -9.851408749818801880e-02 4.482337459921836853e-02 -2.138498798012733459e-02 -1.476903259754180908e-01 5.121976137161254883e-03 1.753453165292739868e-01 1.445865482091903687e-01 1.128348559141159058e-01 -2.246636003255844116e-01 -2.881723269820213318e-02 -5.446863174438476562e-01 1.604517400264739990e-01 8.407364785671234131e-02 -1.523497514426708221e-02 -1.262670941650867462e-02 2.837751209735870361e-01 -1.606640964746475220e-01 2.599211335182189941e-01 2.988109886646270752e-01 -7.659996300935745239e-02
3.289732038974761963e-01 2.208508700132369995e-01 -3.453283011913299561e-01 -8.040343225002288818e-02 -4.576149582862854004e-02 2.306845039129257202e-01 1.363331824541091919e-01 -9.157882630825042725e-02 1.900749802589416504e-01 -1.231299489736557007e-01 6.235292181372642517e-02 -4.753145854920148849e-03 -1.118676513433456421e-01 1.810178607702255249e-01 -1.281055212020874023e-01 1.705444902181625366e-01 -2.338146418333053589e-02 -4.189766012132167816e-03 6.177317723631858826e-02 -4.332463070750236511e-02 -5.659476295113563538e-02 -4.605083540081977844e-02 -4.777929186820983887e-01 3.296180665493011475e-01 -1.346103101968765259e-01 -2.411144971847534180e-01 -1.161927450448274612e-02 -3.856152296066284180e-02 2.172556370496749878e-01 -3.172125667333602905e-02 1.182325705885887146e-01 -2.111416310071945190e-02
1.728533208370208740e-01 7.053646445274353027e-02 -7.549090683460235596e-02 -5.609042011201381683e-03 -1.441714167594909668e-01 3.253248333930969238e-01 1.544297188520431519e-01 -2.398141473531723022e-02 -1.099443212151527405e-01 -8.786904066801071167e-02 -1.823690831661224365e-01 -1.549827605485916138e-01 2.699635922908782959e-01 3.429918885231018066e-01 -5.752548575401306152e-02 -2.843591384589672089e-02 6.978788226842880249e-02 -1.833751797676086426e-01 3.292561769485473633e-01 6.566335260868072510e-02 -3.063036501407623291e-01 2.993241511285305023e-02 -1.662189662456512451e-01 1.700574457645416260e-01 -8.513169735670089722e-02 -2.582850158214569092e-01 -6.655501574277877808e-02 2.822640538215637207e-01 2.337792366743087769e-01 -9.419427067041397095e-02 -5.447595939040184021e-02 9.800004214048385620e-02
1.197362989187240601e-01 -1.970856450498104095e-02 -1.157714352011680603e-01 -1.891341060400009155e-01 8.163338899612426758e-02 5.241284966468811035e-01 6.727427244186401367e-02 3.143777325749397278e-02 -2.822917141020298004e-02 -1.610579192638397217e-01 -1.295067369937896729e-01 -8.581539988517761230e-02 -1.000606045126914978e-01 -2.773106694221496582e-01 1.101418882608413696e-01 1.301552355289459229e-01 1.112181246280670166e-01 -8.341677486896514893e-02 7.533542066812515259e-02 -7.050815224647521973e-02 -1.261197179555892944e-01 -9.085275232791900635e-02 -5.794580578804016113e-01 1.348889153450727463e-02 9.871599078178405762e-02 -6.595887243747711182e-02 -2.476990371942520142e-01 -2.690551243722438812e-02 5.515359342098236084e-02 8.425721898674964905e-03 7.410696893930435181e-02 -8.652245998382568359e-02
3.320860564708709717e-01 -3.427672982215881348e-01 -2.528238594532012939e-01 4.334826022386550903e-02 -1.214864552021026611e-01 9.328878670930862427e-02 -3.082817792892456055e-02 1.835178881883621216e-01 -1.722294241189956665e-01 -1.247488632798194885e-01 -2.294258214533329010e-02 8.062919229269027710e-02 2.176733687520027161e-02 -1.091755405068397522e-01 1.286590397357940674e-01 2.261976152658462524e-01 -1.077794283628463745e-01 2.103462070226669312e-01 3.170595467090606689e-01 1.307403594255447388e-01 1.820292323827743530e-01 2.728950977325439453e-02 -1.308201253414154053e-01 4.217157363891601562e-01 1.411670744419097900e-01 -2.042620927095413208e-01 5.482537671923637390e-03 1.015933826565742493e-01 1.068359017372131348e-01 1.187537685036659241e-01 1.270168721675872803e-01 -2.008577808737754822e-03
1.900982707738876343e-01 -8.551438897848129272e-02 -2.889596521854400635e-01 7.887376099824905396e-02 -3.787999600172042847e-02 2.722334861755371094e-01 1.733586005866527557e-02 3.328745663166046143e-01 5.675299093127250671e-02 9.120344370603561401e-02 -1.879640221595764160e-01 -2.565078139305114746e-01 -3.854109346866607666e-02 1.433996483683586121e-03 9.914901107549667358e-02 1.024243012070655823e-01 1.652632057666778564e-01 -1.645833551883697510e-01 3.808241784572601318e-01 -6.377210468053817749e-02 -1.146869212388992310e-01 3.952302038669586182e-01 -1.501999050378799438e-01 1.026299409568309784e-02 -1.291505545377731323e-01 -6.354821962304413319e-04 1.088491901755332947e-01 1.682872325181961060e-01 7.320561259984970093e-02 -1.766938567161560059e-01 9.935794025659561157e-02 -2.165295183658599854e-01
7.162126898765563965e-02 -2.406144291162490845e-01 -3.616949915885925293e-01 1.398453954607248306e-02 -2.729153074324131012e-02 4.313076138496398926e-01 4.034339264035224915e-02 3.804604709148406982e-01 -2.419972270727157593e-01 4.498074203729629517e-02 -3.522735089063644409e-02 1.124473214149475098e-01 -6.190270651131868362e-03 -2.661838829517364502e-01 -1.042087376117706299e-01 -2.323477268218994141e-01 2.339217439293861389e-02 3.668218851089477539e-02 2.146124094724655151e-01 -1.529485583305358887e-01 1.455926708877086639e-02 2.969939112663269043e-01 -1.036155968904495239e-01 6.636593490839004517e-02 -7.481763511896133423e-02 1.101903337985277176e-02 1.089871227741241455e-01 -2.075908780097961426e-01 -6.514995545148849487e-02 2.345683798193931580e-02 1.403371691703796387e-01 5.016043037176132202e-02
1.800894141197204590e-01 7.843186147511005402e-03 -3.608850240707397461e-01 1.204218491911888123e-01 -1.586869955062866211e-01 1.571163386106491089e-01 2.969628572463989258e-01 4.309765696525573730e-01 1.696262322366237640e-02 -2.634221017360687256e-01 -2.886980473995208740e-01 1.653259247541427612e-01 1.635624766349792480e-01 -5.348297581076622009e-02 -1.999898701906204224e-01 -4.888543859124183655e-02 1.592286303639411926e-02 -3.056299127638339996e-02 -3.420485928654670715e-02 2.399864792823791504e-02 5.043593421578407288e-02 2.087021023035049438e-01 -2.141203731298446655e-01 1.261890828609466553e-01 -1.622012704610824585e-01 1.612585335969924927e-01 9.138698130846023560e-02 4.034706205129623413e-02 3.096348978579044342e-02 -9.239597618579864502e-02 5.627097561955451965e-02 -2.466873526573181152e-01
-6.793113797903060913e-02 -8.373519778251647949e-02 -3.608787655830383301e-01 -3.850609064102172852e-02 -1.755833066999912262e-02 1.384053677320480347e-01 2.573787868022918701e-01 6.035160273313522339e-02 -1.863561421632766724e-01 5.891197174787521362e-02 9.613626450300216675e-02 2.981030344963073730e-01 1.877115368843078613e-01 -2.062238752841949463e-02 -2.580337524414062500e-01 -2.376464605331420898e-01 2.662405371665954590e-01 -2.495451830327510834e-02 4.355916287750005722e-03 1.435589194297790527e-01 -4.092542082071304321e-02 1.662959605455398560e-01 -3.076982498168945312e-01 2.885572910308837891e-01 1.242061145603656769e-02 2.606387808918952942e-02 2.466331124305725098e-01 1.191415190696716309e-01 1.249092537909746170e-02 2.627921998500823975e-01 1.660105586051940918e-01 1.558808982372283936e-02
-1.291362494230270386e-01 6.371553242206573486e-02 9.863062202930450439e-02 1.653264164924621582e-01 -8.919001370668411255e-02 8.004637435078620911e-03 -1.307644993066787720e-01 3.600434064865112305e-01 -2.450499683618545532e-01 2.167935073375701904e-01 -3.918890282511711121e-02 -7.766402792185544968e-03 -2.797784283757209778e-03 -8.801916614174842834e-03 1.354893855750560760e-02 -1.422919631004333496e-01 7.958727329969406128e-02 6.407168228179216385e-03 2.908410131931304932e-01 1.134538650512695312e-01 -2.851979434490203857e-01 2.535149753093719482e-01 -2.939338982105255127e-01 3.256512284278869629e-01 -2.262188494205474854e-01 -1.692468076944351196e-01 5.877733603119850159e-02 1.976734548807144165e-01 2.645608484745025635e-01 8.530946075916290283e-02 1.265005022287368774e-01 -2.796767838299274445e-02
8.932317793369293213e-02 6.898897886276245117e-02 -4.331378340721130371e-01 2.086326107382774353e-02 2.137771248817443848e-02 1.717000454664230347e-01 1.271424070000648499e-02 1.385043859481811523e-01 1.249486356973648071e-01 -4.040487110614776611e-02 -5.059412494301795959e-02 2.087592631578445435e-01 -2.593475766479969025e-02 1.945897489786148071e-01 1.712842471897602081e-02 9.086008183658123016e-03 8.940842002630233765e-02 1.467106640338897705e-01 1.335270609706640244e-02 4.113484919071197510e-01 5.966988950967788696e-02 -1.759095489978790283e-01 -3.950642049312591553e-01 1.430275440216064453e-01 2.630070745944976807e-01 -1.194150820374488831e-01 5.976257473230361938e-02 2.972404956817626953e-01 -1.991529315710067749e-01 -3.170002624392509460e-02 1.321564167737960815e-01 -6.486427038908004761e-02
2.001958191394805908e-01 -2.156838960945606232e-02 -2.129711210727691650e-01 1.720784157514572144e-01 -2.029884457588195801e-01 1.860255599021911621e-01 -1.499231159687042236e-01 -9.130354225635528564e-02 1.315968036651611328e-01 1.024740710854530334e-01 -1.323108524084091187e-01 -5.263240076601505280e-03 1.413902044296264648e-01 -1.181105598807334900e-01 1.355086863040924072e-01 3.245927095413208008e-01 7.189486920833587646e-02 1.478622555732727051e-01 1.889296770095825195e-01 3.904240205883979797e-02 -1.788240224123001099e-01 2.983778417110443115e-01 -3.338630795478820801e-01 2.323114275932312012e-01 -9.540649503469467163e-02 2.466492168605327606e-02 -2.116768360137939453e-01 8.687118440866470337e-02 -2.868939749896526337e-02 -1.811094284057617188e-01 3.245201110839843750e-01 -1.521712392568588257e-01
3.505808711051940918e-01 -4.553167149424552917e-02 -3.238435685634613037e-01 4.330173879861831665e-02 -1.257748156785964966e-01 1.177366543561220169e-02 2.643993496894836426e-01 3.005632758140563965e-01 -4.059530422091484070e-02 -1.828439533710479736e-01 -3.540578782558441162e-01 -2.520782686769962311e-02 9.455493837594985962e-02 -5.731132254004478455e-02 -2.392089515924453735e-01 -1.308819502592086792e-01 -5.984950810670852661e-02 -5.499142780900001526e-02 1.703005731105804443e-01 8.343928307294845581e-02 5.060531571507453918e-02 1.565351933240890503e-01 -2.640099227428436279e-01 1.030054911971092224e-01 -9.662193804979324341e-02 1.944189369678497314e-01 2.461152970790863037e-01 -3.772807866334915161e-02 4.893095418810844421e-02 -7.296953350305557251e-02 1.266980767250061035e-01 -2.481343448162078857e-01
9.904278814792633057e-02 -6.458914279937744141e-02 -2.955764234066009521e-01 3.562324866652488708e-02 2.220759168267250061e-03 2.567734122276306152e-01 4.938082769513130188e-03 6.034899130463600159e-02 -3.537060916423797607e-01 -1.080961003899574280e-01 -1.234095096588134766e-01 3.815067559480667114e-02 7.267991453409194946e-02 2.055620551109313965e-01 -2.384380549192428589e-01 -1.632916778326034546e-01 -3.308805823326110840e-02 1.306316703557968140e-01 1.298310905694961548e-01 6.462656706571578979e-02 2.468490749597549438e-01 2.740215137600898743e-02 -3.704167008399963379e-01 1.925661712884902954e-01 2.774109691381454468e-02 -2.190215885639190674e-01 -2.044114619493484497e-01 1.162923127412796021e-01 2.899343520402908325e-02 1.296983808279037476e-01 3.778573870658874512e-01 -5.994080752134323120e-02
8.697817474603652954e-02 -1.925256103277206421e-01 1.029825806617736816e-01 -1.267286986112594604e-01 -2.553462684154510498e-01 1.941716969013214111e-01 -5.394956842064857483e-02 2.618383169174194336e-01 -1.515771001577377319e-01 -2.384762465953826904e-01 2.043955959379673004e-02 3.865671157836914062e-02 7.093327492475509644e-02 -1.726689487695693970e-01 2.363017573952674866e-02 -1.879684627056121826e-01 -1.392895281314849854e-01 -1.569262295961380005e-01 1.697650104761123657e-01 8.501288481056690216e-03 -2.833188772201538086e-01 2.291749417781829834e-01 -2.488145977258682251e-01 3.314685821533203125e-01 1.127722561359405518e-01 -1.109303683042526245e-01 4.926839098334312439e-02 2.029998749494552612e-01 2.300403416156768799e-01 8.510159328579902649e-03 2.974502444267272949e-01 1.192308142781257629e-01
1.105785965919494629e-01 2.064850926399230957e-01 -2.798092961311340332e-01 -1.893304139375686646e-01 7.939472049474716187e-02 3.282822668552398682e-01 2.379099279642105103e-01 1.688661575317382812e-01 -1.497512906789779663e-01 4.204973578453063965e-02 2.044218033552169800e-01 2.039583772420883179e-01 -1.077551245689392090e-01 -3.806899860501289368e-02 -2.648819983005523682e-01 3.935585319995880127e-01 -1.417758911848068237e-01 -1.272289156913757324e-01 1.442458182573318481e-01 -1.567513346672058105e-01 5.451089143753051758e-02 7.924601435661315918e-02 -2.512261271476745605e-01 1.266413480043411255e-01 -6.517414469271898270e-03 -8.397293090820312500e-02 5.328319966793060303e-02 -5.312327668070793152e-02 2.534147202968597412e-01 -1.081816032528877258e-01 1.520749926567077637e-01 -6.512933224439620972e-02
1.209891587495803833e-01 -4.281847923994064331e-02 3.562365844845771790e-02 -6.684084236621856689e-02 1.966572254896163940e-01 2.663519382476806641e-01 1.114640235900878906e-01 2.075117379426956177e-01 -2.360701411962509155e-01 -1.045852452516555786e-01 -3.247069194912910461e-02 -4.227657988667488098e-02 9.295265376567840576e-02 1.721633821725845337e-01 -6.705090403556823730e-02 -1.505520194768905640e-01 -2.083845883607864380e-01 -5.618681386113166809e-02 1.822627335786819458e-01 9.979964792728424072e-02 2.329755341634154320e-03 4.656302928924560547e-02 -3.988460302352905273e-01 2.360723614692687988e-01 9.578244388103485107e-02 -4.167111814022064209e-01 8.586212247610092163e-02 2.568839490413665771e-01 -2.030668407678604126e-01 1.712160743772983551e-02 2.633526921272277832e-01 6.266423314809799194e-02
-1.306080967187881470e-01 1.861454099416732788e-01 -3.234434127807617188e-02 -7.005722075700759888e-02 -2.137199044227600098e-01 2.618824541568756104e-01 1.243854314088821411e-01 2.079337239265441895e-01 -8.392380923032760620e-02 -2.921535074710845947e-01 8.692001551389694214e-02 6.381693482398986816e-02 1.251582354307174683e-01 -2.073179930448532104e-02 -1.177911087870597839e-01 -2.742581963539123535e-01 -4.546280950307846069e-02 2.772234752774238586e-02 2.976478636264801025e-01 5.867115035653114319e-02 -2.764268592000007629e-02 3.325004875659942627e-02 -4.414500594139099121e-01 8.171338587999343872e-02 -1.550132781267166138e-01 -2.034038603305816650e-01 -5.744758620858192444e-02 3.323611915111541748e-01 -1.697665452957153320e-01 1.786744147539138794e-01 1.461388617753982544e-01 -2.437920495867729187e-02
1.080819293856620789e-01 1.884530484676361084e-01 1.536372397094964981e-02 -1.117428168654441833e-01 1.903985440731048584e-01 3.872759640216827393e-01 1.579663455486297607e-01 2.615842521190643311e-01 -2.010108083486557007e-01 -3.191426098346710205e-01 5.737866088747978210e-02 -2.909374795854091644e-02 8.914446458220481873e-03 2.067309804260730743e-02 -9.914174675941467285e-03 -1.175316721200942993e-01 -2.218756126239895821e-03 -9.232194162905216217e-03 8.057568222284317017e-02 4.159789532423019409e-02 -2.792661786079406738e-01 1.166509464383125305e-01 -2.455202937126159668e-01 1.465999782085418701e-01 2.459609806537628174e-01 -9.848525375127792358e-02 -7.916705310344696045e-02 2.066643238067626953e-01 2.060925364494323730e-01 7.633265852928161621e-02 3.457959294319152832e-01 -1.758442521095275879e-01
-2.387256361544132233e-02 1.304677575826644897e-01 -1.719919741153717041e-01 1.533972769975662231e-01 -1.172741353511810303e-01 2.661430835723876953e-01 1.520788073539733887e-01 -5.017341673374176025e-02 -4.359570890665054321e-02 -2.658609151840209961e-01 9.110742062330245972e-02 1.207647696137428284e-01 1.007881686091423035e-01 -5.112850666046142578e-02 -7.074069976806640625e-02 -3.132439777255058289e-02 -3.800471499562263489e-02 -3.179179131984710693e-01 1.745250225067138672e-01 2.338058352470397949e-01 -1.222171708941459656e-01 5.141414701938629150e-02 -4.559110701084136963e-01 2.642512321472167969e-01 1.609256565570831299e-01 1.522639580070972443e-02 -2.758121863007545471e-02 1.421821117401123047e-01 2.913133203983306885e-01 -5.114900879561901093e-03 1.525619477033615112e-01 2.581973075866699219e-01
8.263298869132995605e-02 -1.319755613803863525e-01 -1.721466928720474243e-01 -2.581147551536560059e-01 7.081744819879531860e-02 3.761087656021118164e-01 -5.841425433754920959e-02 -5.909311119467020035e-03 1.718150638043880463e-02 -1.320054084062576294e-01 -1.029267907142639160e-01 9.054950624704360962e-02 1.320709139108657837e-01 -1.247241944074630737e-01 -1.827647387981414795e-01 -6.933044642210006714e-02 6.819071248173713684e-03 -1.154795959591865540e-01 1.836543977260589600e-01 -3.587869182229042053e-02 1.886995974928140640e-03 3.746110498905181885e-01 -5.031619071960449219e-01 9.905431419610977173e-02 1.152758859097957611e-02 1.280054897069931030e-01 -1.765586063265800476e-02 1.391308195888996124e-02 -3.335688412189483643e-01 -3.916208073496818542e-02 -1.526985168457031250e-01 1.303580254316329956e-01
1.774391680955886841e-01 -1.794169843196868896e-02 -2.101546674966812134e-01 -1.265727132558822632e-01 -1.414239704608917236e-01 1.310292333364486694e-01 1.124088987708091736e-01 3.009229600429534912e-01 -8.518393337726593018e-02 -8.286997675895690918e-02 1.880751550197601318e-01 -2.389472723007202148e-02 -9.226593375205993652e-02 -2.886184155941009521e-01 -2.005031108856201172e-01 -3.900137171149253845e-02 -9.298092871904373169e-02 1.652674078941345215e-01 2.566130757331848145e-01 7.167501002550125122e-02 7.832619547843933105e-02 1.198636218905448914e-01 -4.102301299571990967e-01 -5.168330296874046326e-02 -2.271062880754470825e-01 2.445159852504730225e-01 -2.729796767234802246e-01 -7.516963779926300049e-02 -7.924781739711761475e-02 -1.961360685527324677e-03 3.772679250687360764e-03 -2.963180541992187500e-01
5.065029859542846680e-01 -6.884894333779811859e-03 -2.006051503121852875e-02 1.653462052345275879e-01 -6.325052678585052490e-02 3.803209960460662842e-01 1.073252037167549133e-01 1.661108732223510742e-01 -1.655485481023788452e-01 2.352780997753143311e-01 -2.382209748029708862e-01 -1.790332794189453125e-01 8.550860919058322906e-03 -1.356097012758255005e-01 -1.490418016910552979e-01 5.979563575237989426e-04 -2.327385358512401581e-03 -2.125612497329711914e-01 1.147970706224441528e-01 4.435754939913749695e-02 2.761049941182136536e-02 1.863903254270553589e-01 -2.855777442455291748e-01 -1.083145365118980408e-01 -1.105155125260353088e-01 1.112609058618545532e-01 6.658487836830317974e-04 1.852507591247558594e-01 -4.184141010046005249e-02 3.992757573723793030e-02 4.346494749188423157e-02 -2.497982233762741089e-01
3.793249130249023438e-01 6.834875792264938354e-03 -2.300466299057006836e-01 1.158301308751106262e-01 -9.645799547433853149e-02 1.291223317384719849e-01 1.652304381132125854e-01 1.855519860982894897e-01 -2.236654050648212433e-03 -1.583219617605209351e-01 -2.848794460296630859e-01 -7.775868475437164307e-02 2.170107811689376831e-01 -7.438366115093231201e-02 4.781566187739372253e-02 4.211392626166343689e-02 6.375655997544527054e-03 -1.847268268465995789e-02 4.925264790654182434e-02 2.580071389675140381e-01 1.941216737031936646e-01 7.203451544046401978e-02 -2.995136082172393799e-01 1.738648265600204468e-01 -1.401281654834747314e-01 2.777431607246398926e-01 8.568473905324935913e-02 2.782095968723297119e-01 9.183979779481887817e-02 2.948248572647571564e-02 2.662552893161773682e-01 -1.978891640901565552e-01
1.368150413036346436e-01 -1.140069290995597839e-01 -1.673370003700256348e-01 2.570868469774723053e-03 -8.230029791593551636e-02 1.598641425371170044e-01 2.561716437339782715e-01 7.016432937234640121e-03 -1.398439407348632812e-01 2.930343449115753174e-01 -2.142234593629837036e-01 -7.244127988815307617e-02 2.674181461334228516e-01 -2.446061186492443085e-02 -1.116249635815620422e-01 -1.432866901159286499e-01 -2.999574504792690277e-02 -1.051046773791313171e-01 -9.545761346817016602e-02 -5.285849794745445251e-02 -2.510903179645538330e-01 2.228329181671142578e-01 -3.557009696960449219e-01 5.796188116073608398e-02 -8.726181089878082275e-02 4.796882346272468567e-02 -3.798921704292297363e-01 1.136159673333168030e-01 -3.266556188464164734e-02 3.452803194522857666e-01 1.037368103861808777e-01 -1.264123022556304932e-01
1.630438566207885742e-01 2.226301431655883789e-01 -2.814089059829711914e-01 -1.218573302030563354e-01 9.754619561135768890e-03 2.775116860866546631e-01 1.013609394431114197e-01 2.795926928520202637e-01 -1.644809544086456299e-02 -2.065760195255279541e-01 -3.177295625209808350e-01 8.857181668281555176e-02 1.074276193976402283e-01 3.244438022375106812e-02 9.271712601184844971e-02 -5.864895880222320557e-02 3.508348762989044189e-02 9.677439928054809570e-02 -1.024361103773117065e-01 1.855891495943069458e-01 -4.662725143134593964e-03 1.611213237047195435e-01 -1.882603168487548828e-01 3.708627223968505859e-01 -2.549835443496704102e-01 2.228884845972061157e-01 -1.812359541654586792e-01 9.943505376577377319e-02 8.493348956108093262e-02 1.384874731302261353e-01 7.787109166383743286e-02 -2.085809409618377686e-01
4.310363903641700745e-03 8.959113620221614838e-04 -6.324129551649093628e-02 6.776659190654754639e-02 2.158309333026409149e-02 2.827154099941253662e-01 3.967153131961822510e-01 2.445092499256134033e-01 -3.573804348707199097e-02 -5.424423515796661377e-02 -5.895049870014190674e-02 3.145247995853424072e-01 1.681796610355377197e-01 -4.454258456826210022e-02 6.097097415477037430e-03 -6.985155493021011353e-02 1.441496424376964569e-03 -1.400910019874572754e-01 1.807084530591964722e-01 -1.526765525341033936e-01 -2.507556080818176270e-01 1.476361155509948730e-01 -1.388823688030242920e-01 2.957281470298767090e-01 2.735331887379288673e-03 -1.245129182934761047e-01 2.850250005722045898e-01 -8.769309520721435547e-02 3.086892366409301758e-01 1.911863684654235840e-01 2.150856554508209229e-01 -4.966776818037033081e-02
9.612206486053764820e-04 1.195422708988189697e-01 -3.676785156130790710e-02 9.255410730838775635e-02 -8.045049756765365601e-02 3.169798851013183594e-01 -5.786362662911415100e-02 -1.150027066469192505e-01 1.508326977491378784e-01 -2.148728072643280029e-01 -9.356589615345001221e-02 -1.373972743749618530e-01 2.491863518953323364e-01 3.912212848663330078e-01 -2.879909276962280273e-01 -5.015131086111068726e-02 1.183103770017623901e-02 -1.502232104539871216e-01 3.609723448753356934e-01 6.108964234590530396e-02 -5.610231310129165649e-02 1.125837191939353943e-01 -3.612469136714935303e-01 2.427790164947509766e-01 2.777306921780109406e-02 6.095435470342636108e-02 -4.042334854602813721e-03 9.756486862897872925e-02 1.637781560420989990e-01 4.516645148396492004e-02 1.665275841951370239e-01 -1.499754339456558228e-01
-3.079093694686889648e-01 2.064741551876068115e-01 -7.241775747388601303e-04 1.425636559724807739e-01 -1.807456016540527344e-01 -4.671372473239898682e-02 1.420272886753082275e-01 1.035216972231864929e-01 -7.949674874544143677e-02 7.267798483371734619e-02 -8.934802561998367310e-02 5.069139599800109863e-02 1.812769919633865356e-01 -3.990024328231811523e-02 -3.320486098527908325e-02 2.667747251689434052e-02 -1.415620744228363037e-01 -2.385027408599853516e-01 2.367502897977828979e-01 -1.272412389516830444e-01 -2.229673415422439575e-01 3.738389015197753906e-01 -3.966787159442901611e-01 1.579590141773223877e-01 -9.031671285629272461e-02 -1.306337118148803711e-01 -1.379583217203617096e-02 2.783196270465850830e-01 2.425218075513839722e-01 1.520355343818664551e-01 1.043534874916076660e-01 -3.792762756347656250e-02
1.422353237867355347e-01 3.221508562564849854e-01 6.033382192254066467e-02 -3.508371114730834961e-01 2.531075477600097656e-02 -4.999614506959915161e-02 1.094707101583480835e-01 1.967701464891433716e-01 -2.551873959600925446e-02 -1.009859051555395126e-02 -2.454062253236770630e-01 1.175853461027145386e-01 9.937695413827896118e-02 7.850428670644760132e-02 7.601326704025268555e-02 9.810525923967361450e-02 6.645001471042633057e-02 1.212482824921607971e-01 2.648166120052337646e-01 3.025410473346710205e-01 -2.005537971854209900e-02 2.595273032784461975e-02 -5.219192504882812500e-01 -1.096675843000411987e-01 -9.945327788591384888e-02 -1.044742316007614136e-01 -1.429140269756317139e-01 4.771819338202476501e-02 1.754710376262664795e-01 2.192993760108947754e-01 -1.753689721226692200e-02 -1.408294960856437683e-02
2.450016140937805176e-01 1.781924068927764893e-01 -5.715970322489738464e-02 1.879562437534332275e-01 -1.241460591554641724e-01 -8.922465145587921143e-03 -8.887192606925964355e-02 1.899454146623611450e-01 -2.938576601445674896e-02 2.274500578641891479e-02 -2.466403245925903320e-01 -1.605565696954727173e-01 -1.654170453548431396e-01 -2.363258600234985352e-02 -8.138909190893173218e-02 -1.045886278152465820e-01 -3.721088869497179985e-04 -1.850615739822387695e-01 2.326238900423049927e-01 1.051332727074623108e-01 2.406965494155883789e-01 2.786752395331859589e-02 -4.296019971370697021e-01 1.453961730003356934e-01 1.073004901409149170e-01 -4.006650149822235107e-01 5.573906749486923218e-02 4.632195085287094116e-02 -3.731106221675872803e-02 1.075039729475975037e-01 3.367184400558471680e-01 -9.608094394207000732e-02
-1.838226020336151123e-01 2.227619849145412445e-02 -4.465194046497344971e-01 -9.780479967594146729e-02 -1.975649297237396240e-01 2.036877423524856567e-01 -7.437378913164138794e-02 4.049880504608154297e-01 -7.262374460697174072e-02 -1.856146939098834991e-02 -1.896812915802001953e-01 -1.427604258060455322e-01 -7.455210387706756592e-02 -1.520102620124816895e-01 -3.808791283518075943e-03 -2.200718522071838379e-01 -3.704521059989929199e-02 1.715425103902816772e-01 1.769420355558395386e-01 9.738967567682266235e-02 -3.906891494989395142e-02 2.807091362774372101e-02 -2.850357592105865479e-01 1.870948225259780884e-01 7.498964667320251465e-02 -1.410493999719619751e-01 -1.369416564702987671e-01 1.634228974580764771e-01 1.997986137866973877e-01 -6.927639991044998169e-02 -2.475099116563796997e-01 2.226740308105945587e-02
1.941750794649124146e-01 -1.207912713289260864e-01 -3.611439466476440430e-01 -2.198466658592224121e-01 3.189252316951751709e-02 6.258358359336853027e-01 -5.326984450221061707e-02 3.068657126277685165e-03 6.066947057843208313e-02 -6.494401395320892334e-02 -9.562163054943084717e-02 1.409131661057472229e-02 5.828268360346555710e-03 5.623070150613784790e-02 1.649260707199573517e-02 1.681181937456130981e-01 9.218756109476089478e-02 1.544371247291564941e-01 1.177079901099205017e-01 -4.767235368490219116e-02 1.139242723584175110e-01 -3.759359195828437805e-02 -3.328675329685211182e-01 3.945959731936454773e-02 5.995321646332740784e-02 4.869723320007324219e-02 -5.284404009580612183e-02 1.716161370277404785e-01 -2.011644653975963593e-03 1.098448038101196289e-01 2.672618031501770020e-01 -1.658459007740020752e-01
-9.205327183008193970e-02 1.312981545925140381e-01 -2.457144297659397125e-02 1.190323978662490845e-01 -2.971822321414947510e-01 2.152348160743713379e-01 3.957722187042236328e-01 3.039340376853942871e-01 -4.459884390234947205e-02 -1.510387957096099854e-01 -1.008712425827980042e-01 1.484191510826349258e-02 3.209257423877716064e-01 -9.044309146702289581e-03 1.624780297279357910e-01 -9.158027917146682739e-02 -6.627751141786575317e-02 6.646276265382766724e-02 3.212486505508422852e-01 1.146469190716743469e-01 -1.009220406413078308e-01 8.828652650117874146e-02 -1.459084004163742065e-01 1.574808061122894287e-01 -1.175398938357830048e-02 1.402398943901062012e-01 3.362044319510459900e-02 3.589078485965728760e-01 -2.695515565574169159e-02 -1.029496937990188599e-01 1.018888205289840698e-01 -2.052330672740936279e-01
1.536153107881546021e-01 5.658869445323944092e-02 6.436085328459739685e-03 -6.802606582641601562e-02 -7.382472604513168335e-02 4.764652550220489502e-01 -1.432584524154663086e-01 -2.206142246723175049e-02 1.724372245371341705e-02 -1.147800236940383911e-01 -8.169813454151153564e-02 -3.859278280287981033e-03 2.630563080310821533e-01 3.920935392379760742e-01 -3.512150645256042480e-01 3.399899601936340332e-02 -5.798483267426490784e-02 1.164296176284551620e-02 3.012037277221679688e-01 1.142387930303812027e-02 -3.386064246296882629e-02 1.533088088035583496e-01 -2.334071695804595947e-01 3.620406985282897949e-01 1.925967261195182800e-02 -5.183986574411392212e-02 -2.346515096724033356e-02 1.497382819652557373e-01 1.120390966534614563e-01 1.949415169656276703e-02 -1.160848606377840042e-02 6.160050258040428162e-02
2.165195196866989136e-01 -1.955522298812866211e-01 -1.300969868898391724e-01 -2.758136689662933350e-01 -3.886331915855407715e-01 2.040596753358840942e-01 -9.728197008371353149e-02 2.189945727586746216e-01 -1.576224863529205322e-01 -1.598204672336578369e-02 -2.360345795750617981e-02 1.448629647493362427e-01 -1.198715269565582275e-01 -1.611746251583099365e-01 -2.274416089057922363e-01 -6.803427636623382568e-02 -7.828044146299362183e-02 6.701481342315673828e-02 1.079735308885574341e-01 3.333861529827117920e-01 -4.012465849518775940e-02 7.421949505805969238e-02 -3.307810425758361816e-01 -1.894517689943313599e-01 -3.391219675540924072e-02 -1.314908564090728760e-01 -8.406278491020202637e-02 -7.220326364040374756e-02 -2.906017005443572998e-01 -9.866319596767425537e-03 1.607893705368041992e-01 -3.826908767223358154e-02
1.823592931032180786e-01 1.630154252052307129e-01 -2.292076498270034790e-01 3.787421062588691711e-02 1.094510927796363831e-01 1.967414468526840210e-01 2.150506824254989624e-01 3.337658047676086426e-01 -2.159196734428405762e-01 1.240977421402931213e-01 -1.434207409620285034e-01 6.978694349527359009e-02 3.413219153881072998e-01 1.540843248367309570e-01 -6.497678905725479126e-02 5.461276322603225708e-02 -4.704660177230834961e-02 7.811157405376434326e-02 -1.179807782173156738e-01 2.678802702575922012e-03 -1.127900369465351105e-02 2.759881503880023956e-02 -2.800966799259185791e-01 1.853035241365432739e-01 -1.428428739309310913e-01 1.655741035938262939e-01 -1.162735745310783386e-01 1.618493497371673584e-01 -1.309010088443756104e-01 2.341958880424499512e-02 1.405208259820938110e-01 -4.267010986804962158e-01
1.732718497514724731e-01 1.498961001634597778e-01 1.935253441333770752e-01 -1.099295616149902344e-01 -2.422945946455001831e-01 1.972742974758148193e-01 2.478331625461578369e-01 1.864337027072906494e-01 -1.213549003005027771e-01 -1.718699336051940918e-01 7.203098386526107788e-02 5.251797661185264587e-02 2.189503014087677002e-01 1.955311000347137451e-02 -1.073734983801841736e-01 -2.730052173137664795e-01 -4.927912354469299316e-02 3.435859084129333496e-02 -9.586621075868606567e-03 4.508411511778831482e-02 1.381941586732864380e-01 3.056718111038208008e-01 -1.649915128946304321e-01 4.210530519485473633e-01 -1.687799096107482910e-01 1.652835607528686523e-01 -1.375002413988113403e-01 2.334756851196289062e-01 9.026170521974563599e-02 7.144732773303985596e-02 -7.024607155472040176e-03 -2.286386638879776001e-01
-4.901062697172164917e-02 4.455815255641937256e-02 -2.823686003684997559e-01 -2.406559735536575317e-01 -6.574862450361251831e-02 3.577362000942230225e-01 2.401276081800460815e-01 3.407828137278556824e-02 -1.510385721921920776e-01 1.110099107027053833e-01 8.822134882211685181e-02 1.165905147790908813e-01 1.205571740865707397e-01 -6.400765478610992432e-02 5.449283868074417114e-02 3.216398060321807861e-01 -2.228197902441024780e-01 1.815908849239349365e-01 1.843125373125076294e-01 1.249651387333869934e-01 -7.077458500862121582e-02 2.244521081447601318e-01 -2.855819165706634521e-01 -6.075161509215831757e-03 -1.394156664609909058e-01 -1.426194906234741211e-01 -2.403788864612579346e-01 -6.129534542560577393e-02 1.936978548765182495e-01 -1.696802079677581787e-01 1.108166351914405823e-01 -1.902102231979370117e-01
-2.291046231985092163e-01 1.696874201297760010e-01 -1.807455718517303467e-01 -3.408828983083367348e-03 -1.481506675481796265e-01 2.615924179553985596e-01 -1.056267097592353821e-01 3.266730606555938721e-01 1.656478941440582275e-01 -2.356781810522079468e-01 -8.046507090330123901e-02 3.799501433968544006e-02 1.605087220668792725e-01 -1.549221873283386230e-01 -2.075480967760086060e-01 1.042698770761489868e-01 -6.918648630380630493e-02 2.295319177210330963e-02 3.053322434425354004e-03 3.814340531826019287e-01 -6.070867925882339478e-02 -1.422377768903970718e-02 -4.717417955398559570e-01 4.600147157907485962e-02 8.011992275714874268e-02 -3.079044073820114136e-02 1.750341355800628662e-01 -6.779155135154724121e-02 -3.950861468911170959e-02 -5.253282934427261353e-02 2.578543266281485558e-03 -2.385052442550659180e-01
-1.816786527633666992e-01 -3.518941998481750488e-02 1.246725674718618393e-02 7.201215624809265137e-02 -7.164410501718521118e-02 2.520626187324523926e-01 -9.259016811847686768e-02 3.957071304321289062e-01 1.771602332592010498e-01 -2.065457403659820557e-01 -3.966383635997772217e-03 2.123242802917957306e-02 2.653405070304870605e-01 -2.455658093094825745e-02 1.260989755392074585e-01 -1.698405295610427856e-01 7.250007241964340210e-02 2.096274942159652710e-01 -1.048841234296560287e-02 8.918192982673645020e-02 -2.112722396850585938e-01 2.658635675907135010e-01 -3.919247090816497803e-01 1.275877952575683594e-01 1.213346049189567566e-01 3.303571343421936035e-01 -1.479877978563308716e-01 1.726709157228469849e-01 -6.394968181848526001e-02 -1.017917543649673462e-01 3.369183838367462158e-02 -5.189146101474761963e-02
-1.873334795236587524e-01 1.497890353202819824e-01 -2.432475090026855469e-01 1.187605112791061401e-01 -3.920439779758453369e-01 1.129168719053268433e-01 1.448934674263000488e-01 -2.838984876871109009e-02 -4.492923617362976074e-02 1.613121330738067627e-01 -3.922909498214721680e-02 1.371572166681289673e-01 1.552307698875665665e-02 2.037273533642292023e-02 -2.142001539468765259e-01 -9.307964891195297241e-02 -1.965337842702865601e-01 -2.234198600053787231e-01 -6.602355092763900757e-02 1.372893750667572021e-01 -6.683702580630779266e-03 2.159744054079055786e-01 -4.654420912265777588e-01 2.529398202896118164e-01 -1.169943949207663536e-03 -2.268077582120895386e-01 1.281897574663162231e-01 5.499432981014251709e-02 5.290079861879348755e-02 1.571373045444488525e-01 1.871188282966613770e-01 6.997391581535339355e-02
-1.480432450771331787e-01 1.020857840776443481e-01 -2.094710478559136391e-03 -1.099492311477661133e-01 -2.157187610864639282e-01 3.659930229187011719e-01 1.025606840848922729e-01 5.573952198028564453e-02 -4.240806028246879578e-02 -3.626491725444793701e-01 4.042350500822067261e-02 -2.355873584747314453e-01 1.035788506269454956e-01 -1.666748374700546265e-01 -1.718232780694961548e-01 -3.322399258613586426e-01 -4.533929750323295593e-03 -9.031927585601806641e-02 2.045444548130035400e-01 5.314839258790016174e-02 -8.389569818973541260e-02 1.719579249620437622e-01 -3.976728916168212891e-01 2.688024640083312988e-01 -6.234740838408470154e-02 -7.916960120201110840e-02 -7.329858094453811646e-02 1.002537384629249573e-01 -4.051714017987251282e-02 -2.733611501753330231e-02 -8.948080241680145264e-02 -1.917581707239151001e-01
1.823187917470932007e-01 -1.471436023712158203e-01 -2.958718240261077881e-01 -2.921667397022247314e-01 5.056509003043174744e-02 2.078020721673965454e-01 -7.596711069345474243e-02 2.756348550319671631e-01 -3.976713120937347412e-02 -9.841639548540115356e-02 1.750944368541240692e-02 3.000191412866115570e-02 1.156177073717117310e-01 -2.261281572282314301e-02 2.446083128452301025e-01 1.335404217243194580e-01 -5.009539797902107239e-02 4.750794172286987305e-02 -1.710362583398818970e-01 2.426674067974090576e-01 5.955028906464576721e-02 1.114816218614578247e-01 -4.787398874759674072e-01 -7.674011588096618652e-02 1.315571516752243042e-01 2.941136062145233154e-01 9.586764872074127197e-02 9.618919342756271362e-02 8.938489854335784912e-02 1.065900847315788269e-01 2.220976054668426514e-01 -7.622011750936508179e-02
4.267670512199401855e-01 -3.294920921325683594e-01 -1.945938616991043091e-01 5.961249396204948425e-02 2.518612444400787354e-01 1.731271892786026001e-01 1.399220079183578491e-01 2.508617341518402100e-01 7.508294284343719482e-02 1.092168986797332764e-01 1.887083500623703003e-01 9.498774260282516479e-02 5.321474373340606689e-02 -5.370501428842544556e-02 1.579471826553344727e-01 1.011286824941635132e-01 1.554574519395828247e-01 -2.467845939099788666e-02 1.751717031002044678e-01 1.419702917337417603e-01 -1.958885937929153442e-01 3.152051568031311035e-01 -3.360082805156707764e-01 1.008889377117156982e-01 -2.331330999732017517e-02 1.505513042211532593e-01 -1.356352269649505615e-01 -2.875282056629657745e-02 3.390406072139739990e-02 -5.717746913433074951e-03 -8.311447501182556152e-02 -4.394758492708206177e-02
-1.300817131996154785e-01 -2.593721449375152588e-01 -1.142069846391677856e-01 -1.092417817562818527e-02 -1.172046735882759094e-01 5.794386267662048340e-01 1.787988096475601196e-02 7.362591475248336792e-02 -2.331322059035301208e-02 -2.260950207710266113e-02 -7.730183750391006470e-02 9.378957748413085938e-02 -2.549216896295547485e-02 1.312925964593887329e-01 -7.748849689960479736e-02 2.448221147060394287e-01 -4.877780750393867493e-02 3.657267391681671143e-01 -7.604569196701049805e-03 2.466660439968109131e-01 1.985776424407958984e-01 9.070480614900588989e-02 -2.183982878923416138e-01 1.183422133326530457e-01 -1.443947851657867432e-01 -2.194780670106410980e-02 -3.250805661082267761e-02 9.996370226144790649e-02 5.917622521519660950e-02 3.590498119592666626e-02 1.439532190561294556e-01 -2.889013290405273438e-01
1.111152842640876770e-01 5.957135558128356934e-02 -2.279051244258880615e-01 3.118685483932495117e-01 -7.644578069448471069e-02 1.083472222089767456e-01 1.759023666381835938e-01 2.228256687521934509e-02 1.056081354618072510e-01 -1.406154185533523560e-01 -1.434428691864013672e-01 3.390568792819976807e-01 3.866073116660118103e-02 2.118737548589706421e-01 4.461771249771118164e-02 -8.602149784564971924e-02 2.019037902355194092e-01 -1.381778717041015625e-01 -1.065253764390945435e-01 -3.217748925089836121e-02 5.726202204823493958e-02 2.458373904228210449e-01 -4.718859195709228516e-01 -5.594801902770996094e-02 -1.343842297792434692e-01 -3.244804218411445618e-02 -5.630612373352050781e-03 1.393909156322479248e-01 -1.484855413436889648e-01 1.231418326497077942e-01 3.021888732910156250e-01 -1.864876002073287964e-01
2.015472948551177979e-01 -1.433242559432983398e-01 -2.048864960670471191e-01 -1.105971857905387878e-01 -1.859821528196334839e-01 2.880471944808959961e-02 3.315149843692779541e-01 3.296467959880828857e-01 -1.475211232900619507e-01 -9.545847028493881226e-02 -8.934575319290161133e-02 3.901249542832374573e-02 -5.386292189359664917e-02 -1.319392621517181396e-01 -1.869893968105316162e-01 -1.419191509485244751e-01 9.088429063558578491e-02 1.661383956670761108e-01 3.627713620662689209e-01 8.448023349046707153e-02 -7.177899777889251709e-02 -7.153809815645217896e-02 -3.020102381706237793e-01 2.510664984583854675e-02 -3.512817025184631348e-01 2.516866428777575493e-03 -2.075614333152770996e-01 -1.276814639568328857e-01 2.044422365725040436e-02 1.993924081325531006e-01 -1.338855084031820297e-02 -1.224238201975822449e-01
1.205492019653320312e-02 7.611871510744094849e-02 -3.251004219055175781e-02 -2.518692314624786377e-01 -2.532284557819366455e-01 1.554917246103286743e-01 -2.979248166084289551e-01 -6.562303006649017334e-02 3.077386021614074707e-01 -8.690544404089450836e-03 9.743224084377288818e-02 -1.881809234619140625e-01 2.107067257165908813e-01 1.954909563064575195e-01 -1.489273607730865479e-01 -3.045319579541683197e-02 -7.334647327661514282e-02 1.089458838105201721e-01 2.673843801021575928e-01 1.520259585231542587e-02 6.812411546707153320e-02 2.314388453960418701e-01 -4.421662092208862305e-01 2.218718677759170532e-01 -9.467761963605880737e-02 1.512805465608835220e-02 -5.382977798581123352e-02 7.686384022235870361e-02 1.001187972724437714e-02 2.152668833732604980e-01 1.499992012977600098e-01 -1.547179371118545532e-01
6.256102770566940308e-02 -1.024828329682350159e-01 6.689255684614181519e-02 1.117732375860214233e-01 -1.301068533211946487e-02 1.165642812848091125e-01 1.328983008861541748e-01 3.623523116111755371e-01 -5.139769986271858215e-02 -1.721286028623580933e-01 2.108782678842544556e-01 -8.165372908115386963e-02 3.536556288599967957e-02 3.424187377095222473e-02 2.813367545604705811e-02 -2.130428701639175415e-01 -2.723366618156433105e-01 -1.055932119488716125e-01 2.227765470743179321e-01 1.092645078897476196e-01 -1.851239651441574097e-01 2.196337878704071045e-01 -4.386489689350128174e-01 1.355528086423873901e-01 1.412084102630615234e-01 -9.021974354982376099e-02 -2.799609117209911346e-02 -4.207985103130340576e-02 2.642343342304229736e-01 -1.066978424787521362e-01 2.746683061122894287e-01 2.154656201601028442e-01
1.208289936184883118e-01 -6.873054057359695435e-02 4.913650825619697571e-02 5.880563706159591675e-02 -1.904660463333129883e-01 3.396731615066528320e-02 1.631367057561874390e-01 4.621153771877288818e-01 -1.654320210218429565e-01 2.351776957511901855e-01 -9.783989191055297852e-02 4.551196470856666565e-02 6.825140118598937988e-02 1.704526990652084351e-01 1.589445322751998901e-01 -1.411883383989334106e-01 -1.035105437040328979e-01 -1.634966731071472168e-01 -2.505684830248355865e-02 -5.296726897358894348e-02 -1.106524467468261719e-01 1.021262630820274353e-01 -5.217522382736206055e-01 2.829937636852264404e-02 -6.802923977375030518e-02 -9.844013303518295288e-02 -1.577393710613250732e-02 6.176510080695152283e-02 3.469494581222534180e-01 -2.548288740217685699e-02 1.219495162367820740e-01 -1.819954365491867065e-01
-1.215669885277748108e-01 1.030951142311096191e-01 -3.861702680587768555e-01 -2.552883625030517578e-01 -3.887133896350860596e-01 2.036351412534713745e-01 2.112025618553161621e-01 1.520583331584930420e-01 -1.517795771360397339e-01 2.059399522840976715e-02 -3.736869096755981445e-01 2.960893213748931885e-01 -7.887340337038040161e-02 -4.769349843263626099e-02 -1.753326058387756348e-01 8.152391761541366577e-02 6.602420657873153687e-02 -1.244251057505607605e-01 9.330630302429199219e-03 -8.283766359090805054e-02 3.698799386620521545e-02 2.286182194948196411e-01 -2.923841774463653564e-01 -5.513551086187362671e-02 1.893074065446853638e-02 -6.269815564155578613e-02 -1.731989160180091858e-02 3.790137916803359985e-02 3.282539546489715576e-02 8.188991993665695190e-02 -1.334234327077865601e-01 -5.272920802235603333e-02
7.058768533170223236e-03 1.746256798505783081e-01 -3.923683427274227142e-03 -2.050189524888992310e-01 -8.029585704207420349e-03 2.304670512676239014e-01 2.284309267997741699e-01 1.975865513086318970e-01 -1.754527091979980469e-01 -1.471165418624877930e-01 -1.083277612924575806e-01 -7.851805537939071655e-02 1.075586229562759399e-01 1.410177350044250488e-01 7.216487079858779907e-02 -1.794387847185134888e-01 -1.626290939748287201e-02 -7.719624321907758713e-03 2.141138315200805664e-01 8.452910929918289185e-02 -2.563852965831756592e-01 2.064973264932632446e-01 -3.148694038391113281e-01 2.345421463251113892e-01 -1.786087453365325928e-02 -3.306104540824890137e-01 9.253970533609390259e-02 2.915991842746734619e-01 -2.238421887159347534e-01 1.568557620048522949e-01 2.207784056663513184e-01 -3.619524464011192322e-02
2.822757959365844727e-01 -1.992214918136596680e-01 -2.547209560871124268e-01 1.261697262525558472e-01 1.479517817497253418e-01 1.869119554758071899e-01 -1.241048350930213928e-01 -7.033716887235641479e-02 -1.127656102180480957e-01 -1.558286100625991821e-01 -2.677918411791324615e-02 1.086892262101173401e-01 4.236222803592681885e-02 -2.507871389389038086e-02 1.561363190412521362e-01 -1.249043177813291550e-02 -2.921946048736572266e-01 1.155815273523330688e-01 3.989886045455932617e-01 3.940338641405105591e-02 8.292000740766525269e-02 1.449282914400100708e-01 -2.994559705257415771e-01 3.856011927127838135e-01 -1.175829488784074783e-02 1.947636157274246216e-02 -2.606023252010345459e-01 7.978557050228118896e-02 1.134205535054206848e-01 1.432379335165023804e-01 4.599341191351413727e-04 -1.107497736811637878e-01
1.602637767791748047e-01 -4.519004747271537781e-02 1.336757391691207886e-01 -3.983457759022712708e-02 -3.852565884590148926e-01 6.062656641006469727e-02 1.438173353672027588e-01 3.570065498352050781e-01 -2.287545800209045410e-01 1.014975532889366150e-01 -4.098652675747871399e-02 -1.337699033319950104e-02 1.174407824873924255e-02 1.226049587130546570e-01 1.041775047779083252e-01 -1.011869087815284729e-01 -1.519853174686431885e-01 -1.466311067342758179e-01 1.327881123870611191e-02 3.421309217810630798e-02 -1.361415833234786987e-01 7.499137520790100098e-02 -4.964862465858459473e-01 9.437832981348037720e-02 -3.476271405816078186e-02 -2.008083164691925049e-01 1.996914157643914223e-03 6.399711966514587402e-02 3.154028356075286865e-01 1.580842584371566772e-02 3.161962330341339111e-02 -2.827709317207336426e-01
5.147286131978034973e-02 6.130556389689445496e-02 -3.433164209127426147e-02 -1.438158005475997925e-01 1.234861370176076889e-02 3.917675018310546875e-01 2.155059278011322021e-01 2.132957279682159424e-01 -2.280118316411972046e-01 -1.526074707508087158e-01 1.448801159858703613e-01 -4.487636685371398926e-02 1.329387873411178589e-01 1.247014477849006653e-01 2.680697292089462280e-02 -6.338170170783996582e-02 -3.333017975091934204e-02 9.392713010311126709e-02 1.833412498235702515e-01 -1.129657998681068420e-01 -3.901578485965728760e-01 1.357243806123733521e-01 -2.296743839979171753e-01 1.242132261395454407e-01 2.102552801370620728e-01 -9.551161527633666992e-02 -1.442204117774963379e-01 3.632132411003112793e-01 5.183674395084381104e-02 2.646701782941818237e-02 2.361113876104354858e-01 -1.720337718725204468e-01
1.192471105605363846e-02 -2.301022782921791077e-02 -2.776803672313690186e-01 -1.167069748044013977e-01 -3.833081722259521484e-01 1.187613233923912048e-01 2.352596372365951538e-01 1.252547949552536011e-01 -3.381453221663832664e-03 8.016292750835418701e-02 -3.810783028602600098e-01 1.197888776659965515e-01 1.512541621923446655e-02 -1.321613788604736328e-01 -1.844991892576217651e-01 -1.678978353738784790e-01 -1.474669724702835083e-01 -1.535753756761550903e-01 1.111921295523643494e-01 -1.730825304985046387e-01 2.634783089160919189e-01 1.191226243972778320e-01 -3.930229842662811279e-01 1.618586331605911255e-01 7.404140383005142212e-02 -2.119773030281066895e-01 -1.710698194801807404e-02 2.521041221916675568e-02 -1.380206346511840820e-01 -3.471739590167999268e-02 -6.195762660354375839e-03 -8.388216793537139893e-02
-8.695506304502487183e-02 5.067186895757913589e-03 1.992114819586277008e-03 7.498503196984529495e-03 -3.214869275689125061e-02 2.951788306236267090e-01 -1.128313019871711731e-01 3.117930293083190918e-01 -1.467169523239135742e-01 -1.538871526718139648e-01 -4.845526814460754395e-02 -2.381328642368316650e-01 2.978000640869140625e-01 -7.933852076530456543e-02 4.054085910320281982e-02 -2.445795238018035889e-01 6.331231445074081421e-02 8.514128625392913818e-02 5.926282610744237900e-03 3.076043128967285156e-01 -3.152042627334594727e-01 2.296715229749679565e-01 -4.210853278636932373e-01 -9.702991694211959839e-03 -6.493640691041946411e-02 2.244639992713928223e-01 -4.283693805336952209e-02 8.110167086124420166e-02 -7.394270598888397217e-02 -1.696749478578567505e-01 1.449756673537194729e-03 2.903966978192329407e-02
-2.306337468326091766e-03 -1.884797066450119019e-01 -2.876543998718261719e-01 -2.761104702949523926e-02 -9.467129409313201904e-02 8.862358517944812775e-03 -9.255570173263549805e-02 1.999816484749317169e-02 1.839746683835983276e-01 1.000695228576660156e-01 2.135076671838760376e-01 -2.777063287794589996e-02 -1.039219200611114502e-01 2.959581911563873291e-01 -3.743232190608978271e-01 3.003637492656707764e-02 2.021675407886505127e-01 -2.129264920949935913e-02 9.591951966285705566e-02 1.373584419488906860e-01 -6.037065386772155762e-02 1.704223155975341797e-01 -5.262441635131835938e-01 1.332686990499496460e-01 7.202181965112686157e-02 -2.479891330003738403e-01 -2.878710255026817322e-02 4.362176731228828430e-02 -2.067072242498397827e-01 1.485926471650600433e-02 1.552188545465469360e-01 9.635184891521930695e-03
2.059404104948043823e-01 -2.553693950176239014e-01 -4.071038365364074707e-01 -2.467373609542846680e-01 -1.075662598013877869e-01 2.446581870317459106e-01 -1.208285912871360779e-01 3.546268045902252197e-01 2.270785346627235413e-02 -3.406121581792831421e-02 -1.609602756798267365e-02 7.858627289533615112e-02 4.774717986583709717e-02 7.975535467267036438e-03 -9.198658168315887451e-02 -1.176843121647834778e-01 4.353357851505279541e-02 2.853169441223144531e-01 2.422272413969039917e-02 1.397812664508819580e-01 6.712921895086765289e-03 1.954489052295684814e-01 -3.301400542259216309e-01 -8.437254279851913452e-02 1.934698522090911865e-01 2.030509412288665771e-01 3.828217834234237671e-02 -3.230985626578330994e-02 2.521875500679016113e-02 -1.341225206851959229e-01 2.520687580108642578e-01 -9.630666114389896393e-03
3.195564746856689453e-01 -3.859606757760047913e-02 -4.771629348397254944e-02 8.279162645339965820e-02 2.825189232826232910e-01 2.219214439392089844e-01 -1.221775636076927185e-02 1.016455069184303284e-01 -3.656861558556556702e-02 -9.199388325214385986e-03 1.716375052928924561e-01 3.885428234934806824e-02 1.493481695652008057e-01 1.882316321134567261e-01 -8.806777745485305786e-02 -7.635518163442611694e-02 -1.026769075542688370e-02 -3.125282526016235352e-01 1.997590214014053345e-01 1.951255053281784058e-01 -7.619065046310424805e-02 1.466375887393951416e-01 -2.661914825439453125e-01 2.231357246637344360e-02 3.015442285686731339e-03 6.341034173965454102e-02 -6.103000044822692871e-02 -5.763870850205421448e-02 3.173957765102386475e-01 5.683746561408042908e-02 -2.441987022757530212e-02 -5.039231181144714355e-01
6.492118537425994873e-02 -1.721053868532180786e-01 8.137973397970199585e-02 1.173186674714088440e-01 -3.873867541551589966e-02 2.472726106643676758e-01 2.087211422622203827e-02 6.279948353767395020e-02 -5.199189856648445129e-02 -1.853169053792953491e-01 -3.649601638317108154e-01 2.356766164302825928e-01 2.532913982868194580e-01 1.727802902460098267e-01 -6.159751117229461670e-02 3.594568744301795959e-02 -1.854666136205196381e-02 8.035489171743392944e-02 -1.635176092386245728e-01 -2.100564166903495789e-02 1.051504462957382202e-01 2.267552316188812256e-01 -5.206577777862548828e-01 -7.282588630914688110e-02 -1.723100543022155762e-01 -9.152684360742568970e-02 -9.152643382549285889e-02 1.961649805307388306e-01 6.334476172924041748e-02 2.671968936920166016e-01 1.179911494255065918e-01 -8.232156932353973389e-02
2.798844277858734131e-01 -3.572737276554107666e-01 -2.135115265846252441e-01 2.831880189478397369e-02 2.562218904495239258e-01 1.513604670763015747e-01 2.483677119016647339e-01 2.795080840587615967e-01 7.467094063758850098e-02 1.621059477329254150e-01 1.418717950582504272e-01 1.879165619611740112e-01 1.285652667284011841e-01 -3.890764713287353516e-02 1.771843731403350830e-01 1.125658396631479263e-02 7.370276004076004028e-02 3.596217557787895203e-02 3.035492599010467529e-01 1.527705788612365723e-01 -2.375576347112655640e-01 1.859737783670425415e-01 -2.945384979248046875e-01 3.154924511909484863e-02 -1.746610850095748901e-01 1.459673047065734863e-01 -8.088359236717224121e-02 -7.165627926588058472e-02 2.428704872727394104e-03 -1.062615439295768738e-01 7.330834120512008667e-02 3.558542951941490173e-02
-3.526408970355987549e-02 -6.902369111776351929e-02 4.741610959172248840e-03 8.991964906454086304e-02 -4.062939435243606567e-03 3.795741200447082520e-01 -6.623110733926296234e-03 9.620779007673263550e-02 4.729156941175460815e-02 -2.190082967281341553e-01 1.311085280030965805e-02 2.142041772603988647e-01 2.537537217140197754e-01 6.544618308544158936e-02 -1.507773250341415405e-01 -1.421260982751846313e-01 3.037968883290886879e-03 -6.035319343209266663e-02 2.213272266089916229e-03 -1.618261784315109253e-01 1.206698566675186157e-01 3.368824720382690430e-01 -3.276677429676055908e-01 -1.548746824264526367e-01 -7.007134705781936646e-02 -3.305024504661560059e-01 -1.941359788179397583e-01 1.759593784809112549e-01 1.450131647288799286e-02 3.225468993186950684e-01 1.525838673114776611e-01 -1.582989245653152466e-01
1.719932258129119873e-02 -1.759340316057205200e-01 -2.983801364898681641e-01 -2.294183820486068726e-01 -1.509937196969985962e-01 2.053172290325164795e-01 1.084105949848890305e-02 3.587866723537445068e-01 -1.191800576634705067e-03 -1.939951181411743164e-01 7.393626496195793152e-03 -2.868332564830780029e-01 2.246652729809284210e-02 4.724650457501411438e-02 4.781058523803949356e-03 -4.406183958053588867e-02 -6.912152469158172607e-02 4.157460853457450867e-02 3.284668028354644775e-01 2.786334156990051270e-01 1.670697778463363647e-01 3.250874578952789307e-01 -1.983634680509567261e-01 -1.966464519500732422e-01 -9.436330944299697876e-02 -3.114753775298595428e-02 1.952795428223907948e-03 1.831909874454140663e-03 2.469509392976760864e-01 -7.376179844141006470e-02 1.668811589479446411e-01 2.866175025701522827e-02
2.477976083755493164e-01 -3.690004348754882812e-01 -2.279332727193832397e-01 -5.783164128661155701e-02 7.825973629951477051e-02 1.728445887565612793e-01 2.119141072034835815e-01 1.611332148313522339e-01 -9.383514523506164551e-03 -1.347495019435882568e-01 -3.876802027225494385e-01 -1.182513386011123657e-01 5.428837984800338745e-02 1.543497055536136031e-04 1.111299693584442139e-01 -1.547146886587142944e-01 1.844519674777984619e-01 -2.523524761199951172e-01 2.012707442045211792e-01 -1.878943108022212982e-02 5.748063791543245316e-03 1.996923089027404785e-01 -2.412888705730438232e-01 7.660864293575286865e-02 -2.012213319540023804e-01 2.864211983978748322e-02 1.250666528940200806e-01 -2.981822751462459564e-02 -1.924461275339126587e-01 -1.043411940336227417e-01 1.469501405954360962e-01 -2.204140275716781616e-01
2.208946049213409424e-01 1.826903373003005981e-01 -1.463653892278671265e-01 -1.665296405553817749e-01 5.043520033359527588e-02 2.134997993707656860e-01 4.277313649654388428e-01 -7.336737215518951416e-02 -5.288415774703025818e-02 8.292717486619949341e-02 3.138259053230285645e-01 4.774004966020584106e-02 -1.078449841588735580e-02 7.790537923574447632e-02 -1.352090686559677124e-01 1.706344336271286011e-01 1.041933521628379822e-01 1.191635355353355408e-01 2.609210610389709473e-01 -1.362855453044176102e-02 1.540511697530746460e-01 7.538530975580215454e-02 -4.098634123802185059e-01 2.129483222961425781e-01 4.413324594497680664e-02 -1.281896680593490601e-01 -2.016113102436065674e-01 1.245798096060752869e-01 -1.193373557180166245e-02 8.415965735912322998e-02 -2.079278230667114258e-02 -2.234117239713668823e-01
-1.375510394573211670e-01 -2.287536561489105225e-01 -3.625543117523193359e-01 -1.893609315156936646e-01 -1.379874050617218018e-01 2.262629866600036621e-01 -1.023320332169532776e-01 2.997742295265197754e-01 4.020605236291885376e-02 -6.470336765050888062e-02 2.368016168475151062e-02 -2.803681418299674988e-02 6.982594728469848633e-02 6.674292497336864471e-03 -1.105969175696372986e-01 -1.844069808721542358e-01 -7.825105637311935425e-02 1.310060024261474609e-01 2.035395428538322449e-02 1.649726033210754395e-01 -1.503402739763259888e-01 3.256850242614746094e-01 -3.259034752845764160e-01 -3.214991688728332520e-01 -1.163622215390205383e-01 -2.300352044403553009e-02 5.472514405846595764e-02 1.614861935377120972e-01 7.599028199911117554e-02 -1.363186091184616089e-01 2.398940473794937134e-01 -1.354862153530120850e-01
2.669312953948974609e-01 -2.361336946487426758e-01 -1.686072945594787598e-01 -2.069334685802459717e-01 6.971288472414016724e-03 1.602019518613815308e-01 3.863312304019927979e-01 2.626859843730926514e-01 6.210854277014732361e-02 4.536569863557815552e-02 2.270934730768203735e-01 3.191861212253570557e-01 -4.052542522549629211e-02 -3.048909828066825867e-02 7.276009023189544678e-02 8.082821965217590332e-02 3.219792619347572327e-02 2.813589386641979218e-02 2.061186581850051880e-01 -8.172255940735340118e-03 1.717371493577957153e-01 2.184440195560455322e-01 -3.859485685825347900e-01 2.912783063948154449e-02 8.985081315040588379e-02 1.039006710052490234e-01 -1.279618684202432632e-02 -9.427563846111297607e-02 -9.424255788326263428e-02 2.822711318731307983e-02 -1.051749195903539658e-02 -2.736758887767791748e-01
1.195968538522720337e-01 -2.571103572845458984e-01 -1.931882351636886597e-01 3.326814994215965271e-02 -1.304582208395004272e-01 3.194166123867034912e-01 5.670763552188873291e-03 3.695969283580780029e-01 -1.674130745232105255e-02 1.928377663716673851e-03 -9.993176162242889404e-02 6.904347985982894897e-02 1.380625665187835693e-01 -1.559565365314483643e-01 1.353829503059387207e-01 -1.512387245893478394e-01 6.479145586490631104e-02 1.691981405019760132e-01 1.741338074207305908e-01 -1.963318288326263428e-01 -2.761924266815185547e-02 4.460689127445220947e-01 -2.516118586063385010e-01 -9.681469947099685669e-02 -1.148213148117065430e-01 1.807555928826332092e-02 -4.546379670500755310e-03 -2.305291444063186646e-01 -1.842764317989349365e-01 5.560177192091941833e-02 1.527708768844604492e-01 -1.570967584848403931e-01
7.838627696037292480e-02 2.902204394340515137e-01 -7.719307392835617065e-02 1.120100319385528564e-01 -1.411464959383010864e-01 2.118611335754394531e-01 1.247731819748878479e-01 5.773159116506576538e-02 1.138898432254791260e-01 -1.736543327569961548e-01 -4.004629701375961304e-02 6.041857600212097168e-02 -2.063876576721668243e-02 1.285521686077117920e-01 -1.242576763033866882e-01 -2.130219154059886932e-02 -7.675936073064804077e-02 -2.343055754899978638e-01 3.572287037968635559e-02 2.436421439051628113e-02 1.836080104112625122e-01 1.829144805669784546e-01 -5.628645420074462891e-01 8.308152854442596436e-02 -1.491429060697555542e-01 -1.737857609987258911e-01 3.162320256233215332e-01 7.064704596996307373e-02 1.540152877569198608e-01 1.040949523448944092e-01 8.915700763463973999e-02 2.696183919906616211e-01
-4.888335615396499634e-02 1.376612484455108643e-01 -2.692387700080871582e-01 -1.338936388492584229e-01 -2.392928302288055420e-01 5.432125926017761230e-01 -9.228248894214630127e-02 5.225168541073799133e-02 4.553864710032939911e-03 -2.124819308519363403e-01 -1.722289621829986572e-01 1.114856731146574020e-02 2.234008163213729858e-01 5.200904980301856995e-02 -1.183452010154724121e-01 1.139523983001708984e-01 -7.722618523985147476e-03 1.967708021402359009e-01 2.312394678592681885e-01 1.210200488567352295e-01 -1.838361322879791260e-01 3.231987357139587402e-02 -2.257654666900634766e-01 -1.190752163529396057e-01 2.988031208515167236e-01 -5.040108039975166321e-02 -3.066453523933887482e-02 1.829669177532196045e-01 6.164249405264854431e-02 7.392756640911102295e-03 1.768929362297058105e-01 -4.270885512232780457e-02
3.344570472836494446e-02 3.391301631927490234e-02 -1.111677959561347961e-01 6.510558724403381348e-02 5.522221699357032776e-02 4.962922930717468262e-01 5.736495926976203918e-02 2.102326899766921997e-01 -2.164659835398197174e-02 1.411080658435821533e-01 2.799720466136932373e-01 6.607007235288619995e-02 5.695014074444770813e-02 -4.454048722982406616e-02 1.930717378854751587e-01 -1.060769986361265182e-02 -3.904253989458084106e-02 -1.878559887409210205e-01 2.596395611763000488e-01 3.487113118171691895e-01 3.006630809977650642e-03 2.163945697247982025e-02 -2.652784883975982666e-01 3.262146189808845520e-02 5.294287577271461487e-02 1.086625922471284866e-02 -2.842696011066436768e-01 2.300224453210830688e-01 -8.434663712978363037e-02 -4.810812324285507202e-02 1.546414643526077271e-01 2.661208212375640869e-01
1.374267339706420898e-01 -2.504577338695526123e-01 -3.565469011664390564e-02 -3.699382543563842773e-01 -6.064907461404800415e-02 3.237393796443939209e-01 7.700450718402862549e-02 2.816428542137145996e-01 -2.097974270582199097e-01 -3.913922607898712158e-02 -1.224598661065101624e-02 7.999536395072937012e-02 2.470498904585838318e-02 3.710821643471717834e-02 -2.300977706909179688e-01 8.291217684745788574e-02 -2.614088729023933411e-02 3.534187972545623779e-01 1.450416445732116699e-01 2.349868267774581909e-01 1.449434645473957062e-02 1.152817532420158386e-01 -1.743502318859100342e-01 5.334012210369110107e-02 -3.186987042427062988e-01 -2.139538824558258057e-01 -4.349453747272491455e-02 -4.967038705945014954e-02 1.351588517427444458e-01 7.459909468889236450e-02 2.682092972099781036e-02 -2.185747474431991577e-01
1.111318543553352356e-01 -9.438923746347427368e-02 -7.465372979640960693e-02 1.399362683296203613e-01 -2.435672730207443237e-01 3.045336008071899414e-01 -7.803262770175933838e-02 2.517169341444969177e-02 -2.867888845503330231e-02 -2.386088371276855469e-01 -3.687764704227447510e-01 -1.552663445472717285e-01 8.710130304098129272e-02 2.775340899825096130e-02 6.470179557800292969e-02 -1.500152349472045898e-01 -3.035226836800575256e-02 1.409292072057723999e-01 1.708432286977767944e-01 1.976224631071090698e-01 1.449606567621231079e-01 1.860807240009307861e-01 -3.644279241561889648e-01 -1.709603518247604370e-02 -2.013125270605087280e-01 -4.770504683256149292e-02 -3.346396982669830322e-02 2.330252528190612793e-01 -2.089644521474838257e-01 1.742507219314575195e-01 2.462587505578994751e-01 -1.767163425683975220e-01
-4.198944196105003357e-02 2.689261734485626221e-01 -2.566447854042053223e-01 -3.285546600818634033e-02 1.343228071928024292e-01 3.820085823535919189e-01 2.134576439857482910e-02 6.312248110771179199e-02 2.033482491970062256e-01 1.248007714748382568e-01 -6.412217020988464355e-02 1.241022199392318726e-01 -3.426189534366130829e-03 1.965090781450271606e-01 1.557635795325040817e-02 2.452864311635494232e-02 2.333436347544193268e-02 5.684718862175941467e-02 7.186813652515411377e-02 1.959037780761718750e-01 4.543606564402580261e-02 2.036348283290863037e-01 -4.961701035499572754e-01 1.098003908991813660e-01 -7.671758532524108887e-02 -1.649784296751022339e-01 1.455311030149459839e-01 -2.004245817661285400e-01 1.881678551435470581e-01 -1.196023821830749512e-01 1.704829037189483643e-01 2.287463992834091187e-01
1.939048916101455688e-01 -2.534286081790924072e-01 -1.956888437271118164e-01 -5.310599505901336670e-02 -2.450682371854782104e-01 1.063543930649757385e-01 1.528529822826385498e-01 3.536159694194793701e-01 -1.768292039632797241e-01 -1.034245789051055908e-01 1.466161198914051056e-02 1.121843606233596802e-01 -1.220246329903602600e-01 -2.500730454921722412e-01 -2.133568972349166870e-01 -6.919977813959121704e-02 9.231842309236526489e-02 1.120916530489921570e-01 3.458698391914367676e-01 1.896179765462875366e-01 5.947009101510047913e-02 -6.610246747732162476e-02 -3.444497287273406982e-01 -4.652463272213935852e-02 -1.733373552560806274e-01 1.365261375904083252e-01 -2.267038524150848389e-01 -6.371083855628967285e-02 -5.144202709197998047e-02 9.312295168638229370e-02 1.323603838682174683e-01 -1.281397491693496704e-01
1.791063994169235229e-01 -1.723050326108932495e-01 -1.762319803237915039e-01 -1.489132493734359741e-01 -6.201577559113502502e-02 2.351747602224349976e-01 -1.205777674913406372e-01 2.730887532234191895e-01 1.175014376640319824e-01 -2.020645886659622192e-01 -2.466427236795425415e-01 -1.619970500469207764e-01 2.769344672560691833e-02 4.912724718451499939e-02 -9.683421254158020020e-02 5.265134945511817932e-02 7.601418346166610718e-02 -3.323005279526114464e-03 2.351149022579193115e-01 4.023606702685356140e-02 -1.375199407339096069e-01 4.706048965454101562e-01 -2.067590951919555664e-01 4.408542532473802567e-03 -2.241788804531097412e-01 3.481365367770195007e-02 2.591303884983062744e-01 3.411956876516342163e-02 2.948665320873260498e-01 4.423366487026214600e-02 -6.603529211133718491e-03 -1.585038453340530396e-01
6.572068482637405396e-02 -1.581112295389175415e-01 -2.632877230644226074e-01 -2.250917628407478333e-02 3.388014063239097595e-02 2.981676459312438965e-01 -2.313936129212379456e-02 8.021662384271621704e-02 -1.869853585958480835e-01 2.114002360031008720e-03 5.541810765862464905e-02 1.566794216632843018e-01 2.822769284248352051e-01 7.070846855640411377e-02 -5.600156262516975403e-03 -2.794335186481475830e-01 1.344646513462066650e-01 2.654595077037811279e-01 3.191535174846649170e-01 -1.410142425447702408e-02 1.401499211788177490e-01 1.669740229845046997e-01 -2.707468867301940918e-01 2.195973098278045654e-01 2.463335841894149780e-01 -1.808224320411682129e-01 -8.850655704736709595e-02 1.969832330942153931e-01 -1.436917930841445923e-01 1.724843308329582214e-02 2.128915488719940186e-01 -1.118653863668441772e-01
1.982945501804351807e-01 -7.020639628171920776e-02 -2.438193559646606445e-01 1.825345009565353394e-01 1.094310451298952103e-02 2.217796742916107178e-01 -1.036970764398574829e-01 -1.363510340452194214e-01 -7.592264562845230103e-02 -3.157176375389099121e-01 -1.094129309058189392e-01 -3.762847185134887695e-02 2.729260623455047607e-01 9.218522347509860992e-03 -5.676368251442909241e-03 -6.095432862639427185e-02 -1.170758008956909180e-01 4.686107486486434937e-02 4.443057179450988770e-01 -5.279113538563251495e-03 5.632163584232330322e-02 1.596411913633346558e-01 -3.822855651378631592e-01 1.827180087566375732e-01 1.312535703182220459e-01 -1.040468737483024597e-01 -9.922096878290176392e-02 -6.043533608317375183e-02 -1.306369751691818237e-01 6.733016669750213623e-02 2.943668365478515625e-01 -1.259268969297409058e-01
-1.041338294744491577e-01 -1.671738624572753906e-01 -2.661997079849243164e-01 -1.607679277658462524e-01 -4.946096986532211304e-02 3.250970244407653809e-01 1.273771077394485474e-01 1.807920783758163452e-01 -3.306521177291870117e-01 6.321472581475973129e-03 1.044645383954048157e-01 6.707390397787094116e-02 2.701233029365539551e-01 -1.777830570936203003e-01 7.424855232238769531e-02 -1.328749954700469971e-01 3.373821675777435303e-01 -5.138700455427169800e-02 1.578361261636018753e-03 1.512503772974014282e-01 1.363451927900314331e-01 -7.741729170083999634e-02 -3.638719916343688965e-01 -1.045555770397186279e-01 -3.985076770186424255e-02 8.176943659782409668e-02 -3.695925697684288025e-02 5.164929106831550598e-02 5.178869143128395081e-02 -3.306112587451934814e-01 1.151292026042938232e-01 -1.005854383111000061e-01
2.437898516654968262e-01 1.255822274833917618e-02 -4.081659317016601562e-01 2.824083343148231506e-02 -1.721664071083068848e-01 2.082826942205429077e-01 2.379075586795806885e-01 2.744509279727935791e-01 -3.806569799780845642e-02 -9.864290803670883179e-02 -3.088319897651672363e-01 1.282357126474380493e-01 1.115413308143615723e-01 -3.431152179837226868e-02 -1.670332700014114380e-01 -9.330213069915771484e-02 -1.010787021368741989e-02 -1.018111780285835266e-01 -5.456193536520004272e-02 9.282236546277999878e-02 3.292063251137733459e-02 1.977658867835998535e-01 -2.542080283164978027e-01 1.428437829017639160e-01 -2.600800096988677979e-01 2.270447760820388794e-01 2.596049606800079346e-01 1.837800815701484680e-02 3.815005719661712646e-02 -9.560523182153701782e-02 2.529824152588844299e-02 -2.222596853971481323e-01
1.369984745979309082e-01 -2.145896553993225098e-01 -1.882436126470565796e-01 -1.255947500467300415e-01 -2.555637955665588379e-01 2.804262042045593262e-01 1.595517694950103760e-01 2.354536950588226318e-01 -6.039332598447799683e-03 -2.906604111194610596e-02 5.465562641620635986e-02 -1.345661431550979614e-01 -1.094455048441886902e-01 3.198945149779319763e-02 8.789254352450370789e-03 -1.571449190378189087e-01 3.671982139348983765e-02 2.511585354804992676e-01 -4.208756238222122192e-02 2.009767591953277588e-01 1.319563537836074829e-01 2.614118456840515137e-01 -3.533180356025695801e-01 1.318771205842494965e-02 -1.299561280757188797e-02 1.564632505178451538e-01 2.649734020233154297e-01 1.334651112556457520e-01 2.044073045253753662e-01 3.738014400005340576e-02 3.475822210311889648e-01 -7.322093099355697632e-02
-4.670149064622819424e-04 -1.093152388930320740e-01 -2.503752522170543671e-02 -1.917890459299087524e-01 -2.246197164058685303e-01 2.812725901603698730e-01 7.168983668088912964e-02 1.665437370538711548e-01 -4.205996543169021606e-02 7.867813110351562500e-02 2.742443084716796875e-01 -1.423698216676712036e-01 4.955231770873069763e-02 -1.330128312110900879e-01 4.558644071221351624e-02 -4.353939592838287354e-01 2.999089844524860382e-02 3.238192945718765259e-02 1.143111214041709900e-01 1.171456947922706604e-01 9.286361932754516602e-02 4.607749357819557190e-02 -5.356588363647460938e-01 2.605586871504783630e-02 7.654668390750885010e-02 2.383263967931270599e-02 1.144805923104286194e-01 1.492094397544860840e-01 1.542310509830713272e-02 1.768780201673507690e-01 -2.675549387931823730e-01 3.103340417146682739e-02
7.871270179748535156e-02 -1.715895235538482666e-01 -2.666715979576110840e-01 3.316212072968482971e-02 -1.479145735502243042e-01 3.236900269985198975e-01 1.208817958831787109e-01 1.701711118221282959e-01 1.041236296296119690e-01 8.582160808145999908e-04 -2.546105980873107910e-01 -2.040789276361465454e-01 4.969564266502857208e-03 -7.053626328706741333e-02 -2.030152380466461182e-01 2.006760686635971069e-01 6.994209438562393188e-02 7.770454138517379761e-02 2.004756182432174683e-01 1.919154524803161621e-01 7.594404369592666626e-02 2.517304718494415283e-01 -1.893129348754882812e-01 1.607078500092029572e-02 -1.307407617568969727e-01 -1.931691169738769531e-01 3.741294741630554199e-01 4.919831827282905579e-02 1.809054613113403320e-01 -7.759784162044525146e-02 1.042182445526123047e-01 -2.802218496799468994e-01
3.025520741939544678e-01 -1.167434081435203552e-01 -3.358557224273681641e-01 -1.765966787934303284e-02 -1.280830651521682739e-01 1.905145645141601562e-01 9.421925991773605347e-03 3.006747066974639893e-01 2.873974442481994629e-01 -1.910841092467308044e-02 -3.047390580177307129e-01 -1.423046290874481201e-01 2.826664596796035767e-02 -1.239727064967155457e-01 9.263289161026477814e-03 2.632754445075988770e-01 4.194742441177368164e-02 -1.438535109627991915e-04 2.644817531108856201e-01 1.508153229951858521e-01 -5.507354810833930969e-02 3.820170462131500244e-01 -1.806651502847671509e-01 -1.158273033797740936e-02 -6.489724665880203247e-02 -1.964436769485473633e-01 -1.281004548072814941e-01 -7.232874631881713867e-02 -4.529005661606788635e-02 9.464202076196670532e-02 5.429230257868766785e-02 4.776773974299430847e-02
2.360386401414871216e-01 -7.294071465730667114e-02 -2.243913114070892334e-01 -5.620365962386131287e-02 -2.412306368350982666e-01 5.375909805297851562e-01 2.681697905063629150e-02 1.144107803702354431e-01 -2.281785607337951660e-01 -2.745563164353370667e-02 -3.568741083145141602e-01 -5.911478027701377869e-02 -2.461758442223072052e-02 -9.768183529376983643e-02 9.531620889902114868e-02 -1.264061331748962402e-01 -1.281643509864807129e-01 2.060555517673492432e-01 8.970508724451065063e-02 8.836510777473449707e-02 -7.058084011077880859e-02 1.573950201272964478e-01 -2.316045910120010376e-01 -1.059592142701148987e-01 -2.047434747219085693e-01 -2.191571518778800964e-02 -1.665318198502063751e-02 6.572578847408294678e-02 -1.359290778636932373e-01 7.055059075355529785e-02 3.879141062498092651e-02 -2.534678876399993896e-01
1.845559477806091309e-01 -7.881428301334381104e-02 -5.207582116127014160e-01 6.783421337604522705e-02 2.243106961250305176e-01 2.642008364200592041e-01 -7.476383447647094727e-02 -7.026989012956619263e-02 9.736514836549758911e-02 1.013226434588432312e-01 1.245588809251785278e-02 1.354524344205856323e-01 8.990655839443206787e-02 -1.200201883912086487e-01 1.212758794426918030e-01 -1.043881475925445557e-01 -1.002501919865608215e-01 1.558828949928283691e-01 2.651837468147277832e-01 2.445486038923263550e-01 -3.290908411145210266e-02 8.204117417335510254e-02 -3.258501291275024414e-01 1.842357814311981201e-01 -1.647175252437591553e-01 -1.389652639627456665e-01 -1.810067892074584961e-02 -3.561244904994964600e-02 1.797636151313781738e-01 -1.830070912837982178e-01 1.351866275072097778e-01 1.497282087802886963e-01
-1.458379775285720825e-01 -8.073391020298004150e-02 -1.550043970346450806e-01 2.076441794633865356e-01 -1.410682201385498047e-01 2.326210141181945801e-01 3.846907615661621094e-01 9.317234158515930176e-02 -1.115032210946083069e-01 3.677623346447944641e-02 7.046322524547576904e-02 3.411654829978942871e-01 4.899963736534118652e-02 -1.542284041643142700e-01 -1.248280896106734872e-04 5.039758980274200439e-02 -7.154012471437454224e-02 -2.411838062107563019e-02 1.641464531421661377e-01 -1.313969343900680542e-01 -2.028800398111343384e-01 8.479665964841842651e-02 -3.884255588054656982e-01 2.184288948774337769e-01 6.491524167358875275e-03 -2.762145921587944031e-02 2.151106894016265869e-01 1.014050468802452087e-01 7.999738305807113647e-02 2.976824939250946045e-01 2.459849715232849121e-01 -2.809191308915615082e-02
6.488337181508541107e-03 -3.740685433149337769e-02 7.764384895563125610e-02 -3.465898036956787109e-01 -2.346159704029560089e-02 3.298504352569580078e-01 -4.861556738615036011e-02 1.248148977756500244e-01 -1.307951007038354874e-02 1.060705855488777161e-01 -1.116575300693511963e-02 6.278265267610549927e-02 1.351816505193710327e-01 -1.548267006874084473e-01 -4.472427070140838623e-02 9.182592481374740601e-02 -2.159085310995578766e-02 -4.006336256861686707e-02 2.074234001338481903e-02 1.074386611580848694e-01 -7.623741030693054199e-02 8.402330428361892700e-02 -5.504472851753234863e-01 -1.986407488584518433e-01 2.165404111146926880e-01 1.857509315013885498e-01 -1.852592974901199341e-01 2.559749484062194824e-01 -3.838298097252845764e-02 -6.808649003505706787e-02 1.952211409807205200e-01 -2.865676581859588623e-01
-9.487398713827133179e-02 -2.552172243595123291e-01 7.808888703584671021e-02 -1.701030880212783813e-01 -6.268510222434997559e-02 1.661116927862167358e-01 4.250201284885406494e-01 1.367570012807846069e-01 -7.104607671499252319e-02 8.528716862201690674e-03 -8.676048368215560913e-03 3.950687125325202942e-02 -2.024122625589370728e-01 2.589274346828460693e-01 -6.217559054493904114e-02 -3.299706280231475830e-01 1.773187965154647827e-01 7.917196489870548248e-03 3.187146186828613281e-01 2.225552052259445190e-01 -2.011619135737419128e-02 -3.382458165287971497e-02 -3.094465732574462891e-01 7.118570804595947266e-02 -1.110484730452299118e-02 2.241710200905799866e-02 1.352145373821258545e-01 9.659650176763534546e-02 5.562390014529228210e-02 2.953959107398986816e-01 9.681027382612228394e-02 -1.396192610263824463e-01
1.660531163215637207e-01 -2.651880495250225067e-02 1.344432085752487183e-01 -1.299507170915603638e-02 -4.026302993297576904e-01 1.703050136566162109e-01 6.200319156050682068e-02 3.795726597309112549e-01 -2.764543890953063965e-01 1.707381904125213623e-01 -4.575657844543457031e-02 -8.076755329966545105e-03 1.046234089881181717e-02 8.296426385641098022e-02 1.665488183498382568e-01 -1.253082752227783203e-01 -9.523122757673263550e-02 -1.195433586835861206e-01 4.668530076742172241e-02 6.808014959096908569e-02 -2.168246358633041382e-01 1.426145434379577637e-01 -4.308273494243621826e-01 1.956483423709869385e-01 4.278485104441642761e-02 -1.555139422416687012e-01 6.217327713966369629e-02 4.768334329128265381e-03 1.950854659080505371e-01 3.531517460942268372e-02 5.857728794217109680e-02 -2.494342625141143799e-01
8.772782981395721436e-03 -1.501622516661882401e-02 1.161622256040573120e-02 -9.433507174253463745e-02 2.650554291903972626e-02 3.660117983818054199e-01 -2.586611732840538025e-02 1.494630724191665649e-01 -1.105059590190649033e-02 2.264895588159561157e-01 1.364792287349700928e-01 1.265264600515365601e-01 2.515244483947753906e-01 -2.699082493782043457e-01 -8.239480853080749512e-02 3.023844361305236816e-01 -1.493647545576095581e-01 6.412949413061141968e-02 2.050151377916336060e-01 1.173186749219894409e-01 -5.176334828138351440e-02 2.843984663486480713e-01 -3.029754459857940674e-01 -1.580463796854019165e-01 -1.317309737205505371e-01 -1.431927382946014404e-01 -2.706231474876403809e-01 3.152763098478317261e-02 2.757844924926757812e-01 -5.565025284886360168e-02 9.405200183391571045e-02 -1.730692386627197266e-01
1.114557310938835144e-01 -3.815606236457824707e-02 1.495379507541656494e-01 -7.812632620334625244e-02 -1.565921008586883545e-01 7.176250964403152466e-02 1.911024302244186401e-01 2.878371775150299072e-01 -2.754159271717071533e-01 1.428821980953216553e-01 -1.091329231858253479e-01 -6.167038902640342712e-02 1.725223809480667114e-01 6.239101663231849670e-02 8.496078848838806152e-02 -2.224780172109603882e-01 -1.403042972087860107e-01 5.208120122551918030e-02 -2.435403317213058472e-02 3.217235207557678223e-02 -2.612863183021545410e-01 3.372346162796020508e-01 -3.914047181606292725e-01 3.034964799880981445e-01 -5.559373274445533752e-02 -7.930295169353485107e-02 -3.245999664068222046e-02 1.345635801553726196e-01 2.975555360317230225e-01 -1.680330932140350342e-01 -8.124973624944686890e-02 -5.489213764667510986e-02
2.227815687656402588e-01 -1.400584876537322998e-01 -3.183082938194274902e-01 -2.721477448940277100e-01 -2.604066431522369385e-01 1.764119714498519897e-01 -2.816553413867950439e-02 3.130187690258026123e-01 -8.087250590324401855e-02 -1.049882769584655762e-01 1.829260773956775665e-02 -2.081977576017379761e-01 -5.606263130903244019e-02 2.868551760911941528e-02 3.417398035526275635e-02 -2.252134829759597778e-01 3.473204001784324646e-02 -5.882059782743453979e-02 -3.600091487169265747e-02 2.025394886732101440e-01 6.992971897125244141e-02 8.744160830974578857e-02 -3.601547777652740479e-01 -1.910563260316848755e-01 5.583735182881355286e-02 2.326412945985794067e-01 -9.647530503571033478e-03 1.605813503265380859e-01 2.291425019502639771e-01 1.317509561777114868e-01 2.219016551971435547e-01 -1.122636869549751282e-01
-1.916375309228897095e-01 1.701025962829589844e-01 -1.128147840499877930e-01 1.121392175555229187e-01 -9.725471585988998413e-02 2.565183937549591064e-01 8.334881812334060669e-02 7.713555544614791870e-02 3.473100438714027405e-02 -2.395695894956588745e-01 -1.893297396600246429e-02 2.600842714309692383e-01 2.687772214412689209e-01 8.720836788415908813e-02 -2.294349670410156250e-01 -9.843075275421142578e-02 -1.221527233719825745e-01 2.555157057940959930e-02 4.019401371479034424e-01 2.244620174169540405e-01 -5.062191747128963470e-03 5.948323383927345276e-02 -2.844933569431304932e-01 1.204855069518089294e-01 -1.694395244121551514e-01 7.158319652080535889e-02 -6.619177758693695068e-02 3.456853330135345459e-01 -6.228859350085258484e-02 8.308707922697067261e-02 2.012666910886764526e-01 -1.287143379449844360e-01
1.094321534037590027e-01 -3.246440291404724121e-01 -4.182573780417442322e-02 -1.126052811741828918e-01 1.459493786096572876e-01 1.499936878681182861e-01 8.492375910282135010e-02 2.924759089946746826e-01 4.828393831849098206e-02 -4.710925742983818054e-02 -1.943095028400421143e-01 1.155000403523445129e-01 -5.724418908357620239e-03 4.315830767154693604e-02 4.980808869004249573e-02 2.201953232288360596e-01 -2.104737013578414917e-01 9.102872014045715332e-02 1.218760535120964050e-01 5.647304654121398926e-02 1.751537173986434937e-01 -2.347593009471893311e-02 -2.116292864084243774e-01 5.160354375839233398e-01 -3.136660531163215637e-02 -2.879053354263305664e-01 8.239799737930297852e-02 1.914477348327636719e-02 -2.311821468174457550e-02 7.524247467517852783e-02 3.031759262084960938e-01 -1.451210975646972656e-01
2.782533168792724609e-01 -9.659762680530548096e-02 -1.696611046791076660e-01 -4.878127947449684143e-02 -2.049309462308883667e-01 1.812132894992828369e-01 2.387996166944503784e-01 -5.377006158232688904e-02 1.902658492326736450e-01 2.920455038547515869e-01 -2.714998424053192139e-01 -4.981734603643417358e-02 5.507956817746162415e-02 2.730457484722137451e-01 9.821859421208500862e-04 -1.358087062835693359e-01 1.924324221909046173e-02 2.754480242729187012e-01 1.463297456502914429e-01 -3.880833089351654053e-02 -1.226782053709030151e-01 1.650511622428894043e-01 -2.578732669353485107e-01 -2.557856217026710510e-02 -1.393355727195739746e-01 -2.557967975735664368e-02 -9.056631475687026978e-02 1.567093133926391602e-01 2.590605802834033966e-02 4.077948331832885742e-01 6.697199307382106781e-03 -1.586292982101440430e-01
1.974636167287826538e-01 -1.897164247930049896e-02 -1.601646393537521362e-01 1.194432899355888367e-01 -8.515421301126480103e-02 1.286164522171020508e-01 6.958833336830139160e-02 1.259972155094146729e-01 -2.731185220181941986e-02 -4.487643484026193619e-03 -3.018374741077423096e-01 -2.438793033361434937e-01 1.033464744687080383e-01 3.985081613063812256e-01 -4.205524921417236328e-01 4.050352796912193298e-02 7.733055204153060913e-02 3.536158008500933647e-03 2.275132983922958374e-01 -8.989545702934265137e-02 -1.194816529750823975e-01 1.836012154817581177e-01 -2.084506154060363770e-01 1.849637329578399658e-01 2.922339737415313721e-02 -2.035108022391796112e-02 -1.390306055545806885e-01 -3.397893160581588745e-02 2.664906084537506104e-01 1.628284156322479248e-01 -9.950464963912963867e-02 -2.370778918266296387e-01
-2.129833698272705078e-01 1.335778981447219849e-01 -2.067084163427352905e-01 -1.001108437776565552e-01 -2.758340165019035339e-02 4.568567872047424316e-01 3.424085676670074463e-02 1.672810316085815430e-01 4.322510957717895508e-02 -1.226015612483024597e-01 -3.520674705505371094e-01 2.909443899989128113e-02 1.310534030199050903e-01 -2.501494288444519043e-01 -1.360541582107543945e-01 -8.510783314704895020e-02 4.988552629947662354e-02 1.001419033855199814e-02 4.801556840538978577e-02 9.167511761188507080e-02 4.680284485220909119e-02 2.370302975177764893e-01 -3.471990525722503662e-01 3.473569750785827637e-01 -7.006896287202835083e-02 1.275139153003692627e-01 2.371012866497039795e-01 2.956302277743816376e-02 3.416831791400909424e-02 -1.904755644500255585e-02 -4.107926785945892334e-02 -6.207991391420364380e-02
3.271187543869018555e-01 -2.087483704090118408e-01 -3.052576482295989990e-01 -1.696163974702358246e-02 8.967299759387969971e-02 1.010886132717132568e-01 4.000220298767089844e-01 1.973224729299545288e-01 -4.009776189923286438e-02 -8.542581647634506226e-02 -1.460537780076265335e-02 1.478962302207946777e-01 1.659302413463592529e-01 -1.149127781391143799e-01 1.703204214572906494e-01 -3.885012120008468628e-02 1.560188084840774536e-02 9.057672321796417236e-02 2.352792620658874512e-01 3.174564242362976074e-02 -9.541547298431396484e-02 4.015166461467742920e-01 -2.149980366230010986e-01 5.102831870317459106e-02 -2.435636669397354126e-01 2.735485555604100227e-03 4.797989875078201294e-02 -2.520989477634429932e-01 -3.466699644923210144e-02 1.456895917654037476e-01 7.484509143978357315e-03 -6.968544423580169678e-02
-1.182391215115785599e-02 6.043872237205505371e-02 8.207120746374130249e-02 1.177790462970733643e-01 -2.005109935998916626e-01 2.396519631147384644e-01 3.884428143501281738e-01 1.194249540567398071e-01 -7.156059890985488892e-02 -1.062465086579322815e-01 3.699674736708402634e-03 1.792486906051635742e-01 6.011955812573432922e-02 -7.547756284475326538e-02 -6.549133360385894775e-02 -6.246739998459815979e-02 -9.673180431127548218e-02 -1.559706479310989380e-01 7.398033142089843750e-02 1.490207295864820480e-02 -1.556036621332168579e-01 3.451660871505737305e-01 -2.990286052227020264e-01 1.040364950895309448e-01 -1.257130652666091919e-01 -1.294362396001815796e-01 2.440834343433380127e-01 2.217369824647903442e-01 1.685116291046142578e-01 -2.408564835786819458e-01 3.099582493305206299e-01 -1.999992579221725464e-01
-1.306650936603546143e-01 -2.688625454902648926e-01 -1.428328752517700195e-01 -1.152648776769638062e-01 -1.982554942369461060e-01 3.896228075027465820e-01 -1.382629424333572388e-01 3.392080068588256836e-01 -6.027740985155105591e-02 -5.968027561902999878e-02 -1.049532070755958557e-01 -2.398672848939895630e-01 -8.838543295860290527e-02 2.644625864923000336e-02 3.047789447009563446e-02 -6.214955821633338928e-02 -7.635011523962020874e-02 -2.746120654046535492e-02 3.618595004081726074e-02 2.233421355485916138e-01 2.175442129373550415e-01 2.554518878459930420e-01 -3.461502194404602051e-01 -2.014151811599731445e-01 -1.011662557721138000e-01 9.882459789514541626e-02 9.982259571552276611e-02 -1.040732860565185547e-01 2.299736589193344116e-01 -5.451531708240509033e-02 1.793028414249420166e-01 5.534490570425987244e-02
7.761900871992111206e-02 3.723620623350143433e-02 5.800406634807586670e-02 4.078846052289009094e-02 2.851447090506553650e-02 3.965267837047576904e-01 -1.715698242187500000e-01 1.763819307088851929e-01 1.841255575418472290e-01 -1.129131168127059937e-01 1.730530336499214172e-02 1.184760481119155884e-01 7.549771666526794434e-02 4.851240217685699463e-01 -2.165046781301498413e-01 5.581953376531600952e-02 1.819365471601486206e-01 5.196350440382957458e-02 3.277288675308227539e-01 -7.101133465766906738e-02 -4.972199350595474243e-02 -2.660304866731166840e-02 -3.182379603385925293e-01 2.376945018768310547e-01 1.874501816928386688e-02 6.337920669466257095e-03 1.682223379611968994e-01 1.924839913845062256e-01 -6.739860773086547852e-02 5.783279612660408020e-02 1.779580265283584595e-01 -4.943240433931350708e-02
3.761126101016998291e-01 1.128956824541091919e-01 -2.247926592826843262e-01 -2.357909083366394043e-02 6.820212583988904953e-03 1.379831731319427490e-01 3.998570740222930908e-01 -1.330853551626205444e-01 -7.401306182146072388e-02 -7.630771398544311523e-02 3.413866506889462471e-03 9.895084798336029053e-02 1.499199271202087402e-01 5.394490063190460205e-02 -1.797120869159698486e-01 1.230189204216003418e-02 8.075167238712310791e-02 -6.104540079832077026e-02 1.337429415434598923e-02 1.914328709244728088e-02 6.920254230499267578e-02 2.698477208614349365e-01 -4.101182818412780762e-01 1.637302525341510773e-02 6.642021238803863525e-02 -2.035510838031768799e-01 7.384829223155975342e-02 5.844671279191970825e-02 3.248300850391387939e-01 2.504390664398670197e-02 2.793510677292943001e-03 3.183657228946685791e-01
9.406708180904388428e-02 5.442880839109420776e-02 -3.195354342460632324e-01 -9.316505491733551025e-02 -3.718142509460449219e-01 4.308198019862174988e-02 -7.328429073095321655e-02 1.141988858580589294e-01 -3.394006788730621338e-01 1.155479028820991516e-01 -1.706807464361190796e-01 1.581430435180664062e-01 2.880848944187164307e-02 8.778277784585952759e-02 -9.519325941801071167e-02 -1.220051199197769165e-01 -2.582522928714752197e-01 -1.825288981199264526e-01 2.603718452155590057e-02 6.629019230604171753e-02 1.480597406625747681e-01 1.961422711610794067e-01 -2.897005975246429443e-01 -5.381241440773010254e-02 9.419752657413482666e-02 -2.262966185808181763e-01 -3.030472099781036377e-01 2.340304106473922729e-02 -3.638523072004318237e-02 -1.774283647537231445e-01 1.840241551399230957e-01 -1.796854883432388306e-01
2.616326212882995605e-01 -1.330340802669525146e-01 -2.400648593902587891e-01 -1.577471569180488586e-02 -1.266972273588180542e-01 2.601507902145385742e-01 -2.624015696346759796e-02 3.498515486717224121e-01 1.450459193438291550e-02 -2.936927042901515961e-02 -2.158492654561996460e-01 -7.869604974985122681e-02 -2.502766810357570648e-02 9.000932797789573669e-03 1.844728887081146240e-01 -1.287384480237960815e-01 1.986851394176483154e-01 -9.444207698106765747e-02 4.924077093601226807e-01 -8.036489039659500122e-02 -7.928705960512161255e-02 2.486790716648101807e-01 -2.098616808652877808e-01 -4.221699759364128113e-02 -2.179671674966812134e-01 1.409363746643066406e-01 1.545953303575515747e-01 -1.418942660093307495e-01 -4.540431872010231018e-02 -3.673928231000900269e-02 -6.636391393840312958e-03 -1.336206495761871338e-01
5.290339887142181396e-02 -7.189191877841949463e-02 -8.799768984317779541e-02 2.373362332582473755e-01 -1.314584910869598389e-01 3.694843351840972900e-01 8.347386121749877930e-02 1.832872815430164337e-02 -5.977322906255722046e-02 -2.062036544084548950e-01 -2.129159718751907349e-01 2.295134663581848145e-01 -4.055585712194442749e-03 1.520248800516128540e-01 -1.373838540166616440e-02 -7.467722147703170776e-02 8.647097647190093994e-02 -4.278142377734184265e-02 -7.286037504673004150e-02 -5.429715663194656372e-02 7.538082450628280640e-02 2.791257202625274658e-01 -2.861642241477966309e-01 5.285863950848579407e-02 -1.781588196754455566e-01 -2.143831700086593628e-01 -2.015490829944610596e-01 3.320497274398803711e-01 1.472309529781341553e-01 3.396248221397399902e-01 1.887304782867431641e-01 -8.245182037353515625e-02
1.849634498357772827e-01 2.544231340289115906e-02 -9.222071617841720581e-03 -6.289378553628921509e-02 -4.003645181655883789e-01 1.985101252794265747e-01 2.116798460483551025e-01 5.082165077328681946e-02 -2.601576745510101318e-01 2.203894108533859253e-01 -4.249194636940956116e-02 2.773950695991516113e-01 -1.150756180286407471e-01 -7.137523498386144638e-04 -1.288158446550369263e-01 -1.063064485788345337e-01 -1.996827721595764160e-01 -2.657222449779510498e-01 1.914782449603080750e-02 1.455647647380828857e-01 2.129993736743927002e-01 1.848904788494110107e-01 -3.011479079723358154e-01 1.522258818149566650e-01 6.156546995043754578e-02 -2.988367974758148193e-01 -1.644496917724609375e-01 -2.134643495082855225e-02 -4.341796785593032837e-02 -8.138946443796157837e-02 1.517604142427444458e-01 1.672326959669589996e-02
1.140402853488922119e-01 -1.157345548272132874e-01 -1.585365980863571167e-01 -8.534199744462966919e-02 -1.607123613357543945e-01 4.701911285519599915e-02 2.981640398502349854e-01 -3.376886621117591858e-02 8.749879896640777588e-02 1.272430121898651123e-01 8.749748021364212036e-02 -1.439550071954727173e-01 2.319880425930023193e-01 9.508266299962997437e-02 -1.466502547264099121e-01 -2.674365241546183825e-04 5.747689679265022278e-02 -4.679055213928222656e-01 2.346553802490234375e-01 1.871418207883834839e-01 -3.815960511565208435e-02 2.790507972240447998e-01 -1.976576000452041626e-01 3.308846056461334229e-01 -2.181140631437301636e-01 -1.646846532821655273e-01 -6.818723678588867188e-02 1.939451992511749268e-01 1.133783981204032898e-01 9.558898210525512695e-02 1.344794686883687973e-02 8.470907807350158691e-02
7.988006621599197388e-02 8.689885586500167847e-02 4.785181954503059387e-03 -1.390908211469650269e-01 4.829467833042144775e-02 2.218779623508453369e-01 1.407980024814605713e-01 2.829060852527618408e-01 -6.124187633395195007e-02 -2.360322475433349609e-01 1.121475994586944580e-01 -7.287829183042049408e-03 1.104323714971542358e-01 -6.686564069241285324e-03 1.828883886337280273e-01 -2.511958479881286621e-01 -3.878252208232879639e-02 -1.970492899417877197e-01 2.361513674259185791e-01 1.757198572158813477e-01 -3.033321797847747803e-01 1.095179617404937744e-01 -2.927834987640380859e-01 3.106842935085296631e-01 -4.848314076662063599e-02 -3.064042031764984131e-01 4.580798558890819550e-03 7.595794647932052612e-02 -2.545951008796691895e-01 6.616752594709396362e-02 2.197376191616058350e-01 -4.076509922742843628e-02
1.868270710110664368e-02 1.188146173954010010e-01 1.393328160047531128e-01 -2.994886636734008789e-01 -1.843081265687942505e-01 2.982326447963714600e-01 3.979772329330444336e-02 2.958054840564727783e-01 1.374484971165657043e-02 -1.350186485797166824e-02 1.824468746781349182e-02 1.135949492454528809e-01 6.556345522403717041e-02 -1.701387465000152588e-01 -2.466535717248916626e-01 2.936340272426605225e-01 1.469774991273880005e-01 1.764709502458572388e-01 2.063276469707489014e-01 2.200455963611602783e-01 -4.284011945128440857e-02 -1.895516552031040192e-02 -4.085474908351898193e-01 -1.334478408098220825e-01 4.028766602277755737e-02 -1.185929849743843079e-01 3.073438443243503571e-02 2.618121504783630371e-01 -1.156332120299339294e-01 -1.811838448047637939e-01 6.775064766407012939e-02 -6.246243044734001160e-02
1.258263289928436279e-01 -1.075694039463996887e-01 -1.490025818347930908e-01 -1.090297400951385498e-01 2.267034491524100304e-03 5.998726487159729004e-01 2.305470257997512817e-01 -4.641074314713478088e-02 -9.128769487142562866e-02 -1.574042886495590210e-01 -1.066100224852561951e-01 -9.599847346544265747e-02 -9.523583576083183289e-03 -1.814597100019454956e-01 3.759874030947685242e-02 1.189462020993232727e-01 -2.673558145761489868e-02 -2.403412014245986938e-02 2.827012166380882263e-02 4.510158300399780273e-02 -4.408951103687286377e-02 -7.340109348297119141e-02 -5.270180106163024902e-01 -2.599871531128883362e-02 1.263957768678665161e-01 -4.657179489731788635e-02 -1.026056036353111267e-01 -3.379697352647781372e-02 -5.253919586539268494e-02 6.876086443662643433e-02 8.391688764095306396e-02 -2.947052717208862305e-01
1.445170789957046509e-01 -6.613444536924362183e-02 -2.078107446432113647e-01 2.796042561531066895e-01 6.890825927257537842e-03 1.444473415613174438e-01 1.864579617977142334e-01 1.693840920925140381e-01 -9.249550849199295044e-02 2.119641900062561035e-01 7.428555935621261597e-02 2.910723984241485596e-01 2.087320834398269653e-01 1.733255237340927124e-01 2.125372141599655151e-01 1.317939162254333496e-01 -1.384702324867248535e-01 1.502581033855676651e-02 3.669189810752868652e-01 3.063402771949768066e-01 -1.920179575681686401e-01 1.493969261646270752e-01 -2.494415789842605591e-01 8.177595585584640503e-02 -1.094433516263961792e-01 1.251784116029739380e-01 -1.596796959638595581e-01 -1.012106984853744507e-01 -1.075951009988784790e-01 -2.146338857710361481e-02 5.730880796909332275e-02 -1.855966597795486450e-01
1.806411445140838623e-01 -3.320113569498062134e-02 -1.654105931520462036e-01 -4.987823590636253357e-02 -3.692886233329772949e-01 2.630937695503234863e-01 2.675918936729431152e-01 1.554695069789886475e-01 -2.544018253684043884e-02 4.339708946645259857e-03 1.695331931114196777e-01 -1.993556916713714600e-01 -1.731557771563529968e-02 1.239373609423637390e-01 -6.135317683219909668e-02 -6.317090243101119995e-02 1.790927052497863770e-01 1.394697576761245728e-01 -8.574764244258403778e-03 3.169170022010803223e-01 -1.047987863421440125e-01 2.946976423263549805e-01 -2.716794312000274658e-01 -3.616518154740333557e-02 1.686604171991348267e-01 2.334104925394058228e-01 6.456843018531799316e-02 1.515852659940719604e-01 1.083496734499931335e-01 2.255145832896232605e-02 2.837254405021667480e-01 -1.211554184556007385e-01
-4.624060541391372681e-02 -1.883892901241779327e-02 -4.100657626986503601e-02 4.110372811555862427e-02 -1.094213649630546570e-01 1.469479501247406006e-01 2.958879806101322174e-02 4.327941536903381348e-01 -4.519219696521759033e-01 -3.332353830337524414e-01 5.966076161712408066e-03 -5.060409754514694214e-02 1.634328663349151611e-01 -3.229467570781707764e-02 1.509692706167697906e-02 -9.086984395980834961e-02 2.131509035825729370e-02 -1.851643025875091553e-01 2.787546217441558838e-01 -7.550743967294692993e-02 -1.921108812093734741e-01 1.721146404743194580e-01 -2.663720846176147461e-01 1.629667915403842926e-02 1.097312271595001221e-01 -2.598446905612945557e-01 -1.061568707227706909e-01 2.019484937191009521e-01 -5.414234846830368042e-02 4.171254858374595642e-02 1.590160131454467773e-01 2.833955362439155579e-02
1.848817467689514160e-01 9.230656549334526062e-03 1.165660396218299866e-01 -9.000181406736373901e-02 -1.962113827466964722e-01 5.936081334948539734e-02 6.815530359745025635e-02 4.370299577713012695e-01 -2.081844359636306763e-01 -2.607086859643459320e-02 -4.711356759071350098e-02 -3.751077130436897278e-02 3.973732888698577881e-02 8.111841231584548950e-02 9.302989393472671509e-02 -2.159403711557388306e-01 -2.448138892650604248e-01 -1.346842795610427856e-01 1.901951991021633148e-02 -5.155730177648365498e-04 -1.762993782758712769e-01 2.761387228965759277e-01 -4.362572133541107178e-01 2.855066061019897461e-01 2.233435213565826416e-02 1.429915279150009155e-01 1.112336739897727966e-01 1.316447108983993530e-01 2.846443653106689453e-01 4.065783694386482239e-02 -5.381971597671508789e-02 -3.829496353864669800e-02
1.482459902763366699e-01 -6.826688349246978760e-02 -5.984812378883361816e-01 3.904762119054794312e-02 3.718021512031555176e-02 1.667347103357315063e-01 9.881001710891723633e-02 1.079366728663444519e-02 -2.423603236675262451e-01 1.120896171778440475e-02 -7.024150341749191284e-02 1.047995537519454956e-01 -9.511647745966911316e-03 1.865324079990386963e-01 2.391039431095123291e-01 1.234539523720741272e-01 -1.187197491526603699e-02 -8.266828209161758423e-02 3.600936830043792725e-01 1.741283684968948364e-01 1.146554276347160339e-01 1.498752683401107788e-01 -1.964279264211654663e-01 1.446203142404556274e-01 -2.089191377162933350e-01 6.255205720663070679e-02 -8.790304511785507202e-02 -1.891840845346450806e-01 1.870014965534210205e-01 6.596032530069351196e-02 2.694819355383515358e-03 -6.531630177050828934e-03
7.772783190011978149e-02 -2.280567139387130737e-01 -7.817965000867843628e-02 -5.321400985121726990e-02 -3.919739127159118652e-01 1.013081446290016174e-01 9.566371329128742218e-03 3.460980653762817383e-01 1.415756642818450928e-01 -1.362298876047134399e-01 -7.738509029150009155e-02 9.932693839073181152e-02 4.371367860585451126e-03 2.359301038086414337e-02 -8.772438019514083862e-02 -1.032891571521759033e-01 1.082191169261932373e-01 -3.209570944309234619e-01 6.210662052035331726e-02 3.038368821144104004e-01 -9.051535278558731079e-02 7.225406169891357422e-02 -1.969005614519119263e-01 1.716394126415252686e-01 -3.103663623332977295e-01 -3.296306431293487549e-01 -2.538006901741027832e-01 4.975116625428199768e-02 -5.736974626779556274e-02 4.971317015588283539e-03 3.283854201436042786e-02 8.375933021306991577e-02
2.571409940719604492e-01 -2.319581657648086548e-01 -3.785713911056518555e-01 -1.172852423042058945e-02 -6.772894412279129028e-02 1.889373511075973511e-01 2.963463068008422852e-01 4.132795333862304688e-01 9.981950372457504272e-02 -1.759419031441211700e-02 -1.521842330694198608e-01 -1.166198924183845520e-01 7.088737934827804565e-02 -1.271958649158477783e-01 -2.444353252649307251e-01 1.829539835453033447e-01 2.725832723081111908e-02 -6.555008888244628906e-02 3.134631216526031494e-01 2.036956883966922760e-02 5.286345724016427994e-03 4.644057154655456543e-02 -2.924540080130100250e-02 1.015157252550125122e-01 -1.185843348503112793e-01 -3.201924264430999756e-03 2.328218817710876465e-01 1.706537902355194092e-01 4.214632138609886169e-02 -5.620021745562553406e-02 1.766640841960906982e-01 -1.601577252149581909e-01
6.894971430301666260e-02 -1.252270787954330444e-01 -4.419917613267898560e-02 -2.050409466028213501e-02 1.086397990584373474e-01 1.130871400237083435e-01 1.479523330926895142e-01 1.786457747220993042e-01 3.213893622159957886e-02 1.960056722164154053e-01 -9.364163130521774292e-02 5.698982253670692444e-02 2.983623929321765900e-02 1.658029258251190186e-01 1.385543644428253174e-01 1.350096892565488815e-02 1.003363579511642456e-01 -1.136506050825119019e-01 1.298977136611938477e-01 5.610028505325317383e-01 1.409452706575393677e-01 3.234723210334777832e-01 -2.285903990268707275e-01 1.737188398838043213e-01 -6.108328700065612793e-02 -5.992483720183372498e-02 2.434059791266918182e-02 4.293930530548095703e-01 1.368723958730697632e-01 -1.158398389816284180e-01 -9.100979566574096680e-02 7.296968251466751099e-02
1.397248208522796631e-01 1.405831128358840942e-01 -2.979615926742553711e-01 1.900517940521240234e-02 -3.392442166805267334e-01 1.766588538885116577e-01 1.168011315166950226e-02 3.467980325222015381e-01 7.607904821634292603e-02 -1.840232126414775848e-02 -3.947103917598724365e-01 1.849535107612609863e-01 1.019765213131904602e-01 1.838392466306686401e-01 -2.966206967830657959e-01 -1.899593770503997803e-01 2.848233468830585480e-02 7.541537284851074219e-02 -6.305595487356185913e-02 1.496491879224777222e-01 1.696853041648864746e-01 7.593116164207458496e-02 -3.020698130130767822e-01 -4.584033042192459106e-02 -7.285778969526290894e-02 4.205435886979103088e-02 4.555342718958854675e-02 -2.202065736055374146e-01 4.443526268005371094e-02 -9.534967690706253052e-02 -9.702082723379135132e-02 -3.972256556153297424e-02
2.219332605600357056e-01 2.164151519536972046e-02 -6.793450564146041870e-02 -1.973625719547271729e-01 -2.993875741958618164e-01 2.543660402297973633e-01 3.797013759613037109e-01 1.151814535260200500e-01 7.284735143184661865e-02 -1.944620534777641296e-02 1.486868262290954590e-01 -7.675741612911224365e-02 -1.405785381793975830e-01 7.806453108787536621e-02 1.145650967955589294e-01 -1.265073120594024658e-01 -5.826739966869354248e-02 5.497445538640022278e-02 -8.624545484781265259e-02 2.294399887323379517e-01 2.539365366101264954e-02 1.820507347583770752e-01 -4.144715666770935059e-01 -1.972310394048690796e-01 4.601630195975303650e-02 1.115489527583122253e-01 2.614568546414375305e-02 1.245537027716636658e-01 2.137504070997238159e-01 1.165321692824363708e-01 2.114602625370025635e-01 -2.460705637931823730e-01
1.314431130886077881e-01 1.681120991706848145e-01 -3.213059902191162109e-01 -1.109939999878406525e-02 -6.650319695472717285e-02 2.244133204221725464e-01 2.804053127765655518e-01 -1.167077794671058655e-01 2.533385455608367920e-01 -1.139233931899070740e-01 4.277984425425529480e-02 2.215162478387355804e-02 -4.863074980676174164e-03 2.246270328760147095e-01 -4.930353537201881409e-02 5.909735709428787231e-02 1.088231056928634644e-01 1.621321737766265869e-01 4.697126895189285278e-02 2.668919265270233154e-01 -1.381196081638336182e-01 1.964019387960433960e-01 -4.666905999183654785e-01 1.702500134706497192e-01 6.821933202445507050e-03 -1.175458058714866638e-01 1.460619717836380005e-01 -1.439745873212814331e-01 1.819508522748947144e-01 9.168738126754760742e-02 1.289111226797103882e-01 1.952543407678604126e-01
-1.450296342372894287e-01 1.562088131904602051e-01 -6.010218523442745209e-03 2.050927467644214630e-02 -1.565585881471633911e-01 2.002704441547393799e-01 9.258531033992767334e-02 1.872181147336959839e-01 -1.823986470699310303e-01 -3.070763349533081055e-01 8.195752650499343872e-02 4.954615980386734009e-02 -3.109564204351045191e-05 3.645478573162108660e-04 -2.452006004750728607e-02 2.909278497099876404e-02 -6.230976432561874390e-02 -7.701173424720764160e-02 4.103165566921234131e-01 2.423136234283447266e-01 -2.559030055999755859e-01 9.407348930835723877e-02 -2.559964060783386230e-01 1.409710645675659180e-01 -1.925301700830459595e-01 4.183297604322433472e-02 6.374146789312362671e-02 4.196743071079254150e-01 1.150629110634326935e-02 2.333495765924453735e-02 2.463185638189315796e-01 -1.751947700977325439e-01
4.258216824382543564e-03 -1.986846476793289185e-01 -6.512083113193511963e-02 1.371404230594635010e-01 -2.176748961210250854e-02 3.298516273498535156e-01 8.183649927377700806e-02 -6.867674738168716431e-02 8.511856198310852051e-03 -1.913604885339736938e-01 -2.677060961723327637e-01 2.426227480173110962e-01 2.136514522135257721e-02 3.761675208806991577e-02 -3.443679213523864746e-02 -4.968361929059028625e-02 1.648955345153808594e-01 -2.653926983475685120e-02 4.615007713437080383e-02 3.006431087851524353e-02 1.372720301151275635e-01 2.201174944639205933e-01 -4.082137346267700195e-01 -6.674131145700812340e-04 -2.742530107498168945e-01 -2.659656405448913574e-01 -9.227019548416137695e-02 1.945674270391464233e-01 6.137392297387123108e-02 3.355970382690429688e-01 2.182738631963729858e-01 -1.509901136159896851e-01
-1.343931853771209717e-01 -5.337896198034286499e-02 -1.149168834090232849e-01 -3.088768757879734039e-02 -7.834248989820480347e-02 3.527734875679016113e-01 1.591327935457229614e-01 1.201461479067802429e-01 9.537211619317531586e-03 -9.390485286712646484e-02 5.101511254906654358e-02 -7.724825292825698853e-02 2.414592951536178589e-01 2.246580272912979126e-01 -2.436681985855102539e-01 -1.437257975339889526e-01 -2.317474223673343658e-02 3.894314169883728027e-03 3.419885337352752686e-01 2.751557230949401855e-01 -1.698121428489685059e-01 -1.366599947214126587e-01 -3.022214770317077637e-01 7.069244980812072754e-02 1.161862686276435852e-01 -1.668475866317749023e-01 1.125060096383094788e-01 3.585317432880401611e-01 2.299619168043136597e-01 1.379995420575141907e-02 6.538644433021545410e-02 1.065150871872901917e-01
-1.170543879270553589e-01 5.946780368685722351e-02 -1.425005793571472168e-01 2.647135173901915550e-03 -1.221633404493331909e-01 3.023579716682434082e-01 1.607468575239181519e-01 1.482494622468948364e-01 2.026198357343673706e-01 1.810142248868942261e-01 5.797515437006950378e-02 7.481418550014495850e-02 -8.100380003452301025e-02 6.177875772118568420e-02 1.074047833681106567e-01 -3.987900912761688232e-02 -1.403485983610153198e-01 -1.652141064405441284e-01 -1.920598745346069336e-01 -7.704779505729675293e-02 -5.484560504555702209e-03 1.386577934026718140e-01 -4.400422275066375732e-01 2.925005555152893066e-01 -1.876904517412185669e-01 -3.155926465988159180e-01 9.519915282726287842e-02 3.352316617965698242e-01 1.016009673476219177e-01 2.118056416511535645e-01 3.839139267802238464e-02 2.844106405973434448e-02
-2.014973573386669159e-02 -1.349706500768661499e-01 6.534617394208908081e-02 -2.805576026439666748e-01 -2.692236304283142090e-01 2.475310415029525757e-01 7.854467257857322693e-03 1.243241280317306519e-01 -1.652534902095794678e-01 -1.459441613405942917e-02 2.086292952299118042e-03 2.173646837472915649e-01 2.198619991540908813e-01 -1.456143260002136230e-01 -2.701983153820037842e-01 7.627778500318527222e-02 -6.933683156967163086e-02 1.093746721744537354e-01 1.255434602499008179e-01 2.434267550706863403e-01 -9.653658419847488403e-02 2.333199419081211090e-02 -4.081447720527648926e-01 -1.688937693834304810e-01 1.403828561305999756e-01 -8.291541598737239838e-04 -2.369187474250793457e-01 2.606118619441986084e-01 1.111678499728441238e-02 -1.088411211967468262e-01 2.716910466551780701e-02 -2.697351276874542236e-01
-1.313317418098449707e-01 -2.337208576500415802e-02 -2.441312223672866821e-01 -7.207045704126358032e-02 9.941934049129486084e-02 2.673855125904083252e-01 -1.537382453680038452e-01 1.808995604515075684e-01 5.424005165696144104e-02 -1.063376516103744507e-01 -3.364152908325195312e-01 -8.557737618684768677e-02 -9.120321273803710938e-02 -1.814514994621276855e-01 -1.428616642951965332e-01 -2.362971752882003784e-01 -9.478496015071868896e-02 -9.158920496702194214e-02 1.079456657171249390e-01 -6.234604865312576294e-02 7.256615906953811646e-02 3.643563091754913330e-01 -4.231185019016265869e-01 2.730003893375396729e-01 1.464939117431640625e-01 8.997071534395217896e-02 -1.579581499099731445e-01 1.746541112661361694e-01 -5.004953220486640930e-02 6.029776483774185181e-02 -1.078118309378623962e-01 -1.300758495926856995e-02
1.197643876075744629e-01 1.917663365602493286e-01 -1.613812148571014404e-01 -2.229475080966949463e-01 -1.855434924364089966e-01 2.670215368270874023e-01 -2.305875420570373535e-01 1.398566067218780518e-01 -4.029836878180503845e-02 -1.996302306652069092e-01 5.341101810336112976e-02 2.897772938013076782e-02 -1.852667890489101410e-02 4.069561064243316650e-01 -1.912216991186141968e-01 8.675540797412395477e-03 6.426601111888885498e-02 8.047565072774887085e-02 1.048832237720489502e-01 -1.654812842607498169e-01 -2.084848433732986450e-01 2.298109233379364014e-01 -3.894007205963134766e-01 2.798826098442077637e-01 -1.105126962065696716e-01 9.314945340156555176e-02 -1.293562650680541992e-01 -8.532860875129699707e-02 2.245636843144893646e-02 -3.609723970293998718e-02 4.866268485784530640e-02 1.503091305494308472e-01
3.470383584499359131e-01 -2.507384717464447021e-01 -1.674158275127410889e-01 -5.529696494340896606e-02 -1.576737463474273682e-01 2.474473118782043457e-01 -1.064164042472839355e-01 -1.705074459314346313e-01 4.746317118406295776e-02 -1.652677208185195923e-01 1.337594687938690186e-01 -5.170888081192970276e-02 1.765126585960388184e-01 -2.299666404724121094e-02 1.461504101753234863e-01 6.166833266615867615e-02 -7.920259982347488403e-02 2.116129994392395020e-01 2.802257537841796875e-01 -5.093073844909667969e-02 -1.164444815367460251e-02 7.761751115322113037e-02 -3.511617183685302734e-01 3.566716611385345459e-01 -1.870465092360973358e-02 -7.046177238225936890e-02 -2.705573439598083496e-01 7.793036103248596191e-02 2.170361764729022980e-02 8.933996409177780151e-02 1.546445637941360474e-01 -2.152225524187088013e-01
8.908508718013763428e-02 -1.227180808782577515e-01 -3.060990571975708008e-01 -2.592822015285491943e-01 5.472920462489128113e-02 4.099898934364318848e-01 -8.138307370245456696e-03 1.467711776494979858e-01 -9.906975179910659790e-02 -1.626041233539581299e-01 -1.081387512385845184e-02 -1.275537610054016113e-01 2.221553772687911987e-01 1.680604764260351658e-03 -5.379382148385047913e-02 -1.128323748707771301e-01 -1.176375746726989746e-01 2.887986302375793457e-01 -8.364371210336685181e-02 4.732749983668327332e-02 -2.563289701938629150e-01 1.338588744401931763e-01 -4.694232940673828125e-01 -4.279633238911628723e-02 9.577786922454833984e-02 1.161963939666748047e-01 -1.133327409625053406e-01 7.407679408788681030e-02 1.654491014778614044e-02 7.597205787897109985e-02 1.396669000387191772e-01 -1.640480905771255493e-01
7.927075028419494629e-02 -1.223698481917381287e-01 -6.797836720943450928e-02 4.136797785758972168e-02 -1.253291666507720947e-01 2.406795918941497803e-01 8.084552735090255737e-02 1.421512663364410400e-01 2.173421531915664673e-02 -1.252029836177825928e-02 1.643369644880294800e-01 -2.295240387320518494e-02 2.884911596775054932e-01 1.096318811178207397e-01 1.157464981079101562e-01 -1.395083963871002197e-01 -1.912539452314376831e-01 -7.089679688215255737e-02 6.226166710257530212e-02 5.131323933601379395e-01 -3.435880318284034729e-02 -4.139344021677970886e-02 -4.545645117759704590e-01 1.775889843702316284e-02 -1.898707821965217590e-02 -1.328733414411544800e-01 5.950072780251502991e-02 2.808830142021179199e-01 -9.246985614299774170e-02 -4.069551452994346619e-02 -3.609666367992758751e-03 2.940553128719329834e-01
2.585678398609161377e-01 -1.593788415193557739e-01 -3.302545547485351562e-01 -1.188145801424980164e-01 6.231620907783508301e-02 1.774043291807174683e-01 5.342712625861167908e-02 5.997609719634056091e-02 -1.125910039991140366e-02 -1.740954816341400146e-01 -1.305299699306488037e-01 2.029733210802078247e-01 8.742195367813110352e-02 -2.515513896942138672e-01 1.126071717590093613e-02 1.341392938047647476e-02 -8.045593649148941040e-02 1.594811528921127319e-01 3.276534974575042725e-01 -1.621506959199905396e-01 -1.240795925259590149e-01 2.533378899097442627e-01 -4.202354550361633301e-01 1.935452371835708618e-01 -3.146864473819732666e-02 2.005416899919509888e-01 -5.607637390494346619e-02 9.889087080955505371e-02 -2.136204540729522705e-01 -7.687388360500335693e-02 -1.268281787633895874e-01 -4.357479885220527649e-02
-1.753639616072177887e-02 9.274133294820785522e-02 -4.467336460947990417e-02 -1.831693351268768311e-01 1.583837717771530151e-01 1.955092251300811768e-01 2.055708765983581543e-01 2.076701819896697998e-01 -1.823649853467941284e-01 -5.412360280752182007e-02 -5.234371125698089600e-02 -1.421365886926651001e-01 1.066405177116394043e-01 1.127470433712005615e-01 1.522880047559738159e-01 -1.980791538953781128e-01 -1.355757713317871094e-01 2.883108146488666534e-02 2.011609673500061035e-01 -2.828991273418068886e-03 -9.636954963207244873e-02 3.584908246994018555e-01 -3.468300402164459229e-01 1.890921443700790405e-01 -2.107870765030384064e-02 -2.432371526956558228e-01 4.334738105535507202e-02 2.377844303846359253e-01 -2.445480376482009888e-01 1.627333909273147583e-01 3.214328289031982422e-01 -6.301506888121366501e-03
5.860706791281700134e-02 -8.456072211265563965e-02 -1.466627120971679688e-01 -1.622574627399444580e-01 -5.932452157139778137e-02 3.877350986003875732e-01 3.183655142784118652e-01 4.484527558088302612e-02 1.047470644116401672e-01 1.332544833421707153e-01 -2.172085344791412354e-01 -7.485426217317581177e-02 4.679223522543907166e-02 -6.658621132373809814e-02 -7.010250538587570190e-02 -1.432507485151290894e-01 -2.344810962677001953e-01 1.036174222826957703e-01 -9.929282963275909424e-02 1.254579871892929077e-01 -4.078609123826026917e-02 -1.234262287616729736e-01 -4.069559574127197266e-01 1.558119058609008789e-01 -6.103957071900367737e-02 -1.090680342167615891e-02 -2.796068787574768066e-01 -4.978914186358451843e-02 -8.127658069133758545e-02 3.122879862785339355e-01 1.385508328676223755e-01 -2.546513676643371582e-01
3.212883174419403076e-01 -5.334352608770132065e-03 -2.908408045768737793e-01 -5.091122817248106003e-03 -2.962209582328796387e-01 2.042739987373352051e-01 3.406998515129089355e-01 2.676978707313537598e-01 1.510041505098342896e-01 -2.331471443176269531e-01 -1.077349260449409485e-01 2.749233506619930267e-02 1.294757574796676636e-01 -1.212898343801498413e-01 -1.320907622575759888e-01 -5.237496271729469299e-02 6.820965558290481567e-02 3.401642665266990662e-02 1.233050879091024399e-02 -5.609057471156120300e-02 1.684463620185852051e-01 3.633081614971160889e-01 -2.095737308263778687e-01 1.680924743413925171e-01 -2.275961339473724365e-01 -1.493788044899702072e-02 2.123267799615859985e-01 9.572105109691619873e-02 2.373286709189414978e-02 -6.131670251488685608e-02 1.689326390624046326e-02 -3.465991467237472534e-02
6.556662265211343765e-03 1.100897341966629028e-01 -2.687586247920989990e-01 -1.123893409967422485e-01 1.812788695096969604e-01 1.514216512441635132e-01 -5.339904502034187317e-02 2.497502714395523071e-01 8.446887135505676270e-02 1.525930780917406082e-02 -1.583371311426162720e-01 8.993003517389297485e-02 -4.236632585525512695e-02 1.812546104192733765e-01 -1.131461784243583679e-01 1.455650478601455688e-01 1.463371217250823975e-01 1.645482960157096386e-03 -1.075999140739440918e-01 4.445899724960327148e-01 -4.820554051548242569e-03 2.035754732787609100e-02 -4.851406514644622803e-01 -6.260152161121368408e-02 1.830809712409973145e-01 -1.604731678962707520e-01 4.884000867605209351e-02 2.406042814254760742e-01 -1.645701676607131958e-01 1.597850471735000610e-01 8.872014284133911133e-02 -1.496231853961944580e-01
-7.819124497473239899e-03 -2.157934457063674927e-01 -4.178598150610923767e-02 -1.457278523594141006e-02 -2.602968513965606689e-01 4.856331944465637207e-01 1.022280901670455933e-01 8.182720094919204712e-02 -4.256017878651618958e-02 -1.590836942195892334e-01 -1.354551017284393311e-01 -8.139338344335556030e-02 1.037787199020385742e-01 1.731749176979064941e-01 -1.713748425245285034e-01 6.245222687721252441e-02 7.972496747970581055e-02 2.720415294170379639e-01 -4.962137341499328613e-02 2.163802534341812134e-01 1.337606459856033325e-01 7.642854005098342896e-03 -2.011721581220626831e-01 1.319432854652404785e-01 -3.199772834777832031e-01 -2.054581344127655029e-01 -2.749486640095710754e-02 7.648565620183944702e-02 1.069600656628608704e-01 4.690962657332420349e-02 2.187848091125488281e-01 -2.938791215419769287e-01
3.116934597492218018e-01 -4.101259633898735046e-03 -1.519016325473785400e-01 1.665442995727062225e-02 1.667599380016326904e-01 1.524160951375961304e-01 2.194409631192684174e-02 -1.817614585161209106e-02 -1.126992423087358475e-02 -6.644388288259506226e-02 1.379960030317306519e-01 1.678288727998733521e-01 -1.470186412334442139e-01 1.145667284727096558e-01 3.611609339714050293e-02 -1.384652107954025269e-01 3.241401910781860352e-01 -2.572651505470275879e-01 1.667532026767730713e-01 2.358541935682296753e-01 -1.909624338150024414e-01 1.128424778580665588e-01 -4.716116487979888916e-01 5.455137044191360474e-02 -1.581916362047195435e-01 -1.117406114935874939e-01 -1.968050561845302582e-02 -1.946907490491867065e-01 2.477361112833023071e-01 -1.353028565645217896e-01 1.397832036018371582e-01 -1.278983801603317261e-01
3.381659686565399170e-01 -1.013446897268295288e-01 -2.095983624458312988e-01 -1.223279722034931183e-02 -9.510716795921325684e-02 2.957465648651123047e-01 1.755462139844894409e-01 1.108837276697158813e-01 8.900075405836105347e-02 5.022099241614341736e-02 -4.563915729522705078e-01 -1.121468544006347656e-01 -1.060275584459304810e-01 -9.873049706220626831e-02 6.657448597252368927e-03 5.496983230113983154e-02 1.615268141031265259e-01 -1.488921642303466797e-01 2.264811843633651733e-01 7.185460627079010010e-02 -1.156240585260093212e-03 3.940526023507118225e-02 -2.852790057659149170e-01 1.597743332386016846e-01 -6.530635058879852295e-02 1.448262482881546021e-01 3.529956936836242676e-01 -2.622001431882381439e-02 1.678449511528015137e-01 5.526370555162429810e-02 1.187390238046646118e-01 -1.651041209697723389e-01
1.207301467657089233e-01 -1.720109395682811737e-02 -3.076063990592956543e-01 -2.022302299737930298e-01 -1.193200983107089996e-02 -1.819597743451595306e-02 5.917173624038696289e-02 1.283746212720870972e-01 -1.861815154552459717e-01 -9.463543444871902466e-02 2.137901484966278076e-01 2.089525908231735229e-01 8.551684208214282990e-03 8.793928474187850952e-02 -4.145409762859344482e-01 8.167356997728347778e-02 -1.581512950360774994e-02 -1.583357751369476318e-01 2.709987387061119080e-02 1.891941726207733154e-01 5.042442120611667633e-03 4.812068343162536621e-01 -1.879154294729232788e-01 1.709236949682235718e-01 -1.095895692706108093e-01 -2.618724107742309570e-01 2.672914182767271996e-03 -1.938030868768692017e-02 1.485666185617446899e-01 1.656596213579177856e-01 1.450273096561431885e-01 -1.916333660483360291e-02
5.099108070135116577e-02 7.505844533443450928e-02 6.258222460746765137e-02 4.438263177871704102e-02 -1.210588142275810242e-01 3.706824481487274170e-01 2.010061405599117279e-02 -3.296513482928276062e-02 -1.745798587799072266e-01 -2.631518840789794922e-01 -8.936139941215515137e-02 1.194511447101831436e-02 1.124867945909500122e-01 2.377130240201950073e-01 8.331922441720962524e-02 -1.738661527633666992e-01 3.710720315575599670e-02 -8.676780015230178833e-02 7.802417501807212830e-03 -1.116457507014274597e-01 1.007828712463378906e-01 1.548693031072616577e-01 -4.793840050697326660e-01 9.556632488965988159e-02 -1.406159251928329468e-01 -2.768491804599761963e-01 -8.936806768178939819e-02 3.385909497737884521e-01 3.794223070144653320e-02 3.126048147678375244e-01 4.613786190748214722e-02 -5.733438581228256226e-02
8.976137638092041016e-02 1.002054587006568909e-01 1.350968629121780396e-01 -1.152759566903114319e-01 -1.014408618211746216e-01 3.324094787240028381e-02 1.552766859531402588e-01 2.400218546390533447e-01 1.264321506023406982e-01 -1.849790364503860474e-01 1.576778441667556763e-01 1.981644146144390106e-02 1.942871659994125366e-01 -3.513218089938163757e-02 1.776484400033950806e-01 -2.270793318748474121e-01 -2.720177173614501953e-01 -1.381091028451919556e-01 3.452449142932891846e-01 5.443362146615982056e-02 1.650143601000308990e-02 3.115453124046325684e-01 -5.075564980506896973e-01 5.314835533499717712e-02 1.607270538806915283e-01 -4.735511913895606995e-02 -5.135872960090637207e-02 -1.193479672074317932e-01 -1.540350466966629028e-01 -4.328034445643424988e-02 1.252720355987548828e-01 -2.088246122002601624e-02
-1.892042011022567749e-01 6.527614593505859375e-02 -2.062018811702728271e-01 1.439384818077087402e-01 -8.133770525455474854e-02 1.083114519715309143e-01 1.625454612076282501e-02 1.021386682987213135e-01 4.152895510196685791e-02 -1.797348707914352417e-01 -3.853075951337814331e-02 -2.541017234325408936e-01 -7.228682935237884521e-02 2.602049112319946289e-01 -1.400638953782618046e-03 1.313336044549942017e-01 -9.444028139114379883e-02 -9.074539691209793091e-02 1.133249104022979736e-01 9.056829847395420074e-03 -1.551495045423507690e-01 3.869613707065582275e-01 -3.969925343990325928e-01 3.217237591743469238e-01 -1.970344930887222290e-01 -1.765608042478561401e-01 -1.629716753959655762e-01 -2.559522353112697601e-02 -6.652788072824478149e-02 3.211587965488433838e-01 8.358893543481826782e-02 2.510401420295238495e-02
2.532219290733337402e-01 -1.710295677185058594e-02 -3.494819700717926025e-01 -1.959910839796066284e-01 -4.724340513348579407e-02 2.269477397203445435e-01 -8.458089083433151245e-02 3.629384934902191162e-01 -2.184487879276275635e-02 2.509072422981262207e-02 3.080883622169494629e-02 5.387086793780326843e-02 6.997552514076232910e-02 1.176799982786178589e-01 5.202331393957138062e-02 9.674517810344696045e-02 1.577230729162693024e-02 1.449574381113052368e-01 -1.166821867227554321e-01 2.269965708255767822e-01 -6.508036702871322632e-02 1.410686373710632324e-01 -3.693418502807617188e-01 -1.836376041173934937e-01 1.695054024457931519e-01 3.301172852516174316e-01 -6.912771612405776978e-03 9.044314920902252197e-02 5.268445611000061035e-02 1.724215596914291382e-01 2.955774068832397461e-01 1.294489391148090363e-02
1.193178147077560425e-01 2.415127456188201904e-01 -2.159190326929092407e-01 -1.323753744363784790e-01 -1.491840928792953491e-02 1.502423733472824097e-01 4.021261632442474365e-02 1.387311667203903198e-01 -3.957757353782653809e-02 1.069524511694908142e-01 -3.426091670989990234e-01 2.596011618152260780e-03 3.017432242631912231e-02 6.944973766803741455e-02 -3.024370372295379639e-01 7.139740046113729477e-03 -5.996775627136230469e-02 -1.079702302813529968e-01 2.366956621408462524e-01 1.858612746000289917e-01 -2.688690647482872009e-02 -1.724539399147033691e-01 -5.459836721420288086e-01 -9.008318930864334106e-02 5.354836955666542053e-02 1.165994629263877869e-01 -1.749128699302673340e-01 -1.526072621345520020e-01 2.705636024475097656e-01 7.568944420199841261e-05 -7.702615112066268921e-02 -1.612238935194909573e-03
-6.850202381610870361e-02 1.244119107723236084e-01 -1.085724607110023499e-01 -7.822320610284805298e-02 2.353322342969477177e-04 4.667329788208007812e-01 2.801631689071655273e-01 1.831574440002441406e-01 -3.658697009086608887e-01 -7.412722334265708923e-03 1.335599273443222046e-01 -1.404424011707305908e-01 1.531382650136947632e-01 2.260726094245910645e-01 2.138328179717063904e-02 -4.441779851913452148e-02 -7.428701967000961304e-02 4.564744234085083008e-02 1.892072707414627075e-01 -5.684878677129745483e-03 -3.639556467533111572e-02 2.109996974468231201e-01 -2.862868905067443848e-01 6.518539041280746460e-02 1.016213446855545044e-01 -2.074918299913406372e-01 -9.876149892807006836e-02 2.972181737422943115e-01 -1.545593887567520142e-01 2.529904246330261230e-02 1.558632701635360718e-01 -8.828011155128479004e-02
2.918638885021209717e-01 -1.622355878353118896e-01 1.793994456529617310e-01 4.404285177588462830e-02 -2.941130399703979492e-01 1.533746626228094101e-02 1.711073368787765503e-01 4.097015261650085449e-01 -1.656074970960617065e-01 1.263516545295715332e-01 -1.480531394481658936e-01 9.554118663072586060e-02 1.411872953176498413e-01 1.889832764863967896e-01 9.209235012531280518e-02 -1.357639878988265991e-01 -1.347910910844802856e-01 -1.108898818492889404e-01 -3.809452289715409279e-03 6.749133765697479248e-02 -8.553048968315124512e-02 1.279564350843429565e-01 -4.362707436084747314e-01 1.512663215398788452e-01 -2.224563620984554291e-02 -1.588385254144668579e-01 1.284259259700775146e-01 4.486903548240661621e-02 2.617601156234741211e-01 -3.636569529771804810e-02 2.300239633768796921e-03 -1.657909601926803589e-01
9.804112464189529419e-02 2.813039161264896393e-02 -2.405435293912887573e-01 -7.026509940624237061e-02 -6.418336927890777588e-02 1.268446743488311768e-01 4.137374460697174072e-01 3.299130499362945557e-01 -2.458224631845951080e-02 -1.907566934823989868e-01 -7.896450161933898926e-02 -7.871106266975402832e-02 2.089124470949172974e-01 -7.846825569868087769e-02 -1.760778278112411499e-01 -4.854558408260345459e-01 -7.859390228986740112e-02 4.669721424579620361e-02 4.102506861090660095e-02 1.206630840897560120e-01 2.330595254898071289e-02 2.442250214517116547e-02 -2.305032014846801758e-01 1.249123886227607727e-01 -8.640135079622268677e-02 -1.423124503344297409e-02 -6.078439950942993164e-02 1.249477341771125793e-01 2.233877331018447876e-01 2.237842679023742676e-01 1.588287502527236938e-01 -1.183851659297943115e-01
1.946382820606231689e-01 2.716201543807983398e-02 -2.622101902961730957e-01 -6.543446332216262817e-02 -3.977945148944854736e-01 3.004378974437713623e-01 -9.137807413935661316e-03 2.451546043157577515e-01 2.458461672067642212e-01 -1.542569696903228760e-01 -1.633167117834091187e-01 -5.151244252920150757e-02 -1.571187400259077549e-03 -1.443343907594680786e-01 7.194426655769348145e-02 1.999538242816925049e-01 -6.445316225290298462e-02 2.405299544334411621e-01 1.464226245880126953e-01 -9.107184410095214844e-02 -1.057807281613349915e-01 2.786959111690521240e-01 -2.924521863460540771e-01 -1.205118000507354736e-02 -2.201243489980697632e-01 -9.357248246669769287e-02 -1.211987212300300598e-01 -1.897853799164295197e-02 -1.683102995157241821e-01 1.244919523596763611e-01 4.422047734260559082e-02 -1.256257146596908569e-01
-3.693564608693122864e-02 1.785984486341476440e-01 1.531253475695848465e-02 3.179996311664581299e-01 -7.145755225792527199e-04 2.509166598320007324e-01 2.285132408142089844e-01 3.087105453014373779e-01 1.303818076848983765e-03 -1.774025261402130127e-01 -4.045616090297698975e-02 1.972904950380325317e-01 3.017997145652770996e-01 -4.449818283319473267e-02 -1.717624068260192871e-02 1.520904451608657837e-01 -5.655288696289062500e-02 -7.433814555406570435e-02 2.633504867553710938e-01 -6.115179508924484253e-02 -9.788101166486740112e-02 4.530290514230728149e-02 -3.969791829586029053e-01 2.215655297040939331e-01 1.566456854343414307e-01 -2.653594911098480225e-01 1.457408368587493896e-01 1.283602714538574219e-01 -7.773956656455993652e-02 1.156093031167984009e-01 -2.059714868664741516e-02 -1.172130480408668518e-01
-3.395497053861618042e-02 -1.397354155778884888e-01 -1.061106696724891663e-01 -1.124641001224517822e-01 -1.204714849591255188e-01 4.576433002948760986e-01 2.492483258247375488e-01 -1.820699684321880341e-02 -1.905371248722076416e-01 7.874571718275547028e-03 -2.378286272287368774e-01 1.299539394676685333e-02 5.104224383831024170e-02 -1.397419869899749756e-01 8.582048863172531128e-02 1.318473182618618011e-02 -3.818379191216081381e-04 -2.401644177734851837e-02 1.095349267125129700e-01 2.176371216773986816e-02 -2.076784372329711914e-01 -1.503839641809463501e-01 -5.343719720840454102e-01 3.249839693307876587e-02 1.073034256696701050e-01 -4.812837392091751099e-02 -3.390245437622070312e-01 -1.815016269683837891e-01 -2.824699319899082184e-02 2.104005217552185059e-02 2.142076194286346436e-02 -1.319941580295562744e-01
2.423054724931716919e-01 2.229547500610351562e-01 -2.158470898866653442e-01 -5.548491608351469040e-04 1.509452909231185913e-01 2.004010677337646484e-01 3.461938351392745972e-02 3.858148157596588135e-01 -1.439382731914520264e-01 1.521634608507156372e-01 -2.231338322162628174e-01 7.177604734897613525e-02 2.055018991231918335e-01 1.380416750907897949e-01 9.012244641780853271e-02 -1.161254420876502991e-01 -6.295257806777954102e-02 2.337181754410266876e-02 -1.048883870244026184e-01 -1.254382543265819550e-02 -4.946486651897430420e-02 6.581231206655502319e-02 -3.456630706787109375e-01 -3.009058348834514618e-02 -2.278066724538803101e-01 1.206414997577667236e-01 -1.844262182712554932e-01 1.750043779611587524e-01 -1.224686354398727417e-01 6.229609251022338867e-02 1.465260088443756104e-01 -3.687988817691802979e-01
2.021503597497940063e-01 1.447096168994903564e-01 3.928700461983680725e-03 2.275932431221008301e-01 -1.810745745897293091e-01 1.812520325183868408e-01 -5.484520457684993744e-03 2.805127799510955811e-01 -1.180346459150314331e-01 -1.360068917274475098e-01 -1.048978641629219055e-01 1.255329102277755737e-01 3.358750939369201660e-01 1.456985920667648315e-01 -4.132992774248123169e-02 1.034368425607681274e-01 -2.488220343366265297e-03 1.427236050367355347e-01 2.218324840068817139e-01 1.092582046985626221e-01 9.015891700983047485e-02 9.582723490893840790e-03 -3.821876347064971924e-01 9.281668812036514282e-02 1.912678480148315430e-01 -3.561351597309112549e-01 1.309284865856170654e-01 9.466245770454406738e-02 -7.704161852598190308e-02 2.034375071525573730e-01 1.528050005435943604e-01 1.782313287258148193e-01
3.925770819187164307e-01 3.081328980624675751e-02 -4.739371240139007568e-01 -1.868120282888412476e-01 -5.367816984653472900e-02 -1.992671377956867218e-02 1.388181298971176147e-01 1.594945788383483887e-01 2.576429545879364014e-01 2.049257308244705200e-01 -5.828651785850524902e-02 -2.020444720983505249e-01 -6.810582429170608521e-02 -5.062996596097946167e-02 -1.541345752775669098e-02 -1.639298908412456512e-02 1.049809381365776062e-01 1.702121272683143616e-02 1.631418168544769287e-01 3.000286519527435303e-01 -2.892233990132808685e-02 1.605939269065856934e-01 -2.956470251083374023e-01 6.190200522541999817e-02 -6.987650692462921143e-02 1.292752176523208618e-01 -6.674396991729736328e-02 5.180718749761581421e-02 1.822077482938766479e-01 1.050378233194351196e-01 6.416875123977661133e-02 -2.328874319791793823e-01
4.521949961781501770e-02 2.230781689286231995e-02 -2.999475002288818359e-01 -1.376923620700836182e-01 -1.545516848564147949e-01 3.833206593990325928e-01 3.202657103538513184e-01 7.077550888061523438e-02 8.744288980960845947e-02 -1.665156916715204716e-03 -3.742972016334533691e-02 2.491749823093414307e-02 -1.446746289730072021e-01 -2.471684813499450684e-01 1.433597952127456665e-01 -1.432361304759979248e-01 9.351829439401626587e-02 2.022109180688858032e-02 6.970912963151931763e-02 1.733888387680053711e-01 -2.200927585363388062e-01 8.749899454414844513e-03 -4.155234098434448242e-01 -9.678246080875396729e-02 5.296123027801513672e-02 4.502530768513679504e-02 -2.476020306348800659e-01 3.464051336050033569e-02 2.304068580269813538e-02 2.132626920938491821e-01 2.773670256137847900e-01 -1.116356179118156433e-01
1.330151557922363281e-01 1.727989315986633301e-02 -3.404083847999572754e-01 1.235589534044265747e-01 -5.998415872454643250e-02 1.533222496509552002e-01 9.740062803030014038e-02 2.101399451494216919e-01 1.504307985305786133e-01 1.188314482569694519e-01 -1.399226766079664230e-02 1.167347431182861328e-01 -1.536460369825363159e-01 -1.928415000438690186e-01 -2.363031543791294098e-02 -2.466372698545455933e-01 3.004876077175140381e-01 5.906791891902685165e-03 2.587966620922088623e-01 3.296637833118438721e-01 1.326291449368000031e-02 2.773776054382324219e-01 -2.237636297941207886e-01 -6.102555990219116211e-02 -1.015172004699707031e-01 -1.989558786153793335e-01 -2.632220387458801270e-01 -1.740854978561401367e-02 -9.370596148073673248e-03 -2.411389648914337158e-01 1.450336277484893799e-01 -4.143738746643066406e-02
7.283160835504531860e-02 7.365500926971435547e-02 3.380949422717094421e-02 1.401983648538589478e-01 -4.380320608615875244e-01 1.276907473802566528e-01 8.042179048061370850e-02 1.176570355892181396e-01 -3.664388135075569153e-02 1.775922328233718872e-01 -7.801436632871627808e-02 1.690772324800491333e-01 1.054975166916847229e-01 -1.142843347042798996e-02 -8.087226748466491699e-02 -8.787298947572708130e-02 -2.687801420688629150e-01 -2.456710934638977051e-01 -1.661292463541030884e-02 -1.424040831625461578e-02 -6.805686652660369873e-02 1.780932247638702393e-01 -4.773166477680206299e-01 1.206561848521232605e-01 5.219240114092826843e-02 -2.068670690059661865e-01 1.137661188840866089e-02 2.879008054733276367e-01 2.483641356229782104e-01 -1.029510274529457092e-01 1.419115513563156128e-01 -1.188935190439224243e-01
1.356586217880249023e-01 -3.903255984187126160e-02 1.006200239062309265e-01 1.646873056888580322e-01 -3.941995203495025635e-01 1.798058897256851196e-01 -3.246364369988441467e-02 3.346888124942779541e-01 -2.488676756620407104e-01 2.499010264873504639e-01 -2.340373396873474121e-01 1.424816995859146118e-01 9.529862552881240845e-02 1.257670968770980835e-01 2.011647373437881470e-01 -3.435694798827171326e-02 -1.496167778968811035e-01 -4.867164418101310730e-02 2.720808610320091248e-02 8.146555721759796143e-02 -1.902592778205871582e-01 1.668972820043563843e-01 -3.271615803241729736e-01 1.645547300577163696e-01 5.035907775163650513e-02 -5.165348201990127563e-02 -5.247214436531066895e-02 1.451321095228195190e-01 1.938663572072982788e-01 -4.952298477292060852e-02 1.168079599738121033e-01 -2.510519623756408691e-01
2.596391439437866211e-01 -4.145057499408721924e-02 -1.663482189178466797e-01 1.157242432236671448e-01 -1.786546260118484497e-01 3.403143882751464844e-01 -2.384359575808048248e-02 -3.826918825507164001e-02 -1.242389529943466187e-02 2.398906648159027100e-01 -3.830205798149108887e-01 -1.105167493224143982e-01 -1.701831445097923279e-02 -3.656849637627601624e-02 -1.295492704957723618e-02 1.973696239292621613e-02 -4.524118453264236450e-02 -8.045846223831176758e-02 1.085323318839073181e-01 1.912362575531005859e-01 -1.829096302390098572e-02 1.523537337779998779e-01 -3.096979260444641113e-01 -2.161845006048679352e-02 -2.878384888172149658e-01 2.188879065215587616e-02 9.518827311694622040e-03 2.371408641338348389e-01 -9.057252854108810425e-02 -5.995343998074531555e-02 1.363058090209960938e-01 -4.176187515258789062e-01
-1.357546001672744751e-01 1.609593927860260010e-01 -4.117637574672698975e-01 -1.672776937484741211e-01 -3.546839356422424316e-01 2.468768209218978882e-01 5.153212696313858032e-02 3.111470118165016174e-02 6.525979936122894287e-02 -6.213973835110664368e-02 -1.391514688730239868e-01 -6.365817785263061523e-02 -3.120188415050506592e-02 -9.133324027061462402e-02 -1.233914718031883240e-01 -1.321042180061340332e-01 2.370832115411758423e-01 -9.794420003890991211e-02 6.373250484466552734e-02 -1.004768759012222290e-01 1.931264549493789673e-01 3.242336213588714600e-01 -3.803503811359405518e-01 1.761703491210937500e-01 -1.386348307132720947e-01 -7.040558010339736938e-02 4.194053262472152710e-02 -2.144894450902938843e-01 -2.852888591587543488e-02 -2.070021070539951324e-02 2.322231652215123177e-03 -1.515107750892639160e-01
1.195855587720870972e-01 1.891720741987228394e-01 -2.342139333486557007e-01 6.730140745639801025e-02 4.520480334758758545e-02 1.391424834728240967e-01 5.647506564855575562e-02 2.977343499660491943e-01 -9.608802944421768188e-02 1.463687866926193237e-01 -2.767294645309448242e-01 4.605568572878837585e-02 1.824241578578948975e-01 -7.351665943861007690e-02 1.992211788892745972e-01 7.626248151063919067e-02 -2.538886107504367828e-02 -2.367131412029266357e-02 1.007645204663276672e-01 -2.476555667817592621e-02 7.922174036502838135e-02 -2.799678407609462738e-02 -4.027812480926513672e-01 1.441541612148284912e-01 -2.817917764186859131e-01 2.698806226253509521e-01 -1.233694255352020264e-01 3.324203193187713623e-01 -1.136326864361763000e-01 4.401354119181632996e-02 1.508291214704513550e-01 -2.571647763252258301e-01
2.901380360126495361e-01 -1.310955584049224854e-01 -3.255625441670417786e-02 1.625825278460979462e-02 -5.022813379764556885e-02 1.687701642513275146e-01 9.401117265224456787e-02 3.861431032419204712e-02 -1.238155812025070190e-01 1.449804604053497314e-01 1.894342452287673950e-01 1.571457982063293457e-01 2.620051801204681396e-01 -6.372180581092834473e-02 -4.372592568397521973e-01 1.930682361125946045e-02 5.879699438810348511e-02 -2.087859064340591431e-01 1.524728834629058838e-01 1.581899225711822510e-01 1.334608197212219238e-01 3.756152689456939697e-01 -2.098991721868515015e-01 1.557423770427703857e-01 -1.693545281887054443e-01 -2.778815031051635742e-01 -2.657083794474601746e-02 1.054685413837432861e-01 9.124999493360519409e-02 1.773345284163951874e-02 1.522064805030822754e-01 1.506637632846832275e-01
3.719530105590820312e-01 -3.079139888286590576e-01 -5.184127017855644226e-02 -1.859381496906280518e-01 1.848761737346649170e-01 2.786520123481750488e-01 2.017418891191482544e-01 1.836141645908355713e-01 -4.316269978880882263e-02 8.838913589715957642e-02 1.080830991268157959e-01 1.437797844409942627e-01 1.498763412237167358e-01 -1.404196955263614655e-02 9.897495806217193604e-02 1.413527876138687134e-01 -1.638154536485671997e-01 -1.924387514591217041e-01 2.466607987880706787e-01 1.574577689170837402e-01 -3.603574633598327637e-02 9.190927445888519287e-02 -3.672387599945068359e-01 -1.505043953657150269e-01 -1.444088667631149292e-01 3.019875288009643555e-01 -4.755863547325134277e-02 -3.515854850411415100e-02 -5.403176182880997658e-04 3.572672605514526367e-02 1.188608929514884949e-01 3.398410975933074951e-02
3.537978231906890869e-02 -1.765790767967700958e-02 -4.420339763164520264e-01 -2.536658644676208496e-01 -1.164437234401702881e-01 3.481288254261016846e-01 7.168135046958923340e-02 2.721083462238311768e-01 2.448576092720031738e-01 -5.682569742202758789e-02 4.513894021511077881e-02 -1.040605530142784119e-01 -1.022124737501144409e-01 5.437201820313930511e-03 -1.654620915651321411e-01 4.751193523406982422e-02 -2.773346193134784698e-02 -3.662615269422531128e-02 3.347297906875610352e-01 7.811027020215988159e-02 4.580456763505935669e-02 2.992735505104064941e-01 -2.138196974992752075e-01 -2.238980233669281006e-01 -4.685771651566028595e-03 4.314410313963890076e-02 -3.570747748017311096e-02 2.305944263935089111e-01 1.261319071054458618e-01 -7.014077156782150269e-02 1.224803272634744644e-02 -1.533643007278442383e-01
1.093122959136962891e-01 8.742906898260116577e-02 5.138835683465003967e-02 4.398357495665550232e-02 -7.968054711818695068e-02 1.357288211584091187e-01 1.346785575151443481e-01 5.337297916412353516e-01 -1.901121735572814941e-01 1.516173481941223145e-01 2.195359580218791962e-02 -7.946665585041046143e-02 7.271529734134674072e-02 2.077021002769470215e-01 5.023644864559173584e-02 -1.114903613924980164e-01 -2.039018459618091583e-02 8.675296604633331299e-02 -1.281357556581497192e-01 5.960534140467643738e-02 -1.993904709815979004e-01 2.144759595394134521e-01 -3.689658939838409424e-01 2.818365097045898438e-01 -1.579826921224594116e-01 -8.725394308567047119e-02 1.663863956928253174e-01 2.126519978046417236e-01 2.613456845283508301e-01 -5.492258816957473755e-02 -9.148991852998733521e-02 -6.589877605438232422e-02
2.748133381828665733e-03 1.780555099248886108e-01 8.156695403158664703e-03 -1.613304466009140015e-01 -8.118174225091934204e-02 4.849141538143157959e-01 1.237040907144546509e-01 2.171200364828109741e-01 -1.011358872056007385e-01 -2.244673967361450195e-01 7.223460823297500610e-02 -8.360832184553146362e-02 2.252642661333084106e-01 -1.547752227634191513e-02 1.275914907455444336e-01 -9.447209537029266357e-02 -1.028646081686019897e-01 -7.244202774018049240e-03 1.775495409965515137e-01 2.787821888923645020e-01 -1.194123774766921997e-01 -1.327999383211135864e-01 -4.783185720443725586e-01 -6.303510069847106934e-02 1.113940924406051636e-01 -2.244148217141628265e-02 -3.095006942749023438e-02 2.012171149253845215e-01 -1.090557873249053955e-01 9.295439720153808594e-02 1.688866615295410156e-01 3.254538401961326599e-02
6.918869167566299438e-02 2.488177269697189331e-02 -2.181616276502609253e-01 -1.570107229053974152e-02 -1.476354002952575684e-01 1.213788688182830811e-01 1.409577280282974243e-01 2.128219604492187500e-01 1.819963455200195312e-01 -9.150249511003494263e-02 5.768829584121704102e-02 5.037991330027580261e-02 2.189317792654037476e-01 8.834642358124256134e-03 -3.392998874187469482e-01 -4.307792186737060547e-01 1.536442339420318604e-01 -5.330401659011840820e-02 2.424460351467132568e-01 2.069976329803466797e-01 -5.541238933801651001e-02 -2.111258916556835175e-02 -4.038363695144653320e-01 -7.492253184318542480e-02 1.830958724021911621e-01 -1.554576796479523182e-03 9.730982594192028046e-03 -7.922194898128509521e-03 2.841128706932067871e-01 1.443303823471069336e-01 -1.815952174365520477e-02 1.146346405148506165e-01
2.804785668849945068e-01 1.157867461442947388e-01 -2.419368326663970947e-01 9.479530900716781616e-02 -1.054924260824918747e-02 1.573825925588607788e-01 7.279223948717117310e-02 3.509570062160491943e-01 -1.925507336854934692e-01 7.527000457048416138e-02 -1.110184639692306519e-01 -1.411224305629730225e-01 2.924709320068359375e-01 9.620746225118637085e-02 1.332023441791534424e-01 6.119607388973236084e-02 3.529364615678787231e-02 9.343537688255310059e-02 -1.597982943058013916e-01 -8.696010708808898926e-02 -6.774003803730010986e-02 7.545293122529983521e-02 -3.586891293525695801e-01 2.502852678298950195e-01 -2.674447298049926758e-01 1.258358508348464966e-01 -1.741035282611846924e-01 1.848977357149124146e-01 -1.583018749952316284e-01 4.788173735141754150e-02 1.497486680746078491e-01 -2.224799543619155884e-01
-1.575783789157867432e-01 1.811656653881072998e-01 -9.675626456737518311e-02 5.257682874798774719e-02 7.074302062392234802e-03 1.639911383390426636e-01 8.461476862430572510e-02 9.934736043214797974e-02 -4.863126948475837708e-02 -1.630995273590087891e-01 5.959678906947374344e-03 2.385449260473251343e-01 2.116689085960388184e-01 -8.929506689310073853e-02 -3.591296076774597168e-01 -2.629838883876800537e-01 5.826036632061004639e-02 -6.497655063867568970e-02 3.085288107395172119e-01 2.634317278861999512e-01 -3.297457844018936157e-02 4.274453595280647278e-02 -4.127646982669830322e-01 1.089424043893814087e-01 -2.168613076210021973e-01 3.884550242219120264e-04 -9.132038056850433350e-02 2.541668117046356201e-01 -2.305546216666698456e-02 9.478434175252914429e-02 2.072524726390838623e-01 -1.401188820600509644e-01
4.029188752174377441e-01 -3.569927811622619629e-01 -1.224126815795898438e-01 1.583737879991531372e-02 -1.437294632196426392e-01 2.280726879835128784e-01 2.612400352954864502e-01 4.278708696365356445e-01 -3.801419585943222046e-02 -9.969609975814819336e-02 -1.247455105185508728e-01 -1.891004294157028198e-01 -1.820303872227668762e-02 1.229141373187303543e-02 -7.086658477783203125e-02 -6.366084516048431396e-02 -1.548511981964111328e-01 2.513968758285045624e-02 6.404088437557220459e-02 2.208458818495273590e-02 4.805913940072059631e-02 1.857299506664276123e-01 -2.093685865402221680e-01 -1.289759129285812378e-01 -1.183898746967315674e-01 1.781680583953857422e-01 9.812087565660476685e-02 5.991984903812408447e-02 2.332561910152435303e-01 2.828816883265972137e-02 2.272537350654602051e-01 -8.008481562137603760e-02
1.329373121261596680e-01 3.402640819549560547e-01 -1.593156009912490845e-01 1.633535139262676239e-02 7.950658351182937622e-02 8.401359617710113525e-02 1.471077948808670044e-01 3.946051001548767090e-01 -8.906403183937072754e-02 -1.178460940718650818e-01 2.249024063348770142e-01 -4.318155720829963684e-02 9.163631498813629150e-02 -1.081816926598548889e-01 5.208860710263252258e-02 8.392388001084327698e-03 8.411520719528198242e-02 -4.577329382300376892e-02 1.153500843793153763e-02 1.967036724090576172e-01 6.021120399236679077e-02 1.095737516880035400e-01 -3.671650886535644531e-01 6.660701334476470947e-02 -1.446869969367980957e-01 -2.933442592620849609e-02 1.426614671945571899e-01 4.157856106758117676e-01 -1.523694694042205811e-01 -8.352538943290710449e-02 3.239015340805053711e-01 -3.440401749685406685e-03
-5.714812874794006348e-02 1.545075625181198120e-01 5.914672836661338806e-02 -6.063759699463844299e-02 -8.051437139511108398e-02 1.788552999496459961e-01 -1.545061469078063965e-01 4.960604310035705566e-01 6.095762550830841064e-02 -1.827127039432525635e-01 1.033588573336601257e-01 -9.940464794635772705e-02 2.311990261077880859e-01 -2.631444334983825684e-01 -5.417793989181518555e-03 -1.632299870252609253e-01 -8.939087390899658203e-02 2.022925578057765961e-02 2.127517759799957275e-02 2.386486828327178955e-01 -9.713196009397506714e-02 2.647463977336883545e-01 -4.137573540210723877e-01 8.948012441396713257e-02 -6.861650198698043823e-02 1.496347635984420776e-01 5.697237327694892883e-02 1.840325146913528442e-01 -1.154746413230895996e-01 2.780011855065822601e-02 -2.106072753667831421e-01 -5.497962236404418945e-02
3.274125978350639343e-02 -8.185898885130882263e-03 -1.236039325594902039e-01 3.472624230198562145e-04 -5.034581199288368225e-02 3.013940453529357910e-01 -3.581487014889717102e-02 6.328137964010238647e-02 -3.297898471355438232e-01 -1.460663229227066040e-01 1.682146452367305756e-02 9.417414665222167969e-02 3.680019080638885498e-01 1.795831769704818726e-01 -1.313727200031280518e-01 -9.074364602565765381e-02 4.146573692560195923e-02 -3.008111566305160522e-02 3.411475121974945068e-01 -8.352388441562652588e-02 2.212240099906921387e-01 8.030000329017639160e-02 -3.992260098457336426e-01 1.980040967464447021e-01 3.228772878646850586e-01 -1.724975854158401489e-01 -1.000290960073471069e-01 4.884058609604835510e-02 -6.343610584735870361e-02 2.442368306219577789e-02 1.851233467459678650e-02 -1.455629318952560425e-01
2.268823236227035522e-01 -2.098211348056793213e-01 -2.161768078804016113e-01 -8.568631857633590698e-02 -2.037384063005447388e-01 2.880186140537261963e-01 -1.416362822055816650e-01 1.527685374021530151e-01 1.573089659214019775e-01 -2.033280581235885620e-01 -1.509623229503631592e-01 -9.011171013116836548e-02 -8.676770329475402832e-02 -5.418851226568222046e-02 -8.863002806901931763e-02 6.316541880369186401e-02 1.240925937891006470e-01 -1.479581594467163086e-01 1.430020928382873535e-01 5.578829348087310791e-02 -9.554778039455413818e-02 4.007474482059478760e-01 -2.651001214981079102e-01 -1.233284454792737961e-02 -1.879807263612747192e-01 -3.129313141107559204e-02 2.379539608955383301e-01 6.678072735667228699e-03 2.478172183036804199e-01 -4.910254850983619690e-02 -3.900570562109351158e-03 -3.246857821941375732e-01
2.250302731990814209e-01 -3.013434633612632751e-02 -9.052535891532897949e-02 -2.178030647337436676e-02 -1.941963136196136475e-01 3.168404996395111084e-01 -9.048625081777572632e-02 1.092942506074905396e-01 -5.899190902709960938e-02 5.965590849518775940e-02 -4.476823210716247559e-01 -1.272653043270111084e-01 -1.559339165687561035e-01 4.581907764077186584e-03 -1.512540280818939209e-01 -3.497774014249444008e-03 -1.898838207125663757e-02 -8.149778842926025391e-02 5.967215448617935181e-02 -1.080550625920295715e-02 -1.215392574667930603e-01 1.075036525726318359e-01 -3.752280473709106445e-01 -7.417423184961080551e-03 -7.007081806659698486e-02 2.992149591445922852e-01 -5.766499042510986328e-02 1.525743007659912109e-01 8.145026862621307373e-02 2.454948276281356812e-01 2.604823708534240723e-01 -2.775127589702606201e-01
8.703571557998657227e-02 -1.170511916279792786e-01 -1.390613764524459839e-01 -6.600661668926477432e-03 -9.328072518110275269e-02 8.658504486083984375e-02 -1.777367293834686279e-01 1.714300066232681274e-01 1.908834874629974365e-01 2.477544359862804413e-02 -1.314677018672227859e-02 1.306235939264297485e-01 4.563397914171218872e-02 1.239200979471206665e-01 -5.430449843406677246e-01 2.995309606194496155e-02 -2.667461037635803223e-01 -1.583313941955566406e-01 1.562905758619308472e-01 1.447664946317672729e-01 2.388579398393630981e-01 1.749795973300933838e-01 -2.184613198041915894e-01 2.140931338071823120e-01 6.230164319276809692e-02 -4.594179987907409668e-02 3.781378641724586487e-02 1.091325283050537109e-01 3.278523683547973633e-02 6.559330224990844727e-02 4.077677428722381592e-01 2.869635261595249176e-02
3.547959923744201660e-01 1.153790950775146484e-01 -4.002861976623535156e-01 2.430968731641769409e-02 -2.695100381970405579e-02 2.224459499120712280e-01 -8.897276222705841064e-02 1.971130222082138062e-01 2.751159965991973877e-01 1.460077166557312012e-01 -4.598923027515411377e-02 3.586214734241366386e-03 1.206477656960487366e-01 1.061199009418487549e-01 -1.128820180892944336e-01 7.607399672269821167e-02 -1.640070416033267975e-02 1.645733267068862915e-01 -1.253020167350769043e-01 2.031862586736679077e-01 -7.631750404834747314e-02 2.040053009986877441e-01 -3.568330109119415283e-01 1.027544587850570679e-02 -2.582925185561180115e-02 -1.413879096508026123e-01 4.250056296586990356e-02 -3.746232390403747559e-02 2.354687154293060303e-01 -2.583488821983337402e-01 1.597225815057754517e-01 1.695361286401748657e-01
-1.567740589380264282e-01 -5.242505297064781189e-02 -1.600164771080017090e-01 -2.481002658605575562e-01 -2.218890935182571411e-01 4.177020192146301270e-01 2.622045278549194336e-01 2.108651697635650635e-01 -2.608801610767841339e-02 4.001531004905700684e-02 -1.554846912622451782e-01 1.305643916130065918e-01 1.971797049045562744e-01 -7.804644852876663208e-02 5.792907252907752991e-02 -5.330221727490425110e-02 1.357986479997634888e-01 -5.321455746889114380e-02 3.743132948875427246e-02 -1.023703441023826599e-01 9.844615310430526733e-02 2.525488138198852539e-01 -2.650061249732971191e-01 3.290736675262451172e-01 -1.432376950979232788e-01 2.100077867507934570e-01 1.187691744416952133e-02 -1.684436202049255371e-01 1.463044136762619019e-01 3.385529667139053345e-02 -2.276524007320404053e-01 -3.551996499300003052e-02
1.286548674106597900e-01 -3.225182369351387024e-02 -2.736161053180694580e-01 -7.202760875225067139e-02 6.352210789918899536e-02 3.359814584255218506e-01 1.264239288866519928e-02 3.379046916961669922e-01 3.189362585544586182e-01 -5.425906553864479065e-02 -2.738308310508728027e-01 5.727121606469154358e-02 3.864089772105216980e-02 -5.821445956826210022e-03 -1.127553358674049377e-02 1.508961319923400879e-01 -5.160336941480636597e-02 1.799391657114028931e-01 1.889781057834625244e-01 -2.263377979397773743e-02 -3.601729497313499451e-02 -7.198810577392578125e-02 -4.870987534523010254e-01 5.466968938708305359e-02 1.440394371747970581e-01 2.115494608879089355e-01 -6.386476755142211914e-02 7.180749624967575073e-02 -7.394777983427047729e-02 -1.689803302288055420e-01 6.524968147277832031e-02 -1.809119880199432373e-01
7.519276440143585205e-02 1.232841089367866516e-01 9.997561573982238770e-03 -1.415773928165435791e-01 9.023199230432510376e-02 1.274027526378631592e-01 1.905782222747802734e-01 1.339419931173324585e-01 -1.668334603309631348e-01 -9.374466538429260254e-02 6.668557971715927124e-02 -1.856885105371475220e-01 8.796040713787078857e-02 -1.215509488247334957e-03 -1.776322349905967712e-02 -1.101328954100608826e-01 -7.496622204780578613e-02 5.634119734168052673e-02 2.564480006694793701e-01 -6.498208642005920410e-02 -2.491753250360488892e-01 3.314149677753448486e-01 -4.190753698348999023e-01 2.460097894072532654e-02 -1.685047298669815063e-01 -2.979216575622558594e-01 -1.834473572671413422e-02 2.573419809341430664e-01 -2.841549217700958252e-01 1.279655247926712036e-01 2.619336247444152832e-01 -9.088475257158279419e-02
3.406151235103607178e-01 -4.167719557881355286e-02 -2.531458735466003418e-01 -1.419543474912643433e-01 -9.241112321615219116e-02 1.877759695053100586e-01 1.078765094280242920e-01 3.080084025859832764e-01 2.919948399066925049e-01 -1.208150386810302734e-01 1.525613386183977127e-02 4.788658581674098969e-03 -7.217063009738922119e-02 8.326254785060882568e-03 8.018407225608825684e-02 1.155905723571777344e-01 -8.271842449903488159e-02 1.056987494230270386e-01 5.067138001322746277e-02 5.571819841861724854e-02 7.919022813439369202e-03 -8.764919824898242950e-03 -4.319568574428558350e-01 -1.834398508071899414e-01 1.078335270285606384e-01 2.200050503015518188e-01 -2.121962308883666992e-01 2.413262575864791870e-01 1.704457104206085205e-01 7.057386636734008789e-02 2.829903662204742432e-01 -3.237015381455421448e-02
1.136071905493736267e-01 -9.210920333862304688e-02 5.459785833954811096e-02 -8.830863982439041138e-02 9.078098088502883911e-02 4.577677249908447266e-01 1.481820940971374512e-01 3.486906886100769043e-01 -4.998379573225975037e-02 1.086308211088180542e-01 -1.192121058702468872e-01 5.000960454344749451e-02 2.159840911626815796e-01 -3.043749928474426270e-02 2.221178859472274780e-01 -1.122989803552627563e-01 -3.002938330173492432e-01 -1.515911370515823364e-01 1.375234127044677734e-01 1.430865079164505005e-01 -7.025577127933502197e-02 -7.671313732862472534e-02 -2.925158739089965820e-01 -1.106674596667289734e-01 -8.312616497278213501e-02 7.485751062631607056e-03 -4.212755709886550903e-02 2.336605638265609741e-01 -1.324689388275146484e-01 -2.756389975547790527e-02 2.246906012296676636e-01 2.695401608943939209e-01
2.717222273349761963e-01 -2.047950960695743561e-02 1.049475371837615967e-01 1.327204406261444092e-01 -3.467064201831817627e-01 3.308983519673347473e-02 1.568856239318847656e-01 3.844661712646484375e-01 -1.456111222505569458e-01 1.285013258457183838e-01 -1.841269731521606445e-01 5.071078985929489136e-02 1.479204744100570679e-01 9.202060848474502563e-02 2.343303263187408447e-01 -1.268747746944427490e-01 -1.003852114081382751e-01 -8.695995062589645386e-02 1.037701144814491272e-01 -2.772197127342224121e-02 -1.431697756052017212e-01 9.171914309263229370e-02 -4.302657544612884521e-01 9.155265241861343384e-02 -2.461112290620803833e-02 -1.374816298484802246e-01 2.321932651102542877e-02 2.401346117258071899e-01 2.805074453353881836e-01 -5.020187795162200928e-02 1.219305675476789474e-02 -1.310918033123016357e-01
1.617060415446758270e-02 -9.644744545221328735e-02 -1.843267083168029785e-01 -1.373383551836013794e-01 1.931305415928363800e-02 2.923740744590759277e-01 4.533950984477996826e-02 7.893008738756179810e-02 -2.880736291408538818e-01 -4.182656481862068176e-02 -2.749901451170444489e-02 2.959778346121311188e-02 4.342174232006072998e-01 1.346297413110733032e-01 -1.947473883628845215e-01 -1.705380082130432129e-01 -2.166694402694702148e-02 7.402625679969787598e-02 2.685208320617675781e-01 -4.903600364923477173e-02 1.442492753267288208e-01 8.495201915502548218e-02 -3.218766152858734131e-01 2.280308008193969727e-01 1.378272175788879395e-01 -1.885187029838562012e-01 -4.809822142124176025e-02 1.829121261835098267e-01 -2.446087449789047241e-01 1.759089231491088867e-01 1.083973124623298645e-01 -1.627621650695800781e-01
-9.595711529254913330e-02 7.421085983514785767e-02 -2.471207454800605774e-02 1.855755448341369629e-01 1.150266453623771667e-01 3.492649495601654053e-01 -8.322621881961822510e-02 1.523995697498321533e-01 4.158759489655494690e-02 7.278074324131011963e-02 7.479621469974517822e-02 -1.484013348817825317e-01 6.239491328597068787e-02 3.810845613479614258e-01 -2.409837543964385986e-01 1.909711360931396484e-01 -1.898731291294097900e-01 2.219933271408081055e-01 2.080183774232864380e-01 2.848032303154468536e-02 -1.433393359184265137e-01 3.830181360244750977e-01 -3.229221105575561523e-01 9.715809673070907593e-02 -8.104299008846282959e-02 7.286333292722702026e-02 -1.378791290335357189e-03 -6.669931113719940186e-02 1.492280662059783936e-01 1.039321348071098328e-01 -3.427122533321380615e-02 -2.135525345802307129e-01
9.509210288524627686e-02 2.613557577133178711e-01 -1.657032407820224762e-02 -1.802735775709152222e-01 1.149788778275251389e-02 2.783820629119873047e-01 2.239947915077209473e-01 1.168290004134178162e-01 -2.033291757106781006e-01 -3.523503988981246948e-02 1.480788886547088623e-01 7.068513333797454834e-02 1.276015192270278931e-01 7.848518341779708862e-02 5.475094541907310486e-02 -7.718916982412338257e-02 1.692635752260684967e-02 -4.484781995415687561e-02 3.147744238376617432e-01 -2.321773581206798553e-02 -1.941916346549987793e-01 2.447818368673324585e-01 -3.211407065391540527e-01 7.430300116539001465e-02 5.687510967254638672e-02 -1.777233630418777466e-01 -1.553888320922851562e-01 3.492006361484527588e-01 -3.018945753574371338e-01 1.393981426954269409e-01 2.105524390935897827e-01 5.922614037990570068e-02
2.045408487319946289e-01 2.328351736068725586e-01 -4.739097878336906433e-02 -2.486494183540344238e-01 -5.144350603222846985e-02 -1.695222221314907074e-02 -9.952595829963684082e-02 2.868777811527252197e-01 -1.022367365658283234e-02 -1.371453553438186646e-01 -1.607861816883087158e-01 1.955788582563400269e-01 2.346754521131515503e-01 2.164457552134990692e-02 2.265941910445690155e-02 2.385066449642181396e-01 5.790470540523529053e-02 4.757576063275337219e-02 2.666077911853790283e-01 2.374799698591232300e-01 -1.839376986026763916e-01 -9.752517193555831909e-02 -5.246745347976684570e-01 -6.085408851504325867e-02 8.344810456037521362e-02 -1.780616790056228638e-01 -1.157863587141036987e-01 5.502502247691154480e-02 1.552283912897109985e-01 4.319091141223907471e-02 -1.095095947384834290e-01 -1.739540696144104004e-02
-2.186365611851215363e-02 9.956716746091842651e-02 -1.776998341083526611e-01 -6.996394600719213486e-03 -2.713608741760253906e-01 1.425745636224746704e-01 2.389548346400260925e-02 1.565419733524322510e-01 -6.013834848999977112e-02 -1.773319393396377563e-02 -8.870451897382736206e-02 -1.189345214515924454e-02 1.760917156934738159e-01 1.040144860744476318e-01 -9.112795442342758179e-02 -2.990206480026245117e-01 -2.333597391843795776e-01 -3.253081440925598145e-01 2.664212882518768311e-01 -6.074754521250724792e-02 -1.856702715158462524e-01 -1.351787149906158447e-01 -3.749133050441741943e-01 1.923349499702453613e-02 1.494073867797851562e-01 -4.073888063430786133e-01 -2.633045986294746399e-02 5.520414933562278748e-02 8.098700642585754395e-02 -1.031828969717025757e-01 4.522509127855300903e-02 -2.180512696504592896e-01
1.784491986036300659e-01 1.059498935937881470e-01 1.545418202877044678e-01 3.272804617881774902e-01 -8.029590360820293427e-03 3.228873610496520996e-01 1.305456608533859253e-01 3.763719201087951660e-01 -1.453000959008932114e-02 8.943910151720046997e-02 -5.385521799325942993e-02 -1.343713849782943726e-01 2.963646948337554932e-01 -1.112548075616359711e-02 -8.984931558370590210e-02 7.265671342611312866e-02 -1.864539533853530884e-01 -3.580306842923164368e-02 2.062240839004516602e-01 8.585436269640922546e-03 -4.100279137492179871e-02 1.413798630237579346e-01 -2.445015609264373779e-01 4.579518735408782959e-02 1.207245215773582458e-01 -4.428767859935760498e-01 -1.181509345769882202e-01 1.301728188991546631e-01 -1.592075228691101074e-01 2.822364494204521179e-02 4.838743433356285095e-02 1.189405564218759537e-02
2.649169042706489563e-02 -1.282902434468269348e-02 -3.039760328829288483e-02 1.442163884639739990e-01 -9.742493927478790283e-02 1.639877408742904663e-01 2.954873628914356232e-02 9.646057337522506714e-02 2.118223756551742554e-01 -8.746244013309478760e-02 -2.033240906894207001e-02 3.477635979652404785e-01 1.002984941005706787e-01 1.918370425701141357e-01 1.496288180351257324e-02 -2.649551928043365479e-01 2.397771328687667847e-01 5.853885039687156677e-02 1.191421877592802048e-02 -7.300940342247486115e-03 1.633701324462890625e-01 3.553029894828796387e-01 -4.167866408824920654e-01 -1.474917232990264893e-01 -2.520122826099395752e-01 -2.192442566156387329e-01 -7.058306783437728882e-02 -4.484923556447029114e-03 5.282686650753021240e-02 1.732392758131027222e-01 2.837750613689422607e-01 -1.646155118942260742e-02
8.147931098937988281e-02 -5.939765647053718567e-02 -3.409895896911621094e-01 -2.008782774209976196e-01 3.636404871940612793e-02 1.373927891254425049e-01 -8.957873284816741943e-02 2.822087109088897705e-01 2.266874760389328003e-01 2.310160696506500244e-01 -5.513515695929527283e-02 3.662902414798736572e-01 -6.898792833089828491e-02 2.761889398097991943e-01 -2.555405795574188232e-01 2.649849653244018555e-02 -8.327770233154296875e-02 -2.719109412282705307e-03 1.104979068040847778e-01 1.860494017601013184e-01 -1.484241429716348648e-02 3.505758345127105713e-01 -1.256504803895950317e-01 8.060957491397857666e-02 8.157826960086822510e-02 -2.564411051571369171e-02 -7.820449769496917725e-03 1.743080019950866699e-01 1.534537374973297119e-01 1.710072308778762817e-01 8.352138102054595947e-02 1.990832537412643433e-01
6.754743400961160660e-03 -9.846727550029754639e-02 2.301874011754989624e-02 3.753050044178962708e-02 2.570871822535991669e-02 8.868319541215896606e-02 1.567812114953994751e-01 2.297529578208923340e-01 -1.358885169029235840e-01 -3.411934971809387207e-01 8.845227211713790894e-02 6.470358930528163910e-03 1.886598579585552216e-02 8.637789636850357056e-02 -2.310617715120315552e-01 4.398726671934127808e-02 -1.741138100624084473e-01 -1.011528372764587402e-01 3.888131082057952881e-01 2.400863021612167358e-01 -2.173584848642349243e-01 -8.072888478636741638e-03 -2.681197822093963623e-01 1.514461040496826172e-01 -2.012291364371776581e-02 -1.049429029226303101e-01 4.272937774658203125e-02 2.891371846199035645e-01 -7.658612728118896484e-02 5.780201032757759094e-02 2.228949218988418579e-01 -3.864073157310485840e-01
-2.579326741397380829e-02 -2.767829895019531250e-01 1.791925542056560516e-02 -4.326416552066802979e-02 -2.367374300956726074e-01 2.200886607170104980e-01 1.416814178228378296e-01 1.405599117279052734e-01 9.937964379787445068e-02 1.708450764417648315e-01 5.609834194183349609e-02 2.201149612665176392e-01 6.886596977710723877e-02 7.783304154872894287e-02 -1.268439888954162598e-01 3.004997223615646362e-02 -1.652465611696243286e-01 -2.481123507022857666e-01 -1.660573631525039673e-01 -5.960331112146377563e-02 -2.659240961074829102e-01 2.859801352024078369e-01 -3.512674570083618164e-01 1.608717590570449829e-01 -1.841410398483276367e-01 -2.703509032726287842e-01 8.331055752933025360e-03 2.867448031902313232e-01 6.586586683988571167e-02 -1.452859956771135330e-02 1.540282666683197021e-01 -1.357843726873397827e-01
1.599034816026687622e-01 -4.186802729964256287e-02 -2.138340473175048828e-01 -1.797638535499572754e-01 -1.932881213724613190e-02 3.077861368656158447e-01 -9.940632618963718414e-03 2.317739129066467285e-01 2.310467213392257690e-01 8.737431466579437256e-02 -2.142519503831863403e-01 -2.338349074125289917e-02 1.121249496936798096e-01 -2.145031541585922241e-01 -5.704476311802864075e-02 1.092706024646759033e-01 4.917435348033905029e-02 1.741568148136138916e-01 3.595169186592102051e-01 -7.838263362646102905e-02 7.717044651508331299e-02 -1.528644114732742310e-01 -3.600618839263916016e-01 2.423206865787506104e-01 1.022889316082000732e-01 2.475522309541702271e-01 2.042729221284389496e-02 1.225876584649085999e-01 -1.231965273618698120e-01 -1.086603030562400818e-01 1.426880359649658203e-01 -2.100062966346740723e-01
8.266635239124298096e-02 1.515824943780899048e-01 -4.949316382408142090e-02 -4.136878624558448792e-02 -1.130664870142936707e-01 1.430301368236541748e-01 2.330601066350936890e-01 2.376512438058853149e-01 2.473292173817753792e-03 -2.190393656492233276e-01 -1.089428737759590149e-01 -1.031615212559700012e-01 1.648087501525878906e-01 -3.347740694880485535e-02 4.443274065852165222e-02 -2.282465249300003052e-01 -6.073572859168052673e-02 -1.662224382162094116e-01 1.818215847015380859e-01 2.241603434085845947e-01 -4.040669798851013184e-01 7.512794435024261475e-02 -2.472801059484481812e-01 3.194854855537414551e-01 -7.111779600381851196e-02 -2.856343984603881836e-01 4.526421055197715759e-02 1.198146194219589233e-01 -1.129314675927162170e-01 1.782035231590270996e-01 2.659728825092315674e-01 -6.390459090471267700e-02
3.417603969573974609e-01 1.566874235868453979e-01 -2.476724795997142792e-02 1.533180177211761475e-01 -7.545883953571319580e-02 1.962973177433013916e-01 1.761865019798278809e-01 -4.972744360566139221e-02 -1.742989420890808105e-01 -5.634671077132225037e-02 8.362939208745956421e-02 8.096929639577865601e-02 3.350497782230377197e-01 -4.851025342941284180e-02 -3.352011442184448242e-01 5.953551456332206726e-02 -6.188521161675453186e-02 -2.159687876701354980e-01 9.458549320697784424e-02 1.472341418266296387e-01 1.598071753978729248e-01 1.576859951019287109e-01 -4.109455347061157227e-01 2.241573669016361237e-02 1.163127496838569641e-01 -2.993834912776947021e-01 4.207490384578704834e-02 5.574338138103485107e-02 1.251578778028488159e-01 9.972772747278213501e-02 7.776270154863595963e-03 2.111427187919616699e-01
1.342521011829376221e-01 3.515936061739921570e-02 -2.187462598085403442e-01 4.363701865077018738e-02 -1.556735187768936157e-01 7.296968251466751099e-02 8.855246007442474365e-02 2.992988526821136475e-01 -1.372152715921401978e-01 1.792157068848609924e-02 -1.932595968246459961e-01 -6.417917460203170776e-02 3.096206486225128174e-01 6.331773847341537476e-02 2.628290951251983643e-01 7.314419373869895935e-03 1.114510837942361832e-02 1.478805090300738811e-03 -3.124951943755149841e-02 7.931204140186309814e-02 2.345415502786636353e-01 -1.410565525293350220e-01 -3.202909231185913086e-01 1.714203655719757080e-01 -2.447006404399871826e-01 1.512958705425262451e-01 -9.149294346570968628e-02 2.429437339305877686e-01 9.404786676168441772e-02 8.019763045012950897e-03 2.501285374164581299e-01 -3.721230030059814453e-01
5.054909363389015198e-02 -8.352772891521453857e-02 -1.057271361351013184e-01 4.547402635216712952e-02 -2.537920139729976654e-02 1.974417865276336670e-01 -7.551954686641693115e-02 1.083748787641525269e-01 -3.103223443031311035e-01 -1.738600730895996094e-01 -4.928005114197731018e-02 -5.426032468676567078e-02 3.362316787242889404e-01 5.959205329418182373e-02 -2.170310765504837036e-01 -1.756902188062667847e-01 2.135545201599597931e-02 1.959364712238311768e-01 3.101542890071868896e-01 -1.011275053024291992e-01 1.856763809919357300e-01 1.512098014354705811e-01 -4.356641173362731934e-01 8.946542441844940186e-02 1.024676188826560974e-01 -1.400900930166244507e-01 -2.296773493289947510e-01 2.034945040941238403e-01 -1.415795683860778809e-01 5.035443603992462158e-02 2.098960280418395996e-01 -4.830468073487281799e-02
2.299236357212066650e-01 -2.040995657444000244e-01 -2.342326194047927856e-01 -9.200154244899749756e-02 -1.199798434972763062e-01 2.855854332447052002e-01 1.122139766812324524e-01 2.310449033975601196e-01 1.924278885126113892e-01 -1.920851022005081177e-01 -7.958818972110748291e-02 -7.712201029062271118e-02 2.426119744777679443e-01 -6.432566046714782715e-02 -2.018136233091354370e-01 6.731930375099182129e-02 2.030065208673477173e-01 -5.910835787653923035e-02 1.885430961847305298e-01 6.059859693050384521e-02 1.569675356149673462e-01 2.696643471717834473e-01 -1.082144081592559814e-01 -8.547352254390716553e-02 -1.450226157903671265e-01 -1.205813810229301453e-01 1.943139135837554932e-01 1.756310164928436279e-01 2.629751563072204590e-01 -7.526041567325592041e-02 2.421533465385437012e-01 -2.186813205480575562e-01
3.667872846126556396e-01 -1.462377309799194336e-01 -3.023547828197479248e-01 1.897750943899154663e-01 2.062071412801742554e-01 2.717008888721466064e-01 1.493713110685348511e-01 2.683792412281036377e-01 7.185270078480243683e-03 1.404761075973510742e-01 1.200633496046066284e-01 2.060656696557998657e-01 2.109555155038833618e-01 -9.511063992977142334e-02 -6.030134856700897217e-02 1.132397428154945374e-01 8.496472239494323730e-02 2.048729807138442993e-01 3.024638891220092773e-01 9.419760107994079590e-02 -1.057270467281341553e-01 1.783157140016555786e-01 -2.201871424913406372e-01 1.641679108142852783e-01 -1.901862472295761108e-01 2.072249799966812134e-01 -8.454472571611404419e-02 -2.954663150012493134e-02 -2.078306488692760468e-02 3.289382904767990112e-02 3.453556820750236511e-02 -3.869339823722839355e-02
-2.320197373628616333e-01 -1.531033664941787720e-01 -4.826712310314178467e-01 8.555850386619567871e-02 -3.840135782957077026e-02 4.306642711162567139e-01 6.800640374422073364e-02 1.910007745027542114e-01 -4.527431353926658630e-02 6.625880300998687744e-02 -2.158448398113250732e-01 2.218924835324287415e-02 1.120400205254554749e-01 -1.282630413770675659e-01 -1.003581956028938293e-01 1.755295544862747192e-01 1.792635396122932434e-02 3.705847635865211487e-02 2.395089715719223022e-01 -1.190104112029075623e-01 2.324852496385574341e-01 8.563921600580215454e-02 -2.190365493297576904e-01 -1.829816587269306183e-02 -1.711227186024188995e-02 -2.153114080429077148e-01 1.378861665725708008e-01 3.037330135703086853e-02 1.352622509002685547e-01 -3.225499019026756287e-02 7.487519085407257080e-02 -2.377525568008422852e-01
7.963820546865463257e-02 9.464310854673385620e-02 1.002099663019180298e-01 -6.710307300090789795e-02 -2.631852030754089355e-01 2.353185713291168213e-01 5.826026946306228638e-02 4.522051215171813965e-01 -1.512546986341476440e-01 -1.394754052162170410e-01 1.560287177562713623e-01 7.078521698713302612e-02 2.477868646383285522e-01 8.495725691318511963e-02 3.592809289693832397e-02 -1.974243223667144775e-01 -1.283049732446670532e-01 -1.172771453857421875e-01 7.822640985250473022e-02 -3.275127336382865906e-02 -3.811640143394470215e-01 2.593304216861724854e-01 -3.679187595844268799e-01 1.602113991975784302e-01 5.108908563852310181e-02 -1.281559914350509644e-01 -6.318569183349609375e-02 7.327518612146377563e-02 5.408810079097747803e-02 -1.150480210781097412e-01 -2.409920468926429749e-02 3.072641231119632721e-02
1.778167486190795898e-01 -4.874098673462867737e-02 2.102760523557662964e-01 -1.138162612915039062e-01 -5.350413173437118530e-02 -1.726241596043109894e-02 8.360803872346878052e-02 3.834718167781829834e-01 -1.479518711566925049e-01 1.141508743166923523e-01 -6.873632781207561493e-03 -8.024814724922180176e-02 1.208126097917556763e-01 1.908485889434814453e-01 1.073486432433128357e-01 -2.051761597394943237e-01 -2.726812288165092468e-02 2.800325397402048111e-03 -2.195546217262744904e-02 -5.131055787205696106e-02 -2.417153567075729370e-01 3.241590857505798340e-01 -4.795394241809844971e-01 3.003046214580535889e-01 -1.875594258308410645e-01 3.970290347933769226e-02 8.023176342248916626e-02 1.543968766927719116e-01 1.751169562339782715e-01 -3.629258275032043457e-02 -5.107063055038452148e-02 -1.282671242952346802e-01
6.189283728599548340e-02 -2.044653892517089844e-01 -1.495056152343750000e-01 2.247111350297927856e-01 -1.656422391533851624e-02 2.294031381607055664e-01 -1.537771616131067276e-02 1.584464162588119507e-01 -1.256546378135681152e-01 3.386939689517021179e-02 3.401130065321922302e-02 -3.879808485507965088e-01 -2.867272123694419861e-02 2.770389318466186523e-01 -2.037815302610397339e-01 1.833391934633255005e-01 8.754048496484756470e-02 4.520877078175544739e-02 2.973514199256896973e-01 5.445297062397003174e-02 5.349313095211982727e-02 3.144132792949676514e-01 -2.410233169794082642e-01 2.766861915588378906e-01 -4.704029113054275513e-02 -3.862033039331436157e-02 -2.807377576828002930e-01 1.741649806499481201e-01 5.524898692965507507e-02 6.212751567363739014e-02 1.708305068314075470e-02 1.562972515821456909e-01
-4.929944500327110291e-02 4.023062437772750854e-02 -1.171779818832874298e-02 -2.536540031433105469e-01 -9.802368283271789551e-02 4.004162549972534180e-01 1.375936567783355713e-01 2.575710229575634003e-02 -9.728085994720458984e-02 -2.340832054615020752e-01 1.574021428823471069e-01 -1.132763847708702087e-01 1.747229099273681641e-01 -3.123007714748382568e-02 1.252422481775283813e-01 -1.318428218364715576e-01 1.168100908398628235e-01 5.411294847726821899e-02 1.646505296230316162e-01 1.930044442415237427e-01 -6.131221354007720947e-02 1.797701865434646606e-01 -4.200127720832824707e-01 -1.463937908411026001e-01 2.489214539527893066e-01 -2.109989225864410400e-01 -1.349346041679382324e-01 2.261807769536972046e-01 4.538240283727645874e-02 -1.782035976648330688e-01 2.113100588321685791e-01 -7.957227528095245361e-02
-3.511502221226692200e-02 -1.845854967832565308e-01 3.093732707202434540e-02 1.351196616888046265e-01 -1.034168973565101624e-01 1.606796383857727051e-01 1.435703337192535400e-01 3.431681990623474121e-01 -1.171672195196151733e-01 -3.674938529729843140e-02 -3.357366099953651428e-02 8.262602984905242920e-02 -1.153388172388076782e-01 6.146869435906410217e-02 -3.925450518727302551e-02 -3.544256091117858887e-02 -1.955428719520568848e-01 -1.886835843324661255e-01 2.471142709255218506e-01 6.958701461553573608e-02 -4.198108315467834473e-01 2.905503511428833008e-01 -3.005102574825286865e-01 2.653657793998718262e-01 3.165929913520812988e-01 -6.032101064920425415e-02 -5.390833318233489990e-02 9.350886195898056030e-02 8.402423560619354248e-02 -1.011034399271011353e-01 1.737298071384429932e-01 5.969326943159103394e-02
9.610057622194290161e-02 -1.590161025524139404e-01 -1.339236944913864136e-01 -9.971787780523300171e-02 -1.845348775386810303e-01 2.701011598110198975e-01 1.848030090332031250e-01 1.871196180582046509e-01 -1.881077140569686890e-01 -4.929396789520978928e-03 1.506216078996658325e-01 1.310514360666275024e-01 2.937112934887409210e-02 6.371323019266128540e-02 -9.099449962377548218e-02 -8.522838354110717773e-02 -1.761324107646942139e-01 -2.806491553783416748e-01 -6.671702861785888672e-02 3.314211368560791016e-01 -3.338746726512908936e-02 2.920018434524536133e-01 -5.830078572034835815e-02 2.097685784101486206e-01 -1.440042555332183838e-01 -3.070780038833618164e-01 -1.300282925367355347e-01 -5.675750784575939178e-03 1.439507156610488892e-01 2.499470859766006470e-01 2.710764110088348389e-01 1.384874284267425537e-01
1.145645976066589355e-01 -5.801822617650032043e-02 -1.404855698347091675e-01 -1.403548419475555420e-01 -5.186055228114128113e-02 2.959315180778503418e-01 -5.611265823245048523e-02 3.520779907703399658e-01 1.969026476144790649e-01 -8.780591934919357300e-02 -2.399330586194992065e-02 -1.354341953992843628e-01 3.902892023324966431e-02 -1.205383706837892532e-02 7.622390240430831909e-02 -1.598453521728515625e-01 1.399473547935485840e-01 -8.092796057462692261e-02 3.201980888843536377e-01 -1.203519329428672791e-01 1.106254607439041138e-01 3.424491584300994873e-01 -2.769341170787811279e-01 -3.325197696685791016e-01 -1.379273980855941772e-01 -8.749479800462722778e-02 1.133127808570861816e-01 5.179147794842720032e-02 2.768132984638214111e-01 8.832255005836486816e-02 1.910521090030670166e-01 -7.229585200548171997e-02
7.659155875444412231e-02 -1.930913031101226807e-01 -3.078205287456512451e-01 -1.864538192749023438e-01 -3.550595343112945557e-01 3.097431659698486328e-01 -7.427601516246795654e-02 3.761487007141113281e-01 -1.163641735911369324e-01 1.056770384311676025e-01 1.193028464913368225e-01 -1.256528645753860474e-01 -8.195687830448150635e-02 -6.527312844991683960e-02 7.558901607990264893e-02 -1.468580216169357300e-01 1.277452707290649414e-02 -1.953902095556259155e-02 7.233657687902450562e-02 1.905456185340881348e-01 2.447799295186996460e-01 1.399327516555786133e-01 -2.782215178012847900e-01 -1.438856571912765503e-01 2.240059152245521545e-02 1.857139170169830322e-01 8.024698495864868164e-02 9.138602018356323242e-02 2.187781333923339844e-01 9.776677004992961884e-03 2.070216536521911621e-01 7.096282392740249634e-02
-1.753926724195480347e-01 -2.050492316484451294e-01 6.516516953706741333e-02 -8.272265642881393433e-02 -6.682018935680389404e-02 3.874802589416503906e-01 8.994890749454498291e-02 1.638471186161041260e-01 -2.690386474132537842e-01 -6.229640915989875793e-02 -5.872551351785659790e-02 -1.617038100957870483e-01 2.910139858722686768e-01 -1.253799349069595337e-01 -5.413454771041870117e-02 -1.324156522750854492e-01 -8.940038084983825684e-02 -1.945144683122634888e-02 1.038863211870193481e-01 1.522407233715057373e-01 2.902837842702865601e-02 3.877313807606697083e-02 -4.710922539234161377e-01 -2.446560114622116089e-01 2.549969255924224854e-01 4.634003341197967529e-02 -1.106348186731338501e-01 2.256657630205154419e-01 1.520866751670837402e-01 -4.887882620096206665e-03 1.369088739156723022e-01 3.349455073475837708e-02
8.932626247406005859e-02 1.001879666000604630e-02 -2.693103551864624023e-01 2.351869083940982819e-02 -1.616570502519607544e-01 2.017999887466430664e-01 1.741433441638946533e-01 1.393050998449325562e-01 -9.598792344331741333e-02 -1.506397277116775513e-01 -1.786975115537643433e-01 -1.668145060539245605e-01 -1.318094283342361450e-01 4.754793271422386169e-02 7.650506496429443359e-02 1.835327148437500000e-01 1.633919179439544678e-01 -1.109758466482162476e-01 2.259187102317810059e-01 -1.657469123601913452e-01 -1.534143555909395218e-02 3.366442024707794189e-02 -4.127495884895324707e-01 3.423133457545191050e-04 2.584809660911560059e-01 1.399627234786748886e-02 -5.014742016792297363e-01 1.125638782978057861e-01 5.421273782849311829e-02 1.338236182928085327e-01 -8.264984935522079468e-02 -5.765858665108680725e-02
9.853572398424148560e-02 2.562043964862823486e-01 -1.632637679576873779e-01 -1.259703636169433594e-01 -3.941820859909057617e-01 1.863844081526622176e-04 6.417846679687500000e-02 1.615351885557174683e-01 -3.628276661038398743e-02 -7.151126395910978317e-03 -3.258728981018066406e-01 7.796515524387359619e-02 -6.682730466127395630e-02 -5.902772024273872375e-02 -1.165658161044120789e-01 -5.016904696822166443e-02 -1.013478636741638184e-01 -1.673799008131027222e-01 -8.067540824413299561e-02 1.225186809897422791e-01 1.182061880826950073e-01 -3.605382516980171204e-02 -6.169585585594177246e-01 8.855162560939788818e-02 1.026658713817596436e-01 -5.586711317300796509e-02 2.138249874114990234e-01 4.157685674726963043e-03 -9.421384893357753754e-03 -1.844065040349960327e-01 1.130466442555189133e-02 -4.073934629559516907e-02
-2.656361460685729980e-01 1.574425548315048218e-01 6.581206340342760086e-03 -4.173212125897407532e-02 -1.090431734919548035e-01 2.646646797657012939e-01 1.511953175067901611e-01 2.029173970222473145e-01 -1.279306560754776001e-01 -3.225238323211669922e-01 1.975462771952152252e-02 1.009713336825370789e-01 1.425112932920455933e-01 9.504670649766921997e-02 -9.503007680177688599e-02 6.560222059488296509e-02 -9.789101034402847290e-02 -1.247547864913940430e-01 3.500561416149139404e-01 2.221962213516235352e-01 -2.262734621763229370e-01 6.284903734922409058e-02 -2.685475647449493408e-01 1.089383885264396667e-01 -1.991783678531646729e-01 4.565018415451049805e-02 4.297113791108131409e-02 3.485403358936309814e-01 -2.481438778340816498e-02 1.232836320996284485e-01 1.652282923460006714e-01 -1.971054673194885254e-01
-8.563413470983505249e-02 8.313561230897903442e-02 -1.490668803453445435e-01 -1.477957814931869507e-01 -9.464605897665023804e-02 1.726879924535751343e-01 -3.783786669373512268e-02 3.637481331825256348e-01 2.037379294633865356e-01 -2.175634652376174927e-01 3.657009452581405640e-02 6.163476034998893738e-03 8.682087063789367676e-02 -1.665850728750228882e-01 -5.296470597386360168e-02 6.035351380705833435e-02 3.849259763956069946e-02 5.350151658058166504e-02 1.760034710168838501e-01 5.869867205619812012e-01 -7.245071977376937866e-02 1.511072218418121338e-01 -3.533753454685211182e-01 1.889875978231430054e-01 -7.323756068944931030e-02 1.918960958719253540e-01 -1.243421621620655060e-02 5.073154717683792114e-02 -5.013478919863700867e-02 -1.095512807369232178e-01 -7.261595129966735840e-02 -6.293581426143646240e-02
7.484803348779678345e-02 8.309377729892730713e-02 -4.137384891510009766e-02 1.329163312911987305e-01 -9.210085868835449219e-02 3.262327015399932861e-01 1.955576539039611816e-01 1.325074732303619385e-01 -2.384134131716564298e-04 -2.990266680717468262e-01 1.559686958789825439e-01 3.535001352429389954e-02 1.014210656285285950e-01 -3.214594349265098572e-02 9.027463942766189575e-02 -6.116132810711860657e-02 -8.677914738655090332e-02 -2.803956866264343262e-01 2.521557509899139404e-01 1.823381185531616211e-01 -1.245093047618865967e-01 5.341048911213874817e-02 -4.323976337909698486e-01 1.217587888240814209e-01 1.322116404771804810e-01 2.614122256636619568e-02 -1.051098406314849854e-01 5.606749281287193298e-02 3.492813110351562500e-01 -3.554090857505798340e-02 1.296094805002212524e-01 2.892338335514068604e-01
2.554523050785064697e-01 -1.078335642814636230e-01 -1.868709325790405273e-01 7.877523452043533325e-02 -2.347952723503112793e-01 2.523870766162872314e-01 -9.951042383909225464e-02 1.447318643331527710e-01 -2.925945911556482315e-03 1.347201615571975708e-01 -4.745045006275177002e-01 -1.480382978916168213e-01 -2.743415534496307373e-03 5.803703144192695618e-02 -1.442844700068235397e-02 1.732707023620605469e-01 4.979333654046058655e-02 9.345032274723052979e-03 5.423307884484529495e-03 2.411597035825252533e-02 -2.267682254314422607e-01 2.651969492435455322e-01 -2.460470199584960938e-01 1.581875234842300415e-01 -8.676264435052871704e-02 6.097370758652687073e-02 1.162519901990890503e-01 1.556886732578277588e-01 8.981467783451080322e-02 7.006575912237167358e-02 1.814913898706436157e-01 -3.578684628009796143e-01
1.538579910993576050e-01 1.245645210146903992e-01 -7.383621484041213989e-02 6.699804216623306274e-03 -2.002310380339622498e-02 4.479604065418243408e-01 -1.768052130937576294e-01 -4.178477451205253601e-02 1.733045428991317749e-01 1.659170985221862793e-01 5.521870404481887817e-02 8.179267868399620056e-03 -8.636417239904403687e-02 -6.073169037699699402e-02 -3.636114299297332764e-02 1.077441051602363586e-01 -2.004505693912506104e-01 1.502697020769119263e-01 -2.035861089825630188e-02 1.776141300797462463e-02 -2.407655306160449982e-02 3.359743058681488037e-01 -3.657491803169250488e-01 3.401927649974822998e-01 -3.782312944531440735e-02 -2.046487033367156982e-01 -1.080225780606269836e-01 1.814437657594680786e-01 2.814827114343643188e-02 2.635470628738403320e-01 2.045937925577163696e-01 1.000907048583030701e-01
-8.309658616781234741e-02 1.779688000679016113e-01 3.537469729781150818e-02 -5.967136844992637634e-02 -3.397329151630401611e-02 2.572882473468780518e-01 2.003975510597229004e-01 1.150136291980743408e-01 2.436673827469348907e-02 -2.880254685878753662e-01 -3.108262456953525543e-02 4.562287032604217529e-02 1.460657715797424316e-01 -3.208408504724502563e-02 -9.068813174962997437e-02 3.500304371118545532e-02 -4.623363260179758072e-03 -1.776288598775863647e-01 3.886361420154571533e-01 1.222389191389083862e-01 -3.358004689216613770e-01 6.517823040485382080e-02 -2.557984888553619385e-01 1.885696351528167725e-01 -1.506053954362869263e-01 -1.310820430517196655e-01 -6.465660780668258667e-02 3.196058869361877441e-01 -8.830727636814117432e-02 1.086200252175331116e-01 2.608570754528045654e-01 -2.608946263790130615e-01
4.342910647392272949e-01 -1.211049929261207581e-01 9.007431566715240479e-02 6.467592716217041016e-02 -2.334652990102767944e-01 4.482310414314270020e-01 5.338833108544349670e-02 3.359468579292297363e-01 -1.875395514070987701e-02 -9.476772695779800415e-02 -2.465817779302597046e-01 -8.229704201221466064e-02 -7.252018153667449951e-02 9.164073318243026733e-02 -1.574344187974929810e-01 2.537786774337291718e-02 1.297503709793090820e-01 3.846231102943420410e-02 6.830121576786041260e-02 1.391701549291610718e-01 9.609896689653396606e-02 3.158544898033142090e-01 -1.713831126689910889e-01 -1.411896646022796631e-01 -3.509204834699630737e-02 -1.581638492643833160e-02 5.351578444242477417e-02 1.967475265264511108e-01 1.230169534683227539e-01 1.248566433787345886e-01 1.273741722106933594e-01 -8.155226707458496094e-02
6.212971732020378113e-02 8.911189623177051544e-03 -3.521753847599029541e-01 -2.635882496833801270e-01 -7.590040564537048340e-02 3.536079227924346924e-01 7.501860707998275757e-02 1.472230702638626099e-01 3.812816739082336426e-02 -1.542835086584091187e-01 -3.426049053668975830e-01 1.655584722757339478e-01 2.862828373908996582e-01 -1.112587898969650269e-01 6.568460911512374878e-02 4.068288952112197876e-02 2.741063237190246582e-01 -1.349955350160598755e-01 -1.615788973867893219e-02 -1.058572065085172653e-02 -3.194402158260345459e-02 2.468286305665969849e-01 -2.458885014057159424e-01 1.923855692148208618e-01 -1.561525613069534302e-01 2.104154974222183228e-01 1.112198084592819214e-02 -1.721775345504283905e-02 4.760399833321571350e-02 2.102642506361007690e-01 -6.459790468215942383e-02 -3.498016297817230225e-02
1.550825536251068115e-01 -2.354739904403686523e-01 -1.230158284306526184e-01 -2.511826455593109131e-01 -1.222626566886901855e-01 4.091918170452117920e-01 8.016484789550304413e-03 2.073798626661300659e-01 -6.820051348768174648e-04 -1.318750530481338501e-01 -1.699203401803970337e-01 2.097839713096618652e-01 3.229069337248802185e-02 9.842110797762870789e-03 -2.487469315528869629e-01 2.169114798307418823e-01 -1.400404423475265503e-01 2.908827960491180420e-01 1.666008383035659790e-01 2.578068673610687256e-01 5.709373205900192261e-02 6.347350031137466431e-02 -1.923661381006240845e-01 4.155772179365158081e-02 -2.970701754093170166e-01 2.754795365035533905e-02 1.030670255422592163e-01 -1.412821747362613678e-02 1.052802726626396179e-01 1.619877219200134277e-01 7.845302112400531769e-03 -1.865415424108505249e-01
8.651735633611679077e-02 -7.650313526391983032e-02 -4.675766080617904663e-02 1.426154524087905884e-01 -4.378216341137886047e-02 2.362150847911834717e-01 -1.258480548858642578e-01 -2.752865850925445557e-02 -1.683141887187957764e-01 -3.149541560560464859e-03 -2.909808456897735596e-01 2.050393670797348022e-01 4.906326532363891602e-02 3.092032372951507568e-01 1.519264467060565948e-02 -2.035237848758697510e-02 8.750577270984649658e-02 -1.430192589759826660e-01 -1.188491582870483398e-01 5.127558484673500061e-02 2.407155334949493408e-01 2.846862077713012695e-01 -4.276237487792968750e-01 3.026854433119297028e-02 1.385904382914304733e-02 -1.294952910393476486e-02 -2.013132572174072266e-01 4.156986176967620850e-01 6.161992903798818588e-03 8.686091750860214233e-02 1.496980041265487671e-01 -1.574740558862686157e-01
1.621235609054565430e-01 -9.020474553108215332e-02 3.733755275607109070e-02 -4.339468479156494141e-02 -3.255923986434936523e-01 2.293944805860519409e-01 2.417270094156265259e-01 5.073201656341552734e-01 -2.336964756250381470e-02 4.689003527164459229e-02 9.289197623729705811e-02 -1.129285693168640137e-01 1.393724605441093445e-02 8.350709825754165649e-02 9.564476460218429565e-02 -1.827058494091033936e-01 7.736483216285705566e-02 -3.874495327472686768e-01 -1.502968836575746536e-02 -6.829520221799612045e-03 -5.761157721281051636e-02 -4.251867160201072693e-02 -3.852057456970214844e-01 4.024731740355491638e-02 -2.525820024311542511e-02 -2.871742844581604004e-02 8.236704021692276001e-02 -2.052863836288452148e-01 4.601493477821350098e-02 1.032024249434471130e-01 1.823895424604415894e-01 -7.817465811967849731e-02
4.592080600559711456e-03 1.253130137920379639e-01 -1.168545335531234741e-01 1.856931746006011963e-01 -1.632122248411178589e-01 2.413809895515441895e-01 1.432971060276031494e-01 9.216353297233581543e-02 -6.846894323825836182e-02 -3.142665326595306396e-01 1.504062265157699585e-01 4.890488460659980774e-02 6.048200652003288269e-02 2.657921612262725830e-02 -3.332536295056343079e-02 -4.794431105256080627e-02 -9.238164871931076050e-02 -2.963326573371887207e-01 1.993518769741058350e-01 1.830631643533706665e-01 -1.028354167938232422e-01 1.657676398754119873e-01 -3.926604688167572021e-01 1.251694113016128540e-01 1.992021948099136353e-01 -1.702364906668663025e-02 -3.520512953400611877e-02 2.017875611782073975e-01 3.056407570838928223e-01 -6.120114028453826904e-02 1.857534199953079224e-01 3.080081045627593994e-01
-2.229742147028446198e-02 -1.098277196288108826e-01 -3.849334716796875000e-01 1.793476380407810211e-02 -1.836865693330764771e-01 1.937823146581649780e-01 -7.029034942388534546e-02 3.116112947463989258e-01 1.920965313911437988e-02 2.111191861331462860e-03 -7.349534425884485245e-03 -1.353853642940521240e-01 -4.352003708481788635e-02 -5.356756970286369324e-02 2.462876737117767334e-01 -7.698664814233779907e-02 -4.353679250925779343e-03 1.799497455358505249e-01 4.360403418540954590e-01 -1.356908977031707764e-01 1.199296191334724426e-01 2.246308773756027222e-01 -3.783056437969207764e-01 -1.996953040361404419e-01 -3.811545297503471375e-02 -1.007359474897384644e-01 1.897616386413574219e-01 4.061259329319000244e-02 -2.147340029478073120e-02 4.161236435174942017e-02 1.764769405126571655e-01 6.426560878753662109e-02
-7.454968243837356567e-02 6.709168106317520142e-02 3.584892302751541138e-02 1.551278978586196899e-01 -2.725670635700225830e-01 1.753289103507995605e-01 1.893384009599685669e-01 1.614584028720855713e-01 -1.578561961650848389e-01 -1.081133186817169189e-01 5.736316740512847900e-02 1.147362887859344482e-01 7.772356038913130760e-04 -6.864593923091888428e-02 -7.486009597778320312e-02 -6.396455317735671997e-02 -1.959295384585857391e-02 -1.549802124500274658e-01 1.376531571149826050e-01 -7.054618000984191895e-02 -2.656859457492828369e-01 2.870750725269317627e-01 -3.966583013534545898e-01 4.256046563386917114e-02 -2.118434458971023560e-01 -1.302599906921386719e-01 2.633585333824157715e-01 2.754249870777130127e-01 1.970405727624893188e-01 -2.066544145345687866e-01 2.726401686668395996e-01 -8.225557208061218262e-02
2.161068022251129150e-01 2.250514179468154907e-01 -6.809633970260620117e-02 -9.648604691028594971e-02 -5.847931280732154846e-02 -1.494082040153443813e-03 1.551817506551742554e-01 2.065619677305221558e-01 2.673062495887279510e-02 5.961305648088455200e-02 -1.581890285015106201e-01 2.096184343099594116e-01 2.019470781087875366e-01 4.212990030646324158e-02 -1.034119054675102234e-01 2.137158811092376709e-01 1.576202809810638428e-01 2.283704280853271484e-01 1.729924380779266357e-01 3.479737937450408936e-01 -1.330966949462890625e-01 -3.403986990451812744e-02 -4.199537336826324463e-01 -8.291010558605194092e-02 1.104958802461624146e-01 -1.985858529806137085e-01 -1.486747562885284424e-01 1.852713674306869507e-01 2.486585974693298340e-01 1.542818546295166016e-01 -1.473492681980133057e-01 -2.888905815780162811e-02
6.799560040235519409e-02 3.717897236347198486e-01 -1.459889560937881470e-01 9.193746745586395264e-02 -2.052407711744308472e-02 1.382737308740615845e-01 4.537905752658843994e-02 3.273060619831085205e-01 -5.292331427335739136e-02 -5.086475983262062073e-02 2.360601723194122314e-01 9.484124183654785156e-02 2.025243937969207764e-01 3.819169476628303528e-02 1.247140020132064819e-01 -2.170593738555908203e-01 2.552325129508972168e-01 2.515133917331695557e-01 -3.321443125605583191e-02 1.456899195909500122e-01 -1.712249517440795898e-01 1.324306279420852661e-01 -3.361705541610717773e-01 2.191111445426940918e-01 -7.419583946466445923e-02 1.452182382345199585e-01 -4.396010562777519226e-02 2.028221338987350464e-01 -3.396958857774734497e-02 -1.288758516311645508e-01 2.780943810939788818e-01 -5.848491564393043518e-03
-1.715869456529617310e-02 -2.959108911454677582e-02 -1.624250560998916626e-01 -2.558370828628540039e-01 -5.193763226270675659e-02 2.698827981948852539e-01 9.722366929054260254e-02 1.673555374145507812e-01 -9.054479002952575684e-02 2.037301212549209595e-01 1.893031448125839233e-01 9.722046554088592529e-02 1.723001599311828613e-01 -1.544781774282455444e-01 3.663701936602592468e-02 3.560672104358673096e-01 -2.202933877706527710e-01 1.101104468107223511e-01 2.294104844331741333e-01 1.474632918834686279e-01 -1.745883971452713013e-01 2.158215492963790894e-01 -3.196869790554046631e-01 -1.004329919815063477e-01 -2.153141051530838013e-01 -2.547144144773483276e-02 -5.759723484516143799e-02 1.648647710680961609e-02 2.232131063938140869e-01 -1.197459399700164795e-01 1.584446579217910767e-01 -2.304161339998245239e-01
-1.304511576890945435e-01 -1.290280520915985107e-01 -4.722047150135040283e-01 -2.650648653507232666e-01 -2.321251332759857178e-01 1.985902339220046997e-01 1.324214274063706398e-03 3.801313638687133789e-01 -2.924567833542823792e-02 -1.607101261615753174e-01 3.350881859660148621e-02 7.231754064559936523e-02 1.711406856775283813e-01 1.385660022497177124e-01 -5.891776457428932190e-02 -6.301869451999664307e-02 -6.618137657642364502e-02 -1.050261431373655796e-03 7.428965717554092407e-02 3.960099443793296814e-02 -7.652296125888824463e-02 2.674143314361572266e-01 -1.820561736822128296e-01 -2.770698666572570801e-01 3.876721486449241638e-02 5.471584945917129517e-02 4.065078124403953552e-02 1.417017579078674316e-01 1.234742179512977600e-01 -6.462420523166656494e-02 3.186700344085693359e-01 -1.896752975881099701e-02
1.675966978073120117e-01 3.941530883312225342e-01 -2.389719188213348389e-01 -1.679893732070922852e-01 1.092317104339599609e-01 2.612080983817577362e-02 7.997370511293411255e-02 1.246959492564201355e-01 -2.691167593002319336e-01 9.934095293283462524e-02 8.394704014062881470e-02 8.444421738386154175e-02 2.196700572967529297e-01 2.058530598878860474e-02 -3.444999828934669495e-02 1.449904963374137878e-02 9.814538061618804932e-02 1.820205897092819214e-01 1.914074867963790894e-01 8.881538361310958862e-02 -1.846088469028472900e-02 -1.163897663354873657e-02 -4.379452466964721680e-01 1.462158262729644775e-01 -5.400605872273445129e-02 -1.116815283894538879e-01 6.579681485891342163e-02 1.044514030218124390e-01 -2.036645859479904175e-01 1.305389851331710815e-01 2.863561809062957764e-01 -2.793439626693725586e-01
3.781734108924865723e-01 6.759767979383468628e-02 -1.447758376598358154e-01 1.625106632709503174e-01 -6.676491349935531616e-02 1.571703255176544189e-01 -1.014481391757726669e-02 2.301922440528869629e-01 -2.552719414234161377e-01 3.146430253982543945e-01 -3.793267905712127686e-01 -1.360587775707244873e-01 2.049471288919448853e-01 -1.768302619457244873e-01 -7.665207237005233765e-02 -3.395472839474678040e-02 3.821729496121406555e-02 -8.107306808233261108e-02 2.032530680298805237e-02 -3.444289043545722961e-02 -1.267616897821426392e-01 1.696988046169281006e-01 -2.896984219551086426e-01 -1.133791431784629822e-01 -5.574211105704307556e-02 5.654585361480712891e-02 5.329640954732894897e-02 1.907445937395095825e-01 -9.694257378578186035e-02 7.711450755596160889e-02 2.816441953182220459e-01 -1.563749760389328003e-01
1.508890651166439056e-02 -5.713262781500816345e-02 2.447690069675445557e-01 -4.617581143975257874e-02 -8.933380991220474243e-02 7.191100716590881348e-02 9.621902555227279663e-02 4.219682812690734863e-01 -2.287776470184326172e-01 1.552597433328628540e-01 -6.639978289604187012e-02 9.597622603178024292e-02 2.002664804458618164e-01 2.056220769882202148e-01 -2.712905406951904297e-02 -1.753645688295364380e-01 -2.074559032917022705e-01 2.919728681445121765e-02 -7.189599424600601196e-02 6.604855507612228394e-02 -8.911943435668945312e-02 2.431304305791854858e-01 -4.920938313007354736e-01 2.688478529453277588e-01 5.616123788058757782e-03 7.772053778171539307e-02 2.173129655420780182e-02 9.352964907884597778e-02 2.508917152881622314e-01 -1.576402719365432858e-04 -3.755245357751846313e-02 -1.244787797331809998e-01
-1.792348362505435944e-02 -3.343041986227035522e-02 -2.903499603271484375e-01 -1.816908866167068481e-01 -2.890464067459106445e-01 1.280409544706344604e-01 9.885050356388092041e-02 1.476256996393203735e-01 -1.558883190155029297e-01 1.438116561621427536e-02 -4.268477261066436768e-01 5.546915158629417419e-02 -2.378123849630355835e-01 -1.885179430246353149e-02 -1.244274452328681946e-01 -2.248883992433547974e-01 -1.570088975131511688e-02 -1.262111514806747437e-01 1.089584007859230042e-01 -8.085191948339343071e-04 4.969805851578712463e-02 4.260386526584625244e-02 -3.781836330890655518e-01 8.383318781852722168e-02 9.747581183910369873e-02 -2.833664119243621826e-01 -1.432157009840011597e-01 -5.669513717293739319e-03 8.334221690893173218e-02 -3.298500180244445801e-01 9.224013239145278931e-02 2.811931539326906204e-03
-6.207484751939773560e-03 9.798067063093185425e-02 -7.397065311670303345e-02 -3.538905829191207886e-02 -7.156874518841505051e-03 2.829567492008209229e-01 2.156235575675964355e-01 2.583991885185241699e-01 -1.180175095796585083e-01 -2.659358382225036621e-01 -1.362313628196716309e-01 -2.186875790357589722e-01 8.086656779050827026e-02 -9.645995683968067169e-03 -9.415158629417419434e-02 -1.959104388952255249e-01 -1.456743627786636353e-01 -9.940876811742782593e-02 2.966518700122833252e-01 1.469526439905166626e-01 -4.015236794948577881e-01 3.657948970794677734e-02 -2.285053282976150513e-01 2.197910100221633911e-01 -1.315660029649734497e-01 -2.704316973686218262e-01 8.380226790904998779e-02 1.010605990886688232e-01 -7.780167460441589355e-02 4.502628371119499207e-02 2.107069641351699829e-01 -1.463122963905334473e-01
2.790841460227966309e-01 -3.380238637328147888e-02 -2.796069085597991943e-01 -1.106749102473258972e-01 -2.473112046718597412e-01 -2.165938727557659149e-03 3.370335698127746582e-01 2.807682156562805176e-01 -5.946557223796844482e-02 -2.062635719776153564e-01 -2.400701791048049927e-01 1.004225090146064758e-01 2.477632761001586914e-01 -6.403175741434097290e-02 -1.793409585952758789e-01 -2.081058770418167114e-01 1.571977585554122925e-01 -1.843445003032684326e-02 -7.760309427976608276e-02 3.197990059852600098e-01 -8.510051667690277100e-02 1.079992726445198059e-01 -3.334021866321563721e-01 -9.048831462860107422e-02 -5.849446728825569153e-02 -1.047921404242515564e-01 -7.216949015855789185e-02 -9.153211861848831177e-02 1.737156324088573456e-02 8.481358736753463745e-02 -7.148993760347366333e-02 1.000110879540443420e-01
9.890785068273544312e-02 -5.432080477476119995e-02 1.010578498244285583e-01 -8.235705085098743439e-03 -2.079526484012603760e-01 1.550518721342086792e-01 1.030352935194969177e-01 3.717240989208221436e-01 -1.865399181842803955e-01 -2.989368699491024017e-02 1.560365688055753708e-02 1.205018535256385803e-01 1.826151832938194275e-02 4.660567641258239746e-02 2.117960900068283081e-01 -1.378970444202423096e-01 -2.093504220247268677e-01 -1.470531225204467773e-01 1.931279525160789490e-02 7.551521062850952148e-02 -2.517893612384796143e-01 2.076307684183120728e-01 -4.464654624462127686e-01 3.477647304534912109e-01 8.700501918792724609e-02 2.764194831252098083e-02 7.550656050443649292e-02 2.426212280988693237e-01 2.660141885280609131e-01 -2.310943789780139923e-03 4.128716886043548584e-02 1.975362747907638550e-02
2.741228342056274414e-01 -3.494228050112724304e-02 -2.544708549976348877e-01 -2.612582445144653320e-01 3.855162486433982849e-02 1.012781038880348206e-01 -2.942376211285591125e-02 2.257136702537536621e-01 2.270608693361282349e-01 1.734137833118438721e-01 -8.324930071830749512e-02 -1.847546175122261047e-02 -6.976752728223800659e-02 1.523455232381820679e-01 2.046110481023788452e-01 1.044457927346229553e-01 -1.509869992733001709e-01 -7.025834172964096069e-02 -1.870567724108695984e-02 2.897353768348693848e-01 -8.249347656965255737e-02 1.855643689632415771e-01 -3.764062821865081787e-01 -1.959914416074752808e-01 1.401771157979965210e-01 1.673086583614349365e-01 -1.216770187020301819e-01 1.836369186639785767e-01 9.549603611230850220e-02 6.598236411809921265e-02 2.761065959930419922e-01 -1.951290071010589600e-01
5.097708851099014282e-02 1.494765728712081909e-01 -2.215855866670608521e-01 -4.557512328028678894e-02 -2.696366310119628906e-01 1.643609553575515747e-01 -7.506752014160156250e-02 3.355574309825897217e-01 -8.856719732284545898e-02 6.527256220579147339e-02 -3.189235031604766846e-01 7.766892760992050171e-02 -1.511965990066528320e-01 -6.148696318268775940e-02 -4.517617821693420410e-02 1.107234880328178406e-02 -8.187118917703628540e-02 -1.720361411571502686e-01 -3.467443585395812988e-02 1.397591382265090942e-01 5.790661671198904514e-04 -9.142498672008514404e-02 -4.457497000694274902e-01 -1.737334281206130981e-01 1.034548357129096985e-01 -2.032619267702102661e-01 2.061904966831207275e-01 -7.778457831591367722e-03 -5.895482376217842102e-02 -1.851955354213714600e-01 3.612275421619415283e-01 1.239510998129844666e-02
8.135280758142471313e-02 -4.533776955213397741e-04 -3.740746295079588890e-03 -1.604089289903640747e-01 -4.980534315109252930e-02 2.645826041698455811e-01 -3.278406709432601929e-02 2.948868572711944580e-01 -1.186508387327194214e-01 2.417986690998077393e-01 5.631797760725021362e-02 1.010530665516853333e-01 3.085926771163940430e-01 5.426007509231567383e-02 -1.006235405802726746e-01 -1.034692153334617615e-01 -7.805952429771423340e-02 1.106206774711608887e-01 3.838371634483337402e-01 3.428472876548767090e-01 2.972787804901599884e-02 -8.549346774816513062e-02 -2.955729961395263672e-01 6.204869970679283142e-02 2.282953411340713501e-01 -1.594519168138504028e-01 -1.454499810934066772e-01 2.661654651165008545e-01 -1.724329032003879547e-02 -9.026756137609481812e-02 -2.010992318391799927e-01 -3.383230045437812805e-02
-2.818029746413230896e-02 -1.007709186524152756e-02 -2.121453583240509033e-01 1.037036329507827759e-01 7.240615040063858032e-02 3.786371648311614990e-01 -1.791144162416458130e-01 1.343429237604141235e-01 2.062050402164459229e-01 -9.432804584503173828e-02 -2.477912753820419312e-01 -1.457555890083312988e-01 1.435584276914596558e-01 -1.685658693313598633e-01 2.754398621618747711e-02 -1.216857135295867920e-01 6.802787631750106812e-02 2.050284668803215027e-02 1.820939779281616211e-01 6.005331128835678101e-02 -9.453486651182174683e-02 2.492286860942840576e-01 -4.093874990940093994e-01 2.753299474716186523e-01 8.556611719541251659e-04 2.808174788951873779e-01 5.954951979219913483e-03 1.124007031321525574e-01 -3.028864562511444092e-01 5.933327600359916687e-02 2.822211571037769318e-02 -4.579865559935569763e-02
1.530218422412872314e-01 1.616850793361663818e-01 2.498692572116851807e-01 1.069002896547317505e-01 -1.294321268796920776e-01 1.388366371393203735e-01 1.548215001821517944e-01 4.118688106536865234e-01 -3.006687462329864502e-01 1.632117331027984619e-01 -1.123708561062812805e-01 1.583058014512062073e-02 1.117489859461784363e-01 1.196081563830375671e-01 5.757657065987586975e-02 -1.773455590009689331e-01 -4.491807892918586731e-02 3.246430307626724243e-02 -3.543488681316375732e-02 9.490016847848892212e-02 -1.293743103742599487e-01 2.690069079399108887e-01 -4.010437130928039551e-01 2.252514511346817017e-01 -1.519625037908554077e-01 2.563226222991943359e-02 -5.342143028974533081e-02 1.154224649071693420e-01 3.006030917167663574e-01 -3.692021593451499939e-02 -7.639145851135253906e-02 -6.301777064800262451e-02
-6.763277947902679443e-02 -5.189142003655433655e-02 -2.700687050819396973e-01 1.783318445086479187e-02 -1.657248139381408691e-01 1.639993190765380859e-01 1.911931186914443970e-01 3.875073492527008057e-01 -1.157419309020042419e-01 6.350104231387376785e-03 -3.278099596500396729e-01 1.009956225752830505e-01 -9.098326414823532104e-02 -1.265814453363418579e-01 -5.457436665892601013e-02 -8.882370591163635254e-02 1.706694439053535461e-02 -8.405514061450958252e-02 -1.495086587965488434e-02 -7.239073514938354492e-02 2.483008503913879395e-01 2.061291933059692383e-01 -2.736521065235137939e-01 2.233917824923992157e-02 -8.278102427721023560e-02 -1.909191459417343140e-01 -8.180764317512512207e-02 -3.412653207778930664e-01 4.860144108533859253e-02 -1.696173250675201416e-01 2.720301747322082520e-01 -2.195415496826171875e-01
1.119460538029670715e-01 -2.287642844021320343e-02 -3.491329252719879150e-01 4.635627381503582001e-03 -2.508742213249206543e-01 1.093245372176170349e-01 -1.380981206893920898e-01 1.293047703802585602e-02 2.279576212167739868e-01 9.882162511348724365e-02 6.890073418617248535e-02 1.346337329596281052e-02 2.458716481924057007e-01 -5.459147319197654724e-02 -1.983400806784629822e-02 5.481158941984176636e-02 -7.536721974611282349e-02 3.809282779693603516e-01 2.986188232898712158e-01 4.703279212117195129e-02 4.707621783018112183e-02 2.389551550149917603e-01 -3.494203090667724609e-01 1.572959870100021362e-01 -1.191551238298416138e-01 1.394881606101989746e-01 -2.931698560714721680e-01 -1.913223043084144592e-02 9.167887270450592041e-02 5.291183665394783020e-02 2.188425660133361816e-01 -1.001068651676177979e-01
1.399541646242141724e-01 1.063872128725051880e-01 -2.638883292675018311e-01 -5.802916735410690308e-02 -1.006920710206031799e-01 -1.027486249804496765e-01 1.816133409738540649e-01 3.703919649124145508e-01 5.853093415498733521e-02 1.200799569487571716e-01 1.345665454864501953e-01 1.848950386047363281e-01 1.870897561311721802e-01 -3.187015652656555176e-02 1.537435203790664673e-01 1.943627595901489258e-01 -1.603589206933975220e-01 8.660230040550231934e-02 3.616953194141387939e-01 -1.361752748489379883e-01 1.794564127922058105e-01 1.657205373048782349e-01 -3.857377171516418457e-01 9.367763996124267578e-03 -5.590214580297470093e-02 1.201777383685112000e-01 -2.766160368919372559e-01 -8.526265621185302734e-03 8.740387111902236938e-02 6.730343401432037354e-02 -6.854341924190521240e-02 -1.883963495492935181e-01
4.083558619022369385e-01 -1.972853243350982666e-01 -3.284633457660675049e-01 -5.682176444679498672e-03 -9.802246093750000000e-02 7.289127260446548462e-02 -1.224306295625865459e-03 -1.060889735817909241e-01 -7.589980214834213257e-02 -2.172179706394672394e-02 -1.711258292198181152e-01 1.156816482543945312e-01 8.577217161655426025e-02 1.387389004230499268e-01 9.125588089227676392e-02 1.734932214021682739e-01 -6.072928756475448608e-02 -1.999100670218467712e-02 5.080550536513328552e-02 1.305746287107467651e-01 9.111766703426837921e-03 2.691330313682556152e-01 -4.578683376312255859e-01 3.454789221286773682e-01 -2.294834554195404053e-01 -1.224388927221298218e-01 -7.905770838260650635e-02 -1.321189850568771362e-02 -6.771774590015411377e-02 1.488750874996185303e-01 -1.017165780067443848e-01 9.942869842052459717e-02
-2.426814287900924683e-02 7.509794086217880249e-02 -2.480159401893615723e-01 -1.475052088499069214e-01 -1.293622404336929321e-01 3.463375270366668701e-01 -7.751995325088500977e-02 2.709806263446807861e-01 -8.622452616691589355e-02 -1.510228514671325684e-01 -1.088279038667678833e-01 -3.135085999965667725e-01 -2.063972949981689453e-01 -3.820252371951937675e-03 6.501423567533493042e-02 -1.900042891502380371e-01 -9.738723188638687134e-02 4.891505092382431030e-02 2.810261845588684082e-01 7.273118942975997925e-02 -7.648579031229019165e-02 3.708115816116333008e-01 -2.393799722194671631e-01 -3.447604924440383911e-02 -1.705160439014434814e-01 -7.163348048925399780e-02 -1.942034810781478882e-01 1.953057944774627686e-01 1.508743315935134888e-01 2.258884347975254059e-02 -1.773080825805664062e-01 9.109204262495040894e-02
-8.235156536102294922e-02 -2.786295711994171143e-01 -1.617277115583419800e-01 -1.116257812827825546e-02 -2.452514367178082466e-03 1.673603802919387817e-01 2.979785501956939697e-01 6.888429820537567139e-02 1.181316152215003967e-01 2.332985252141952515e-01 4.116182029247283936e-02 1.551773399114608765e-01 -2.863198984414339066e-03 1.431649029254913330e-01 1.188540644943714142e-02 2.829497307538986206e-02 -2.032919824123382568e-01 8.894100785255432129e-02 4.697608947753906250e-01 2.659045159816741943e-01 -8.942916989326477051e-02 9.826894849538803101e-02 -3.478900492191314697e-01 3.858306258916854858e-02 1.212492808699607849e-01 -2.147850841283798218e-01 -1.854482293128967285e-02 -3.851756826043128967e-02 -1.935963332653045654e-02 -7.403860986232757568e-02 -1.782579421997070312e-01 -2.665794193744659424e-01
-4.665273055434226990e-02 1.545740365982055664e-01 7.381828129291534424e-02 3.933720663189888000e-02 -8.753508329391479492e-02 1.212949827313423157e-01 2.333446890115737915e-01 2.679685354232788086e-01 -1.807049289345741272e-02 -1.783251166343688965e-01 2.023689597845077515e-01 3.495291247963905334e-02 2.712132595479488373e-02 4.827056825160980225e-02 5.068298801779747009e-02 -3.099800646305084229e-01 -1.503757834434509277e-01 1.079559177160263062e-01 1.617055535316467285e-01 7.720416039228439331e-02 -3.758465051651000977e-01 1.863682419061660767e-01 -5.079029798507690430e-01 1.767079979181289673e-01 3.559916839003562927e-02 -1.147074997425079346e-01 -5.638690199702978134e-03 8.564412593841552734e-02 1.399018019437789917e-01 -2.559152245521545410e-01 3.446473181247711182e-02 -5.169778689742088318e-02
1.918691247701644897e-01 1.212314292788505554e-01 -1.762818992137908936e-01 -1.660094112157821655e-01 -3.076703846454620361e-01 9.205576032400131226e-02 -1.491616070270538330e-01 9.840685129165649414e-02 2.229614555835723877e-01 -1.540553271770477295e-01 -9.199456311762332916e-03 -5.008934810757637024e-02 1.641748696565628052e-01 7.251260336488485336e-03 -2.584854960441589355e-01 1.297420263290405273e-01 -1.305197775363922119e-01 2.817125618457794189e-01 2.275780737400054932e-01 -4.332282394170761108e-02 1.293084025382995605e-02 1.876290440559387207e-01 -4.060821235179901123e-01 3.640239238739013672e-01 2.126294374465942383e-02 1.358618438243865967e-01 -9.788271784782409668e-02 1.091409996151924133e-01 3.669605031609535217e-02 1.140900701284408569e-01 1.580067425966262817e-01 -7.421313971281051636e-02
-8.863077312707901001e-02 1.395455095916986465e-02 4.425493627786636353e-02 -7.791221886873245239e-02 -1.590459793806076050e-01 2.877849340438842773e-01 3.448781743645668030e-02 1.403284221887588501e-01 -4.070762097835540771e-01 -2.352770045399665833e-02 -1.057808697223663330e-01 -7.512897998094558716e-02 1.627781242132186890e-01 -5.253662914037704468e-02 -3.049647063016891479e-02 -2.161516994237899780e-01 -8.972464501857757568e-02 2.956696040928363800e-02 3.318750858306884766e-01 1.181270834058523178e-02 2.075858265161514282e-01 1.536090373992919922e-01 -2.545520365238189697e-01 1.691828668117523193e-01 -1.687148511409759521e-01 -2.652096450328826904e-01 -2.754537463188171387e-01 2.508156895637512207e-01 -1.135826483368873596e-01 1.505746394395828247e-01 2.059100270271301270e-01 6.891890428960323334e-03
-1.378337442874908447e-01 1.550957560539245605e-01 -8.785478770732879639e-02 3.808616846799850464e-02 -4.934026300907135010e-02 1.986819058656692505e-01 1.997025609016418457e-01 1.143652126193046570e-01 -2.259277552366256714e-02 -3.890171945095062256e-01 1.423538178205490112e-01 1.397590786218643188e-01 1.740211062133312225e-02 -7.661721110343933105e-02 -1.203129440546035767e-01 -1.228214129805564880e-01 1.402310281991958618e-01 -8.244036696851253510e-03 4.231983423233032227e-01 1.690129190683364868e-01 -2.342925369739532471e-01 1.209911629557609558e-01 -3.742315173149108887e-01 5.084034055471420288e-02 -1.262592058628797531e-02 -1.173905730247497559e-01 1.481140851974487305e-01 2.580548822879791260e-01 -9.275212883949279785e-02 2.103051729500293732e-02 2.201281189918518066e-01 -1.612476706504821777e-01
1.259969081729650497e-02 7.180155068635940552e-02 -2.295884191989898682e-01 2.609782852232456207e-02 -3.202215731143951416e-01 8.239179104566574097e-02 2.054519206285476685e-01 1.124560534954071045e-01 -1.158443465828895569e-01 2.540784180164337158e-01 -1.480298340320587158e-01 6.290143728256225586e-02 -1.251276731491088867e-01 2.738336287438869476e-02 2.398163452744483948e-02 -2.484963387250900269e-01 -1.297647655010223389e-01 -8.314532041549682617e-02 5.943023785948753357e-02 1.619244664907455444e-01 2.814648449420928955e-01 1.676902770996093750e-01 -3.246209621429443359e-01 4.777054116129875183e-02 -1.671237200498580933e-01 -3.885193169116973877e-01 -1.259196102619171143e-01 2.116054110229015350e-02 -1.382987499237060547e-01 -4.906509444117546082e-02 3.042345941066741943e-01 -1.294169872999191284e-01
1.274459413252770901e-03 8.046328276395797729e-02 -2.453401982784271240e-01 3.541677258908748627e-03 -1.924479752779006958e-02 1.147975176572799683e-01 -5.619245115667581558e-03 1.515270620584487915e-01 -1.329624503850936890e-01 -1.258162707090377808e-01 -4.752806574106216431e-02 3.718598186969757080e-01 2.274923175573348999e-01 7.558910176157951355e-03 -3.372411131858825684e-01 -3.547060787677764893e-01 1.547442842274904251e-02 -3.483885526657104492e-02 8.319909870624542236e-02 2.923771440982818604e-01 -7.431605458259582520e-02 4.593645408749580383e-02 -2.225154489278793335e-01 2.057389020919799805e-01 -1.789117753505706787e-01 1.052754968404769897e-01 -1.516087204217910767e-01 1.673737466335296631e-01 2.613692358136177063e-02 1.109653636813163757e-01 3.270167708396911621e-01 -1.549559086561203003e-01
1.508663445711135864e-01 -1.974177658557891846e-01 3.374814987182617188e-04 -2.170269638299942017e-01 -5.179942119866609573e-03 4.068520367145538330e-01 -1.018478721380233765e-01 8.065897226333618164e-02 -2.834433913230895996e-01 6.161662563681602478e-02 -4.642677027732133865e-03 7.412727177143096924e-02 5.131753161549568176e-02 -3.511507436633110046e-02 -2.142936438322067261e-01 2.034275084733963013e-01 -5.742287263274192810e-02 2.213159054517745972e-01 6.722797453403472900e-02 1.666414141654968262e-01 1.948252320289611816e-01 4.713349416851997375e-02 -2.970654964447021484e-01 1.615439802408218384e-01 -2.961687743663787842e-01 -1.407908927649259567e-02 7.001218944787979126e-02 2.220046706497669220e-02 1.193034276366233826e-01 -1.297322064638137817e-01 9.253450483083724976e-02 -3.948181867599487305e-01
6.938011199235916138e-02 -2.904582023620605469e-01 -7.421666383743286133e-02 -1.673303246498107910e-01 3.133951127529144287e-02 1.587640792131423950e-01 2.119046896696090698e-01 3.171463310718536377e-01 -4.596850834786891937e-03 5.772155895829200745e-02 -2.865964770317077637e-01 -1.055019814521074295e-02 6.776880472898483276e-04 -2.253926694393157959e-01 -1.425753533840179443e-01 1.678125411272048950e-01 1.180181577801704407e-01 1.330623030662536621e-02 1.957683861255645752e-01 -8.661927282810211182e-02 1.464601010084152222e-01 1.939187645912170410e-01 -1.785469353199005127e-01 1.857798397541046143e-01 2.473349496722221375e-02 6.390442699193954468e-02 2.963881194591522217e-01 1.925537288188934326e-01 3.678195178508758545e-01 -1.662649661302566528e-01 1.336976885795593262e-01 -1.579122394323348999e-01
3.779523074626922607e-01 -5.112264305353164673e-02 -3.513445854187011719e-01 -2.899883091449737549e-01 -1.836077719926834106e-01 1.969405561685562134e-01 2.540443465113639832e-02 3.382638394832611084e-01 6.348075717687606812e-02 -5.337869375944137573e-02 6.894235312938690186e-02 7.074876874685287476e-02 1.489624232053756714e-01 3.973022848367691040e-02 1.963916420936584473e-01 1.453413963317871094e-01 -1.635239571332931519e-01 3.450438380241394043e-02 2.545264177024364471e-02 9.605736285448074341e-02 -4.269104078412055969e-02 -4.057372733950614929e-02 -3.325028717517852783e-01 -9.718494862318038940e-02 9.481291472911834717e-02 1.823843717575073242e-01 -2.495353221893310547e-01 1.106705889105796814e-02 8.631779253482818604e-02 6.986017525196075439e-02 2.772276997566223145e-01 6.503717601299285889e-02
7.498450577259063721e-02 -5.092054978013038635e-02 -3.361424207687377930e-01 -1.044160649180412292e-01 1.417094469070434570e-01 3.309440314769744873e-01 -2.866212837398052216e-02 -1.786729246377944946e-01 -8.448126167058944702e-02 -8.684538304805755615e-02 -1.819689422845840454e-01 -8.178734779357910156e-02 6.181448325514793396e-02 1.984208673238754272e-01 6.365041434764862061e-02 2.265374809503555298e-01 8.497997373342514038e-02 6.522292643785476685e-02 3.607366979122161865e-01 9.482375462539494038e-04 6.233597919344902039e-02 4.684663936495780945e-02 -4.055285453796386719e-01 3.531987071037292480e-01 5.570038780570030212e-02 5.886996537446975708e-02 -1.834989339113235474e-02 2.550257556140422821e-02 1.468661725521087646e-01 2.251302003860473633e-01 1.419644653797149658e-01 -1.250688284635543823e-01
1.349009666591882706e-02 2.528770267963409424e-01 7.509864866733551025e-02 2.533248066902160645e-01 -1.050356104969978333e-01 1.190031245350837708e-01 3.248363137245178223e-01 2.548567354679107666e-01 -4.697492718696594238e-02 7.426863070577383041e-03 -9.356096386909484863e-02 1.138073131442070007e-01 3.713003993034362793e-01 -9.791992604732513428e-02 -1.290240790694952011e-02 2.171514481306076050e-01 -1.236216872930526733e-01 1.301816105842590332e-02 1.965723037719726562e-01 -8.559612929821014404e-02 -1.451049298048019409e-01 1.353801786899566650e-01 -3.928407728672027588e-01 1.410248428583145142e-01 1.434216499328613281e-01 -2.219553738832473755e-01 2.196790426969528198e-01 1.232127174735069275e-01 3.985393047332763672e-02 2.007531523704528809e-01 -3.822817653417587280e-02 3.484635613858699799e-03
2.253327146172523499e-02 -3.022321164608001709e-01 -5.340101122856140137e-01 -5.726283416152000427e-02 -1.767705008387565613e-02 3.733171224594116211e-01 -6.592688709497451782e-02 -1.320250481367111206e-01 4.960262402892112732e-02 -1.852784901857376099e-01 -1.990039497613906860e-01 6.461790204048156738e-02 5.911708995699882507e-02 -4.190847277641296387e-02 5.381458997726440430e-02 1.587655097246170044e-01 -5.818171799182891846e-02 2.311787381768226624e-02 3.756839334964752197e-01 -2.136089280247688293e-02 -5.690154805779457092e-02 1.155089288949966431e-01 -2.152035534381866455e-01 1.009824872016906738e-01 -2.315916866064071655e-01 -2.635880187153816223e-02 1.046078652143478394e-01 6.053084135055541992e-02 3.084730915725231171e-02 -1.109944842755794525e-02 7.970415800809860229e-02 -2.221680879592895508e-01
-2.172381430864334106e-01 1.488869041204452515e-01 -1.870964467525482178e-01 -9.373417496681213379e-02 -3.044559955596923828e-01 3.389326930046081543e-01 5.042458698153495789e-02 -2.455398999154567719e-02 1.051792204380035400e-01 -3.643305003643035889e-01 2.004879415035247803e-01 9.390328079462051392e-02 8.992076665163040161e-02 -4.450524598360061646e-02 -1.259081661701202393e-01 -1.613223403692245483e-01 1.226470060646533966e-02 -2.621956355869770050e-02 3.546344339847564697e-01 2.612780332565307617e-01 -2.013472840189933777e-02 8.208838850259780884e-02 -3.589675426483154297e-01 2.217534184455871582e-01 -6.541593372821807861e-02 1.308095641434192657e-02 2.856699749827384949e-02 1.988166719675064087e-01 2.848087623715400696e-02 5.048028007149696350e-02 5.018836632370948792e-02 2.567744441330432892e-02
-2.820632234215736389e-02 3.691568225622177124e-02 -3.947983682155609131e-02 7.023828476667404175e-02 -1.435694694519042969e-01 3.078036904335021973e-01 -2.996074268594384193e-03 6.482174247503280640e-02 1.135306581854820251e-01 -2.194827795028686523e-01 -2.359496057033538818e-01 -7.073691487312316895e-02 2.703672647476196289e-01 1.112329028546810150e-02 -1.540604829788208008e-01 -2.761729657649993896e-01 5.110722035169601440e-02 1.223025768995285034e-01 3.492019772529602051e-01 3.524860739707946777e-02 2.184641659259796143e-01 -9.138335287570953369e-02 -3.485269248485565186e-01 2.436385005712509155e-01 -1.279817223548889160e-01 7.011681795120239258e-02 1.233510524034500122e-01 3.283825814723968506e-01 1.871357299387454987e-02 3.794974088668823242e-02 1.649186164140701294e-01 -1.606855690479278564e-01
2.606523036956787109e-01 3.934612032026052475e-03 -3.141419887542724609e-01 -2.064714729785919189e-01 -2.147178947925567627e-01 3.494742512702941895e-01 -1.166164949536323547e-01 4.759648740291595459e-01 7.230564206838607788e-02 -2.684556543827056885e-01 -3.378745913505554199e-02 8.058430999517440796e-02 -3.027413785457611084e-02 -1.824287623167037964e-01 -1.343806087970733643e-01 -1.230520978569984436e-01 1.177983805537223816e-01 2.028734236955642700e-01 -6.076606363058090210e-02 4.798634350299835205e-02 -8.993506431579589844e-02 1.242258399724960327e-01 -2.613977193832397461e-01 1.712706983089447021e-01 -3.430122882127761841e-02 -2.357479184865951538e-02 -1.329799741506576538e-01 -4.578587412834167480e-02 -6.112896837294101715e-03 1.113346740603446960e-01 -7.561819255352020264e-02 9.026142954826354980e-02
9.890840947628021240e-02 2.986660785973072052e-02 -1.692873537540435791e-01 -9.624373912811279297e-02 -1.087509319186210632e-01 9.058132022619247437e-02 1.743268817663192749e-01 1.649955511093139648e-01 -3.824059665203094482e-02 -5.900424718856811523e-02 1.607374101877212524e-01 2.869285941123962402e-01 -4.125557374209165573e-03 -3.361629694700241089e-02 -1.899378597736358643e-01 -1.184168830513954163e-01 1.381881237030029297e-01 -5.480918884277343750e-01 8.689043670892715454e-02 1.037221867591142654e-03 4.399893060326576233e-02 8.566895872354507446e-02 -2.229829132556915283e-01 3.452933430671691895e-01 -4.233072698116302490e-02 -9.335739910602569580e-02 -1.112263575196266174e-01 3.452792465686798096e-01 6.999746710062026978e-02 -4.748603701591491699e-02 2.260725498199462891e-01 -6.139223277568817139e-02
3.617030382156372070e-01 -2.024315297603607178e-01 -1.525954157114028931e-01 -3.798146918416023254e-02 -8.978576958179473877e-02 2.691027820110321045e-01 -3.137576952576637268e-02 9.360400587320327759e-02 1.948321238160133362e-02 -3.674947074614465237e-04 -1.359766423702239990e-01 7.386109977960586548e-02 1.358281448483467102e-02 -2.598539888858795166e-01 6.948155164718627930e-02 2.624121606349945068e-01 6.560854613780975342e-02 1.722833663225173950e-01 4.934098720550537109e-01 1.125055365264415741e-02 -2.104073315858840942e-01 3.589306771755218506e-01 -1.826987415552139282e-01 6.912766396999359131e-02 -1.092238500714302063e-01 1.544894184917211533e-03 -1.619866788387298584e-01 -1.544073596596717834e-02 2.065254375338554382e-02 4.467789549380540848e-03 8.111760020256042480e-02 -1.151373311877250671e-01
1.006106063723564148e-01 -2.805836126208305359e-02 -2.023630030453205109e-02 -1.705509424209594727e-01 -1.945584826171398163e-02 1.515878140926361084e-01 1.697800457477569580e-01 9.327817708253860474e-02 4.613246396183967590e-02 5.604384094476699829e-02 -1.690791845321655273e-01 -3.597459197044372559e-01 1.597028821706771851e-01 5.804338678717613220e-02 -1.220127418637275696e-01 -2.363083697855472565e-02 2.282731533050537109e-01 -3.117977380752563477e-01 1.908886805176734924e-02 3.133542835712432861e-01 2.137456685304641724e-01 2.870992720127105713e-01 -2.587041854858398438e-01 1.646334826946258545e-01 -1.894565224647521973e-01 -2.434052079916000366e-01 -4.910992085933685303e-02 3.432762622833251953e-01 -2.526471624150872231e-03 -4.422408062964677811e-03 -1.940349675714969635e-02 7.277793437242507935e-02
-7.230383157730102539e-02 1.774735748767852783e-02 -2.895420491695404053e-01 -1.031083241105079651e-01 1.145697310566902161e-01 2.148985862731933594e-01 -5.608779564499855042e-02 1.605420708656311035e-01 6.484033912420272827e-02 1.032190397381782532e-01 -1.302855461835861206e-01 3.432968258857727051e-01 -7.285450398921966553e-02 6.568148266524076462e-03 -1.154428869485855103e-01 1.310029476881027222e-01 -1.353125721216201782e-01 -1.494721770286560059e-01 -1.860015690326690674e-01 9.533484280109405518e-02 -7.349057495594024658e-02 2.061667144298553467e-01 -3.179571032524108887e-01 -8.166329562664031982e-02 1.456494182348251343e-01 -2.106548249721527100e-01 3.659347305074334145e-03 3.518112003803253174e-01 1.739865392446517944e-01 2.732056975364685059e-01 1.471457481384277344e-01 -2.651280760765075684e-01
9.794030338525772095e-02 -2.930062115192413330e-01 -3.174311220645904541e-01 1.438720971345901489e-01 -4.506321996450424194e-02 3.766316920518875122e-02 3.342022597789764404e-01 -7.588402926921844482e-02 -1.358286589384078979e-01 1.089340820908546448e-01 -2.753961086273193359e-01 -2.656629076227545738e-03 1.821660101413726807e-01 2.468012124300003052e-01 1.958741992712020874e-01 9.063182026147842407e-02 -3.202730044722557068e-02 4.827219992876052856e-02 1.072972491383552551e-01 1.477172523736953735e-01 -1.015714555978775024e-02 3.022245466709136963e-01 -4.321527481079101562e-01 8.399233222007751465e-02 3.272681497037410736e-03 1.474770903587341309e-01 -1.340723186731338501e-01 -2.082815021276473999e-01 6.895314902067184448e-02 2.837686240673065186e-02 3.174933418631553650e-02 -6.103257462382316589e-02
-1.425064653158187866e-01 3.169502615928649902e-01 -1.362282484769821167e-01 -2.236883789300918579e-01 -1.181489899754524231e-01 3.575336635112762451e-01 1.952081620693206787e-01 1.678043454885482788e-01 -3.011483848094940186e-01 -1.564893573522567749e-01 1.130853593349456787e-01 4.987465590238571167e-02 1.416566073894500732e-01 1.894702911376953125e-01 1.500509679317474365e-01 -3.791109845042228699e-02 1.000297814607620239e-02 -1.974235922098159790e-01 2.256129831075668335e-01 -1.210164278745651245e-02 -1.052822098135948181e-01 1.464547067880630493e-01 -3.229327201843261719e-01 6.380597501993179321e-02 7.135892659425735474e-02 -1.521157324314117432e-01 6.000188365578651428e-02 2.969079017639160156e-01 -7.320307940244674683e-02 -1.040243357419967651e-01 8.387261629104614258e-02 -1.341590881347656250e-01
6.076429039239883423e-02 1.831862181425094604e-01 1.620766520500183105e-01 -5.938002094626426697e-02 -2.509337365627288818e-01 1.975277215242385864e-01 8.697098493576049805e-02 4.947398900985717773e-01 -3.968100249767303467e-02 6.914158165454864502e-02 7.335291802883148193e-02 -7.309589534997940063e-02 1.821103543043136597e-01 3.876618668437004089e-02 -4.786546342074871063e-03 -1.761260181665420532e-01 -2.644698321819305420e-01 -3.813937306404113770e-02 -6.112717092037200928e-02 5.797633528709411621e-02 5.330071598291397095e-02 1.675411909818649292e-01 -3.451908826828002930e-01 3.214644193649291992e-01 -1.317299902439117432e-01 6.247327104210853577e-02 6.966488808393478394e-02 1.965700834989547729e-01 2.189430147409439087e-01 -2.023008167743682861e-01 5.171029642224311829e-02 -8.753257244825363159e-02
-5.048892274498939514e-02 -1.738096587359905243e-02 -3.510539531707763672e-01 2.032665759325027466e-01 -6.280332058668136597e-02 1.898388266563415527e-01 1.310002207756042480e-01 3.241107985377311707e-02 -1.904693990945816040e-01 7.634903490543365479e-02 1.881728321313858032e-01 3.931237757205963135e-02 -8.238199353218078613e-02 7.726245373487472534e-02 -2.491987049579620361e-01 -8.997502177953720093e-02 1.307983100414276123e-01 1.027707681059837341e-01 3.103489279747009277e-01 -9.367160499095916748e-02 1.391144543886184692e-01 1.402190625667572021e-01 -4.313358664512634277e-01 1.637520641088485718e-01 -1.884714215993881226e-01 -1.457575112581253052e-01 -2.524848580360412598e-01 2.220365963876247406e-02 2.246907949447631836e-01 -2.030748128890991211e-01 1.213927417993545532e-01 1.654480025172233582e-02
-8.411700278520584106e-02 -1.211960017681121826e-01 -1.633291393518447876e-01 -2.269220501184463501e-01 -5.176930502057075500e-02 3.629055917263031006e-01 -2.285708785057067871e-01 3.663887083530426025e-01 -1.601196825504302979e-02 2.870966214686632156e-03 5.267626419663429260e-02 -6.022169813513755798e-02 1.413064748048782349e-01 -1.021281257271766663e-01 -5.575035884976387024e-02 -2.722766399383544922e-01 -3.494214639067649841e-02 1.519109774380922318e-02 2.846540808677673340e-01 -1.468614041805267334e-01 -3.784547373652458191e-02 5.935517325997352600e-02 -3.703550994396209717e-01 -2.881939411163330078e-01 1.077375859022140503e-01 1.083829328417778015e-01 -1.024434790015220642e-01 1.312343031167984009e-01 1.201297864317893982e-01 1.482528746128082275e-01 1.900784671306610107e-01 -1.098196506500244141e-01
9.692981094121932983e-02 1.124706938862800598e-01 -4.601719230413436890e-02 -6.148379668593406677e-02 2.649908699095249176e-02 3.079653084278106689e-01 2.099826931953430176e-01 1.982115209102630615e-01 -4.758064150810241699e-01 -7.917987555265426636e-02 1.533379592001438141e-02 -7.463008910417556763e-02 2.973720245063304901e-02 2.954463660717010498e-02 2.886817604303359985e-02 -5.228509381413459778e-02 -2.416444383561611176e-02 -1.110286265611648560e-01 1.572881639003753662e-01 1.564568728208541870e-01 -2.653282880783081055e-01 1.482640057802200317e-01 -3.501064777374267578e-01 5.203553661704063416e-02 2.601325139403343201e-02 -2.704890966415405273e-01 1.530599892139434814e-01 2.011238783597946167e-01 -2.106736004352569580e-01 2.988697728142142296e-03 2.956681549549102783e-01 -4.136047326028347015e-03
1.329379528760910034e-01 8.318167924880981445e-02 2.620465755462646484e-01 4.785131290555000305e-02 -2.245522886514663696e-01 1.547807157039642334e-01 -1.355506014078855515e-02 4.161698818206787109e-01 -1.686014086008071899e-01 3.129511326551437378e-02 -1.133109442889690399e-02 3.083619661629199982e-02 1.922523528337478638e-01 4.752707481384277344e-02 1.564454436302185059e-01 -1.323572248220443726e-01 -6.413876265287399292e-02 -1.020478010177612305e-01 -3.620390594005584717e-02 8.494134247303009033e-02 1.749941147863864899e-02 1.479113548994064331e-01 -5.215145945549011230e-01 3.025510013103485107e-01 -1.945386640727519989e-02 1.472930312156677246e-01 -2.243636362254619598e-02 1.848778575658798218e-01 2.450412660837173462e-01 -1.837229542434215546e-02 -8.889420330524444580e-02 -1.058114692568778992e-01
3.715759515762329102e-01 -2.418358325958251953e-01 -1.244497299194335938e-01 -1.023738607764244080e-01 1.954230815172195435e-01 2.434363961219787598e-01 2.315920144319534302e-01 2.178715616464614868e-01 4.770144820213317871e-02 2.057216018438339233e-01 1.667772233486175537e-01 7.459202408790588379e-02 9.122552722692489624e-02 1.149531677365303040e-01 2.178245335817337036e-01 2.117572724819183350e-01 -4.593491554260253906e-02 -1.416739374399185181e-01 3.246739208698272705e-01 2.275258600711822510e-01 -2.352831065654754639e-01 2.262878976762294769e-02 -3.124786615371704102e-01 9.885908104479312897e-03 -1.112244427204132080e-01 1.571900248527526855e-01 5.489773582667112350e-03 -9.339894354343414307e-02 7.487096637487411499e-02 3.512709960341453552e-02 7.826268672943115234e-03 -3.763671964406967163e-02
2.952672168612480164e-02 1.164524927735328674e-01 -1.372640281915664673e-01 6.771357357501983643e-02 -1.257308125495910645e-01 3.481333851814270020e-01 -1.833681166172027588e-01 -4.327869042754173279e-02 -1.963974684476852417e-01 -3.491238057613372803e-01 -1.733834743499755859e-01 1.717483103275299072e-01 1.743668317794799805e-01 2.059170901775360107e-01 -1.076198443770408630e-01 -7.400231808423995972e-02 2.637595683336257935e-02 3.446419723331928253e-03 2.291290163993835449e-01 8.614078164100646973e-02 1.352430135011672974e-01 4.094521515071392059e-03 -4.241661429405212402e-01 3.072987496852874756e-01 2.112181857228279114e-02 -1.976116001605987549e-01 1.425781846046447754e-02 4.299786686897277832e-02 1.115858629345893860e-01 2.154156714677810669e-01 1.584399938583374023e-01 3.104426525533199310e-02
6.182512268424034119e-03 -9.657135605812072754e-02 -2.089084126055240631e-02 -2.169861942529678345e-01 -4.971779882907867432e-02 3.393105566501617432e-01 1.788547635078430176e-01 2.673902809619903564e-01 8.505958318710327148e-02 1.858807951211929321e-01 1.869385689496994019e-01 6.083738431334495544e-02 2.325251698493957520e-01 -1.830180883407592773e-01 -2.205004841089248657e-01 1.545000672340393066e-01 -1.833187043666839600e-01 1.624711602926254272e-01 2.892997562885284424e-01 9.067291021347045898e-02 -1.577517092227935791e-01 2.840769663453102112e-02 -2.930855453014373779e-01 -7.209593057632446289e-02 -1.246984302997589111e-02 -1.527551561594009399e-01 -2.318178117275238037e-01 1.761006936430931091e-02 1.412650346755981445e-01 -1.020064055919647217e-01 9.340628981590270996e-02 -3.101689517498016357e-01
2.255034297704696655e-01 -1.176441535353660583e-01 -2.371332347393035889e-01 -4.524444788694381714e-02 -3.485741838812828064e-02 2.113655209541320801e-01 4.199006035923957825e-02 3.478008508682250977e-01 -2.253334410488605499e-02 -3.154338896274566650e-02 -2.260381132364273071e-01 -4.970571026206016541e-02 -8.942280709743499756e-02 -2.608214318752288818e-01 1.603045314550399780e-01 -1.809227019548416138e-01 2.686483263969421387e-01 -9.224399924278259277e-02 4.142957627773284912e-01 -1.908061206340789795e-01 -6.091491784900426865e-03 2.578030228614807129e-01 -2.135631889104843140e-01 -3.757546469569206238e-02 -2.976390421390533447e-01 3.436138480901718140e-02 7.604558020830154419e-02 -3.414221107959747314e-02 6.931521743535995483e-02 9.762963652610778809e-02 6.279849261045455933e-02 -4.050691053271293640e-02
2.937912046909332275e-01 -9.547813981771469116e-02 -2.134708017110824585e-01 -1.242724731564521790e-01 -9.172170609235763550e-02 3.311780691146850586e-01 1.515281796455383301e-01 8.141876012086868286e-02 7.089850306510925293e-02 -2.081894278526306152e-01 1.270283609628677368e-01 -1.824165582656860352e-01 1.350551694631576538e-01 1.340292394161224365e-01 -3.557736054062843323e-02 -1.039423197507858276e-01 -7.191065698862075806e-02 1.418596655130386353e-01 1.860655099153518677e-01 1.641625761985778809e-01 1.800253987312316895e-01 3.588165342807769775e-01 -2.982657849788665771e-01 -3.340183198451995850e-01 -1.225603222846984863e-01 -1.510983258485794067e-01 1.753756403923034668e-01 4.078577831387519836e-02 1.440791785717010498e-01 3.014064952731132507e-02 3.593294322490692139e-02 -8.964528143405914307e-02
1.062909960746765137e-01 -7.262861728668212891e-02 -6.832709163427352905e-02 4.187168553471565247e-02 -1.208255887031555176e-01 2.647545933723449707e-01 -9.714106470346450806e-02 2.094137668609619141e-01 -3.770902156829833984e-01 -5.603708699345588684e-02 -1.835823617875576019e-02 -1.955114305019378662e-01 1.483050882816314697e-01 6.939129671081900597e-04 1.300432439893484116e-02 -3.025194406509399414e-01 3.400660818442702293e-03 8.726608008146286011e-02 2.590811848640441895e-01 6.901898421347141266e-03 1.361392736434936523e-01 1.686608493328094482e-01 -2.380932271480560303e-01 2.553507089614868164e-01 4.697043448686599731e-02 -2.753376960754394531e-01 -2.581706643104553223e-01 3.101755678653717041e-01 -1.144320592284202576e-01 4.196979105472564697e-02 1.992559731006622314e-01 4.829744249582290649e-02
1.875148862600326538e-01 -2.404086664319038391e-02 -7.167577743530273438e-02 -3.535228073596954346e-01 1.573843806982040405e-01 4.252111315727233887e-01 -1.342166364192962646e-01 2.872145771980285645e-01 1.419884562492370605e-01 1.343458294868469238e-01 1.949410587549209595e-01 8.213087916374206543e-02 3.676144033670425415e-02 -3.377583622932434082e-02 -1.907170563936233521e-02 1.538567692041397095e-01 3.311266750097274780e-02 -9.832999855279922485e-02 -4.929042235016822815e-02 1.674121916294097900e-01 -8.354172110557556152e-02 1.290457695722579956e-01 -2.322173714637756348e-01 2.502948641777038574e-01 -1.887474507093429565e-01 -3.349227905273437500e-01 -4.997539892792701721e-02 -6.165046244859695435e-02 1.392231434583663940e-01 -2.165029346942901611e-01 1.295188218355178833e-01 -4.880455322563648224e-03
-1.287398766726255417e-02 7.339212298393249512e-02 -6.479091942310333252e-02 -1.841387450695037842e-01 -1.749490946531295776e-01 3.065679073333740234e-01 2.922329008579254150e-01 1.162697374820709229e-01 -6.917983293533325195e-02 -2.399339973926544189e-01 5.254587158560752869e-02 1.742653548717498779e-02 -1.188544481992721558e-01 -4.118894785642623901e-02 2.129283547401428223e-01 1.442577838897705078e-01 -2.591016143560409546e-02 7.491168379783630371e-02 3.060454428195953369e-01 -1.419770568609237671e-01 -1.884375326335430145e-02 1.246737614274024963e-01 -3.924905955791473389e-01 -5.225412547588348389e-02 2.077456265687942505e-01 -2.498740889132022858e-02 -3.578464090824127197e-01 2.939884960651397705e-01 -1.057506576180458069e-01 6.676985323429107666e-02 -9.423575364053249359e-03 -1.366162151098251343e-01
9.239891171455383301e-02 -1.005495563149452209e-01 -6.291764229536056519e-02 9.845661371946334839e-02 -3.292825818061828613e-02 1.441195756196975708e-01 1.851403117179870605e-01 3.389918506145477295e-01 -1.745036691427230835e-01 -1.808163672685623169e-01 1.513627767562866211e-01 -8.924935758113861084e-02 2.960406802594661713e-02 8.339080214500427246e-02 6.816367805004119873e-02 -1.071703657507896423e-01 -1.346694827079772949e-01 -2.105313837528228760e-01 2.305524349212646484e-01 1.412778496742248535e-01 -1.587727814912796021e-01 1.623529046773910522e-01 -4.480290710926055908e-01 8.324341475963592529e-02 2.469941377639770508e-01 -4.449415719136595726e-04 8.457548171281814575e-02 5.358532816171646118e-02 3.236439228057861328e-01 -9.143617004156112671e-02 1.050586253404617310e-01 2.978158593177795410e-01
1.143876984715461731e-01 -1.803134232759475708e-01 7.127759605646133423e-02 4.991376399993896484e-02 -1.764750033617019653e-01 1.415618360042572021e-01 2.802079310640692711e-03 3.021788895130157471e-01 -7.401272654533386230e-02 6.412948016077280045e-03 2.270910590887069702e-01 1.103719174861907959e-01 -4.555545281618833542e-03 -6.102012004703283310e-03 9.031023085117340088e-02 -5.183446034789085388e-02 2.025255560874938965e-02 -2.042104899883270264e-01 2.397861927747726440e-01 3.565104305744171143e-02 -3.286269009113311768e-01 2.565244734287261963e-01 -2.534050047397613525e-01 1.682615727186203003e-01 2.573602795600891113e-01 1.714211702346801758e-02 -1.558726131916046143e-01 2.110192924737930298e-01 2.734611928462982178e-01 1.195568591356277466e-01 3.296258449554443359e-01 1.544893234968185425e-01
4.530384391546249390e-02 -1.124921068549156189e-01 8.350350707769393921e-02 -7.760251313447952271e-02 -7.251205295324325562e-02 2.852420806884765625e-01 -2.372271269559860229e-01 1.678179651498794556e-01 -3.023719787597656250e-01 1.262772381305694580e-01 2.230995148420333862e-01 -1.483370643109083176e-02 1.236407458782196045e-01 3.032994456589221954e-03 -1.870292425155639648e-02 -1.481673959642648697e-02 6.764592137187719345e-03 1.445685885846614838e-02 2.808502018451690674e-01 5.039146542549133301e-01 -1.707925498485565186e-01 1.853490769863128662e-01 -2.047262042760848999e-01 9.081625938415527344e-02 -2.173837274312973022e-02 -3.099613189697265625e-01 1.256819218397140503e-01 -7.992610335350036621e-02 -6.208679452538490295e-02 4.816873406525701284e-04 1.719712615013122559e-01 -1.705744862556457520e-01
2.510322630405426025e-01 -2.084322571754455566e-01 -1.466066986322402954e-01 1.118704751133918762e-01 1.387895345687866211e-01 1.371981054544448853e-01 1.555414050817489624e-01 -2.004003711044788361e-02 -8.823163807392120361e-02 4.180315881967544556e-02 2.944943606853485107e-01 1.190945059061050415e-01 2.985320985317230225e-02 -4.449194669723510742e-02 -1.607477366924285889e-01 -1.579812467098236084e-01 -2.829171530902385712e-02 -1.393924504518508911e-01 1.186047941446304321e-01 -1.224063187837600708e-01 5.925498902797698975e-02 4.194894134998321533e-01 -3.824105560779571533e-01 -4.134884849190711975e-02 -6.033044680953025818e-02 -9.615229070186614990e-02 -2.945476472377777100e-01 6.124502420425415039e-02 2.782306373119354248e-01 -2.006791234016418457e-01 1.366374790668487549e-01 -1.275875270366668701e-01
2.068079449236392975e-02 2.401273846626281738e-01 -4.466017335653305054e-02 6.840387824922800064e-03 -6.841596961021423340e-02 2.294507324695587158e-01 2.283723503351211548e-01 2.436875700950622559e-01 -4.417650103569030762e-01 -4.116227850317955017e-02 -5.311226844787597656e-02 -6.966033577919006348e-02 8.582574874162673950e-02 1.036592051386833191e-01 1.070357933640480042e-01 -7.892688363790512085e-02 -9.302459657192230225e-02 1.326611489057540894e-01 1.754139512777328491e-01 3.948006778955459595e-02 -8.001210540533065796e-02 3.334965109825134277e-01 -3.402538001537322998e-01 4.884376749396324158e-02 1.199234724044799805e-01 -2.900476157665252686e-01 -1.591741293668746948e-01 2.600943446159362793e-01 -9.026566892862319946e-02 1.202757749706506729e-02 1.501809507608413696e-01 -1.182336807250976562e-01
2.266958355903625488e-01 6.190257146954536438e-02 2.418654412031173706e-01 3.978902474045753479e-02 -2.552705705165863037e-01 7.759595662355422974e-02 7.184001803398132324e-02 5.345949530601501465e-01 -2.305298894643783569e-01 -3.236513957381248474e-02 2.087904699146747589e-02 -4.787240549921989441e-02 4.264048766344785690e-03 6.606255471706390381e-02 4.268563911318778992e-02 -1.446319520473480225e-01 -1.187702789902687073e-01 -2.824535034596920013e-02 -2.231594920158386230e-02 1.177449002861976624e-01 -8.307054638862609863e-02 2.262466102838516235e-01 -4.358387291431427002e-01 3.199841976165771484e-01 -3.812599182128906250e-02 9.526371210813522339e-02 1.363638490438461304e-01 1.315150856971740723e-01 9.565251320600509644e-02 -2.475799433887004852e-02 3.425835072994232178e-02 -3.821452707052230835e-02
-3.709541261196136475e-02 -2.361540496349334717e-01 -1.301662772893905640e-01 -7.473399862647056580e-03 -4.366650804877281189e-02 2.251575738191604614e-01 -1.735777407884597778e-01 1.265149414539337158e-01 -1.956934332847595215e-01 1.585903465747833252e-01 2.575330203399062157e-03 1.864519864320755005e-01 3.710526973009109497e-02 3.586642146110534668e-01 -5.512466281652450562e-02 1.971633732318878174e-02 -2.340145558118820190e-01 2.636254429817199707e-01 2.601311206817626953e-01 -1.272381003946065903e-02 1.439647227525711060e-01 1.166969165205955505e-01 -4.624768495559692383e-01 3.820147598162293434e-03 -1.215552836656570435e-01 1.552190035581588745e-01 3.717506676912307739e-02 -1.755261421203613281e-01 6.722588092088699341e-02 -1.302572619169950485e-02 9.649738669395446777e-02 -2.646895349025726318e-01
-1.521869897842407227e-01 8.635501563549041748e-02 -2.383088767528533936e-01 -2.301881611347198486e-01 -1.978911012411117554e-01 2.379172146320343018e-01 1.892805844545364380e-01 9.802699089050292969e-02 -1.266186833381652832e-01 -2.482980191707611084e-01 -6.625453382730484009e-02 -1.560053974390029907e-01 1.789774000644683838e-01 -9.164441376924514771e-02 -2.997453510761260986e-01 -2.685266435146331787e-01 2.095981501042842865e-02 5.865354835987091064e-02 9.148405492305755615e-02 -8.265675604343414307e-02 9.351561218500137329e-02 2.985655665397644043e-01 -2.984202504158020020e-01 3.429268598556518555e-01 6.887800991535186768e-02 2.410785993561148643e-03 3.872414305806159973e-02 7.672236114740371704e-02 1.571762263774871826e-01 -2.306683920323848724e-02 -9.755983203649520874e-02 -1.977225542068481445e-01
-7.203592360019683838e-02 1.725902855396270752e-01 -4.478166699409484863e-01 1.486140042543411255e-01 -2.502056583762168884e-02 3.757471144199371338e-01 1.699496209621429443e-01 7.361980527639389038e-02 -1.225627213716506958e-01 -1.379664987325668335e-01 -1.237435936927795410e-01 1.821684688329696655e-01 1.202631220221519470e-01 1.359213292598724365e-01 -2.092002481222152710e-01 7.355738431215286255e-02 9.612980484962463379e-02 6.845033168792724609e-02 3.726862967014312744e-01 -8.888815343379974365e-02 2.082264870405197144e-01 1.847144812345504761e-01 -3.877482190728187561e-02 1.041755359619855881e-02 7.742300629615783691e-02 -1.802751719951629639e-01 1.005633175373077393e-01 -1.381673663854598999e-01 2.410001903772354126e-01 6.215150654315948486e-02 1.270062923431396484e-01 -1.266178339719772339e-01
3.418906629085540771e-01 -1.230611577630043030e-01 -3.330333232879638672e-01 -3.718769550323486328e-02 -1.434147357940673828e-01 1.959779560565948486e-01 4.847919195890426636e-02 3.861110508441925049e-01 2.892907857894897461e-01 -7.705705612897872925e-02 -2.563236951828002930e-01 1.590149402618408203e-01 -5.427213385701179504e-02 -1.460275501012802124e-01 7.488904893398284912e-02 1.907111555337905884e-01 9.834351390600204468e-02 -1.366982460021972656e-01 2.209046036005020142e-01 -1.098442077636718750e-02 4.115670453757047653e-03 2.885815501213073730e-01 -1.388750374317169189e-01 -4.357276775408536196e-04 -6.378758233040571213e-03 -1.368193030357360840e-01 -2.192466109991073608e-01 -9.736587107181549072e-02 -1.591387689113616943e-01 5.375228449702262878e-02 1.080941185355186462e-01 -4.831128567457199097e-02
1.546049863100051880e-01 1.185408458113670349e-01 -8.484300971031188965e-02 1.432539969682693481e-01 1.713015735149383545e-01 4.404054954648017883e-02 2.096245884895324707e-01 1.250228285789489746e-01 -6.735324114561080933e-02 1.862695664167404175e-01 9.971771389245986938e-02 2.610036730766296387e-02 1.240032985806465149e-01 1.068238243460655212e-01 -1.355686038732528687e-01 5.672139301896095276e-02 1.949850022792816162e-01 1.376595348119735718e-01 2.117125540971755981e-01 3.001121580600738525e-01 -2.246456146240234375e-01 1.176724508404731750e-01 -4.442889094352722168e-01 -5.897842347621917725e-03 6.089673191308975220e-02 -6.868313252925872803e-02 -1.330403834581375122e-01 -9.228188544511795044e-02 2.182221263647079468e-01 -1.270737349987030029e-01 -8.680313825607299805e-02 -4.309092760086059570e-01
-2.203133143484592438e-02 -2.044084221124649048e-01 -6.552657485008239746e-02 -1.679712384939193726e-01 -3.503548800945281982e-01 3.221885263919830322e-01 1.152981743216514587e-01 2.578694820404052734e-01 -2.033846080303192139e-01 -1.156719028949737549e-01 8.188772201538085938e-02 -9.973834268748760223e-03 5.570587515830993652e-02 4.045706614851951599e-02 -2.835822105407714844e-01 -1.346793025732040405e-01 -2.429485321044921875e-01 2.417365461587905884e-01 1.798289120197296143e-01 4.957043379545211792e-02 2.233808785676956177e-01 1.680189520120620728e-01 -1.996550709009170532e-01 2.206389419734477997e-02 -2.859155535697937012e-01 -5.228966474533081055e-02 -8.158806711435317993e-03 1.916169971227645874e-01 1.333260834217071533e-01 -3.375621140003204346e-02 -1.341147422790527344e-01 -1.585227996110916138e-01
8.867318183183670044e-02 -3.318491950631141663e-02 -1.107203811407089233e-01 5.017610266804695129e-02 -9.362842887639999390e-02 2.150708287954330444e-01 -3.538644686341285706e-02 3.479680046439170837e-02 3.070964515209197998e-01 -7.740203291177749634e-02 -5.926452949643135071e-02 -1.433763056993484497e-01 -7.710900157690048218e-02 3.312219381332397461e-01 -4.810884892940521240e-01 2.661661505699157715e-01 -5.555672198534011841e-02 2.911669947206974030e-02 1.700280755758285522e-01 4.199215676635503769e-03 -4.456088319420814514e-02 3.275544345378875732e-01 -3.638435602188110352e-01 1.660342067480087280e-01 -5.073093995451927185e-02 5.990377813577651978e-02 1.485002487897872925e-01 2.234279550611972809e-02 3.355101495981216431e-02 -2.896061353385448456e-02 2.024324685335159302e-01 -5.211605876684188843e-02
6.630104035139083862e-02 -4.674202203750610352e-02 -5.459687858819961548e-02 -2.930317819118499756e-01 -1.764243245124816895e-01 3.215154111385345459e-01 3.820307552814483643e-02 -1.312115928158164024e-03 5.686766281723976135e-02 -2.196607738733291626e-01 2.655839314684271812e-03 -1.067012101411819458e-01 4.776636511087417603e-02 -1.154463365674018860e-01 1.144098266959190369e-01 -1.502813100814819336e-01 1.043082699179649353e-01 -1.714721173048019409e-01 2.913467288017272949e-01 -2.477783337235450745e-02 -1.448232233524322510e-01 -1.487179994583129883e-01 -4.417331814765930176e-01 -6.093648821115493774e-02 9.533238410949707031e-02 -1.907924264669418335e-01 -4.048131406307220459e-01 2.572018504142761230e-01 -4.951169714331626892e-02 5.675886943936347961e-02 -1.426936220377683640e-02 -7.311818003654479980e-02
-4.581566154956817627e-02 -8.211212232708930969e-03 -2.802848629653453827e-02 -5.002826824784278870e-02 -2.326815947890281677e-02 3.675494194030761719e-01 6.009642407298088074e-02 1.656669229269027710e-01 4.708811268210411072e-02 7.652953267097473145e-02 1.438560336828231812e-01 1.168495938181877136e-01 1.997430026531219482e-01 -2.541406750679016113e-01 8.165204897522926331e-03 1.592082679271697998e-01 -2.849385440349578857e-01 1.602909862995147705e-01 2.071912586688995361e-01 2.062894552946090698e-01 -1.913133114576339722e-01 2.537000179290771484e-01 -2.238071411848068237e-01 -1.815593540668487549e-01 7.766098529100418091e-02 -2.130966335535049438e-01 -2.385520339012145996e-01 -7.629395928233861923e-03 2.782794535160064697e-01 -3.841019049286842346e-02 1.922895163297653198e-01 -2.342043966054916382e-01
8.936113864183425903e-02 7.060838490724563599e-02 -1.350286602973937988e-01 -1.809677779674530029e-01 1.529782563447952271e-01 4.626984000205993652e-01 3.073926083743572235e-02 2.820983156561851501e-02 -1.639944314956665039e-01 4.624232277274131775e-02 -1.648784577846527100e-01 8.239481598138809204e-02 9.955154359340667725e-02 -8.767582476139068604e-02 -2.563040256500244141e-01 -7.187514752149581909e-02 -7.068096846342086792e-02 -2.054691612720489502e-01 1.891499161720275879e-01 2.952249050140380859e-01 -1.744600236415863037e-01 -2.142916321754455566e-01 -4.052210152149200439e-01 -2.871216833591461182e-02 1.067113690078258514e-02 -1.250420063734054565e-01 -5.060401745140552521e-03 4.474398214370012283e-03 7.000614702701568604e-02 2.287188917398452759e-01 -2.100652903318405151e-01 -1.291602700948715210e-01
-5.120071396231651306e-02 1.753236539661884308e-02 -2.808305323123931885e-01 -5.991569906473159790e-02 6.968821585178375244e-02 8.845264464616775513e-02 2.796975523233413696e-02 3.138252496719360352e-01 -1.810876429080963135e-01 2.074161544442176819e-02 -1.558410841971635818e-02 -8.922103792428970337e-02 2.283080965280532837e-01 1.433122307062149048e-01 -2.276412844657897949e-01 -3.039679527282714844e-01 4.966458771377801895e-03 3.899962827563285828e-02 3.102556467056274414e-01 -1.609465666115283966e-02 2.944335043430328369e-01 9.751590341329574585e-02 -3.560792803764343262e-01 1.559266448020935059e-01 1.025582775473594666e-01 -2.038373649120330811e-01 -1.505131274461746216e-01 9.735949337482452393e-02 -2.354268133640289307e-01 1.232760027050971985e-02 2.189876139163970947e-01 -1.060976013541221619e-01
1.752365380525588989e-01 1.046932339668273926e-01 -1.379250437021255493e-01 -9.672977030277252197e-02 1.421062499284744263e-01 5.206246972084045410e-01 1.470131278038024902e-01 2.341663837432861328e-02 -1.219014823436737061e-01 7.031460851430892944e-02 -2.557396888732910156e-01 2.193373441696166992e-01 7.104634772986173630e-03 -1.497788429260253906e-01 -2.272664755582809448e-01 -1.157005429267883301e-01 6.373450160026550293e-02 -1.443657279014587402e-01 1.385157704353332520e-01 2.518311142921447754e-01 -1.076058074831962585e-01 -1.517455726861953735e-01 -3.089252114295959473e-01 1.300626546144485474e-01 1.176254302263259888e-01 -5.226531997323036194e-02 -1.971780061721801758e-01 3.634584322571754456e-02 1.374164521694183350e-01 2.557024657726287842e-01 -5.960148409940302372e-04 1.443788316100835800e-02
1.934107542037963867e-01 -2.361169271171092987e-02 -2.592914104461669922e-01 -3.842011839151382446e-02 -3.722693398594856262e-02 3.759515285491943359e-01 6.871245056390762329e-02 3.340287804603576660e-01 1.191915720701217651e-01 1.002969071269035339e-01 -1.657767146825790405e-01 -2.653594315052032471e-01 2.772722020745277405e-02 5.208103358745574951e-02 1.424643099308013916e-01 5.832572653889656067e-02 1.369057893753051758e-01 -1.209054365754127502e-01 3.071993887424468994e-01 -1.685886532068252563e-01 -1.029871031641960144e-01 3.949021399021148682e-01 -1.177946701645851135e-01 -8.428171277046203613e-02 -7.721122354269027710e-02 -2.386424131691455841e-02 -5.027694161981344223e-03 1.305949091911315918e-01 1.522287428379058838e-01 -3.652068600058555603e-02 2.277635782957077026e-01 -2.031714916229248047e-01
1.305236220359802246e-01 9.377597272396087646e-02 -2.495740540325641632e-03 -1.586695201694965363e-02 9.500206261873245239e-02 1.965832859277725220e-01 3.250729441642761230e-01 2.782199978828430176e-01 -1.636509299278259277e-01 -1.775553822517395020e-01 1.006752718240022659e-02 -7.165065407752990723e-02 2.264138683676719666e-02 2.076802700757980347e-01 -2.626259624958038330e-01 6.187567487359046936e-02 -7.919880002737045288e-02 -7.695544511079788208e-02 2.895847856998443604e-01 -1.955882832407951355e-02 -7.565409690141677856e-02 6.695956736803054810e-02 -3.018194139003753662e-01 2.073641419410705566e-01 1.301955431699752808e-01 -2.613047063350677490e-01 1.175712123513221741e-01 3.100435733795166016e-01 -2.065509259700775146e-01 3.388633951544761658e-02 1.870546191930770874e-01 -2.201241105794906616e-01
[truncated: 3,266,430 more chars]
