# Supplementary material for: The Language of Innovation
Source: PLoS One. 2020 Apr 30;15(4):e0230107. doi: 10.1371/journal.pone.0230107 (PMC7194493; doi:10.1371/journal.pone.0230107)
Supplement: S18 File — (GZ) [file pone.0230107.s018.tar.gz › 1996-2000/V2Run_13_VS_4500_embeddings1996-2000ED32.txt]

4.638785868883132935e-02 -2.533193230628967285e-01 1.097571998834609985e-01 -1.620402932167053223e-01 -1.473118960857391357e-01 2.117448672652244568e-02 -1.571585834026336670e-01 1.943919658660888672e-01 -2.033890932798385620e-01 -1.903700977563858032e-01 7.905524224042892456e-02 -2.780863642692565918e-01 -2.031946927309036255e-01 9.000176191329956055e-02 6.476319860666990280e-03 1.271206699311733246e-02 -1.591345369815826416e-01 -2.885773777961730957e-01 2.249142974615097046e-01 1.219007745385169983e-01 3.448526933789253235e-02 -8.605660498142242432e-02 -1.794008910655975342e-01 -4.111200571060180664e-01 -6.684642285108566284e-02 1.314741224050521851e-01 2.866185307502746582e-01 -1.504178792238235474e-01 -1.276011765003204346e-01 -1.323402374982833862e-01 -2.219216711819171906e-02 -2.351417839527130127e-01
1.324217468500137329e-01 -3.093085885047912598e-01 1.005965322256088257e-01 -1.056915521621704102e-01 -1.097775325179100037e-01 7.581714540719985962e-02 -3.318685591220855713e-01 2.481485605239868164e-01 -5.305613949894905090e-02 1.558286249637603760e-01 -7.278943061828613281e-02 -1.361940205097198486e-01 -1.771072149276733398e-01 1.850187480449676514e-01 -2.667455375194549561e-02 -4.114305600523948669e-02 -3.292692899703979492e-01 6.945918500423431396e-02 3.976775109767913818e-01 -2.019710689783096313e-01 -7.424381375312805176e-02 2.643196582794189453e-01 7.395388185977935791e-02 -1.206505596637725830e-01 1.136965528130531311e-01 1.677246578037738800e-02 9.260481595993041992e-02 -2.638899348676204681e-02 -2.877239882946014404e-01 1.366039365530014038e-01 1.227467432618141174e-01 1.022872105240821838e-01
3.020774200558662415e-02 -4.390266910195350647e-02 -8.175661414861679077e-02 -5.242870375514030457e-02 -6.516820192337036133e-02 1.381308138370513916e-01 -3.536718785762786865e-01 7.309016585350036621e-02 -9.123203158378601074e-02 -6.382878869771957397e-02 2.469131946563720703e-01 1.080887671560049057e-02 -3.399457931518554688e-01 2.154380381107330322e-01 -1.619548797607421875e-01 -1.378515809774398804e-01 -6.563786417245864868e-02 2.219560444355010986e-01 -1.518624275922775269e-02 -3.865960985422134399e-02 5.580750852823257446e-02 4.150953516364097595e-02 -1.452124416828155518e-01 6.515357643365859985e-02 2.232507914304733276e-01 -1.542391180992126465e-01 3.516279458999633789e-01 -4.242013692855834961e-01 -1.623658239841461182e-01 -9.481423348188400269e-02 -2.853120677173137665e-02 -2.333057522773742676e-01
1.914739459753036499e-01 -9.882012009620666504e-02 1.704767942428588867e-01 4.494089260697364807e-02 -1.653185673058032990e-02 -8.401133865118026733e-02 -1.900056153535842896e-01 -1.157853156328201294e-01 -7.652923464775085449e-02 -1.471554189920425415e-01 9.595334529876708984e-02 1.574003398418426514e-01 -2.727676928043365479e-01 2.362183630466461182e-01 3.440798446536064148e-02 1.686004251241683960e-01 -2.097248584032058716e-01 2.460079342126846313e-01 -4.075597506016492844e-03 2.410955131053924561e-01 1.924382522702217102e-02 -1.575129181146621704e-01 1.517621129751205444e-01 -1.696186065673828125e-01 -1.535610854625701904e-01 2.825790345668792725e-01 2.513505518436431885e-01 -1.647717803716659546e-01 -1.076910942792892456e-01 -1.903033852577209473e-01 -1.526269912719726562e-01 -3.739630877971649170e-01
6.270918995141983032e-02 -3.540870845317840576e-01 -4.358869045972824097e-02 -2.199741154909133911e-01 -9.050109982490539551e-02 2.878129482269287109e-01 2.697216905653476715e-02 2.554749697446823120e-02 -1.626714169979095459e-01 -2.618355154991149902e-01 5.598494037985801697e-02 -8.503665216267108917e-03 -2.506918013095855713e-01 1.809922009706497192e-01 6.319433450698852539e-02 7.025591284036636353e-02 -1.665296405553817749e-01 1.726263016462326050e-01 4.036094993352890015e-02 -9.327514469623565674e-02 -1.271107047796249390e-01 1.258346736431121826e-01 -1.616186201572418213e-01 -1.848032474517822266e-01 1.713102161884307861e-01 -2.517572790384292603e-02 2.151064425706863403e-01 -7.052292674779891968e-02 -3.746807873249053955e-01 -2.864240705966949463e-01 -1.424974799156188965e-01 -2.028631567955017090e-01
1.802777200937271118e-01 -1.532935947179794312e-01 -1.150711178779602051e-01 -2.359262108802795410e-01 -1.957242041826248169e-01 -4.677572846412658691e-02 1.984825124964118004e-03 3.845401108264923096e-02 -2.345797717571258545e-01 -4.813497886061668396e-02 1.721833050251007080e-01 -8.452057838439941406e-02 -4.857280254364013672e-01 1.081694290041923523e-01 -2.910960912704467773e-01 -1.102045848965644836e-01 -2.432220727205276489e-01 9.925428777933120728e-02 -1.772851496934890747e-01 -5.789248645305633545e-02 1.744216680526733398e-01 3.119262754917144775e-01 -1.312551647424697876e-01 -1.415347605943679810e-01 6.508863717317581177e-02 1.687516644597053528e-02 8.910531550645828247e-02 -1.405374407768249512e-01 -1.436609774827957153e-01 -8.146253973245620728e-02 5.275414139032363892e-02 -2.518530189990997314e-01
1.893711984157562256e-01 -3.075808584690093994e-01 -1.491966545581817627e-01 1.211011931300163269e-01 -8.144298940896987915e-02 -1.147830951958894730e-02 -1.138494014739990234e-01 2.844994664192199707e-01 -1.458203047513961792e-01 7.121822983026504517e-02 9.826719015836715698e-02 -1.852397620677947998e-01 -3.955219686031341553e-01 2.589311003684997559e-01 -1.576608270406723022e-01 -1.221766397356987000e-01 -1.447529494762420654e-01 2.387325316667556763e-01 -2.737810462713241577e-02 1.420913934707641602e-01 -8.109393715858459473e-02 9.906350076198577881e-02 -2.681391835212707520e-01 -1.603066772222518921e-01 -1.352644860744476318e-01 -5.827692523598670959e-02 -3.866397961974143982e-02 -1.387384836561977863e-04 -2.175319045782089233e-01 -9.887415915727615356e-02 -2.604394555091857910e-01 -1.933465749025344849e-01
1.400983780622482300e-01 -1.544058918952941895e-01 1.124840006232261658e-01 -8.549526333808898926e-02 -2.471352517604827881e-01 1.695374846458435059e-01 -2.963981032371520996e-01 2.721937894821166992e-01 -2.353754788637161255e-01 -3.520277142524719238e-02 -5.863994359970092773e-02 -2.769869519397616386e-03 -2.993246018886566162e-01 -6.967992335557937622e-02 -2.012319266796112061e-01 -2.311957627534866333e-01 -3.519453853368759155e-02 2.377122789621353149e-01 -7.198510318994522095e-02 3.088113665580749512e-01 8.638893067836761475e-02 2.119605243206024170e-01 -2.091727256774902344e-01 -2.970652580261230469e-01 9.470180422067642212e-02 8.305393159389495850e-02 5.980309098958969116e-02 -4.809652641415596008e-02 -1.580089777708053589e-01 -1.534203439950942993e-01 -1.045287549495697021e-01 -1.116038486361503601e-01
1.199736893177032471e-01 -1.821365654468536377e-01 -1.491141766309738159e-01 -2.174055129289627075e-01 1.325580924749374390e-01 6.144215911626815796e-02 -2.340961843729019165e-01 3.911503553390502930e-01 1.142028421163558960e-01 -1.622207313776016235e-01 -1.297663897275924683e-01 -3.807331621646881104e-02 -3.299476504325866699e-01 2.314345091581344604e-01 5.250420793890953064e-02 -2.921406328678131104e-01 -1.845094114542007446e-01 1.481462121009826660e-01 2.218974083662033081e-01 -5.949919112026691437e-03 -1.933495551347732544e-01 1.917306482791900635e-01 1.544444113969802856e-01 -5.194877833127975464e-02 -1.114091426134109497e-01 -1.418733410537242889e-02 2.267366051673889160e-01 -1.440200060606002808e-01 -3.839247301220893860e-02 -1.950565576553344727e-01 -8.429199457168579102e-02 -9.086830914020538330e-02
2.314396798610687256e-01 1.946310847997665405e-01 1.925495117902755737e-01 6.417844444513320923e-02 1.250653713941574097e-02 1.899709366261959076e-02 -4.244787395000457764e-01 6.577458232641220093e-02 -1.761770248413085938e-01 -2.660599052906036377e-01 4.493266716599464417e-02 -8.458405733108520508e-02 -4.390348196029663086e-01 1.344558894634246826e-01 1.459808200597763062e-01 2.166850566864013672e-01 -1.272738426923751831e-01 -3.688683360815048218e-02 -5.805361270904541016e-02 1.421296149492263794e-01 -2.752569876611232758e-02 8.038234896957874298e-03 -6.737530976533889771e-02 -2.865262329578399658e-01 -1.292548775672912598e-01 1.215766444802284241e-01 3.754795994609594345e-03 -5.572670698165893555e-02 -1.660425066947937012e-01 -2.834427356719970703e-01 -1.358050107955932617e-01 -5.188950151205062866e-02
1.305759549140930176e-01 -1.544415056705474854e-01 1.686505377292633057e-01 -5.044961720705032349e-02 -3.576248418539762497e-03 -1.449804902076721191e-01 -2.008148580789566040e-01 -2.703573741018772125e-02 -1.691754907369613647e-01 -2.516463696956634521e-01 1.067666485905647278e-01 -2.188759446144104004e-01 -3.449702262878417969e-01 1.917815208435058594e-01 -2.593577504158020020e-01 -2.878368459641933441e-02 -1.347105950117111206e-01 2.540992200374603271e-01 -1.782840937376022339e-01 5.843123793601989746e-02 -1.503084897994995117e-01 2.425120025873184204e-01 -1.796452254056930542e-01 4.000456631183624268e-02 3.731214627623558044e-02 -1.714034676551818848e-01 2.327784746885299683e-01 -1.116651296615600586e-01 -2.241733372211456299e-01 -1.779852658510208130e-01 -2.033714056015014648e-01 -1.923006623983383179e-01
2.518407106399536133e-01 -1.869669854640960693e-01 -1.068748310208320618e-01 -3.331272676587104797e-02 -1.483512967824935913e-01 -1.162439882755279541e-01 -2.300860583782196045e-01 3.099685311317443848e-01 -3.350400030612945557e-01 -5.604458972811698914e-02 -7.177200913429260254e-02 -1.551504731178283691e-01 -3.743015527725219727e-01 3.571500256657600403e-02 3.594296798110008240e-02 -1.516469568014144897e-01 -7.325088232755661011e-02 1.643474847078323364e-01 -3.608126565814018250e-02 1.818607188761234283e-02 -2.199726924300193787e-02 2.409353852272033691e-01 -2.966870665550231934e-01 -1.692056953907012939e-01 1.577835232019424438e-01 4.244837909936904907e-02 8.093759417533874512e-02 -2.011885792016983032e-01 -2.640712559223175049e-01 3.475924581289291382e-02 -1.461027860641479492e-01 -1.380443871021270752e-01
3.587832441553473473e-03 -1.087567135691642761e-01 3.145870193839073181e-02 -1.084835678339004517e-01 -7.024919241666793823e-02 -8.905676007270812988e-02 -9.605725854635238647e-02 2.097297310829162598e-01 -1.154500171542167664e-01 4.891788959503173828e-02 -6.444956362247467041e-02 -3.473301827907562256e-01 -2.158484607934951782e-01 1.649166047573089600e-01 -2.542636990547180176e-01 -3.108589947223663330e-01 -2.776003777980804443e-01 3.822942823171615601e-02 1.615793853998184204e-01 1.339546144008636475e-01 -1.843006014823913574e-01 1.710043996572494507e-01 -1.915715076029300690e-02 8.358463644981384277e-02 4.533856362104415894e-02 1.595856696367263794e-01 1.764684021472930908e-01 -2.865215539932250977e-01 -3.403340578079223633e-01 -1.589818745851516724e-01 1.894320994615554810e-01 -1.511702090501785278e-01
2.466186881065368652e-01 -1.903602927923202515e-01 1.322937458753585815e-01 -2.659053206443786621e-01 -3.767566382884979248e-01 4.032545909285545349e-02 -3.790249526500701904e-01 2.921632528305053711e-01 -8.219508826732635498e-02 -4.857345484197139740e-03 -1.081706508994102478e-01 4.565853159874677658e-03 -4.072253406047821045e-02 1.370404362678527832e-01 -1.507798135280609131e-01 -2.776850461959838867e-01 -1.038038879632949829e-01 -1.747560799121856689e-01 1.537567377090454102e-01 2.632767893373966217e-02 -1.793106347322463989e-01 4.819857422262430191e-03 1.239708531647920609e-02 -9.182070195674896240e-02 -1.895115077495574951e-01 -7.735516130924224854e-02 -6.991335749626159668e-02 -2.618273198604583740e-01 -2.706958949565887451e-01 -5.993999913334846497e-02 2.359586767852306366e-02 -6.469491869211196899e-02
-6.248671934008598328e-02 -1.141039133071899414e-01 -4.411367699503898621e-02 -2.730670869350433350e-01 -4.224381968379020691e-02 1.556558907032012939e-01 -2.625752687454223633e-01 -7.245465368032455444e-02 -3.060550391674041748e-01 -8.429174870252609253e-02 -5.445659626275300980e-03 -6.458752788603305817e-03 -3.434047698974609375e-01 -5.113428086042404175e-02 1.151813492178916931e-01 -2.205709517002105713e-01 -2.911305427551269531e-01 -1.237687841057777405e-01 -2.449560463428497314e-01 -3.648734837770462036e-02 -2.175559662282466888e-02 -1.208464205265045166e-01 8.423845469951629639e-02 -2.149507105350494385e-01 3.701812401413917542e-02 -3.139163553714752197e-02 -2.934450842440128326e-02 -1.800716519355773926e-01 -4.880187511444091797e-01 -7.188205420970916748e-02 -1.079302206635475159e-01 5.138802155852317810e-02
-7.130591571331024170e-02 -1.296582072973251343e-01 1.579176783561706543e-01 -9.138716012239456177e-02 -2.370522767305374146e-01 -1.540045887231826782e-01 -1.661197543144226074e-01 1.601685881614685059e-01 -2.444891333580017090e-01 8.594281226396560669e-02 2.930268943309783936e-01 -1.346444487571716309e-01 -3.837239742279052734e-01 -7.121641933917999268e-02 -3.558575361967086792e-02 -1.481170058250427246e-01 -1.752291619777679443e-01 2.713714241981506348e-01 2.996555715799331665e-02 1.003967076539993286e-01 -1.989322528243064880e-02 6.629371643066406250e-02 -2.996588647365570068e-01 -4.054462313652038574e-01 1.715995669364929199e-01 -2.193639427423477173e-02 8.325535058975219727e-02 1.115950271487236023e-01 -5.488774552941322327e-02 -1.651720255613327026e-01 -6.615056842565536499e-02 -8.183691650629043579e-02
1.135489642620086670e-01 -4.023842513561248779e-02 4.480388015508651733e-02 2.673840383067727089e-03 -1.208133175969123840e-01 -1.412260830402374268e-01 -5.862988829612731934e-01 -1.178401112556457520e-01 -1.326024383306503296e-01 -1.790335476398468018e-01 5.761186033487319946e-02 -5.268039926886558533e-02 -4.316954314708709717e-01 4.178339242935180664e-02 1.338493376970291138e-01 2.102272957563400269e-01 -1.008730605244636536e-01 1.333475410938262939e-01 2.766241729259490967e-01 -1.519646048545837402e-01 -8.165708184242248535e-02 1.778886020183563232e-01 -5.181467160582542419e-02 -1.973675936460494995e-01 -8.536813408136367798e-02 2.274019867181777954e-01 2.244600653648376465e-02 3.219549730420112610e-02 -9.060432016849517822e-02 -6.156123243272304535e-03 -7.771532982587814331e-02 -5.479552969336509705e-02
5.891637876629829407e-02 -1.916783154010772705e-01 1.119470223784446716e-01 -2.437198609113693237e-01 -1.202166751027107239e-01 -1.760911941528320312e-02 -3.154952228069305420e-01 2.553804814815521240e-01 2.958675846457481384e-02 -5.291283503174781799e-02 -7.343537360429763794e-02 -2.214547097682952881e-01 -1.956937164068222046e-01 1.759451776742935181e-01 -1.067335084080696106e-01 -3.134921789169311523e-01 -2.853353023529052734e-01 -2.392769753932952881e-01 -8.026289194822311401e-02 -3.256253004074096680e-01 -1.702965199947357178e-01 9.068314731121063232e-02 2.803745307028293610e-02 -2.605204582214355469e-01 -9.123787283897399902e-02 9.038727730512619019e-02 -2.339016348123550415e-01 -5.179250612854957581e-02 -8.946019411087036133e-02 -6.775451451539993286e-02 -7.352070510387420654e-02 -1.496514230966567993e-01
1.873458921909332275e-01 -1.188747510313987732e-01 -2.711645141243934631e-02 8.767874538898468018e-02 -1.228457614779472351e-01 1.528344750404357910e-01 -3.629598021507263184e-01 1.258199512958526611e-01 -1.105693727731704712e-02 5.541963130235671997e-02 1.519022788852453232e-02 -1.844150722026824951e-01 -1.873376071453094482e-01 2.330536544322967529e-01 -2.703296542167663574e-01 -2.316372245550155640e-01 -4.400849342346191406e-01 -7.960689067840576172e-02 -9.009687229990959167e-03 6.127678975462913513e-02 1.260787397623062134e-01 5.170781910419464111e-02 -1.887708902359008789e-02 1.476710289716720581e-01 5.565254762768745422e-02 3.038731813430786133e-01 -1.007662154734134674e-02 -2.410310655832290649e-01 -1.435187608003616333e-01 -1.467816680669784546e-01 2.396010905504226685e-01 -7.060997933149337769e-02
2.682479918003082275e-01 4.023509472608566284e-02 2.969912886619567871e-01 1.114902794361114502e-01 -2.060421183705329895e-02 -2.807453274726867676e-01 -4.456989169120788574e-01 -2.647345513105392456e-02 -1.297016888856887817e-01 -9.945065528154373169e-02 -1.343752519460394979e-04 -6.467371433973312378e-02 -1.371651589870452881e-01 2.089843600988388062e-01 -1.786991767585277557e-02 1.932068914175033569e-01 2.572568878531455994e-02 2.974785491824150085e-02 8.967535197734832764e-02 2.583082616329193115e-01 -8.595325797796249390e-02 3.984934091567993164e-02 -7.139510661363601685e-02 -3.501292765140533447e-01 -1.643320024013519287e-01 5.408460646867752075e-02 1.210129857063293457e-01 -1.427897959947586060e-01 -2.156629562377929688e-01 -8.929449319839477539e-02 -1.893508285284042358e-01 -2.188389748334884644e-01
2.592285275459289551e-01 -1.940156221389770508e-01 1.985199451446533203e-01 5.274776834994554520e-03 -1.001447718590497971e-02 -1.939882934093475342e-01 -3.721513450145721436e-01 -1.471984684467315674e-01 -2.141444236040115356e-01 -4.312613606452941895e-02 -8.638007193803787231e-02 -1.597720831632614136e-01 -3.823106884956359863e-01 1.083622351288795471e-01 -6.050456687808036804e-02 1.335945576429367065e-01 -7.334599643945693970e-02 -3.561034426093101501e-02 -7.728152722120285034e-02 1.579856425523757935e-01 -3.090028837323188782e-02 -1.091743707656860352e-01 1.427800301462411880e-02 -2.718892395496368408e-01 -2.458825111389160156e-01 3.383907675743103027e-01 1.713617593050003052e-01 -1.142252013087272644e-01 -9.855193644762039185e-02 -1.492610871791839600e-01 4.977003671228885651e-03 -1.540461778640747070e-01
3.979202732443809509e-02 -7.132828980684280396e-02 -2.093641757965087891e-01 -1.562880873680114746e-01 -3.526198267936706543e-01 1.036892086267471313e-01 -1.584382206201553345e-01 1.672249287366867065e-01 1.479678303003311157e-01 -1.036540046334266663e-01 1.784832216799259186e-02 -2.170391976833343506e-01 -1.932243704795837402e-01 5.532366037368774414e-02 1.001023873686790466e-01 -3.051427192986011505e-02 -1.803491413593292236e-01 -1.827160827815532684e-03 -1.584018766880035400e-01 -7.003978639841079712e-02 -5.501346662640571594e-02 1.101738587021827698e-01 3.917974978685379028e-02 -1.603026539087295532e-01 3.536771833896636963e-01 2.409427613019943237e-01 2.379265427589416504e-02 -2.591358721256256104e-01 -4.556934833526611328e-01 -1.092515289783477783e-01 -1.701136082410812378e-01 -3.445300832390785217e-02
3.263191580772399902e-01 -9.836042672395706177e-02 1.012598816305398941e-02 -9.185060113668441772e-02 -1.610834598541259766e-01 -2.178217619657516479e-01 -1.283931136131286621e-01 -1.955831646919250488e-01 -6.140372715890407562e-03 5.899206548929214478e-02 -1.027212515473365784e-01 5.701806396245956421e-02 -3.613942563533782959e-01 2.267431765794754028e-01 -2.802720479667186737e-02 7.246863842010498047e-02 -4.138442575931549072e-01 1.175872385501861572e-01 1.613104045391082764e-01 1.173105910420417786e-01 8.420494943857192993e-02 -9.454853832721710205e-02 1.277265399694442749e-01 -7.214483618736267090e-02 -1.130634769797325134e-01 2.065434455871582031e-01 2.837247252464294434e-01 4.239169135689735413e-02 -3.013467192649841309e-01 4.985035210847854614e-02 -1.913602352142333984e-01 1.082344800233840942e-01
1.154020875692367554e-01 -7.884978502988815308e-02 4.107278212904930115e-02 -1.013648062944412231e-01 -8.865644037723541260e-02 3.897219523787498474e-02 -1.914191544055938721e-01 1.654400974512100220e-01 9.993722289800643921e-02 -5.746869370341300964e-02 -3.547416627407073975e-01 2.063213139772415161e-01 -2.132388651371002197e-01 2.848536074161529541e-01 -1.170286387205123901e-01 -1.503738611936569214e-01 -3.502465486526489258e-01 3.641533851623535156e-02 8.819710463285446167e-02 -9.646646678447723389e-02 -2.455434501171112061e-01 9.658426791429519653e-02 -1.047607511281967163e-02 -2.222840040922164917e-01 6.553263962268829346e-02 2.316143363714218140e-01 1.588582396507263184e-01 -3.531981706619262695e-01 -1.435322463512420654e-01 -1.495294570922851562e-01 -1.922891438007354736e-01 4.907806217670440674e-02
-1.288125365972518921e-01 -2.773701250553131104e-01 -1.324833482503890991e-01 -5.234425887465476990e-02 -1.450126022100448608e-01 -4.139010608196258545e-02 -2.975632548332214355e-01 -5.721553042531013489e-02 -1.815422922372817993e-01 -1.395196318626403809e-01 3.527332795783877373e-03 -4.656663537025451660e-02 -3.453783988952636719e-01 8.217160403728485107e-02 -3.328478634357452393e-01 -1.408020257949829102e-01 -3.599987030029296875e-01 1.849709898233413696e-01 -7.191607728600502014e-03 4.706757143139839172e-02 -2.078697085380554199e-01 2.027933597564697266e-01 -1.194384172558784485e-01 -1.430079936981201172e-01 1.281094402074813843e-01 3.304298222064971924e-02 1.446664631366729736e-01 -8.122577518224716187e-02 -1.886807531118392944e-01 -9.102082997560501099e-02 -2.801259160041809082e-01 -8.859342336654663086e-02
1.842486262321472168e-01 -3.827241063117980957e-01 -7.674262672662734985e-02 -1.914890408515930176e-01 -5.684163793921470642e-02 6.168607622385025024e-03 -3.460285663604736328e-01 2.035518884658813477e-01 -2.956377863883972168e-01 -1.797600984573364258e-01 1.304101049900054932e-01 -2.682858407497406006e-01 -2.918520011007785797e-02 2.924982011318206787e-01 6.653989851474761963e-02 -1.318024247884750366e-01 -8.121966570615768433e-02 7.048001885414123535e-02 -4.312876611948013306e-02 6.336545199155807495e-02 1.216667070984840393e-01 -4.672124981880187988e-02 -1.052057221531867981e-01 6.112033873796463013e-02 -1.888914406299591064e-01 -1.419413685798645020e-01 -2.107205800712108612e-03 -1.225807666778564453e-01 -1.629670262336730957e-01 -2.223423868417739868e-01 -2.595275267958641052e-02 -3.145130276679992676e-01
1.213363930583000183e-01 -2.078005075454711914e-01 3.350748494267463684e-02 -6.327680312097072601e-03 -1.144033372402191162e-01 2.291647903621196747e-02 -3.288765251636505127e-01 2.036481350660324097e-01 2.152736112475395203e-02 1.328597217798233032e-01 1.482132077217102051e-01 -3.299416303634643555e-01 -3.708840310573577881e-01 1.697366982698440552e-01 1.114503666758537292e-01 -1.131893321871757507e-01 -4.357642307877540588e-02 -6.729281973093748093e-03 -1.797717511653900146e-01 -2.020027488470077515e-01 2.203996777534484863e-01 3.317105397582054138e-02 -2.753491103649139404e-01 2.045504003763198853e-02 2.701892890036106110e-02 -4.295146465301513672e-02 -2.062360942363739014e-02 -1.344910115003585815e-01 -9.483616799116134644e-02 -2.009854167699813843e-01 -3.466616868972778320e-01 -2.133432775735855103e-01
5.320935323834419250e-02 -3.009893298149108887e-01 2.908746898174285889e-02 -1.101186275482177734e-01 -6.402339786291122437e-02 -2.504239380359649658e-01 -1.663802713155746460e-01 1.898755133152008057e-01 -1.995418369770050049e-01 2.721660397946834564e-02 1.967391520738601685e-01 -6.224656850099563599e-02 -4.212489724159240723e-01 3.199248611927032471e-01 3.661021590232849121e-02 -9.842325747013092041e-02 -1.511830091476440430e-01 1.516142338514328003e-01 -2.878217957913875580e-02 -1.599034992977976799e-03 8.960115909576416016e-02 1.762675642967224121e-01 -3.326260745525360107e-01 -6.699723005294799805e-02 -3.138059377670288086e-02 5.257098749279975891e-02 -4.406083375215530396e-02 -1.883155852556228638e-02 -3.631722629070281982e-01 -7.781346887350082397e-02 -1.886561065912246704e-01 -9.274080395698547363e-02
-9.202824532985687256e-02 -1.513994783163070679e-01 -1.466582268476486206e-01 -1.293745264410972595e-02 -2.323701232671737671e-01 4.333360493183135986e-02 -2.212047129869461060e-01 3.348895311355590820e-01 -1.923677772283554077e-01 -5.622638761997222900e-02 5.349920317530632019e-02 -7.345777750015258789e-02 -1.453931480646133423e-01 2.199158519506454468e-01 2.036176621913909912e-02 -2.645489387214183807e-02 -3.244010508060455322e-01 8.483109623193740845e-02 2.663415111601352692e-02 -3.988240379840135574e-03 4.108203202486038208e-02 2.323132604360580444e-01 -3.926415443420410156e-01 -1.903524845838546753e-01 -1.369003653526306152e-01 -8.132177591323852539e-02 1.206060200929641724e-01 -1.351944506168365479e-01 -3.391207754611968994e-01 -7.729125022888183594e-02 1.070572994649410248e-02 -2.691638767719268799e-01
2.988013327121734619e-01 -3.499441444873809814e-01 -2.784074516966938972e-03 -7.094722241163253784e-02 1.038920208811759949e-01 -1.222340166568756104e-01 -2.482554167509078979e-01 2.243895083665847778e-01 -3.353938758373260498e-01 1.075777504593133926e-02 2.332896888256072998e-01 -2.224318832159042358e-01 -2.122502177953720093e-01 2.934322655200958252e-01 4.779525101184844971e-02 -4.834852367639541626e-02 -1.271554827690124512e-01 3.395673036575317383e-01 1.447796635329723358e-02 -4.181559756398200989e-02 8.291738480329513550e-02 4.848515614867210388e-02 -1.195384785532951355e-01 -1.376164406538009644e-01 8.261656761169433594e-02 -1.852347254753112793e-01 -8.188773691654205322e-02 -2.028350681066513062e-01 -9.865533560514450073e-02 -1.627353392541408539e-02 -1.150552108883857727e-01 -7.150694727897644043e-02
4.249162599444389343e-02 1.149345859885215759e-01 5.712734907865524292e-02 2.207663804292678833e-01 -9.310007840394973755e-02 2.386772446334362030e-02 -1.830864399671554565e-01 8.266010880470275879e-02 1.137572005391120911e-01 -4.097251594066619873e-02 3.203942999243736267e-02 -1.230969373136758804e-02 -4.351596236228942871e-01 2.537122368812561035e-01 -8.451491594314575195e-03 -3.025646209716796875e-01 1.681955009698867798e-01 1.959840059280395508e-01 -4.342274367809295654e-02 -4.571498185396194458e-02 1.319647729396820068e-01 1.016592159867286682e-01 1.351985931396484375e-01 -4.879522025585174561e-01 -1.329850405454635620e-01 1.134812608361244202e-01 2.554171681404113770e-01 -7.900545001029968262e-02 -1.399250030517578125e-01 -3.169874474406242371e-02 8.961733430624008179e-02 1.917975544929504395e-01
2.086602151393890381e-01 7.073388248682022095e-02 1.210808530449867249e-01 -3.424602150917053223e-01 -2.126099765300750732e-01 -1.540746074169874191e-02 -8.475203812122344971e-02 6.269098073244094849e-02 -1.468202620744705200e-01 -6.933624297380447388e-02 -3.934067487716674805e-02 -3.506157547235488892e-02 -1.371553391218185425e-01 1.716186553239822388e-01 1.668317466974258423e-01 -3.083117604255676270e-01 -3.370360136032104492e-01 6.222814321517944336e-02 2.760331928730010986e-01 2.629688009619712830e-02 6.525075435638427734e-02 -1.363518685102462769e-01 2.414654642343521118e-01 -3.000625073909759521e-01 1.199230998754501343e-01 3.631367534399032593e-02 -2.956494921818375587e-03 -1.075580865144729614e-01 9.958692640066146851e-02 -2.913980185985565186e-01 -1.773552745580673218e-01 -2.087181657552719116e-01
1.513645201921463013e-01 -1.814820468425750732e-01 1.045369431376457214e-01 -4.604532569646835327e-02 -2.057690769433975220e-01 7.255009561777114868e-02 -2.271295487880706787e-01 1.138443350791931152e-01 -1.749680638313293457e-01 5.877090990543365479e-02 6.871587783098220825e-02 4.806948453187942505e-02 -3.693323135375976562e-01 9.901585429906845093e-02 -8.633951842784881592e-02 -1.345796138048171997e-01 -2.329054474830627441e-01 4.632882028818130493e-02 -9.231066703796386719e-02 1.677669771015644073e-02 1.965122483670711517e-02 1.620900183916091919e-01 -4.941709935665130615e-01 -2.738964855670928955e-01 -1.110905595123767853e-02 -2.905149944126605988e-02 1.317685395479202271e-01 -1.812500506639480591e-01 -3.176519274711608887e-01 2.325198054313659668e-02 -6.323783099651336670e-02 -1.958907693624496460e-01
5.176284164190292358e-02 7.595577836036682129e-02 1.899811066687107086e-02 -6.497549265623092651e-02 1.590186171233654022e-02 3.058973699808120728e-02 -2.530336081981658936e-01 4.298639893531799316e-01 -1.158978119492530823e-01 7.314363867044448853e-02 7.182134687900543213e-02 -1.147334873676300049e-01 -1.705359369516372681e-01 4.098671674728393555e-02 9.112025797367095947e-02 -2.918157875537872314e-01 -7.413028180599212646e-02 1.061003208160400391e-01 -1.546030640602111816e-01 -7.875772565603256226e-02 1.590623408555984497e-01 2.321682274341583252e-01 -2.666048109531402588e-01 -9.597737342119216919e-02 -3.344401717185974121e-02 2.261394448578357697e-02 1.723783016204833984e-01 -2.495767623186111450e-01 -2.631746828556060791e-01 -2.910482585430145264e-01 -1.018383055925369263e-01 -3.336479365825653076e-01
3.073635399341583252e-01 -7.971627637743949890e-03 6.719271093606948853e-02 -1.875399351119995117e-01 -5.808432027697563171e-02 -3.023303747177124023e-01 -2.319221347570419312e-01 -1.854274980723857880e-02 1.579993963241577148e-01 1.733194887638092041e-01 9.593942016363143921e-02 3.078957274556159973e-02 -2.080615609884262085e-01 1.298553198575973511e-01 4.914354532957077026e-02 -2.773881256580352783e-01 -3.653453290462493896e-01 1.471898257732391357e-01 1.428734809160232544e-01 6.488847732543945312e-02 -8.967758715152740479e-02 -6.003966927528381348e-02 2.219317406415939331e-01 -3.993053734302520752e-01 5.624282732605934143e-02 8.574823290109634399e-02 1.578539796173572540e-02 -1.610230207443237305e-01 -1.284613013267517090e-01 -1.161395013332366943e-01 6.458811461925506592e-02 -2.030644416809082031e-01
2.845306508243083954e-02 -3.209014832973480225e-01 6.775696575641632080e-02 1.016856506466865540e-01 -4.137419462203979492e-01 -5.556511878967285156e-02 8.993144333362579346e-02 1.552861034870147705e-01 -1.718722432851791382e-01 -9.007615596055984497e-02 1.776524335145950317e-01 -1.507553309202194214e-01 -2.192841768264770508e-01 1.592734158039093018e-01 -9.759600460529327393e-02 -2.218009382486343384e-01 -2.210258394479751587e-01 3.642356693744659424e-01 3.575740754604339600e-02 6.068874523043632507e-02 -5.863856896758079529e-02 4.293075576424598694e-02 -3.142312467098236084e-01 -1.746562421321868896e-01 6.531804800033569336e-02 8.745562285184860229e-02 1.647210121154785156e-01 -1.262666732072830200e-01 -1.777614206075668335e-01 1.007026806473731995e-01 -3.448382019996643066e-02 -1.782274544239044189e-01
1.534294933080673218e-01 -6.404109299182891846e-02 1.337580233812332153e-01 1.748298555612564087e-01 -2.744567692279815674e-01 -1.309339851140975952e-01 -5.081992223858833313e-02 1.464553624391555786e-01 -7.923951745033264160e-02 -1.530272066593170166e-01 1.136389300227165222e-01 -5.188281089067459106e-02 -1.643961369991302490e-01 2.235650271177291870e-02 2.277947515249252319e-01 -1.773131191730499268e-01 -4.630727320909500122e-02 -1.036480814218521118e-02 3.887036740779876709e-01 -2.626739442348480225e-01 -2.057911083102226257e-02 1.689161807298660278e-01 2.064752876758575439e-01 -2.184543609619140625e-01 7.230044901371002197e-02 -2.610635757446289062e-01 1.779548525810241699e-01 5.886249989271163940e-02 7.175275683403015137e-02 -1.736007481813430786e-01 -2.573289275169372559e-01 -3.155512809753417969e-01
1.603834033012390137e-01 -1.629825234413146973e-01 1.796407699584960938e-01 5.421395227313041687e-02 -3.317382633686065674e-01 -3.645723313093185425e-02 -1.614078730344772339e-01 1.344211846590042114e-01 -4.299462437629699707e-01 -9.941359609365463257e-02 2.366089671850204468e-01 -1.010122299194335938e-01 -2.932039797306060791e-01 -3.333882242441177368e-02 2.046659402549266815e-02 -1.478696465492248535e-01 -2.936989665031433105e-01 2.738257944583892822e-01 -8.498144894838333130e-02 6.801839172840118408e-02 -6.971950829029083252e-02 1.015283688902854919e-01 -2.179043889045715332e-01 -1.203878670930862427e-01 -6.559757143259048462e-02 -3.248142078518867493e-02 3.121932595968246460e-02 8.389335125684738159e-02 -1.945864111185073853e-01 -1.704435981810092926e-02 -7.972368597984313965e-02 -2.803587019443511963e-01
9.734388440847396851e-02 1.600137352943420410e-01 1.581174433231353760e-01 2.128266642102971673e-04 -4.037238284945487976e-02 -6.670150905847549438e-02 -1.387752443552017212e-01 -1.430734246969223022e-01 -2.687989175319671631e-01 3.189900889992713928e-02 -1.116641536355018616e-01 -1.417467892169952393e-01 -4.389865398406982422e-01 2.145109325647354126e-01 -2.843099832534790039e-02 2.222858369350433350e-01 -3.377760052680969238e-01 4.165618494153022766e-02 1.865672320127487183e-01 2.508244514465332031e-01 7.158838957548141479e-02 2.729241363704204559e-02 1.208838671445846558e-01 -2.672100961208343506e-01 7.543276250362396240e-02 1.552658826112747192e-01 2.595573663711547852e-01 4.575104266405105591e-02 -1.232498511672019958e-01 3.615947440266609192e-02 -6.634644418954849243e-02 -2.715576589107513428e-01
2.853522896766662598e-01 -1.318401992321014404e-01 9.927013516426086426e-02 -1.762930899858474731e-01 -1.811334192752838135e-01 1.474713981151580811e-01 -1.549880355596542358e-01 3.120213150978088379e-01 4.503905028104782104e-02 8.542551100254058838e-02 -3.776716813445091248e-02 -2.719884812831878662e-01 -2.269243150949478149e-01 1.371537894010543823e-01 -2.415805906057357788e-01 -2.811348438262939453e-01 -5.783744528889656067e-02 -2.810802124440670013e-02 7.021200843155384064e-03 -1.460454612970352173e-01 -7.527226954698562622e-02 8.795450627803802490e-02 -3.157985396683216095e-03 -3.214250802993774414e-01 1.023669987916946411e-01 -2.060467451810836792e-01 -3.534974530339241028e-02 -3.015942573547363281e-01 -2.016715407371520996e-01 -5.624476075172424316e-02 1.188043802976608276e-01 -2.157698124647140503e-01
1.282017379999160767e-01 -1.541166603565216064e-01 1.694658249616622925e-01 -2.337278127670288086e-01 -5.296289920806884766e-02 1.849391609430313110e-01 -1.531888991594314575e-01 3.581471443176269531e-01 -7.776284217834472656e-02 -1.447508577257394791e-02 1.254795938730239868e-01 -1.163076609373092651e-01 -2.470984607934951782e-01 3.323510289192199707e-02 -2.391866147518157959e-01 -2.587029635906219482e-01 -2.319212406873703003e-01 -9.099651873111724854e-02 -2.994270808994770050e-02 8.067439496517181396e-02 -1.385744214057922363e-01 1.734154671430587769e-02 6.500067538581788540e-04 -2.088301330804824829e-01 5.388296395540237427e-02 -8.072238415479660034e-03 3.487965166568756104e-01 -4.054418206214904785e-01 7.186695188283920288e-02 -6.376510858535766602e-02 -1.815953254699707031e-01 -4.568515345454216003e-02
4.164964333176612854e-02 -1.899939477443695068e-01 -5.417785421013832092e-02 -6.631796061992645264e-02 -2.368948422372341156e-02 -1.026337817311286926e-01 -1.145726069808006287e-01 1.388742178678512573e-01 -3.022347092628479004e-01 -1.735206544399261475e-01 1.370798945426940918e-01 -2.764528691768646240e-01 -4.665694236755371094e-01 1.567786931991577148e-01 -1.203349828720092773e-01 -2.413994520902633667e-01 -1.275625228881835938e-01 2.352225929498672485e-01 -1.055429503321647644e-01 3.465127944946289062e-02 2.169854566454887390e-02 -1.202645450830459595e-01 -3.375725746154785156e-01 -4.667894914746284485e-02 -7.133699953556060791e-02 1.520879566669464111e-01 -5.274836719036102295e-02 -2.410871833562850952e-01 -1.857518702745437622e-01 -4.131050407886505127e-02 -1.600724756717681885e-01 -1.168951541185379028e-01
1.066183894872665405e-01 1.137239187955856323e-01 1.497504562139511108e-01 -2.267110906541347504e-02 -1.153668910264968872e-01 1.007274165749549866e-01 -5.285887122154235840e-01 -2.153271250426769257e-02 -2.100619673728942871e-01 -2.482800185680389404e-01 2.012049108743667603e-01 -2.324030995368957520e-01 -1.685572117567062378e-01 2.548691630363464355e-01 7.102509588003158569e-02 1.608039289712905884e-01 3.874111862387508154e-04 -3.263442218303680420e-02 1.670854389667510986e-01 2.049378305673599243e-01 -4.286977462470531464e-03 9.709237515926361084e-02 -1.292715687304735184e-02 -2.441033124923706055e-01 -1.962845921516418457e-01 2.784427404403686523e-01 1.345110833644866943e-01 -9.912250190973281860e-02 -1.428113430738449097e-01 -1.782498694956302643e-02 -1.219550613313913345e-02 -1.409962326288223267e-01
1.004482582211494446e-01 -1.462078243494033813e-01 1.514199748635292053e-02 1.046271026134490967e-01 -1.724451780319213867e-01 -1.012200489640235901e-02 -9.155320003628730774e-03 2.687631845474243164e-01 -1.864952147006988525e-01 -1.475965691497549415e-04 1.687687933444976807e-01 -1.345618367195129395e-01 -3.204966187477111816e-01 6.795322522521018982e-03 -1.357959210872650146e-01 5.145189166069030762e-02 -2.789972424507141113e-01 -7.034610211849212646e-02 -4.481510724872350693e-03 2.130998969078063965e-01 -2.737952396273612976e-02 2.682249248027801514e-01 -3.878306150436401367e-01 -2.586231827735900879e-01 6.814787536859512329e-02 1.853372603654861450e-01 -1.780246570706367493e-02 -1.550520211458206177e-01 -2.854611277580261230e-01 -9.783436357975006104e-02 -9.061518311500549316e-02 -2.629494965076446533e-01
1.505663822172209620e-04 -1.870388388633728027e-01 -1.138343289494514465e-01 -3.816344961524009705e-02 -3.539321944117546082e-02 6.263042241334915161e-02 -1.158999651670455933e-01 1.147111505270004272e-01 -1.021227240562438965e-01 5.483398959040641785e-02 8.287348598241806030e-02 -2.366968430578708649e-02 -3.511220514774322510e-01 -1.057265102863311768e-01 2.019228786230087280e-01 -2.577667124569416046e-02 -3.682494461536407471e-01 2.868525385856628418e-01 -1.416996717453002930e-01 -2.142775207757949829e-01 -8.700835704803466797e-02 7.569336146116256714e-02 1.464859545230865479e-01 -1.617181897163391113e-01 1.469240188598632812e-01 -9.308242052793502808e-02 -8.734627068042755127e-02 -1.479597091674804688e-01 -4.603757858276367188e-01 -2.463959753513336182e-01 -2.101726531982421875e-01 -2.589618042111396790e-02
2.767497003078460693e-01 3.431371599435806274e-02 1.824257671833038330e-01 -8.853767649270594120e-04 -6.356435269117355347e-02 1.605677604675292969e-02 -2.001531720161437988e-01 5.468804016709327698e-02 -8.320597559213638306e-02 5.037595517933368683e-03 3.643968328833580017e-02 -3.440056694671511650e-03 -1.284042000770568848e-01 2.292633205652236938e-01 -2.074325382709503174e-01 -1.309576779603958130e-01 -2.621044814586639404e-01 3.381963074207305908e-02 1.983631998300552368e-01 -2.255007028579711914e-01 -1.261787116527557373e-01 2.356925159692764282e-01 -4.190975129604339600e-01 -1.047499552369117737e-01 -8.513779193162918091e-02 6.454776227474212646e-02 2.010300382971763611e-02 -2.914344370365142822e-01 -2.076023072004318237e-01 -3.022691309452056885e-01 1.523664444684982300e-01 -1.775494515895843506e-01
2.887326180934906006e-01 6.405631452798843384e-02 3.479624912142753601e-02 -1.241749450564384460e-01 -5.387106910347938538e-02 -1.544079333543777466e-01 -3.139665424823760986e-01 1.091977860778570175e-02 5.921735614538192749e-02 2.799420058727264404e-01 -2.165601775050163269e-02 -5.568578094244003296e-02 -1.856748014688491821e-01 1.005633398890495300e-01 1.580045074224472046e-01 -2.331566363573074341e-01 -1.595606654882431030e-01 1.795561984181404114e-02 1.577034443616867065e-01 3.118685632944107056e-02 -1.207270994782447815e-01 1.406599134206771851e-01 2.148749381303787231e-01 -4.221140742301940918e-01 1.931429654359817505e-01 -6.432040780782699585e-02 1.673012673854827881e-01 -1.609279811382293701e-01 -2.899035811424255371e-01 -2.305412292480468750e-01 -9.743571281433105469e-02 -9.354004263877868652e-02
3.835989236831665039e-01 -7.001304626464843750e-02 1.673404686152935028e-02 -1.321863532066345215e-01 7.873371243476867676e-02 8.325905352830886841e-02 -3.324789404869079590e-01 2.267858982086181641e-01 1.788984388113021851e-01 -2.120888382196426392e-01 2.146612405776977539e-01 -2.688074111938476562e-01 -2.030901163816452026e-01 1.504026651382446289e-01 -2.783696949481964111e-01 -1.284415423870086670e-01 1.364992745220661163e-02 2.733097374439239502e-01 4.646667744964361191e-03 -8.169368654489517212e-02 -1.579054072499275208e-02 1.790530607104301453e-02 2.677926719188690186e-01 5.303793773055076599e-02 7.934271544218063354e-02 1.566374897956848145e-01 -8.786391466856002808e-03 -1.773049831390380859e-01 -1.892070621252059937e-01 2.686378359794616699e-02 -1.841626912355422974e-01 -1.116128712892532349e-01
5.123695358633995056e-03 -2.549390792846679688e-01 3.764966130256652832e-02 -1.688332557678222656e-01 -2.087277593091130257e-03 1.751659810543060303e-01 -1.634545177221298218e-01 6.348626315593719482e-02 -9.936305135488510132e-02 2.251660823822021484e-01 2.530996501445770264e-01 -1.663834601640701294e-01 -2.941166460514068604e-01 1.502176672220230103e-01 6.611946970224380493e-02 -2.087267637252807617e-01 -3.390783444046974182e-02 -1.488754525780677795e-02 3.267220854759216309e-01 -2.022825330495834351e-01 8.824465423822402954e-02 -1.424206048250198364e-01 -1.086837947368621826e-01 -4.050634503364562988e-01 -2.446793615818023682e-01 -1.708941459655761719e-01 6.690419465303421021e-02 -2.319541424512863159e-01 2.944649197161197662e-02 -1.421953886747360229e-01 1.124334633350372314e-01 -1.490876916795969009e-02
-5.362961813807487488e-02 2.731672227382659912e-01 -2.902748237829655409e-04 3.424777388572692871e-01 -3.807322680950164795e-01 -2.808830700814723969e-02 -1.967507600784301758e-01 8.503728359937667847e-02 4.705112054944038391e-02 1.139129102230072021e-01 6.453640013933181763e-02 -3.075628280639648438e-01 -1.567397266626358032e-01 1.661888659000396729e-01 -3.243300691246986389e-02 -1.136166751384735107e-01 -9.188024327158927917e-03 2.791411280632019043e-01 6.988608837127685547e-02 -8.925733715295791626e-02 2.547764219343662262e-02 -1.859851628541946411e-01 5.362410470843315125e-02 -3.428606390953063965e-01 6.152923405170440674e-02 2.446663230657577515e-01 -4.466929286718368530e-02 -3.257144242525100708e-02 -2.649978399276733398e-01 -2.075841128826141357e-01 -1.330430619418621063e-02 8.190402388572692871e-02
2.293192893266677856e-01 -5.901392921805381775e-02 2.295933961868286133e-01 1.220801100134849548e-01 -2.686762250959873199e-02 2.493626251816749573e-02 -3.359469771385192871e-01 -1.116102412343025208e-01 -7.552379369735717773e-02 1.428937190212309361e-03 -3.161565214395523071e-02 -9.309238195419311523e-02 -2.821686267852783203e-01 7.263243198394775391e-02 -6.179418042302131653e-02 3.015077114105224609e-01 -3.387973010540008545e-01 1.027335226535797119e-01 -3.387667983770370483e-02 1.800666600465774536e-01 5.462314933538436890e-02 -1.198768839240074158e-01 1.431649029254913330e-01 -1.527564972639083862e-01 -2.281928658485412598e-01 1.144810169935226440e-01 3.137377798557281494e-01 -9.397424012422561646e-02 -2.478808313608169556e-01 -1.380695551633834839e-01 -2.048106640577316284e-01 -1.991744786500930786e-01
2.479174435138702393e-01 -1.421579532325267792e-02 3.704303503036499023e-01 1.799779683351516724e-01 -5.796324461698532104e-02 -6.165317818522453308e-02 -6.839178502559661865e-02 1.988653838634490967e-01 1.249445080757141113e-01 1.578515581786632538e-02 -2.553026676177978516e-01 -9.387135505676269531e-02 -3.622372746467590332e-01 1.459273546934127808e-01 -1.418380811810493469e-02 1.462301760911941528e-01 -2.758296132087707520e-01 2.171784043312072754e-01 -8.564375340938568115e-02 3.238708674907684326e-01 7.211263477802276611e-02 -1.261078864336013794e-01 -5.133794993162155151e-02 -2.012177258729934692e-01 -1.193385850638151169e-02 7.560180127620697021e-02 1.203573644161224365e-01 9.205147624015808105e-03 -3.412904441356658936e-01 6.323944032192230225e-02 1.130506098270416260e-01 -1.068179844878613949e-03
3.244398236274719238e-01 -1.886954605579376221e-01 -1.727723926305770874e-01 -1.525275707244873047e-01 -1.221301406621932983e-01 -8.992566168308258057e-02 -3.737253323197364807e-02 1.070501282811164856e-01 -1.486885696649551392e-01 -8.203668147325515747e-02 1.010133251547813416e-01 -2.295893281698226929e-01 -2.812344133853912354e-01 3.707828521728515625e-01 -5.729772895574569702e-02 -1.219509318470954895e-01 -1.399601250886917114e-01 2.441088706254959106e-01 3.054930828511714935e-02 -9.063597023487091064e-02 2.271572202444076538e-01 2.831300534307956696e-02 -3.531901240348815918e-01 -1.177401021122932434e-01 -1.110325828194618225e-01 1.029874756932258606e-01 3.302427707239985466e-03 -5.411304160952568054e-02 -1.746898144483566284e-01 -1.191256120800971985e-01 -2.579630911350250244e-01 -1.649781018495559692e-01
9.829597547650337219e-03 7.485840469598770142e-02 3.474726155400276184e-02 -8.296269178390502930e-02 -3.285413980484008789e-02 7.548651657998561859e-03 -4.290384054183959961e-01 1.158803924918174744e-01 1.893867850303649902e-01 -1.886603981256484985e-01 8.113031089305877686e-02 -1.456233412027359009e-01 -2.558385729789733887e-01 -1.345806866884231567e-01 -1.662138402462005615e-01 -5.489704757928848267e-02 -2.405516430735588074e-02 8.125463128089904785e-02 3.000409901142120361e-01 -9.235334396362304688e-02 -1.194925010204315186e-01 1.257122159004211426e-01 -9.988304227590560913e-02 -2.448874264955520630e-01 9.787705540657043457e-02 3.322847783565521240e-01 2.135874032974243164e-01 6.870090216398239136e-02 -2.652196586132049561e-01 -2.735037803649902344e-01 -1.706339567899703979e-01 -1.541390717029571533e-01
2.288208603858947754e-01 -5.643654987215995789e-02 -1.756405085325241089e-02 -2.533229291439056396e-01 -4.672108218073844910e-02 -2.228425890207290649e-01 -2.938020229339599609e-01 1.399457305669784546e-01 1.614075712859630585e-02 1.669465601444244385e-01 -9.223506599664688110e-02 -5.049829185009002686e-02 -1.952462345361709595e-01 2.253831475973129272e-01 1.022630333900451660e-01 -3.134877979755401611e-01 -1.146968081593513489e-01 1.000050157308578491e-01 8.830358833074569702e-02 4.031799035146832466e-04 -9.180929511785507202e-03 -1.465364545583724976e-01 3.142355382442474365e-01 -3.949021995067596436e-01 1.112211793661117554e-01 9.528271108865737915e-02 1.000591292977333069e-01 -1.770061552524566650e-01 -3.298621252179145813e-02 -2.610217630863189697e-01 -1.327925920486450195e-02 -2.144694179296493530e-01
2.198378294706344604e-01 -7.446729391813278198e-02 -1.747891679406166077e-02 -3.401910662651062012e-01 -6.747717969119548798e-03 1.041446849703788757e-01 -3.349800705909729004e-01 1.944618076086044312e-01 2.509078383445739746e-02 -2.505964338779449463e-01 7.621335238218307495e-02 -1.602555215358734131e-01 -2.814860939979553223e-01 2.332540452480316162e-01 -7.481619715690612793e-02 -7.150138914585113525e-02 -3.366837501525878906e-01 1.457951962947845459e-01 1.379169672727584839e-01 -1.481855660676956177e-01 -1.603772491216659546e-01 -1.632327586412429810e-01 9.862226992845535278e-02 -1.545080989599227905e-01 2.844826877117156982e-01 -4.258735850453376770e-02 1.789369732141494751e-01 -1.634363234043121338e-01 4.133429005742073059e-02 -1.108869388699531555e-01 -1.057202219963073730e-01 4.109926521778106689e-02
2.363458126783370972e-01 -9.992388635873794556e-02 -7.413573563098907471e-02 -1.155330240726470947e-01 -8.611789345741271973e-02 -1.188893541693687439e-01 -2.607380449771881104e-01 3.500167429447174072e-01 -1.730825304985046387e-01 -9.101923555135726929e-02 1.123564168810844421e-01 1.567570120096206665e-02 6.292519718408584595e-02 1.843617558479309082e-01 -7.168180495500564575e-02 1.650048047304153442e-01 -3.227616250514984131e-01 2.114192992448806763e-01 -8.796771615743637085e-02 1.623478829860687256e-01 1.267384737730026245e-01 3.238143771886825562e-02 -2.248464673757553101e-01 -1.433952003717422485e-01 2.482415288686752319e-01 -8.414662629365921021e-02 1.522210687398910522e-01 -1.401467770338058472e-01 -2.349971830844879150e-01 -2.329994291067123413e-01 -1.348981726914644241e-02 -2.990492880344390869e-01
-6.366629898548126221e-02 -1.288847774267196655e-01 -4.646808281540870667e-02 -3.903286457061767578e-01 -3.270087242126464844e-01 -2.448400706052780151e-01 -3.622085452079772949e-01 1.333763301372528076e-01 4.210072383284568787e-02 -5.241537466645240784e-02 1.210853233933448792e-01 9.697246551513671875e-02 -1.128378659486770630e-01 2.850143909454345703e-01 1.692936639301478863e-03 1.151972115039825439e-01 -2.337186634540557861e-01 9.458795934915542603e-02 1.718265414237976074e-01 2.102713659405708313e-02 -3.333532065153121948e-02 1.322335302829742432e-01 3.690924867987632751e-02 4.377048835158348083e-02 1.010016649961471558e-01 2.692253515124320984e-02 -1.631508022546768188e-02 -3.750099539756774902e-01 -1.626872271299362183e-01 -5.956091359257698059e-02 -1.132839992642402649e-01 -2.510862946510314941e-01
1.421957165002822876e-01 -1.247011050581932068e-01 2.295574247837066650e-01 2.615618407726287842e-01 -4.581479821354150772e-03 3.537933528423309326e-02 -5.186690688133239746e-01 1.442388165742158890e-02 -3.362144157290458679e-02 -1.059077754616737366e-01 -2.915441431105136871e-02 5.601795273832976818e-04 -3.847037553787231445e-01 1.791428029537200928e-01 1.248160526156425476e-01 8.396311849355697632e-02 -5.861257016658782959e-02 -9.620079398155212402e-02 2.151849418878555298e-01 2.750755548477172852e-01 1.754167824983596802e-01 -1.149650588631629944e-01 -7.223714143037796021e-02 -1.829227507114410400e-01 -1.926401257514953613e-01 8.423025161027908325e-02 1.167279258370399475e-01 5.948454886674880981e-02 -1.956484764814376831e-01 -1.669715791940689087e-01 -7.016157358884811401e-02 -8.323474973440170288e-02
-9.771295636892318726e-02 -2.466775178909301758e-01 9.387242048978805542e-02 -5.760585144162178040e-02 -3.340876698493957520e-01 -2.413564473390579224e-01 -3.220183253288269043e-01 2.039238959550857544e-01 -1.837714016437530518e-02 -3.083979710936546326e-02 3.562078997492790222e-02 7.892025262117385864e-02 -2.054745703935623169e-02 1.918901354074478149e-01 -2.239902503788471222e-02 8.370109647512435913e-02 -1.832917332649230957e-01 1.546395272016525269e-01 1.354054659605026245e-01 -1.854987293481826782e-01 -3.486215174198150635e-01 -2.749653533101081848e-02 8.790197968482971191e-02 -1.213723327964544296e-02 1.741431504487991333e-01 -1.115836873650550842e-01 8.082790672779083252e-02 -3.286643922328948975e-01 -1.084494963288307190e-01 6.977231800556182861e-02 4.715040698647499084e-02 -3.635689914226531982e-01
1.803655177354812622e-02 1.371592935174703598e-02 -1.548378169536590576e-01 -1.767928302288055420e-01 -1.765497624874114990e-01 7.562542706727981567e-02 -6.775845587253570557e-02 2.533822655677795410e-01 -8.494987338781356812e-02 -2.730656862258911133e-01 7.145336270332336426e-02 -1.958652772009372711e-02 -2.339393794536590576e-01 4.537236690521240234e-02 1.596742123365402222e-01 -1.823590546846389771e-01 -3.002686798572540283e-01 2.680971100926399231e-02 -6.977542489767074585e-02 -8.269733190536499023e-02 -1.653788983821868896e-01 5.994604155421257019e-02 -2.265539914369583130e-01 -2.209413200616836548e-01 -2.637903392314910889e-02 -1.432261466979980469e-01 5.993863195180892944e-02 -1.395836845040321350e-02 -4.617894291877746582e-01 -3.107681572437286377e-01 -2.112324088811874390e-01 -1.504999846220016479e-01
-5.707211419939994812e-02 -1.261045336723327637e-01 8.730953186750411987e-02 -1.270221173763275146e-01 -9.687632322311401367e-02 9.424758702516555786e-02 -3.536421656608581543e-01 2.741459198296070099e-02 3.347537294030189514e-02 -3.027045130729675293e-01 3.159947097301483154e-01 1.749950833618640900e-02 -2.099136859178543091e-01 -3.301106020808219910e-02 -4.726448357105255127e-01 -1.585116237401962280e-01 -8.985319733619689941e-02 1.545201539993286133e-01 1.590745747089385986e-01 4.691809043288230896e-02 -1.657872647047042847e-02 1.982155442237854004e-01 2.235181443393230438e-02 -2.924300730228424072e-01 1.667981892824172974e-01 -4.308399185538291931e-02 5.178035795688629150e-02 -1.315081119537353516e-01 -2.930071353912353516e-01 -3.512896224856376648e-02 1.820180751383304596e-02 -6.566238403320312500e-02
1.453137546777725220e-01 -3.740666508674621582e-01 8.365902304649353027e-02 -2.017398364841938019e-02 -7.373458240181207657e-03 2.119786851108074188e-02 -7.724590599536895752e-02 7.592947781085968018e-02 2.540203928947448730e-01 -2.227770984172821045e-01 -1.236301362514495850e-01 -1.628938764333724976e-01 -1.444275528192520142e-01 7.580890506505966187e-02 2.600396238267421722e-02 -3.133337795734405518e-01 -1.219589263200759888e-01 9.371914714574813843e-02 -1.905501261353492737e-02 -1.719590723514556885e-01 -5.226672440767288208e-02 1.766470670700073242e-01 -5.535248294472694397e-02 -2.608852982521057129e-01 -2.177253514528274536e-01 -2.896119058132171631e-01 -1.132932025939226151e-02 -3.546023070812225342e-01 -1.854390352964401245e-01 -1.266214400529861450e-01 -4.107429832220077515e-02 -2.645206153392791748e-01
1.478574723005294800e-01 -2.710340023040771484e-01 -3.270182386040687561e-02 -5.455803871154785156e-02 -8.348497748374938965e-02 -4.623797535896301270e-02 -2.227365821599960327e-01 1.073741987347602844e-01 -1.477680057287216187e-01 2.961568348109722137e-02 -3.870265185832977295e-02 -4.069395735859870911e-02 -2.409213781356811523e-01 8.502203971147537231e-02 -8.884143829345703125e-02 3.289188817143440247e-02 -2.774246335029602051e-01 1.923475116491317749e-01 2.313535846769809723e-02 1.755446344614028931e-01 -3.185327723622322083e-02 3.388025164604187012e-01 -3.252422511577606201e-01 -2.810047566890716553e-01 -2.179746627807617188e-01 -5.749345943331718445e-02 -1.142918020486831665e-01 -3.170789182186126709e-01 -3.345502614974975586e-01 -1.908216252923011780e-02 -5.992910638451576233e-02 -6.411250680685043335e-02
6.322443485260009766e-02 -3.173364400863647461e-01 -1.149547174572944641e-01 2.036340385675430298e-01 8.285411633551120758e-03 1.767591238021850586e-01 -2.150319814682006836e-01 -8.849731832742691040e-02 -8.831818401813507080e-02 -1.141465678811073303e-01 1.305835694074630737e-01 -2.778970599174499512e-01 -1.536528617143630981e-01 1.683691591024398804e-01 -1.457854062318801880e-01 -2.293107807636260986e-01 -3.761332631111145020e-01 2.422745674848556519e-01 7.775856554508209229e-02 -9.998380392789840698e-02 2.673130631446838379e-01 1.024606898427009583e-01 -3.093284964561462402e-01 -1.255756318569183350e-01 -2.548173069953918457e-02 -3.566258400678634644e-02 1.762464344501495361e-01 7.075773924589157104e-02 1.648333109915256500e-02 -2.073127180337905884e-01 -1.116118282079696655e-01 -1.049338206648826599e-01
7.488056272268295288e-02 -2.021135836839675903e-01 3.249149918556213379e-01 1.323649138212203979e-01 -2.604970335960388184e-01 1.066398024559020996e-01 -2.722826302051544189e-01 -1.983734816312789917e-01 -5.205789953470230103e-02 -3.383904993534088135e-01 3.859448060393333435e-02 -2.880438864231109619e-01 -1.767843365669250488e-01 -2.076084027066826820e-03 -5.189693346619606018e-02 -6.332971155643463135e-03 -1.908046603202819824e-01 1.244282424449920654e-01 1.682560518383979797e-02 1.125206202268600464e-01 -8.097004890441894531e-02 3.435926437377929688e-01 -1.525585651397705078e-01 -1.065347045660018921e-01 7.609281688928604126e-02 2.446189224720001221e-01 8.285728096961975098e-02 -2.285227626562118530e-01 1.951720938086509705e-02 -8.019161969423294067e-02 -4.790206253528594971e-02 -2.101749628782272339e-01
2.430936694145202637e-01 -1.384278535842895508e-01 1.778499186038970947e-01 8.048785477876663208e-02 -7.601765543222427368e-02 -1.479100733995437622e-01 -3.514215648174285889e-01 1.605793717317283154e-03 -1.000186726450920105e-01 -2.924920432269573212e-02 1.269017010927200317e-01 -5.251810327172279358e-02 -3.428898751735687256e-01 1.831176280975341797e-01 -1.534529868513345718e-02 3.746467232704162598e-01 -2.212357223033905029e-01 8.555164933204650879e-02 7.388605922460556030e-02 5.247812718152999878e-02 -6.080677732825279236e-02 -6.237747892737388611e-02 -2.776300534605979919e-02 -2.024577558040618896e-01 -1.888011842966079712e-01 2.008169889450073242e-01 3.539130091667175293e-01 -9.725301712751388550e-02 -9.896793961524963379e-02 -1.100710406899452209e-01 -1.166812628507614136e-01 -2.258746176958084106e-01
1.686748415231704712e-01 1.226048097014427185e-01 2.187900096178054810e-01 7.319915294647216797e-02 -1.804248392581939697e-01 -1.791142672300338745e-01 -4.762199819087982178e-01 -1.071949768811464310e-02 -1.021821200847625732e-01 -1.702726185321807861e-01 -9.272011369466781616e-02 -1.178290098905563354e-01 -3.558807373046875000e-01 3.116049468517303467e-01 -5.890314653515815735e-02 5.618470534682273865e-02 -1.041155457496643066e-01 9.012605063617229462e-03 1.296227704733610153e-02 3.383166193962097168e-01 8.739319443702697754e-02 -9.998210519552230835e-02 -1.773275732994079590e-01 -1.979697346687316895e-01 -7.168259471654891968e-02 1.748056262731552124e-01 1.720475405454635620e-01 -1.198339238762855530e-01 1.915808999910950661e-03 -1.380829662084579468e-01 -7.104574143886566162e-02 4.326938837766647339e-02
2.756564915180206299e-01 3.208706900477409363e-02 9.930632263422012329e-02 -3.040331900119781494e-01 -1.836986988782882690e-01 -1.181247904896736145e-01 -2.327219098806381226e-01 -7.680974155664443970e-02 1.480056196451187134e-01 1.815135329961776733e-01 1.048673875629901886e-02 -1.149082556366920471e-01 -2.680601775646209717e-01 2.284718304872512817e-01 5.196668952703475952e-02 -2.484125196933746338e-01 -1.487706005573272705e-01 5.909490585327148438e-02 2.193251848220825195e-01 5.535690858960151672e-02 -1.023289561271667480e-01 -1.080250591039657593e-01 1.164711639285087585e-01 -3.567058742046356201e-01 1.494183540344238281e-01 1.029855608940124512e-01 1.507249027490615845e-01 -1.425085961818695068e-01 -2.662988007068634033e-01 -1.844625324010848999e-01 2.361358329653739929e-02 -1.873518228530883789e-01
1.733910888433456421e-01 3.167780116200447083e-02 7.415805757045745850e-02 1.043828725814819336e-01 9.453485906124114990e-02 -5.562561005353927612e-02 -5.074818730354309082e-01 9.791042655706405640e-02 8.065735548734664917e-02 -1.404855549335479736e-01 -2.569774687290191650e-01 5.255915969610214233e-02 -2.459957152605056763e-01 2.807347774505615234e-01 8.597845584154129028e-02 1.731600016355514526e-01 -1.169614717364311218e-01 -2.983977459371089935e-02 8.916976302862167358e-02 4.466156661510467529e-02 1.160829514265060425e-01 -2.848184481263160706e-02 -9.225883334875106812e-02 -2.871366143226623535e-01 -1.669014543294906616e-01 1.605001837015151978e-01 2.077260613441467285e-01 3.086707368493080139e-02 -2.960993647575378418e-01 -8.446703851222991943e-02 -1.746135354042053223e-01 -2.210353165864944458e-01
-1.000539958477020264e-01 -2.143643349409103394e-01 2.198218703269958496e-01 -1.822294741868972778e-01 -5.202334374189376831e-02 -5.992880836129188538e-02 -1.905022710561752319e-01 -3.245818614959716797e-02 1.340363267809152603e-02 -3.339697048068046570e-02 -6.739766150712966919e-02 1.022109016776084900e-02 -5.538548529148101807e-02 5.015143752098083496e-02 -2.569728195667266846e-01 -3.513523936271667480e-01 -2.532022297382354736e-01 1.290805935859680176e-01 -2.388523332774639130e-02 2.353901267051696777e-01 6.458058487623929977e-03 -8.747391402721405029e-02 2.764129340648651123e-01 -2.667525112628936768e-01 1.286878734827041626e-01 -2.010201811790466309e-01 -1.003712117671966553e-01 -4.221559762954711914e-01 -2.176240086555480957e-01 -1.760449633002281189e-02 -1.688577383756637573e-01 -6.639006733894348145e-02
2.726392745971679688e-01 4.502171277999877930e-02 1.846987307071685791e-01 1.603766232728958130e-01 -1.921248808503150940e-02 -3.072029538452625275e-02 -4.004339277744293213e-01 -1.302846940234303474e-03 -1.725280433893203735e-01 -2.078403681516647339e-01 5.424667894840240479e-02 -1.093992739915847778e-01 -2.755929827690124512e-01 8.802272379398345947e-02 -1.939832568168640137e-01 2.150173038244247437e-01 -7.585565000772476196e-02 -1.614616625010967255e-02 1.527350246906280518e-01 8.334351330995559692e-02 -1.845709979534149170e-02 -2.022132426500320435e-01 -1.010798141360282898e-01 -2.486408203840255737e-01 -2.337578535079956055e-01 2.756854295730590820e-01 8.288110047578811646e-02 -1.273900270462036133e-01 -1.426018625497817993e-01 -1.362140327692031860e-01 -2.400305569171905518e-01 -2.165708988904953003e-01
-9.357282519340515137e-02 -7.130440324544906616e-02 2.762906998395919800e-02 3.302119299769401550e-02 -2.608544230461120605e-01 -8.741094917058944702e-02 -1.492550522089004517e-01 3.553685918450355530e-02 -3.187245130538940430e-01 -7.150654494762420654e-02 4.069197550415992737e-02 1.264803856611251831e-02 -3.966836631298065186e-01 -6.855542212724685669e-02 -7.838392257690429688e-02 -1.691297441720962524e-01 -1.745706647634506226e-01 2.921325564384460449e-01 2.369377166032791138e-01 1.840982437133789062e-01 -2.006223052740097046e-01 1.600891202688217163e-01 -3.207084238529205322e-01 -3.377526700496673584e-01 -5.658274982124567032e-03 9.206585586071014404e-02 1.057997867465019226e-01 -1.315080970525741577e-01 -4.678705707192420959e-02 -5.579260736703872681e-02 -1.346939504146575928e-01 -1.751068532466888428e-01
2.102128416299819946e-01 -1.007639095187187195e-01 -1.695521622896194458e-01 -1.666169613599777222e-01 -1.110306829214096069e-01 4.794691503047943115e-02 -2.110523134469985962e-01 2.134184390306472778e-01 -2.958645820617675781e-01 -2.036776542663574219e-01 2.430334240198135376e-01 -1.176573112607002258e-01 -3.331438899040222168e-01 -1.407070644199848175e-02 -1.129936724901199341e-01 1.950024440884590149e-02 -4.249134361743927002e-01 1.629172414541244507e-01 -7.998431473970413208e-02 4.213707987219095230e-03 -5.314689129590988159e-02 8.800100535154342651e-02 -2.263719439506530762e-01 -1.319195181131362915e-01 1.264958679676055908e-01 5.333360657095909119e-02 2.927052676677703857e-01 -1.582699418067932129e-01 -5.352095514535903931e-02 -1.523047387599945068e-01 -6.469698250293731689e-02 -7.502254843711853027e-02
2.760750055313110352e-01 -1.272616088390350342e-01 -1.554878205060958862e-01 -6.392617523670196533e-02 -1.752083599567413330e-01 1.674376279115676880e-01 -1.621665805578231812e-01 4.415475577116012573e-02 1.714217364788055420e-01 -9.077280014753341675e-02 -9.450642019510269165e-02 -9.313331544399261475e-02 -1.702844649553298950e-01 1.109972372651100159e-01 -1.597074419260025024e-02 -1.701523922383785248e-02 -5.818641781806945801e-01 2.545380294322967529e-01 -8.383174985647201538e-02 -1.997684538364410400e-01 -7.675532996654510498e-02 -2.567457556724548340e-01 1.185164898633956909e-01 -1.850905716419219971e-01 1.760282218456268311e-01 -1.557213440537452698e-02 8.592437952756881714e-02 9.933250397443771362e-02 -1.470094323158264160e-01 -5.047997832298278809e-02 -1.949839293956756592e-02 -2.276559472084045410e-01
1.907127499580383301e-01 2.658201009035110474e-02 1.933747678995132446e-01 6.275071203708648682e-02 1.056933775544166565e-01 -2.453166246414184570e-01 -3.476029634475708008e-01 2.216083742678165436e-02 -7.186468690633773804e-03 3.201358392834663391e-02 1.058095544576644897e-01 -1.627552807331085205e-01 -2.956994473934173584e-01 2.360482960939407349e-01 -6.855591386556625366e-02 2.396876513957977295e-01 -2.052821367979049683e-01 1.362491678446531296e-02 -1.221740245819091797e-01 -4.502623633015900850e-04 -2.447267435491085052e-02 -1.863760352134704590e-01 2.069002203643321991e-02 -1.413846760988235474e-01 -1.389843672513961792e-01 2.789351642131805420e-01 3.461119234561920166e-01 -6.441738456487655640e-02 -1.667517423629760742e-01 -1.821554601192474365e-01 -2.296074032783508301e-01 -1.925497651100158691e-01
2.061362713575363159e-01 -7.102078944444656372e-02 2.148757278919219971e-01 -6.030180957168340683e-03 -1.354774534702301025e-01 -6.865964084863662720e-02 -3.649374246597290039e-01 -1.008235067129135132e-01 -1.466145664453506470e-01 1.003404408693313599e-01 -9.111455827951431274e-02 -3.351179510354995728e-02 -2.630746960639953613e-01 4.887988418340682983e-02 1.164407432079315186e-01 1.795563548803329468e-01 -2.552762031555175781e-01 1.374532133340835571e-01 -9.400761127471923828e-02 1.608383059501647949e-01 1.112027093768119812e-01 -1.202274784445762634e-01 3.701165691018104553e-02 -4.821424186229705811e-01 2.905478514730930328e-02 2.319214791059494019e-01 3.261588215827941895e-01 -8.531879633665084839e-02 -1.070178374648094177e-01 1.469685975462198257e-02 -1.474639922380447388e-01 -1.830329932272434235e-02
7.342660427093505859e-02 -2.372339367866516113e-01 -7.901614904403686523e-02 2.672806978225708008e-01 3.428298234939575195e-02 7.932770997285842896e-02 1.181831303983926773e-02 9.011307358741760254e-02 -2.173439562320709229e-01 -9.770613163709640503e-02 2.900870144367218018e-01 -8.627454191446304321e-02 -1.338498741388320923e-01 2.286364287137985229e-01 -8.567028492689132690e-02 1.239486113190650940e-01 -2.096195518970489502e-01 3.794576972723007202e-03 -4.242345690727233887e-02 1.150687560439109802e-01 1.427562087774276733e-01 1.963325142860412598e-01 3.220314159989356995e-02 -5.630005002021789551e-01 5.652717873454093933e-02 1.035823598504066467e-01 -1.969942003488540649e-01 -1.987535059452056885e-01 -9.228251874446868896e-02 -1.770746409893035889e-01 -3.122671321034431458e-02 1.861110329627990723e-01
1.080038398504257202e-01 -5.902412533760070801e-02 1.560067683458328247e-01 -8.188521116971969604e-02 -2.472417205572128296e-01 -1.239901259541511536e-01 -2.196071445941925049e-01 -2.121811211109161377e-01 -4.010756965726613998e-03 1.844180226325988770e-01 -2.054970152676105499e-02 -2.484843134880065918e-01 -9.069326519966125488e-02 3.666653633117675781e-01 1.128762364387512207e-01 -4.088752567768096924e-01 -1.912179589271545410e-01 5.538830906152725220e-02 2.777491696178913116e-02 2.191006541252136230e-01 -5.908632278442382812e-02 9.808273985981941223e-03 1.435921937227249146e-01 -2.832913994789123535e-01 1.958815753459930420e-01 -6.534751504659652710e-02 1.158391386270523071e-01 -1.038273349404335022e-01 -1.030161008238792419e-01 -1.723150312900543213e-01 -1.876753568649291992e-02 -2.547780871391296387e-01
2.522417008876800537e-01 2.560929954051971436e-01 -3.764721006155014038e-02 -6.017930433154106140e-02 -1.768124252557754517e-01 1.027188003063201904e-01 -3.164323568344116211e-01 2.248799055814743042e-02 3.670612350106239319e-02 -1.654657535254955292e-02 6.627929210662841797e-02 -4.725516587495803833e-02 -1.596544235944747925e-01 3.156256079673767090e-01 -1.008286029100418091e-01 -2.750968039035797119e-01 -4.063347280025482178e-01 -1.219675876200199127e-02 -7.220316678285598755e-03 -1.128973513841629028e-01 -5.499333515763282776e-02 1.459396630525588989e-02 1.648252457380294800e-01 -4.699094593524932861e-01 -8.640087395906448364e-02 -4.137529805302619934e-02 7.462352514266967773e-02 -6.532459706068038940e-02 -1.024304889142513275e-02 1.063808798789978027e-01 -8.342789858579635620e-02 -1.934747993946075439e-01
1.528726816177368164e-01 -1.095809116959571838e-01 8.551941812038421631e-02 -2.212379872798919678e-01 -2.714095078408718109e-02 1.479367762804031372e-01 -1.011339351534843445e-01 2.537828981876373291e-01 -1.664429903030395508e-01 -3.187196329236030579e-02 1.319411396980285645e-01 -3.071236312389373779e-01 -2.524681389331817627e-01 1.537304520606994629e-01 1.289543695747852325e-02 -2.320121526718139648e-01 -1.908810138702392578e-01 -2.196331322193145752e-02 -1.889774501323699951e-01 2.121890187263488770e-01 7.143300771713256836e-02 8.339418470859527588e-02 -1.454866230487823486e-01 -1.412577331066131592e-01 1.468623876571655273e-01 7.471230626106262207e-02 3.227928578853607178e-01 -3.685785830020904541e-01 -1.365747004747390747e-01 -1.933608055114746094e-01 1.291876137256622314e-01 1.361116319894790649e-01
5.573103949427604675e-02 -2.299955859780311584e-02 -2.653026580810546875e-01 1.695310175418853760e-01 -1.018157973885536194e-01 -1.376045942306518555e-01 -3.565552532672882080e-01 1.861214339733123779e-01 -1.497517898678779602e-02 1.798796206712722778e-01 1.316879242658615112e-01 -1.674137264490127563e-02 -1.494436264038085938e-01 4.289095103740692139e-01 1.314719915390014648e-01 1.517310142517089844e-01 -1.983543038368225098e-01 3.387505412101745605e-01 1.891652047634124756e-01 2.101684547960758209e-02 -2.360346727073192596e-02 -5.708437412977218628e-02 7.651954144239425659e-02 -2.545174956321716309e-01 -1.788117885589599609e-01 1.339861601591110229e-01 5.937888100743293762e-02 -1.778447628021240234e-01 -8.980046212673187256e-02 -1.662003695964813232e-01 -6.753351539373397827e-02 -1.387730687856674194e-01
1.913700252771377563e-01 -1.307706236839294434e-01 1.121639385819435120e-01 2.398274093866348267e-02 2.387570589780807495e-02 -8.593941479921340942e-02 -3.647121489048004150e-01 -5.141028203070163727e-03 -9.399282932281494141e-02 -1.570762507617473602e-02 2.039540261030197144e-01 -1.487178504467010498e-01 -3.341849148273468018e-01 7.493756711483001709e-02 5.645667389035224915e-02 3.239627182483673096e-01 -2.415409982204437256e-01 2.101351767778396606e-01 -1.523987110704183578e-02 7.384811993688344955e-03 -3.419673442840576172e-02 -1.418215930461883545e-01 8.446428924798965454e-02 -9.782732278108596802e-02 -2.299568951129913330e-01 1.939813494682312012e-01 3.406597375869750977e-01 -8.299748599529266357e-02 -2.718495130538940430e-01 -3.565228357911109924e-02 -8.202499896287918091e-02 -2.403599619865417480e-01
2.414104044437408447e-01 -8.295134454965591431e-02 1.689933389425277710e-01 1.671065837144851685e-01 -3.933115676045417786e-02 -1.014087647199630737e-01 -4.913135468959808350e-01 8.225572854280471802e-02 1.623430103063583374e-02 -2.833211123943328857e-01 -1.251306682825088501e-01 -6.686636060476303101e-02 -2.473918795585632324e-01 2.846888303756713867e-01 6.209442764520645142e-02 1.705654710531234741e-01 -1.026673093438148499e-01 1.798903383314609528e-02 6.042957678437232971e-02 1.236419454216957092e-01 4.057344794273376465e-02 -1.748399287462234497e-01 2.991665899753570557e-02 -2.696661949157714844e-01 -3.527560830116271973e-01 1.151812672615051270e-01 9.654778987169265747e-02 3.523225337266921997e-02 -1.297382116317749023e-01 -7.238311320543289185e-02 -1.875638812780380249e-01 3.684965893626213074e-02
2.139599770307540894e-01 -7.671754062175750732e-02 5.739472433924674988e-02 -1.431840360164642334e-01 3.968017548322677612e-02 1.164125930517911911e-02 -1.308978162705898285e-02 -2.287080138921737671e-01 8.922210335731506348e-02 -1.274402439594268799e-02 -9.966795146465301514e-02 6.171502172946929932e-02 -4.751102924346923828e-01 3.004000186920166016e-01 7.218837738037109375e-02 1.079341769218444824e-01 -2.655689716339111328e-01 -5.326543375849723816e-02 1.123775467276573181e-01 1.533396542072296143e-01 2.185413837432861328e-01 -3.492161631584167480e-02 1.746646501123905182e-02 -3.176605105400085449e-01 -8.764193952083587646e-02 6.500027328729629517e-02 3.065577447414398193e-01 -2.317932546138763428e-01 -2.908684909343719482e-01 -4.503735899925231934e-02 -9.651100635528564453e-02 -1.991628110408782959e-02
9.166873246431350708e-02 -1.551064942032098770e-02 2.852597832679748535e-02 4.278443753719329834e-02 2.064556628465652466e-02 1.375058889389038086e-01 -3.454453051090240479e-01 3.029542863368988037e-01 7.151360809803009033e-02 8.329495787620544434e-02 7.975956797599792480e-02 -3.892040625214576721e-02 -1.878066658973693848e-01 5.348630715161561966e-03 -1.233210191130638123e-01 -1.881221830844879150e-01 -2.143983691930770874e-01 -2.097798511385917664e-02 2.412043511867523193e-01 2.215503156185150146e-02 -2.576125860214233398e-01 -1.085709258913993835e-01 1.330346614122390747e-02 9.491550922393798828e-02 1.484211534261703491e-01 -1.617511212825775146e-01 1.170416846871376038e-01 -1.653369814157485962e-01 -2.375778853893280029e-01 -5.197113156318664551e-01 -2.103078961372375488e-01 -4.790012259036302567e-03
8.128355443477630615e-02 5.376719310879707336e-02 2.025240100920200348e-03 4.025731235742568970e-02 -2.023909091949462891e-01 1.803759932518005371e-01 -3.241020441055297852e-01 9.995632618665695190e-02 -1.663033068180084229e-01 1.660941392183303833e-01 3.371474565938115120e-03 -6.335736811161041260e-02 -1.515643894672393799e-01 3.214327096939086914e-01 2.427749335765838623e-01 -7.204243540763854980e-02 -2.548559010028839111e-01 -2.189462631940841675e-01 1.378796249628067017e-01 -3.180413246154785156e-01 1.760326474905014038e-01 -1.863977313041687012e-01 -7.262183725833892822e-02 -2.309692054986953735e-01 4.209401085972785950e-02 -3.894426301121711731e-02 2.493828162550926208e-02 -1.311640739440917969e-01 -3.601336479187011719e-02 -3.719676136970520020e-01 1.765552610158920288e-01 -3.620462864637374878e-02
5.483146011829376221e-02 -2.870099544525146484e-01 -5.591309163719415665e-03 -9.286492317914962769e-02 -1.994729191064834595e-01 -4.767781868577003479e-02 -1.728898286819458008e-01 2.215982228517532349e-01 -1.655586212873458862e-01 3.520696610212326050e-02 -1.260975748300552368e-01 -2.813588269054889679e-02 -3.266696631908416748e-01 2.077356539666652679e-02 -5.573496595025062561e-02 -1.044075042009353638e-01 -1.921796202659606934e-01 1.514631360769271851e-01 1.138633489608764648e-01 1.369749307632446289e-01 4.268138855695724487e-02 3.072639703750610352e-01 -2.329280078411102295e-01 -1.401959210634231567e-01 -8.238026499748229980e-02 -2.391320280730724335e-02 1.779023408889770508e-01 -1.162532046437263489e-01 -2.019528150558471680e-01 6.836080551147460938e-02 -2.693558037281036377e-01 -4.314321279525756836e-01
3.521205484867095947e-01 3.202156396582722664e-03 1.176049262285232544e-01 -3.902186639606952667e-03 -2.680220007896423340e-01 -7.648004591464996338e-02 -3.838213682174682617e-01 7.817928562872111797e-04 -1.755957603454589844e-01 -2.098996043205261230e-01 -8.957520872354507446e-02 -7.350175082683563232e-02 -3.229162096977233887e-01 4.263171553611755371e-02 -1.638360670767724514e-03 2.137218564748764038e-01 2.486033178865909576e-02 -3.203004598617553711e-02 -3.375889500603079796e-03 1.533501297235488892e-01 -3.207335621118545532e-02 -1.216803714632987976e-01 -2.609167620539665222e-02 -2.871621549129486084e-01 -6.449928879737854004e-02 1.387992203235626221e-01 3.476151525974273682e-01 -1.320420354604721069e-01 -1.235383227467536926e-01 -1.628978401422500610e-01 -7.209635525941848755e-02 -2.534146308898925781e-01
7.630656659603118896e-02 -4.017608612775802612e-02 1.895001381635665894e-01 1.225218698382377625e-01 -5.602042190730571747e-03 -3.156856298446655273e-01 -1.485166996717453003e-01 4.636750742793083191e-02 -1.199618652462959290e-01 -1.383109092712402344e-01 -1.203849390149116516e-01 -1.387554705142974854e-01 -4.988116025924682617e-01 -5.331095773726701736e-03 -1.093832701444625854e-01 2.191676646471023560e-01 -1.924256235361099243e-01 1.207829117774963379e-01 9.250076115131378174e-02 6.589119136333465576e-02 1.343379616737365723e-01 1.112714633345603943e-01 1.324168443679809570e-01 3.810850903391838074e-02 2.918844819068908691e-01 1.167852059006690979e-01 6.804066896438598633e-02 -3.193717598915100098e-01 -1.618440076708793640e-02 -2.843659743666648865e-02 -3.356939554214477539e-01 9.211732447147369385e-02
1.630450934171676636e-01 -1.760904341936111450e-01 7.395885139703750610e-02 6.640414893627166748e-02 3.994955867528915405e-02 -7.832901179790496826e-02 -2.532520592212677002e-01 3.532698750495910645e-02 -3.943020105361938477e-02 1.262023393064737320e-02 8.777443319559097290e-02 -8.199603110551834106e-02 -3.856566548347473145e-01 7.695218920707702637e-02 6.542699038982391357e-02 3.375139832496643066e-01 -2.436065524816513062e-01 2.062427550554275513e-01 1.365800108760595322e-02 1.528996527194976807e-01 4.388157650828361511e-02 -1.137625053524971008e-01 8.060860633850097656e-02 -2.644220888614654541e-01 -2.206585556268692017e-01 1.248484924435615540e-01 3.897837102413177490e-01 -1.497625708580017090e-01 -1.559335589408874512e-01 -7.968740910291671753e-02 -1.731456667184829712e-01 -2.332608252763748169e-01
6.759345531463623047e-02 7.961833477020263672e-02 9.446195513010025024e-02 5.108675360679626465e-02 -1.227312386035919189e-01 2.114767134189605713e-01 -4.016773402690887451e-01 2.009928524494171143e-01 -1.769864857196807861e-01 3.861583769321441650e-02 -1.706516295671463013e-01 -7.265228778123855591e-02 -4.065635800361633301e-02 1.704673320055007935e-01 -2.162808179855346680e-01 -1.377558708190917969e-01 -3.900483846664428711e-01 6.067178398370742798e-02 2.405837476253509521e-01 3.950288891792297363e-02 2.234224416315555573e-02 1.956868730485439301e-02 4.067991375923156738e-01 -2.692103385925292969e-02 -3.354081884026527405e-02 1.718887239694595337e-01 1.997321844100952148e-02 -8.155117928981781006e-02 -1.790851354598999023e-01 -3.047400712966918945e-01 8.552394062280654907e-02 -4.923324100673198700e-03
-4.706050455570220947e-02 -8.422858268022537231e-02 -8.343790471553802490e-02 -4.328465089201927185e-02 -4.121748805046081543e-01 -1.643221359699964523e-03 -2.696957588195800781e-01 1.328280866146087646e-01 4.799116030335426331e-02 -1.385464221239089966e-01 6.321069598197937012e-02 -9.832492470741271973e-02 -3.407070040702819824e-01 2.616142332553863525e-01 1.243636012077331543e-01 -2.781860530376434326e-01 3.544604405760765076e-02 1.227436307817697525e-02 1.002679541707038879e-01 1.802804768085479736e-01 1.032321676611900330e-01 -1.127732023596763611e-01 1.006360277533531189e-01 -3.358436226844787598e-01 -1.782035976648330688e-01 -3.518028184771537781e-02 -5.251976847648620605e-02 2.660741806030273438e-01 -2.790674269199371338e-01 -1.518155187368392944e-01 4.104244336485862732e-02 9.814658761024475098e-02
-7.538993656635284424e-02 -1.502964198589324951e-01 -1.546068117022514343e-02 -1.864520907402038574e-01 -8.903822302818298340e-02 9.127674624323844910e-03 -3.487468659877777100e-01 -1.041262447834014893e-01 -1.904036998748779297e-01 -2.754383981227874756e-01 1.855490952730178833e-01 -6.207521632313728333e-02 -2.732402980327606201e-01 -4.313280805945396423e-02 -3.573778867721557617e-01 -3.929770737886428833e-02 -3.637797534465789795e-01 8.487616479396820068e-02 4.854598268866539001e-02 8.769068866968154907e-02 -1.697113923728466034e-02 5.811138451099395752e-02 -2.763491272926330566e-01 -1.423114836215972900e-01 1.375673711299896240e-01 1.940367668867111206e-01 1.708502024412155151e-01 -8.460460603237152100e-02 -2.301794141530990601e-01 -1.715489290654659271e-02 -1.320746093988418579e-01 -1.629259735345840454e-01
2.098648995161056519e-01 4.478853940963745117e-02 -1.231002211570739746e-01 8.805212378501892090e-02 -3.199728727340698242e-01 -1.049515698105096817e-02 -3.238402903079986572e-01 -3.403582423925399780e-02 5.191378295421600342e-02 4.049680754542350769e-02 -1.404464989900588989e-02 -1.780152171850204468e-01 -2.733015418052673340e-01 1.151730939745903015e-01 -7.771389931440353394e-02 -2.016273327171802521e-02 -2.470048964023590088e-01 -8.169000595808029175e-02 1.732853204011917114e-01 -3.780683875083923340e-02 -9.706622920930385590e-03 9.449347853660583496e-02 4.082582294940948486e-01 -1.229988262057304382e-01 -3.673447668552398682e-02 -6.148323416709899902e-02 -2.379629760980606079e-01 -9.952314198017120361e-02 -2.167208343744277954e-01 -3.575293719768524170e-01 2.322924882173538208e-01 -3.885019943118095398e-02
-2.783196233212947845e-02 6.137127801775932312e-02 2.357208132743835449e-01 -4.366602003574371338e-02 -1.132124736905097961e-01 2.926965355873107910e-01 -2.484073638916015625e-01 1.615735739469528198e-01 -8.103339374065399170e-02 3.316520899534225464e-02 -3.140758723020553589e-02 9.784934110939502716e-03 -1.047002226114273071e-01 2.212064266204833984e-01 -1.809542477130889893e-01 -1.059962734580039978e-01 -4.193504154682159424e-01 5.592362582683563232e-02 1.977826952934265137e-01 8.068362623453140259e-02 -4.990592971444129944e-02 9.169883280992507935e-02 3.975015878677368164e-01 -1.149104535579681396e-01 9.099592268466949463e-02 3.797454759478569031e-02 -7.323165773414075375e-04 -2.462319433689117432e-01 -5.950589850544929504e-02 -3.668823242187500000e-01 -7.235804945230484009e-02 -1.364227235317230225e-01
-7.491013407707214355e-02 3.907269611954689026e-02 3.513237535953521729e-01 -1.795507967472076416e-01 -4.199122637510299683e-02 -1.190933808684349060e-01 -3.126182779669761658e-02 2.099820971488952637e-01 2.473106682300567627e-01 -1.093129962682723999e-01 -1.301093995571136475e-01 1.735339611768722534e-01 -2.165002822875976562e-01 8.603648096323013306e-02 -4.626360908150672913e-02 -1.722364276647567749e-01 -2.214248329401016235e-01 2.930191457271575928e-01 2.377878278493881226e-01 8.738346397876739502e-02 2.111327797174453735e-01 -1.337547302246093750e-01 -1.410266309976577759e-01 -1.345758587121963501e-01 8.360482007265090942e-02 1.546759158372879028e-01 5.683777108788490295e-02 -1.815831959247589111e-01 -1.513202339410781860e-01 -2.304053455591201782e-01 -1.749764531850814819e-01 -3.109512329101562500e-01
2.374273538589477539e-01 -1.754747778177261353e-01 5.446325987577438354e-02 -1.298231631517410278e-01 1.433544307947158813e-01 -1.493990980088710785e-02 -9.784804284572601318e-02 1.741889566183090210e-01 -1.287649571895599365e-01 -3.840193152427673340e-02 1.302940696477890015e-01 -2.344693839550018311e-01 -4.874688684940338135e-01 3.752453327178955078e-01 6.654220074415206909e-02 -1.287671923637390137e-01 1.032102331519126892e-01 1.845417469739913940e-01 -1.311299651861190796e-01 5.857756361365318298e-02 1.174362748861312866e-01 9.108981490135192871e-02 -2.027536332607269287e-01 -2.106721103191375732e-01 -1.040532998740673065e-02 1.675939708948135376e-01 -2.340623876079916954e-03 -1.350136399269104004e-01 -2.939914464950561523e-01 -9.819589555263519287e-02 -1.504221558570861816e-01 -6.950066983699798584e-02
1.947485059499740601e-01 -1.223437339067459106e-01 -2.528298087418079376e-02 -3.198678493499755859e-01 -2.073943018913269043e-01 5.891331285238265991e-02 -3.022123575210571289e-01 1.936979889869689941e-01 -4.709105193614959717e-02 -1.086713001132011414e-01 2.254648655652999878e-01 -1.427804380655288696e-01 -3.179301917552947998e-01 1.477355509996414185e-01 -2.235013544559478760e-01 1.481142453849315643e-02 -3.694267198443412781e-02 1.454800367355346680e-01 -1.457094848155975342e-01 9.816121309995651245e-02 -2.198722399771213531e-02 8.776818960905075073e-02 1.211847439408302307e-01 1.267660968005657196e-02 1.154317110776901245e-01 -1.497655510902404785e-01 4.309737682342529297e-01 -1.525528877973556519e-01 -1.856399327516555786e-01 -1.536533683538436890e-01 2.995580807328224182e-02 -1.741476505994796753e-01
6.628915667533874512e-02 -2.608564198017120361e-01 7.502783089876174927e-03 -9.684343636035919189e-02 2.662424929440021515e-02 -1.371023803949356079e-01 -3.104769885540008545e-01 -2.316683381795883179e-01 -1.559419482946395874e-01 4.535064473748207092e-02 8.523976057767868042e-02 -3.180313706398010254e-01 -2.295038551092147827e-01 -1.129698231816291809e-01 -3.043310046195983887e-01 -4.062577188014984131e-01 -1.076536402106285095e-01 -2.080980390310287476e-01 -4.992612451314926147e-02 2.093712426722049713e-02 2.707608938217163086e-01 7.630763947963714600e-02 -6.506276130676269531e-02 -2.942175269126892090e-01 1.065474525094032288e-01 6.347178947180509567e-03 1.212627813220024109e-01 1.128367409110069275e-01 -1.170580461621284485e-01 -6.978173553943634033e-02 -2.195287309587001801e-02 -7.093250751495361328e-02
1.212575361132621765e-01 -1.680070608854293823e-01 1.551538258790969849e-01 -1.969397366046905518e-01 -7.231149822473526001e-02 -3.120342455804347992e-02 -3.456202447414398193e-01 2.244133651256561279e-01 -5.347542837262153625e-02 -1.885520480573177338e-02 5.912278592586517334e-02 1.802798919379711151e-02 -1.369934380054473877e-01 -2.575620636343955994e-02 4.690916463732719421e-02 -3.451584279537200928e-01 -3.022003471851348877e-01 3.000473082065582275e-01 -1.923807151615619659e-02 -9.992090612649917603e-02 3.348830342292785645e-02 1.156156659126281738e-01 -1.271587759256362915e-01 -1.704080700874328613e-01 1.363170295953750610e-01 1.766749890521168709e-03 -5.997436493635177612e-02 -2.030622214078903198e-01 -1.054543480277061462e-01 -2.023893594741821289e-02 -2.975173294544219971e-02 -4.931098818778991699e-01
1.795536130666732788e-01 5.182167887687683105e-02 1.455487310886383057e-01 1.492787301540374756e-01 3.880174458026885986e-02 -1.437180191278457642e-01 -4.958081841468811035e-01 9.754285961389541626e-02 -2.355626970529556274e-01 -1.417998820543289185e-01 -2.553593926131725311e-02 -5.444508790969848633e-02 -2.776904404163360596e-01 1.440176069736480713e-01 2.976416796445846558e-02 1.905315220355987549e-01 -2.274706587195396423e-02 -8.343174308538436890e-02 -1.108185108751058578e-02 8.592072874307632446e-02 3.053527139127254486e-02 -8.696165680885314941e-02 2.437631227076053619e-02 -3.172901272773742676e-01 -1.438212692737579346e-01 2.115332186222076416e-01 2.367038279771804810e-01 1.580485142767429352e-02 -2.466126531362533569e-01 -2.046116888523101807e-01 -2.419199049472808838e-02 -2.830676138401031494e-01
1.968196779489517212e-01 -1.613608300685882568e-01 2.134050428867340088e-01 -3.464309498667716980e-03 -1.435033380985260010e-01 -1.448888182640075684e-01 6.355298310518264771e-02 3.093963563442230225e-01 2.194860875606536865e-01 2.544195950031280518e-02 -5.165256559848785400e-02 -1.574205458164215088e-01 -2.863024175167083740e-01 -2.878580009564757347e-03 1.317026186734437943e-02 -2.741850018501281738e-01 -1.510086059570312500e-01 -1.535435616970062256e-01 7.752839475870132446e-02 -2.563785314559936523e-01 5.552841722965240479e-02 2.104323208332061768e-01 -1.346938014030456543e-01 -3.280840581282973289e-03 3.236588835716247559e-02 -8.029992133378982544e-02 1.642175135202705860e-03 -4.479147493839263916e-01 -2.612037062644958496e-01 -1.124696582555770874e-01 -1.811589598655700684e-01 -9.623704105615615845e-02
1.608315706253051758e-01 -2.180320471525192261e-01 4.657996818423271179e-03 -4.068597033619880676e-02 -1.502651721239089966e-01 9.697571396827697754e-02 -2.808083295822143555e-01 1.186347827315330505e-01 1.208161935210227966e-01 1.241218000650405884e-01 5.591939762234687805e-02 3.209966421127319336e-02 -4.646994173526763916e-01 1.682110130786895752e-01 5.099559575319290161e-02 -1.751426756381988525e-01 -2.820652723312377930e-01 8.387249708175659180e-02 1.924197971820831299e-01 2.134471982717514038e-01 -1.637416481971740723e-01 -1.300551742315292358e-01 1.386425793170928955e-01 -4.104242026805877686e-01 1.192705482244491577e-01 8.413455635309219360e-02 6.254169344902038574e-02 -1.467800736427307129e-01 5.235936865210533142e-02 1.275067478418350220e-01 7.997097820043563843e-02 -1.248989477753639221e-01
3.456276655197143555e-01 -2.975122332572937012e-01 1.506261676549911499e-01 -1.445600092411041260e-01 -3.530615940690040588e-02 1.085705384612083435e-01 -1.338274925947189331e-01 2.233125716447830200e-01 5.473818629980087280e-02 -2.446690350770950317e-01 4.098880887031555176e-01 1.196827739477157593e-02 -1.035954356193542480e-01 2.371385693550109863e-01 1.159470714628696442e-02 -6.206043437123298645e-02 -7.289844751358032227e-02 -6.788666360080242157e-03 2.091633081436157227e-01 1.660043001174926758e-01 -8.924652636051177979e-02 3.495085611939430237e-02 -1.211932599544525146e-01 7.304642349481582642e-02 1.931008696556091309e-02 1.275464445352554321e-01 8.821255527436733246e-03 -3.311782181262969971e-01 -2.955338060855865479e-01 -1.055275797843933105e-01 -1.757903993129730225e-01 -6.335000693798065186e-02
2.039858512580394745e-02 2.288356795907020569e-02 1.196807399392127991e-01 7.222038507461547852e-02 -2.816722914576530457e-02 5.123079288750886917e-03 -4.223012626171112061e-01 -5.213680490851402283e-02 6.123042199760675430e-03 -6.092154234647750854e-02 3.535036742687225342e-02 -3.623700439929962158e-01 -1.952028274536132812e-01 -2.525380440056324005e-02 -9.406528621912002563e-02 -9.621490538120269775e-02 -5.523688718676567078e-02 1.112045720219612122e-02 2.272998094558715820e-01 -1.504190415143966675e-01 -1.785386055707931519e-01 2.111923098564147949e-01 -8.241768181324005127e-02 -4.064604043960571289e-01 -1.891702599823474884e-02 3.446631431579589844e-01 -4.584336280822753906e-02 -7.671720813959836960e-03 -3.426130115985870361e-02 -3.818133771419525146e-01 1.958147063851356506e-02 -9.944847971200942993e-02
1.569938212633132935e-01 -2.631636261940002441e-01 8.307193964719772339e-02 1.625665836036205292e-02 -3.756920993328094482e-01 -2.452754788100719452e-02 -2.323864400386810303e-01 2.802864611148834229e-01 -3.138801157474517822e-01 -3.009664267301559448e-02 1.007987707853317261e-01 1.576278507709503174e-01 -2.295973896980285645e-01 -4.467191919684410095e-02 -3.621079921722412109e-01 -1.546135991811752319e-01 -1.001847237348556519e-01 2.188411653041839600e-01 -6.588710844516754150e-02 -1.297660917043685913e-01 1.395800411701202393e-01 7.100139558315277100e-02 -1.704271882772445679e-01 -1.861269623041152954e-01 -1.828192733228206635e-02 4.227646067738533020e-02 -7.351163774728775024e-02 -2.002123296260833740e-01 -2.270197868347167969e-01 9.797731041908264160e-02 5.841649696230888367e-02 3.113553300499916077e-02
2.937035262584686279e-01 8.320844173431396484e-02 -5.280220066197216511e-04 8.751178532838821411e-02 2.154663950204849243e-02 3.878737241029739380e-02 -1.365938633680343628e-01 6.174308061599731445e-02 9.801535308361053467e-02 4.218426346778869629e-02 -4.552406072616577148e-02 2.737593352794647217e-01 -1.073458343744277954e-01 2.788403332233428955e-01 -6.779179722070693970e-02 -2.423139512538909912e-01 -1.988062262535095215e-01 6.263615190982818604e-02 2.896878421306610107e-01 -5.193807184696197510e-02 -6.346247345209121704e-02 -7.343903928995132446e-02 3.740188181400299072e-01 -3.203724324703216553e-01 8.053740859031677246e-02 1.221829354763031006e-01 1.727135479450225830e-01 -3.306680172681808472e-02 -2.812307775020599365e-01 -1.522577852010726929e-01 -1.030594781041145325e-01 -2.940771579742431641e-01
8.300238847732543945e-02 -2.709189616143703461e-02 2.182417660951614380e-01 5.793161317706108093e-02 -2.240537479519844055e-02 -1.678395867347717285e-01 -3.633766472339630127e-01 -8.484930545091629028e-02 -1.507880836725234985e-01 -7.988928258419036865e-02 1.167804449796676636e-01 1.100544910877943039e-02 -3.212448060512542725e-01 1.641560494899749756e-01 -2.242842689156532288e-02 1.930318176746368408e-01 -2.291374206542968750e-01 -1.646220497786998749e-02 -3.974041715264320374e-02 1.233391165733337402e-01 -4.075848311185836792e-02 -1.227483004331588745e-01 2.301697619259357452e-02 -2.863844335079193115e-01 -2.696168422698974609e-01 1.574966907501220703e-01 4.023135900497436523e-01 -8.205122500658035278e-02 -1.661341935396194458e-01 -1.233400627970695496e-01 -2.452670633792877197e-01 -1.574532687664031982e-01
1.365421712398529053e-01 -2.773714065551757812e-01 3.460657969117164612e-02 3.659025300294160843e-03 2.218249440193176270e-02 2.889384888112545013e-02 -1.060754507780075073e-01 1.032899692654609680e-01 -2.559838891029357910e-01 -1.487996727228164673e-01 8.705212920904159546e-02 -2.055327445268630981e-01 -2.510744035243988037e-01 3.957063555717468262e-01 7.842018455266952515e-02 -2.539157271385192871e-01 -1.535132974386215210e-01 1.356822997331619263e-01 4.275555536150932312e-02 8.252088911831378937e-03 2.539072558283805847e-02 1.373777389526367188e-01 -2.637808024883270264e-01 -4.432043433189392090e-02 1.135196909308433533e-02 -1.373427957296371460e-01 -1.106530949473381042e-01 -2.592627704143524170e-01 -1.674866378307342529e-01 -1.840339303016662598e-01 -2.637138664722442627e-01 -2.955912351608276367e-01
-2.570807747542858124e-02 3.184517025947570801e-01 1.216012686491012573e-01 -4.870340600609779358e-02 -2.273570150136947632e-01 -7.434225827455520630e-02 -1.698495596647262573e-01 1.227822229266166687e-01 -8.729517459869384766e-02 -1.098906025290489197e-01 -9.555914252996444702e-02 -5.912318080663681030e-02 -3.348377943038940430e-01 2.402312010526657104e-01 -1.025964766740798950e-01 -3.312007188796997070e-01 -3.651665449142456055e-01 -1.038991585373878479e-01 6.187805905938148499e-02 -2.142049372196197510e-01 -1.141686215996742249e-01 5.475872661918401718e-03 2.411812692880630493e-01 -3.028713762760162354e-01 1.560709029436111450e-01 5.404198542237281799e-02 7.633285969495773315e-02 -1.178316473960876465e-01 -6.247703731060028076e-02 6.112919002771377563e-02 -1.355749517679214478e-01 -1.656106859445571899e-01
2.345997244119644165e-01 1.466438453644514084e-02 1.421073675155639648e-01 4.240762442350387573e-03 -2.057342678308486938e-01 -2.565510571002960205e-02 -1.827985346317291260e-01 -8.713451027870178223e-02 -3.235711902379989624e-02 8.856564760208129883e-02 5.696623399853706360e-02 4.514983296394348145e-02 -3.924971520900726318e-01 1.896772831678390503e-01 -8.368473500013351440e-02 1.896002143621444702e-01 -2.363900393247604370e-01 1.849626563489437103e-02 -1.242255605757236481e-02 2.564108967781066895e-01 1.904249936342239380e-01 -8.109851181507110596e-02 1.040200740098953247e-01 -2.470691651105880737e-01 -2.395542263984680176e-01 2.456642985343933105e-01 2.936280369758605957e-01 -1.177629902958869934e-01 -2.582936882972717285e-01 1.225399039685726166e-02 -1.768609136343002319e-01 -2.014748901128768921e-01
7.433750480413436890e-02 -2.787647843360900879e-01 1.501757651567459106e-01 -5.708701536059379578e-02 -1.074852235615253448e-02 1.837113201618194580e-01 -1.580512076616287231e-01 2.918651401996612549e-01 -1.294247508049011230e-01 2.416984923183917999e-02 -6.547553092241287231e-02 3.596273064613342285e-02 -1.788888275623321533e-01 -4.516506101936101913e-03 4.878859966993331909e-02 -1.722833141684532166e-02 -3.296442031860351562e-01 7.337310165166854858e-02 5.124281346797943115e-02 2.527917921543121338e-01 1.383439917117357254e-02 1.553912311792373657e-01 7.351431995630264282e-03 2.472777618095278740e-03 -1.754528135061264038e-01 1.173876523971557617e-01 9.483042359352111816e-02 -3.030677139759063721e-01 -3.865182399749755859e-01 -1.441583186388015747e-01 2.450738102197647095e-01 -3.296753764152526855e-01
-8.777052909135818481e-02 -1.709758676588535309e-02 4.542652368545532227e-01 -6.146516650915145874e-02 -2.942494861781597137e-02 -2.071363292634487152e-02 -5.259292200207710266e-02 1.969473063945770264e-01 -5.289020761847496033e-02 7.261178642511367798e-02 -2.501981556415557861e-01 -6.647206842899322510e-02 -1.964352130889892578e-01 2.018990963697433472e-01 4.913184046745300293e-02 -3.138462901115417480e-01 -2.413586527109146118e-01 2.542429566383361816e-01 1.022733524441719055e-01 1.692453026771545410e-01 1.058220118284225464e-01 6.116885691881179810e-02 1.652686744928359985e-01 -2.079032808542251587e-01 5.361853539943695068e-02 4.338923841714859009e-02 2.379477471113204956e-01 1.746959835290908813e-01 -1.622463464736938477e-01 -1.933006793260574341e-01 -2.313537448644638062e-01 -1.645756810903549194e-01
2.317735701799392700e-01 2.318825200200080872e-02 1.947658210992813110e-01 4.533816128969192505e-03 -6.095202267169952393e-02 -7.287528365850448608e-02 -3.750898241996765137e-01 -1.188532412052154541e-01 -6.349168717861175537e-02 3.125156089663505554e-02 9.782548248767852783e-02 -1.184972971677780151e-01 -3.607445657253265381e-01 8.613159507513046265e-02 7.742202142253518105e-04 2.200686484575271606e-01 -2.311553806066513062e-01 1.207399293780326843e-01 6.222742050886154175e-02 1.426447480916976929e-01 3.693353757262229919e-02 1.250291336327791214e-02 6.431907415390014648e-02 -3.323051929473876953e-01 -1.376084387302398682e-01 2.266791164875030518e-01 3.431904315948486328e-01 -3.582226112484931946e-02 -1.446395963430404663e-01 -2.170207798480987549e-01 -1.767269521951675415e-01 -1.799747049808502197e-01
2.551972568035125732e-01 6.021425873041152954e-02 2.826686501502990723e-01 1.195924878120422363e-01 -2.401093766093254089e-02 -1.325450837612152100e-01 -2.802433669567108154e-01 -4.715056344866752625e-02 -2.279044091701507568e-01 -5.031564459204673767e-02 -1.267726719379425049e-01 6.249592639505863190e-03 -2.859332561492919922e-01 1.606146097183227539e-01 -1.042373850941658020e-02 1.949815750122070312e-01 -8.320088684558868408e-02 1.719332486391067505e-01 7.308554649353027344e-02 1.494966149330139160e-01 2.691012620925903320e-01 4.322523251175880432e-02 1.899560838937759399e-01 -3.433927893638610840e-01 -1.326125413179397583e-01 2.139744013547897339e-01 3.396331965923309326e-01 -7.061317563056945801e-02 -7.796839624643325806e-02 -1.889770328998565674e-01 -4.229956120252609253e-02 -4.613157361745834351e-02
1.984314918518066406e-01 2.303514443337917328e-02 2.968864981085062027e-03 -1.118374839425086975e-01 8.594336360692977905e-02 -1.021666731685400009e-02 -2.172945439815521240e-01 -1.462859362363815308e-01 2.287722229957580566e-01 1.317920237779617310e-01 1.185625046491622925e-01 -2.391066960990428925e-02 -3.010479509830474854e-01 3.930350542068481445e-01 -2.967440895736217499e-02 -2.157185971736907959e-02 -1.729841083288192749e-01 1.092279627919197083e-01 6.588408350944519043e-02 -5.346031859517097473e-02 2.500186860561370850e-01 -8.651609718799591064e-02 2.320362627506256104e-02 -2.931977510452270508e-01 -8.324369043111801147e-02 3.841358721256256104e-01 -1.204648241400718689e-01 2.100295759737491608e-02 -3.585911393165588379e-01 -1.673251390457153320e-01 -6.435112655162811279e-02 -7.045556604862213135e-02
-3.920563682913780212e-02 -9.014789015054702759e-02 -1.314433217048645020e-01 -2.166237533092498779e-01 -2.890941798686981201e-01 2.316156625747680664e-01 -2.089101970195770264e-01 1.902250051498413086e-01 7.698086649179458618e-02 -6.176726892590522766e-04 8.059704303741455078e-02 -1.905820518732070923e-01 -1.645589768886566162e-01 6.766489148139953613e-02 4.422943666577339172e-02 -2.955470979213714600e-01 -2.442197203636169434e-01 2.052251845598220825e-01 1.063478216528892517e-01 2.613875456154346466e-02 1.406945437192916870e-01 4.835834726691246033e-02 -9.646964073181152344e-02 -1.835530847311019897e-01 1.161921694874763489e-01 -1.491668354719877243e-02 1.392429415136575699e-02 3.062813309952616692e-03 -1.174864694476127625e-01 -4.987350478768348694e-02 -1.276426315307617188e-01 -5.603405833244323730e-01
2.397598326206207275e-02 -1.954629570245742798e-01 1.477504149079322815e-02 1.212512031197547913e-01 3.265144070610404015e-03 1.995030045509338379e-01 -2.332755625247955322e-01 -1.254783105105161667e-02 -3.771913647651672363e-01 -1.313950866460800171e-01 1.487137377262115479e-01 -3.099489510059356689e-01 -1.753946244716644287e-01 1.999170929193496704e-01 -3.236428499221801758e-01 -1.292217820882797241e-01 -1.850261092185974121e-01 -5.503463558852672577e-03 -5.825341865420341492e-02 -5.826387181878089905e-02 1.221636906266212463e-01 1.704448461532592773e-01 -2.560231089591979980e-01 -3.073504269123077393e-01 9.476391971111297607e-02 -1.887336373329162598e-01 1.336654275655746460e-01 -1.519397646188735962e-01 6.524290144443511963e-02 1.098408550024032593e-02 -1.697629243135452271e-01 -1.350071281194686890e-01
-5.060859024524688721e-02 -5.410013347864151001e-02 2.686981260776519775e-01 5.142357945442199707e-02 -2.334785908460617065e-01 -5.223437398672103882e-02 -3.709083795547485352e-01 2.206167578697204590e-01 -8.943611383438110352e-02 1.826629415154457092e-02 3.377398848533630371e-01 -4.111278802156448364e-03 -5.810328293591737747e-03 -1.616322994232177734e-02 6.782478839159011841e-02 -5.644634366035461426e-02 -2.396128177642822266e-01 -2.377893030643463135e-01 -1.546855121850967407e-01 -1.503009051084518433e-01 -4.513651132583618164e-02 6.211877986788749695e-02 3.379696905612945557e-01 -2.443136572837829590e-01 -8.921778947114944458e-02 -1.567205041646957397e-02 1.728682219982147217e-01 -1.339197456836700439e-01 -1.394222974777221680e-01 -2.672234177589416504e-01 5.102932825684547424e-02 -2.364859282970428467e-01
1.394975036382675171e-01 -1.566963642835617065e-01 -2.348781377077102661e-02 -7.791259139776229858e-02 -3.162463009357452393e-01 -1.143993884325027466e-01 -8.135771751403808594e-02 2.001074515283107758e-02 3.085214877501130104e-03 2.999569289386272430e-03 -2.427915334701538086e-01 -2.150912433862686157e-01 -1.950651854276657104e-01 -3.711597248911857605e-02 2.041115052998065948e-02 -3.317045569419860840e-01 -1.090263426303863525e-01 -6.408740580081939697e-02 1.745625734329223633e-01 2.454148046672344208e-02 1.943522840738296509e-01 2.378411777317523956e-02 3.621515333652496338e-01 -3.451299071311950684e-01 1.375648230314254761e-01 7.808919996023178101e-02 1.711252331733703613e-01 -1.834850572049617767e-02 3.148469328880310059e-02 -1.933449357748031616e-01 -2.395632266998291016e-01 -2.967515289783477783e-01
4.380589723587036133e-02 -1.304532587528228760e-02 1.296623349189758301e-01 -2.338779717683792114e-01 -1.159510239958763123e-01 -9.274791926145553589e-02 -3.435925394296646118e-02 1.603313684463500977e-01 -7.866962999105453491e-02 2.468433827161788940e-01 -9.895800799131393433e-02 -2.657441198825836182e-01 -3.415917456150054932e-01 1.978251785039901733e-01 7.433700561523437500e-02 -5.332779139280319214e-02 -7.241024076938629150e-02 -1.061564893461763859e-03 1.265311986207962036e-01 -1.555633693933486938e-01 1.615111231803894043e-01 -1.072761230170726776e-02 -1.963304877281188965e-01 -4.083717167377471924e-01 -4.795743897557258606e-02 -1.921007633209228516e-01 -1.338135898113250732e-01 -2.617988586425781250e-01 4.755061119794845581e-02 -3.877006471157073975e-01 -7.344387471675872803e-02 7.183832675218582153e-02
2.243719249963760376e-01 -9.451592713594436646e-02 2.780404984951019287e-01 1.004033721983432770e-02 -8.101079612970352173e-03 1.414473447948694229e-02 -1.896992772817611694e-01 2.269460447132587433e-02 -1.311868131160736084e-01 -2.014440298080444336e-02 1.538123041391372681e-01 -5.741658806800842285e-02 -3.263283073902130127e-01 1.634994745254516602e-01 -6.202761083841323853e-02 3.117856681346893311e-01 -2.286122888326644897e-01 1.631676405668258667e-01 1.016017347574234009e-01 1.243606880307197571e-01 -3.436031565070152283e-02 -1.400693506002426147e-01 5.119717121124267578e-02 -2.755061089992523193e-01 -2.227201163768768311e-01 1.353654712438583374e-01 4.545787870883941650e-01 -4.120826721191406250e-02 -1.313206702470779419e-01 -1.080142185091972351e-01 -5.115285143256187439e-02 -1.894784420728683472e-01
-7.083965092897415161e-02 -2.679433114826679230e-02 -1.832739114761352539e-01 2.399694472551345825e-01 -2.596041262149810791e-01 7.497830688953399658e-02 -6.796856224536895752e-02 7.921916991472244263e-02 3.754828497767448425e-02 -4.027509316802024841e-02 2.591841816902160645e-01 -7.111848145723342896e-02 -2.693865895271301270e-01 4.477127492427825928e-01 1.129744499921798706e-01 1.685286313295364380e-01 -2.392609864473342896e-01 5.077296122908592224e-02 3.958123326301574707e-01 -5.105880275368690491e-02 1.363840419799089432e-02 -1.140418052673339844e-01 1.517379730939865112e-01 -1.824514567852020264e-01 -1.408544778823852539e-01 1.031719148159027100e-01 2.944764308631420135e-02 -1.593243777751922607e-01 -3.166082501411437988e-02 -2.195008993148803711e-01 -1.855898946523666382e-01 -2.766554616391658783e-02
3.225173354148864746e-01 -7.554145902395248413e-02 5.736875161528587341e-02 3.221280872821807861e-02 -2.412143163383007050e-02 -1.307019591331481934e-01 -2.715681791305541992e-01 -5.628608912229537964e-02 -6.685716658830642700e-02 -2.740018442273139954e-02 3.847765922546386719e-02 -9.445596486330032349e-02 -3.631184697151184082e-01 1.373249143362045288e-01 1.648062095046043396e-02 2.176424562931060791e-01 -2.161098420619964600e-01 2.252553850412368774e-01 -5.110797286033630371e-02 2.319497168064117432e-01 2.233661897480487823e-02 -5.350847169756889343e-02 1.930348575115203857e-01 -1.523836702108383179e-01 -2.645788192749023438e-01 1.493824273347854614e-01 3.676071166992187500e-01 -7.076378166675567627e-02 -1.364292204380035400e-01 -1.311894953250885010e-01 -2.007461488246917725e-01 -2.260643392801284790e-01
1.895976066589355469e-01 -2.019343823194503784e-01 4.179848730564117432e-02 -2.438255026936531067e-02 -5.265398882329463959e-03 1.654386371374130249e-01 1.297613531351089478e-01 1.815895587205886841e-01 -8.243012428283691406e-02 2.987999096512794495e-02 -4.417618364095687866e-02 -2.935278415679931641e-01 -2.474990189075469971e-01 3.090264648199081421e-02 2.704580500721931458e-02 -7.354071736335754395e-02 -1.141239255666732788e-01 -1.359511911869049072e-01 3.908026218414306641e-01 -8.402289450168609619e-02 2.428683638572692871e-01 7.865931093692779541e-02 -3.489655554294586182e-01 -1.702164113521575928e-01 -7.858386635780334473e-02 5.507861822843551636e-02 6.286265701055526733e-02 -3.329162597656250000e-01 -3.714340552687644958e-02 -3.596816956996917725e-01 -1.325359344482421875e-01 6.937643978744745255e-03
2.205149084329605103e-02 -1.796272695064544678e-01 1.751038618385791779e-02 -3.443990647792816162e-01 -1.787011921405792236e-01 -5.703163892030715942e-02 -2.605711519718170166e-01 5.684364587068557739e-02 -9.159534238278865814e-03 -1.133738979697227478e-01 4.892731830477714539e-02 -9.664659388363361359e-03 -4.558571055531501770e-02 2.714228034019470215e-01 -1.702561974525451660e-01 -8.497419208288192749e-02 -2.005805820226669312e-01 -1.519653853029012680e-02 -1.823943555355072021e-01 -2.799575626850128174e-01 9.896805137395858765e-02 -9.112522751092910767e-02 -2.175008803606033325e-01 -3.433122485876083374e-02 -3.273481270298361778e-03 4.053797572851181030e-02 4.145487248897552490e-01 -1.274220794439315796e-01 -2.112786322832107544e-01 -3.540134131908416748e-01 -1.163481026887893677e-01 -1.506684422492980957e-01
5.860655382275581360e-02 -6.539116147905588150e-03 1.630366742610931396e-01 -1.539082676172256470e-01 -2.301523834466934204e-01 -1.534665226936340332e-01 -1.917534172534942627e-01 2.860632240772247314e-01 -8.015268296003341675e-02 -2.120535522699356079e-01 5.933710932731628418e-02 -1.277270913124084473e-01 -4.126083850860595703e-01 2.239419966936111450e-01 -5.981232225894927979e-02 -1.641116589307785034e-01 -3.226444721221923828e-01 -2.779009938240051270e-02 -3.120244480669498444e-02 -7.253186404705047607e-02 -2.210896313190460205e-01 7.556292414665222168e-02 1.678710728883743286e-01 -4.465593397617340088e-02 5.179521441459655762e-02 -1.017632558941841125e-01 2.417391687631607056e-01 -1.704928129911422729e-01 1.500207744538784027e-02 1.947846263647079468e-02 3.460677564144134521e-01 1.105216443538665771e-01
1.716994196176528931e-01 -7.558873295783996582e-02 1.911336928606033325e-01 3.257430344820022583e-02 -1.322323083877563477e-01 -9.679748117923736572e-02 -2.462908923625946045e-01 -9.396371245384216309e-02 -8.984581381082534790e-02 3.372348472476005554e-02 1.120700389146804810e-01 2.973298169672489166e-02 -4.565608203411102295e-01 7.704334706068038940e-02 -8.267334103584289551e-02 3.514954447746276855e-01 -2.263047695159912109e-01 2.608961462974548340e-01 1.751199923455715179e-02 1.206438764929771423e-01 7.801813632249832153e-02 -1.577388048171997070e-01 3.714773431420326233e-02 -2.429071217775344849e-01 -1.721741408109664917e-01 7.009956985712051392e-02 3.208835124969482422e-01 -1.496184244751930237e-02 -1.623546183109283447e-01 -1.346675008535385132e-01 -1.078741103410720825e-01 -2.099400907754898071e-01
3.914173319935798645e-02 -1.051964685320854187e-01 1.530861854553222656e-02 -3.816495463252067566e-02 1.599629372358322144e-01 3.632628321647644043e-01 -1.034747660160064697e-01 2.928278744220733643e-01 1.458402872085571289e-01 -1.989512741565704346e-01 1.392590999603271484e-01 -2.088820040225982666e-01 -2.380547672510147095e-01 2.055299580097198486e-01 -2.878111898899078369e-01 -2.770382910966873169e-03 -2.700184285640716553e-01 -1.519502233713865280e-02 2.676232755184173584e-01 1.983776092529296875e-01 -9.695486165583133698e-03 9.071105718612670898e-02 8.999262005090713501e-02 -3.399483114480972290e-02 1.449685692787170410e-01 -5.721216648817062378e-02 -4.889044165611267090e-02 -1.846731901168823242e-01 -3.261258304119110107e-01 -1.635119765996932983e-01 -1.125164031982421875e-01 -1.335849463939666748e-01
1.108942180871963501e-01 -1.599732786417007446e-01 -1.828487962484359741e-01 -2.830471098423004150e-02 -2.366342246532440186e-01 -2.370997667312622070e-01 -1.848134398460388184e-01 1.008050069212913513e-01 1.752615347504615784e-02 -2.232176251709461212e-02 3.160567488521337509e-03 -1.598314195871353149e-01 -3.744199872016906738e-02 2.046124637126922607e-01 -2.054636627435684204e-01 1.448698341846466064e-01 -3.073731064796447754e-01 2.120960354804992676e-01 -1.023691296577453613e-01 8.861730247735977173e-02 5.600557103753089905e-02 1.257931888103485107e-01 -2.981967926025390625e-01 -2.669886052608489990e-01 2.161811143159866333e-01 -1.371754109859466553e-01 2.614574730396270752e-01 -2.460860162973403931e-01 -5.899070203304290771e-02 -1.758210361003875732e-01 -5.013975780457258224e-03 -2.695664763450622559e-01
1.844001263380050659e-01 -1.418318003416061401e-01 2.924246788024902344e-01 8.457624167203903198e-02 -1.419361978769302368e-01 1.398137807846069336e-01 -2.522746846079826355e-02 -1.566941887140274048e-01 -1.925991177558898926e-01 -3.720267117023468018e-01 9.479685127735137939e-02 8.218186348676681519e-02 7.952025532722473145e-02 1.500079035758972168e-01 -4.446973651647567749e-02 -4.513642936944961548e-02 -2.772416174411773682e-01 -3.169690817594528198e-02 7.079783082008361816e-02 8.737470954656600952e-03 8.876494318246841431e-02 1.236711814999580383e-01 -3.456706926226615906e-02 -2.623601257801055908e-01 -1.346876919269561768e-01 6.056554988026618958e-02 -7.316040992736816406e-02 -2.159553021192550659e-01 -4.238181114196777344e-01 -3.342831432819366455e-01 4.289083555340766907e-02 1.452241092920303345e-01
3.865624368190765381e-01 -4.724691808223724365e-02 1.443563103675842285e-01 8.716012537479400635e-02 1.520788520574569702e-01 -9.428033977746963501e-02 -2.137962877750396729e-01 -5.769233778119087219e-02 8.511066436767578125e-03 5.698802322149276733e-02 8.384337276220321655e-02 -1.955460570752620697e-02 -9.677578508853912354e-02 9.435831755399703979e-02 -8.419888466596603394e-02 -3.735744655132293701e-01 -1.392380446195602417e-01 5.800339579582214355e-02 -9.149685502052307129e-02 -2.545029819011688232e-01 1.868033856153488159e-01 1.596829742193222046e-01 -3.331356346607208252e-01 -2.337660342454910278e-01 -2.516802586615085602e-02 -8.685078471899032593e-02 6.427355110645294189e-02 -3.871257603168487549e-01 -1.376170367002487183e-01 -1.712075322866439819e-01 -1.346244364976882935e-01 -1.128532364964485168e-01
1.183509379625320435e-01 -2.784272134304046631e-01 -7.783114910125732422e-02 -2.980745136737823486e-01 -1.250365376472473145e-01 -1.025671511888504028e-02 -1.222189366817474365e-01 2.532912492752075195e-01 7.849669456481933594e-02 -3.102367520332336426e-01 3.176122605800628662e-01 -2.538959495723247528e-02 -1.816522330045700073e-01 1.035721749067306519e-01 -1.920299977064132690e-01 -1.679381579160690308e-01 -2.965416312217712402e-01 2.343555986881256104e-01 4.216646403074264526e-02 8.262061327695846558e-02 -1.031125336885452271e-02 -7.727882621111348271e-05 8.767521381378173828e-02 -9.864461421966552734e-02 1.620039790868759155e-01 -2.652236027643084526e-03 2.310473918914794922e-01 -2.711785733699798584e-01 -9.387860447168350220e-02 -1.149080991744995117e-01 -9.311024099588394165e-02 2.305439561605453491e-01
4.054628312587738037e-01 -1.039485111832618713e-01 1.579311117529869080e-02 -1.686565577983856201e-01 -1.306957304477691650e-01 8.018175512552261353e-02 2.689358964562416077e-02 -1.118696853518486023e-01 5.982011929154396057e-02 -3.819899260997772217e-02 1.772347278892993927e-02 4.376833140850067139e-02 -1.959394365549087524e-01 3.851595818996429443e-01 9.053298830986022949e-02 3.223850578069686890e-02 -2.850999236106872559e-01 -7.237285375595092773e-02 9.120056033134460449e-02 2.713072001934051514e-01 2.109813392162322998e-01 8.443491160869598389e-02 4.912844672799110413e-02 -2.857250273227691650e-01 -2.403887659311294556e-01 1.912343800067901611e-01 3.048405349254608154e-01 -8.003067970275878906e-02 -2.239213585853576660e-01 1.754187047481536865e-02 -4.860479012131690979e-02 -7.394459843635559082e-02
9.476530551910400391e-02 -4.559856057167053223e-01 1.996170431375503540e-01 -3.314290940761566162e-02 4.772412404417991638e-02 4.171888157725334167e-02 -9.954413771629333496e-02 3.373063504695892334e-01 -2.188822925090789795e-01 -3.358874842524528503e-02 2.188636958599090576e-01 -2.824006378650665283e-01 -1.813260912895202637e-01 6.241528689861297607e-02 -6.669313460588455200e-02 -2.320687025785446167e-01 -2.223165482282638550e-01 1.397551298141479492e-01 2.075447440147399902e-01 -5.092038773000240326e-03 8.958647400140762329e-02 2.179535664618015289e-02 1.185408458113670349e-01 -6.463910639286041260e-02 9.393541142344474792e-03 -1.698476523160934448e-01 -1.164436042308807373e-01 -8.843491226434707642e-02 8.595179021358489990e-02 -2.122004330158233643e-01 -2.113194316625595093e-01 -2.377057075500488281e-01
-8.706378191709518433e-02 -2.241566628217697144e-01 -8.963852375745773315e-02 -3.042523004114627838e-02 -1.929627060890197754e-01 3.109859861433506012e-02 -1.914204806089401245e-01 2.639051973819732666e-01 -3.201710432767868042e-02 -5.829480290412902832e-02 2.796206250786781311e-02 -1.644286066293716431e-01 1.604958623647689819e-01 1.444677263498306274e-01 -1.244520545005798340e-01 2.124949395656585693e-01 -3.059825897216796875e-01 6.337238103151321411e-02 -1.731420755386352539e-01 1.431657522916793823e-01 1.328628510236740112e-01 1.477645784616470337e-01 -6.018282473087310791e-02 -1.415963917970657349e-01 -2.972920611500740051e-02 -1.882713139057159424e-01 1.140377148985862732e-01 -4.405966997146606445e-01 -2.664381265640258789e-01 -8.902290463447570801e-02 -1.528824120759963989e-01 -3.036238253116607666e-01
1.968685686588287354e-01 -3.570872843265533447e-01 3.224030137062072754e-02 -4.874302074313163757e-02 3.729769214987754822e-02 -1.662626117467880249e-02 -3.516509830951690674e-01 3.480872809886932373e-01 -6.544215232133865356e-02 -1.157178729772567749e-01 2.258061431348323822e-02 -1.884451508522033691e-01 -2.629248499870300293e-01 3.792923092842102051e-01 -7.594393193721771240e-02 -3.102158941328525543e-02 6.484314799308776855e-02 1.133147031068801880e-01 -1.264929678291082382e-02 1.003438159823417664e-01 2.200866341590881348e-01 3.926027566194534302e-02 -2.257083803415298462e-01 4.682392999529838562e-02 -1.387095398968085647e-04 1.038911640644073486e-01 1.846828125417232513e-02 -1.119970083236694336e-01 -3.352960944175720215e-01 -8.178245276212692261e-03 -1.283897310495376587e-01 -1.654284745454788208e-01
2.066191881895065308e-01 -1.791117787361145020e-01 1.778094917535781860e-01 -1.912359297275543213e-01 -2.192557603120803833e-01 -5.030944198369979858e-02 -5.775588005781173706e-02 1.017797365784645081e-01 -3.937751054763793945e-02 9.232018142938613892e-03 2.358752191066741943e-01 -1.576966345310211182e-01 6.472960114479064941e-03 3.341737389564514160e-02 -4.039909690618515015e-02 -1.999057531356811523e-01 -3.051856160163879395e-01 2.862038016319274902e-01 8.112636208534240723e-02 -1.177081167697906494e-01 7.121881842613220215e-02 2.511076629161834717e-01 -2.137296944856643677e-01 -1.316338777542114258e-01 2.781467325985431671e-02 -1.632285304367542267e-03 -1.137199904769659042e-02 -9.936033189296722412e-02 -2.774542570114135742e-01 -9.814633429050445557e-02 -1.799300312995910645e-01 -4.598455429077148438e-01
-1.102124247699975967e-02 -1.924771815538406372e-01 -7.100177556276321411e-02 -2.645550072193145752e-01 -9.777048230171203613e-02 1.831030845642089844e-02 -3.042008578777313232e-01 1.872550845146179199e-01 4.836464673280715942e-02 -3.113805949687957764e-01 4.591983184218406677e-02 -1.538302898406982422e-01 7.036275346763432026e-04 2.085819691419601440e-01 -3.702908754348754883e-01 -8.059927262365818024e-03 -1.601177304983139038e-01 2.076560854911804199e-01 1.115795448422431946e-01 2.228990010917186737e-02 -4.837519675493240356e-02 -1.093840673565864563e-01 5.033766105771064758e-02 -1.758188903331756592e-01 7.924364507198333740e-02 -2.112754285335540771e-01 2.142021059989929199e-01 -1.508042514324188232e-01 -1.861414313316345215e-01 -2.700259983539581299e-01 -2.293444424867630005e-01 1.881151199340820312e-01
1.985065042972564697e-01 5.487138777971267700e-02 1.507165133953094482e-01 9.638454020023345947e-02 -9.759169071912765503e-02 -1.114707216620445251e-01 -5.035259127616882324e-01 3.573427349328994751e-02 -1.691022664308547974e-01 -1.657388657331466675e-01 4.816285893321037292e-02 -2.036369740962982178e-01 -4.053388833999633789e-01 1.551570594310760498e-01 -3.749101981520652771e-02 1.597034335136413574e-01 -1.169974356889724731e-02 6.501848250627517700e-02 1.332161016762256622e-02 1.701602190732955933e-01 3.842795640230178833e-02 -1.266323775053024292e-01 5.251303315162658691e-02 -2.548317611217498779e-01 -1.552793383598327637e-01 1.574700325727462769e-01 2.209735512733459473e-01 -1.762970723211765289e-02 -4.315169155597686768e-02 5.686431005597114563e-02 -2.438963651657104492e-01 -2.287827134132385254e-01
-9.068273752927780151e-02 -6.995867192745208740e-02 -1.442113965749740601e-01 2.760488307103514671e-03 -2.170739173889160156e-01 -3.508965671062469482e-01 1.406520307064056396e-01 1.329222619533538818e-01 -1.856488138437271118e-01 6.548669934272766113e-02 -6.294979155063629150e-02 -3.299712389707565308e-02 -1.636614948511123657e-01 -1.015551984310150146e-01 -1.406691819429397583e-01 -1.567077040672302246e-01 -2.029188722372055054e-01 -1.238311603665351868e-01 7.874547690153121948e-02 1.992554217576980591e-01 -9.816231206059455872e-03 1.287226527929306030e-01 1.484019309282302856e-01 -3.880178630352020264e-01 1.277994364500045776e-01 -2.815283536911010742e-01 1.236199885606765747e-01 -3.024237155914306641e-01 -1.084534153342247009e-01 -3.481779098510742188e-01 -6.999884545803070068e-02 -3.527839109301567078e-02
9.672179073095321655e-02 -3.134947717189788818e-01 5.176166445016860962e-02 -2.192576229572296143e-02 4.109982028603553772e-02 -2.584334462881088257e-02 -9.892573952674865723e-02 1.998080462217330933e-01 -3.173151910305023193e-01 -8.904775977134704590e-02 -3.150370717048645020e-02 -1.512421816587448120e-01 -3.709300756454467773e-01 4.307985007762908936e-01 1.299437414854764938e-02 -1.981723308563232422e-01 -1.504807472229003906e-01 2.591069936752319336e-01 5.198096111416816711e-02 -1.529742479324340820e-01 2.659345045685768127e-02 7.479268312454223633e-02 -2.385492622852325439e-01 -1.110152080655097961e-01 -8.057462982833385468e-03 -1.298927366733551025e-01 -6.633169203996658325e-02 -1.024146676063537598e-01 -2.417206950485706329e-02 -1.164925023913383484e-01 -2.667896449565887451e-01 -1.829319596290588379e-01
-2.732379175722599030e-02 -2.867941260337829590e-01 5.633935704827308655e-02 1.101321633905172348e-02 -1.674615219235420227e-02 -1.544990688562393188e-01 -1.030663028359413147e-01 2.642446160316467285e-01 -1.506087779998779297e-01 -8.335967361927032471e-02 4.991785809397697449e-02 -2.603070139884948730e-01 -2.646000683307647705e-01 6.583553552627563477e-02 -1.499970853328704834e-01 -6.310162693262100220e-02 -1.074528843164443970e-01 1.535848975181579590e-01 -8.487794548273086548e-02 1.117317751049995422e-01 1.016402393579483032e-01 1.981403827667236328e-01 -2.649963200092315674e-01 -1.517894864082336426e-01 4.879141598939895630e-02 2.732102572917938232e-02 1.035976782441139221e-01 -5.028248205780982971e-02 -3.592882156372070312e-01 1.587990820407867432e-01 -1.993675380945205688e-01 -4.475270211696624756e-01
5.869023874402046204e-02 -4.378035664558410645e-02 2.126920670270919800e-01 -6.757872551679611206e-02 -1.500737965106964111e-01 3.591173561289906502e-03 -3.226453661918640137e-01 -2.080741077661514282e-01 -1.741764545440673828e-01 -1.698618084192276001e-01 2.306929230690002441e-02 -1.739823520183563232e-01 -3.891281187534332275e-01 7.306864112615585327e-02 -7.225180510431528091e-03 2.286465018987655640e-01 -1.314174979925155640e-01 6.351892650127410889e-02 1.049509868025779724e-01 8.479823917150497437e-02 1.248009130358695984e-01 -1.383086889982223511e-01 2.635897994041442871e-01 -1.896558701992034912e-01 2.895154654979705811e-01 1.601478308439254761e-01 5.412003025412559509e-02 -3.623381555080413818e-01 1.678767204284667969e-01 -1.350859105587005615e-01 -3.430115431547164917e-02 -6.974606961011886597e-02
2.229187041521072388e-01 1.222280487418174744e-01 9.505940228700637817e-02 -1.297666109167039394e-03 -1.306394487619400024e-01 -1.666778028011322021e-01 -4.693017527461051941e-02 -5.134944990277290344e-02 -1.945082098245620728e-03 -1.120566427707672119e-01 -3.894331306219100952e-02 -4.816976934671401978e-02 -2.639167606830596924e-01 1.580034941434860229e-01 -8.537393808364868164e-02 1.868579834699630737e-01 -3.076504170894622803e-01 1.596699804067611694e-01 8.131576329469680786e-02 3.267953395843505859e-01 2.882311344146728516e-01 -1.148409694433212280e-01 1.162068173289299011e-01 -3.408180773258209229e-01 -1.658094525337219238e-01 2.054946720600128174e-01 3.567896187305450439e-01 -1.772821694612503052e-02 -1.449730545282363892e-01 -2.096208482980728149e-01 -4.024624451994895935e-02 -5.828916560858488083e-03
1.529524326324462891e-01 -2.826192602515220642e-02 9.477315098047256470e-02 -1.259627044200897217e-01 -1.674135774374008179e-01 -7.653575390577316284e-02 -8.156779408454895020e-02 -1.137718483805656433e-01 1.145955547690391541e-01 1.041385978460311890e-01 8.379402756690979004e-02 -1.691828854382038116e-02 -2.071593701839447021e-01 2.749151587486267090e-01 -1.351864039897918701e-01 -8.297330141067504883e-02 -1.201499924063682556e-01 1.162564307451248169e-01 2.679220139980316162e-01 -1.576942764222621918e-02 -7.823160290718078613e-02 5.679800733923912048e-02 2.287698686122894287e-01 -5.238571166992187500e-01 5.072218179702758789e-02 6.103364378213882446e-02 -4.693173617124557495e-02 -1.303979754447937012e-01 -1.491005420684814453e-01 1.266850531101226807e-01 -3.266578018665313721e-01 -3.405259847640991211e-01
3.132092952728271484e-01 -1.294372826814651489e-01 -1.177063677459955215e-02 -2.016958743333816528e-01 -3.065208159387111664e-02 -4.673276469111442566e-02 -1.073140427470207214e-01 2.353750318288803101e-01 -3.008366376161575317e-02 -2.383194416761398315e-01 2.901956140995025635e-01 -6.150970235466957092e-02 -3.932425677776336670e-01 4.394365847110748291e-01 -1.623848639428615570e-02 -8.059282787144184113e-03 1.034430488944053650e-01 9.869584813714027405e-03 1.061700060963630676e-01 2.565565146505832672e-02 1.488697342574596405e-02 7.489430159330368042e-02 -2.359000444412231445e-01 -2.123645693063735962e-01 9.108232706785202026e-02 1.629659906029701233e-02 -9.147750586271286011e-02 -1.640433818101882935e-01 -2.746949791908264160e-01 -6.805191934108734131e-02 -1.366487294435501099e-01 -9.277053922414779663e-02
-4.179914668202400208e-02 -9.843172132968902588e-02 2.483115792274475098e-01 -1.121250838041305542e-01 8.131141215562820435e-02 -1.067808717489242554e-01 -3.429979979991912842e-01 -3.415065631270408630e-02 5.248898267745971680e-02 -5.415380373597145081e-02 -1.068327501416206360e-01 -2.671231031417846680e-01 -1.712675988674163818e-01 3.374228999018669128e-02 4.084091261029243469e-02 -2.787294983863830566e-01 -7.727644406259059906e-03 -2.491852967068552971e-03 2.180361300706863403e-01 9.083722531795501709e-02 2.899363171309232712e-03 -1.139309257268905640e-01 3.137258291244506836e-01 -3.461469113826751709e-01 2.642589211463928223e-01 -1.479960232973098755e-01 1.309514343738555908e-01 -2.351080775260925293e-01 -1.683843284845352173e-01 -1.876980811357498169e-01 -3.300717100501060486e-02 -2.515954077243804932e-01
2.026351392269134521e-01 2.092350833117961884e-02 1.448457539081573486e-01 -2.358748763799667358e-01 -2.904600203037261963e-01 -5.744724068790674210e-03 -1.996292322874069214e-01 2.541814148426055908e-01 5.556020885705947876e-03 6.905999779701232910e-02 -8.110057562589645386e-03 -1.103091314435005188e-01 -1.449891924858093262e-01 6.392946094274520874e-02 3.195653110742568970e-02 -3.463853597640991211e-01 -2.814705073833465576e-01 7.955153286457061768e-02 8.948122709989547729e-02 -4.002439230680465698e-02 8.370241522789001465e-02 4.790629446506500244e-02 2.913663387298583984e-01 -2.089497148990631104e-01 2.954534888267517090e-01 1.321423500776290894e-01 1.619823127985000610e-01 -9.697049856185913086e-02 1.014748066663742065e-01 -2.270297259092330933e-01 -2.373007237911224365e-01 -1.957327127456665039e-01
-5.401267111301422119e-02 -1.113503426313400269e-01 4.480687901377677917e-02 -6.601598858833312988e-02 -6.036245822906494141e-02 -8.663634210824966431e-02 -3.096852600574493408e-01 -2.255948446691036224e-02 3.897060453891754150e-02 2.318180864676833153e-03 1.851972425356507301e-03 -3.077674210071563721e-01 -1.225865110754966736e-01 1.337775290012359619e-01 -5.524024739861488342e-02 -3.140680789947509766e-01 1.934802159667015076e-02 1.979249864816665649e-01 2.474898695945739746e-01 1.145509108901023865e-01 7.813351601362228394e-02 -8.039884269237518311e-02 3.564282953739166260e-01 -3.874297142028808594e-01 1.758521497249603271e-01 -1.534750610589981079e-01 -1.085050702095031738e-01 -2.188187241554260254e-01 -1.818811148405075073e-01 2.676444314420223236e-02 -3.803445398807525635e-02 -2.947564721107482910e-01
1.731901764869689941e-01 -2.098294906318187714e-02 2.038811296224594116e-01 -2.588284313678741455e-01 -9.483857452869415283e-02 -2.697277367115020752e-01 -2.590559422969818115e-01 7.160923443734645844e-03 2.571655251085758209e-02 1.855960190296173096e-01 2.398715354502201080e-02 -1.314277499914169312e-01 -7.291833311319351196e-02 1.596696078777313232e-01 5.926004052162170410e-02 -1.957292705774307251e-01 -1.996805667877197266e-01 1.633980870246887207e-01 1.553519517183303833e-01 -3.513605520129203796e-02 -9.695810824632644653e-02 -3.368534743785858154e-01 1.834131926298141479e-01 -3.850559592247009277e-01 1.711700111627578735e-01 6.974676996469497681e-02 1.279968917369842529e-01 -1.628122478723526001e-01 -2.385920584201812744e-01 -1.309126149863004684e-02 -5.509608238935470581e-02 -2.293471843004226685e-01
-1.180918812751770020e-01 1.228017956018447876e-01 2.460406348109245300e-02 1.954906582832336426e-01 -8.499641716480255127e-02 3.996417298913002014e-02 -3.001956045627593994e-01 2.440603524446487427e-01 -2.129675075411796570e-02 -1.311379671096801758e-01 -1.005056127905845642e-01 -1.255458295345306396e-01 -3.695669174194335938e-01 1.651350855827331543e-01 9.217692911624908447e-02 -6.008509546518325806e-02 -2.641645967960357666e-01 -4.330136999487876892e-02 3.981176018714904785e-01 2.750320918858051300e-02 -1.902745813131332397e-01 -5.134937912225723267e-02 2.086605578660964966e-01 -2.644452154636383057e-01 -7.311099767684936523e-02 2.128082662820816040e-01 -3.828204795718193054e-02 -9.200387448072433472e-02 -1.697341948747634888e-01 -2.440780550241470337e-01 2.009890414774417877e-02 1.469810158014297485e-01
-5.288842134177684784e-03 -5.401983112096786499e-02 -1.751011610031127930e-01 -2.339500486850738525e-01 4.194431006908416748e-02 1.667487993836402893e-02 -1.130670383572578430e-01 8.762504905462265015e-02 7.411034405231475830e-02 -2.808914780616760254e-01 9.826979041099548340e-02 -5.377932637929916382e-02 -3.382137715816497803e-01 2.504293620586395264e-01 -2.381409108638763428e-01 2.757949195802211761e-02 -4.544845819473266602e-01 3.038859553635120392e-02 2.343810163438320160e-02 9.283518418669700623e-03 4.394545778632164001e-02 1.654269546270370483e-01 1.204794421792030334e-01 -1.191725861281156540e-02 6.538221240043640137e-02 -1.764702796936035156e-01 2.131184330210089684e-03 -2.482898682355880737e-01 -3.055626749992370605e-01 -2.431013435125350952e-01 -1.324187666177749634e-01 1.962250173091888428e-01
-1.415079683065414429e-01 6.836239248514175415e-02 7.584892213344573975e-02 9.648464620113372803e-02 -7.656677067279815674e-02 -5.912957713007926941e-02 -5.196119546890258789e-01 1.418085545301437378e-01 1.230677124112844467e-02 -3.055366575717926025e-01 2.524676732718944550e-03 -8.476795256137847900e-02 -2.813226878643035889e-01 3.791108727455139160e-02 -8.579182624816894531e-02 -1.332826465368270874e-01 -9.428492747247219086e-03 1.867856830358505249e-01 1.149735972285270691e-01 9.012391418218612671e-02 -1.463728100061416626e-01 2.292354404926300049e-01 5.461185052990913391e-02 -3.810007274150848389e-01 -1.973646879196166992e-02 3.295627832412719727e-01 8.682996779680252075e-02 -1.123430579900741577e-01 -1.569138914346694946e-01 -1.299228817224502563e-01 3.469341993331909180e-02 6.379971653223037720e-02
-1.068440899252891541e-01 -2.304959297180175781e-01 -5.666263401508331299e-02 -1.240620017051696777e-01 -7.822250947356224060e-03 -5.865787621587514877e-03 -4.836969673633575439e-01 8.615564554929733276e-02 1.214349046349525452e-01 4.652401804924011230e-02 -6.258697062730789185e-02 -1.870951652526855469e-01 -1.198405250906944275e-01 1.015433818101882935e-01 -7.963904738426208496e-02 -2.546122670173645020e-01 -9.868008643388748169e-02 1.014501526951789856e-01 6.159985205158591270e-04 1.285239905118942261e-01 3.253137767314910889e-01 1.208185218274593353e-02 3.912093043327331543e-01 -2.850210070610046387e-01 1.293784528970718384e-01 -2.535271458327770233e-02 -8.600260317325592041e-02 -2.163749188184738159e-01 -2.388107031583786011e-01 -6.564378738403320312e-02 -9.656423330307006836e-02 6.805770844221115112e-02
3.558765947818756104e-01 -1.146162971854209900e-01 1.088128611445426941e-01 -9.359785169363021851e-02 5.722774565219879150e-02 9.537957608699798584e-02 -9.247373789548873901e-03 2.449631690979003906e-01 -2.614182829856872559e-01 6.699585914611816406e-02 1.496735960245132446e-01 -2.980209589004516602e-01 -1.467612087726593018e-01 -2.012298554182052612e-01 -3.273212537169456482e-02 1.942003704607486725e-02 -9.163177758455276489e-02 -1.577600240707397461e-01 7.843174785375595093e-02 -1.277119368314743042e-01 -7.913521677255630493e-02 -4.879243299365043640e-02 -7.973182201385498047e-02 -1.367182582616806030e-01 -3.065703436732292175e-02 9.655372053384780884e-02 2.017183452844619751e-01 -3.256883025169372559e-01 -3.830420374870300293e-01 -3.229762017726898193e-01 1.176348477602005005e-01 -9.102134406566619873e-02
2.237170785665512085e-01 -1.858590841293334961e-01 -2.295602113008499146e-02 -1.902451962232589722e-01 8.834600448608398438e-02 -5.527637153863906860e-02 -2.984641194343566895e-01 1.589575856924057007e-01 -1.291576027870178223e-01 -9.867433458566665649e-02 1.079467535018920898e-01 -2.256174832582473755e-01 -4.032425284385681152e-01 2.640701532363891602e-01 6.237899884581565857e-02 3.887182101607322693e-02 -1.694687902927398682e-01 -6.751342117786407471e-02 1.682708859443664551e-01 2.620748579502105713e-01 1.289072185754776001e-01 1.274684518575668335e-01 -3.096483945846557617e-01 9.185160510241985321e-03 1.811258308589458466e-02 -1.363917291164398193e-01 9.804665111005306244e-03 -1.369336545467376709e-01 -2.513819634914398193e-01 -7.346901111304759979e-03 -5.099820904433727264e-03 -2.580809593200683594e-01
2.133029848337173462e-01 4.412045329809188843e-02 -1.326260715723037720e-01 -1.302401572465896606e-01 1.103617995977401733e-01 5.692142993211746216e-02 -1.074213609099388123e-01 3.124201297760009766e-01 1.782346703112125397e-02 -1.332667022943496704e-01 6.645106524229049683e-02 -2.407373934984207153e-01 -2.775221168994903564e-01 8.637332916259765625e-02 -1.984531730413436890e-01 -2.269927412271499634e-01 -4.183117747306823730e-01 1.005901210010051727e-02 2.341605275869369507e-01 1.561554335057735443e-02 -6.090697646141052246e-02 -9.709566086530685425e-02 1.609551906585693359e-01 1.892495155334472656e-01 2.268434874713420868e-02 -7.388337701559066772e-02 8.485978841781616211e-02 -1.840140223503112793e-01 -3.355832993984222412e-01 -2.580218315124511719e-01 5.353268235921859741e-02 -5.906390398740768433e-02
2.526467740535736084e-01 -2.173895835876464844e-01 2.242325805127620697e-02 3.660798817873001099e-02 1.021975055336952209e-01 1.458495203405618668e-02 -2.704032957553863525e-01 1.905668079853057861e-01 -1.822788715362548828e-01 -9.510455280542373657e-02 -2.894526906311511993e-02 -1.507446318864822388e-01 -3.055804669857025146e-01 3.176161646842956543e-01 -1.841061711311340332e-01 6.293048709630966187e-02 -1.526483148336410522e-01 1.784856468439102173e-01 7.501420378684997559e-02 1.328673511743545532e-01 1.768211126327514648e-01 -4.011440277099609375e-02 -3.925780951976776123e-01 -4.535939171910285950e-02 6.210687384009361267e-02 2.801804104819893837e-03 -7.396047562360763550e-02 -2.062118053436279297e-01 -2.466704994440078735e-01 4.509296268224716187e-03 -7.586004678159952164e-03 -2.979238033294677734e-01
2.388615906238555908e-01 -5.998916551470756531e-02 8.240502327680587769e-02 1.476768553256988525e-01 -3.623097836971282959e-01 -2.490989118814468384e-01 -2.543225288391113281e-01 1.072631403803825378e-01 -2.086151540279388428e-01 -2.498587816953659058e-01 1.026635989546775818e-01 -6.714171171188354492e-02 -3.122924864292144775e-01 -6.349696964025497437e-02 -5.011422932147979736e-02 -1.508957594633102417e-01 -2.297702431678771973e-02 -1.191718410700559616e-02 1.160930022597312927e-01 6.902135442942380905e-03 9.238675981760025024e-02 -7.119566947221755981e-02 2.927220165729522705e-01 2.553057111799716949e-02 1.559420023113489151e-03 -3.603326976299285889e-01 1.968688964843750000e-01 2.508088573813438416e-02 -6.190285459160804749e-02 -7.159776240587234497e-02 -2.940847873687744141e-01 -1.208168193697929382e-01
1.450744718313217163e-01 5.842037126421928406e-02 2.242396622896194458e-01 -7.018437236547470093e-02 -3.021529614925384521e-01 -3.416217863559722900e-02 -2.948024272918701172e-01 2.438440471887588501e-01 -2.979172952473163605e-02 3.883166983723640442e-02 -1.607274413108825684e-01 -5.482755135744810104e-03 -9.383415430784225464e-02 6.037212163209915161e-02 1.106673926115036011e-01 -3.474767208099365234e-01 -3.263368606567382812e-01 -2.051221579313278198e-02 2.235301434993743896e-01 -8.709485083818435669e-02 4.956458136439323425e-02 6.726397573947906494e-02 3.340620696544647217e-01 -2.130141109228134155e-01 2.713808044791221619e-02 -1.022904291749000549e-01 5.645312485285103321e-04 -2.523321807384490967e-01 8.143913745880126953e-02 -7.057838141918182373e-02 -1.021979823708534241e-01 -2.871457040309906006e-01
-1.117971464991569519e-01 -3.766326010227203369e-01 1.471101888455450535e-03 -5.749269947409629822e-02 -3.061675131320953369e-01 4.150047525763511658e-02 -3.125913739204406738e-01 -3.201384469866752625e-02 3.123987233266234398e-03 -1.349581182003021240e-01 2.086703926324844360e-01 -8.539950102567672729e-02 -3.456754088401794434e-01 -7.753787189722061157e-02 -2.134010195732116699e-01 -9.623106452636420727e-04 -2.916978895664215088e-01 2.020843327045440674e-01 9.146204218268394470e-03 -5.254156421869993210e-04 -6.325755268335342407e-02 1.752635985612869263e-01 -2.004741728305816650e-01 -1.450995355844497681e-01 1.708532720804214478e-01 1.939746737480163574e-02 6.444294750690460205e-02 -9.721361845731735229e-02 -2.750922441482543945e-01 -5.517847370356321335e-03 -2.323272526264190674e-01 -1.149496361613273621e-01
1.750536412000656128e-01 -4.451305419206619263e-02 6.367468088865280151e-02 8.855095505714416504e-02 -8.447682112455368042e-02 -1.200199350714683533e-01 -5.810639262199401855e-01 1.396338343620300293e-01 -1.229689866304397583e-01 -7.570288330316543579e-02 -5.199512839317321777e-02 -8.625604212284088135e-02 -3.214372098445892334e-01 2.975085079669952393e-01 1.417791247367858887e-01 1.418236643075942993e-01 -2.334376424551010132e-01 -1.451180279254913330e-01 1.359925419092178345e-01 1.569949090480804443e-01 -7.395468652248382568e-02 1.001196727156639099e-01 3.301545977592468262e-02 -9.008942544460296631e-02 -1.962840259075164795e-01 2.107815891504287720e-01 1.375298053026199341e-01 5.048238113522529602e-02 -5.062982067465782166e-02 -1.447651386260986328e-01 2.234624698758125305e-02 -2.047647684812545776e-01
9.738178551197052002e-02 -1.434391140937805176e-01 8.263102732598781586e-03 2.944674491882324219e-01 -3.673438727855682373e-01 -5.981811136007308960e-02 -1.830091029405593872e-01 2.508158087730407715e-01 -1.844401955604553223e-01 4.543254524469375610e-02 2.511796355247497559e-01 -3.100580349564552307e-02 7.010189443826675415e-02 1.614230126142501831e-01 -1.374454200267791748e-01 2.601752430200576782e-02 -1.106114611029624939e-01 5.245771631598472595e-02 -4.081014543771743774e-02 -1.940760314464569092e-01 1.095458269119262695e-01 -2.389147877693176270e-01 2.048043012619018555e-01 -4.176239669322967529e-01 5.792883783578872681e-02 1.945982575416564941e-01 3.561348095536231995e-02 -1.001611351966857910e-01 1.558447908610105515e-02 -1.657866239547729492e-01 -1.732940524816513062e-01 2.180156260728836060e-01
1.845535635948181152e-01 -2.732994258403778076e-01 1.088723242282867432e-01 2.745417691767215729e-02 -7.629945874214172363e-02 -1.022456660866737366e-01 -2.064174413681030273e-01 -1.199978739023208618e-01 -6.924971193075180054e-02 5.381467938423156738e-02 -1.454008370637893677e-01 -4.429305344820022583e-02 -3.996821045875549316e-01 6.437396258115768433e-02 1.931849569082260132e-01 1.466505974531173706e-01 -2.876003384590148926e-01 1.250211745500564575e-01 2.372166216373443604e-01 -7.089302688837051392e-02 2.718128859996795654e-01 -3.998260572552680969e-02 1.759666055440902710e-01 -2.040064632892608643e-01 3.255041539669036865e-01 2.262347936630249023e-01 -5.154936760663986206e-02 5.626345053315162659e-02 3.760437294840812683e-02 -1.540645491331815720e-02 -8.669398725032806396e-02 -2.683557271957397461e-01
1.989707797765731812e-01 5.115925893187522888e-02 7.157965749502182007e-02 -1.237453669309616089e-01 -1.458288606954738498e-04 -1.096130087971687317e-01 -2.648122608661651611e-01 -1.225179154425859451e-02 2.669237554073333740e-02 9.819529950618743896e-02 8.504796773195266724e-02 -1.327556325122714043e-03 -3.785593509674072266e-01 2.257639914751052856e-01 2.010077238082885742e-01 -1.497689485549926758e-01 -1.726793497800827026e-01 -6.932205706834793091e-02 1.779765933752059937e-01 2.175832539796829224e-01 -8.442781865596771240e-02 -1.651826053857803345e-01 2.389348745346069336e-01 -4.557064175605773926e-01 2.144890278577804565e-01 6.111774593591690063e-02 7.530887424945831299e-02 -2.421107143163681030e-01 -2.199157625436782837e-01 1.212335936725139618e-02 7.264188956469297409e-03 -7.042057067155838013e-02
1.942761242389678955e-01 -3.856448233127593994e-01 1.248696967959403992e-01 2.841101400554180145e-02 -6.085069105029106140e-02 -2.034424096345901489e-01 -1.005628481507301331e-01 2.318368405103683472e-01 -2.298411428928375244e-01 -8.771825581789016724e-02 3.469683229923248291e-02 -1.480111032724380493e-01 -3.375085592269897461e-01 -4.914129152894020081e-02 -1.335794627666473389e-01 -3.062223196029663086e-01 3.633715584874153137e-02 2.435678988695144653e-02 -3.422677749767899513e-03 -5.384274199604988098e-02 -1.896895468235015869e-02 -3.913095686584711075e-03 -3.894581496715545654e-01 -8.228780329227447510e-02 8.912970125675201416e-02 6.214857846498489380e-02 1.078136265277862549e-01 -9.316477924585342407e-02 -2.396281957626342773e-01 -3.105948865413665771e-01 -1.641692072153091431e-01 -2.554884180426597595e-03
-3.022698163986206055e-01 -8.559768646955490112e-02 7.802087068557739258e-02 -7.270952314138412476e-02 -1.174605861306190491e-01 -1.474326103925704956e-02 -3.312937319278717041e-01 2.899671196937561035e-01 -1.223803684115409851e-01 2.723059803247451782e-02 -6.204019300639629364e-03 -1.988573223352432251e-01 -2.737211883068084717e-01 2.222378551959991455e-01 -2.870413064956665039e-01 -1.744348853826522827e-01 -2.062378376722335815e-01 2.443803250789642334e-01 1.790071576833724976e-01 -1.285652667284011841e-01 1.376372668892145157e-02 1.175305172801017761e-01 9.977194666862487793e-02 -1.914812028408050537e-01 2.365667559206485748e-02 1.955939382314682007e-01 1.054464578628540039e-01 -6.738247722387313843e-02 1.886042393743991852e-02 -2.775487601757049561e-01 1.745217591524124146e-01 1.259891688823699951e-01
1.602151542901992798e-01 -4.521517753601074219e-01 9.119081497192382812e-02 -4.550642624963074923e-04 7.973452657461166382e-02 -1.135444790124893188e-01 -3.637565672397613525e-01 1.868842244148254395e-01 -8.170546591281890869e-02 -9.353187680244445801e-02 9.271232038736343384e-02 -2.680321633815765381e-01 -1.264845728874206543e-01 2.083982229232788086e-01 1.525837741792201996e-02 5.229606851935386658e-02 -3.466456755995750427e-02 1.857994943857192993e-01 6.987129896879196167e-02 1.523487567901611328e-01 -4.510734975337982178e-02 -1.780253499746322632e-01 -2.222477793693542480e-01 -7.833798229694366455e-02 7.844499498605728149e-02 -1.347403228282928467e-01 -7.374356687068939209e-02 -7.605697959661483765e-02 -3.216169774532318115e-01 -2.180371731519699097e-01 8.140257000923156738e-02 -2.657322883605957031e-01
9.029325097799301147e-02 -1.905015259981155396e-01 -1.522555798292160034e-01 6.020157132297754288e-03 -2.254530340433120728e-01 -4.652042314410209656e-02 -2.676126062870025635e-01 1.105807870626449585e-01 2.061147941276431084e-03 6.177986040711402893e-02 5.780152603983879089e-02 -3.222054541110992432e-01 -2.285200506448745728e-01 2.846899032592773438e-01 -1.483409702777862549e-01 1.013383865356445312e-01 -8.302726596593856812e-02 1.912423372268676758e-01 -6.165335327386856079e-02 2.440676987171173096e-01 1.578487157821655273e-01 5.624878779053688049e-02 -2.050164341926574707e-01 -4.583692923188209534e-02 2.914822995662689209e-01 -1.089718416333198547e-01 1.010386198759078979e-01 1.762615330517292023e-02 -4.509349167346954346e-01 -1.089503392577171326e-01 3.103120997548103333e-02 -1.280457377433776855e-01
4.293181002140045166e-01 -5.986477807164192200e-02 1.894583255052566528e-01 9.482350200414657593e-03 -9.968507289886474609e-02 -2.481777071952819824e-01 4.995366930961608887e-02 1.392657458782196045e-01 2.442893944680690765e-02 -2.972392141819000244e-01 -6.531550735235214233e-02 -4.185172319412231445e-01 -9.802107512950897217e-02 3.421118110418319702e-02 -1.056254282593727112e-01 -2.719368934631347656e-01 2.951488271355628967e-02 -1.139959245920181274e-01 -6.158658489584922791e-02 -1.868991404771804810e-01 4.933159798383712769e-02 1.657769083976745605e-01 -1.462450437247753143e-02 -2.195227891206741333e-01 -5.347323045134544373e-02 -1.659327000379562378e-01 3.243809938430786133e-02 -2.412603050470352173e-01 -1.320430636405944824e-01 -1.942520886659622192e-01 -1.480105519294738770e-01 -1.442371755838394165e-01
2.566450536251068115e-01 7.326970808207988739e-03 1.259830296039581299e-01 -1.389224380254745483e-01 -5.098865553736686707e-02 5.707151256501674652e-03 -3.857186809182167053e-02 -2.559712231159210205e-01 4.340025782585144043e-02 1.732353270053863525e-01 -1.122783496975898743e-02 7.014123350381851196e-02 -2.438286095857620239e-01 3.070612847805023193e-01 -1.431697010993957520e-01 -5.984897166490554810e-02 -3.049676716327667236e-01 -8.493926376104354858e-02 9.603479504585266113e-02 1.573745161294937134e-01 -5.499630048871040344e-02 -4.655209928750991821e-02 2.741509377956390381e-01 -2.482510507106781006e-01 1.423934251070022583e-01 1.392731517553329468e-01 -4.373264499008655548e-03 -1.833561956882476807e-01 -4.217455983161926270e-01 -1.670686453580856323e-01 -1.775674372911453247e-01 -1.664248406887054443e-01
8.856640756130218506e-02 -2.324270308017730713e-01 7.348030060529708862e-02 1.961621493101119995e-01 -7.327008247375488281e-02 -1.816644370555877686e-01 -5.079862475395202637e-02 3.307278081774711609e-02 -2.142416685819625854e-01 3.862019255757331848e-02 2.767134606838226318e-01 -1.836808174848556519e-01 -7.515253871679306030e-02 1.656305938959121704e-01 -2.065123468637466431e-01 -6.368104368448257446e-02 -2.440023869276046753e-01 -1.493448764085769653e-02 -1.051434427499771118e-01 8.519837260246276855e-02 -1.939031295478343964e-02 1.416678726673126221e-01 -1.875442862510681152e-01 -4.650369882583618164e-01 5.821194127202033997e-02 2.400162965059280396e-01 -2.153730541467666626e-01 -3.012757003307342529e-01 -1.787712872028350830e-01 -1.461650580167770386e-01 -4.112230613827705383e-02 1.077508330345153809e-01
8.439873158931732178e-02 -6.274607032537460327e-02 -8.611269295215606689e-02 -3.443595767021179199e-02 4.560205712914466858e-02 -9.242811053991317749e-02 4.833510518074035645e-02 1.053894162178039551e-01 -3.084416985511779785e-01 4.934869334101676941e-02 -8.454809337854385376e-02 -9.769549220800399780e-02 -2.045058272778987885e-02 2.028413712978363037e-01 -2.131841629743576050e-01 2.807123214006423950e-02 -8.189444243907928467e-02 2.575270831584930420e-02 8.184593915939331055e-02 -7.642404735088348389e-02 3.039103746414184570e-01 1.575484573841094971e-01 1.191830113530158997e-01 -2.516915500164031982e-01 1.882722228765487671e-02 1.885663904249668121e-02 2.855163216590881348e-01 -4.508534073829650879e-01 -3.431329727172851562e-01 -3.080728054046630859e-01 -1.738813221454620361e-01 -1.057471632957458496e-01
8.451180160045623779e-02 -2.965977489948272705e-01 3.726014867424964905e-03 -1.550631374120712280e-01 -2.159802764654159546e-01 -1.603466719388961792e-01 -7.793590426445007324e-02 1.323418766260147095e-01 -1.269807070493698120e-01 2.920070104300975800e-02 1.161083728075027466e-01 -2.360720038414001465e-01 -6.167628988623619080e-02 -3.690026327967643738e-02 8.990689367055892944e-02 -9.285807609558105469e-02 -2.472476065158843994e-01 4.363761246204376221e-01 -4.623956605792045593e-02 -3.906604647636413574e-02 -7.403588294982910156e-02 9.753796458244323730e-02 -1.374692320823669434e-01 -3.207009732723236084e-01 -1.321102827787399292e-01 -3.800385817885398865e-02 7.976242154836654663e-02 -7.185701280832290649e-02 -2.316575646400451660e-01 1.409439593553543091e-01 -2.293470054864883423e-01 -3.582009673118591309e-01
-7.758709043264389038e-02 5.028590932488441467e-02 5.901725962758064270e-02 -1.846119947731494904e-02 -8.116775751113891602e-02 -9.636568278074264526e-02 -7.241687178611755371e-02 1.876802295446395874e-01 -3.118404746055603027e-01 9.985958039760589600e-02 1.891261488199234009e-01 2.782155387103557587e-02 -2.733228728175163269e-02 3.550043404102325439e-01 2.711914479732513428e-02 -2.109566237777471542e-03 -2.213454805314540863e-02 -6.020744517445564270e-02 1.287687718868255615e-01 -1.740422695875167847e-01 1.257272809743881226e-01 1.899695694446563721e-01 2.779168188571929932e-01 -2.340940386056900024e-01 1.718052029609680176e-01 -2.555309534072875977e-01 1.724530011415481567e-01 -3.746535480022430420e-01 -3.722738027572631836e-01 -5.005875602364540100e-02 -7.420400530099868774e-02 -1.164997369050979614e-01
8.842708915472030640e-02 -2.780530452728271484e-01 -5.801875889301300049e-02 -3.980891313403844833e-03 -1.347354054450988770e-01 -7.396012544631958008e-02 -2.111952751874923706e-01 9.434833377599716187e-02 -2.068829834461212158e-01 2.446198314428329468e-01 -4.596946388483047485e-02 2.709513762965798378e-03 -3.759253323078155518e-01 3.488747477531433105e-01 1.922025382518768311e-01 -1.266886889934539795e-01 -4.011526703834533691e-01 3.396068885922431946e-02 1.899193041026592255e-02 1.984543651342391968e-01 -1.421515494585037231e-01 -6.870094686746597290e-02 2.348815947771072388e-01 -1.887267380952835083e-01 -5.946269631385803223e-02 1.259604692459106445e-01 -9.177286922931671143e-02 -1.055495813488960266e-01 1.504107117652893066e-01 -1.439259350299835205e-01 -1.107030734419822693e-01 3.843725100159645081e-02
-6.952567398548126221e-02 -1.552574336528778076e-01 2.641124427318572998e-01 -1.237133145332336426e-01 -5.251936241984367371e-02 1.792386472225189209e-01 -1.619011014699935913e-01 3.083342015743255615e-01 3.518398106098175049e-02 -1.924536228179931641e-01 5.816318094730377197e-02 1.460660547018051147e-01 -3.070346713066101074e-01 -1.734139919281005859e-01 -1.453876048326492310e-01 3.140852227807044983e-02 -3.030183911323547363e-01 -1.329383552074432373e-01 1.334984451532363892e-01 -5.780182406306266785e-02 8.121611177921295166e-02 1.566928178071975708e-01 2.588179409503936768e-01 -2.621880173683166504e-01 2.433370798826217651e-01 1.198047678917646408e-02 9.565271437168121338e-03 -1.751878112554550171e-01 -1.610874198377132416e-02 -3.380042314529418945e-01 -1.243320778012275696e-01 -5.230493471026420593e-02
6.932616233825683594e-02 -9.289327263832092285e-02 -1.864692382514476776e-02 -6.573672592639923096e-02 -2.764989733695983887e-01 -6.817801296710968018e-02 -1.356565803289413452e-01 9.067918360233306885e-02 -1.454808562994003296e-01 -1.523644030094146729e-01 2.174474447965621948e-01 -9.322643280029296875e-02 -1.461184769868850708e-01 9.905038774013519287e-02 1.166301816701889038e-01 -1.631680577993392944e-01 -1.410210281610488892e-01 3.147790729999542236e-01 3.583784773945808411e-02 9.990060329437255859e-02 1.715784519910812378e-01 8.877014368772506714e-02 -2.915851771831512451e-01 -3.870192468166351318e-01 -8.167108148336410522e-02 6.793770194053649902e-02 -1.740198582410812378e-02 1.200340501964092255e-02 -1.733380705118179321e-01 1.001158058643341064e-01 -2.397662252187728882e-01 -4.367791712284088135e-01
-3.168728947639465332e-02 2.512162029743194580e-01 6.522861868143081665e-02 -1.872876584529876709e-01 -3.209463953971862793e-01 -1.174304708838462830e-01 -2.211659103631973267e-01 -6.838966161012649536e-03 -8.031847886741161346e-03 -2.010903060436248779e-01 -1.436551809310913086e-01 -9.559655934572219849e-02 -3.018872737884521484e-01 1.856842339038848877e-01 -2.541271448135375977e-01 -1.191103979945182800e-01 -3.191024363040924072e-01 -1.294400244951248169e-01 7.368486374616622925e-02 -8.995554596185684204e-02 -2.375957928597927094e-02 -2.601617388427257538e-02 2.101565599441528320e-01 -2.438808232545852661e-01 1.036964505910873413e-01 1.390950977802276611e-01 1.114752218127250671e-01 -1.705219745635986328e-01 -1.294028460979461670e-01 2.236507833003997803e-01 6.897176057100296021e-02 -2.757231593132019043e-01
8.163491636514663696e-02 -1.470756977796554565e-01 1.503085624426603317e-02 1.492969691753387451e-01 -4.245425164699554443e-01 -7.610243558883666992e-02 -1.386769115924835205e-01 -2.357342652976512909e-02 7.027272135019302368e-02 -3.535445407032966614e-02 -6.401591002941131592e-02 -1.522788703441619873e-01 -3.861980736255645752e-01 2.114100009202957153e-01 3.352393954992294312e-02 -1.985901035368442535e-02 1.402592938393354416e-02 -9.221007116138935089e-03 1.912777423858642578e-01 -5.856997892260551453e-02 -8.363553136587142944e-02 -2.002914249897003174e-01 9.455500543117523193e-02 -3.924210369586944580e-01 4.187139868736267090e-02 3.466295897960662842e-01 1.886779069900512695e-01 8.271258324384689331e-02 6.554766744375228882e-02 -3.077999949455261230e-01 -2.407257072627544403e-02 1.513739582151174545e-02
-3.440329432487487793e-02 -2.348804175853729248e-01 -1.368576288223266602e-01 2.052216092124581337e-03 1.371446698904037476e-01 -1.657637655735015869e-01 -1.886697262525558472e-01 8.964367955923080444e-02 -2.276764810085296631e-01 -7.494615018367767334e-02 2.175093144178390503e-01 -1.173015236854553223e-01 -6.960753351449966431e-02 1.875976026058197021e-01 5.369690433144569397e-02 -1.079271435737609863e-01 -2.739955186843872070e-01 -3.602503985166549683e-02 -7.071556150913238525e-02 -2.475709654390811920e-02 1.897517591714859009e-01 1.440515220165252686e-01 -1.193842589855194092e-01 -3.987726569175720215e-01 -1.893278807401657104e-01 5.009054392576217651e-02 8.030505478382110596e-02 -4.461002722382545471e-02 -3.301735222339630127e-01 -2.873433232307434082e-01 -2.054751366376876831e-01 2.632380723953247070e-01
1.744855046272277832e-01 6.719283759593963623e-02 -2.966202050447463989e-02 5.553779774345457554e-04 -1.043973043560981750e-01 -7.600647956132888794e-02 -3.409395515918731689e-01 -1.245906427502632141e-01 -2.796250768005847931e-02 4.387870058417320251e-02 1.683429926633834839e-01 -1.983655393123626709e-01 -2.700723707675933838e-01 6.596609950065612793e-02 1.268470436334609985e-01 7.040771842002868652e-02 -3.989223837852478027e-01 2.701876461505889893e-01 -4.362040385603904724e-02 1.078060194849967957e-01 -5.629700049757957458e-02 -4.270518943667411804e-02 1.336944252252578735e-01 -2.690801620483398438e-01 -4.208356440067291260e-01 2.184605039656162262e-02 1.927809566259384155e-01 -2.402447760105133057e-01 -3.821318596601486206e-02 -2.187459543347358704e-02 -3.434242098592221737e-04 -1.779056936502456665e-01
7.658334076404571533e-02 1.587024927139282227e-01 4.051699303090572357e-03 1.434192508459091187e-01 -1.881742328405380249e-01 -8.542741090059280396e-02 -1.474726200103759766e-01 6.802166253328323364e-02 -1.588240563869476318e-01 -3.066240549087524414e-01 -9.558962285518646240e-02 -8.853854984045028687e-02 -4.023441076278686523e-01 3.748521804809570312e-01 1.164862364530563354e-01 2.971100248396396637e-02 2.146030813455581665e-01 1.230586916208267212e-01 2.777780294418334961e-01 -7.601507753133773804e-02 1.678831726312637329e-01 2.196446247398853302e-02 1.048448458313941956e-01 -3.763500154018402100e-01 -1.852573603391647339e-01 -1.039299461990594864e-02 3.373808786273002625e-02 -1.482281717471778393e-03 -2.208569794893264771e-01 -7.519038766622543335e-02 1.009065955877304077e-01 -2.440667897462844849e-02
3.674222826957702637e-01 -8.364410698413848877e-02 1.887746006250381470e-01 -5.398381873965263367e-02 -4.523571953177452087e-02 1.237925812602043152e-01 -2.784904837608337402e-01 1.756624728441238403e-01 -1.781670749187469482e-02 -3.635727986693382263e-02 -1.294168531894683838e-01 7.745776325464248657e-02 -1.376655846834182739e-01 2.126089334487915039e-01 2.710258588194847107e-02 -2.827543914318084717e-01 -1.164745837450027466e-01 -1.054899301379919052e-02 3.986305557191371918e-03 -7.825087010860443115e-02 5.772281065583229065e-02 -6.121994182467460632e-02 6.023603305220603943e-02 -2.283875346183776855e-01 3.455825746059417725e-01 3.177925050258636475e-01 -4.248608602210879326e-04 -6.684301048517227173e-02 -4.233992472290992737e-02 -1.707403510808944702e-01 -2.400231659412384033e-01 -3.582081794738769531e-01
-5.950773507356643677e-02 -4.778023064136505127e-02 -5.047513172030448914e-02 3.338258862495422363e-01 -3.020557761192321777e-01 -1.729710102081298828e-01 -1.713318675756454468e-01 2.984202206134796143e-01 9.480734914541244507e-02 -2.017870843410491943e-01 5.216545891016721725e-03 -1.895282268524169922e-01 -5.426601506769657135e-03 -6.199296936392784119e-02 2.277937345206737518e-02 -3.695447146892547607e-01 2.451187558472156525e-02 1.060327216982841492e-01 -1.348886638879776001e-02 -8.055905252695083618e-02 9.103038907051086426e-02 4.534568265080451965e-02 1.998970061540603638e-01 -1.256823092699050903e-01 -7.961440831422805786e-02 1.196949779987335205e-01 1.351494342088699341e-01 -1.924044340848922729e-01 -2.236844599246978760e-01 -1.198431998491287231e-01 -4.329025745391845703e-01 4.059680551290512085e-02
4.370439350605010986e-01 -2.293948829174041748e-02 -4.770615696907043457e-02 2.450466603040695190e-01 -3.099011182785034180e-01 2.031215094029903412e-02 -2.491941899061203003e-01 -8.871550858020782471e-02 5.014012008905410767e-02 2.512891776859760284e-02 1.669867038726806641e-01 -2.714455723762512207e-01 -2.703303396701812744e-01 1.171533241868019104e-01 -2.204450778663158417e-03 -9.192565828561782837e-02 5.554149672389030457e-02 -2.198930531740188599e-01 1.783853769302368164e-01 -4.588124528527259827e-02 -8.207133412361145020e-02 -7.118692994117736816e-02 8.194809406995773315e-02 -2.242932617664337158e-01 9.920787066221237183e-02 -2.107358127832412720e-01 1.301788687705993652e-01 1.097918152809143066e-01 -2.735303938388824463e-01 1.023815385997295380e-02 -8.868695795536041260e-02 -2.439667135477066040e-01
2.986943721771240234e-01 -2.157174646854400635e-01 2.794468700885772705e-01 -2.273822203278541565e-02 -1.498373448848724365e-01 6.825055181980133057e-02 2.716104313731193542e-02 1.413588374853134155e-01 2.227116674184799194e-01 -1.809926480054855347e-01 7.037493400275707245e-03 -2.973305583000183105e-01 -2.560120522975921631e-01 1.230005100369453430e-01 -2.616350948810577393e-01 -1.960273683071136475e-01 -9.441288560628890991e-02 1.024577021598815918e-01 -8.513971418142318726e-02 -1.699080914258956909e-01 1.486385017633438110e-01 1.866922229528427124e-01 9.970537573099136353e-02 -1.319623887538909912e-01 -1.933810263872146606e-01 -1.457088589668273926e-01 -1.531033217906951904e-01 -2.296853810548782349e-01 -1.205021440982818604e-01 -2.394204437732696533e-01 5.811025574803352356e-02 -1.719635426998138428e-01
1.490592509508132935e-01 -9.768705815076828003e-02 4.627301916480064392e-02 7.408228516578674316e-02 1.861143261194229126e-01 -8.334150165319442749e-02 -7.458845525979995728e-02 -1.378097534179687500e-01 -2.204016894102096558e-01 -1.811289489269256592e-01 3.974919207394123077e-03 -1.673752069473266602e-01 -1.693861186504364014e-01 -1.063929200172424316e-01 -2.812815606594085693e-01 -1.650920808315277100e-01 -2.067083418369293213e-01 1.046175062656402588e-01 1.986639648675918579e-01 4.421896487474441528e-02 3.623008430004119873e-01 1.696036197245121002e-02 1.373056322336196899e-01 -2.265998572111129761e-01 -1.792861968278884888e-01 -8.111486583948135376e-02 -7.805687189102172852e-02 -3.730566501617431641e-01 -7.302808016538619995e-02 1.846980601549148560e-01 -2.828021645545959473e-01 -1.959911137819290161e-01
1.175543293356895447e-01 -2.074620127677917480e-01 3.410684689879417419e-02 1.559167802333831787e-01 -4.750742390751838684e-02 -1.056824717670679092e-02 -1.179970949888229370e-01 9.949742257595062256e-02 -3.672658503055572510e-01 -1.100531965494155884e-01 1.723823994398117065e-01 -9.775029867887496948e-02 -2.236746698617935181e-01 4.184274375438690186e-01 -4.226647689938545227e-02 -1.990198493003845215e-01 -1.159757971763610840e-01 2.250909060239791870e-01 -3.818776458501815796e-02 2.999889198690652847e-03 8.350794017314910889e-02 1.386093813925981522e-02 -2.604655921459197998e-01 -2.229992747306823730e-01 1.867622695863246918e-02 3.672561794519424438e-02 -1.915418356657028198e-01 -1.470428109169006348e-01 -3.966081887483596802e-02 -7.288517802953720093e-02 -3.587347269058227539e-01 -2.297778576612472534e-01
1.666225641965866089e-01 -3.185529410839080811e-01 1.128725036978721619e-01 -6.605363637208938599e-02 2.576624683570116758e-04 1.087350621819496155e-01 -4.294702708721160889e-01 -8.617568528279662132e-04 -2.224068641662597656e-01 -1.624496877193450928e-01 2.611187100410461426e-01 -1.190921962261199951e-01 6.638073176145553589e-02 1.582292765378952026e-01 -1.295743286609649658e-01 -1.029428169131278992e-01 -1.370612829923629761e-01 5.591167509555816650e-02 2.305130660533905029e-01 4.813628643751144409e-02 1.648295074701309204e-01 1.726880818605422974e-01 8.932036161422729492e-02 2.399199828505516052e-02 1.147525906562805176e-01 8.508312702178955078e-02 3.544015809893608093e-02 9.507941454648971558e-02 -1.187145709991455078e-01 -3.782348930835723877e-01 -2.971637845039367676e-01 -1.525286287069320679e-01
-2.365925163030624390e-02 -2.495326250791549683e-01 -2.336824238300323486e-01 1.791958324611186981e-02 -1.552727967500686646e-01 5.814715847373008728e-02 -2.730341851711273193e-01 -9.324201196432113647e-02 -7.152742892503738403e-02 -1.935629993677139282e-01 -4.367154464125633240e-02 -1.839756667613983154e-01 -3.338342308998107910e-01 3.139512613415718079e-02 -1.914013028144836426e-01 -8.873633295297622681e-02 -4.246759712696075439e-01 3.389958739280700684e-01 -1.161017045378684998e-01 6.033166777342557907e-03 -6.826912611722946167e-02 6.913501769304275513e-02 -2.037621662020683289e-02 -8.492011576890945435e-02 1.146263778209686279e-01 -6.268136203289031982e-03 2.136074155569076538e-01 7.023908942937850952e-02 -2.112025916576385498e-01 -3.046084344387054443e-01 -6.630442291498184204e-02 -6.968457251787185669e-02
-4.806502535939216614e-02 6.547428667545318604e-02 1.377146095037460327e-01 -1.423915624618530273e-01 -6.686329375952482224e-03 -9.278459474444389343e-03 5.206876900047063828e-03 2.326098531484603882e-01 1.414434015750885010e-01 -2.278692126274108887e-01 -4.091148450970649719e-02 -3.627055138349533081e-02 -3.012857139110565186e-01 1.737098395824432373e-01 -1.907127350568771362e-01 -2.308359593152999878e-01 -1.081525757908821106e-01 1.111980304121971130e-01 1.953272819519042969e-01 -1.399503201246261597e-01 1.995330750942230225e-01 -1.038005109876394272e-02 1.770729273557662964e-01 -1.681341081857681274e-01 -9.485608339309692383e-02 4.470627009868621826e-01 -1.372260414063930511e-02 -2.169040292501449585e-01 -4.016254246234893799e-01 -5.699065513908863068e-03 8.122061938047409058e-02 -9.484589099884033203e-02
2.420170605182647705e-01 6.285884976387023926e-02 2.156376093626022339e-01 1.552730351686477661e-01 -2.234623581171035767e-02 5.851044878363609314e-02 -3.499380052089691162e-01 -1.252057850360870361e-01 7.934644073247909546e-02 4.635626822710037231e-02 1.472455114126205444e-01 -1.294094771146774292e-01 -3.110009729862213135e-01 2.725654244422912598e-01 7.332850247621536255e-02 -3.869360685348510742e-02 -3.275538086891174316e-01 1.380926817655563354e-01 2.807325869798660278e-02 -1.857168972492218018e-01 -1.279663201421499252e-02 -2.802709937095642090e-01 -1.496235560625791550e-02 -4.074401408433914185e-02 -2.887214422225952148e-01 8.436091989278793335e-02 2.058936804533004761e-01 6.977096945047378540e-02 -3.296019136905670166e-02 -9.295098483562469482e-02 -1.741488724946975708e-01 -2.828786075115203857e-01
-2.313376031816005707e-02 1.928291916847229004e-01 2.127590328454971313e-01 -7.043635472655296326e-03 -9.230592695530503988e-05 2.234169393777847290e-01 4.677231237292289734e-02 -3.065292537212371826e-02 -1.818275153636932373e-01 -8.771347254514694214e-02 -7.244291901588439941e-02 -3.754239976406097412e-01 -3.426376283168792725e-01 -1.037499234080314636e-01 -8.034346997737884521e-02 -3.272483050823211670e-01 -1.908477991819381714e-01 -2.765579335391521454e-02 1.627319008111953735e-01 -7.760330289602279663e-02 -5.895765498280525208e-02 1.568945050239562988e-01 2.276266962289810181e-01 -2.828835844993591309e-01 2.616813580971211195e-04 9.077778458595275879e-02 -9.622523188591003418e-02 -1.184910312294960022e-01 -2.131715267896652222e-01 -3.078392148017883301e-01 -1.777852475643157959e-01 4.786281287670135498e-02
3.176959604024887085e-02 -3.511996865272521973e-01 -5.734253302216529846e-02 -1.123793423175811768e-01 -1.420845463871955872e-02 -3.922283947467803955e-01 -2.672151327133178711e-01 1.447728574275970459e-01 -1.090216934680938721e-01 -4.742920398712158203e-02 1.800599843263626099e-01 -3.122301213443279266e-02 -1.041724532842636108e-01 -1.964406371116638184e-01 -3.934279084205627441e-03 -1.811712682247161865e-01 -1.581910811364650726e-02 2.176536023616790771e-01 -4.939945787191390991e-02 -1.070217117667198181e-01 2.472558021545410156e-01 -2.859960496425628662e-01 1.726856827735900879e-02 -9.762229025363922119e-02 -1.406904608011245728e-01 -6.170390406623482704e-04 4.440123587846755981e-02 -7.858700305223464966e-02 -2.558047175407409668e-01 -2.563540935516357422e-01 -2.685101330280303955e-01 -1.950519979000091553e-01
-3.260240191593766212e-03 -6.452412158250808716e-02 -3.374696522951126099e-02 5.119452252984046936e-02 -2.321849614381790161e-01 9.819582104682922363e-02 -2.490287274122238159e-01 -3.267702832818031311e-02 -2.567069530487060547e-01 -1.323315352201461792e-01 8.009237796068191528e-02 -1.521570235490798950e-01 -3.650820255279541016e-01 7.016895711421966553e-02 -7.270879298448562622e-02 -2.034890204668045044e-01 -4.201855063438415527e-01 1.026648730039596558e-01 -1.692729145288467407e-01 4.552251100540161133e-02 -3.619963303208351135e-02 1.894460916519165039e-01 -2.758569717407226562e-01 -1.720535159111022949e-01 2.544384896755218506e-01 6.835105270147323608e-02 2.564696967601776123e-01 -1.266191303730010986e-01 -1.730586439371109009e-01 -1.454392373561859131e-01 -4.690788313746452332e-02 4.804160445928573608e-02
2.875662222504615784e-02 -7.841992378234863281e-02 2.147075533866882324e-01 1.550177205353975296e-02 2.240453474223613739e-02 -2.866758219897747040e-02 -2.975217998027801514e-01 1.606811434030532837e-01 7.639117073267698288e-03 -1.408708244562149048e-01 -2.542831599712371826e-01 -8.715154230594635010e-02 -1.096481904387474060e-01 6.864479184150695801e-02 -1.264754980802536011e-01 -2.056178152561187744e-01 -1.763541251420974731e-01 1.618252545595169067e-01 1.276504248380661011e-01 1.075247004628181458e-01 1.936442106962203979e-01 -1.374343782663345337e-01 1.964995563030242920e-01 -2.405681312084197998e-01 3.934762775897979736e-01 -2.057305909693241119e-02 -2.576951980590820312e-01 -2.573548555374145508e-01 -1.686994433403015137e-01 -1.079158633947372437e-01 -2.895948886871337891e-01 -1.182500496506690979e-01
5.819695070385932922e-02 -8.213696628808975220e-02 3.554397448897361755e-02 8.786726742982864380e-03 -1.118718832731246948e-02 7.561305910348892212e-02 -1.461469829082489014e-01 3.104561567306518555e-01 1.965394020080566406e-01 1.652337461709976196e-01 -1.510290708392858505e-02 -5.865379795432090759e-02 -3.229359090328216553e-01 4.867797195911407471e-01 8.068311959505081177e-02 1.170371621847152710e-01 -1.872031390666961670e-01 9.197349101305007935e-02 7.283576577901840210e-02 8.215209841728210449e-02 -7.314456161111593246e-04 -2.271878272294998169e-01 -4.981016973033547401e-04 -3.219956755638122559e-01 -1.645658910274505615e-01 1.251842677593231201e-01 2.491291016340255737e-01 -2.866908609867095947e-01 -2.647347375750541687e-02 3.048066236078739166e-02 -1.833421438932418823e-01 -2.801861055195331573e-02
-3.015814162790775299e-02 -1.533220261335372925e-01 6.514788419008255005e-02 3.557269275188446045e-01 -2.605278193950653076e-01 -1.754917055368423462e-01 -1.032389421015977859e-02 2.576965838670730591e-02 1.495350748300552368e-01 -1.133960410952568054e-01 -7.940822839736938477e-02 1.740114539861679077e-01 -1.570661664009094238e-01 1.207779198884963989e-01 -4.149570316076278687e-02 2.928821742534637451e-02 -1.718681305646896362e-02 9.148810803890228271e-02 9.432972222566604614e-02 -6.017008796334266663e-02 2.856010794639587402e-01 1.742902025580406189e-02 9.496282041072845459e-02 -3.153716400265693665e-02 3.118652105331420898e-02 1.264572725631296635e-03 -9.485852718353271484e-02 -5.153675079345703125e-01 -4.255627989768981934e-01 -1.588738411664962769e-01 -1.415954381227493286e-01 -1.291292607784271240e-01
1.917454302310943604e-01 -1.769681870937347412e-01 4.394900798797607422e-02 -9.355741739273071289e-02 -5.920685082674026489e-02 -2.961512096226215363e-02 -1.823478341102600098e-01 -1.028304100036621094e-01 1.465166639536619186e-02 2.722079306840896606e-02 -1.948115974664688110e-01 4.856292158365249634e-02 -2.345323115587234497e-01 1.017125621438026428e-01 2.582446038722991943e-01 -3.605533242225646973e-01 -2.033770456910133362e-02 8.527406305074691772e-02 3.288899064064025879e-01 7.223609834909439087e-02 3.322273120284080505e-02 -9.839654713869094849e-02 2.485798150300979614e-01 -4.554993510246276855e-01 4.692286625504493713e-02 5.425729975104331970e-02 -5.562229454517364502e-02 -2.671774625778198242e-01 -8.448053896427154541e-02 -1.579220443964004517e-01 -1.701608449220657349e-01 -1.671387702226638794e-01
4.465662688016891479e-02 1.751462817192077637e-01 6.843663752079010010e-02 -1.634429991245269775e-01 -1.488638818264007568e-01 1.878610067069530487e-02 -3.023277223110198975e-01 3.536760061979293823e-02 -3.390495851635932922e-02 5.682934448122978210e-02 -9.617866575717926025e-02 -9.836389124393463135e-02 -2.664149701595306396e-01 1.999824345111846924e-01 3.006790950894355774e-02 -2.636887431144714355e-01 -3.473533391952514648e-01 5.696455016732215881e-02 3.299154937267303467e-01 -7.790444046258926392e-02 -8.454471081495285034e-02 -1.738887652754783630e-02 2.691544890403747559e-01 -3.293300271034240723e-01 2.673114538192749023e-01 1.208803430199623108e-01 1.483954042196273804e-01 -1.421443819999694824e-01 -1.184395980089902878e-02 -1.363979578018188477e-01 -1.350701600313186646e-01 -1.536481529474258423e-01
2.726487815380096436e-01 -1.795893311500549316e-01 9.288258105516433716e-02 -5.613323673605918884e-02 -3.653355315327644348e-02 -1.107459068298339844e-01 -3.451476395130157471e-01 3.971416503190994263e-02 3.147486448287963867e-01 2.125430554151535034e-01 5.232274997979402542e-03 -3.150885179638862610e-02 -1.846908330917358398e-01 3.050406575202941895e-01 -9.274177253246307373e-02 -3.597953123971819878e-03 -1.998737156391143799e-01 3.474844992160797119e-02 5.541676282882690430e-02 -1.953318864107131958e-01 -2.062160074710845947e-01 -1.656807214021682739e-01 4.208656772971153259e-02 -3.080179393291473389e-01 9.038059413433074951e-02 -1.529570203274488449e-03 -1.893246620893478394e-01 -2.245410531759262085e-01 -2.500037550926208496e-01 1.401793118566274643e-02 -8.923710137605667114e-02 -2.284597456455230713e-01
-5.095011740922927856e-02 1.627428978681564331e-01 -4.072522372007369995e-02 2.592238783836364746e-01 -3.601608276367187500e-01 -1.594226807355880737e-02 -6.636583060026168823e-02 9.798263013362884521e-02 -9.311576187610626221e-02 -6.130477041006088257e-02 3.494822233915328979e-02 -2.396313101053237915e-01 -3.180743455886840820e-01 3.625118434429168701e-01 2.969424426555633545e-02 -1.381230354309082031e-01 -1.752396970987319946e-01 -1.344557572156190872e-02 2.192030847072601318e-01 -2.522295713424682617e-01 -8.571322262287139893e-02 -2.149024754762649536e-01 2.586755454540252686e-01 -1.663176864385604858e-01 -1.644957624375820160e-02 2.044499665498733521e-01 9.825258702039718628e-02 -7.551772147417068481e-02 -1.094289030879735947e-02 -1.648633480072021484e-01 -2.430583983659744263e-01 1.159648993052542210e-03
1.225772276520729065e-01 -8.881108462810516357e-02 1.483203023672103882e-01 1.710419729351997375e-02 2.893095612525939941e-01 1.009614914655685425e-01 -1.039671525359153748e-02 2.495947331190109253e-01 8.726355433464050293e-02 -2.388979345560073853e-01 1.198916584253311157e-01 -3.178901076316833496e-01 -2.294379472732543945e-01 1.183214411139488220e-01 -1.247611641883850098e-01 -3.196548223495483398e-01 -3.251675069332122803e-01 -1.231195554137229919e-01 -1.387370824813842773e-01 -1.122849732637405396e-01 -2.827961742877960205e-02 -1.398636102676391602e-01 3.074821643531322479e-02 -1.455309987068176270e-01 -1.105279326438903809e-01 -1.280630975961685181e-01 2.930061221122741699e-01 -1.299657821655273438e-01 -1.952769607305526733e-01 -4.577777162194252014e-02 -2.587532699108123779e-01 -1.479809451848268509e-02
2.177256643772125244e-01 -1.625509113073348999e-01 -2.135923504829406738e-02 3.530134633183479309e-02 -5.022485554218292236e-02 -1.233864352107048035e-01 -3.809899091720581055e-01 -1.569788530468940735e-02 8.995988965034484863e-02 -1.361591219902038574e-01 2.622634172439575195e-01 -9.253501892089843750e-03 8.577902615070343018e-02 -8.468319475650787354e-02 -1.208646073937416077e-01 7.883431389927864075e-03 -3.768924176692962646e-01 3.712251037359237671e-02 6.352948397397994995e-02 -2.057035118341445923e-01 1.862272322177886963e-01 2.779028415679931641e-01 -8.606375753879547119e-02 -1.935106003656983376e-03 1.125069707632064819e-01 1.876421570777893066e-01 5.954772979021072388e-02 -2.774663567543029785e-01 -3.223667740821838379e-01 -2.658295333385467529e-01 1.754715293645858765e-02 -1.556690335273742676e-01
-1.379859745502471924e-01 -2.990055829286575317e-02 1.490425914525985718e-01 1.505978554487228394e-01 -3.142315149307250977e-01 6.679642200469970703e-02 -4.044083505868911743e-02 4.409789666533470154e-02 -1.561433523893356323e-01 -6.197975948452949524e-02 1.357305049896240234e-01 -1.904610544443130493e-01 -3.043216168880462646e-01 6.337963044643402100e-02 7.914684712886810303e-02 -1.730064898729324341e-01 -2.323174029588699341e-01 3.184630870819091797e-01 -7.444430887699127197e-02 -3.553911671042442322e-02 8.476392924785614014e-02 2.146289199590682983e-01 -2.290612757205963135e-01 -3.361155390739440918e-01 2.931014820933341980e-02 -4.572219029068946838e-02 7.275325059890747070e-02 -6.856251507997512817e-02 -1.776223182678222656e-01 9.696497023105621338e-02 -1.551905423402786255e-01 -3.921438753604888916e-01
7.452289760112762451e-02 -1.986738890409469604e-01 -1.405567824840545654e-01 8.481921628117561340e-03 -1.966428756713867188e-01 5.712431296706199646e-02 -2.510995417833328247e-02 1.136723756790161133e-01 -6.385285407304763794e-02 -2.521450519561767578e-01 4.269013181328773499e-02 -8.065813034772872925e-02 -3.784085810184478760e-01 -7.443980127573013306e-02 7.211258262395858765e-02 -5.615212395787239075e-02 -3.991212248802185059e-01 1.709931939840316772e-01 -2.530055344104766846e-01 -1.987473480403423309e-02 -5.658614635467529297e-02 -1.080787740647792816e-02 -2.788952887058258057e-01 -3.026957213878631592e-01 2.255972176790237427e-01 5.394006147980690002e-02 6.232799962162971497e-02 -1.084174811840057373e-01 -2.965338528156280518e-01 -2.158064097166061401e-01 -3.924297541379928589e-02 -1.242443323135375977e-01
1.250305329449474812e-03 1.622956618666648865e-02 1.424094289541244507e-01 -1.968472898006439209e-01 -3.325385600328445435e-02 -9.071313589811325073e-02 -2.604987323284149170e-01 1.659137010574340820e-01 -1.056943386793136597e-01 -2.125320881605148315e-01 3.863414376974105835e-02 -1.788275688886642456e-01 -9.204769879579544067e-02 -1.728591918945312500e-01 -1.487383544445037842e-01 -1.490420941263437271e-02 -3.669610619544982910e-01 3.627185225486755371e-01 2.113505899906158447e-01 -9.921846538782119751e-02 1.128772869706153870e-01 -2.099146842956542969e-01 -7.482942938804626465e-02 -2.866884469985961914e-01 -8.564622700214385986e-02 -2.676888369023799896e-03 -1.720364093780517578e-01 8.145252615213394165e-02 -3.521338999271392822e-01 9.288921952247619629e-02 1.471071988344192505e-01 -1.493265926837921143e-01
-1.602269858121871948e-01 -2.168828062713146210e-02 -8.539421856403350830e-02 -3.538011908531188965e-01 -1.652982383966445923e-01 8.209799230098724365e-02 -1.632392108440399170e-01 2.424574345350265503e-01 3.389417380094528198e-02 -2.941929101943969727e-01 9.848545305430889130e-03 -2.207344174385070801e-01 -3.570886850357055664e-01 1.005655229091644287e-01 -9.437152743339538574e-02 -5.548384413123130798e-02 -1.851447075605392456e-01 2.982886731624603271e-01 -6.135071814060211182e-02 -2.089776545763015747e-01 -2.121694386005401611e-02 -3.523251041769981384e-02 -5.545702576637268066e-02 -1.804744750261306763e-01 8.572770655155181885e-02 1.530929561704397202e-02 1.808926761150360107e-01 -3.966550529003143311e-02 -3.427188396453857422e-01 -2.442438006401062012e-01 1.349774096161127090e-02 -9.253733605146408081e-02
2.028357386589050293e-01 -6.888938695192337036e-02 6.721640378236770630e-02 9.393709152936935425e-02 3.379731252789497375e-02 2.843955159187316895e-01 -1.683843731880187988e-01 -9.792447835206985474e-02 1.942247897386550903e-01 4.494140297174453735e-02 -1.497714519500732422e-01 -4.013918340206146240e-02 -1.828488707542419434e-01 3.276183307170867920e-01 -3.181997314095497131e-02 -5.419042333960533142e-02 -2.781606316566467285e-01 1.186874788254499435e-02 8.943135291337966919e-02 -1.156486645340919495e-01 2.020232230424880981e-01 3.927205502986907959e-02 1.411586552858352661e-01 -3.900111317634582520e-01 -1.894266903400421143e-01 2.745828032493591309e-01 8.515319973230361938e-02 -3.214578703045845032e-02 -3.256487846374511719e-01 3.132005780935287476e-02 -2.669231891632080078e-01 3.444405272603034973e-02
2.521677017211914062e-01 5.089864879846572876e-02 -1.248213052749633789e-01 6.317922472953796387e-02 -3.853500783443450928e-01 -3.224313259124755859e-02 -1.410014778375625610e-01 2.322761416435241699e-01 -9.593780338764190674e-02 -1.130500808358192444e-01 2.122471667826175690e-02 1.633051969110965729e-02 -3.059789836406707764e-01 7.474220544099807739e-02 4.010744020342826843e-02 -2.424852550029754639e-01 -1.846646815538406372e-01 1.460493169724941254e-02 1.858099550008773804e-01 -2.114473432302474976e-01 2.246225476264953613e-01 -9.459913522005081177e-02 2.939110994338989258e-01 -8.441090583801269531e-02 1.997069120407104492e-01 -3.023569881916046143e-01 1.459488868713378906e-01 -3.300124406814575195e-02 -1.248117238283157349e-01 4.214635118842124939e-02 -2.361648231744766235e-01 -1.236049383878707886e-01
1.921828985214233398e-01 1.826197952032089233e-01 1.961860507726669312e-01 9.600188583135604858e-02 -4.143765196204185486e-03 -2.287764474749565125e-02 -1.098240390419960022e-01 -1.702924966812133789e-01 5.483321845531463623e-02 7.363101094961166382e-02 -1.178191695362329483e-02 -2.548312246799468994e-01 -2.841604053974151611e-01 2.574971914291381836e-01 1.129542440176010132e-01 -2.892799675464630127e-01 -1.615855544805526733e-01 -9.128561615943908691e-02 1.032329127192497253e-01 -9.944442659616470337e-02 9.733530879020690918e-02 -2.734161913394927979e-01 4.784505814313888550e-03 -2.077720016241073608e-01 -1.261164844036102295e-01 2.663769721984863281e-01 4.072366356849670410e-01 -5.868284776806831360e-02 -1.307366192340850830e-01 -5.680895596742630005e-02 -4.748880863189697266e-02 -2.495515942573547363e-01
-1.100675091147422791e-01 -1.632498353719711304e-01 2.972007691860198975e-01 8.992088586091995239e-02 -1.466443836688995361e-01 -6.636751443147659302e-02 -1.580338329076766968e-01 5.220632255077362061e-02 -3.037694990634918213e-01 8.154182136058807373e-02 2.179614901542663574e-01 -3.317424654960632324e-02 -2.769920527935028076e-01 -8.725611865520477295e-02 -5.736409500241279602e-02 -1.015317440032958984e-01 -2.998190522193908691e-01 -1.223810836672782898e-01 -5.423424765467643738e-02 -1.808858364820480347e-01 1.251196209341287613e-02 1.253817826509475708e-01 3.545316457748413086e-01 -2.885735332965850830e-01 -1.290920078754425049e-01 -1.500350981950759888e-01 1.934065669775009155e-01 -2.952900342643260956e-02 -1.994796097278594971e-01 1.109936386346817017e-01 1.745068877935409546e-01 -2.008709162473678589e-01
2.905992604792118073e-02 -2.495780289173126221e-01 2.556545436382293701e-01 8.406700938940048218e-02 -1.682047843933105469e-01 -1.865191198885440826e-02 -5.005087330937385559e-02 -3.881007432937622070e-02 7.432208862155675888e-03 2.827662276104092598e-03 -6.485298275947570801e-02 -3.708537220954895020e-01 -3.043971061706542969e-01 1.723397523164749146e-01 1.984008699655532837e-01 8.501211553812026978e-02 -2.465393766760826111e-02 7.558786123991012573e-02 1.536290347576141357e-01 -1.237867847084999084e-01 2.288872748613357544e-01 1.418206095695495605e-01 3.795338049530982971e-02 -3.187041282653808594e-01 2.640292346477508545e-01 4.081676248461008072e-03 2.665639221668243408e-01 -1.239679008722305298e-01 1.391355693340301514e-01 1.855769008398056030e-01 -2.040158659219741821e-01 -2.206887304782867432e-01
2.818019092082977295e-01 -6.387738138437271118e-02 -8.515831083059310913e-02 -1.998243331909179688e-01 9.079530090093612671e-02 -3.952432423830032349e-02 -2.200760096311569214e-01 2.611921429634094238e-01 2.034097760915756226e-01 -1.311618238687515259e-01 2.494526058435440063e-01 -1.770909130573272705e-01 -4.151192307472229004e-01 5.127822607755661011e-02 -2.905176579952239990e-01 1.258671879768371582e-01 -2.401957958936691284e-01 3.218603506684303284e-02 1.322084069252014160e-01 9.134605526924133301e-02 1.048710271716117859e-01 7.812425494194030762e-02 1.865094006061553955e-01 2.284994907677173615e-02 1.626663208007812500e-01 5.517759174108505249e-02 -1.242594327777624130e-02 -1.508003920316696167e-01 -1.982851326465606689e-01 -2.646197676658630371e-01 1.721294224262237549e-02 1.284613609313964844e-01
-1.217827782966196537e-03 -1.223195195198059082e-01 8.963954448699951172e-02 -1.637952476739883423e-01 -1.188328713178634644e-01 -1.117527186870574951e-01 -1.242526108399033546e-03 3.255539238452911377e-01 7.466617971658706665e-02 -6.910178065299987793e-02 3.862395137548446655e-02 -1.998980492353439331e-01 -2.712468802928924561e-01 -4.269004985690116882e-02 5.235677585005760193e-02 -3.950886428356170654e-01 -9.820147603750228882e-02 -5.052392370998859406e-03 -1.732916198670864105e-02 -1.989073306322097778e-01 1.887039691209793091e-01 1.639622151851654053e-01 -7.384032011032104492e-02 -4.999882355332374573e-02 1.450478285551071167e-02 -1.800765395164489746e-01 -3.407919034361839294e-02 -4.078348278999328613e-01 -2.270501852035522461e-01 -2.759794294834136963e-01 -1.709196120500564575e-01 -2.334603518247604370e-01
2.846480906009674072e-01 7.004983257502317429e-03 -1.353724449872970581e-01 -2.671098709106445312e-01 -2.379288822412490845e-01 -1.935525983572006226e-02 -4.124328494071960449e-02 6.948950886726379395e-02 5.666168779134750366e-02 -1.567256748676300049e-01 7.982347905635833740e-02 1.244201138615608215e-01 -2.041214108467102051e-01 1.809395402669906616e-01 4.647596180438995361e-02 -9.926635771989822388e-02 -5.676544904708862305e-01 -4.977751523256301880e-02 3.975224867463111877e-02 -6.689956039190292358e-02 -2.491636276245117188e-01 -1.726646870374679565e-01 -2.188795991241931915e-02 -2.965360879898071289e-01 -2.852292917668819427e-02 8.102904260158538818e-02 2.808698266744613647e-02 1.628402248024940491e-02 -1.111955717206001282e-01 -1.861132830381393433e-01 -2.457885593175888062e-01 -5.265855416655540466e-02
2.466643601655960083e-01 -1.668678410351276398e-02 5.487496033310890198e-02 1.687572151422500610e-01 -4.624554216861724854e-01 -6.082198023796081543e-02 -1.538976877927780151e-01 1.401603519916534424e-01 -9.787677973508834839e-02 -1.141672581434249878e-01 -4.741047695279121399e-02 -1.427695602178573608e-01 -2.258213013410568237e-01 7.258693128824234009e-02 1.128970459103584290e-01 -3.479301035404205322e-01 -1.027147620916366577e-01 2.901562955230474472e-03 2.023325562477111816e-01 -1.399683505296707153e-01 1.920380890369415283e-01 -1.620270311832427979e-01 2.754546403884887695e-01 -1.197525635361671448e-01 3.198201954364776611e-02 -3.306434452533721924e-01 -3.571041394025087357e-03 -3.858345001935958862e-02 -7.160010188817977905e-02 -8.755292743444442749e-02 -1.861794292926788330e-01 -1.656625866889953613e-01
-1.186960414052009583e-01 -2.587839961051940918e-01 1.143015697598457336e-01 -6.963585969060659409e-03 5.956145003437995911e-03 2.126281559467315674e-01 -2.521488368511199951e-01 -6.178030371665954590e-02 -8.922316133975982666e-02 3.501169383525848389e-02 1.409474164247512817e-01 -1.306179072707891464e-02 -8.128665387630462646e-02 -5.210030078887939453e-02 -6.604838371276855469e-02 1.738841086626052856e-02 -8.294334262609481812e-02 8.163051307201385498e-02 1.833495795726776123e-01 -7.287061214447021484e-02 5.338505282998085022e-02 4.093036949634552002e-01 1.206689476966857910e-01 -2.885450124740600586e-01 -5.825344845652580261e-02 2.256185859441757202e-01 2.312737554311752319e-01 -2.107544392347335815e-01 5.900102481245994568e-02 -3.310725986957550049e-01 3.723817691206932068e-02 -4.032723009586334229e-01
-1.851207613945007324e-01 -8.724773675203323364e-02 -3.145984709262847900e-01 -1.150324493646621704e-01 -3.227902948856353760e-02 -3.496924415230751038e-03 -2.131377346813678741e-02 -3.870899975299835205e-02 -6.766091287136077881e-02 -9.712263196706771851e-02 6.374698877334594727e-02 -1.166240051388740540e-01 -1.907007992267608643e-01 1.026519238948822021e-01 -4.481457546353340149e-02 -1.129865050315856934e-01 -3.223772048950195312e-01 2.353018373250961304e-01 1.232984885573387146e-01 -2.290539294481277466e-01 9.430932998657226562e-02 -1.437908709049224854e-01 3.111776337027549744e-02 -2.649860680103302002e-01 2.344597727060317993e-01 -1.089440286159515381e-01 -8.179479837417602539e-02 -2.126033455133438110e-01 -5.128105282783508301e-01 2.447638288140296936e-02 -1.363793909549713135e-01 -1.446739882230758667e-01
-1.732412129640579224e-01 9.189356118440628052e-02 -1.284027546644210815e-01 -1.212470754981040955e-01 -1.486422214657068253e-02 8.633191138505935669e-02 -3.141508102416992188e-01 8.774656802415847778e-02 8.526431769132614136e-02 -1.551965624094009399e-01 -1.947113275527954102e-01 1.887251809239387512e-02 -3.555101454257965088e-01 2.652701437473297119e-01 1.180319488048553467e-01 -8.642456494271755219e-03 -2.852035462856292725e-01 2.065206468105316162e-01 6.543428450822830200e-02 -1.797413378953933716e-01 -1.659304462373256683e-02 -2.139568477869033813e-01 -7.906369119882583618e-02 -2.754870951175689697e-01 2.170868068933486938e-01 1.150655597448348999e-01 2.268493473529815674e-01 -1.940968930721282959e-01 7.858714088797569275e-03 -1.459937691688537598e-01 1.091043092310428619e-02 -2.759179472923278809e-01
1.593916416168212891e-01 -1.094691455364227295e-01 -1.095979288220405579e-01 -9.220883995294570923e-02 -1.762775927782058716e-01 -1.950978934764862061e-01 -5.562237650156021118e-02 -5.289851222187280655e-03 -1.068249642848968506e-01 -5.300516635179519653e-02 -1.525676995515823364e-01 -1.432136073708534241e-02 1.057839244604110718e-01 2.717445492744445801e-01 -1.866035163402557373e-01 5.475628376007080078e-02 -1.482608169317245483e-02 -4.170767217874526978e-02 5.499004945158958435e-02 -1.704123914241790771e-01 2.908017337322235107e-01 1.618865132331848145e-01 1.147370785474777222e-01 -1.809714138507843018e-01 -1.979867815971374512e-01 1.640170812606811523e-02 1.000984609127044678e-01 -4.610297083854675293e-01 -3.742312788963317871e-01 -1.884033679962158203e-01 -1.834727972745895386e-01 -2.175438106060028076e-01
1.850456595420837402e-01 -5.084621906280517578e-02 1.312458887696266174e-02 6.198838353157043457e-02 -1.166096702218055725e-01 -1.537219136953353882e-01 -7.676130626350641251e-03 4.630424082279205322e-01 -7.088826596736907959e-02 -8.623324334621429443e-02 1.051434129476547241e-01 -1.259236186742782593e-01 -1.757135093212127686e-01 2.505817115306854248e-01 2.242549322545528412e-02 -1.869192160665988922e-02 -3.347142040729522705e-01 9.588409960269927979e-02 -1.763200908899307251e-01 -1.203243881464004517e-01 -1.817242801189422607e-01 2.099117934703826904e-01 3.065910935401916504e-01 -4.447438940405845642e-02 2.429093122482299805e-01 6.014215201139450073e-02 2.601501941680908203e-01 -2.398533970117568970e-01 -4.922632128000259399e-02 2.590074762701988220e-02 1.512813121080398560e-01 -1.410811245441436768e-01
2.321963459253311157e-01 7.758365571498870850e-02 -1.136161386966705322e-01 -1.172113269567489624e-01 -7.639660686254501343e-02 1.356048136949539185e-01 -2.534336745738983154e-01 4.051011055707931519e-02 -7.213654369115829468e-02 5.195157602429389954e-02 -4.418225586414337158e-02 -2.913126051425933838e-01 -1.937830746173858643e-01 1.981031298637390137e-01 -1.119898706674575806e-01 -1.027775630354881287e-01 -5.946330428123474121e-01 -4.052281379699707031e-02 1.440292000770568848e-01 6.189820170402526855e-02 -1.575939953327178955e-01 -3.374592214822769165e-02 3.631052374839782715e-02 1.132633984088897705e-01 -1.980589181184768677e-01 -1.062014475464820862e-01 2.242863029241561890e-01 -2.367337644100189209e-01 -2.695356123149394989e-02 -1.912464946508407593e-01 -1.205081418156623840e-01 -9.951624087989330292e-03
7.245171815156936646e-02 2.984668314456939697e-01 3.005425930023193359e-01 1.500415243208408356e-02 -3.494245186448097229e-02 4.641246423125267029e-02 -6.295284628868103027e-02 5.719515681266784668e-02 -2.516790991649031639e-04 -1.367427408695220947e-01 -4.535574838519096375e-02 -2.284408211708068848e-01 -4.773066937923431396e-01 1.843752413988113403e-01 9.459790587425231934e-02 -1.907357275485992432e-01 -3.332325071096420288e-02 2.060239464044570923e-01 2.579049766063690186e-01 -1.211527362465858459e-01 9.813382476568222046e-02 1.269247848540544510e-02 1.810096800327301025e-01 -1.290500313043594360e-01 1.742138713598251343e-02 3.748775124549865723e-01 1.723916679620742798e-01 -1.018735617399215698e-01 -1.517688482999801636e-01 -8.855254948139190674e-02 -1.681129485368728638e-01 1.979924365878105164e-02
1.007106825709342957e-01 -1.452439129352569580e-01 1.592648960649967194e-02 -1.570879966020584106e-01 -2.439139969646930695e-02 1.033511012792587280e-02 -3.596453666687011719e-01 6.507613509893417358e-02 1.208450421690940857e-01 -1.390129774808883667e-01 -2.681837603449821472e-02 -2.584226056933403015e-02 -1.998841464519500732e-01 4.144138991832733154e-01 -1.043161824345588684e-01 -1.722944974899291992e-01 -3.355575501918792725e-01 8.122226595878601074e-02 1.931428015232086182e-01 -9.757697582244873047e-02 -1.590033024549484253e-01 -5.132409185171127319e-02 2.650923132896423340e-01 -3.036849014461040497e-02 1.873255521059036255e-01 1.532979495823383331e-02 2.537315487861633301e-01 -3.585995733737945557e-01 1.201438158750534058e-01 -5.255478248000144958e-02 -9.415986388921737671e-02 -4.979250952601432800e-02
1.761315166950225830e-01 -2.591062784194946289e-01 -3.412158191204071045e-01 4.459219425916671753e-02 -2.718694321811199188e-02 9.906032681465148926e-02 -1.156989187002182007e-01 1.798292398452758789e-01 -6.579710543155670166e-02 6.945960968732833862e-02 9.830641560256481171e-03 -3.423368930816650391e-01 -1.644531637430191040e-01 -8.478911593556404114e-03 -5.488198623061180115e-02 -5.394015461206436157e-02 -2.188099622726440430e-01 -2.769931219518184662e-02 2.779156900942325592e-02 -1.525065749883651733e-01 -3.604705259203910828e-02 5.668165534734725952e-02 -8.498491346836090088e-02 -1.744761615991592407e-01 4.676178842782974243e-02 1.882272213697433472e-02 1.837864518165588379e-01 -3.238801360130310059e-01 -2.840620577335357666e-01 -3.692157566547393799e-01 2.383287847042083740e-01 -1.943804323673248291e-01
9.692747145891189575e-02 -2.778798639774322510e-01 4.742612317204475403e-02 1.807828545570373535e-01 3.775274381041526794e-02 -3.735211491584777832e-02 -2.350964546203613281e-01 1.210158783942461014e-02 -2.567759454250335693e-01 1.201688796281814575e-01 2.170144319534301758e-01 -1.551185250282287598e-01 2.447606809437274933e-02 1.996251344680786133e-01 -1.841732561588287354e-01 -7.018123567104339600e-02 -3.633853495121002197e-01 -7.293400168418884277e-02 -9.467599913477897644e-03 -9.087973274290561676e-03 2.210528403520584106e-01 -6.014424189925193787e-02 -2.413316816091537476e-01 -4.109062850475311279e-01 -1.102951616048812866e-01 7.622379809617996216e-02 2.505281008780002594e-02 -2.090693712234497070e-01 -7.338875532150268555e-02 -2.115403860807418823e-01 -1.674531400203704834e-01 1.783178299665451050e-01
5.504163354635238647e-02 8.662381023168563843e-02 1.305804550647735596e-01 -2.098896205425262451e-01 -1.353478878736495972e-01 -1.264913678169250488e-01 -1.484723091125488281e-01 2.831452190876007080e-01 -2.776947990059852600e-02 8.976648747920989990e-02 -4.058634117245674133e-02 -1.571829766035079956e-01 -3.551922505721449852e-03 1.180439665913581848e-01 -1.562402695417404175e-01 -1.860876940190792084e-02 -3.712216913700103760e-01 -1.470658578909933567e-03 -3.538930416107177734e-02 -2.827516570687294006e-02 1.851552277803421021e-01 1.629333049058914185e-01 -1.355498880147933960e-01 -4.236661642789840698e-02 -3.727312386035919189e-02 -3.165730237960815430e-01 9.470849484205245972e-02 -2.049787640571594238e-01 -1.954634636640548706e-01 -2.833977937698364258e-01 -2.421589195728302002e-01 -4.090565741062164307e-01
-1.494324356317520142e-01 2.946664020419120789e-02 3.427498042583465576e-01 -5.626990646123886108e-02 -1.043073609471321106e-01 -3.493829071521759033e-02 -4.354756791144609451e-03 -2.277129441499710083e-01 9.919176250696182251e-02 -2.021487951278686523e-01 -2.277289284393191338e-03 -1.426200419664382935e-01 -7.515020668506622314e-02 3.122440278530120850e-01 2.704261429607868195e-02 -1.497856229543685913e-01 -3.728496730327606201e-01 1.725045144557952881e-01 1.115749999880790710e-01 8.988261967897415161e-02 1.308213621377944946e-01 1.389964967966079712e-01 1.253931522369384766e-01 -1.022681593894958496e-01 6.610497832298278809e-02 1.498101651668548584e-01 3.219065442681312561e-02 9.811997413635253906e-02 -4.085654914379119873e-01 -1.288866102695465088e-01 -1.753269135951995850e-01 -3.019149899482727051e-01
-4.595376923680305481e-02 1.534585952758789062e-01 -3.363239765167236328e-02 -5.066684633493423462e-02 -8.517719805240631104e-02 -4.434963315725326538e-02 -3.882435560226440430e-01 1.170040965080261230e-01 -6.517291069030761719e-02 -2.012007683515548706e-01 3.356505334377288818e-01 1.733074709773063660e-02 -9.032775461673736572e-02 1.397202908992767334e-02 -3.521328866481781006e-01 -4.650083184242248535e-02 -3.599787354469299316e-01 2.883552573621273041e-02 2.167385965585708618e-01 -3.246959671378135681e-02 1.521263569593429565e-01 3.507184088230133057e-01 -5.285825207829475403e-02 -1.801839470863342285e-01 6.024013459682464600e-02 8.022258430719375610e-02 1.548940222710371017e-02 -8.964885026216506958e-02 -2.359128594398498535e-01 -2.495782524347305298e-01 -3.739938884973526001e-02 -8.517070114612579346e-02
7.574055343866348267e-02 -8.602198958396911621e-02 6.556732952594757080e-02 -1.896937489509582520e-01 -1.499278545379638672e-01 -3.110888302326202393e-01 -1.025899946689605713e-01 3.909034132957458496e-01 -1.110089644789695740e-01 -7.785122096538543701e-02 5.063376948237419128e-02 -2.565406821668148041e-02 -2.253699004650115967e-01 3.385879099369049072e-02 -5.180895328521728516e-02 -2.038834542036056519e-01 1.035559624433517456e-01 -3.593700239434838295e-03 2.019980251789093018e-01 -2.791234552860260010e-01 1.183684542775154114e-01 -1.661393493413925171e-01 2.721574306488037109e-01 -1.044347435235977173e-01 1.311915926635265350e-02 -1.121898666024208069e-01 2.771546542644500732e-01 -6.524433195590972900e-02 -1.559989899396896362e-01 -1.854502856731414795e-01 -3.626242876052856445e-01 -7.814244925975799561e-02
-1.613283902406692505e-02 -2.076053321361541748e-01 -2.244109064340591431e-01 1.050597429275512695e-01 -2.019866555929183960e-01 -5.518924444913864136e-02 -2.989373207092285156e-01 4.322829470038414001e-02 5.336143821477890015e-02 7.747022807598114014e-02 8.331845700740814209e-02 -1.162935495376586914e-01 -2.930983006954193115e-01 4.083892703056335449e-01 2.580536305904388428e-01 7.817749679088592529e-02 -1.700168997049331665e-01 1.004999503493309021e-01 3.306429982185363770e-01 7.908408343791961670e-02 -1.608193963766098022e-01 -8.872842788696289062e-02 1.644460409879684448e-01 -1.181348860263824463e-01 -1.807172894477844238e-01 1.009952463209629059e-02 1.051486432552337646e-01 -2.408005148172378540e-01 -2.575990371406078339e-02 -1.283804327249526978e-02 -2.300767302513122559e-01 -1.434355229139328003e-01
1.728208512067794800e-01 -2.921304851770401001e-02 1.824116855859756470e-01 1.786280795931816101e-02 -8.824289590120315552e-02 -2.355904579162597656e-01 -2.210241407155990601e-01 -1.120101138949394226e-01 -7.399469614028930664e-02 -4.110931977629661560e-02 3.206842765212059021e-02 -9.663539379835128784e-02 -3.917636275291442871e-01 6.778135150671005249e-02 6.489109992980957031e-02 2.994934916496276855e-01 -2.170301079750061035e-01 2.410880774259567261e-01 -6.721236743032932281e-03 8.392461389303207397e-02 -4.045088216662406921e-02 -9.516051411628723145e-02 5.739538371562957764e-02 -1.154770627617835999e-01 -1.840635985136032104e-01 1.957064270973205566e-01 3.681167066097259521e-01 -2.547824084758758545e-01 -2.673386335372924805e-01 -9.583032131195068359e-02 -1.238996013998985291e-01 -1.823256760835647583e-01
-8.965319395065307617e-02 -3.435893058776855469e-01 2.113229632377624512e-01 -6.051399186253547668e-02 -5.570984631776809692e-02 -1.445991843938827515e-01 -2.076784819364547729e-01 -1.030762866139411926e-01 8.001714199781417847e-02 -1.607708930969238281e-01 1.079721376299858093e-02 -2.585633695125579834e-01 -2.756342887878417969e-01 2.129383683204650879e-01 -2.466763108968734741e-01 -8.624182641506195068e-02 -4.053115472197532654e-02 2.241528928279876709e-01 1.092535853385925293e-01 7.423426955938339233e-03 3.232156485319137573e-02 -1.097274292260408401e-02 -2.633080817759037018e-02 5.572415515780448914e-02 3.044005632400512695e-01 3.145535290241241455e-01 2.923252880573272705e-01 -1.652117818593978882e-01 -1.714095845818519592e-02 -2.279430478811264038e-01 -1.714705079793930054e-01 -6.440061330795288086e-02
3.979371488094329834e-01 -7.832203805446624756e-02 7.048121094703674316e-02 -1.324227750301361084e-01 -9.935498982667922974e-02 -7.544758729636669159e-03 -1.925863772630691528e-01 3.034343570470809937e-02 1.135293319821357727e-01 1.182231903076171875e-01 4.861210659146308899e-02 -9.765889495611190796e-02 -2.444661408662796021e-01 2.206778824329376221e-01 2.752997726202011108e-02 -3.360891938209533691e-01 -2.784922122955322266e-01 1.012290790677070618e-01 1.071801856160163879e-01 8.592700213193893433e-02 -1.434859335422515869e-01 -1.350951194763183594e-01 1.127984523773193359e-01 -4.775938987731933594e-01 2.343735992908477783e-01 1.030357182025909424e-01 9.517890959978103638e-02 -4.299698397517204285e-02 -1.757320314645767212e-01 -9.275653958320617676e-02 -1.448714174330234528e-02 4.052784293889999390e-02
6.265669316053390503e-02 -8.891808986663818359e-02 2.978233247995376587e-02 1.137393265962600708e-01 5.596650391817092896e-02 -3.868000507354736328e-01 -2.505255043506622314e-01 -1.890803426504135132e-01 -6.788680702447891235e-02 -4.430862609297037125e-03 6.267692893743515015e-02 -7.183257490396499634e-02 -6.816935539245605469e-02 7.558380253612995148e-03 -1.639644652605056763e-01 -3.230410516262054443e-01 -3.911382555961608887e-01 -2.557698637247085571e-02 1.116892844438552856e-01 -1.448202729225158691e-01 3.022222816944122314e-01 -7.369978725910186768e-02 1.096439287066459656e-01 -2.725770473480224609e-01 -2.781727910041809082e-01 -1.724668890237808228e-01 -5.853107571601867676e-02 -2.091957628726959229e-01 7.855379581451416016e-02 -6.499731540679931641e-02 -1.454095989465713501e-01 -1.318665593862533569e-01
2.014223486185073853e-01 -7.983987033367156982e-02 2.095635533332824707e-01 7.198823243379592896e-02 -9.118004702031612396e-03 -7.760135084390640259e-02 -2.473094165325164795e-01 -9.247525036334991455e-02 -6.799865514039993286e-02 -1.116541847586631775e-01 1.009272485971450806e-01 -1.544607877731323242e-01 -3.761216700077056885e-01 9.201099723577499390e-02 -9.826990962028503418e-02 3.069158196449279785e-01 -2.043612599372863770e-01 2.375167608261108398e-01 -4.782084375619888306e-02 1.312063038349151611e-01 -3.861245512962341309e-02 -1.660113781690597534e-01 3.601901233196258545e-02 -2.435168772935867310e-01 -2.683922946453094482e-01 1.324720978736877441e-01 2.694507539272308350e-01 -2.533356845378875732e-01 -1.450415849685668945e-01 8.215649984776973724e-03 -1.852306574583053589e-01 -1.846745014190673828e-01
3.277238607406616211e-01 -5.389152839779853821e-02 1.375042349100112915e-01 -1.694114357233047485e-01 -1.198984310030937195e-02 -3.077647089958190918e-01 -2.279673665761947632e-01 1.542904078960418701e-01 4.705535992980003357e-02 2.533097267150878906e-01 1.985139958560466766e-02 -9.785345941781997681e-02 -2.890101969242095947e-01 2.803559005260467529e-01 -1.105864942073822021e-01 -1.968423426151275635e-01 -1.408157348632812500e-01 -8.447930961847305298e-02 1.004603924229741096e-03 1.843923144042491913e-02 -2.085158079862594604e-01 6.074940785765647888e-02 1.170378550887107849e-01 -2.993885874748229980e-01 6.939715147018432617e-02 2.896742522716522217e-02 -6.783336400985717773e-02 -1.949734538793563843e-01 -2.513112127780914307e-01 1.015177965164184570e-01 4.542608559131622314e-02 -2.835316658020019531e-01
-1.404461860656738281e-01 -1.971595734357833862e-01 4.337781667709350586e-01 -1.420966070145368576e-02 -1.516103148460388184e-01 -4.838130995631217957e-02 -2.459669560194015503e-01 -3.774953261017799377e-02 -5.713076144456863403e-02 -1.276121437549591064e-01 8.628173917531967163e-02 -3.166504502296447754e-01 -3.115954399108886719e-01 -3.632451221346855164e-02 -7.194837927818298340e-02 6.344846636056900024e-02 -1.890261024236679077e-01 1.086106672883033752e-01 1.261802613735198975e-01 -5.971664190292358398e-02 6.681293249130249023e-02 -1.303233765065670013e-02 3.188397735357284546e-02 -1.245684400200843811e-01 3.668153584003448486e-01 2.081991136074066162e-01 2.955573201179504395e-01 -1.131682917475700378e-01 8.289281278848648071e-02 -8.946225792169570923e-02 -2.213973402976989746e-01 -2.786809392273426056e-02
2.426725924015045166e-01 2.687919698655605316e-02 -6.448739767074584961e-02 -4.459210205823183060e-03 -5.940215289592742920e-02 1.973722130060195923e-01 -2.106356173753738403e-01 2.556727826595306396e-01 -2.114830166101455688e-01 2.962860651314258575e-02 1.001060083508491516e-01 -8.897497504949569702e-02 -3.543190658092498779e-02 2.167380750179290771e-01 6.989554315805435181e-02 -1.661977618932723999e-01 -4.923702180385589600e-01 4.092312604188919067e-02 1.455202996730804443e-01 7.209818810224533081e-02 -2.399881184101104736e-01 -7.462099194526672363e-02 1.488585174083709717e-01 1.377796530723571777e-01 -9.280598163604736328e-02 6.978487223386764526e-02 1.327117681503295898e-01 -3.191463649272918701e-01 -1.957783661782741547e-02 -3.145424127578735352e-01 -4.990877956151962280e-02 -1.736869215965270996e-01
1.376082003116607666e-01 -1.482870131731033325e-01 2.513822913169860840e-01 1.367715597152709961e-01 -1.354274600744247437e-01 -1.689758896827697754e-02 1.120245233178138733e-01 4.827287420630455017e-02 -1.268556527793407440e-02 -4.287326931953430176e-01 3.441346436738967896e-02 -8.066413551568984985e-02 -2.413650304079055786e-01 1.850982457399368286e-01 4.449895769357681274e-02 -3.062345981597900391e-01 3.574771434068679810e-02 2.318642884492874146e-01 3.251881897449493408e-02 -1.631951332092285156e-01 1.252819150686264038e-01 6.161056458950042725e-02 2.774184644222259521e-01 -2.202657759189605713e-01 1.111110001802444458e-01 -1.592300534248352051e-01 7.041689753532409668e-02 5.873221531510353088e-02 -4.036526679992675781e-01 -2.758512645959854126e-02 -6.900909543037414551e-02 1.465015411376953125e-01
3.797443807125091553e-01 -2.148922085762023926e-01 -1.149708405137062073e-01 -2.523736655712127686e-02 3.455566614866256714e-02 7.349638640880584717e-02 -1.946687549352645874e-01 8.537661284208297729e-02 -1.839590966701507568e-01 -8.209513127803802490e-02 4.444193467497825623e-02 -2.226596772670745850e-01 -2.779888510704040527e-01 -1.525860279798507690e-01 -2.161704748868942261e-01 -1.303079128265380859e-01 -2.519896030426025391e-01 -4.727568849921226501e-02 7.343877851963043213e-02 5.044411867856979370e-02 4.532590135931968689e-02 1.685717403888702393e-01 -9.752815961837768555e-02 7.488002628087997437e-02 -9.710922837257385254e-02 1.266909204423427582e-02 8.838282525539398193e-02 -3.218360841274261475e-01 -3.199452161788940430e-01 -2.845456004142761230e-01 8.652633428573608398e-02 -2.377320379018783569e-01
-6.740031391382217407e-02 -1.806561052799224854e-01 1.932108402252197266e-01 3.153103888034820557e-01 -1.485825236886739731e-02 2.600201033055782318e-02 -4.064878448843955994e-02 4.801918566226959229e-02 -1.289974600076675415e-01 -5.167001113295555115e-02 5.231046304106712341e-02 -2.707555890083312988e-01 1.726955175399780273e-01 2.705945968627929688e-01 -8.391548693180084229e-02 2.323719114065170288e-01 -2.782842814922332764e-01 -3.446042910218238831e-02 8.971690200269222260e-03 -6.386130303144454956e-02 2.796113863587379456e-02 -1.607862114906311035e-01 -4.203451797366142273e-02 -4.423361718654632568e-01 1.961352229118347168e-01 -4.509030282497406006e-02 -2.929127402603626251e-02 -3.074046075344085693e-01 -1.989721804857254028e-01 -5.653078854084014893e-02 -2.527883946895599365e-01 -1.112638711929321289e-01
-7.406388968229293823e-02 9.789207577705383301e-02 3.929186165332794189e-01 5.878293141722679138e-02 -1.824266165494918823e-01 -1.228043138980865479e-01 -8.082655817270278931e-02 2.336451411247253418e-01 1.572580784559249878e-01 -1.791483163833618164e-02 -1.286984533071517944e-01 -9.445568919181823730e-02 -1.490444093942642212e-01 1.837288886308670044e-01 1.336456835269927979e-01 -1.884877085685729980e-01 -4.142162203788757324e-01 1.577643305063247681e-01 1.529470644891262054e-02 1.293059140443801880e-01 2.058595865964889526e-01 -5.325599387288093567e-02 -8.511366695165634155e-02 -3.964679315686225891e-02 2.061731368303298950e-01 -9.203464537858963013e-02 7.210918515920639038e-02 -2.437369711697101593e-02 -2.931474149227142334e-01 -1.093343198299407959e-01 -3.310348689556121826e-01 -1.613015085458755493e-01
1.085384264588356018e-01 -2.375495135784149170e-01 5.495866015553474426e-02 7.819546014070510864e-02 -8.837260305881500244e-03 -1.466965582221746445e-02 -5.984215810894966125e-02 -1.249116379767656326e-02 -1.116521134972572327e-01 6.441359966993331909e-02 1.653299033641815186e-01 -1.128456220030784607e-01 5.723881721496582031e-02 3.066812455654144287e-01 -1.959105730056762695e-01 -9.934701025485992432e-02 -2.789861261844635010e-01 -8.777076005935668945e-02 8.021753281354904175e-02 3.135904297232627869e-02 2.320550680160522461e-01 6.891611963510513306e-02 -2.601910829544067383e-01 -3.964875340461730957e-01 -9.027690440416336060e-02 8.273725211620330811e-02 1.960966438055038452e-01 -1.374124884605407715e-01 -6.510101258754730225e-02 -4.250638782978057861e-01 -2.045531272888183594e-01 2.020237892866134644e-01
-2.073480933904647827e-01 1.104416996240615845e-01 3.474543094635009766e-01 -1.118750572204589844e-01 -9.908458590507507324e-02 -1.567598432302474976e-01 -1.652787327766418457e-01 1.516511142253875732e-01 7.341165095567703247e-02 9.141978621482849121e-02 -9.886124730110168457e-02 -1.206776797771453857e-01 -1.646196097135543823e-01 2.810113131999969482e-01 9.931113570928573608e-02 -3.664042651653289795e-01 -3.467958569526672363e-01 1.354995071887969971e-01 4.226939007639884949e-02 2.330439984798431396e-01 1.367910951375961304e-01 2.090326882898807526e-02 1.259759664535522461e-01 -2.956961393356323242e-01 -3.164726495742797852e-02 -9.013975039124488831e-03 7.190281897783279419e-02 -5.514548718929290771e-02 -1.851000040769577026e-01 -8.367729932069778442e-02 -2.654985487461090088e-01 -1.926655136048793793e-02
3.527417182922363281e-01 -2.990894019603729248e-01 -8.440385013818740845e-02 -4.238733276724815369e-02 7.090425491333007812e-02 -1.175374537706375122e-02 -2.501182556152343750e-01 1.886876076459884644e-01 -9.634873829782009125e-03 -1.406434625387191772e-01 -1.690223254263401031e-02 -7.576150447130203247e-02 -3.223610818386077881e-01 2.326836287975311279e-01 -1.249990984797477722e-02 -3.980185091495513916e-02 -7.366963475942611694e-02 1.510512083768844604e-01 2.360995300114154816e-02 2.354903966188430786e-01 1.344452798366546631e-01 1.695913523435592651e-01 -2.025775462388992310e-01 -8.739998191595077515e-02 -3.828405216336250305e-02 -8.932884782552719116e-02 -7.156327366828918457e-02 -1.698113679885864258e-01 -2.123169004917144775e-01 -2.714837193489074707e-01 1.469652354717254639e-01 -3.530147075653076172e-01
1.754986494779586792e-01 -2.151612341403961182e-01 7.144424319267272949e-02 9.531193971633911133e-02 -2.119618058204650879e-01 1.327589899301528931e-01 -2.880171537399291992e-01 -1.167514100670814514e-01 -2.220835983753204346e-01 -2.535305023193359375e-01 1.590092033147811890e-01 -1.368860155344009399e-01 -1.245065554976463318e-01 1.797929853200912476e-01 -1.349606961011886597e-01 -2.778275012969970703e-01 -2.629288733005523682e-01 2.836073189973831177e-02 -1.891410052776336670e-01 8.256160467863082886e-02 3.416746854782104492e-02 5.576629564166069031e-02 -2.927406132221221924e-01 -3.530529737472534180e-01 2.433120906352996826e-01 -1.174866259098052979e-01 8.794032782316207886e-02 -9.266767650842666626e-02 1.024138405919075012e-01 -9.921683371067047119e-02 1.495281700044870377e-02 -1.081704869866371155e-01
-1.373315602540969849e-01 -8.172427117824554443e-02 2.830736897885799408e-02 2.958391606807708740e-02 -7.663515210151672363e-02 -3.797672986984252930e-01 -4.922295361757278442e-02 -5.226512625813484192e-02 4.549852758646011353e-02 -1.817667186260223389e-01 8.222399279475212097e-03 2.420615702867507935e-01 -3.600788861513137817e-02 1.696177870035171509e-01 -9.029120951890945435e-02 -2.649037539958953857e-01 -1.948215365409851074e-01 -1.147183850407600403e-01 3.718156833201646805e-03 -1.289083212614059448e-01 -1.938332617282867432e-02 6.751588080078363419e-03 2.352171391248703003e-01 -3.620577454566955566e-01 -1.969922101125121117e-03 -1.193110495805740356e-01 1.183414980769157410e-01 -3.526291251182556152e-01 -2.113803327083587646e-01 -3.957852125167846680e-01 2.195936255156993866e-02 -7.992654293775558472e-02
1.232755556702613831e-01 -2.131252288818359375e-01 -3.149109706282615662e-02 -1.790298372507095337e-01 7.555110752582550049e-02 -3.491257131099700928e-02 -2.615317702293395996e-01 9.014856070280075073e-02 -2.041519731283187866e-01 9.633646160364151001e-02 1.603970378637313843e-01 -2.345222234725952148e-01 -2.349671125411987305e-01 6.844530254602432251e-02 -1.887727677822113037e-01 -8.791866898536682129e-02 -1.959927976131439209e-01 1.676664352416992188e-01 1.281795054674148560e-01 2.751843631267547607e-01 1.162103936076164246e-01 4.634070210158824921e-03 3.284270688891410828e-02 6.277742981910705566e-02 8.089377731084823608e-02 -1.409696936607360840e-01 1.808128878474235535e-02 -2.258715033531188965e-01 -1.966988146305084229e-01 -4.143732488155364990e-01 3.096775710582733154e-01 -1.632623523473739624e-01
1.316717416048049927e-01 -3.537525236606597900e-01 -1.951742470264434814e-01 2.163927257061004639e-01 -1.020639091730117798e-01 -1.395748108625411987e-01 -1.540050655603408813e-01 -3.058025799691677094e-02 -2.531671226024627686e-01 -5.969326943159103394e-02 -2.294079400599002838e-02 -1.529659032821655273e-01 8.221162855625152588e-02 1.232999786734580994e-01 -2.132136970758438110e-01 -1.980030089616775513e-01 -3.799418509006500244e-01 -3.420105203986167908e-02 -1.175073832273483276e-01 1.226418092846870422e-01 2.529145777225494385e-01 2.090205997228622437e-01 2.827577665448188782e-02 -2.183390855789184570e-01 -1.476613283157348633e-01 -2.663285471498966217e-02 7.144338637590408325e-02 -7.790182530879974365e-02 -1.776187419891357422e-01 -2.817912399768829346e-01 1.632497906684875488e-01 1.343536078929901123e-01
-5.077918525785207748e-03 -4.230455458164215088e-01 2.377917058765888214e-02 6.274902075529098511e-02 1.307951360940933228e-01 -9.283553808927536011e-03 -3.498332798480987549e-01 -6.484737247228622437e-02 -1.955150514841079712e-01 -1.665239185094833374e-01 3.872496187686920166e-01 -2.332093715667724609e-01 -1.467483490705490112e-01 5.269791558384895325e-02 -1.216388791799545288e-01 -2.055559754371643066e-01 -3.359580338001251221e-01 2.315497100353240967e-01 8.031120151281356812e-02 -1.519415434449911118e-02 6.300011277198791504e-02 7.492451369762420654e-02 4.551582038402557373e-02 -6.051382422447204590e-02 6.245242059230804443e-02 -9.184567630290985107e-02 -9.508223086595535278e-02 6.146498396992683411e-02 -1.930616796016693115e-01 -1.404714435338973999e-01 -1.217691004276275635e-01 -1.886473149061203003e-01
6.263713538646697998e-02 7.727994769811630249e-02 1.307648122310638428e-01 1.411796510219573975e-01 -3.121915161609649658e-01 1.330695003271102905e-01 -8.696173876523971558e-02 1.123650670051574707e-01 1.824372708797454834e-01 -7.115910295397043228e-03 6.116962060332298279e-02 -1.236379370093345642e-01 -2.708218991756439209e-01 1.305061578750610352e-01 1.044007465243339539e-01 -1.434840708971023560e-01 -8.197235316038131714e-02 1.463564783334732056e-01 1.999326795339584351e-01 -1.474574208259582520e-01 2.884151041507720947e-01 -2.051327973604202271e-01 1.239813864231109619e-01 -2.819482982158660889e-01 -3.147001937031745911e-02 3.550683259963989258e-01 2.461685389280319214e-01 1.982470974326133728e-02 -5.406809970736503601e-02 -8.425568044185638428e-02 -3.609276711940765381e-01 7.180630415678024292e-02
1.844409853219985962e-01 -1.216194257140159607e-01 1.442688107490539551e-01 -1.917323917150497437e-01 -2.242961227893829346e-01 -7.348936051130294800e-02 -1.437423080205917358e-01 2.644154727458953857e-01 -8.486936241388320923e-02 5.553824827075004578e-02 5.454220250248908997e-02 -2.655616104602813721e-01 -4.218672811985015869e-01 -8.192408829927444458e-03 2.281082235276699066e-02 -3.369598686695098877e-01 9.018196165561676025e-02 5.275212600827217102e-02 -9.975444525480270386e-03 -1.553670912981033325e-01 -6.395208835601806641e-02 1.260448843240737915e-01 2.141548246145248413e-01 -5.390850082039833069e-02 1.286791265010833740e-01 -1.865311712026596069e-01 6.657097488641738892e-02 -3.244679868221282959e-01 4.136462509632110596e-02 -2.012783586978912354e-01 8.333830162882804871e-03 -2.533486485481262207e-01
2.266639098525047302e-02 -1.519785542041063309e-02 9.603824466466903687e-02 6.040913611650466919e-02 -8.069479465484619141e-02 6.841524690389633179e-02 1.065814774483442307e-02 2.030275464057922363e-01 -1.730074733495712280e-01 2.481380552053451538e-01 2.793433964252471924e-01 -9.613174200057983398e-02 -2.275049537420272827e-01 1.377965062856674194e-01 1.112643256783485413e-01 -1.643541753292083740e-01 -3.794221207499504089e-02 -1.143551804125308990e-02 4.008900225162506104e-01 -1.890226304531097412e-01 -7.275758683681488037e-02 1.043065171688795090e-02 6.510210037231445312e-02 -5.101550221443176270e-01 -3.261635452508926392e-02 -6.704439222812652588e-02 5.553539842367172241e-02 -3.214907944202423096e-01 -1.058763414621353149e-01 -1.564520001411437988e-01 2.125714905560016632e-03 1.712825745344161987e-01
-8.060919493436813354e-02 -6.899067759513854980e-02 -6.826783716678619385e-02 -1.322782933712005615e-01 -1.363203525543212891e-01 2.938107028603553772e-02 -3.196585774421691895e-01 2.423377037048339844e-01 -1.000473424792289734e-01 -1.429064781405031681e-03 7.649389654397964478e-02 3.198104351758956909e-02 2.012667059898376465e-02 2.217109948396682739e-01 -2.436364442110061646e-01 1.403767615556716919e-01 -2.167518138885498047e-01 2.638210356235504150e-01 4.511689767241477966e-03 -5.475381761789321899e-02 2.352261096239089966e-01 1.016312763094902039e-01 -6.363123655319213867e-03 -3.411748409271240234e-01 7.023573666810989380e-02 -2.228520363569259644e-01 -3.318863362073898315e-02 -4.293775260448455811e-01 -9.703482687473297119e-02 -1.929787695407867432e-01 4.019448533654212952e-03 -2.286490648984909058e-01
4.105665907263755798e-02 -2.728383541107177734e-01 5.623539909720420837e-02 -2.493167072534561157e-01 -3.145352005958557129e-01 4.551220312714576721e-02 -9.493768960237503052e-02 1.101146191358566284e-01 4.968837276101112366e-02 -1.316990554332733154e-01 4.026364162564277649e-02 -3.269976004958152771e-02 2.465152356307953596e-04 9.421356022357940674e-02 1.275876909494400024e-01 -4.333098828792572021e-01 -3.276176452636718750e-01 1.095269247889518738e-01 1.699926517903804779e-02 -1.300336048007011414e-02 1.289564222097396851e-01 -9.984416514635086060e-02 -4.620499536395072937e-02 -9.729743748903274536e-02 1.868369579315185547e-01 1.412941217422485352e-01 1.146780773997306824e-01 4.589199088513851166e-04 -8.995022624731063843e-02 -1.821626275777816772e-01 -1.714819520711898804e-01 -4.519984126091003418e-01
1.440973877906799316e-01 -1.848877668380737305e-01 2.056617662310600281e-02 8.975510299205780029e-02 -5.125179886817932129e-01 -2.144843190908432007e-01 -9.981147199869155884e-02 6.839375942945480347e-02 8.261950314044952393e-02 -6.541927903890609741e-02 2.596773765981197357e-02 1.180821433663368225e-01 -1.116933301091194153e-01 -2.457477301359176636e-01 6.557245552539825439e-02 -2.339488714933395386e-01 -1.213107258081436157e-01 -5.703786015510559082e-02 1.176959872245788574e-01 -1.024379283189773560e-01 2.115314900875091553e-01 -1.249911263585090637e-02 8.746998757123947144e-02 -1.918696910142898560e-01 1.190831605345010757e-02 2.630065977573394775e-01 2.908146977424621582e-01 -1.428845971822738647e-01 -2.651463449001312256e-01 -1.929821819067001343e-01 -1.263126730918884277e-01 1.617015004158020020e-01
1.184145435690879822e-01 -4.775891080498695374e-02 -5.788292363286018372e-02 1.989636383950710297e-02 -2.757772058248519897e-02 -5.431129038333892822e-02 -3.825749158859252930e-01 1.174968034029006958e-01 -5.541032925248146057e-02 -1.787543892860412598e-01 3.495710790157318115e-01 -3.661189973354339600e-02 -2.839897759258747101e-02 -1.277201473712921143e-01 -1.964092254638671875e-01 -3.234292194247245789e-02 -2.287763357162475586e-01 2.146206796169281006e-01 1.490709930658340454e-01 -1.531726717948913574e-01 1.888777613639831543e-01 3.581460118293762207e-01 4.072930663824081421e-02 -2.356566190719604492e-01 5.518946796655654907e-02 9.629648923873901367e-02 2.278845757246017456e-02 -2.941868603229522705e-01 -1.890763342380523682e-01 -3.070155382156372070e-01 4.918497428297996521e-02 -6.110287830233573914e-02
1.771402806043624878e-01 -4.010544717311859131e-01 1.216147243976593018e-01 -4.054969176650047302e-02 -1.099827662110328674e-01 -2.017234861850738525e-01 -1.515694409608840942e-01 6.684501469135284424e-02 -3.394656479358673096e-01 -5.394351668655872345e-03 1.523651480674743652e-01 -1.509874910116195679e-01 -2.105296999216079712e-01 3.122939467430114746e-01 -1.341272741556167603e-01 -1.077486723661422729e-01 -1.286043822765350342e-01 1.398015320301055908e-01 -5.977903306484222412e-02 1.946848928928375244e-01 -5.403109639883041382e-02 -6.797537952661514282e-02 -2.245984971523284912e-01 -3.989432379603385925e-02 2.212544083595275879e-01 -1.836934983730316162e-01 2.376160025596618652e-01 -6.940534710884094238e-02 -1.046250313520431519e-01 -7.013171166181564331e-02 -7.818295061588287354e-02 -2.744002342224121094e-01
-7.782536000013351440e-02 -1.583414375782012939e-01 1.381534244865179062e-02 -2.190694361925125122e-01 3.917614743113517761e-02 -1.762621998786926270e-01 -2.138792425394058228e-01 -8.317930996417999268e-02 6.410564482212066650e-02 -1.777766495943069458e-01 -1.472229659557342529e-01 -2.199828475713729858e-01 -1.335701793432235718e-01 -3.228818625211715698e-02 -1.580675244331359863e-01 -3.675099313259124756e-01 -1.550242453813552856e-01 4.762786626815795898e-02 6.216476485133171082e-02 9.693344682455062866e-02 1.857495605945587158e-01 -1.079157218337059021e-01 3.188163936138153076e-01 -3.638028204441070557e-01 3.792437911033630371e-02 7.406563498079776764e-03 -2.013322710990905762e-01 -3.587701916694641113e-01 -1.131516918540000916e-01 -1.671805977821350098e-01 1.814333349466323853e-02 -1.384803652763366699e-01
5.280601978302001953e-02 -1.859049946069717407e-01 -8.475720882415771484e-02 -6.084403023123741150e-03 3.392660617828369141e-02 -2.039798349142074585e-01 -2.079177200794219971e-01 -1.231785416603088379e-01 7.731114327907562256e-02 -5.144114419817924500e-02 -2.016992419958114624e-01 -2.578144371509552002e-01 -2.191319316625595093e-01 2.713724039494991302e-02 -9.373325854539871216e-02 -4.462641477584838867e-01 -2.825179100036621094e-01 -5.681213736534118652e-02 1.451212763786315918e-01 -1.063858121633529663e-01 1.595087200403213501e-01 -1.093015819787979126e-01 2.681997232139110565e-02 -2.325890511274337769e-01 5.458627268671989441e-02 -2.129112035036087036e-01 -4.122075438499450684e-02 -2.025430202484130859e-01 4.998287931084632874e-02 -9.029181301593780518e-02 -3.830814957618713379e-01 -1.604263484477996826e-01
9.764977544546127319e-02 -1.878064721822738647e-01 -1.148093268275260925e-01 -2.370958402752876282e-02 9.772514924407005310e-03 2.517346143722534180e-01 -2.263094633817672729e-01 -1.631961436942219734e-03 -2.746551036834716797e-01 -8.573834598064422607e-02 -2.130631804466247559e-01 -3.331870138645172119e-01 -9.432721883058547974e-02 1.908740699291229248e-01 -2.695243060588836670e-01 2.004727348685264587e-02 -2.300785928964614868e-01 -2.435341775417327881e-01 8.755294978618621826e-02 -2.198293507099151611e-01 -6.496543437242507935e-02 1.388690024614334106e-01 7.927575707435607910e-02 -2.133225500583648682e-01 2.410851567983627319e-01 9.474527090787887573e-02 -2.463752217590808868e-02 -1.185373738408088684e-01 -9.630695730447769165e-02 -3.634604811668395996e-01 -2.918170951306819916e-02 -4.092497378587722778e-02
-8.531176298856735229e-02 -1.953326463699340820e-01 -1.353971064090728760e-01 -4.349187761545181274e-02 -2.450662702322006226e-01 7.720972597599029541e-02 -2.590633332729339600e-01 5.117399990558624268e-02 -1.736036539077758789e-01 -2.360254377126693726e-01 1.584099680185317993e-01 -1.772636324167251587e-01 -3.179952204227447510e-01 1.175721287727355957e-01 -1.389608979225158691e-01 -1.561157256364822388e-01 -2.978783845901489258e-01 2.062446624040603638e-01 -1.798939406871795654e-01 6.301551312208175659e-02 -6.915025413036346436e-02 1.054885461926460266e-01 -1.591218076646327972e-02 -2.252287976443767548e-02 1.836483627557754517e-01 1.080879718065261841e-01 2.976938784122467041e-01 4.777208715677261353e-02 -2.716621458530426025e-01 -3.194506764411926270e-01 -3.418938815593719482e-02 -4.357057914603501558e-04
2.011549100279808044e-02 -2.021193802356719971e-01 -7.334271073341369629e-02 -1.015467494726181030e-01 -3.957561030983924866e-02 7.438798248767852783e-02 -2.833614647388458252e-01 1.093046218156814575e-01 -8.099967241287231445e-02 7.374581694602966309e-02 -2.039052844047546387e-01 -9.750437736511230469e-02 -2.575662434101104736e-01 6.999909877777099609e-02 -1.073603285476565361e-03 -1.077547222375869751e-01 -3.551878929138183594e-01 -4.873200878500938416e-02 4.510838910937309265e-02 2.944693565368652344e-01 3.566098585724830627e-02 9.549669176340103149e-02 -3.207050263881683350e-01 -9.593495726585388184e-02 -1.885360106825828552e-02 1.422224380075931549e-02 1.489946991205215454e-01 -2.207101583480834961e-01 -3.373228609561920166e-01 -1.420037299394607544e-01 1.546538323163986206e-01 -3.587593138217926025e-01
2.144197002053260803e-03 -1.359060853719711304e-01 3.160841995850205421e-03 -5.438941065222024918e-03 -1.942493468523025513e-01 1.670647859573364258e-01 -2.182275205850601196e-01 2.369268536567687988e-01 8.141179382801055908e-02 -3.905322402715682983e-02 6.010239943861961365e-02 -1.818272173404693604e-01 4.207303747534751892e-02 4.091084599494934082e-01 -1.973304748535156250e-01 -7.231342047452926636e-02 -3.116488158702850342e-01 -1.288467347621917725e-01 2.494340986013412476e-01 1.817156821489334106e-01 -9.394360333681106567e-02 7.457944005727767944e-02 2.400540262460708618e-01 5.610964819788932800e-02 2.546825259923934937e-02 1.072644963860511780e-01 4.547477513551712036e-02 -6.291842460632324219e-02 -3.212027847766876221e-01 -3.289077281951904297e-01 1.650224328041076660e-01 -1.142733618617057800e-01
7.383243739604949951e-02 -2.414175271987915039e-01 -1.281476169824600220e-01 -1.270147971808910370e-02 -4.078128635883331299e-01 -1.690212041139602661e-01 -1.898244768381118774e-01 1.668961346149444580e-01 -3.245655894279479980e-01 -6.704575568437576294e-02 3.594484180212020874e-02 -1.939506232738494873e-01 -2.267970740795135498e-01 1.903687417507171631e-01 -1.251491308212280273e-01 -1.012761145830154419e-01 -1.932195154950022697e-04 1.186713725328445435e-01 -2.398894727230072021e-01 1.335048675537109375e-01 1.161325871944427490e-01 9.353405237197875977e-02 -1.744487583637237549e-01 -1.397923678159713745e-01 3.847034648060798645e-02 -4.877751693129539490e-02 3.011687844991683960e-02 -9.092590212821960449e-02 2.834754996001720428e-02 -3.261995911598205566e-01 -8.658702671527862549e-02 -3.304071724414825439e-01
1.178045496344566345e-01 -4.123334288597106934e-01 7.559228688478469849e-02 4.447578266263008118e-02 3.879101201891899109e-02 -5.336670577526092529e-02 -2.008021622896194458e-01 -9.131538867950439453e-02 -3.249802291393280029e-01 -5.847966670989990234e-02 1.426962316036224365e-01 -5.962527543306350708e-02 -3.371351659297943115e-01 7.313622161746025085e-03 -1.584774702787399292e-01 -3.198119103908538818e-01 2.343949396163225174e-03 2.041698247194290161e-01 1.173534318804740906e-01 -1.410090774297714233e-01 -8.743842691183090210e-02 -4.189742356538772583e-02 -2.446491271257400513e-01 -5.799224600195884705e-02 -1.419936399906873703e-02 1.521196663379669189e-01 1.435023844242095947e-01 -4.461031407117843628e-02 -1.230692565441131592e-01 -2.506548762321472168e-01 -2.729097306728363037e-01 -1.870786249637603760e-01
8.420652151107788086e-02 -1.362658292055130005e-01 2.778757363557815552e-02 -3.040929436683654785e-01 -1.798063218593597412e-01 1.423157900571823120e-01 -2.467966526746749878e-01 1.560709029436111450e-01 2.460929378867149353e-02 -7.808183133602142334e-02 2.555819451808929443e-01 -1.963171809911727905e-01 -1.121540218591690063e-01 -1.754044555127620697e-02 -1.047449558973312378e-01 -1.830370277166366577e-01 -2.309670299291610718e-01 3.222244977951049805e-01 6.125560402870178223e-02 -1.301757991313934326e-01 9.835822135210037231e-02 1.269656717777252197e-01 -1.422214657068252563e-01 -1.233246326446533203e-01 -4.884169902652502060e-03 9.862429462373256683e-03 -5.036384984850883484e-02 -4.055967181921005249e-02 -2.145608514547348022e-01 -1.072088181972503662e-01 -1.315868198871612549e-01 -5.070204138755798340e-01
1.766710430383682251e-01 -3.703251481056213379e-02 2.617834806442260742e-01 1.989665031433105469e-01 -1.001529172062873840e-01 -1.191730871796607971e-01 -1.741115897893905640e-01 -2.837016880512237549e-01 -2.086497470736503601e-02 5.308356485329568386e-04 -1.418968196958303452e-02 -7.817017287015914917e-02 -9.174799919128417969e-02 -1.099966838955879211e-01 -1.217479109764099121e-01 -3.059761226177215576e-01 -1.910334080457687378e-01 -3.134100511670112610e-02 6.404609233140945435e-02 -2.754910588264465332e-01 1.744695156812667847e-01 -4.913498088717460632e-02 -1.432160139083862305e-01 -2.555563151836395264e-01 6.401032954454421997e-02 1.874625124037265778e-02 1.617637872695922852e-01 -3.946184813976287842e-01 -2.417010813951492310e-01 -1.023519188165664673e-01 -2.497918456792831421e-01 1.864847689867019653e-01
8.666162192821502686e-02 -1.164799705147743225e-01 1.513407677412033081e-01 -7.645584177225828171e-03 3.205360099673271179e-02 1.194695010781288147e-01 -1.156320050358772278e-01 -7.761099934577941895e-02 1.577586233615875244e-01 -3.943618014454841614e-02 -9.567867219448089600e-02 -1.561611425131559372e-02 -1.895224303007125854e-01 2.287807166576385498e-01 1.636211127042770386e-01 -1.582418382167816162e-01 -3.416303098201751709e-01 -7.324660569429397583e-02 8.735532313585281372e-02 -3.043503686785697937e-02 2.076251208782196045e-01 -8.081136643886566162e-02 1.505055427551269531e-01 -2.571069002151489258e-01 -2.272211015224456787e-01 4.608417749404907227e-01 -1.030203402042388916e-01 -6.519606709480285645e-02 -4.167984426021575928e-01 -7.151114195585250854e-02 -1.094408854842185974e-01 -8.150704205036163330e-02
3.113828301429748535e-01 -4.740801453590393066e-01 1.087817326188087463e-01 -1.705635152757167816e-02 -1.120165288448333740e-01 6.698667258024215698e-02 -7.936485856771469116e-02 1.669897288084030151e-01 3.268756344914436340e-02 1.452747080475091934e-02 -2.660639397799968719e-02 -2.076957076787948608e-01 -1.482041031122207642e-01 -4.185459762811660767e-02 7.108756154775619507e-02 -1.011278294026851654e-02 -1.340704225003719330e-02 6.285926699638366699e-02 -6.406759470701217651e-02 -3.131108283996582031e-01 -5.916871502995491028e-02 3.466685488820075989e-02 2.530592381954193115e-01 -2.133714705705642700e-01 -3.510920703411102295e-02 9.247358888387680054e-02 9.608040563762187958e-03 -1.844706833362579346e-01 -1.424279958009719849e-01 -3.943035900592803955e-01 2.177662402391433716e-01 -2.309025079011917114e-01
1.346732378005981445e-01 -2.121681571006774902e-01 -5.578254163265228271e-02 7.171833515167236328e-02 -1.264482587575912476e-01 -2.372221648693084717e-02 -2.365408688783645630e-01 -4.619788087438791990e-04 4.948927089571952820e-03 2.519002743065357208e-02 8.500482887029647827e-03 1.679078787565231323e-01 -1.660815626382827759e-02 2.477774471044540405e-01 -4.488450884819030762e-01 -6.426664441823959351e-02 -2.445066720247268677e-01 -7.075296342372894287e-02 1.082182750105857849e-01 7.343882322311401367e-02 1.222722753882408142e-01 -1.483491510152816772e-01 2.297504842281341553e-01 -2.717206478118896484e-01 1.815573871135711670e-01 2.243884652853012085e-01 -9.890867397189140320e-03 -3.281807154417037964e-02 -3.341210484504699707e-01 -8.492285758256912231e-02 2.994457781314849854e-01 -1.463862806558609009e-01
2.835986316204071045e-01 -6.801912188529968262e-02 2.211286574602127075e-01 4.387864470481872559e-02 -6.354884803295135498e-02 -5.715485289692878723e-02 -3.530775606632232666e-01 -8.611703664064407349e-02 -1.771190017461776733e-01 -6.064976751804351807e-02 1.784414499998092651e-01 -1.345858275890350342e-01 -3.679262399673461914e-01 1.088337227702140808e-01 3.155193850398063660e-02 2.262419164180755615e-01 -1.673462241888046265e-01 2.041448205709457397e-01 1.144290044903755188e-01 1.269016116857528687e-01 -1.241654902696609497e-01 -1.599682569503784180e-01 6.640812009572982788e-02 -1.191579103469848633e-01 -2.132287472486495972e-01 1.687582433223724365e-01 3.265872895717620850e-01 -9.199819713830947876e-02 -2.296402007341384888e-01 -6.345060467720031738e-02 -1.625723093748092651e-01 -9.790127724409103394e-02
1.512476056814193726e-01 -3.294734060764312744e-01 2.247006893157958984e-01 1.755174249410629272e-02 -2.115520685911178589e-01 -9.167551249265670776e-02 -1.477386802434921265e-01 -7.594551146030426025e-02 -1.935952901840209961e-01 2.223890125751495361e-01 -8.044369518756866455e-02 -4.995189607143402100e-02 1.538390934001654387e-04 1.588475704193115234e-01 -1.818990707397460938e-01 1.848115175962448120e-01 -4.229043424129486084e-02 1.497727185487747192e-01 1.219175904989242554e-01 -1.972537487745285034e-01 2.926062941551208496e-01 1.511816978454589844e-01 1.952701658010482788e-01 -2.148385494947433472e-01 -1.469236612319946289e-01 -3.001973219215869904e-02 1.120191141963005066e-01 -4.107138812541961670e-01 -2.013009935617446899e-01 -1.584219634532928467e-01 -8.935020118951797485e-02 -2.374365925788879395e-02
1.163967102766036987e-01 1.572120562195777893e-02 6.879958510398864746e-02 2.714091911911964417e-02 -7.859823107719421387e-02 -3.507962822914123535e-02 -3.330457508563995361e-01 5.306883249431848526e-03 1.315523982048034668e-01 5.446314066648483276e-02 2.104840874671936035e-01 -2.562336027622222900e-01 -3.248877227306365967e-01 1.492482274770736694e-01 1.320908218622207642e-01 1.093276664614677429e-01 -2.701959908008575439e-01 2.741246819496154785e-01 -4.743846133351325989e-03 1.589049696922302246e-01 -1.032539233565330505e-01 -1.179954260587692261e-01 1.055209189653396606e-01 -1.847507506608963013e-01 -3.048063516616821289e-01 -7.065469026565551758e-02 2.799952328205108643e-01 -4.987170547246932983e-02 -7.139285653829574585e-02 -8.579783141613006592e-02 4.886758513748645782e-03 -3.746715784072875977e-01
9.509550034999847412e-02 -1.860812157392501831e-01 2.243696711957454681e-02 1.537048257887363434e-02 -6.681171804666519165e-02 -5.331464484333992004e-02 -3.252826631069183350e-01 2.210149317979812622e-01 -8.678103238344192505e-02 -9.764864807948470116e-04 1.010104939341545105e-01 1.918226294219493866e-02 -3.751990199089050293e-01 -2.956404536962509155e-02 2.144596166908740997e-02 -1.722282022237777710e-01 -3.691592216491699219e-01 1.028559170663356781e-02 1.120128184556961060e-01 2.122292816638946533e-01 7.773231714963912964e-03 -6.651199422776699066e-03 -3.107634186744689941e-01 1.044030413031578064e-01 -9.425188601016998291e-02 6.057069450616836548e-02 -9.352891794378592749e-10 -3.182335793972015381e-01 -2.363451868295669556e-01 -1.188759729266166687e-01 3.296374380588531494e-01 -9.862786531448364258e-02
2.043830230832099915e-02 2.909168601036071777e-01 2.690293826162815094e-02 -6.796233355998992920e-02 -2.185039371252059937e-01 6.087711453437805176e-02 -1.923865973949432373e-01 6.567255407571792603e-02 -5.189916118979454041e-02 -1.464236825704574585e-01 -3.001164831221103668e-02 6.827700138092041016e-02 -3.061165213584899902e-01 1.520891338586807251e-01 3.478099405765533447e-02 -2.116712778806686401e-01 -4.657131731510162354e-01 -1.832604259252548218e-01 2.136036753654479980e-01 -7.871896773576736450e-02 2.259165793657302856e-02 -7.886881381273269653e-02 2.367643266916275024e-01 -2.384164184331893921e-01 2.162217050790786743e-01 2.527543343603610992e-02 1.365667730569839478e-01 -1.238705590367317200e-01 -2.233772166073322296e-02 2.150854282081127167e-02 -1.579479575157165527e-01 -3.083211481571197510e-01
1.453894972801208496e-01 -1.416918486356735229e-01 1.893564127385616302e-02 1.914931088685989380e-02 3.389002010226249695e-02 -2.630398422479629517e-02 4.239611327648162842e-02 -6.737629324197769165e-02 -4.562844336032867432e-02 -8.730497211217880249e-02 -9.800186008214950562e-02 -5.889740958809852600e-02 -3.139102756977081299e-01 2.610712079331278801e-03 -2.492631971836090088e-01 -7.122513651847839355e-02 -9.165056049823760986e-02 2.389753311872482300e-01 2.059276252985000610e-01 -2.822373062372207642e-02 4.103123843669891357e-01 1.782589107751846313e-01 6.927196681499481201e-02 -4.631599783897399902e-01 -2.111136168241500854e-02 -1.426728516817092896e-01 1.687079966068267822e-01 -2.340936809778213501e-01 2.019426040351390839e-02 2.385399639606475830e-01 -2.165643423795700073e-01 -1.578633934259414673e-01
1.925545185804367065e-02 1.921519786119461060e-01 1.670624911785125732e-01 -2.629486471414566040e-02 -1.960545480251312256e-01 4.095386713743209839e-02 -7.197899371385574341e-02 2.835810482501983643e-01 -3.291745185852050781e-01 -1.367693394422531128e-01 6.747766584157943726e-02 -2.042096257209777832e-01 -2.123621292412281036e-02 -1.072511970996856689e-01 -2.462755590677261353e-01 -2.585635483264923096e-01 -2.022654712200164795e-01 3.064421117305755615e-01 3.329153358936309814e-01 9.418402612209320068e-02 1.639849990606307983e-01 -6.590641289949417114e-02 -2.725510299205780029e-01 -2.215862274169921875e-01 2.719239145517349243e-02 -1.080011129379272461e-01 -1.168904174119234085e-02 -4.822082445025444031e-02 -1.875792443752288818e-01 -7.228739559650421143e-02 7.675875443965196609e-03 -1.764595657587051392e-01
2.123756259679794312e-01 -2.118688821792602539e-02 -2.463936619460582733e-02 3.374187350273132324e-01 -3.473743498325347900e-01 -1.971144378185272217e-01 -2.209760397672653198e-01 1.363105475902557373e-01 -1.579755842685699463e-01 -1.586586683988571167e-01 1.761398464441299438e-02 -6.455688271671533585e-03 -2.321497797966003418e-01 -3.764701634645462036e-02 -1.543244272470474243e-01 -2.532542049884796143e-01 -1.502431631088256836e-01 2.044458389282226562e-01 2.632976174354553223e-01 -5.790365859866142273e-02 1.772561073303222656e-01 -1.169761829078197479e-02 5.165914818644523621e-02 -4.335510358214378357e-02 1.519689261913299561e-01 -3.250251412391662598e-01 7.897445559501647949e-02 -8.837512694299221039e-03 3.536939038895070553e-04 1.007444262504577637e-01 8.112059533596038818e-02 -3.072041273117065430e-01
1.140408143401145935e-01 -1.856088191270828247e-01 4.909527674317359924e-02 -2.737532556056976318e-01 -1.352276932448148727e-02 8.103887550532817841e-03 -2.015595138072967529e-01 3.428911268711090088e-01 1.329506486654281616e-01 -1.383824497461318970e-01 1.586756855249404907e-01 -1.000450402498245239e-01 -3.047854006290435791e-01 2.367558032274246216e-01 -8.598233759403228760e-02 -1.615050584077835083e-01 -3.328930139541625977e-01 3.609224408864974976e-02 -2.099495977163314819e-01 1.326118595898151398e-02 1.033815816044807434e-01 -1.758350059390068054e-02 -1.446204353123903275e-02 -8.270063996315002441e-02 2.002519518136978149e-01 3.163641691207885742e-02 3.966691493988037109e-01 -1.505830883979797363e-01 -4.618962854146957397e-02 -1.976585388183593750e-01 -9.479412436485290527e-02 1.287420988082885742e-01
1.946289986371994019e-01 -2.182289808988571167e-01 -1.361988931894302368e-01 1.353168785572052002e-01 -2.050960622727870941e-02 1.050534769892692566e-01 -2.611256539821624756e-01 -1.925240308046340942e-01 -2.119516581296920776e-01 -1.680660098791122437e-01 1.792031973600387573e-01 -3.251171112060546875e-01 6.676259636878967285e-02 1.153367087244987488e-01 -1.824758797883987427e-01 -1.067272573709487915e-01 -2.626560926437377930e-01 -1.752148568630218506e-01 1.383185982704162598e-01 -1.309085730463266373e-02 1.173671483993530273e-01 2.605013921856880188e-02 -2.478130459785461426e-01 -1.929130703210830688e-01 6.816508620977401733e-02 1.002629566937685013e-02 1.703082770109176636e-01 -1.825744099915027618e-02 -2.467261850833892822e-01 -1.629527509212493896e-01 -3.562243878841400146e-01 8.374137431383132935e-02
3.265053629875183105e-01 2.055407315492630005e-02 1.105242408812046051e-02 -1.508854981511831284e-02 -1.119219586253166199e-01 -5.319229885935783386e-02 -9.094822406768798828e-02 -1.266811937093734741e-01 1.983623355627059937e-01 3.925419598817825317e-02 -1.695443689823150635e-02 -3.242808626964688301e-03 -3.042052686214447021e-01 3.924460709095001221e-01 -1.391397975385189056e-02 -4.902325454168021679e-04 -3.327653408050537109e-01 -5.772375687956809998e-02 3.490979224443435669e-02 3.201667368412017822e-01 1.453727632761001587e-01 1.162264496088027954e-01 4.612655937671661377e-02 -2.212467640638351440e-01 6.349014118313789368e-03 1.060395166277885437e-01 3.316238522529602051e-01 -4.853837564587593079e-02 -3.393794298171997070e-01 -2.262858860194683075e-02 -1.353840380907058716e-01 -6.218742206692695618e-02
-2.846050309017300606e-03 -2.378920465707778931e-01 -1.054285243153572083e-01 2.209048531949520111e-02 1.179671585559844971e-01 -1.694164276123046875e-01 -2.839825749397277832e-01 4.203394949436187744e-01 -1.318003386259078979e-01 -6.657320261001586914e-02 -7.392840087413787842e-02 -2.214295566082000732e-01 -4.768373072147369385e-01 1.180007681250572205e-01 -3.171386942267417908e-02 -2.878745831549167633e-02 -1.208585798740386963e-01 -3.562715649604797363e-02 5.619227513670921326e-02 1.361622810363769531e-01 6.176312267780303955e-02 4.092952981591224670e-02 -1.009530276060104370e-01 1.195546835660934448e-01 8.407812565565109253e-03 -2.228161096572875977e-01 1.316459327936172485e-01 -1.714308857917785645e-01 -1.803260445594787598e-01 -6.509622186422348022e-02 2.316324263811111450e-01 -2.408742159605026245e-01
4.163831472396850586e-01 1.490028481930494308e-02 5.110963433980941772e-02 1.265900135040283203e-01 -3.354063928127288818e-01 -1.373378932476043701e-01 1.518916897475719452e-02 1.228314172476530075e-02 -1.197700276970863342e-01 -2.069575488567352295e-01 -2.287919260561466217e-02 -8.329835534095764160e-02 -3.315119743347167969e-01 -8.147728629410266876e-03 2.045672982931137085e-01 -3.411975502967834473e-01 -2.550243139266967773e-01 -6.044289562851190567e-03 1.786473989486694336e-01 -1.495674699544906616e-01 9.305916726589202881e-02 2.091978862881660461e-02 2.176930457353591919e-01 -9.942066669464111328e-02 7.235826551914215088e-02 -2.435146570205688477e-01 -9.737105667591094971e-02 -6.987907737493515015e-02 -3.994982317090034485e-02 3.892285749316215515e-02 -2.308004051446914673e-01 -1.488147825002670288e-01
-1.712401807308197021e-01 -1.092971116304397583e-01 -1.043924018740653992e-01 2.325787693262100220e-01 -4.161958694458007812e-01 6.572546809911727905e-02 -1.022314429283142090e-01 6.295780092477798462e-02 1.283638179302215576e-01 -2.196411639451980591e-01 5.103151127696037292e-02 -2.879883944988250732e-01 -9.206535667181015015e-02 1.120132301002740860e-02 3.617011755704879761e-02 -2.307454198598861694e-01 1.035273596644401550e-01 5.803412944078445435e-02 1.113754734396934509e-01 -2.224353402853012085e-01 1.851621270179748535e-01 -6.656414270401000977e-02 1.206019371747970581e-01 -4.436236321926116943e-01 -4.305278137326240540e-02 2.537822127342224121e-01 -6.993614882230758667e-02 -1.980162709951400757e-01 -1.037303432822227478e-01 -1.710529178380966187e-01 -3.513831645250320435e-02 -1.035738810896873474e-01
-4.355409741401672363e-02 3.749454393982887268e-02 2.126224488019943237e-01 1.903039366006851196e-01 5.174136906862258911e-02 -4.952294006943702698e-02 -3.074879050254821777e-01 -1.642487943172454834e-01 -4.005639255046844482e-02 -1.624311506748199463e-02 -7.399778813123703003e-02 -3.767974078655242920e-01 -2.181839197874069214e-01 1.030724719166755676e-01 -1.292033353820443153e-03 4.735150188207626343e-02 -1.082123294472694397e-01 1.624789088964462280e-01 1.829316467046737671e-01 9.786573797464370728e-02 1.624799072742462158e-01 1.534549891948699951e-01 6.488592922687530518e-02 -2.426874339580535889e-01 4.635965228080749512e-01 7.130064070224761963e-02 1.784579157829284668e-01 -2.715438604354858398e-01 1.183914858847856522e-02 -9.987242519855499268e-02 -2.160503268241882324e-01 -4.730045050382614136e-02
6.975916773080825806e-02 -3.849358856678009033e-01 1.491615176200866699e-01 2.705072462558746338e-01 6.243886426091194153e-02 9.126865863800048828e-02 -3.679531812667846680e-01 4.535271972417831421e-02 -1.777796894311904907e-01 -2.074293941259384155e-01 1.377914696931838989e-01 -1.850156784057617188e-01 -1.490431874990463257e-01 2.093326747417449951e-01 -8.520034700632095337e-02 -3.357613086700439453e-01 -2.390790134668350220e-01 1.418548226356506348e-01 1.714862138032913208e-02 2.432671748101711273e-02 9.372604638338088989e-02 1.216427162289619446e-01 -2.765610814094543457e-01 -1.667344719171524048e-01 7.341662049293518066e-02 -1.813632398843765259e-01 8.291583508253097534e-02 -6.333823502063751221e-02 -8.800256066024303436e-03 6.684838980436325073e-02 -1.614496260881423950e-01 -4.652112349867820740e-02
-1.284408420324325562e-01 -2.781825512647628784e-02 3.975531756877899170e-01 -1.197734177112579346e-01 -1.870542764663696289e-01 -7.339584827423095703e-02 -3.308670967817306519e-02 1.212749928236007690e-01 -4.348132351879030466e-04 -8.459584414958953857e-02 -1.320472359657287598e-01 -8.917979896068572998e-03 -1.651795208454132080e-01 1.769866496324539185e-01 9.794140607118606567e-02 -2.331070601940155029e-01 -4.212893843650817871e-01 2.067501544952392578e-01 1.754221022129058838e-01 2.263709604740142822e-01 2.625713646411895752e-01 -5.951270088553428650e-02 1.815021336078643799e-01 -2.801145240664482117e-02 -1.416488550603389740e-02 6.125576421618461609e-02 7.358887232840061188e-03 1.016394644975662231e-01 -2.587085366249084473e-01 -1.913920938968658447e-01 -2.548359632492065430e-01 -1.250731945037841797e-01
1.330793052911758423e-01 -7.475180178880691528e-02 1.545434594154357910e-01 1.940777897834777832e-01 -6.609921809285879135e-03 -6.581075489521026611e-02 -2.330221682786941528e-01 -2.673726528882980347e-02 -1.367122232913970947e-01 -1.007164940237998962e-01 -4.961367323994636536e-02 -7.183404266834259033e-02 -3.431906402111053467e-01 3.534304723143577576e-02 1.717629134654998779e-01 1.064573600888252258e-01 9.434905648231506348e-02 1.977756023406982422e-01 9.909690171480178833e-02 2.202593684196472168e-01 2.215181738138198853e-01 2.057935297489166260e-01 1.877737343311309814e-01 -2.505245804786682129e-01 2.649348676204681396e-01 3.498282432556152344e-01 1.604193150997161865e-01 -3.349476456642150879e-01 -1.599951982498168945e-01 -7.237213104963302612e-02 -1.373217720538377762e-02 4.614635556936264038e-02
9.525023400783538818e-02 -1.138298138976097107e-01 -6.999466568231582642e-02 2.433672845363616943e-01 -2.802365422248840332e-01 -2.432579398155212402e-01 -2.654763758182525635e-01 6.695166975259780884e-02 9.477335214614868164e-02 -1.896333843469619751e-01 -1.139982715249061584e-01 -1.609368622303009033e-01 -3.036523163318634033e-01 2.524944841861724854e-01 1.190803125500679016e-01 -1.555089652538299561e-01 1.002174541354179382e-01 1.067909002304077148e-01 2.522905170917510986e-01 3.706681774929165840e-03 2.767813950777053833e-02 -1.245753392577171326e-01 1.967126876115798950e-02 -2.482929676771163940e-01 -1.824830770492553711e-01 3.068498149514198303e-02 3.124149283394217491e-03 1.110312715172767639e-01 -4.040606915950775146e-01 -2.710374630987644196e-02 2.190006077289581299e-01 3.228151425719261169e-02
2.321585416793823242e-01 -1.917839646339416504e-01 -3.704537451267242432e-02 -2.132697589695453644e-02 -7.457957416772842407e-02 -5.596634931862354279e-03 -3.377731144428253174e-01 1.010805517435073853e-01 -3.565076738595962524e-02 1.744477748870849609e-01 5.667171627283096313e-02 6.478025019168853760e-02 -3.496353626251220703e-01 3.527311980724334717e-01 1.586323976516723633e-01 -1.697874814271926880e-01 -2.571663260459899902e-01 4.488907381892204285e-02 1.126740053296089172e-01 1.778864413499832153e-01 -1.880234926939010620e-01 -1.503535211086273193e-01 1.392252296209335327e-01 -4.391482174396514893e-01 1.277216970920562744e-01 1.645430177450180054e-01 3.659285232424736023e-02 -4.017942026257514954e-02 -4.168396443128585815e-02 5.286104977130889893e-02 2.860538847744464874e-02 -5.875641480088233948e-02
7.099940627813339233e-02 -3.440318405628204346e-01 1.216725036501884460e-01 -7.754964381456375122e-02 -2.461658269166946411e-01 1.510952860116958618e-01 -1.742429099977016449e-02 9.346492588520050049e-02 -9.491530805826187134e-02 1.832063943147659302e-01 2.415339648723602295e-01 -1.393226347863674164e-02 -7.531745731830596924e-02 7.214245200157165527e-02 7.244262099266052246e-02 1.776923798024654388e-02 -3.116364777088165283e-01 -1.657364368438720703e-01 -5.497957766056060791e-02 -2.845636904239654541e-01 -1.238103657960891724e-01 -2.158307004719972610e-03 2.959736585617065430e-01 -2.471999675035476685e-01 9.615165740251541138e-02 -5.231603980064392090e-02 2.380500733852386475e-01 -1.384136825799942017e-01 -1.852950304746627808e-01 -1.770251691341400146e-01 1.376675218343734741e-01 -3.173474967479705811e-01
2.230546921491622925e-01 -2.615270614624023438e-01 2.836257517337799072e-01 -7.276324927806854248e-02 -1.256748139858245850e-01 -1.540807634592056274e-02 -1.820187270641326904e-01 1.886347383260726929e-01 2.124717235565185547e-01 -1.201464459300041199e-01 7.078870385885238647e-02 -1.961989849805831909e-01 -1.910265684127807617e-01 -2.025555446743965149e-02 -1.082661300897598267e-01 -2.063985019922256470e-01 -8.845912665128707886e-02 2.084550708532333374e-01 -1.489699184894561768e-01 -1.076665744185447693e-01 -7.897088676691055298e-02 1.401063203811645508e-01 1.599352457560598850e-03 -3.470982015132904053e-01 -1.183585524559020996e-01 -2.154997587203979492e-01 -1.541110724210739136e-01 -3.428291380405426025e-01 -9.678325802087783813e-02 -7.699792832136154175e-02 -1.102018076926469803e-02 -2.617293596267700195e-01
-2.207700908184051514e-02 -2.187575995922088623e-01 6.195098161697387695e-02 -4.173393547534942627e-02 8.213251829147338867e-02 -2.635010480880737305e-01 5.031766369938850403e-02 -7.808900624513626099e-02 -1.739491820335388184e-01 4.749441985040903091e-03 2.096023261547088623e-01 -2.484934926033020020e-01 5.836125463247299194e-03 2.787985205650329590e-01 -1.335901468992233276e-01 -6.680484116077423096e-02 -2.472940385341644287e-01 -2.537328302860260010e-01 1.625941693782806396e-01 1.393922567367553711e-01 1.042188331484794617e-01 8.674710988998413086e-02 1.499590277671813965e-02 -3.260227441787719727e-01 -2.933059632778167725e-01 -1.595371812582015991e-01 8.906943351030349731e-02 -1.009227856993675232e-01 -3.325146436691284180e-01 -2.712913155555725098e-01 -1.090544313192367554e-01 5.721557140350341797e-02
5.596757680177688599e-02 -1.322081983089447021e-01 1.035225167870521545e-01 -3.038785979151725769e-02 5.442629754543304443e-02 1.898151785135269165e-01 -1.547799557447433472e-01 2.007944434881210327e-01 -2.563283443450927734e-01 8.969362825155258179e-02 -2.024207413196563721e-01 5.015483871102333069e-02 -2.272571325302124023e-01 -3.492680564522743225e-02 5.388652160763740540e-02 -8.176681399345397949e-02 -3.717239499092102051e-01 1.062666103243827820e-01 2.553036808967590332e-01 2.499470263719558716e-01 1.227343454957008362e-02 1.374915093183517456e-01 -2.138099521398544312e-01 -1.216596215963363647e-01 2.075152285397052765e-02 8.750590682029724121e-02 1.423627436161041260e-01 -3.316535353660583496e-01 -2.615461349487304688e-01 -1.419826298952102661e-01 1.192312389612197876e-01 -2.948917448520660400e-01
1.264361739158630371e-01 2.999148145318031311e-02 1.864547729492187500e-01 -1.004346311092376709e-01 -8.231015503406524658e-02 -1.757276058197021484e-01 -1.329964846372604370e-01 2.008270770311355591e-01 1.490509957075119019e-01 1.081709191203117371e-01 -3.564317896962165833e-02 -4.605309292674064636e-02 -4.522920772433280945e-02 1.817875951528549194e-01 1.449781507253646851e-01 1.925398036837577820e-02 -1.960056126117706299e-01 1.174120828509330750e-01 5.870135501027107239e-02 1.536418497562408447e-01 -9.368049353361129761e-02 -2.884717881679534912e-01 1.824509203433990479e-01 -5.194659829139709473e-01 9.147383272647857666e-02 1.010458841919898987e-01 9.854710847139358521e-02 -4.037378132343292236e-01 -9.519970417022705078e-02 1.767935752868652344e-01 -5.764004588127136230e-02 -1.986995637416839600e-01
1.650327593088150024e-01 4.649372026324272156e-02 -5.470481514930725098e-02 7.616902887821197510e-02 -5.553502216935157776e-02 5.285198614001274109e-02 -2.606454491615295410e-01 1.622075587511062622e-02 5.373096093535423279e-02 7.368346303701400757e-02 1.967355795204639435e-02 -2.426473945379257202e-01 -2.444026023149490356e-01 1.107158958911895752e-01 3.597975894808769226e-02 1.298505663871765137e-01 -3.586429059505462646e-01 2.556670904159545898e-01 6.997869163751602173e-02 9.520237892866134644e-02 -1.212318465113639832e-01 -9.101998805999755859e-02 4.902656748890876770e-02 -2.995072007179260254e-01 -3.326400816440582275e-01 2.017215937376022339e-01 2.585103213787078857e-01 -2.894841134548187256e-01 -6.301034986972808838e-02 -4.172071069478988647e-02 -1.091188043355941772e-01 -2.955937087535858154e-01
1.901570893824100494e-02 -1.484052389860153198e-01 -7.700522989034652710e-02 3.448833227157592773e-01 2.240169495344161987e-01 -3.206727206707000732e-01 -1.411648839712142944e-01 -4.522219765931367874e-03 -2.103086113929748535e-01 -2.008331418037414551e-01 2.476570755243301392e-01 1.579760760068893433e-02 -1.195099130272865295e-01 -3.023131750524044037e-02 -1.194700151681900024e-01 -9.832658618688583374e-02 -3.050179481506347656e-01 1.353667229413986206e-01 2.285827100276947021e-01 -2.112330794334411621e-01 1.056911870837211609e-01 -1.292505413293838501e-01 -8.126097917556762695e-02 -1.657002270221710205e-01 -2.711762860417366028e-02 -2.358366549015045166e-01 1.197071745991706848e-01 -1.487313508987426758e-01 -2.539568841457366943e-01 -2.565136253833770752e-01 -2.735779806971549988e-02 2.189487591385841370e-02
-8.997604995965957642e-02 1.073402091860771179e-01 1.434804350137710571e-01 1.229029074311256409e-01 -3.935469686985015869e-02 -1.900135278701782227e-01 -6.241391897201538086e-01 9.003797918558120728e-02 1.354278475046157837e-01 -2.263017743825912476e-01 -4.884628579020500183e-02 -1.323776841163635254e-01 -3.465643227100372314e-01 1.190454587340354919e-01 8.981078863143920898e-02 1.305573899298906326e-02 1.309887766838073730e-01 1.459016352891921997e-01 2.491032630205154419e-01 -9.126374498009681702e-03 1.546615082770586014e-02 -3.527815267443656921e-02 6.672723684459924698e-03 -2.399236857891082764e-01 -4.920304566621780396e-02 7.478684186935424805e-02 1.056919470429420471e-01 -5.051300674676895142e-02 -2.174338847398757935e-01 -1.866851300001144409e-01 -2.770631387829780579e-02 1.144408881664276123e-01
1.021454334259033203e-01 -1.436999142169952393e-01 -2.911578305065631866e-02 3.544793277978897095e-02 -3.782736957073211670e-01 -4.361475631594657898e-02 -1.699616760015487671e-01 -1.034032925963401794e-01 -1.947022378444671631e-01 -2.106667309999465942e-01 5.916275084018707275e-02 -1.489089280366897583e-01 -3.252828121185302734e-01 1.795645803213119507e-01 -1.137720048427581787e-01 -5.165869370102882385e-02 -1.768564879894256592e-01 1.341704279184341431e-01 -4.179670289158821106e-02 1.152326688170433044e-01 3.137421607971191406e-02 1.914423257112503052e-01 -3.331315517425537109e-01 -9.945405274629592896e-02 1.074907630681991577e-01 -1.479842215776443481e-01 -1.203481554985046387e-01 -2.976978421211242676e-01 -6.199146807193756104e-02 -3.196170032024383545e-01 -2.332596927881240845e-01 -2.888853475451469421e-02
-1.367858648300170898e-01 -1.842112988233566284e-01 1.036266684532165527e-01 4.116388857364654541e-01 -2.330386936664581299e-01 5.442956462502479553e-02 -3.944521024823188782e-02 7.758875936269760132e-02 -7.085084915161132812e-02 -7.634776830673217773e-02 2.914911210536956787e-01 -8.583127707242965698e-02 -3.077451288700103760e-01 9.264955669641494751e-02 -9.265230596065521240e-02 -1.253744661808013916e-01 -1.085354313254356384e-01 -1.050298586487770081e-01 2.121235728263854980e-01 2.095681130886077881e-01 -9.582395665347576141e-03 -1.659481227397918701e-01 7.257863134145736694e-02 -2.814777791500091553e-01 -1.836492270231246948e-01 -1.666563563048839569e-02 -1.331558525562286377e-01 3.644693642854690552e-02 -3.761026561260223389e-01 1.033865362405776978e-01 2.332891896367073059e-02 -2.048015743494033813e-01
-1.541877388954162598e-01 -1.986031383275985718e-01 7.816723734140396118e-02 5.741771310567855835e-02 -1.591918319463729858e-01 2.007141858339309692e-01 -2.138724476099014282e-01 1.814714223146438599e-01 -2.051209509372711182e-01 -1.048643365502357483e-01 1.029791217297315598e-02 -3.367774188518524170e-01 -3.559502065181732178e-01 2.734763734042644501e-02 -2.696174979209899902e-01 1.685492694377899170e-01 -1.490390747785568237e-01 2.703460454940795898e-01 -2.980866841971874237e-02 -9.354686737060546875e-02 9.045623987913131714e-02 1.833908706903457642e-01 6.535007804632186890e-02 -1.294102054089307785e-02 1.926190704107284546e-01 2.515531182289123535e-01 2.873609662055969238e-01 -3.282862249761819839e-03 1.165079511702060699e-02 -2.091289758682250977e-01 -4.241988435387611389e-02 -8.998554944992065430e-02
3.764837980270385742e-03 -1.757834255695343018e-01 2.934336103498935699e-02 1.433769799768924713e-02 6.475261878222227097e-03 8.373706787824630737e-02 -3.424822092056274414e-01 3.648464679718017578e-01 -1.354482918977737427e-01 2.175138592720031738e-01 -2.680507898330688477e-01 -1.793352812528610229e-01 -2.535078227519989014e-01 7.384904474020004272e-02 2.332478947937488556e-02 -6.442439556121826172e-02 -3.054033219814300537e-01 1.610832065343856812e-01 8.698616176843643188e-02 1.338730007410049438e-01 7.471869140863418579e-02 1.068354994058609009e-01 -2.363423556089401245e-01 -1.681503951549530029e-01 -1.554548591375350952e-01 1.867703348398208618e-01 -2.403782308101654053e-02 -2.211214751005172729e-01 -1.433174461126327515e-01 -2.985460497438907623e-02 9.266832470893859863e-02 -2.865239977836608887e-01
-3.309431485831737518e-03 -7.147673517465591431e-02 -8.460735529661178589e-02 1.678292155265808105e-01 -4.995706677436828613e-01 -1.031161323189735413e-01 -3.068591235205531120e-03 1.742795705795288086e-01 -4.853997379541397095e-02 -9.063275158405303955e-02 -1.419144030660390854e-02 3.277198970317840576e-02 -2.463805228471755981e-01 -6.342395395040512085e-02 -1.325013041496276855e-01 -3.713401556015014648e-01 -3.070422448217868805e-03 2.950691990554332733e-02 1.763813048601150513e-01 -9.760686010122299194e-02 9.505276381969451904e-02 -4.652145504951477051e-02 1.349374204874038696e-01 -2.796112559735774994e-02 -2.004886791110038757e-02 2.405398190021514893e-01 1.746071577072143555e-01 -1.051133647561073303e-01 -2.292110323905944824e-01 -3.864982128143310547e-01 -2.519606947898864746e-01 6.260706577450037003e-03
3.132066130638122559e-01 2.610426843166351318e-01 9.804393351078033447e-02 1.623927429318428040e-02 -2.577594220638275146e-01 1.326699703931808472e-01 -2.217216193675994873e-01 -1.651892438530921936e-02 1.686533987522125244e-01 -7.899200543761253357e-03 1.025887653231620789e-01 1.990251615643501282e-02 -2.111429572105407715e-01 2.740330100059509277e-01 -2.998529933393001556e-02 -1.042213961482048035e-01 -4.601742327213287354e-01 -4.037278238683938980e-03 3.473608940839767456e-02 -4.343298450112342834e-02 -1.271384060382843018e-01 -1.552284806966781616e-01 1.446412503719329834e-01 -2.982032001018524170e-01 7.167709618806838989e-02 -5.239281058311462402e-02 1.668161302804946899e-01 -1.351162791252136230e-01 -2.343421131372451782e-01 4.069660231471061707e-02 -9.262748062610626221e-02 -1.882785260677337646e-01
-2.183060199022293091e-01 -2.049059607088565826e-02 3.599252700805664062e-01 -1.428201347589492798e-01 -1.460433900356292725e-01 -9.905977547168731689e-02 -9.016553312540054321e-02 2.324066758155822754e-01 4.780283570289611816e-02 -1.065206080675125122e-01 4.027809482067823410e-03 8.399786055088043213e-02 -1.242026835680007935e-01 1.922467797994613647e-01 8.209390193223953247e-02 -3.585585951805114746e-01 -4.025071263313293457e-01 2.473892122507095337e-01 1.607902646064758301e-01 9.280684590339660645e-02 3.063046932220458984e-01 7.895581424236297607e-03 -1.188923791050910950e-02 -1.742189526557922363e-01 8.387339115142822266e-02 4.055008664727210999e-02 1.148168444633483887e-01 -4.762716218829154968e-02 -1.720248311758041382e-01 -4.969175904989242554e-02 -2.281695157289505005e-01 -9.995263069868087769e-02
2.797124087810516357e-01 1.618526875972747803e-01 4.083415865898132324e-02 1.078089047223329544e-02 -3.479589521884918213e-01 1.302427947521209717e-01 -2.041854858398437500e-01 4.384062439203262329e-02 -5.189086496829986572e-02 1.568992249667644501e-02 -2.468592114746570587e-02 -1.360252797603607178e-01 -3.133347332477569580e-01 2.396217137575149536e-01 -2.978004813194274902e-01 -1.318566352128982544e-01 -1.866022348403930664e-01 -1.781458705663681030e-01 2.442407459020614624e-01 -1.206625699996948242e-01 -4.535949975252151489e-02 4.336886852979660034e-02 4.091982543468475342e-01 -1.683009117841720581e-01 3.433915972709655762e-02 -6.604354083538055420e-02 -1.126867905259132385e-01 -9.831136465072631836e-02 -1.909871250391006470e-01 -1.366171240806579590e-01 -9.136274456977844238e-03 -6.931640207767486572e-02
1.195703297853469849e-01 2.943312376737594604e-02 4.122727513313293457e-01 4.107992723584175110e-02 -1.459292471408843994e-01 -4.368568211793899536e-02 -1.471449434757232666e-01 1.684396415948867798e-01 5.297482386231422424e-02 6.162497773766517639e-02 -2.724239528179168701e-01 -1.019879803061485291e-01 -2.872884869575500488e-01 -2.217545919120311737e-02 5.478001758456230164e-02 -6.852200627326965332e-02 -2.184683680534362793e-01 2.744096219539642334e-01 9.399688988924026489e-02 -7.317757606506347656e-02 1.141061559319496155e-01 -3.185157477855682373e-01 1.079152822494506836e-01 -2.092942297458648682e-01 -6.485124677419662476e-02 2.641311287879943848e-01 2.458919435739517212e-01 7.579480111598968506e-02 -2.625100314617156982e-01 -1.854031234979629517e-01 -4.909381270408630371e-02 7.066608965396881104e-02
7.414788939058780670e-03 -2.681029736995697021e-01 1.738700866699218750e-01 -2.817696630954742432e-01 -9.681111574172973633e-02 6.805395334959030151e-02 -1.800187975168228149e-01 -4.236999154090881348e-02 -1.842782795429229736e-01 -3.071365505456924438e-02 4.114611819386482239e-02 -2.172549217939376831e-01 -7.536046952009201050e-02 -6.821550428867340088e-03 -1.672879457473754883e-01 7.860628515481948853e-02 -2.374103218317031860e-01 -8.980732411146163940e-02 7.146800309419631958e-02 -2.980116307735443115e-01 -3.632877394556999207e-02 4.680646210908889771e-02 2.847205102443695068e-01 -2.721991539001464844e-01 -5.496670305728912354e-02 1.810327870771288872e-03 9.294933080673217773e-02 -2.277525514364242554e-01 -3.616957366466522217e-02 -2.092687040567398071e-01 2.920081317424774170e-01 -3.682778477668762207e-01
1.068797335028648376e-01 1.890802942216396332e-02 1.443837732076644897e-01 -1.404332965612411499e-01 3.270299732685089111e-02 1.023484021425247192e-01 -5.746056139469146729e-02 1.386686563491821289e-01 2.207022011280059814e-01 -2.698598802089691162e-01 3.988986313343048096e-01 -3.447515070438385010e-01 -2.778621613979339600e-01 1.368185430765151978e-01 1.744165201671421528e-03 -2.779531478881835938e-01 -3.572494983673095703e-01 -6.343652307987213135e-02 1.328820586204528809e-01 7.547038048505783081e-02 6.876920908689498901e-02 -1.273345947265625000e-02 -1.549461577087640762e-02 -1.164752338081598282e-02 4.567523300647735596e-02 -5.836506607010960579e-04 2.003279328346252441e-01 -2.585481405258178711e-01 -6.246451288461685181e-02 -1.571712791919708252e-01 -1.300653964281082153e-01 1.613131314516067505e-01
2.268286347389221191e-01 -2.043928056955337524e-01 4.099911451339721680e-02 1.394520550966262817e-01 -3.492909371852874756e-01 -1.187829673290252686e-01 5.373857542872428894e-02 1.290433406829833984e-01 -1.058513950556516647e-02 -3.490515053272247314e-01 -8.163770288228988647e-02 -4.804716259241104126e-02 -2.154354751110076904e-01 1.489126682281494141e-02 -2.943227812647819519e-02 -1.530930250883102417e-01 1.398976426571607590e-02 7.624673098325729370e-02 3.222949504852294922e-01 -1.519899163395166397e-02 -3.902576118707656860e-02 -1.691927462816238403e-01 2.351861149072647095e-01 1.869013756513595581e-01 1.938096433877944946e-01 -2.080598920583724976e-01 1.915455013513565063e-01 -3.377514481544494629e-01 -1.724671572446823120e-01 -9.833201020956039429e-02 -9.518358856439590454e-03 -1.627920418977737427e-01
1.409773379564285278e-01 -3.519405424594879150e-01 1.358095705509185791e-01 -6.296358257532119751e-02 -1.791691035032272339e-02 -3.833554983139038086e-01 -2.589913010597229004e-01 -5.156639590859413147e-02 -5.428680032491683960e-02 -1.324712578207254410e-02 -1.255960017442703247e-01 -1.356691867113113403e-02 -8.552244305610656738e-02 4.644556343555450439e-02 -2.985217273235321045e-01 -3.653755784034729004e-01 -8.142749965190887451e-02 -4.869826883077621460e-02 1.664664894342422485e-01 -1.097563132643699646e-01 3.093566894531250000e-01 -4.855395108461380005e-02 2.779797092080116272e-02 -1.150374040007591248e-01 -1.885787099599838257e-01 -8.703695982694625854e-02 3.621357306838035583e-02 -2.261275053024291992e-01 1.330213341861963272e-02 -1.946763992309570312e-01 -2.064531743526458740e-01 -1.690076738595962524e-01
1.562117040157318115e-01 -1.868353784084320068e-01 7.059733569622039795e-02 2.480805106461048126e-02 -1.975515857338905334e-02 1.350194811820983887e-01 -1.883069127798080444e-01 2.242659628391265869e-01 8.987520635128021240e-02 1.872927881777286530e-02 -1.329565346240997314e-01 -3.545084297657012939e-01 -8.366420865058898926e-02 -3.885500505566596985e-02 -2.089136093854904175e-01 -3.979546129703521729e-01 -2.937365770339965820e-01 -8.197969198226928711e-02 1.008925139904022217e-01 -1.409538835287094116e-01 -4.830625653266906738e-02 3.850968554615974426e-02 -2.194632776081562042e-02 1.063027139753103256e-02 1.435715556144714355e-01 -2.313798852264881134e-02 9.693011641502380371e-02 -2.841931879520416260e-01 -2.935070395469665527e-01 -2.521922588348388672e-01 4.268290475010871887e-02 -2.794150710105895996e-01
1.790254190564155579e-02 2.276585400104522705e-01 -9.959339164197444916e-03 -6.094461679458618164e-02 -2.329149097204208374e-01 5.988283827900886536e-02 -8.506972342729568481e-02 3.433830440044403076e-01 4.607175476849079132e-03 2.483002692461013794e-01 1.216852515935897827e-01 -1.916658878326416016e-01 -2.878446280956268311e-01 2.632829546928405762e-01 3.975256904959678650e-02 3.609425574541091919e-02 -6.758694350719451904e-02 -1.768157631158828735e-01 3.669943213462829590e-01 5.373005196452140808e-02 9.604871273040771484e-02 7.581622898578643799e-02 1.147879883646965027e-01 -2.282356470823287964e-01 5.035339668393135071e-02 9.692364931106567383e-02 9.847712516784667969e-02 -9.180353023111820221e-03 -2.832629382610321045e-01 -3.415629565715789795e-01 1.108871996402740479e-01 -9.069229662418365479e-02
1.881556510925292969e-01 -1.004118025302886963e-01 5.452804267406463623e-02 -1.579705476760864258e-01 1.830226480960845947e-01 3.426198288798332214e-02 -2.846837937831878662e-01 -4.482060670852661133e-02 -1.664131432771682739e-01 -2.158445566892623901e-01 1.907416731119155884e-01 -3.963390588760375977e-01 -7.058806717395782471e-03 -1.183864548802375793e-01 -2.534660398960113525e-01 -2.530021369457244873e-01 -3.833760023117065430e-01 -1.601153314113616943e-01 -1.057189032435417175e-01 -7.855685055255889893e-02 1.469356715679168701e-01 -1.467473059892654419e-01 8.106243796646595001e-03 -1.190021783113479614e-01 -1.037829294800758362e-01 -1.150847971439361572e-01 2.362463623285293579e-01 -1.121450290083885193e-01 -3.784633055329322815e-02 -1.308566778898239136e-01 -1.481632590293884277e-01 -1.362574249505996704e-01
1.774969100952148438e-01 5.617072340101003647e-03 4.775218293070793152e-02 -2.140459418296813965e-01 2.556033618748188019e-02 -1.548148542642593384e-01 -1.562349945306777954e-01 -4.587287455797195435e-02 6.369994580745697021e-02 2.336108535528182983e-01 1.982990279793739319e-02 -1.646258980035781860e-01 -3.115460574626922607e-01 3.024947941303253174e-01 -1.202707272022962570e-02 -3.584124147891998291e-01 -2.383299320936203003e-01 2.124825716018676758e-01 9.055729955434799194e-02 1.977935284376144409e-01 -5.860636383295059204e-02 -1.390480399131774902e-01 -2.166942879557609558e-02 -4.406421482563018799e-01 1.901879310607910156e-01 -6.667698919773101807e-02 -3.587197139859199524e-02 -1.007326170802116394e-01 -1.587265133857727051e-01 -1.286840885877609253e-01 7.114445418119430542e-02 -1.986292563378810883e-02
1.536094397306442261e-01 -3.068935684859752655e-02 2.303871959447860718e-01 -2.973790466785430908e-01 -2.347940504550933838e-01 -2.427066676318645477e-02 -3.042363226413726807e-01 9.947202354669570923e-02 3.426776733249425888e-03 -1.750326007604598999e-01 -2.304606139659881592e-01 -2.107306122779846191e-01 -1.278736591339111328e-01 -6.480934470891952515e-02 -2.443272769451141357e-01 -3.427909687161445618e-02 -2.429502904415130615e-01 7.233460247516632080e-02 2.732770442962646484e-01 -2.700591087341308594e-01 4.071523621678352356e-02 8.618693053722381592e-02 -1.725603938102722168e-01 -1.613436937332153320e-01 -4.105750098824501038e-02 -5.859585851430892944e-02 -1.373201608657836914e-01 1.043388843536376953e-01 -2.730449736118316650e-01 -2.612120509147644043e-01 -5.334282293915748596e-02 -9.449902176856994629e-02
-5.376523826271295547e-03 -2.940329611301422119e-01 -1.131803393363952637e-01 1.268392894417047501e-02 -2.584797143936157227e-01 1.241407450288534164e-02 -2.361412644386291504e-01 6.484291702508926392e-02 -1.766072362661361694e-01 -2.249499559402465820e-01 -8.024426177144050598e-03 -1.932176016271114349e-02 -3.830739557743072510e-01 1.076358631253242493e-01 -2.686291038990020752e-01 -5.725358799099922180e-02 -2.208066135644912720e-01 2.225924581289291382e-01 3.728252649307250977e-02 2.932388782501220703e-01 6.430201232433319092e-02 -2.159994095563888550e-02 -3.461671294644474983e-03 8.731330931186676025e-02 2.914506196975708008e-01 -1.555710732936859131e-01 2.159337103366851807e-01 1.081759296357631683e-02 -3.067404329776763916e-01 -4.765737801790237427e-02 -2.767729386687278748e-02 -8.170043677091598511e-02
-1.044819205999374390e-01 3.862401098012924194e-02 2.913789153099060059e-01 1.637228392064571381e-02 -1.222577318549156189e-01 1.342158615589141846e-01 -4.717890918254852295e-02 1.643071770668029785e-01 -1.813487410545349121e-01 -1.409097481518983841e-02 2.749551646411418915e-02 -2.882065176963806152e-01 -3.801937997341156006e-01 -2.441891431808471680e-01 1.956757754087448120e-01 -1.646257787942886353e-01 -2.180836349725723267e-01 1.660209000110626221e-01 5.491864681243896484e-02 -5.549830943346023560e-02 -1.368057578802108765e-01 1.241595074534416199e-01 2.704656422138214111e-01 -2.056902199983596802e-01 -7.763627916574478149e-02 -7.241790741682052612e-02 7.866329513490200043e-03 -2.943752333521842957e-02 -2.224750518798828125e-01 -4.002302587032318115e-01 7.658730726689100266e-03 -3.190632909536361694e-02
-1.645221710205078125e-01 1.902692485600709915e-03 1.491499841213226318e-01 -2.096398770809173584e-01 -1.262366026639938354e-01 -4.679108038544654846e-02 -9.087206423282623291e-02 3.644474446773529053e-01 -6.614214181900024414e-02 3.350137546658515930e-02 -1.414789259433746338e-01 -9.288339316844940186e-02 -1.177329197525978088e-01 1.759736537933349609e-01 -7.546848058700561523e-02 9.912079572677612305e-02 -3.623659312725067139e-01 2.553382813930511475e-01 8.861570805311203003e-02 3.546036779880523682e-02 1.636838167905807495e-01 1.315066665410995483e-01 -6.241779774427413940e-03 -1.197334453463554382e-01 1.754487752914428711e-01 -2.838973701000213623e-01 7.175733149051666260e-02 -1.603104621171951294e-01 -1.511389166116714478e-01 -1.644515991210937500e-01 -1.904999464750289917e-01 -4.006946980953216553e-01
1.775489188730716705e-02 -1.473590135574340820e-01 7.418949156999588013e-02 3.106243312358856201e-01 -1.970547586679458618e-01 -9.204827249050140381e-02 2.760373428463935852e-02 9.632447361946105957e-02 -2.284188270568847656e-01 -1.278074532747268677e-01 -1.755933091044425964e-02 -8.314230293035507202e-02 -4.244476556777954102e-02 9.642890840768814087e-02 7.301477342844009399e-02 -1.533694285899400711e-02 -4.842729568481445312e-01 9.388381987810134888e-02 3.856953000649809837e-03 -2.099269181489944458e-01 4.750236496329307556e-02 -2.916534245014190674e-02 5.457463115453720093e-02 -5.404844880104064941e-01 -6.162133067846298218e-02 1.937642395496368408e-01 3.797742351889610291e-02 -1.895656883716583252e-01 6.879790872335433960e-02 -6.025557965040206909e-02 -7.117902487516403198e-02 2.201367467641830444e-01
1.454063653945922852e-01 -1.868239492177963257e-01 -8.281401544809341431e-02 -1.449823677539825439e-01 -4.090403318405151367e-01 -3.714847937226295471e-02 -1.990412920713424683e-01 1.020628586411476135e-01 -2.786921262741088867e-01 -1.720078736543655396e-01 2.806850373744964600e-01 -1.132507845759391785e-01 -1.840687245130538940e-01 -1.112773455679416656e-02 3.027515672147274017e-02 -5.104744434356689453e-02 -6.651780754327774048e-02 8.852826058864593506e-02 -1.949673593044281006e-01 1.204501390457153320e-01 1.157117038965225220e-01 1.878930330276489258e-01 -2.195827364921569824e-01 -3.002870976924896240e-01 -7.227174937725067139e-02 -4.553722217679023743e-02 3.297970592975616455e-01 -2.528262138366699219e-01 -3.430049121379852295e-02 -4.063211381435394287e-02 -1.383819282054901123e-01 -8.443137258291244507e-02
-2.041021436452865601e-01 -1.635109931230545044e-01 3.118573501706123352e-02 3.505484759807586670e-01 -1.051955521106719971e-01 -7.919821888208389282e-02 -8.962658047676086426e-02 -1.581569463014602661e-01 -7.149980217218399048e-02 -4.044408798217773438e-01 -1.525929421186447144e-01 -8.827789127826690674e-02 -3.678274452686309814e-01 2.501256465911865234e-01 6.479290127754211426e-02 -1.951470971107482910e-01 1.028899326920509338e-01 -1.011930033564567566e-02 1.049951091408729553e-01 -2.466202974319458008e-01 -4.328994080424308777e-03 -2.844697237014770508e-02 1.488846540451049805e-01 -3.013513982295989990e-01 1.279736962169408798e-02 4.340976476669311523e-02 1.255617588758468628e-01 -2.207313925027847290e-01 -1.556779146194458008e-01 -1.725144684314727783e-01 -2.888994291424751282e-03 2.406451664865016937e-02
5.201722378842532635e-04 -3.975557908415794373e-02 3.258608877658843994e-01 -1.546669155359268188e-01 -1.103609055280685425e-01 -1.207517683506011963e-01 -1.715282797813415527e-01 1.193329691886901855e-01 5.366086587309837341e-02 1.538045555353164673e-01 -1.781623065471649170e-01 3.016470931470394135e-02 -2.193667888641357422e-01 2.162597924470901489e-01 1.091995462775230408e-01 -1.716307252645492554e-01 -3.544364571571350098e-01 1.903258711099624634e-01 2.408617734909057617e-01 1.031047552824020386e-01 7.138580828905105591e-02 -2.058588564395904541e-01 1.845059692859649658e-01 -1.903623938560485840e-01 1.859390288591384888e-01 -3.006335161626338959e-02 1.615856736898422241e-01 1.079050377011299133e-01 -8.506998419761657715e-02 -2.133753150701522827e-01 -2.362399399280548096e-01 -2.690291702747344971e-01
-3.390718996524810791e-02 -2.546364963054656982e-01 -2.090452313423156738e-01 1.156726703047752380e-01 -9.601748734712600708e-02 -1.894619613885879517e-01 -3.140102624893188477e-01 -2.878776006400585175e-02 -4.470910876989364624e-02 1.472911387681961060e-01 -1.416383385658264160e-01 -2.050718367099761963e-01 -2.485815286636352539e-01 3.058649599552154541e-01 1.645569354295730591e-01 1.440758351236581802e-02 -2.580351233482360840e-01 -8.927343785762786865e-02 2.104613184928894043e-01 2.692414224147796631e-01 -1.649666279554367065e-01 -2.055522240698337555e-02 1.392618119716644287e-01 -2.863700687885284424e-01 9.481521695852279663e-02 -6.986059248447418213e-02 3.075550869107246399e-02 -1.955368667840957642e-01 7.935628294944763184e-02 -2.633757293224334717e-01 -9.956324100494384766e-02 -7.027753442525863647e-02
1.896669417619705200e-01 -2.689202874898910522e-02 1.109333485364913940e-01 -3.254627063870429993e-02 -1.748478561639785767e-01 -9.178281575441360474e-02 -2.594181895256042480e-01 7.578353583812713623e-02 -1.186618283390998840e-01 -2.489832192659378052e-01 -1.863196790218353271e-01 -1.616801917552947998e-01 -9.793640673160552979e-02 1.562108546495437622e-01 3.219979107379913330e-01 -1.719821095466613770e-01 -1.816243082284927368e-01 1.503736674785614014e-01 1.839996278285980225e-01 -2.007756680250167847e-01 3.552706912159919739e-02 -2.600682079792022705e-01 -1.061365231871604919e-01 -2.540399134159088135e-01 1.179868653416633606e-01 -3.344480693340301514e-01 2.876771986484527588e-01 8.779352158308029175e-02 9.111312218010425568e-03 -1.688435226678848267e-01 -9.739455580711364746e-02 7.024248689413070679e-02
2.227444946765899658e-01 -1.892403215169906616e-01 -1.557857841253280640e-01 3.757342323660850525e-02 7.743750698864459991e-03 1.007245108485221863e-01 -3.919003903865814209e-02 4.351259395480155945e-02 -1.416802257299423218e-01 5.740891396999359131e-02 5.670423433184623718e-02 -2.739050686359405518e-01 -2.584458291530609131e-01 -1.715749502182006836e-01 -8.584035933017730713e-02 -5.992631614208221436e-02 -2.342425584793090820e-01 -1.579356146976351738e-03 2.272783666849136353e-01 -2.677186951041221619e-02 -1.449486315250396729e-01 -1.307634869590401649e-03 -2.283705472946166992e-01 -1.109167337417602539e-01 -6.788375973701477051e-02 9.902516379952430725e-03 1.213432028889656067e-01 -4.226749539375305176e-01 -3.153754770755767822e-01 -3.146845400333404541e-01 1.577432602643966675e-01 -2.286694347858428955e-01
2.867812477052211761e-02 -1.501419395208358765e-01 2.635495364665985107e-01 2.230796515941619873e-01 -2.486923635005950928e-01 -1.583124697208404541e-01 -2.082601636648178101e-01 4.460271000862121582e-01 1.915455795824527740e-02 -3.702246025204658508e-02 4.824167862534523010e-02 -1.628550440073013306e-01 -2.758778333663940430e-01 -2.684119045734405518e-01 -2.067782878875732422e-01 9.773413091897964478e-02 -3.175477385520935059e-01 -7.277842611074447632e-02 1.595703810453414917e-01 -1.579322218894958496e-01 2.559919469058513641e-02 1.026674136519432068e-01 1.600595861673355103e-01 -1.212582513689994812e-01 -1.259032869711518288e-03 -1.310071945190429688e-01 4.045073688030242920e-02 -1.255041509866714478e-01 7.366504520177841187e-02 -2.145352512598037720e-01 4.372926428914070129e-02 -3.415315598249435425e-02
3.155542910099029541e-01 6.754738744348287582e-03 9.482797235250473022e-02 -2.161138504743576050e-01 -1.356804519891738892e-01 -3.268658816814422607e-01 -2.423082441091537476e-01 2.398048527538776398e-02 3.828680887818336487e-02 2.123895287513732910e-01 2.947939746081829071e-02 -1.229137927293777466e-01 -5.214352533221244812e-02 2.099619656801223755e-01 8.707217127084732056e-02 -2.139834612607955933e-01 -2.057965099811553955e-01 -3.905852138996124268e-02 9.233954548835754395e-02 -1.002468401566147804e-03 -9.218878298997879028e-02 -5.834718793630599976e-02 2.369086593389511108e-01 -3.726738393306732178e-01 2.080159783363342285e-01 -5.628494545817375183e-02 5.331560969352722168e-02 -1.786826103925704956e-01 -3.517849445343017578e-01 -1.342352926731109619e-01 6.742545217275619507e-02 -1.028157696127891541e-01
1.314416080713272095e-01 -4.854240268468856812e-02 1.442691087722778320e-01 1.675589568912982941e-02 -1.730030402541160583e-02 -2.198938839137554169e-02 -2.567270398139953613e-01 3.748182207345962524e-02 -2.648099362850189209e-01 -2.863601315766572952e-03 3.756576776504516602e-02 -1.423874031752347946e-02 -3.927585780620574951e-01 1.593516021966934204e-01 1.650786958634853363e-02 1.705692112445831299e-01 -1.897254139184951782e-01 2.519661188125610352e-01 5.014512134948745370e-05 1.620288193225860596e-01 9.213630110025405884e-02 5.050119478255510330e-03 1.634659022092819214e-01 -7.429678738117218018e-02 -3.385753929615020752e-01 1.560923904180526733e-01 4.344108998775482178e-01 -1.918433457612991333e-01 -8.851197361946105957e-02 9.464364498853683472e-03 -9.145770967006683350e-02 -2.512289881706237793e-01
-1.625118702650070190e-01 -1.863280385732650757e-01 1.790649257600307465e-02 -1.627606898546218872e-01 -3.846930861473083496e-01 6.574791669845581055e-02 -1.756627559661865234e-01 7.401480525732040405e-02 9.330371767282485962e-02 -1.351538747549057007e-01 -1.026361808180809021e-01 -9.303519502282142639e-03 -2.976370751857757568e-01 2.535329759120941162e-01 -2.600038051605224609e-01 -1.997857689857482910e-01 -4.460260272026062012e-01 1.507718563079833984e-01 1.525557339191436768e-01 1.639628782868385315e-02 -1.203385591506958008e-01 2.035687416791915894e-01 -4.028704017400741577e-03 -1.860683262348175049e-01 7.826437056064605713e-02 1.652308851480484009e-01 -1.770600862801074982e-02 -1.761710792779922485e-01 -7.671096920967102051e-02 -8.535667508840560913e-02 7.770790904760360718e-02 7.535979896783828735e-02
-4.798616096377372742e-02 -3.508584201335906982e-01 -1.460477057844400406e-02 -7.439068704843521118e-02 -1.457499414682388306e-01 -1.245239153504371643e-01 -3.062387406826019287e-01 -1.836125738918781281e-02 -1.407616734504699707e-01 -5.471560359001159668e-02 2.544423341751098633e-01 -1.775263100862503052e-01 -1.601824611425399780e-01 -2.514202706515789032e-02 -6.875696033239364624e-02 -3.745992779731750488e-01 -1.555328369140625000e-01 1.370998173952102661e-01 7.959734648466110229e-02 -2.582250833511352539e-01 -2.934023551642894745e-02 -1.274518370628356934e-01 -1.197024062275886536e-01 1.895491182804107666e-01 3.712319582700729370e-02 1.121833696961402893e-01 1.907635182142257690e-01 1.038650609552860260e-02 -1.281044632196426392e-01 -2.772188186645507812e-01 -1.158240437507629395e-01 -3.272152543067932129e-01
4.063755571842193604e-01 -4.679908510297536850e-03 -2.039189636707305908e-01 -4.163565114140510559e-02 -3.057269193232059479e-02 -2.624534629285335541e-02 1.395854447036981583e-02 -5.892185866832733154e-02 -6.126545742154121399e-02 7.626039534807205200e-02 -1.576068103313446045e-01 -2.900566756725311279e-01 -2.439302206039428711e-01 2.502048313617706299e-01 7.317607104778289795e-02 -1.233526170253753662e-01 -3.137802779674530029e-01 -1.047208830714225769e-01 1.420151740312576294e-01 -1.781342364847660065e-02 1.664108037948608398e-01 -8.091375976800918579e-02 2.787578105926513672e-01 -3.230732679367065430e-01 7.883152365684509277e-02 2.437634021043777466e-01 -2.723759785294532776e-02 -9.472591802477836609e-03 -1.265786141157150269e-01 -1.123747415840625763e-02 -2.518686950206756592e-01 -1.809107512235641479e-01
2.519725859165191650e-01 -1.833793818950653076e-01 3.245308995246887207e-01 -1.291603296995162964e-01 -2.896797843277454376e-02 -1.303597539663314819e-02 -2.074108868837356567e-01 1.518854349851608276e-01 3.556315302848815918e-01 -1.849768757820129395e-01 3.270084783434867859e-02 -2.360716015100479126e-01 -1.201612576842308044e-01 5.830540135502815247e-02 -2.641502320766448975e-01 -2.837653039023280144e-03 -3.129162266850471497e-02 -4.711879882961511612e-03 6.253672391176223755e-02 -8.159970492124557495e-02 2.386528551578521729e-01 1.175163164734840393e-01 5.478202924132347107e-02 -2.866097688674926758e-01 -2.767713665962219238e-01 -1.099917367100715637e-01 -1.777674704790115356e-01 -2.738766968250274658e-01 -1.019042283296585083e-01 1.222681626677513123e-02 -1.339255739003419876e-02 -1.875224411487579346e-01
3.300468903034925461e-03 1.851631700992584229e-01 -1.227743327617645264e-01 -1.040418520569801331e-01 -1.651438474655151367e-01 6.475302577018737793e-02 -7.362207025289535522e-02 4.137106984853744507e-02 -2.968870401382446289e-01 -1.300466507673263550e-01 6.480160355567932129e-02 -4.732060059905052185e-02 -2.164511829614639282e-01 1.664136350154876709e-01 -2.222399041056632996e-02 2.031586505472660065e-02 -2.965631484985351562e-01 2.853471338748931885e-01 7.970573753118515015e-02 -2.180230021476745605e-01 1.379060596227645874e-01 -6.932096928358078003e-02 -4.425222519785165787e-03 -1.793843507766723633e-01 1.669452637434005737e-01 -1.328896135091781616e-01 -1.512445658445358276e-01 -1.914072334766387939e-01 -5.178776979446411133e-01 1.775352098047733307e-02 -2.254701554775238037e-01 -1.029166728258132935e-01
2.584725022315979004e-01 -1.446804702281951904e-01 -1.051018312573432922e-01 -2.733144350349903107e-02 -1.512904763221740723e-01 -1.068281009793281555e-01 -9.701290726661682129e-02 1.432829815894365311e-02 5.413458682596683502e-03 1.008206307888031006e-01 -9.942211955785751343e-02 -2.713281810283660889e-01 -2.501096427440643311e-01 2.308805286884307861e-02 1.232034265995025635e-01 -1.665757298469543457e-01 -5.456748604774475098e-02 -1.788283139467239380e-02 1.308071017265319824e-01 -1.251587867736816406e-01 3.501071333885192871e-01 -4.872412979602813721e-02 2.792930603027343750e-01 -4.185228049755096436e-01 1.916494667530059814e-01 2.187630534172058105e-01 1.006343811750411987e-01 -5.484424065798521042e-03 2.801010757684707642e-02 -1.943961232900619507e-01 -1.284892205148935318e-02 -3.304006457328796387e-01
1.492569297552108765e-01 -1.939965784549713135e-01 9.089466929435729980e-02 3.074321746826171875e-01 -2.074318230152130127e-01 -9.787589311599731445e-02 -1.465931683778762817e-01 1.902603954076766968e-01 -2.833966612815856934e-01 -6.165508925914764404e-02 8.009459078311920166e-02 1.195311024785041809e-01 -2.675685584545135498e-01 -1.492185294628143311e-01 -2.562142908573150635e-01 -1.210745275020599365e-01 -1.189426779747009277e-01 1.309318393468856812e-01 8.007654920220375061e-03 -2.538869529962539673e-02 -1.318613737821578979e-01 9.280254691839218140e-02 -3.929992020130157471e-01 -2.664255499839782715e-01 1.379016228020191193e-02 7.823698222637176514e-02 -4.548410698771476746e-02 -2.128049433231353760e-01 -2.162336558103561401e-01 -2.531307339668273926e-01 9.237309917807579041e-03 -4.475080873817205429e-03
1.501227468252182007e-01 -1.353956758975982666e-01 2.366981208324432373e-01 -1.364301294088363647e-01 1.180208772420883179e-01 9.840943664312362671e-02 -2.258103191852569580e-01 3.030641376972198486e-01 1.141831949353218079e-01 -5.927915871143341064e-02 -8.568421006202697754e-02 -1.115710586309432983e-01 -1.565780192613601685e-01 1.176050081849098206e-01 -1.599573940038681030e-01 -1.628874689340591431e-01 -2.368683815002441406e-01 1.686402112245559692e-01 1.085998490452766418e-01 -1.089238449931144714e-01 2.019277215003967285e-01 2.819708287715911865e-01 -1.370593160390853882e-01 -2.178459614515304565e-01 -3.374916017055511475e-01 1.673668473958969116e-01 -8.836110681295394897e-02 -2.304327487945556641e-01 -8.278515934944152832e-02 -2.473779916763305664e-01 1.391119062900543213e-01 -7.926496863365173340e-02
1.188820675015449524e-01 -3.069697022438049316e-01 -2.195204608142375946e-02 3.015040159225463867e-01 2.613480901345610619e-03 -2.166878581047058105e-01 -4.097696542739868164e-01 2.407987415790557861e-02 -1.325927823781967163e-01 -2.408885657787322998e-01 -3.815851360559463501e-02 -9.342331439256668091e-02 -1.008439362049102783e-01 1.491326466202735901e-02 6.155220419168472290e-02 -2.850179672241210938e-01 -1.789486855268478394e-01 1.141061782836914062e-01 -4.035695455968379974e-04 -1.223525851964950562e-01 -6.996305286884307861e-02 5.704583600163459778e-02 -7.117105275392532349e-02 -1.141180843114852905e-01 1.864367872476577759e-01 4.349772334098815918e-01 -8.977907150983810425e-02 -1.652627587318420410e-01 -1.907436400651931763e-01 -9.928084164857864380e-02 5.749402102082967758e-03 1.083119437098503113e-01
1.933983266353607178e-01 5.222858861088752747e-02 1.821036040782928467e-01 5.023705214262008667e-02 -1.196185871958732605e-01 -6.383838504552841187e-02 -1.803939789533615112e-01 -1.594510525465011597e-01 -6.814911216497421265e-02 -7.431816309690475464e-02 -4.072637856006622314e-02 -2.017737329006195068e-01 -4.705621302127838135e-01 1.069780737161636353e-01 1.605517603456974030e-02 1.876146346330642700e-01 -1.884377449750900269e-01 2.382937222719192505e-01 1.142466291785240173e-01 2.033389657735824585e-01 1.676963120698928833e-01 -1.041043996810913086e-01 2.339561730623245239e-01 -2.814309298992156982e-01 -2.319721505045890808e-02 1.521485894918441772e-01 3.976843059062957764e-01 -4.708303511142730713e-02 -1.230382770299911499e-01 -3.551480546593666077e-02 -7.999368757009506226e-02 -2.276813983917236328e-02
2.837070226669311523e-01 -1.638371497392654419e-01 1.955876499414443970e-01 1.297987550497055054e-01 -1.629976928234100342e-02 -1.225249990820884705e-01 -2.466036379337310791e-01 -1.805439358577132225e-03 -8.127260953187942505e-02 -1.243686210364103317e-02 1.619880497455596924e-01 -1.189379021525382996e-01 -3.227339088916778564e-01 -5.975434556603431702e-02 1.119286194443702698e-01 2.364574670791625977e-01 -2.194033116102218628e-01 1.188905611634254456e-01 3.268028795719146729e-02 1.043964922428131104e-01 1.218704786151647568e-02 -3.957883268594741821e-02 7.199869304895401001e-02 -2.380132824182510376e-01 -2.029408514499664307e-01 1.673931926488876343e-01 4.877678155899047852e-01 -4.348990321159362793e-02 -1.338180005550384521e-01 -4.685287177562713623e-02 -1.033119037747383118e-01 -2.461262792348861694e-01
9.807097166776657104e-02 2.988097025081515312e-03 -6.621822831220924854e-04 -6.146231666207313538e-02 -2.173416018486022949e-01 -1.745381206274032593e-02 4.956347867846488953e-03 7.632470130920410156e-02 -1.773435771465301514e-01 -9.586931765079498291e-02 1.006597802042961121e-01 -1.605743467807769775e-01 -1.839630603790283203e-01 4.476964101195335388e-02 1.271189451217651367e-01 -3.562023043632507324e-01 -3.009411692619323730e-01 3.718184232711791992e-01 1.123857945203781128e-01 -8.573959022760391235e-02 2.086729407310485840e-01 2.381642162799835205e-01 -2.247425913810729980e-01 -2.284638732671737671e-01 -2.727294713258743286e-02 -5.282581970095634460e-02 1.442247480154037476e-01 3.006097301840782166e-02 -1.668615043163299561e-01 -1.078554913401603699e-01 -5.147909745573997498e-03 -4.015595614910125732e-01
1.343450695276260376e-01 -3.144872486591339111e-01 4.107488691806793213e-02 -1.227893400937318802e-02 -1.195129603147506714e-01 -7.489131391048431396e-02 -2.937609255313873291e-01 -2.939121983945369720e-02 1.169993653893470764e-01 -2.983704209327697754e-01 2.184509187936782837e-01 -2.086675614118576050e-01 -8.140279352664947510e-02 4.457652196288108826e-02 -9.325610101222991943e-02 9.430021047592163086e-02 -6.234753131866455078e-02 1.336695440113544464e-02 1.192846149206161499e-01 1.233782153576612473e-02 1.907902024686336517e-02 -7.194323837757110596e-02 3.527746722102165222e-02 1.153400633484125137e-02 4.333198070526123047e-01 3.484089672565460205e-02 4.104544222354888916e-01 -2.645765841007232666e-01 -1.603798419237136841e-01 -1.005930453538894653e-01 -2.494922280311584473e-01 5.545890331268310547e-02
-1.006339117884635925e-01 -1.111192256212234497e-01 -2.153743058443069458e-01 -9.831366688013076782e-02 -1.673631519079208374e-01 -5.215045809745788574e-02 3.226806223392486572e-02 1.232549026608467102e-01 -2.320889830589294434e-01 -2.204635292291641235e-01 -3.938092663884162903e-02 3.001684695482254028e-02 -2.873424291610717773e-01 5.793590843677520752e-02 1.113019734621047974e-01 3.886923938989639282e-02 -4.059853851795196533e-01 9.007915109395980835e-02 -2.868915034923702478e-04 -1.865469217300415039e-01 -1.179101876914501190e-02 6.370904296636581421e-02 6.685792654752731323e-02 -2.086462229490280151e-01 4.028394073247909546e-02 8.591131865978240967e-02 -4.526050016283988953e-02 6.110657006502151489e-02 -5.167212486267089844e-01 -1.043512150645256042e-01 -2.314633578062057495e-01 -2.521457076072692871e-01
-5.699172616004943848e-02 -1.692171543836593628e-01 -9.002975374460220337e-02 2.488748878240585327e-01 -7.889991998672485352e-02 -2.812596559524536133e-01 -3.750282898545265198e-02 -2.154040336608886719e-02 6.288995593786239624e-02 -2.999739646911621094e-01 -1.563888937234878540e-01 -2.155885547399520874e-01 -3.793956339359283447e-01 7.340057939291000366e-02 9.521035104990005493e-02 -2.005588114261627197e-01 5.310508608818054199e-02 -9.839076083153486252e-04 -3.923785686492919922e-02 -1.855907961726188660e-02 3.508051484823226929e-02 -1.399330198764801025e-01 3.356067836284637451e-01 -3.561352193355560303e-01 -7.723008096218109131e-02 1.292704492807388306e-01 4.498425405472517014e-04 -7.933085411787033081e-02 -2.739518284797668457e-01 -2.065636664628982544e-01 1.797138452529907227e-01 5.841676145792007446e-02
1.512923389673233032e-01 -2.217761427164077759e-01 3.194237872958183289e-02 1.119379326701164246e-01 9.591680765151977539e-02 -3.030373901128768921e-02 -1.501742750406265259e-03 1.891677379608154297e-01 -1.271125227212905884e-01 2.287728488445281982e-01 2.724441885948181152e-01 -2.064287066459655762e-01 -1.709686219692230225e-02 1.281079351902008057e-01 -1.020172014832496643e-01 -1.241394430398941040e-01 -1.592054814100265503e-01 -1.991684436798095703e-01 3.227081894874572754e-01 -6.112845242023468018e-02 1.839717030525207520e-01 -6.713815499097108841e-03 -1.222085207700729370e-01 -3.528518080711364746e-01 -2.227357774972915649e-01 8.281084150075912476e-02 1.761434599757194519e-02 -1.998411864042282104e-01 -2.353121936321258545e-01 -3.643732964992523193e-01 -9.196421504020690918e-02 3.287448734045028687e-02
3.148551285266876221e-01 -3.638640046119689941e-01 8.143014274537563324e-04 -1.629842668771743774e-01 -3.557268157601356506e-02 -9.719428420066833496e-02 -9.878578037023544312e-02 1.158685237169265747e-01 -1.323507279157638550e-01 -1.513548344373703003e-01 7.645936310291290283e-02 -2.500309944152832031e-01 -4.267525076866149902e-01 8.346351236104965210e-02 -1.129270419478416443e-01 5.162313207983970642e-02 7.875889539718627930e-02 2.455992400646209717e-01 1.266134977340698242e-01 1.011396422982215881e-01 5.982925370335578918e-02 -3.941118251532316208e-03 -1.942487657070159912e-01 5.123376380652189255e-03 -3.356070443987846375e-02 8.010341972112655640e-02 -7.553045451641082764e-02 -1.988738030195236206e-01 -2.404379844665527344e-01 -3.345946967601776123e-01 3.151795361191034317e-03 -1.949665546417236328e-01
-6.971395015716552734e-02 -2.446795813739299774e-02 -3.075012005865573883e-02 -1.091927215456962585e-01 1.281182561069726944e-02 -8.909096568822860718e-02 -3.066943883895874023e-01 -7.786792516708374023e-02 -1.395295374095439911e-02 -3.404738754034042358e-02 1.848509609699249268e-01 -2.620565593242645264e-01 -2.457529753446578979e-01 5.795877799391746521e-02 1.040279567241668701e-01 7.227529585361480713e-02 -4.274472892284393311e-01 2.071385383605957031e-01 1.205000653862953186e-01 9.034840017557144165e-02 -4.441500082612037659e-02 -1.749749779701232910e-01 1.354425251483917236e-01 -1.169585883617401123e-01 -3.487187027931213379e-01 9.936297684907913208e-02 2.929354310035705566e-01 -1.475247442722320557e-01 -5.200846120715141296e-02 -1.693742536008358002e-02 -4.835472628474235535e-02 -3.635297119617462158e-01
3.913997709751129150e-01 9.320191293954849243e-02 1.582370996475219727e-01 -1.547094285488128662e-01 -2.246728539466857910e-01 1.375529319047927856e-01 -1.866530627012252808e-01 6.574053317308425903e-02 2.330353856086730957e-02 1.104897186160087585e-01 3.251527622342109680e-02 -3.222670778632164001e-02 -2.861208617687225342e-01 2.370289564132690430e-01 7.522851228713989258e-02 -9.196522831916809082e-02 -1.915580183267593384e-01 -9.592477977275848389e-02 1.377287209033966064e-01 -1.526741236448287964e-01 -1.270246356725692749e-01 -2.559217624366283417e-02 1.801117509603500366e-01 -2.465977519750595093e-01 3.710666298866271973e-02 -8.181161433458328247e-02 -1.291005313396453857e-01 -3.934018909931182861e-01 -1.006084755063056946e-01 -3.280665874481201172e-01 9.730942547321319580e-02 -9.293913841247558594e-02
-1.170053929090499878e-01 9.062372148036956787e-02 2.267052233219146729e-01 9.169606119394302368e-02 -9.906957298517227173e-02 3.379836305975914001e-02 -2.231593877077102661e-01 2.725295126438140869e-01 -1.624524444341659546e-01 1.213022992014884949e-01 8.707534521818161011e-02 -6.005178391933441162e-02 -3.422143161296844482e-01 2.374991476535797119e-01 -3.817175626754760742e-01 -1.421384066343307495e-01 -2.895975112915039062e-01 8.615157008171081543e-02 2.746520638465881348e-01 -1.899715862236917019e-03 -7.829755544662475586e-02 9.808704257011413574e-02 2.533134818077087402e-01 -5.575991421937942505e-02 -1.680492162704467773e-01 1.953257620334625244e-01 -5.647026374936103821e-02 -1.440507769584655762e-01 -9.676901251077651978e-02 -1.479691714048385620e-01 -1.338302716612815857e-02 1.414836943149566650e-01
-1.659470796585083008e-01 1.344351321458816528e-01 -8.357194811105728149e-02 -3.727614507079124451e-02 2.508458867669105530e-02 1.194042433053255081e-02 6.861339788883924484e-03 1.146843135356903076e-01 -2.477447688579559326e-01 -2.890619039535522461e-01 6.169308722019195557e-02 -2.930348366498947144e-02 -3.927564024925231934e-01 8.118680119514465332e-02 8.971271663904190063e-02 4.054438322782516479e-02 -2.741868495941162109e-01 2.235501706600189209e-01 1.631706655025482178e-01 -1.944267153739929199e-01 -8.274516463279724121e-02 -1.437761485576629639e-01 -8.144269883632659912e-02 -1.783398985862731934e-01 1.901782304048538208e-01 -1.233420819044113159e-01 -4.910344257950782776e-02 -1.922513991594314575e-01 -4.256365001201629639e-01 2.848352119326591492e-02 -1.719381511211395264e-01 -2.325390577316284180e-01
-5.769909918308258057e-02 2.290032207965850830e-01 8.158656209707260132e-02 -6.007849797606468201e-02 -2.542398571968078613e-01 -4.611627012491226196e-02 -2.728053331375122070e-01 1.464432775974273682e-01 -3.893689811229705811e-02 -1.920132189989089966e-01 -1.616698354482650757e-01 -8.939940482378005981e-02 -2.367968261241912842e-01 2.287098318338394165e-01 -1.189628615975379944e-01 -1.650774776935577393e-01 -3.538983464241027832e-01 -1.289103776216506958e-01 1.386192589998245239e-01 -1.761248260736465454e-01 -5.855184793472290039e-02 -1.350810285657644272e-02 2.664576172828674316e-01 -2.676072418689727783e-01 1.451256275177001953e-01 1.550382524728775024e-01 1.203958597034215927e-02 -2.305189073085784912e-01 -1.458110213279724121e-01 2.096004933118820190e-01 -3.653032332658767700e-02 -2.140094637870788574e-01
1.255995780229568481e-01 -2.623699307441711426e-01 -1.100847683846950531e-02 2.517574653029441833e-02 -1.660521328449249268e-01 -4.444437101483345032e-02 -2.615765631198883057e-01 1.432216763496398926e-01 -1.876560598611831665e-01 1.292520761489868164e-02 3.221974149346351624e-02 -7.966642081737518311e-02 -2.710849046707153320e-01 1.286391168832778931e-01 4.692482575774192810e-02 -1.416038163006305695e-02 -3.867043256759643555e-01 6.248395889997482300e-02 7.250352948904037476e-02 1.674849987030029297e-01 9.316471964120864868e-02 4.153865575790405273e-01 -3.107384741306304932e-01 -7.720415294170379639e-02 8.476366847753524780e-02 -1.423969715833663940e-01 1.054188758134841919e-01 -4.647979140281677246e-02 -3.545517325401306152e-01 6.633277237415313721e-02 -1.581283099949359894e-02 -1.391227394342422485e-01
3.909215703606605530e-02 1.738244108855724335e-02 -2.404422014951705933e-01 -1.379873305559158325e-01 -1.647787392139434814e-01 4.859871231019496918e-03 -1.745476871728897095e-01 -9.229162335395812988e-02 4.792304709553718567e-02 -8.415520191192626953e-02 1.428739912807941437e-02 -1.065819337964057922e-01 -4.585049450397491455e-01 5.584702268242835999e-02 3.415945172309875488e-01 -8.205030113458633423e-02 -2.947851419448852539e-01 1.960404813289642334e-01 2.104528397321701050e-01 -7.334673404693603516e-02 -2.566223740577697754e-01 2.936957171186804771e-03 2.063572853803634644e-01 -2.193306237459182739e-01 -4.416373372077941895e-02 -1.064403578639030457e-01 -1.265036463737487793e-01 -1.392712444067001343e-01 -3.096974194049835205e-01 -1.365087628364562988e-01 2.293859235942363739e-02 -4.629294574260711670e-02
2.618257105350494385e-01 1.088432893157005310e-01 -2.218084037303924561e-02 5.567244067788124084e-02 -1.060621291399002075e-01 2.602649927139282227e-01 -3.183993697166442871e-01 1.116203796118497849e-02 -1.057049930095672607e-01 -1.559318602085113525e-01 3.051653318107128143e-02 -2.821574211120605469e-01 -1.466315239667892456e-01 2.247942239046096802e-01 -1.271915435791015625e-01 -3.983123227953910828e-02 -3.538055717945098877e-01 7.028812170028686523e-02 -9.453538060188293457e-02 1.379755586385726929e-01 -3.654116392135620117e-01 -1.401938199996948242e-01 2.140132635831832886e-01 -4.901566356420516968e-02 2.624396234750747681e-02 4.672104492783546448e-02 2.265025377273559570e-01 -1.617783010005950928e-01 -7.400653511285781860e-02 -2.893958985805511475e-01 2.222925983369350433e-02 -1.199892256408929825e-02
1.638968735933303833e-01 -1.659653931856155396e-01 9.927997738122940063e-02 -9.618057310581207275e-02 -6.245271489024162292e-02 -3.178626596927642822e-01 -2.135075777769088745e-01 -1.638895459473133087e-02 -7.836963236331939697e-02 -1.246653348207473755e-01 -1.388594806194305420e-01 -3.837429881095886230e-01 -7.963164895772933960e-02 6.022657454013824463e-02 -1.091225519776344299e-01 -2.986270189285278320e-01 -1.956390142440795898e-01 -1.430373489856719971e-01 1.632519513368606567e-01 1.193693280220031738e-01 7.682449370622634888e-02 7.604518439620733261e-03 4.598653018474578857e-01 -3.027922511100769043e-01 -1.586057804524898529e-02 -8.935766667127609253e-02 -6.611710786819458008e-02 -1.447005420923233032e-01 2.277991548180580139e-02 -2.745179645717144012e-02 -4.175264760851860046e-02 -1.763551831245422363e-01
-6.800279021263122559e-02 -2.620564997196197510e-01 2.880002371966838837e-02 8.463896065950393677e-02 2.195112966001033783e-02 -2.335262596607208252e-01 -1.863082647323608398e-01 1.720116734504699707e-01 -3.058264553546905518e-01 -8.053445816040039062e-02 1.537947803735733032e-01 -2.613939940929412842e-01 -1.971650570631027222e-01 3.341912329196929932e-01 -3.991594538092613220e-02 -4.802466556429862976e-02 -5.492842197418212891e-02 2.785795331001281738e-01 -2.035871334373950958e-02 2.480987161397933960e-01 -8.649703115224838257e-03 9.644708037376403809e-02 -2.147359997034072876e-01 -1.315684318542480469e-01 1.902255415916442871e-01 -1.622017323970794678e-01 2.571581304073333740e-01 -8.893013745546340942e-02 -9.292306005954742432e-02 -1.914693415164947510e-01 -8.204273879528045654e-02 -2.213390320539474487e-01
-5.298724398016929626e-02 -5.826189368963241577e-02 5.232293624430894852e-03 -2.918827831745147705e-01 -3.051641285419464111e-01 -1.468923985958099365e-01 -1.532975286245346069e-01 2.188709825277328491e-01 -2.860012352466583252e-01 -1.403005719184875488e-01 1.707959920167922974e-01 -2.330018877983093262e-01 -1.148830726742744446e-01 6.454939395189285278e-02 4.450193792581558228e-02 -3.578897118568420410e-01 -2.751291915774345398e-02 6.796846538782119751e-02 -4.326935112476348877e-02 -1.442348808050155640e-01 3.825940936803817749e-02 2.618248462677001953e-01 -8.754435926675796509e-03 -1.196233257651329041e-01 -1.560028344392776489e-01 1.571319848299026489e-01 2.129423916339874268e-01 -8.721634745597839355e-02 -1.682750433683395386e-01 1.166694834828376770e-01 2.441807650029659271e-02 -3.648802042007446289e-01
1.653423458337783813e-01 -5.742754414677619934e-02 2.651448845863342285e-01 1.302332431077957153e-01 -1.213161181658506393e-02 -5.054322257637977600e-02 4.853027313947677612e-02 -6.036707386374473572e-02 -1.882136166095733643e-01 -4.255453944206237793e-01 5.412270780652761459e-03 -1.631597280502319336e-01 -3.201484978199005127e-01 1.205001026391983032e-01 1.296999901533126831e-01 -2.494338005781173706e-01 5.658130347728729248e-02 9.851976484060287476e-02 2.301356494426727295e-01 -2.385908514261245728e-01 2.079916745424270630e-01 4.876326303929090500e-03 3.179934918880462646e-01 -1.152974218130111694e-01 -5.210037529468536377e-02 1.653938554227352142e-02 2.142545580863952637e-02 -2.272367924451828003e-01 -1.678225696086883545e-01 2.230300307273864746e-01 -1.406163722276687622e-01 -3.041997551918029785e-02
2.707691788673400879e-01 -1.401151865720748901e-01 -9.371944703161716461e-03 3.086030781269073486e-01 -3.474658727645874023e-01 -8.355987956747412682e-04 -1.894224733114242554e-01 8.157074451446533203e-02 -4.415738862007856369e-03 8.716299198567867279e-03 1.157993897795677185e-01 -5.897854268550872803e-02 -8.827690780162811279e-02 -2.572709321975708008e-01 7.202269136905670166e-02 -2.688769996166229248e-01 2.857699804008007050e-02 1.811297088861465454e-01 6.490409374237060547e-02 -1.683225333690643311e-01 3.407285735011100769e-02 2.754194103181362152e-02 -1.020889952778816223e-01 -7.537890225648880005e-02 -1.187328547239303589e-01 2.236150801181793213e-01 1.160359606146812439e-01 -2.621123790740966797e-01 -4.183906018733978271e-01 -1.973622590303421021e-01 -1.818652302026748657e-01 -4.974224045872688293e-02
-5.599490553140640259e-02 -3.348036110401153564e-01 1.260066032409667969e-01 -1.771254390478134155e-01 -2.798309028148651123e-01 -3.992228209972381592e-02 -2.601505219936370850e-01 8.315800875425338745e-02 2.332099974155426025e-01 -1.844852715730667114e-01 1.995773166418075562e-01 -1.685534603893756866e-03 -8.006390184164047241e-02 2.986916601657867432e-01 -3.470868170261383057e-01 -3.475475311279296875e-02 -2.406398504972457886e-01 -3.229498863220214844e-02 2.346722967922687531e-02 -1.448997855186462402e-01 1.161566898226737976e-01 -8.553580939769744873e-02 -1.271661669015884399e-01 -4.517257213592529297e-02 8.663159608840942383e-02 -1.364417970180511475e-01 3.105737268924713135e-01 -8.247444033622741699e-02 -1.978593319654464722e-01 -1.573345065116882324e-01 -1.388728320598602295e-01 7.336477935314178467e-02
2.972482740879058838e-01 -1.668322533369064331e-01 6.500104814767837524e-02 -3.215036168694496155e-02 -1.067251712083816528e-01 3.923147916793823242e-02 -9.904417395591735840e-02 -9.516246616840362549e-02 -7.235575467348098755e-02 -8.462619781494140625e-02 8.795872563496232033e-04 -2.030740827322006226e-01 -4.159069359302520752e-01 -8.629267662763595581e-02 -1.476879715919494629e-01 -1.937531083822250366e-01 -2.639587223529815674e-01 1.407608687877655029e-01 -2.585054039955139160e-01 -2.158751338720321655e-01 2.046349495649337769e-01 8.803454041481018066e-02 -6.521503627300262451e-02 -2.405260689556598663e-02 -2.264156192541122437e-01 -7.033471018075942993e-02 8.627409487962722778e-02 -3.578043878078460693e-01 -8.859974890947341919e-02 -3.075405359268188477e-01 -4.003085196018218994e-02 -1.609767228364944458e-02
2.613660693168640137e-01 -8.318105712532997131e-03 1.685546338558197021e-01 -6.413437426090240479e-02 9.207966737449169159e-03 -6.603659689426422119e-02 -1.419478207826614380e-01 -3.024793416261672974e-02 -9.690555930137634277e-02 1.085505932569503784e-01 1.623738743364810944e-02 2.481942065060138702e-02 -2.643513083457946777e-01 2.079707533121109009e-01 1.358378529548645020e-01 -3.577072918415069580e-01 -2.756293416023254395e-01 1.476744264364242554e-01 -3.999983519315719604e-02 1.629771739244461060e-01 -1.524766534566879272e-01 -1.796147823333740234e-01 -1.898483000695705414e-02 -4.876768887042999268e-01 3.156118094921112061e-01 -1.091978400945663452e-01 -1.873126998543739319e-02 -1.936023235321044922e-01 -1.031350791454315186e-01 -7.898847758769989014e-02 -2.583465538918972015e-02 -7.375428825616836548e-02
2.874130010604858398e-01 -2.633122205734252930e-01 -4.507460072636604309e-02 -4.866034258157014847e-03 -1.172614321112632751e-01 -2.971965819597244263e-02 -1.002619639039039612e-01 6.964178383350372314e-02 -2.673808038234710693e-01 1.233664676547050476e-01 -6.152385100722312927e-02 -3.035875558853149414e-01 -3.565621078014373779e-01 -7.335444539785385132e-02 -1.707299053668975830e-01 -1.133723333477973938e-01 -8.474311232566833496e-02 -2.745726378634572029e-04 4.517884552478790283e-02 -1.496504694223403931e-01 -2.733773086220026016e-03 5.890953913331031799e-02 -2.257115393877029419e-01 -2.025791406631469727e-01 -3.374388813972473145e-01 6.962946057319641113e-02 8.027418702840805054e-02 -3.251599073410034180e-01 -7.116102427244186401e-02 -1.594042629003524780e-01 2.275285720825195312e-01 -1.381261944770812988e-01
5.069308355450630188e-02 -9.773927740752696991e-03 3.373349830508232117e-02 -1.839833259582519531e-01 -1.023776605725288391e-01 1.335225850343704224e-01 -1.504644155502319336e-01 7.296980172395706177e-02 -1.897194236516952515e-02 2.195931524038314819e-01 2.161540985107421875e-01 -1.686457395553588867e-01 -2.295253425836563110e-01 1.268134713172912598e-01 2.728848159313201904e-01 -1.967047899961471558e-01 -1.255978941917419434e-01 -1.472477018833160400e-01 4.279591739177703857e-01 -1.410712152719497681e-01 1.122461557388305664e-01 4.792082123458385468e-03 -1.378275752067565918e-01 -3.607367575168609619e-01 -7.992330938577651978e-02 -7.519118022173643112e-03 8.612433075904846191e-02 -2.318600118160247803e-01 -4.724723100662231445e-02 -2.857953906059265137e-01 6.335003674030303955e-02 -2.064077705144882202e-01
2.295554727315902710e-01 9.805826470255851746e-03 9.427212923765182495e-02 -7.268163608387112617e-04 -5.766734480857849121e-02 -3.423172235488891602e-02 -3.145297169685363770e-01 -1.533254832029342651e-01 -1.847696751356124878e-01 1.428204355761408806e-03 1.601148992776870728e-01 -8.482542634010314941e-02 -4.036563932895660400e-01 1.002156287431716919e-01 -4.463215917348861694e-02 2.789932489395141602e-01 -2.759663164615631104e-01 3.020358085632324219e-01 -7.877207547426223755e-02 1.008123606443405151e-01 4.555853828787803650e-02 -1.086598783731460571e-01 9.932073205709457397e-02 -2.990709543228149414e-01 -2.101030796766281128e-01 1.144895926117897034e-01 2.406142652034759521e-01 -1.141671985387802124e-01 -1.024670749902725220e-01 -8.928781747817993164e-02 -1.884518414735794067e-01 -1.117678806185722351e-01
3.865571692585945129e-02 -2.141629606485366821e-01 1.537489444017410278e-01 -1.902911663055419922e-01 -3.655753657221794128e-02 -1.256258934736251831e-01 -3.150779902935028076e-01 2.404783293604850769e-02 -2.148773707449436188e-02 -1.809702627360820770e-02 -6.576896458864212036e-02 -2.191147506237030029e-01 -1.665452569723129272e-01 6.249244511127471924e-02 -6.974977999925613403e-02 -2.044554054737091064e-01 -4.023215547204017639e-02 1.564412750303745270e-02 1.986091025173664093e-02 1.193904951214790344e-01 1.664487421512603760e-01 -6.229951977729797363e-02 4.795194566249847412e-01 -3.891853094100952148e-01 2.188075780868530273e-01 -2.281617671251296997e-01 -2.812755107879638672e-02 -2.195468395948410034e-01 -1.775678545236587524e-01 5.076576769351959229e-02 -1.027635931968688965e-01 -1.459016054868698120e-01
1.352997571229934692e-01 -8.799325674772262573e-02 -3.397080302238464355e-02 3.070477843284606934e-01 -1.182350441813468933e-01 -1.047546938061714172e-01 1.668894737958908081e-01 1.210591793060302734e-01 -2.780275642871856689e-01 9.312199801206588745e-02 2.611481212079524994e-02 -3.530744090676307678e-02 -1.409439742565155029e-01 -9.463217854499816895e-02 -7.887758314609527588e-02 -2.215749919414520264e-01 -2.826657593250274658e-01 3.076484985649585724e-02 2.514410316944122314e-01 -6.481747329235076904e-02 1.817132718861103058e-02 2.090925164520740509e-02 2.716028690338134766e-01 -1.139653399586677551e-01 6.097910553216934204e-02 -2.357347756624221802e-01 2.189638614654541016e-01 1.669348403811454773e-02 -1.604201495647430420e-01 -3.625045418739318848e-01 -1.629994511604309082e-01 -3.346653580665588379e-01
2.121410667896270752e-01 1.351508498191833496e-01 6.379160284996032715e-02 -6.561956554651260376e-02 -2.053231187164783478e-02 -1.406484693288803101e-01 -1.757623553276062012e-01 -1.115646511316299438e-01 -1.032735407352447510e-01 1.759678572416305542e-01 4.729608539491891861e-03 -8.502051979303359985e-02 -2.444689720869064331e-01 4.052397012710571289e-01 1.188684776425361633e-01 -3.160341084003448486e-01 -1.948442757129669189e-01 1.326156407594680786e-01 1.310683339834213257e-01 -2.069080621004104614e-02 -1.139474734663963318e-01 -1.398238241672515869e-01 1.821608990430831909e-01 -3.091037869453430176e-01 2.426356077194213867e-01 -1.780927032232284546e-01 7.399725914001464844e-02 -1.925799548625946045e-01 -2.430357635021209717e-01 -1.762199550867080688e-01 2.906221710145473480e-02 -1.392951756715774536e-01
3.392752632498741150e-02 -1.581321507692337036e-01 1.214161142706871033e-01 7.848762720823287964e-02 -2.313433140516281128e-01 -6.898117810487747192e-02 -3.238234817981719971e-01 1.879806965589523315e-01 -3.653571605682373047e-01 1.202393248677253723e-01 2.464583665132522583e-01 3.173745051026344299e-02 -2.216299623250961304e-01 -1.673898994922637939e-01 1.163831204175949097e-01 2.842937223613262177e-02 -2.550539076328277588e-01 -1.492874920368194580e-01 -1.650121659040451050e-01 -1.877541244029998779e-01 7.300698757171630859e-02 4.002078622579574585e-02 3.797892034053802490e-01 -2.199309915304183960e-01 -3.492886200547218323e-02 3.230140730738639832e-02 5.892107263207435608e-02 -1.319828331470489502e-01 -1.164689734578132629e-01 1.445929557085037231e-01 3.842354565858840942e-02 -2.116968929767608643e-01
1.364831030368804932e-01 1.634157821536064148e-02 3.096235394477844238e-01 4.612023383378982544e-02 4.143691062927246094e-02 -1.339884251356124878e-01 -3.639115989208221436e-01 -2.078007534146308899e-02 -6.361786276102066040e-02 1.005355790257453918e-01 1.010536327958106995e-01 -1.048793867230415344e-01 -4.953143000602722168e-01 1.579721421003341675e-01 -5.905271321535110474e-02 1.117495745420455933e-01 -5.944002419710159302e-02 -1.867061704397201538e-01 2.049877792596817017e-01 3.446141630411148071e-02 6.910458952188491821e-02 -1.521646827459335327e-01 1.743964254856109619e-01 -1.946945935487747192e-01 2.534603178501129150e-01 7.696550339460372925e-02 1.521815061569213867e-01 -3.300839662551879883e-01 1.117517203092575073e-01 1.156471073627471924e-01 -3.374258801341056824e-02 -4.259533435106277466e-02
3.673635721206665039e-01 -9.785412251949310303e-02 -1.504306793212890625e-01 -3.136102110147476196e-02 -1.429068744182586670e-01 -4.184736311435699463e-01 -2.324051223695278168e-02 1.484368648380041122e-02 -1.451369225978851318e-01 1.980825960636138916e-01 -2.009941488504409790e-01 -3.480229973793029785e-01 -1.517680138349533081e-01 1.125792413949966431e-01 1.483255922794342041e-01 -8.431646227836608887e-02 -1.627734303474426270e-01 1.201198771595954895e-01 1.768455952405929565e-01 -5.999547243118286133e-02 4.852088913321495056e-02 -2.026509940624237061e-01 1.461237519979476929e-01 -2.702793180942535400e-01 8.085659146308898926e-02 2.787089645862579346e-01 -5.847747996449470520e-02 -1.349229812622070312e-01 -8.265751600265502930e-02 -2.483079209923744202e-02 -6.820298731327056885e-02 -1.317264586687088013e-01
-2.197579294443130493e-01 -2.343890964984893799e-01 2.089000046253204346e-01 -1.511970758438110352e-01 -4.391551390290260315e-02 -1.633505672216415405e-01 -5.793806537985801697e-02 9.271153062582015991e-02 2.882773242890834808e-02 -1.523103117942810059e-01 -2.231272496283054352e-02 2.612620219588279724e-02 -1.408054828643798828e-01 2.871585190296173096e-01 1.644004434347152710e-01 -3.050399720668792725e-01 -3.370482921600341797e-01 8.707621693611145020e-02 2.156927064061164856e-02 2.351619899272918701e-01 3.602936267852783203e-01 1.105956286191940308e-01 1.306081116199493408e-01 -1.169835776090621948e-01 -6.639733165502548218e-02 1.786826550960540771e-01 1.359683871269226074e-01 5.037222430109977722e-02 -3.267661929130554199e-01 -4.549540579319000244e-02 -3.418935090303421021e-02 -1.581732630729675293e-01
1.452272534370422363e-01 -2.453665435314178467e-01 1.925832927227020264e-01 4.120473563671112061e-01 -1.051321774721145630e-01 1.555247306823730469e-01 -7.483000308275222778e-02 2.072631567716598511e-02 -8.691944181919097900e-02 -3.222408294677734375e-01 2.077919803559780121e-02 -2.405892126262187958e-02 -4.085484445095062256e-01 -4.900645837187767029e-02 1.733700186014175415e-01 -2.325656414031982422e-01 -5.677244439721107483e-02 -1.759365200996398926e-02 -1.186564266681671143e-01 -1.414007507264614105e-02 -3.364786133170127869e-02 -1.126938238739967346e-01 7.172597199678421021e-02 1.174859050661325455e-02 -9.722732752561569214e-02 8.314671367406845093e-02 -1.336124688386917114e-01 -3.048559427261352539e-01 -3.233902752399444580e-01 5.610691010951995850e-02 -1.797554492950439453e-01 2.402113191783428192e-02
2.459909021854400635e-01 6.283033639192581177e-02 -1.816239766776561737e-02 1.265669763088226318e-01 -1.468001604080200195e-01 1.107939612120389938e-02 -2.836737036705017090e-02 -1.365617103874683380e-02 -3.022171184420585632e-02 -1.799735054373741150e-02 -1.394286565482616425e-02 1.945836655795574188e-02 -6.130967289209365845e-02 3.287054300308227539e-01 -9.343638271093368530e-02 -1.622661054134368896e-01 -4.287604689598083496e-01 9.162837266921997070e-02 7.421248406171798706e-02 -1.435862481594085693e-01 -1.542209833860397339e-01 6.919550150632858276e-02 1.706594228744506836e-01 -4.780577421188354492e-01 4.042619466781616211e-02 -7.980505377054214478e-02 4.681592807173728943e-02 -1.422592103481292725e-01 -4.605476558208465576e-02 2.900224328041076660e-01 -1.889408975839614868e-01 -3.014856576919555664e-01
7.228089123964309692e-02 -7.555890828371047974e-02 2.780787348747253418e-01 8.034868538379669189e-02 -1.412035226821899414e-01 -3.960041701793670654e-02 6.835882365703582764e-02 1.049415022134780884e-01 -8.685047924518585205e-02 -3.737030923366546631e-02 -9.994744509458541870e-02 -2.420678175985813141e-02 -3.639719784259796143e-01 1.822885721921920776e-01 8.319151401519775391e-02 1.910784989595413208e-01 -2.143426537513732910e-01 2.487379908561706543e-01 7.229488343000411987e-02 1.717661172151565552e-01 1.311504691839218140e-01 -2.315494567155838013e-01 -6.096856202930212021e-03 -2.392968684434890747e-01 -4.634472727775573730e-02 2.086478471755981445e-01 3.802437484264373779e-01 6.862699240446090698e-02 -3.003169596195220947e-01 -1.420848071575164795e-01 2.514513432979583740e-01 1.401870418339967728e-02
2.318924814462661743e-01 -2.730870246887207031e-01 -3.485972806811332703e-02 -1.910368055105209351e-01 -1.463560461997985840e-01 -4.136219993233680725e-02 -2.215423732995986938e-01 3.887602686882019043e-02 -1.027253922075033188e-02 -1.311313956975936890e-01 2.827159874141216278e-02 2.909528277814388275e-02 -3.404391109943389893e-01 -1.954151839017868042e-01 7.752991467714309692e-02 -2.289997488260269165e-01 -2.195492237806320190e-01 1.524680405855178833e-01 -1.428618729114532471e-01 -9.999383240938186646e-02 1.640779525041580200e-01 8.053622394800186157e-02 -8.762969821691513062e-02 -1.668557077646255493e-01 -6.286935508251190186e-02 -9.152121841907501221e-02 -2.866241894662380219e-02 -4.891253709793090820e-01 5.125430878251791000e-03 -2.163812667131423950e-01 -2.130290865898132324e-01 1.154341027140617371e-01
3.517053425312042236e-01 -9.557107090950012207e-02 -2.868836931884288788e-02 6.901468150317668915e-03 -4.070384055376052856e-02 1.694427430629730225e-01 -1.859565973281860352e-01 4.381517693400382996e-02 1.251923292875289917e-01 -1.551282778382301331e-02 -4.862161725759506226e-02 1.927728764712810516e-02 -4.607825577259063721e-01 2.892465591430664062e-01 -3.321778401732444763e-02 -1.651952713727951050e-01 -3.273287713527679443e-01 4.718474671244621277e-02 2.206157892942428589e-01 1.616856008768081665e-01 -8.180703967809677124e-02 -1.366545706987380981e-01 1.359886396676301956e-02 -3.872831463813781738e-01 1.391438990831375122e-01 2.154402434825897217e-01 1.095053032040596008e-01 -8.890102058649063110e-02 7.764789462089538574e-02 7.571613881736993790e-03 -3.880344331264495850e-02 -5.846917629241943359e-02
1.449110079556703568e-02 -9.728461503982543945e-02 -4.177126660943031311e-02 2.325307130813598633e-01 -3.666895627975463867e-01 -3.489533811807632446e-02 -1.231245696544647217e-01 2.788083814084529877e-02 4.684133455157279968e-02 -1.279264092445373535e-01 -7.505203038454055786e-02 -3.493410050868988037e-01 -2.537252008914947510e-01 1.393492370843887329e-01 7.389163225889205933e-02 -8.854218572378158569e-02 1.181615665555000305e-01 -7.755964994430541992e-03 -5.867804284207522869e-04 -1.765973269939422607e-01 1.476377248764038086e-01 -1.975350826978683472e-01 3.557940423488616943e-01 -3.567261993885040283e-01 1.310628950595855713e-01 2.660042941570281982e-01 -1.347068250179290771e-01 -1.229646429419517517e-01 -1.076536253094673157e-01 -1.604538261890411377e-01 -1.495454087853431702e-02 -1.447039842605590820e-01
-2.345801889896392822e-02 -1.456040516495704651e-02 -2.053710818290710449e-01 -6.143911555409431458e-02 -1.051625609397888184e-01 7.398603856563568115e-02 1.005223169922828674e-01 3.032299578189849854e-01 -2.322027534246444702e-01 -3.531179726123809814e-01 -6.632788106799125671e-03 -1.130818650126457214e-01 -2.209278643131256104e-01 5.010756105184555054e-02 -4.584600217640399933e-03 -1.093748882412910461e-01 -2.531398236751556396e-01 6.868782453238964081e-03 -5.001733079552650452e-02 -1.028359085321426392e-01 -3.571737557649612427e-02 -4.468892887234687805e-02 -3.961941599845886230e-02 -3.315908908843994141e-01 2.715544700622558594e-01 -7.376410532742738724e-03 -7.970891147851943970e-02 4.669750109314918518e-02 -4.152953326702117920e-01 -7.741586863994598389e-02 -2.322157025337219238e-01 -2.706230580806732178e-01
5.716939270496368408e-02 -2.241145968437194824e-01 1.413157284259796143e-01 -1.908380389213562012e-01 -9.617362916469573975e-02 -1.274479627609252930e-01 -3.348878324031829834e-01 3.223657235503196716e-02 1.926049217581748962e-02 -1.386771053075790405e-01 -2.659782171249389648e-01 -2.387602627277374268e-01 6.710269371978938580e-04 1.066681593656539917e-01 -2.292211726307868958e-02 -2.542978227138519287e-01 -2.230339050292968750e-01 4.433707520365715027e-02 5.635439231991767883e-02 3.055823594331741333e-02 7.348964363336563110e-02 -2.648127675056457520e-01 3.036425113677978516e-01 -3.363475203514099121e-01 2.434442788362503052e-01 -6.506814807653427124e-02 -8.944582194089889526e-03 -1.878809183835983276e-01 -6.930548697710037231e-03 -1.333407014608383179e-01 -6.091943755745887756e-02 -2.653627693653106689e-01
1.783425211906433105e-01 -2.625864148139953613e-01 -8.839864283800125122e-02 4.942049831151962280e-02 -2.564961016178131104e-01 -3.141955286264419556e-02 -9.798909723758697510e-02 1.325637549161911011e-01 -1.252684742212295532e-01 -2.268834263086318970e-01 -1.198673471808433533e-01 -8.925286680459976196e-02 -3.021104931831359863e-01 2.719937562942504883e-01 -9.638899937272071838e-03 4.919764772057533264e-02 -2.002416551113128662e-01 2.764780819416046143e-01 -2.199875377118587494e-02 1.800070255994796753e-01 2.307903915643692017e-01 8.267188817262649536e-02 -2.535566091537475586e-01 5.127143114805221558e-02 2.231020927429199219e-01 -1.280087381601333618e-01 -2.318717539310455322e-02 -2.124152481555938721e-01 -1.983548700809478760e-01 -2.011187821626663208e-01 -8.949857950210571289e-02 -2.483988702297210693e-01
7.287139445543289185e-02 -2.277794331312179565e-01 5.537069588899612427e-02 1.362676173448562622e-01 -4.134333506226539612e-02 -3.173661530017852783e-01 -2.537567913532257080e-01 -1.572948298417031765e-03 -1.611540913581848145e-01 -4.701037332415580750e-02 3.328604996204376221e-01 -3.752783173695206642e-03 -2.687507867813110352e-02 2.229030877351760864e-01 -2.225779369473457336e-02 -1.236397996544837952e-01 -3.291405439376831055e-01 -2.061498910188674927e-01 -6.586571782827377319e-02 -9.068722277879714966e-02 1.529289335012435913e-01 1.626391708850860596e-01 -1.557785421609878540e-01 -1.026834324002265930e-01 -8.594028651714324951e-02 -2.068167552351951599e-02 2.474269419908523560e-01 -1.888783127069473267e-01 -1.878437101840972900e-01 -1.398043930530548096e-01 -2.565685808658599854e-01 2.752361595630645752e-01
-1.456168014556169510e-02 -2.075013518333435059e-01 -7.106766849756240845e-02 -1.356733888387680054e-01 -5.240392312407493591e-02 -2.352237701416015625e-01 -1.031455174088478088e-01 2.787865400314331055e-01 -6.797213852405548096e-02 -1.316070109605789185e-01 -2.860307507216930389e-02 -4.726065397262573242e-01 -1.994710117578506470e-01 1.712340489029884338e-02 -1.054703071713447571e-01 -8.074933290481567383e-02 -4.899760335683822632e-02 3.400458768010139465e-02 -3.496610000729560852e-02 1.247501894831657410e-01 2.424755692481994629e-01 1.043621972203254700e-01 -6.862317770719528198e-02 -1.383536010980606079e-01 1.631614118814468384e-01 1.217720061540603638e-01 -1.455170810222625732e-01 -2.940897345542907715e-01 4.652967676520347595e-02 -2.984479963779449463e-01 -3.179966807365417480e-01 -1.662612259387969971e-01
1.048348844051361084e-01 4.311887174844741821e-02 7.250358909368515015e-02 -5.194310843944549561e-02 -2.095077633857727051e-01 -3.555506467819213867e-02 -3.871711790561676025e-01 -1.505637615919113159e-01 -4.706102982163429260e-02 2.459365427494049072e-01 1.844363287091255188e-02 -1.506313979625701904e-01 -2.170941233634948730e-01 3.332339823246002197e-01 6.418807804584503174e-02 4.697176069021224976e-02 -1.735876798629760742e-01 5.302643030881881714e-02 9.266512840986251831e-02 8.764448761940002441e-02 -2.054181843996047974e-01 -8.875793218612670898e-02 7.781687378883361816e-02 -3.719453513622283936e-01 -2.352614551782608032e-01 1.370245814323425293e-01 2.093582302331924438e-01 -1.851904541254043579e-01 -1.488857716321945190e-01 -2.040865868330001831e-01 -1.503204852342605591e-01 -1.699568480253219604e-01
1.007536351680755615e-01 -4.656149819493293762e-02 1.592864841222763062e-02 -3.432660922408103943e-02 -6.807400286197662354e-02 2.966061234474182129e-02 -2.281869053840637207e-01 -9.458924643695354462e-03 4.262577369809150696e-02 -4.712498188018798828e-02 1.133345216512680054e-01 -2.420775592327117920e-01 -3.468886017799377441e-01 6.243680045008659363e-02 1.681059449911117554e-01 1.657996475696563721e-01 -3.948872089385986328e-01 1.248920932412147522e-01 -3.738426789641380310e-02 1.010831817984580994e-01 -2.810959145426750183e-02 -1.077553927898406982e-01 2.088907659053802490e-01 -1.254878789186477661e-01 -4.185773432254791260e-01 -2.436428098008036613e-03 2.095477133989334106e-01 -1.731111556291580200e-01 -6.179347261786460876e-02 -9.318889677524566650e-02 2.919848263263702393e-02 -3.946315348148345947e-01
1.799437850713729858e-01 -8.389902114868164062e-02 -1.085358634591102600e-01 1.208624467253684998e-01 -3.490559160709381104e-01 -3.020341694355010986e-01 -2.128161936998367310e-01 2.514561414718627930e-01 -5.379488319158554077e-02 -3.908390402793884277e-01 2.449981123208999634e-02 -1.171964108943939209e-01 -4.326606541872024536e-02 2.540455162525177002e-01 -3.886044770479202271e-02 -3.483401536941528320e-01 -5.433751270174980164e-02 -1.394151896238327026e-01 8.026769012212753296e-02 1.113600879907608032e-01 1.881174743175506592e-01 -9.413383901119232178e-02 7.435638457536697388e-02 -5.036222934722900391e-02 7.299582473933696747e-03 -2.477764487266540527e-01 1.485526263713836670e-01 5.343860760331153870e-02 -3.206690400838851929e-02 -1.852162033319473267e-01 1.600835174322128296e-01 -1.117299124598503113e-01
3.941860496997833252e-01 -1.499023139476776123e-01 2.701672017574310303e-01 -1.124556958675384521e-01 -1.228337585926055908e-01 3.442550078034400940e-02 -5.697227641940116882e-02 -9.363059699535369873e-02 -2.061540931463241577e-01 8.096995204687118530e-02 -1.222783848643302917e-01 -1.277119219303131104e-01 -2.066969573497772217e-01 2.950599193572998047e-01 -1.532244980335235596e-01 -7.140372693538665771e-02 -1.114506945013999939e-01 -1.248907074332237244e-01 1.280098110437393188e-01 -2.537220157682895660e-02 -3.403964340686798096e-01 -1.868966594338417053e-02 2.492709755897521973e-01 -1.518613100051879883e-01 1.098268851637840271e-01 -1.204226538538932800e-01 -6.246996298432350159e-02 -2.493098974227905273e-01 -1.336691677570343018e-01 -3.109834194183349609e-01 2.130768634378910065e-02 -1.242023929953575134e-01
-5.594595149159431458e-02 -4.305255785584449768e-02 2.601714804768562317e-02 1.144082397222518921e-01 -2.678461670875549316e-01 3.707239031791687012e-02 -1.015194505453109741e-01 2.667755447328090668e-02 -1.601860742084681988e-03 1.537332087755203247e-01 -2.930785156786441803e-02 -2.116176299750804901e-02 -2.267271280288696289e-01 5.514754652976989746e-01 8.235312253236770630e-02 1.122207567095756531e-01 -2.316619604825973511e-01 3.509867787361145020e-01 2.684353590011596680e-01 1.471445262432098389e-01 -9.227038919925689697e-02 -9.835373610258102417e-02 -3.100435063242912292e-02 -3.063825964927673340e-01 -9.376886487007141113e-02 2.249017171561717987e-02 1.699318885803222656e-01 -2.324624657630920410e-01 -1.335574090480804443e-01 -5.730356276035308838e-02 -1.844637840986251831e-02 2.249637618660926819e-03
2.056529670953750610e-01 -1.725458726286888123e-02 7.975012809038162231e-02 1.738942563533782959e-01 -1.348225921392440796e-01 -5.233814939856529236e-02 -4.365051910281181335e-02 4.022005945444107056e-02 -2.137452922761440277e-02 -1.786417514085769653e-01 -1.696566492319107056e-01 -7.730394601821899414e-02 -4.498877823352813721e-01 2.671829164028167725e-01 2.019571838900446892e-03 1.006398946046829224e-01 1.384779661893844604e-01 2.082034945487976074e-01 1.861374676227569580e-01 -6.238197162747383118e-02 -5.503158643841743469e-02 3.396012354642152786e-03 1.763100922107696533e-01 -4.196265339851379395e-01 3.749628365039825439e-02 2.509883642196655273e-01 3.309371694922447205e-02 -2.166091352701187134e-01 -2.456473261117935181e-01 -1.924919188022613525e-01 1.138072311878204346e-01 1.062284931540489197e-01
2.287911176681518555e-01 -5.188462138175964355e-01 9.513950347900390625e-02 1.585864648222923279e-02 1.463063359260559082e-01 -1.055307835340499878e-01 -3.396461606025695801e-01 1.909409016370773315e-01 -7.960739731788635254e-02 -1.380278766155242920e-01 1.653781905770301819e-02 -1.294763237237930298e-01 -2.513516843318939209e-01 3.179502487182617188e-01 -2.963054366409778595e-02 9.945101290941238403e-02 -1.604108810424804688e-01 6.428642570972442627e-02 1.818606406450271606e-01 6.496125459671020508e-02 1.108813807368278503e-01 -5.409995838999748230e-02 -2.707158625125885010e-01 -5.399515107274055481e-02 7.244567573070526123e-02 -6.837983429431915283e-02 -1.048411130905151367e-01 -1.283312290906906128e-01 -9.207089245319366455e-02 -2.481431514024734497e-02 -8.089599758386611938e-02 -2.360538244247436523e-01
1.781190931797027588e-01 -1.940699815750122070e-01 -1.030488163232803345e-01 -4.802094772458076477e-02 1.373889446258544922e-01 -1.321883946657180786e-01 -2.230440825223922729e-01 2.701917290687561035e-01 -5.105807632207870483e-02 -1.305672526359558105e-01 6.372772902250289917e-02 -6.975382566452026367e-02 -3.754125833511352539e-01 -9.204884991049766541e-03 -3.310982137918472290e-02 3.600610792636871338e-02 -2.349562942981719971e-01 9.131179191172122955e-03 2.501182258129119873e-01 1.366880238056182861e-01 3.365336684510111809e-03 1.702541410923004150e-01 -1.636530905961990356e-01 6.783893704414367676e-02 -1.279797703027725220e-01 -1.274002790451049805e-01 1.117944866418838501e-01 -2.794603407382965088e-01 -3.320935070514678955e-01 -1.579343080520629883e-01 2.435932606458663940e-01 -2.681502401828765869e-01
2.551571130752563477e-01 -2.140525579452514648e-01 2.040106244385242462e-02 -5.709214881062507629e-02 -3.329353928565979004e-01 2.824989557266235352e-01 -1.966290026903152466e-01 1.800173074007034302e-01 -9.511832147836685181e-02 1.455173343420028687e-01 -1.187029629945755005e-01 -3.221832513809204102e-01 -6.682217866182327271e-02 1.394747048616409302e-01 -5.186097323894500732e-02 -5.164758861064910889e-02 -2.332094907760620117e-01 1.604240201413631439e-02 1.164631694555282593e-01 -4.048659652471542358e-02 -1.569506376981735229e-01 -3.190462291240692139e-02 2.335995733737945557e-01 -2.057902663946151733e-01 2.478738874197006226e-02 -1.489855349063873291e-01 -1.935011446475982666e-01 -1.654212772846221924e-01 -1.477007567882537842e-01 -2.879449427127838135e-01 1.666050553321838379e-01 -1.837644428014755249e-01
4.660194814205169678e-01 -1.143144369125366211e-01 2.650560736656188965e-01 9.822908043861389160e-02 1.115007847547531128e-01 -2.052601128816604614e-01 1.945259794592857361e-02 1.120143830776214600e-01 2.189401239156723022e-01 -3.572104275226593018e-01 -2.491651661694049835e-02 -1.838026642799377441e-01 -1.728018373250961304e-01 5.545618385076522827e-02 -1.271861940622329712e-01 -1.743786931037902832e-01 -1.462096869945526123e-01 6.310182064771652222e-02 2.705706357955932617e-01 2.023923769593238831e-02 -2.312593394890427589e-03 1.679916530847549438e-01 5.545367300510406494e-02 -1.123750954866409302e-01 -1.111721694469451904e-01 -1.181126609444618225e-01 -8.604077249765396118e-02 -1.668931543827056885e-01 -2.954925969243049622e-02 -2.686049938201904297e-01 2.935153990983963013e-02 -2.335584163665771484e-01
2.409195750951766968e-01 -2.006967514753341675e-01 2.424320280551910400e-01 1.424879282712936401e-01 -1.758464425802230835e-01 2.084498256444931030e-01 -9.045132994651794434e-02 -2.314235083758831024e-03 -4.479029402136802673e-02 -1.812987029552459717e-01 -1.338417828083038330e-01 -4.083541631698608398e-01 -3.678770363330841064e-01 -3.585593774914741516e-02 -1.274801045656204224e-01 1.558356583118438721e-01 -3.027924001216888428e-01 1.014951094985008240e-01 4.821446910500526428e-02 7.655833661556243896e-02 3.992395475506782532e-02 4.742594808340072632e-02 1.412758827209472656e-01 1.503840740770101547e-02 1.294686943292617798e-01 3.235262334346771240e-01 2.184524983167648315e-01 -1.310887932777404785e-01 7.205432653427124023e-02 -7.534295320510864258e-02 -5.562314391136169434e-02 9.405899792909622192e-02
2.687821984291076660e-01 2.547024488449096680e-01 1.136151999235153198e-01 3.409458324313163757e-02 -2.470315694808959961e-01 5.164269730448722839e-02 -1.419504731893539429e-01 4.723129968624562025e-04 1.030050963163375854e-01 6.074695661664009094e-02 6.682076305150985718e-02 1.093608364462852478e-01 -2.489380538463592529e-01 2.634271681308746338e-01 -2.189596556127071381e-02 -1.942375600337982178e-01 -4.998153150081634521e-01 -7.807896286249160767e-02 1.377154290676116943e-01 -1.385037451982498169e-01 -1.285194605588912964e-01 -8.966945111751556396e-02 1.508730351924896240e-01 -3.032135665416717529e-01 4.683414846658706665e-02 -2.000707946717739105e-02 1.702521294355392456e-01 -1.189933866262435913e-01 -1.175561621785163879e-01 1.024027094244956970e-01 -9.864108264446258545e-02 -2.271104156970977783e-01
1.650502532720565796e-01 -1.397450566291809082e-01 8.813134580850601196e-02 3.050889633595943451e-02 -2.786507010459899902e-01 -6.748977303504943848e-02 -8.213399350643157959e-02 3.050883114337921143e-01 -5.642598122358322144e-02 -8.620986342430114746e-02 9.909758716821670532e-02 2.482435666024684906e-02 -8.276513963937759399e-02 1.968279480934143066e-01 2.295541763305664062e-02 -1.844747215509414673e-01 -2.602491378784179688e-01 1.531729102134704590e-01 -1.072941422462463379e-01 1.283919624984264374e-02 -2.180561125278472900e-01 2.474779188632965088e-01 2.666561007499694824e-01 -7.478684186935424805e-02 -1.052768062800168991e-02 4.462189227342605591e-02 4.849044978618621826e-01 -2.633750438690185547e-01 -6.592076271772384644e-02 -1.583960205316543579e-01 1.921041309833526611e-01 1.918105641379952431e-03
-7.391653954982757568e-02 8.904948830604553223e-02 -2.025283128023147583e-01 2.779072225093841553e-01 -3.564521074295043945e-01 6.689626723527908325e-02 -1.369058042764663696e-01 2.170995622873306274e-01 -1.691319234669208527e-02 7.025176286697387695e-02 1.977793127298355103e-02 -9.009936451911926270e-02 -3.200325369834899902e-01 3.864762783050537109e-01 -8.435948193073272705e-02 2.770049963146448135e-03 -1.807607263326644897e-01 3.038279339671134949e-02 2.816676199436187744e-01 -9.794830530881881714e-02 -5.293150315992534161e-04 -2.369935959577560425e-01 1.984556019306182861e-01 -1.938480287790298462e-01 -4.055216535925865173e-02 1.639795601367950439e-01 -1.228019129484891891e-03 -1.074776872992515564e-01 7.275712490081787109e-02 -1.527838259935379028e-01 -2.361426949501037598e-01 -1.347809582948684692e-01
-2.272560074925422668e-02 -7.959838211536407471e-02 8.506830781698226929e-03 -1.807134598493576050e-01 -3.976844549179077148e-01 -1.165884882211685181e-01 -1.141122579574584961e-01 1.430905312299728394e-01 -3.125745952129364014e-01 -1.033959686756134033e-01 1.902761608362197876e-01 -2.811370193958282471e-01 -7.429255545139312744e-02 4.934960603713989258e-02 1.115897521376609802e-01 -1.836150437593460083e-01 -1.142452731728553772e-01 2.988399565219879150e-01 1.289979647845029831e-02 -1.140682622790336609e-01 1.172516047954559326e-01 1.046660393476486206e-01 -2.012996673583984375e-01 -1.561498641967773438e-01 7.103474810719490051e-03 7.661032956093549728e-03 2.836828827857971191e-01 -1.918279975652694702e-01 -2.157600671052932739e-01 5.766609311103820801e-02 -1.091880053281784058e-01 -3.051100969314575195e-01
6.098570302128791809e-02 -1.136399731040000916e-01 3.610646724700927734e-01 -8.297523111104965210e-02 -2.917215526103973389e-01 -1.223391443490982056e-01 1.439508423209190369e-02 5.142606049776077271e-02 1.589456386864185333e-02 -3.102149069309234619e-02 -2.153698801994323730e-01 -2.135794609785079956e-01 -1.806492060422897339e-01 -7.389208674430847168e-02 -5.955140292644500732e-02 -3.791447281837463379e-01 7.089761644601821899e-02 1.985059231519699097e-01 2.809658348560333252e-01 -4.817869514226913452e-02 -2.539917454123497009e-02 -9.222453087568283081e-02 4.078486561775207520e-02 -1.922371685504913330e-01 -1.771386265754699707e-01 -3.338025510311126709e-02 2.067562937736511230e-01 -1.970942020416259766e-01 -2.275018095970153809e-01 -7.812199741601943970e-02 -3.428159356117248535e-01 -4.067898169159889221e-02
2.257298827171325684e-01 1.673648208379745483e-01 1.508754305541515350e-02 8.618552237749099731e-02 -4.152973368763923645e-02 4.792530462145805359e-02 -2.389439195394515991e-01 -2.290454134345054626e-02 2.386598289012908936e-02 5.231795459985733032e-02 -2.745651081204414368e-02 1.060639321804046631e-02 -3.348396420478820801e-01 2.709426879882812500e-01 -1.305505484342575073e-01 -2.293131947517395020e-01 -3.893468677997589111e-01 -9.955737739801406860e-02 1.381434798240661621e-01 -9.941486269235610962e-02 -1.039853468537330627e-01 -1.083988323807716370e-01 -5.163752660155296326e-02 -4.262658953666687012e-01 1.630323976278305054e-01 -4.231800884008407593e-02 1.702110320329666138e-01 -1.418440192937850952e-01 1.612855121493339539e-03 1.647091060876846313e-01 -2.024671584367752075e-01 -2.223107069730758667e-01
6.808335334062576294e-02 -2.940499484539031982e-01 9.104273468255996704e-02 6.821022182703018188e-02 -1.242347955703735352e-01 -2.348798364400863647e-01 -2.268892079591751099e-01 1.188690885901451111e-01 6.798972189426422119e-02 -2.239949069917201996e-03 1.010710895061492920e-01 -5.634913593530654907e-02 -2.156014591455459595e-01 1.077454611659049988e-01 -1.573887094855308533e-02 -1.281476914882659912e-01 -2.803649306297302246e-01 3.332054316997528076e-01 -1.120940968394279480e-02 1.188922151923179626e-01 6.035672500729560852e-02 2.109103500843048096e-01 -3.519950509071350098e-01 -1.299799978733062744e-01 -1.426243316382169724e-02 1.651271991431713104e-02 1.990532428026199341e-01 -6.548081338405609131e-02 -2.270701080560684204e-01 1.561547368764877319e-01 -1.878884136676788330e-01 -3.442667722702026367e-01
-1.107461452484130859e-01 -1.663507819175720215e-01 -4.753538966178894043e-02 -2.152259647846221924e-01 -5.418373271822929382e-02 -2.401325106620788574e-02 -2.361608743667602539e-01 6.332512944936752319e-02 7.205859571695327759e-02 -2.700483202934265137e-01 1.631915420293807983e-01 -2.381772994995117188e-01 -1.023441478610038757e-01 2.249160408973693848e-01 -2.609833776950836182e-01 -2.348429411649703979e-01 -7.105432450771331787e-02 -7.784727960824966431e-02 -5.777129158377647400e-02 -1.961486041545867920e-01 2.819930762052536011e-02 -9.298971295356750488e-02 -2.284219264984130859e-01 -1.189757138490676880e-01 1.437716782093048096e-01 4.817201942205429077e-02 4.384036362171173096e-01 -1.159278228878974915e-01 -1.767457872629165649e-01 -2.820626497268676758e-01 -6.416077911853790283e-02 -1.736238151788711548e-01
-1.972189545631408691e-01 -2.263918220996856689e-01 -4.231572523713111877e-02 -1.438105404376983643e-01 -1.714029461145401001e-01 -1.133119314908981323e-01 -1.657094657421112061e-01 2.247223407030105591e-01 -6.499545276165008545e-02 -4.213256388902664185e-02 1.446833163499832153e-01 -8.411159366369247437e-02 4.462675377726554871e-02 2.302863299846649170e-01 -2.170468419790267944e-01 7.711956650018692017e-02 -3.329165279865264893e-01 1.044062003493309021e-01 -2.003070414066314697e-01 2.683424390852451324e-02 1.969259679317474365e-01 4.943646863102912903e-02 -6.896572560071945190e-02 -7.790984213352203369e-02 6.492341309785842896e-02 -1.940288841724395752e-01 1.973752379417419434e-01 -1.982854008674621582e-01 -2.377905249595642090e-01 -2.853797376155853271e-01 8.779183030128479004e-03 -3.902398645877838135e-01
-2.212337777018547058e-02 -6.886827200651168823e-02 2.837011814117431641e-01 -2.953916043043136597e-02 -2.488045543432235718e-01 -2.681364417076110840e-01 1.653249934315681458e-02 -6.754722446203231812e-02 -1.680520027875900269e-01 -2.275406196713447571e-02 -2.445837557315826416e-01 1.649515517055988312e-02 -2.022349387407302856e-01 3.328013718128204346e-01 6.236201897263526917e-02 -1.596156358718872070e-01 -4.578083753585815430e-01 1.162154674530029297e-01 1.974278390407562256e-01 2.167282551527023315e-01 2.809015810489654541e-01 -1.258843541145324707e-01 -7.540813833475112915e-02 3.768950700759887695e-02 1.011413708329200745e-01 -1.329751461744308472e-01 -9.259083867073059082e-02 -3.040915122255682945e-03 -1.148898750543594360e-01 -1.054200455546379089e-01 -1.834951899945735931e-02 -1.812474429607391357e-01
2.038257569074630737e-01 7.588486769236624241e-04 -2.278837934136390686e-02 9.212008863687515259e-02 -3.627111017704010010e-02 -6.877521425485610962e-02 -4.774491190910339355e-01 1.012063995003700256e-01 -2.238233983516693115e-01 -1.382121294736862183e-01 1.841053664684295654e-01 -7.603003084659576416e-02 -3.971987366676330566e-01 8.826419711112976074e-02 1.803029626607894897e-01 1.512975245714187622e-01 -7.603111118078231812e-02 -8.657013624906539917e-02 8.974932879209518433e-02 2.204471528530120850e-01 -1.532744020223617554e-01 -1.351146250963211060e-01 -6.470341235399246216e-02 -3.346000015735626221e-01 -1.199185401201248169e-01 2.585789859294891357e-01 1.867895722389221191e-01 -9.333720058202743530e-02 -1.217330843210220337e-01 4.279832169413566589e-02 -7.572380453348159790e-02 -1.790245622396469116e-02
-6.457488983869552612e-02 1.833198033273220062e-02 -1.303880810737609863e-01 2.571481764316558838e-01 -2.647525072097778320e-01 1.055650934576988220e-01 -1.146342828869819641e-01 1.276365816593170166e-01 -1.898424141108989716e-02 3.134567663073539734e-02 1.153695583343505859e-01 -2.364817559719085693e-01 -3.867010176181793213e-01 3.781585395336151123e-01 -9.288603439927101135e-03 -7.610423117876052856e-02 -1.426702439785003662e-01 1.212916299700737000e-01 2.778212428092956543e-01 -1.577266305685043335e-01 -8.082980662584304810e-02 -2.737562060356140137e-01 3.249888718128204346e-01 -1.355224251747131348e-01 -2.346111647784709930e-02 1.010419949889183044e-01 1.712036728858947754e-01 -9.749538265168666840e-03 -5.862263962626457214e-02 -9.344622492790222168e-02 -1.653746664524078369e-01 -1.021242812275886536e-01
1.885665953159332275e-01 -3.674397170543670654e-01 2.937206029891967773e-01 -2.258441038429737091e-02 9.014248102903366089e-02 -9.738112799823284149e-03 -2.734240889549255371e-01 2.464457452297210693e-01 -3.517979085445404053e-01 -1.872461438179016113e-01 1.713303327560424805e-01 -2.185001522302627563e-01 -1.966450512409210205e-01 1.773501783609390259e-01 -3.497793152928352356e-02 -1.498891115188598633e-01 -1.608534902334213257e-01 -1.999158784747123718e-02 2.829402983188629150e-01 3.590624080970883369e-03 1.332278549671173096e-01 3.794896230101585388e-02 -2.527086250483989716e-02 1.088016554713249207e-01 -5.608911626040935516e-03 -1.045720279216766357e-01 -1.201671659946441650e-01 1.032767444849014282e-02 -1.473126262426376343e-01 -1.716134995222091675e-01 -2.026659548282623291e-01 -1.159870401024818420e-01
2.339847534894943237e-01 1.110030859708786011e-01 6.377786397933959961e-02 -2.045419812202453613e-02 -7.731661945581436157e-02 -1.394447982311248779e-01 -4.462756216526031494e-02 -3.743702545762062073e-02 1.554279476404190063e-01 1.089122071862220764e-01 3.161335829645395279e-03 1.362529695034027100e-01 -3.494634628295898438e-01 2.738971710205078125e-01 3.598598763346672058e-03 -7.558929920196533203e-02 -3.501510918140411377e-01 -1.109963804483413696e-01 2.527557313442230225e-02 2.224526107311248779e-01 9.597424417734146118e-02 -1.567950658500194550e-02 1.543584913015365601e-01 -3.151974380016326904e-01 -1.986167281866073608e-01 1.668235063552856445e-01 3.471345007419586182e-01 -8.561503887176513672e-02 -2.536245882511138916e-01 -1.281756460666656494e-01 -2.199138253927230835e-01 -1.585713587701320648e-02
-9.060079604387283325e-02 -1.123685687780380249e-01 3.682535588741302490e-01 6.195138767361640930e-02 -2.190528959035873413e-01 -1.481408718973398209e-02 -2.530397176742553711e-01 1.126144900918006897e-01 -1.852799803018569946e-01 1.743388921022415161e-01 3.033612370491027832e-01 4.025137051939964294e-02 -2.707287669181823730e-01 -5.372782796621322632e-02 -1.000877097249031067e-01 -8.791588246822357178e-02 -2.329749614000320435e-01 -1.598215997219085693e-01 -1.863189488649368286e-01 -2.771149203181266785e-02 1.085167974233627319e-01 1.042750626802444458e-01 3.451604545116424561e-01 -2.614544332027435303e-01 -8.975575864315032959e-02 -2.395931817591190338e-02 -1.444614585489034653e-02 -8.177305757999420166e-02 -3.444583714008331299e-01 2.632025256752967834e-02 4.657639935612678528e-02 4.168351646512746811e-03
-6.859675049781799316e-02 2.491626590490341187e-01 -5.283940210938453674e-02 -2.365166842937469482e-01 -1.316254884004592896e-01 1.212153583765029907e-01 -1.093213036656379700e-01 -2.023235708475112915e-01 -2.240640670061111450e-01 -4.050138592720031738e-02 7.861778140068054199e-03 -1.730172783136367798e-01 -1.952277719974517822e-01 2.178720235824584961e-01 -5.288921296596527100e-03 -2.507460117340087891e-02 -4.089533984661102295e-01 1.500708460807800293e-01 1.639902442693710327e-01 -1.145737245678901672e-01 -2.257421165704727173e-01 -1.717531383037567139e-01 9.209361672401428223e-02 -1.233965009450912476e-01 -2.427411032840609550e-03 1.083377972245216370e-01 -4.412047099322080612e-03 -4.015638530254364014e-01 -2.811020612716674805e-01 -1.204245388507843018e-01 3.276478499174118042e-02 -1.411897838115692139e-01
1.292356252670288086e-01 -2.471215277910232544e-01 -3.783573955297470093e-02 -1.485969573259353638e-01 -1.929550319910049438e-01 -1.173784509301185608e-01 -1.808965578675270081e-02 6.038612127304077148e-02 -1.740639954805374146e-01 1.763013005256652832e-01 -1.002364456653594971e-01 -2.266204543411731720e-02 2.550135925412178040e-02 2.189697772264480591e-01 -1.257785707712173462e-01 1.070634797215461731e-01 -1.387718915939331055e-01 -8.306445553898811340e-03 -3.722448647022247314e-02 -2.854445390403270721e-02 3.420308232307434082e-01 1.391665823757648468e-02 1.002817377448081970e-01 -7.788228243589401245e-02 -3.564703837037086487e-02 6.490281224250793457e-02 3.171612024307250977e-01 -4.054864943027496338e-01 -3.721724152565002441e-01 -3.467725515365600586e-01 -7.376036792993545532e-02 -7.991012185811996460e-02
1.656061410903930664e-01 -3.158936798572540283e-01 -4.118479043245315552e-02 8.146096765995025635e-02 -1.348809339106082916e-02 2.770680375397205353e-02 -1.838384568691253662e-01 1.890725344419479370e-01 -1.362606883049011230e-01 -2.506661415100097656e-02 2.072917670011520386e-01 -3.143908381462097168e-01 -2.398073822259902954e-01 1.429853886365890503e-01 -1.713430136442184448e-01 -5.317452922463417053e-02 -2.792533636093139648e-01 -6.088576465845108032e-02 1.154020205140113831e-01 3.101067543029785156e-01 6.024735793471336365e-02 1.144112367182970047e-02 -5.310303717851638794e-02 9.622592478990554810e-02 3.140540421009063721e-02 -6.096254661679267883e-02 -6.774183362722396851e-02 -3.507479429244995117e-01 -5.369437113404273987e-02 -1.656852364540100098e-01 3.077346384525299072e-01 -2.417635023593902588e-01
-3.478525578975677490e-02 2.390259802341461182e-01 -3.273806720972061157e-02 -1.345136910676956177e-01 -5.621876567602157593e-02 -7.269244175404310226e-03 -7.623798400163650513e-02 -1.778009384870529175e-01 -2.056329548358917236e-01 -7.996325939893722534e-02 3.473876044154167175e-02 -7.491476833820343018e-02 -1.667094379663467407e-01 6.104644015431404114e-02 7.562851160764694214e-02 -1.048740223050117493e-01 -2.248886823654174805e-01 5.680236592888832092e-02 6.697873119264841080e-03 -1.561052203178405762e-01 -1.848765090107917786e-02 1.297358423471450806e-01 3.850359618663787842e-01 -3.530003726482391357e-01 1.073584035038948059e-01 -2.335169762372970581e-01 8.622962236404418945e-02 -2.415013462305068970e-01 -4.573090076446533203e-01 -1.415929496288299561e-01 -6.289266049861907959e-02 -2.119361013174057007e-01
-1.013244539499282837e-01 -1.326603721827268600e-02 -1.221597343683242798e-01 -3.169175609946250916e-02 -3.227474987506866455e-01 -1.209449097514152527e-01 -1.318676620721817017e-01 7.971476018428802490e-02 -2.073357850313186646e-01 -9.366004168987274170e-02 3.230390846729278564e-01 -4.871143773198127747e-02 -1.451735347509384155e-01 -7.373198401182889938e-03 2.375632375478744507e-01 -1.478315889835357666e-01 -1.540807038545608521e-01 4.233189821243286133e-01 -1.211147904396057129e-01 -1.411755383014678955e-02 2.071333676576614380e-01 1.000843495130538940e-01 7.294064387679100037e-03 -1.696760058403015137e-01 9.356316924095153809e-02 5.663359910249710083e-02 -1.326617598533630371e-01 -1.473283320665359497e-01 -3.707188367843627930e-01 1.459541767835617065e-01 -5.446420982480049133e-02 -2.462634295225143433e-01
4.282305017113685608e-02 8.902179449796676636e-02 1.728118956089019775e-02 -5.534044653177261353e-02 9.980063885450363159e-02 1.320374850183725357e-02 -2.166178822517395020e-01 -1.670663058757781982e-02 -2.703635394573211670e-02 7.425747346132993698e-03 1.737794429063796997e-01 -2.830666899681091309e-01 -2.048490196466445923e-01 2.148327380418777466e-01 9.512051939964294434e-02 1.581275612115859985e-01 -3.115767538547515869e-01 2.401015460491180420e-01 -5.682910978794097900e-02 5.208233371376991272e-02 3.659808635711669922e-02 -6.446326524019241333e-02 1.597429066896438599e-01 -1.387844681739807129e-01 -3.489858210086822510e-01 7.748007774353027344e-02 3.011532723903656006e-01 -2.151273488998413086e-01 -1.636121720075607300e-01 -1.496765762567520142e-01 -7.950670272111892700e-02 -4.062723219394683838e-01
-3.636218234896659851e-02 -2.205879539251327515e-01 2.208702415227890015e-01 5.424990877509117126e-02 7.386102527379989624e-02 9.231231361627578735e-02 -1.152558699250221252e-01 1.193526294082403183e-02 -1.296071410179138184e-01 -2.158561944961547852e-01 9.714623913168907166e-03 -3.617520034313201904e-01 -3.087630569934844971e-01 1.894077286124229431e-02 -8.837395161390304565e-02 7.252641767263412476e-02 -1.592982560396194458e-01 -1.063325926661491394e-01 1.075322851538658142e-01 4.601233825087547302e-02 4.297734051942825317e-02 1.085610464215278625e-01 2.535904943943023682e-01 -6.541758775711059570e-02 2.713502943515777588e-01 3.235332369804382324e-01 2.311232239007949829e-01 -2.002373337745666504e-01 -1.207038853317499161e-02 -3.322035074234008789e-01 -2.295076847076416016e-01 1.397009659558534622e-02
4.152297377586364746e-01 -8.063938468694686890e-02 -7.206937298178672791e-03 -1.126028746366500854e-01 -1.248885169625282288e-01 4.730462282896041870e-02 -1.239805147051811218e-01 1.711934953927993774e-01 1.731644719839096069e-01 -2.341318875551223755e-02 1.414317265152931213e-02 7.358582317829132080e-02 -3.404812216758728027e-01 2.588766813278198242e-01 -6.179264560341835022e-02 -6.869719177484512329e-02 -2.622489035129547119e-01 4.698821157217025757e-02 2.904438972473144531e-01 1.572737842798233032e-01 -1.840129196643829346e-01 -3.488894551992416382e-02 3.357416763901710510e-02 -4.613079428672790527e-01 7.503770291805267334e-02 6.249159574508666992e-02 -2.786191925406455994e-02 -1.720010638236999512e-01 2.637273445725440979e-02 1.229197904467582703e-01 -1.813337057828903198e-01 2.317707054316997528e-02
-8.427080512046813965e-02 -1.293342560529708862e-01 6.176982447504997253e-02 9.675399214029312134e-02 -1.962734758853912354e-01 8.572424203157424927e-02 -2.688932418823242188e-01 1.514926999807357788e-01 -1.317292749881744385e-01 -1.606623679399490356e-01 -1.700570285320281982e-01 -2.146897166967391968e-01 -2.978579401969909668e-01 -8.719250559806823730e-03 -3.818159997463226318e-01 3.625717759132385254e-02 -2.267474383115768433e-01 3.079752027988433838e-01 2.003785669803619385e-01 1.451787631958723068e-02 -2.610106170177459717e-01 2.448997348546981812e-01 6.762308627367019653e-02 -1.556134223937988281e-01 -7.698107510805130005e-02 1.706963330507278442e-01 1.215102225542068481e-01 -5.100914463400840759e-02 -1.830482184886932373e-01 -1.742004752159118652e-01 -3.174037206918001175e-03 8.938907086849212646e-02
1.276834309101104736e-01 1.942927576601505280e-02 -7.794801611453294754e-03 6.154699251055717468e-02 -1.261038929224014282e-01 6.926998496055603027e-02 -2.568267881870269775e-01 1.266586333513259888e-01 6.630314141511917114e-02 1.601047813892364502e-01 1.008583679795265198e-01 -1.376249343156814575e-01 -2.317677438259124756e-01 2.622995674610137939e-01 1.362663507461547852e-01 8.063760399818420410e-02 -2.705927193164825439e-01 2.655377388000488281e-01 -2.732107788324356079e-02 1.891507506370544434e-01 -6.506054103374481201e-02 -1.451796293258666992e-01 1.231340467929840088e-01 -3.395939469337463379e-01 -3.915989100933074951e-01 9.885234385728836060e-02 2.429440319538116455e-01 -2.137191444635391235e-01 -1.360412091016769409e-01 -1.746522448956966400e-02 -1.337715238332748413e-01 -1.716369688510894775e-01
2.985492944717407227e-01 -1.715401560068130493e-01 -1.436409503221511841e-01 1.423820108175277710e-01 -2.245146185159683228e-01 1.421228498220443726e-01 -2.207309193909168243e-02 1.459215432405471802e-01 -3.479831218719482422e-01 1.411806046962738037e-01 3.106790035963058472e-02 -2.139223963022232056e-01 -2.969771921634674072e-01 -9.469815343618392944e-02 4.162555560469627380e-02 -4.241304099559783936e-02 -6.251101195812225342e-02 1.741482913494110107e-01 2.043315321207046509e-01 -1.972365379333496094e-01 6.800556182861328125e-02 1.277174949645996094e-01 -9.029360860586166382e-02 -1.141719669103622437e-01 -1.976614892482757568e-01 4.600017145276069641e-02 1.271571069955825806e-01 -2.790403664112091064e-01 -1.617495417594909668e-01 -3.526130318641662598e-01 8.537604659795761108e-02 -9.840700775384902954e-02
2.706013917922973633e-01 -1.610191613435745239e-01 2.722677886486053467e-01 9.225133061408996582e-02 -5.315558984875679016e-02 1.079310253262519836e-01 -1.273820847272872925e-01 2.299563027918338776e-02 2.125781774520874023e-02 9.931290894746780396e-02 1.014776378870010376e-01 -3.966345489025115967e-01 -4.456877410411834717e-01 -1.187880113720893860e-01 6.424081325531005859e-02 3.114658966660499573e-02 -3.607915714383125305e-02 6.956046819686889648e-02 7.457097619771957397e-02 3.224328160285949707e-02 1.026431247591972351e-01 3.384648859500885010e-01 6.855817139148712158e-02 -1.126755774021148682e-01 1.204834878444671631e-01 3.163397014141082764e-01 1.959281228482723236e-02 -2.314234972000122070e-01 9.254879318177700043e-03 -4.982520267367362976e-02 -1.828804463148117065e-01 -1.772825121879577637e-01
-1.779709011316299438e-02 -1.259876340627670288e-01 1.625753194093704224e-01 3.300897032022476196e-02 -1.899791806936264038e-01 1.988707333803176880e-01 -3.937978744506835938e-01 1.089723897166550159e-03 -6.474549323320388794e-02 8.095385879278182983e-02 1.491022706031799316e-01 -1.782499998807907104e-01 -1.490350067615509033e-01 1.346632540225982666e-01 -4.697033762931823730e-02 1.282207071781158447e-01 -9.943817555904388428e-02 -9.001846611499786377e-02 2.104338025674223900e-03 -1.845501363277435303e-01 1.859259009361267090e-01 -1.877423971891403198e-01 4.683796763420104980e-01 -2.605311870574951172e-01 -2.411034516990184784e-02 -1.806767880916595459e-01 -6.020934507250785828e-02 -1.835737228393554688e-01 -1.920254081487655640e-01 -2.446770370006561279e-01 8.311661332845687866e-02 -1.360259950160980225e-01
3.018378615379333496e-01 -1.142211928963661194e-01 3.712204098701477051e-02 -1.125946640968322754e-01 -1.302311271429061890e-01 2.072767168283462524e-01 -1.202993243932723999e-01 1.560806334018707275e-01 3.862360119819641113e-02 -1.540448069572448730e-01 6.401978433132171631e-02 -2.483908534049987793e-01 5.618780851364135742e-03 5.012051016092300415e-02 -6.166729331016540527e-02 -4.788438975811004639e-01 -3.396632075309753418e-01 -1.345164775848388672e-01 -9.242393821477890015e-02 9.945460408926010132e-02 4.628820717334747314e-02 -5.192875489592552185e-02 -7.078038062900304794e-03 -1.152301207184791565e-01 1.721257530152797699e-02 6.547138094902038574e-02 3.379265964031219482e-01 -2.052929699420928955e-01 6.594397127628326416e-02 -1.989014297723770142e-01 -2.729432284832000732e-01 -8.355572819709777832e-02
3.842405974864959717e-02 -5.826058983802795410e-02 6.094030290842056274e-02 -6.368650496006011963e-02 -2.892536856234073639e-02 3.480916470289230347e-02 -2.208875417709350586e-01 -8.532589673995971680e-02 -5.151600018143653870e-02 -2.642287686467170715e-02 -2.058970369398593903e-02 -1.723332703113555908e-01 -2.691051661968231201e-01 -1.443584635853767395e-02 1.660685092210769653e-01 1.680747866630554199e-01 -3.794961571693420410e-01 1.839601844549179077e-01 1.817600429058074951e-02 -4.071073606610298157e-02 -5.233992263674736023e-02 -1.331626772880554199e-01 9.786166250705718994e-02 -2.489187568426132202e-01 -3.491689562797546387e-01 -4.868084564805030823e-02 3.472052216529846191e-01 -2.387082278728485107e-01 -1.446961984038352966e-02 -1.666119396686553955e-01 -9.740842878818511963e-02 -3.951909244060516357e-01
-2.234394997358322144e-01 -1.115355789661407471e-01 1.235228925943374634e-01 1.700692772865295410e-01 -8.108323812484741211e-02 5.093818981549702585e-05 -3.047342002391815186e-01 4.595751315355300903e-02 -2.608067393302917480e-01 -2.226498872041702271e-01 1.364330351352691650e-01 -4.121688902378082275e-01 -2.245004624128341675e-01 -1.414365135133266449e-02 -1.261448264122009277e-01 5.251614376902580261e-02 -3.231363743543624878e-02 -6.146532297134399414e-02 2.671046927571296692e-02 6.957276910543441772e-02 3.442807123064994812e-02 1.488011032342910767e-01 6.116522103548049927e-02 2.883910015225410461e-02 3.350741267204284668e-01 2.621803581714630127e-01 1.022167578339576721e-01 -1.592680066823959351e-01 -1.272775977849960327e-01 -1.151275038719177246e-01 -2.935878634452819824e-01 -2.139879763126373291e-01
1.182303503155708313e-01 -2.311891168355941772e-01 -1.058614719659090042e-02 -1.871106028556823730e-02 4.943379387259483337e-02 -1.530196517705917358e-01 -2.609123289585113525e-01 4.003693908452987671e-02 -3.428276777267456055e-01 -1.038582101464271545e-01 -6.430590152740478516e-02 -2.574480324983596802e-02 -1.612483561038970947e-01 -1.974974721670150757e-01 -2.276081591844558716e-01 -1.581723988056182861e-01 7.190720736980438232e-02 4.909674078226089478e-02 3.072993159294128418e-01 -6.734800338745117188e-02 2.131584137678146362e-01 -5.384958907961845398e-02 4.009059444069862366e-02 -4.578136280179023743e-02 -1.118453741073608398e-01 -1.395736038684844971e-01 2.232493311166763306e-01 -3.097900152206420898e-01 -2.930316030979156494e-01 -3.024312257766723633e-01 -2.181890904903411865e-01 -1.732379756867885590e-02
-5.105599015951156616e-02 -1.762552410364151001e-01 -3.754036501049995422e-02 1.379966288805007935e-01 -6.505107134580612183e-02 2.836379967629909515e-02 -2.980227172374725342e-01 -1.222023516893386841e-01 -5.576213449239730835e-02 -2.020696401596069336e-01 1.574793010950088501e-01 -6.275328248739242554e-02 7.968238741159439087e-02 -6.695885211229324341e-02 -1.050318181514739990e-01 -4.267963767051696777e-02 -3.235189318656921387e-01 -2.526791095733642578e-01 -2.536587044596672058e-02 1.507532000541687012e-01 2.824668288230895996e-01 -4.330829903483390808e-02 -9.146215021610260010e-02 -2.384923398494720459e-01 -7.297029346227645874e-02 -4.874356463551521301e-02 1.645293831825256348e-01 -3.293928802013397217e-01 -3.578320145606994629e-01 -3.448512256145477295e-01 2.858987636864185333e-02 -1.043102443218231201e-01
-4.120783880352973938e-02 -1.741083264350891113e-01 1.820266246795654297e-01 2.008344084024429321e-01 -2.789275906980037689e-02 -3.255649507045745850e-01 4.999830387532711029e-03 -1.833105683326721191e-01 -8.718556165695190430e-02 -2.050606310367584229e-01 -1.957769878208637238e-02 -1.928829550743103027e-01 -1.752942800521850586e-01 -1.468620449304580688e-01 -2.006218582391738892e-01 -3.408361375331878662e-01 -1.898647546768188477e-01 2.011708319187164307e-01 2.613425254821777344e-01 1.135356817394495010e-02 7.720690220594406128e-02 -1.970754563808441162e-01 -9.048231691122055054e-02 -2.488122284412384033e-01 -1.523913294076919556e-01 -1.239519044756889343e-01 3.010768890380859375e-01 -2.145456895232200623e-02 -2.296768575906753540e-01 2.045923657715320587e-02 2.429693471640348434e-03 -1.243230700492858887e-01
3.238690793514251709e-01 -2.205209434032440186e-01 -2.687111264094710350e-03 -1.364224255084991455e-01 1.686186939477920532e-01 6.027739122509956360e-02 -2.371377199888229370e-01 2.170002460479736328e-01 4.344863072037696838e-02 -2.812888026237487793e-01 2.649353146553039551e-01 2.735672146081924438e-02 -4.243233203887939453e-01 3.575129508972167969e-01 2.820639172568917274e-03 2.890180796384811401e-03 -5.334978550672531128e-02 4.401043802499771118e-02 2.023344337940216064e-01 3.934225812554359436e-02 2.568991482257843018e-02 4.742999747395515442e-02 -6.426545977592468262e-02 3.641572594642639160e-02 5.588650703430175781e-02 1.465565711259841919e-01 -5.685713142156600952e-02 -1.793128997087478638e-01 -2.435057908296585083e-01 -1.595454216003417969e-01 -1.633568406105041504e-01 -7.470285892486572266e-02
4.982336983084678650e-02 -2.716698646545410156e-01 -8.826287463307380676e-03 2.201978862285614014e-01 -7.209848612546920776e-02 -7.121232151985168457e-02 -7.222882658243179321e-02 1.517178416252136230e-01 -1.098929718136787415e-01 1.006229147315025330e-01 1.271554678678512573e-01 -7.631084322929382324e-02 1.039320826530456543e-01 2.718392312526702881e-01 -3.251588642597198486e-01 -1.717101335525512695e-01 -2.021870464086532593e-01 -2.113135755062103271e-01 -1.799172312021255493e-01 1.497980654239654541e-01 3.888252377510070801e-01 1.274566054344177246e-01 2.411256432533264160e-01 -3.120505809783935547e-01 -2.605507150292396545e-02 -1.280407160520553589e-01 1.387580186128616333e-01 3.935785591602325439e-02 -2.305632829666137695e-01 -3.188029676675796509e-02 -4.621427133679389954e-02 -1.227243542671203613e-01
3.055780753493309021e-02 1.058626919984817505e-02 -6.880427151918411255e-02 -7.101298868656158447e-02 -4.948941245675086975e-02 1.184696890413761139e-02 -3.589193522930145264e-01 -6.864318251609802246e-02 -3.919034078717231750e-02 2.551439106464385986e-01 6.542099267244338989e-02 -6.606937944889068604e-02 -3.191520869731903076e-01 4.103912115097045898e-01 -1.348216235637664795e-01 -7.833680510520935059e-02 -2.876842319965362549e-01 1.594088226556777954e-02 1.578349024057388306e-01 2.025563418865203857e-01 -1.632840782403945923e-01 -1.853465661406517029e-02 2.702865600585937500e-01 -1.303858011960983276e-01 -1.903734207153320312e-01 1.152375191450119019e-01 2.705686986446380615e-01 -1.069378778338432312e-01 -1.794617436826229095e-02 -1.283627897500991821e-01 -1.690710037946701050e-01 -1.939438432455062866e-01
2.251862287521362305e-01 -6.765760481357574463e-03 -3.421214642003178596e-03 -4.446828365325927734e-02 1.315304636955261230e-02 -4.251646250486373901e-02 -1.956074535846710205e-01 2.988231182098388672e-01 -2.778370976448059082e-01 -1.156227961182594299e-01 1.211177110671997070e-01 -2.877814695239067078e-02 -1.101591512560844421e-01 -5.297691002488136292e-02 -6.144928187131881714e-02 -2.362102717161178589e-01 1.764805801212787628e-02 7.210783194750547409e-03 2.672419548034667969e-01 -1.680240035057067871e-01 1.382888704538345337e-01 -2.391458898782730103e-01 1.331173181533813477e-01 -2.482575550675392151e-02 9.773612022399902344e-02 -2.448038198053836823e-02 2.284214496612548828e-01 -3.461093604564666748e-01 -1.469029784202575684e-01 -8.803220093250274658e-02 -4.649380743503570557e-01 -1.219151318073272705e-01
-8.223248645663261414e-03 -1.023167371749877930e-01 1.787628531455993652e-01 -2.360746115446090698e-01 -7.260701060295104980e-02 -4.273656383156776428e-02 -1.260371357202529907e-01 2.161350101232528687e-01 -3.870767354965209961e-02 -7.306520361453294754e-03 -1.533791124820709229e-01 -1.624808758497238159e-01 -6.091424822807312012e-02 2.074732929468154907e-01 1.166572719812393188e-01 -1.039539873600006104e-01 -1.013692989945411682e-01 1.794891655445098877e-01 7.458446919918060303e-02 8.602108061313629150e-02 -4.168489947915077209e-02 -1.488687992095947266e-01 3.425217270851135254e-01 -3.652755320072174072e-01 3.947494328022003174e-01 -2.633995749056339264e-02 1.613430380821228027e-01 -2.165715545415878296e-01 -7.484656572341918945e-02 -2.204412668943405151e-01 -8.087673038244247437e-02 -2.985560595989227295e-01
2.953743338584899902e-01 2.661126255989074707e-01 -2.933066710829734802e-02 3.923631459474563599e-02 -1.837085038423538208e-01 1.633842475712299347e-02 -2.749159038066864014e-01 -5.248046293854713440e-02 4.861868172883987427e-02 -1.672027818858623505e-02 2.136059477925300598e-02 1.362653523683547974e-01 -2.554032504558563232e-01 3.996278643608093262e-01 -1.895103603601455688e-01 -2.985073029994964600e-01 -3.467599451541900635e-01 8.337073959410190582e-03 1.173303946852684021e-01 -1.453552767634391785e-02 -7.481905166059732437e-03 -1.089862510561943054e-01 1.781426072120666504e-01 -1.425309926271438599e-01 1.357879191637039185e-01 1.095978468656539917e-01 2.828730084002017975e-02 -2.158215492963790894e-01 -1.487182676792144775e-01 7.954721152782440186e-02 -1.663135886192321777e-01 -1.528400033712387085e-01
-1.060266718268394470e-01 -2.213767319917678833e-01 3.111352026462554932e-01 1.899942159652709961e-01 1.239054799079895020e-01 -1.205306425690650940e-01 -3.072247207164764404e-01 -3.745545074343681335e-02 -1.277311146259307861e-01 -6.844175606966018677e-02 -1.939689158461987972e-03 -1.088018491864204407e-01 -2.675226330757141113e-01 1.748967915773391724e-02 2.685158252716064453e-01 -6.904407590627670288e-02 -7.688900828361511230e-02 2.812507152557373047e-01 8.513447642326354980e-02 1.607997417449951172e-01 1.512568593025207520e-01 1.948565095663070679e-01 1.117521896958351135e-01 -1.463397294282913208e-01 2.694954872131347656e-01 2.908229529857635498e-01 2.141593694686889648e-01 -2.132220864295959473e-01 -1.524376571178436279e-01 -1.054758280515670776e-01 -2.912482805550098419e-02 -5.459273979067802429e-02
-1.649182140827178955e-01 1.386718153953552246e-01 3.822845220565795898e-02 -1.046051308512687683e-01 -8.198599517345428467e-02 -2.464780583977699280e-02 -1.725932806730270386e-01 2.117233127355575562e-01 8.395090699195861816e-03 -3.304755091667175293e-01 -1.630693972110748291e-01 -8.149998635053634644e-02 -3.101441264152526855e-01 2.248484194278717041e-01 -1.147690787911415100e-01 -8.560313284397125244e-02 -4.002130925655364990e-01 -7.687027007341384888e-02 2.377438917756080627e-02 -4.022081941366195679e-02 1.148213371634483337e-01 8.776255697011947632e-02 1.154854893684387207e-01 -2.666719555854797363e-01 1.515219509601593018e-01 2.922891080379486084e-01 -7.852782309055328369e-02 -1.510133743286132812e-01 -8.281156420707702637e-02 2.005041092634201050e-01 1.980025321245193481e-01 -2.285430282354354858e-01
-7.712095230817794800e-02 -2.719482406973838806e-02 5.696930736303329468e-02 -1.299981176853179932e-01 -1.479829996824264526e-01 -1.955041438341140747e-01 -2.440249025821685791e-01 1.659579277038574219e-01 -4.823132231831550598e-02 -1.669743796810507774e-03 1.386212743818759918e-02 1.720164567232131958e-01 -4.242915287613868713e-02 -1.670596189796924591e-02 -1.214659884572029114e-01 1.683752387762069702e-01 -2.719388604164123535e-01 1.138341501355171204e-01 3.694758564233779907e-02 4.012899845838546753e-02 1.016754284501075745e-01 1.064285859465599060e-01 -1.515394635498523712e-02 -1.292168051004409790e-01 1.216839402914047241e-01 -1.870374530553817749e-01 1.085655167698860168e-01 -4.423918724060058594e-01 -1.972102075815200806e-01 -2.549813389778137207e-01 -2.576702237129211426e-01 -4.388600885868072510e-01
9.347558766603469849e-02 -1.041567325592041016e-01 -6.189798191189765930e-02 2.781549841165542603e-02 -4.518390297889709473e-01 -7.841355353593826294e-02 -5.668566562235355377e-03 2.211284637451171875e-01 -3.711436390876770020e-01 -1.025955826044082642e-01 -1.382306218147277832e-02 -2.383021861314773560e-01 -2.860096693038940430e-01 2.779567837715148926e-01 -4.723252728581428528e-02 3.863954916596412659e-02 -7.910764962434768677e-02 6.517235934734344482e-02 -1.713826060295104980e-01 2.231661826372146606e-01 1.365201473236083984e-01 4.333853721618652344e-02 -1.185253933072090149e-01 1.098177284002304077e-01 4.890245851129293442e-03 5.228908732533454895e-03 9.145006537437438965e-02 -3.291464447975158691e-01 -7.931441068649291992e-02 -2.869572639465332031e-01 -4.852135479450225830e-02 -6.698958575725555420e-02
3.177191317081451416e-01 -1.159583702683448792e-01 -3.420846536755561829e-02 -2.243438176810741425e-02 -9.476080536842346191e-03 -9.194518625736236572e-02 -2.097285985946655273e-01 1.032291427254676819e-01 -2.097481638193130493e-01 2.280653268098831177e-01 -1.007153689861297607e-01 -2.795379459857940674e-01 -2.149935513734817505e-01 -1.181001067161560059e-01 -1.262501776218414307e-01 -1.057841330766677856e-01 -1.034931689500808716e-01 1.714565046131610870e-02 1.388108730316162109e-01 -1.882936209440231323e-01 6.050156429409980774e-02 9.372344613075256348e-02 -2.166964858770370483e-01 -1.693425774574279785e-01 -1.623515635728836060e-01 -9.449325501918792725e-03 2.458780109882354736e-01 -2.982142269611358643e-01 -2.832370400428771973e-01 -3.575445711612701416e-01 1.009151935577392578e-01 3.562919795513153076e-02
9.698987007141113281e-02 -1.133148968219757080e-01 2.052381187677383423e-01 -6.557454526046058163e-07 -1.173620969057083130e-01 -2.700627744197845459e-01 -7.677533477544784546e-02 3.686295077204704285e-02 -5.020080506801605225e-02 -1.560812741518020630e-01 4.753447696566581726e-02 -2.079178690910339355e-01 -2.600035965442657471e-01 -4.290053248405456543e-02 -2.007871419191360474e-01 -1.714646518230438232e-01 -3.688048198819160461e-02 3.665284067392349243e-02 -1.063883602619171143e-01 -2.655413746833801270e-01 1.818352490663528442e-01 -3.434761986136436462e-02 1.851269900798797607e-01 -3.047244846820831299e-01 1.842138543725013733e-02 -4.349718987941741943e-01 8.693466335535049438e-02 -1.607342958450317383e-01 -3.662443533539772034e-02 -2.233756333589553833e-01 -3.040617704391479492e-01 -1.326970458030700684e-01
3.382417261600494385e-01 9.751434624195098877e-02 -1.944265067577362061e-01 -1.113929301500320435e-01 1.831827871501445770e-02 -1.589826643466949463e-01 -1.795093342661857605e-02 -1.875370927155017853e-02 -6.748857349157333374e-02 3.777417913079261780e-02 9.955129586160182953e-03 -2.616224288940429688e-01 -2.205390632152557373e-01 1.854949742555618286e-01 1.464762687683105469e-01 -1.498118191957473755e-01 -2.416038066148757935e-01 -1.399360299110412598e-01 1.159812062978744507e-01 -5.917021259665489197e-02 1.638923734426498413e-01 -1.666975468397140503e-01 2.629169225692749023e-01 -3.545970022678375244e-01 -1.388588547706604004e-01 3.776598870754241943e-01 6.838017702102661133e-02 3.396462183445692062e-03 -1.297722905874252319e-01 -4.778396803885698318e-03 -1.981699466705322266e-01 -1.759695857763290405e-01
1.677587069571018219e-02 -1.815199702978134155e-01 -3.716590628027915955e-02 -1.968456953763961792e-01 1.400069743394851685e-01 -2.242574095726013184e-01 -1.413161009550094604e-01 9.571880102157592773e-02 -8.908682316541671753e-02 -5.674592405557632446e-02 8.556760847568511963e-02 -1.896454691886901855e-01 -2.431639581918716431e-01 3.951936215162277222e-02 -1.126339361071586609e-01 -3.094363808631896973e-01 -1.958849579095840454e-01 1.151836737990379333e-01 2.388291060924530029e-02 8.726277388632297516e-03 3.730807900428771973e-01 1.116180494427680969e-01 -1.811416745185852051e-01 -1.918901205062866211e-01 3.688540682196617126e-02 -2.467931061983108521e-01 1.586460322141647339e-01 -1.809426248073577881e-01 1.235739141702651978e-01 -3.160232305526733398e-01 -2.097669690847396851e-01 -2.261771112680435181e-01
7.472011446952819824e-02 1.794260144233703613e-01 4.948073998093605042e-03 -1.184005886316299438e-01 -1.809496432542800903e-01 4.510788992047309875e-02 -2.881237566471099854e-01 1.616272032260894775e-01 -7.236137520521879196e-03 -3.848894685506820679e-02 7.006298750638961792e-02 -1.353425998240709305e-02 -3.401680588722229004e-01 2.561250329017639160e-01 -2.533189654350280762e-01 -2.855466604232788086e-01 -1.987128406763076782e-01 -6.656032800674438477e-02 2.017032504081726074e-01 -1.803300529718399048e-01 -4.788918420672416687e-02 -3.301244974136352539e-02 3.900364339351654053e-01 -6.726329028606414795e-02 3.121158853173255920e-02 5.377126112580299377e-02 3.206682801246643066e-01 -2.396639585494995117e-01 3.788840025663375854e-02 -5.624962970614433289e-02 -1.507263034582138062e-01 -4.483264684677124023e-02
-1.291499473154544830e-02 -9.028139710426330566e-02 -4.322642087936401367e-02 -2.221693545579910278e-01 -4.618873298168182373e-01 1.066886857151985168e-01 -1.813434213399887085e-01 1.041755303740501404e-01 4.130473732948303223e-02 -2.014247924089431763e-01 -8.483525365591049194e-03 -6.911141797900199890e-03 -2.349387556314468384e-01 4.683652147650718689e-02 -1.776114553213119507e-01 -1.356478333473205566e-01 -4.842984080314636230e-01 -1.120276376605033875e-01 -6.416851188987493515e-03 -2.826959826052188873e-02 1.276028454303741455e-01 -1.990933716297149658e-01 2.235929220914840698e-01 -4.804684221744537354e-02 2.387982904911041260e-01 7.069081813097000122e-02 -3.719945996999740601e-02 -1.610997319221496582e-01 -3.218587115406990051e-02 -7.137946039438247681e-02 -1.999097615480422974e-01 -1.750670969486236572e-01
-4.813396185636520386e-02 -2.692056000232696533e-01 3.808945789933204651e-02 -1.494690328836441040e-01 -5.150232464075088501e-03 1.166552007198333740e-01 -3.000985682010650635e-01 -3.075762465596199036e-02 -2.934423834085464478e-02 -2.455104440450668335e-01 1.230359897017478943e-01 -1.258807778358459473e-01 -3.762631714344024658e-01 1.722142472863197327e-02 -2.998892664909362793e-01 -1.107376590371131897e-01 -2.363828122615814209e-01 8.277218788862228394e-02 2.761730849742889404e-01 -9.103761985898017883e-03 -2.149006128311157227e-01 1.320390123873949051e-02 8.461615443229675293e-02 1.871922910213470459e-01 -1.295226514339447021e-01 6.097202748060226440e-02 1.294558346271514893e-01 -1.550244241952896118e-01 -1.982447504997253418e-01 -3.389140963554382324e-01 -9.356428682804107666e-02 -9.353726357221603394e-02
-3.869755426421761513e-03 1.437982618808746338e-01 1.129836030304431915e-02 1.209194287657737732e-01 -1.444631218910217285e-01 -6.154675781726837158e-02 -2.159180343151092529e-01 1.045170798897743225e-01 -3.847472602501511574e-03 -2.558607459068298340e-01 1.672528684139251709e-01 4.770102724432945251e-02 -3.132297694683074951e-01 1.180718466639518738e-01 2.428048551082611084e-01 -1.294891089200973511e-01 -2.424584031105041504e-01 -1.417706068605184555e-02 9.507544338703155518e-02 4.519412666559219360e-02 1.435807198286056519e-01 -1.594597399234771729e-01 1.415207535028457642e-01 -4.343025684356689453e-01 1.167317107319831848e-01 1.260437369346618652e-01 1.830831021070480347e-01 -1.218419671058654785e-01 -2.513994276523590088e-01 1.852479726076126099e-01 2.513891756534576416e-01 1.884153336286544800e-01
1.211604923009872437e-01 -4.362779855728149414e-01 4.334769397974014282e-02 -2.493758127093315125e-02 2.319912463426589966e-01 -3.218273520469665527e-01 -2.382320016622543335e-01 3.666194528341293335e-02 -2.076015323400497437e-01 -7.168218493461608887e-02 1.722062379121780396e-01 -2.211933396756649017e-02 -2.793585322797298431e-02 -6.676127016544342041e-02 -3.496982157230377197e-02 -2.511394321918487549e-01 -1.283774375915527344e-01 -6.282595451921224594e-03 -5.629356205463409424e-02 -1.560074090957641602e-01 7.557764649391174316e-02 2.063673920929431915e-02 -1.911895722150802612e-01 -2.742585241794586182e-01 -6.130436435341835022e-03 1.033724769949913025e-01 1.300477236509323120e-01 -2.529002130031585693e-01 -6.414256244897842407e-02 -2.884274534881114960e-02 -3.085076510906219482e-01 -2.746322751045227051e-01
4.009335860610008240e-02 -8.099633455276489258e-02 3.037177585065364838e-02 2.890298841521143913e-03 -3.948085606098175049e-01 1.359515339136123657e-01 -1.776910126209259033e-01 1.599047780036926270e-01 7.208722084760665894e-02 -1.511111259460449219e-01 1.134138926863670349e-01 -7.263903971761465073e-03 -2.074510455131530762e-01 2.778773568570613861e-02 -4.648140165954828262e-03 -2.705616652965545654e-01 1.665392071008682251e-01 2.973621487617492676e-01 2.933811247348785400e-01 2.120137810707092285e-01 -3.991167526692152023e-03 2.630825154483318329e-02 4.558152332901954651e-02 -3.961090743541717529e-01 -1.248622220009565353e-02 -7.176995277404785156e-02 5.095237120985984802e-02 1.546316295862197876e-01 -3.500874936580657959e-01 1.958038471639156342e-02 1.357860863208770752e-01 -1.461322754621505737e-01
-2.978271339088678360e-03 2.071243152022361755e-02 5.518798232078552246e-01 -7.415913045406341553e-02 9.433621540665626526e-03 1.995443552732467651e-01 -2.451816573739051819e-02 1.020156070590019226e-01 -2.201818525791168213e-01 -9.184128791093826294e-02 6.697189807891845703e-02 -2.265897206962108612e-02 -3.955849111080169678e-01 -1.296541243791580200e-01 1.490652710199356079e-01 -1.836701184511184692e-01 -1.359010040760040283e-01 1.513065956532955170e-02 4.019451886415481567e-02 7.167060673236846924e-02 1.302305012941360474e-01 -2.495640516281127930e-01 7.467354182153940201e-03 -7.820471376180648804e-02 -8.079370111227035522e-02 1.086553651839494705e-02 1.887153275310993195e-02 -2.052908688783645630e-01 -3.609563112258911133e-01 -2.305604517459869385e-01 5.634068697690963745e-02 2.788085862994194031e-02
4.973331093788146973e-02 -1.654592454433441162e-01 1.263972930610179901e-02 1.464126110076904297e-01 2.440770901739597321e-02 -1.571475416421890259e-01 -6.996236741542816162e-02 9.437094628810882568e-02 -5.097408778965473175e-03 1.369715016335248947e-02 3.262176811695098877e-01 4.010742530226707458e-02 -9.974501095712184906e-03 -4.398954287171363831e-02 -9.812401980161666870e-02 -1.134275272488594055e-01 -4.098699688911437988e-01 2.870016992092132568e-01 2.203759104013442993e-01 -1.263862550258636475e-01 3.842586278915405273e-01 -1.043146625161170959e-01 -2.248667925596237183e-01 -2.511644065380096436e-01 -3.058322891592979431e-02 -2.268760204315185547e-01 1.878286302089691162e-01 -8.108576387166976929e-02 -1.971377283334732056e-01 -1.884283125400543213e-01 1.434303224086761475e-01 -2.005633525550365448e-02
2.520136833190917969e-01 9.839814156293869019e-02 -1.619965769350528717e-02 -1.186164170503616333e-01 -1.045862287282943726e-01 -2.965133786201477051e-01 -2.385332733392715454e-01 -5.127006769180297852e-02 2.229619324207305908e-01 1.627833694219589233e-01 1.182342022657394409e-01 -1.240811347961425781e-01 -2.516592442989349365e-01 2.835977077484130859e-01 1.597899794578552246e-01 -2.228266447782516479e-01 -2.467671036720275879e-01 -4.220909997820854187e-02 1.664843037724494934e-02 1.541748736053705215e-02 -8.750306069850921631e-02 -7.270306814461946487e-03 2.503717243671417236e-01 -2.782944142818450928e-01 1.799321919679641724e-01 -8.894579112529754639e-02 8.450780063867568970e-02 -1.502365171909332275e-01 -3.362188041210174561e-01 -1.411276906728744507e-01 6.750903278589248657e-02 -1.049195080995559692e-01
9.532587230205535889e-02 1.503058522939682007e-02 -1.806214004755020142e-01 -7.671222090721130371e-02 -1.563538908958435059e-01 -1.195344999432563782e-01 -3.647802770137786865e-01 -9.971415251493453979e-02 3.156612813472747803e-02 -5.523286759853363037e-02 -1.483175754547119141e-01 -2.826658785343170166e-01 -2.746615707874298096e-01 5.984628573060035706e-02 -8.610606193542480469e-02 1.200676262378692627e-01 -3.649474382400512695e-01 2.322811186313629150e-01 5.342148989439010620e-02 2.554687261581420898e-01 -1.562882959842681885e-01 -1.234363466501235962e-01 1.480777710676193237e-01 -1.186285018920898438e-01 -2.171354442834854126e-01 1.394134163856506348e-01 2.218747884035110474e-01 -1.006474643945693970e-01 -1.164479255676269531e-01 -1.117662340402603149e-01 -4.073535557836294174e-03 -2.840902805328369141e-01
7.881655544042587280e-02 5.810591951012611389e-02 1.177326291799545288e-01 3.751558363437652588e-01 2.354075759649276733e-02 -2.668705284595489502e-01 -1.674952358007431030e-01 -5.833229422569274902e-02 -4.819535464048385620e-02 -4.802974760532379150e-01 -5.234032124280929565e-02 -1.593992672860622406e-02 -9.776872396469116211e-02 1.502486914396286011e-01 -1.845398694276809692e-01 -3.998896181583404541e-01 -2.292129695415496826e-01 1.473959162831306458e-02 1.056040078401565552e-01 -2.217892557382583618e-02 3.137429431080818176e-02 -7.620345801115036011e-02 1.814930289983749390e-01 -1.463090181350708008e-01 1.959239393472671509e-01 5.148779228329658508e-02 -1.055801734328269958e-01 -1.712327450513839722e-01 -9.444471448659896851e-02 -1.873003840446472168e-01 5.915002431720495224e-03 -1.392728984355926514e-01
2.617782950401306152e-01 -4.278591573238372803e-01 1.726965904235839844e-01 7.663720101118087769e-02 -5.999694019556045532e-02 -1.877445541322231293e-02 -2.835280895233154297e-01 2.314131557941436768e-01 -2.130732238292694092e-01 -7.034026086330413818e-02 3.086154162883758545e-02 -1.605839133262634277e-01 -1.767432093620300293e-01 1.598834991455078125e-01 -3.783560916781425476e-02 -1.812992990016937256e-01 -1.149813011288642883e-01 1.222698315978050232e-01 1.337350159883499146e-01 -4.629004374146461487e-02 -8.148732781410217285e-02 4.384251683950424194e-02 1.741735786199569702e-01 1.121116336435079575e-03 9.426968544721603394e-02 -2.456285804510116577e-01 -1.977473944425582886e-01 -3.242705762386322021e-01 -5.113135650753974915e-02 -1.592855453491210938e-01 2.615337073802947998e-01 -9.833259135484695435e-02
3.033629059791564941e-01 -7.689929753541946411e-02 9.126938879489898682e-02 -2.254094779491424561e-01 -5.444972589612007141e-02 -1.717853099107742310e-01 -4.144045338034629822e-02 4.388618748635053635e-03 -3.967505320906639099e-02 2.440682202577590942e-01 -2.637422643601894379e-02 4.132312908768653870e-02 -2.696373164653778076e-01 2.475801408290863037e-01 2.657988853752613068e-02 -1.877043992280960083e-01 -1.569249182939529419e-01 4.784340783953666687e-02 6.295891851186752319e-02 -6.814278662204742432e-02 -1.652830839157104492e-01 3.401373699307441711e-02 1.094951853156089783e-01 -5.475131869316101074e-01 1.041509881615638733e-01 8.669179677963256836e-02 1.107429489493370056e-01 -1.279831081628799438e-01 -3.120655417442321777e-01 -2.175006866455078125e-01 -8.217363804578781128e-02 -3.182500228285789490e-02
8.639935404062271118e-02 -7.425875402987003326e-03 -1.169319525361061096e-01 -1.304164342582225800e-02 -1.117643937468528748e-01 -1.444164365530014038e-01 -2.842447161674499512e-01 -1.746687851846218109e-02 -6.916303187608718872e-03 4.826071858406066895e-02 -7.797843217849731445e-02 -1.584454923868179321e-01 -1.906881779432296753e-01 5.052010342478752136e-02 -1.334473956376314163e-02 1.705692559480667114e-01 -5.028135776519775391e-01 8.249347656965255737e-02 -2.194866724312305450e-02 1.825797706842422485e-01 -4.407601431012153625e-02 -1.040476560592651367e-01 5.086239427328109741e-02 -1.436657160520553589e-01 -3.060656487941741943e-01 9.662307053804397583e-02 3.682544529438018799e-01 -1.087085008621215820e-01 -7.338910549879074097e-02 -2.368000596761703491e-01 -1.118697822093963623e-01 -3.295225501060485840e-01
1.334438472986221313e-01 -2.944613993167877197e-01 -3.438074514269828796e-02 1.010528951883316040e-01 9.480204433202743530e-02 -1.157739609479904175e-01 -2.534064278006553650e-02 1.394010335206985474e-01 -6.550163775682449341e-02 2.748601436614990234e-01 1.913280934095382690e-01 -2.000419795513153076e-01 9.609308093786239624e-03 1.399029344320297241e-01 -6.050788238644599915e-02 -2.541584894061088562e-02 -2.171904742717742920e-01 -2.070717811584472656e-01 1.240104436874389648e-01 -9.762050211429595947e-02 2.116128951311111450e-01 -1.151186181232333183e-03 -7.984952628612518311e-02 -4.639176130294799805e-01 -7.672063261270523071e-02 9.824351966381072998e-02 1.454962044954299927e-01 -1.713228821754455566e-01 -2.414629012346267700e-01 -3.491067290306091309e-01 -9.406754374504089355e-02 1.573805660009384155e-01
7.730080187320709229e-02 -8.332719653844833374e-02 2.001069486141204834e-01 -1.957599073648452759e-02 -3.060765862464904785e-01 -8.123269304633140564e-03 -1.780243664979934692e-01 9.102602303028106689e-02 -4.395818710327148438e-02 -3.285143151879310608e-02 -1.519191116094589233e-01 -9.223362058401107788e-02 -2.011732757091522217e-01 3.581807017326354980e-02 2.922884374856948853e-02 -1.914975345134735107e-01 -2.188110351562500000e-01 3.589459508657455444e-02 2.351954579353332520e-01 -7.925261557102203369e-02 2.868368327617645264e-01 -1.651809923350811005e-02 4.184494316577911377e-01 -2.725071609020233154e-01 2.344260662794113159e-01 -8.428718894720077515e-02 1.598366349935531616e-02 -2.485673129558563232e-02 8.745980262756347656e-02 -2.594721019268035889e-01 -3.046697676181793213e-01 -1.601433157920837402e-01
2.731143236160278320e-01 -2.187394648790359497e-01 2.574475407600402832e-01 -1.770378351211547852e-01 -1.662862896919250488e-01 -4.649484902620315552e-02 -1.569846272468566895e-01 2.761613018810749054e-02 -2.039173841476440430e-01 -1.935173943638801575e-02 -1.445014961063861847e-03 8.692267537117004395e-02 6.430194713175296783e-03 1.492651924490928650e-02 -6.809588521718978882e-02 1.473308801651000977e-01 -9.573795646429061890e-02 -5.726642161607742310e-02 8.287288248538970947e-02 -4.806092381477355957e-02 3.771344423294067383e-01 1.911111176013946533e-01 3.242197930812835693e-01 -7.886865735054016113e-02 -5.278422683477401733e-02 6.964064203202724457e-03 -4.413754213601350784e-03 -4.125392138957977295e-01 -3.142028748989105225e-01 -2.144642472267150879e-01 4.768619686365127563e-02 -1.297989636659622192e-01
1.623691618442535400e-01 -4.143928885459899902e-01 1.823441982269287109e-01 1.998526901006698608e-01 6.871315091848373413e-02 7.664919644594192505e-02 -2.865161001682281494e-01 6.385339051485061646e-02 -1.884466409683227539e-01 -2.776385545730590820e-01 1.638526469469070435e-01 -1.245014667510986328e-01 -1.568621546030044556e-01 2.864077985286712646e-01 -1.882484555244445801e-01 -1.612913310527801514e-01 -2.446183413267135620e-01 8.871475607156753540e-02 -1.015356974676251411e-03 -8.285868167877197266e-02 1.527820229530334473e-01 2.359585613012313843e-01 -1.808779835700988770e-01 -1.488291621208190918e-01 9.145223349332809448e-02 -4.485800489783287048e-02 8.542181551456451416e-02 2.237015031278133392e-02 9.746551513671875000e-02 4.414278268814086914e-02 -1.981922090053558350e-01 -1.776675283908843994e-01
1.512703001499176025e-01 -2.492678165435791016e-01 3.835324943065643311e-02 -1.520172599703073502e-02 -1.386478096246719360e-01 -2.188907563686370850e-01 -2.163757830858230591e-01 2.569178044795989990e-01 -2.394321374595165253e-02 -8.801265805959701538e-02 -6.314583867788314819e-02 1.534946449100971222e-02 -2.044007331132888794e-01 4.511895179748535156e-01 -6.186407804489135742e-02 7.364979386329650879e-02 -1.921849846839904785e-01 2.052870839834213257e-01 1.791802644729614258e-01 2.354700267314910889e-01 1.538026705384254456e-02 1.157000437378883362e-01 -2.694681882858276367e-01 -3.119646199047565460e-02 8.627726882696151733e-02 2.580647915601730347e-02 -7.566918432712554932e-02 -4.794317483901977539e-02 -1.146874129772186279e-01 -9.845907241106033325e-02 1.393119096755981445e-01 -3.923586905002593994e-01
-3.571322560310363770e-02 -1.357257366180419922e-01 5.896715447306632996e-02 -3.390476107597351074e-01 -6.341806799173355103e-02 -1.012988463044166565e-01 -2.827120721340179443e-01 1.327168196439743042e-01 -1.658041775226593018e-01 -6.387913972139358521e-02 -1.622255146503448486e-01 -2.345493137836456299e-01 9.382655844092369080e-03 1.524243205785751343e-01 7.173622399568557739e-02 -1.610909700393676758e-01 -5.341094359755516052e-02 4.591576382517814636e-02 1.052866801619529724e-01 6.848133355379104614e-02 -9.046197682619094849e-02 -2.678735256195068359e-01 2.790136337280273438e-01 -4.226745665073394775e-01 2.234279513359069824e-01 1.922839321196079254e-02 1.180128082633018494e-01 -1.539645642042160034e-01 -7.495412230491638184e-02 -2.109212726354598999e-01 -1.020235642790794373e-01 -2.776966989040374756e-01
1.041059195995330811e-01 -1.173444762825965881e-01 1.849491298198699951e-01 2.804273068904876709e-01 -2.344041168689727783e-01 6.106716021895408630e-02 -2.135963886976242065e-01 1.069658920168876648e-01 -2.521262168884277344e-01 -5.157721415162086487e-02 -1.328669041395187378e-01 -4.445794969797134399e-02 6.358772516250610352e-02 -2.253228100016713142e-03 -3.504554741084575653e-03 -1.686661988496780396e-01 -5.839341506361961365e-02 2.659666351974010468e-02 7.835946232080459595e-02 -1.236110627651214600e-01 -1.305802632123231888e-02 -2.038618624210357666e-01 -6.467761844396591187e-02 -1.495854705572128296e-01 -2.418883889913558960e-02 1.446260511875152588e-01 2.956704199314117432e-01 -3.489063382148742676e-01 -4.950667321681976318e-01 8.996304124593734741e-02 -2.172929346561431885e-01 5.961907655000686646e-02
4.546592831611633301e-01 -1.586702018976211548e-01 2.174388170242309570e-01 -1.097251027822494507e-01 4.203151166439056396e-02 -1.776602119207382202e-01 9.782763663679361343e-04 -1.468524336814880371e-01 1.736664921045303345e-01 -5.025137215852737427e-02 1.244208887219429016e-01 -1.232721954584121704e-01 -1.332532763481140137e-01 1.135107502341270447e-01 -4.299941286444664001e-02 -2.012458294630050659e-01 -2.916920781135559082e-01 -6.107474118471145630e-02 4.209320992231369019e-02 1.244385167956352234e-02 -1.325286179780960083e-01 1.231705620884895325e-01 1.263381689786911011e-01 -2.474706023931503296e-01 -7.260128855705261230e-02 -2.495171874761581421e-01 -7.837117463350296021e-02 -3.057398498058319092e-01 -2.751216106116771698e-02 -2.118157297372817993e-01 7.962896674871444702e-02 -3.126498758792877197e-01
-4.108179360628128052e-02 -7.694017887115478516e-02 -1.355486363172531128e-01 2.096646577119827271e-01 -2.422094196081161499e-01 1.306532919406890869e-01 -4.686921462416648865e-02 2.190794795751571655e-01 6.651499122381210327e-02 8.364226669073104858e-02 1.230339333415031433e-01 -1.822569072246551514e-01 -3.193756639957427979e-01 4.297886490821838379e-01 1.333013921976089478e-01 6.811326742172241211e-02 -1.670622527599334717e-01 1.581588089466094971e-01 2.574628293514251709e-01 5.172298476099967957e-02 -1.446162164211273193e-01 -2.232035994529724121e-01 8.872327953577041626e-02 -2.202490866184234619e-01 -1.418529450893402100e-01 1.170047521591186523e-01 1.605301052331924438e-01 -1.026331037282943726e-01 -3.682329505681991577e-02 -2.481120079755783081e-01 -2.187377810478210449e-01 -7.314029335975646973e-02
-1.099132448434829712e-01 -1.665817499160766602e-01 -1.908034086227416992e-02 2.212018966674804688e-01 1.290858630090951920e-02 1.101927757263183594e-01 -1.205457076430320740e-01 4.616576433181762695e-02 1.187358945608139038e-01 1.846197545528411865e-01 7.481211423873901367e-02 -2.791213691234588623e-01 -2.229454368352890015e-01 4.694837033748626709e-01 1.591422706842422485e-01 1.719870120286941528e-01 -1.121300160884857178e-01 1.421976983547210693e-01 1.409367620944976807e-01 1.476464569568634033e-01 6.697041541337966919e-02 -1.599775403738021851e-01 1.317039579153060913e-01 -3.176217973232269287e-01 -6.171734631061553955e-02 -5.473292991518974304e-02 2.444930970668792725e-01 -2.615935802459716797e-01 -2.187418192625045776e-01 -4.276081547141075134e-02 1.214720755815505981e-01 -5.460716411471366882e-02
-3.614043816924095154e-02 -1.825440227985382080e-01 2.955828420817852020e-02 8.418276906013488770e-02 -1.390401422977447510e-01 1.533826440572738647e-01 -2.517770826816558838e-01 2.192133851349353790e-02 -2.580279111862182617e-01 1.456925570964813232e-01 -2.210835181176662445e-02 1.439011991024017334e-01 1.122843567281961441e-02 4.702087342739105225e-01 3.405310213565826416e-03 -6.810302287340164185e-02 -2.412345260381698608e-01 1.532720327377319336e-01 -7.943307608366012573e-02 -5.265876278281211853e-02 5.733329802751541138e-02 6.948531419038772583e-02 2.381453812122344971e-01 -4.062024950981140137e-01 -6.133010983467102051e-02 -2.210420221090316772e-01 2.791960835456848145e-01 -1.352709084749221802e-01 -1.993702799081802368e-01 7.668355107307434082e-02 1.139253750443458557e-02 -2.410526946187019348e-02
-9.136933833360671997e-02 -1.762235611677169800e-01 1.103385239839553833e-01 1.977340131998062134e-01 -1.058962494134902954e-01 -3.990794420242309570e-01 6.076966598629951477e-02 -7.347504049539566040e-02 -2.252068072557449341e-01 -3.241605758666992188e-01 -5.364096909761428833e-02 -2.363657578825950623e-02 5.657819285988807678e-02 2.941954731941223145e-01 -1.928596049547195435e-01 -1.010671928524971008e-01 -2.277154475450515747e-01 6.129555404186248779e-03 -1.061161383986473083e-01 -3.079798538237810135e-03 -1.245184466242790222e-01 7.058389484882354736e-02 2.412209957838058472e-01 -3.594138622283935547e-01 -1.540745943784713745e-01 2.243079096078872681e-01 3.884854540228843689e-02 -2.190236598253250122e-01 -8.708832412958145142e-02 -1.082561761140823364e-01 -1.323446184396743774e-01 4.461520910263061523e-02
2.766520977020263672e-01 2.436851337552070618e-02 1.950812190771102905e-01 -1.963671594858169556e-01 -2.281495369970798492e-02 -3.441041409969329834e-01 -1.901399046182632446e-01 3.774954006075859070e-02 2.860733307898044586e-02 2.416627109050750732e-01 1.652733236551284790e-02 -1.409054398536682129e-01 -6.251773238182067871e-02 1.936427801847457886e-01 8.242869377136230469e-02 -2.202908992767333984e-01 -2.822615206241607666e-01 1.404153555631637573e-01 -8.912945538759231567e-02 -1.915500126779079437e-02 -1.232011988759040833e-01 -1.502075195312500000e-01 1.791093200445175171e-01 -4.579315483570098877e-01 1.155544668436050415e-01 -2.419656608253717422e-03 4.194419365376234055e-03 -1.873689144849777222e-01 -2.354209721088409424e-01 -1.030240803956985474e-01 -2.433874458074569702e-02 -1.064759865403175354e-01
8.230803906917572021e-02 6.994452327489852905e-02 -7.556229829788208008e-02 2.250552922487258911e-02 -4.729187116026878357e-02 6.629064679145812988e-02 -2.938057184219360352e-01 8.784542232751846313e-02 -6.613820791244506836e-02 1.157648935914039612e-01 1.587343215942382812e-02 -1.493699103593826294e-01 -3.102430105209350586e-01 1.358220577239990234e-01 1.654910445213317871e-01 1.936990320682525635e-01 -4.769885540008544922e-01 2.171445041894912720e-01 -5.893792957067489624e-02 1.936227828264236450e-01 -5.600054562091827393e-02 -9.583228826522827148e-02 5.599881708621978760e-02 -2.061449289321899414e-01 -3.067360520362854004e-01 1.880076378583908081e-01 9.041529148817062378e-02 -1.930965185165405273e-01 -1.137253493070602417e-01 -1.128491461277008057e-01 -1.177353188395500183e-01 -2.710970044136047363e-01
-4.565088450908660889e-02 -5.223831534385681152e-02 -5.072624236345291138e-02 8.047853410243988037e-02 2.194389849901199341e-01 -1.997881382703781128e-01 2.831356413662433624e-02 1.454374194145202637e-01 -2.232679128646850586e-01 -1.432808339595794678e-01 -2.500931359827518463e-02 4.191027954220771790e-02 -1.379337161779403687e-01 -1.506564766168594360e-01 -4.780339077115058899e-03 -1.217470765113830566e-01 -2.475319951772689819e-01 1.162860393524169922e-01 1.932114660739898682e-01 2.807643413543701172e-01 2.559351027011871338e-01 2.091711610555648804e-01 2.842791676521301270e-01 -2.290435135364532471e-01 -2.624447271227836609e-02 -2.161764353513717651e-01 3.353700786828994751e-02 -1.829994767904281616e-01 -2.660863995552062988e-01 -3.016746938228607178e-01 -1.909271776676177979e-01 -1.816722899675369263e-01
4.321465268731117249e-02 -3.243543207645416260e-01 -6.715588271617889404e-02 -2.508072257041931152e-01 -4.072037711739540100e-02 3.379170596599578857e-02 -3.636925816535949707e-01 1.410594135522842407e-01 1.791105121374130249e-01 -1.883438974618911743e-01 1.252317726612091064e-01 -1.335218846797943115e-01 -2.200123816728591919e-01 1.743625849485397339e-01 -1.567230522632598877e-01 -1.633578166365623474e-02 -3.432929217815399170e-01 6.069718301296234131e-02 7.940237224102020264e-02 2.016230113804340363e-02 -3.037872351706027985e-02 -3.836132958531379700e-02 3.599314391613006592e-01 -1.203566044569015503e-01 1.968784779310226440e-01 -1.296178996562957764e-01 2.623476684093475342e-01 -2.356496453285217285e-01 -2.261787280440330505e-02 1.077439635992050171e-02 -7.673022150993347168e-02 6.877677887678146362e-02
4.782675206661224365e-02 -1.950187385082244873e-01 -4.524111747741699219e-02 1.419815272092819214e-01 -3.446650803089141846e-01 -2.218552231788635254e-01 -1.777409017086029053e-01 1.289025414735078812e-03 -1.577361524105072021e-01 6.169580668210983276e-02 -1.023984104394912720e-01 -2.033156007528305054e-01 -2.174615114927291870e-01 -8.187576383352279663e-02 -9.008097648620605469e-02 -2.144744247198104858e-01 -9.250299632549285889e-02 2.777498401701450348e-02 1.061069741845130920e-01 2.868437767028808594e-02 1.578457355499267578e-01 5.000401660799980164e-02 1.088485121726989746e-01 -1.303411126136779785e-01 3.609451353549957275e-01 1.887745223939418793e-03 -1.896832138299942017e-01 -1.603837162256240845e-01 6.036375463008880615e-02 -4.396580755710601807e-01 -2.849175333976745605e-01 -3.847040235996246338e-02
1.185600161552429199e-01 -3.892389237880706787e-01 1.085614636540412903e-01 7.974372059106826782e-02 1.609160453081130981e-01 3.533669281750917435e-03 -3.069459497928619385e-01 -1.152157634496688843e-01 -2.395221590995788574e-01 -1.219888776540756226e-01 1.344029456377029419e-01 -1.022490337491035461e-01 -2.865154743194580078e-01 -8.559180051088333130e-02 -1.727880723774433136e-02 -3.215940892696380615e-01 -1.173449829220771790e-01 1.308471560478210449e-01 1.792380660772323608e-01 -2.198950201272964478e-02 -2.008280530571937561e-02 1.249301210045814514e-01 -2.426211684942245483e-01 -1.593705415725708008e-01 -1.135810557752847672e-02 1.941612213850021362e-01 1.773409545421600342e-01 -1.356145739555358887e-01 -2.128175646066665649e-02 -2.550068795680999756e-01 -2.615368664264678955e-01 -6.048532947897911072e-02
-1.600988805294036865e-01 -3.615075722336769104e-02 1.595329344272613525e-01 5.888871476054191589e-02 -6.244131177663803101e-02 -4.874152690172195435e-02 -9.006012231111526489e-02 6.150969862937927246e-02 -3.160052001476287842e-01 -1.452070772647857666e-01 1.355284303426742554e-01 -1.142643466591835022e-01 1.408152431249618530e-01 -3.160259500145912170e-02 -1.761203282512724400e-03 2.293536216020584106e-01 -4.361893534660339355e-01 -2.178867459297180176e-01 1.000186651945114136e-01 -1.288706511259078979e-01 3.685196628794074059e-03 -8.076789230108261108e-02 1.121509522199630737e-01 -4.500804245471954346e-01 1.469568908214569092e-01 7.093893736600875854e-02 5.095217004418373108e-02 -3.022165596485137939e-01 -2.505203783512115479e-01 -1.388817727565765381e-01 -9.786696732044219971e-02 -4.416736587882041931e-02
3.420812636613845825e-02 -6.970838457345962524e-02 -8.902309089899063110e-02 -1.541876196861267090e-01 -2.435846328735351562e-01 -1.366619765758514404e-01 -4.446176290512084961e-01 2.571541666984558105e-01 1.023195311427116394e-01 -6.021061539649963379e-02 8.461217582225799561e-02 -4.384476691484451294e-02 7.448618859052658081e-02 2.580669522285461426e-01 -2.043230980634689331e-01 1.810277998447418213e-01 -2.633087635040283203e-01 3.049544394016265869e-01 -6.506064534187316895e-02 -5.600615404546260834e-03 -1.267895218916237354e-03 8.141871541738510132e-02 1.468135565519332886e-01 -9.949179738759994507e-02 3.399522230029106140e-02 -8.343051373958587646e-02 5.588638782501220703e-02 -2.869480848312377930e-01 -2.245879173278808594e-01 3.995120152831077576e-02 -6.652247160673141479e-02 -3.096616268157958984e-01
7.429729402065277100e-02 -1.316653341054916382e-01 -1.222621649503707886e-02 1.151268184185028076e-01 -4.175018072128295898e-01 -7.828345894813537598e-02 5.900182947516441345e-02 1.065901890397071838e-01 -2.834990322589874268e-01 -2.620863914489746094e-01 1.505395025014877319e-01 -8.845692873001098633e-02 -3.277180790901184082e-01 1.079014688730239868e-02 3.581332787871360779e-02 -3.399317860603332520e-01 2.033192198723554611e-03 1.717170476913452148e-01 1.765605658292770386e-01 -5.527596920728683472e-02 2.617242932319641113e-01 -6.501010060310363770e-02 1.604360044002532959e-01 1.038912907242774963e-01 1.381487399339675903e-01 -2.758997678756713867e-01 1.633053869009017944e-01 -1.184349432587623596e-01 -1.944643706083297729e-01 -4.580478370189666748e-02 -1.226061955094337463e-01 -2.711648866534233093e-02
1.960359662771224976e-01 -1.626850664615631104e-02 2.968633174896240234e-01 -5.742279440164566040e-02 -1.300324052572250366e-01 9.585911408066749573e-03 -1.090593859553337097e-01 -8.760897070169448853e-02 1.911089718341827393e-01 -6.771197170019149780e-02 3.418078646063804626e-02 -3.384061455726623535e-01 -1.074808463454246521e-01 2.697562575340270996e-01 -2.842289805412292480e-01 -1.895628273487091064e-01 -1.655874699354171753e-01 -3.570885583758354187e-02 2.530768811702728271e-01 -9.257046133279800415e-02 -1.260261386632919312e-01 1.338626891374588013e-01 2.104314118623733521e-01 -6.834260374307632446e-02 -1.049093380570411682e-01 -1.100728809833526611e-01 -5.347982048988342285e-02 -3.055772483348846436e-01 -4.994339868426322937e-02 -2.258831113576889038e-01 -1.233170367777347565e-02 -3.440648615360260010e-01
2.762915790081024170e-01 -3.755651414394378662e-01 1.689607501029968262e-01 -8.580641448497772217e-02 -1.935716569423675537e-01 -2.756287343800067902e-02 1.790381968021392822e-02 -8.060012012720108032e-02 -1.765912324190139771e-01 1.987739354372024536e-01 -1.531265527009963989e-01 -2.588760107755661011e-02 -2.711359038949012756e-02 1.973392665386199951e-01 -1.267044544219970703e-01 4.156141355633735657e-02 -5.946800857782363892e-02 4.292356222867965698e-02 4.633422195911407471e-02 -9.639514237642288208e-02 2.021655142307281494e-01 2.157461196184158325e-01 2.520048916339874268e-01 -1.589436531066894531e-01 -1.614108085632324219e-01 2.627528645098209381e-02 3.818923607468605042e-02 -4.544982314109802246e-01 -2.896924614906311035e-01 -1.566190421581268311e-01 -6.244450807571411133e-02 -9.621842950582504272e-02
1.711645722389221191e-01 -8.853217959403991699e-02 2.231040745973587036e-01 2.869299650192260742e-01 -2.253904044628143311e-01 -7.603890448808670044e-02 -2.330215126276016235e-01 3.930223286151885986e-01 1.219293698668479919e-01 9.858256578445434570e-02 -7.892422378063201904e-02 3.459766507148742676e-02 -2.827261388301849365e-01 -3.017389448359608650e-03 -1.688034087419509888e-01 -8.117789030075073242e-02 -2.647471427917480469e-01 -8.508159220218658447e-02 2.480535954236984253e-02 -2.382155805826187134e-01 1.317090094089508057e-01 9.580727666616439819e-02 2.407091557979583740e-01 -2.703587114810943604e-01 -8.167609572410583496e-02 -6.689843535423278809e-02 4.829282115679234266e-04 -2.381775826215744019e-01 1.048296615481376648e-01 -5.798420682549476624e-02 2.066198736429214478e-01 -3.466947749257087708e-02
-5.472053587436676025e-02 -6.369796395301818848e-02 1.315301954746246338e-01 -1.369860321283340454e-01 1.478284448385238647e-01 -1.084654107689857483e-01 -3.901084959506988525e-01 2.968446910381317139e-02 -7.247382402420043945e-02 -1.516736000776290894e-01 -2.896581962704658508e-02 -2.539523243904113770e-01 -1.423246562480926514e-01 6.554890424013137817e-02 -7.293106615543365479e-02 -2.619187533855438232e-01 -1.959136277437210083e-01 -6.132045015692710876e-02 5.685222893953323364e-02 2.372872829437255859e-01 -2.964150346815586090e-02 -1.318614184856414795e-01 4.211886823177337646e-01 -2.264422774314880371e-01 1.865406483411788940e-01 3.264198079705238342e-02 -7.373517751693725586e-02 -2.699247002601623535e-01 -2.015074789524078369e-01 8.591053634881973267e-02 -1.866605430841445923e-01 -1.803564876317977905e-01
1.137593686580657959e-01 -1.344866901636123657e-01 3.292584717273712158e-01 2.061099857091903687e-01 -2.940959930419921875e-01 -2.450172975659370422e-02 -2.888128161430358887e-01 2.973580658435821533e-01 2.215301990509033203e-01 -2.708513289690017700e-02 -1.996584385633468628e-01 -3.244696557521820068e-02 -2.280766963958740234e-01 -3.548391535878181458e-02 -2.084608227014541626e-01 -2.837839350104331970e-02 -2.328530400991439819e-01 -1.729313433170318604e-01 1.852386631071567535e-02 -1.911645382642745972e-01 -3.811918571591377258e-02 5.912227556109428406e-02 6.822585314512252808e-02 -3.768140375614166260e-01 -5.447344481945037842e-02 -1.206741034984588623e-01 -1.231888309121131897e-01 -2.332017570734024048e-01 -9.036466479301452637e-02 -4.444332793354988098e-02 1.632346026599407196e-02 2.805249765515327454e-02
[truncated: 3,284,693 more chars]
