# Supplementary material for: The Language of Innovation
Source: PLoS One. 2020 Apr 30;15(4):e0230107. doi: 10.1371/journal.pone.0230107 (PMC7194493; doi:10.1371/journal.pone.0230107)
Supplement: S18 File — (GZ) [file pone.0230107.s018.tar.gz › 1996-2000/V2Run_28_VS_4500_embeddings1996-2000ED32.txt]

9.272132813930511475e-02 -2.311430275440216064e-01 2.133324742317199707e-01 7.297372817993164062e-02 2.045578360557556152e-01 2.864129543304443359e-01 1.749690324068069458e-01 -1.766123473644256592e-01 4.885852336883544922e-02 1.054316237568855286e-01 1.646351218223571777e-01 -7.087747752666473389e-02 -2.442318946123123169e-01 -6.298796087503433228e-02 2.309643328189849854e-01 4.599484056234359741e-02 5.406801402568817139e-02 1.311586946249008179e-01 -3.141682446002960205e-01 -1.633571237325668335e-01 -7.316979765892028809e-02 -3.981709182262420654e-01 -1.541119515895843506e-01 1.483772248029708862e-01 1.915321126580238342e-02 1.342927217483520508e-01 8.670246601104736328e-02 -3.132784068584442139e-01 2.111213654279708862e-01 1.061087697744369507e-01 3.553146123886108398e-02 -2.049236558377742767e-02
1.117275506258010864e-01 -2.366048246622085571e-01 1.363309472799301147e-01 -8.829397708177566528e-02 -3.056790828704833984e-01 1.468070000410079956e-01 -2.012677304446697235e-02 -2.403102517127990723e-01 -2.194908857345581055e-01 1.685572117567062378e-01 -1.154534369707107544e-01 5.858597904443740845e-02 -3.080176413059234619e-01 1.809249445796012878e-02 7.133588194847106934e-02 1.709601283073425293e-01 -6.170295178890228271e-03 6.784766912460327148e-02 -1.287864893674850464e-01 1.308403611183166504e-01 6.665612012147903442e-02 -3.331084251403808594e-01 -3.234384953975677490e-01 -8.114987052977085114e-03 1.020023319870233536e-02 2.421110123395919800e-01 2.980436086654663086e-01 -1.630062013864517212e-01 3.040337376296520233e-02 -1.675002574920654297e-01 -2.005555182695388794e-01 -8.593002706766128540e-02
-9.538920223712921143e-02 -2.281824350357055664e-01 -1.377911567687988281e-01 -1.489318162202835083e-01 1.313821226358413696e-01 -2.037697285413742065e-02 7.688833028078079224e-02 -2.769090831279754639e-01 -9.300293028354644775e-02 2.501534819602966309e-01 7.681919261813163757e-03 6.466735899448394775e-02 -2.884253561496734619e-01 -8.654763549566268921e-02 2.804925441741943359e-01 1.976362019777297974e-01 2.470491267740726471e-02 -1.301570981740951538e-01 -2.476257830858230591e-01 7.434331625699996948e-02 -1.217580065131187439e-01 -1.758738905191421509e-01 -2.736738026142120361e-01 1.953565776348114014e-01 -3.100398480892181396e-01 1.247916370630264282e-02 9.145048260688781738e-02 -2.280194610357284546e-01 7.822320610284805298e-02 -9.674784541130065918e-02 2.758922278881072998e-01 1.485593169927597046e-01
1.681620925664901733e-01 -2.002817094326019287e-01 -4.978528618812561035e-02 1.653954982757568359e-01 2.697648666799068451e-02 7.409491389989852905e-02 2.157946527004241943e-01 4.318142682313919067e-02 -2.462524324655532837e-01 1.128786280751228333e-01 2.209984213113784790e-01 -2.299519777297973633e-01 -3.016359508037567139e-01 -1.123626437038183212e-02 1.810753196477890015e-01 4.141567274928092957e-02 1.540192216634750366e-01 1.209706887602806091e-01 -5.390238761901855469e-02 -2.104601562023162842e-01 1.152560859918594360e-01 1.802614144980907440e-02 -3.053152561187744141e-01 -3.184572160243988037e-01 7.431951165199279785e-02 1.989875435829162598e-01 -1.643839180469512939e-01 -2.414107918739318848e-01 2.678410336375236511e-02 2.731436789035797119e-01 1.129442229866981506e-01 1.846962124109268188e-01
1.725100353360176086e-02 -1.712340563535690308e-01 -1.424947232007980347e-01 1.006449460983276367e-01 3.031200915575027466e-02 1.851174682378768921e-01 3.644871115684509277e-01 -1.959840208292007446e-01 -5.733959004282951355e-02 -5.053025484085083008e-02 1.955651640892028809e-01 1.284748464822769165e-01 -2.888524830341339111e-01 1.924600452184677124e-02 2.102488465607166290e-02 2.305383235216140747e-01 -2.954248897731304169e-02 -3.789093345403671265e-02 -7.263124734163284302e-02 -5.338604748249053955e-02 3.926402330398559570e-02 -3.934669494628906250e-01 -3.629017472267150879e-01 6.567682325839996338e-02 -2.766501903533935547e-01 3.504258394241333008e-02 -2.908746600151062012e-01 -4.507885128259658813e-02 6.436122581362724304e-03 -6.931057572364807129e-02 2.204738557338714600e-01 1.218606680631637573e-01
-2.228502370417118073e-02 -1.793741434812545776e-01 -1.042973026633262634e-01 4.547231644392013550e-02 8.577567338943481445e-02 2.819944322109222412e-01 1.465742290019989014e-01 -1.993954777717590332e-01 6.128018349409103394e-02 2.392782270908355713e-01 2.012510597705841064e-01 1.777224242687225342e-01 -3.218280971050262451e-01 5.007904395461082458e-02 3.149903938174247742e-02 3.612823784351348877e-01 2.098639160394668579e-01 1.274220496416091919e-01 -1.995786875486373901e-01 1.495438665151596069e-01 2.960339486598968506e-01 -2.573802173137664795e-01 -1.576501280069351196e-01 -6.406237930059432983e-02 -2.929239571094512939e-01 2.098384127020835876e-02 2.412689663469791412e-02 -4.121121484786272049e-03 8.172385394573211670e-02 5.201342329382896423e-02 1.843210011720657349e-01 -7.229089736938476562e-03
-2.565047144889831543e-01 -2.824935615062713623e-01 -1.999963819980621338e-01 1.328292936086654663e-01 1.760898716747760773e-02 1.662064939737319946e-01 1.244756020605564117e-02 -3.153098821640014648e-01 -2.226057797670364380e-01 -1.329000145196914673e-01 1.318581104278564453e-01 2.039977349340915680e-02 -2.546470463275909424e-01 -1.189665775746107101e-02 -1.947025582194328308e-02 2.119795978069305420e-01 2.001449167728424072e-01 1.407308597117662430e-02 -3.158213794231414795e-01 2.497598975896835327e-01 8.200006932020187378e-02 -1.109394058585166931e-02 -1.643152236938476562e-01 -1.595716476440429688e-01 -2.010057568550109863e-01 9.115640819072723389e-02 -4.461921751499176025e-02 -8.967997878789901733e-02 1.311400085687637329e-01 1.572436988353729248e-01 2.094204425811767578e-01 2.602225542068481445e-01
7.828308641910552979e-02 -2.942112684249877930e-01 -2.481385618448257446e-01 1.390102654695510864e-01 5.276903882622718811e-02 3.230400756001472473e-02 -6.114114075899124146e-02 -2.003548741340637207e-01 -7.437362335622310638e-03 -1.833651065826416016e-01 1.389450728893280029e-01 1.137349829077720642e-01 -3.368993401527404785e-01 -1.332535892724990845e-01 5.260540917515754700e-02 2.022619545459747314e-01 2.463219463825225830e-01 4.049311950802803040e-02 -1.265507787466049194e-01 2.078785747289657593e-02 2.635558545589447021e-01 -2.251871079206466675e-01 -1.034692004323005676e-01 2.689730226993560791e-01 -3.627893030643463135e-01 4.953075200319290161e-03 8.935097604990005493e-02 -1.353492736816406250e-01 1.668090671300888062e-01 -8.425217866897583008e-02 2.775202691555023193e-02 2.494590431451797485e-01
-9.504442662000656128e-02 -1.615043915808200836e-02 1.111221686005592346e-01 6.133186444640159607e-02 5.593203380703926086e-02 6.765204668045043945e-02 4.649862274527549744e-02 -1.408382952213287354e-01 -3.712516129016876221e-01 -7.352979481220245361e-02 6.830258062109351158e-04 1.087800636887550354e-01 -2.647434175014495850e-01 -9.092910587787628174e-02 -3.975658863782882690e-02 2.868395447731018066e-01 1.657497882843017578e-01 -1.158302277326583862e-01 1.293741762638092041e-01 2.533431909978389740e-02 -4.044981300830841064e-02 -1.133684590458869934e-01 -3.843308985233306885e-01 -1.617722958326339722e-01 -4.124031662940979004e-01 2.160802781581878662e-01 1.398715823888778687e-01 -2.633354067802429199e-01 1.550055742263793945e-01 -1.359206289052963257e-01 -7.362391054630279541e-02 1.654510498046875000e-01
6.441678851842880249e-02 -1.133391037583351135e-01 -2.345987856388092041e-01 -1.024292781949043274e-01 5.877561867237091064e-02 1.096812188625335693e-01 -1.003249809145927429e-01 -1.789850592613220215e-01 -2.004653811454772949e-01 -5.542805418372154236e-02 1.081865057349205017e-01 -3.477530777454376221e-01 -3.282976150512695312e-01 -6.065845489501953125e-03 -1.616489514708518982e-02 9.856940805912017822e-02 2.253354340791702271e-01 1.564033478498458862e-01 -1.780653297901153564e-01 -2.848443686962127686e-01 7.754500955343246460e-02 -2.627156376838684082e-01 6.925924215465784073e-03 -9.372113645076751709e-02 2.077900618314743042e-01 2.434757500886917114e-01 5.987244192510843277e-03 -1.447364538908004761e-01 2.028346657752990723e-01 8.926244825124740601e-02 1.408088505268096924e-01 3.191835582256317139e-01
-2.089770436286926270e-01 -1.909302920103073120e-01 -1.743815392255783081e-01 -2.350343018770217896e-01 5.977215990424156189e-02 1.090554073452949524e-01 3.559624031186103821e-02 -3.987071216106414795e-01 5.473370663821697235e-03 -1.483599245548248291e-01 2.424371838569641113e-01 1.366690397262573242e-01 -3.199423551559448242e-01 -2.448207587003707886e-01 -3.393199294805526733e-02 1.786990761756896973e-01 2.822259068489074707e-02 -7.444502320140600204e-03 -1.418242603540420532e-01 -6.829201430082321167e-02 4.257212858647108078e-03 -9.548477828502655029e-02 -2.505281865596771240e-01 2.951100654900074005e-02 -1.591190844774246216e-01 2.616691291332244873e-01 1.640277951955795288e-01 -8.450538665056228638e-02 -4.940589424222707748e-03 -4.296852648258209229e-02 3.254518210887908936e-01 1.720985025167465210e-01
-2.966524660587310791e-01 -3.509131371974945068e-01 -3.771981224417686462e-02 1.335107088088989258e-01 -7.445286959409713745e-02 1.291578561067581177e-01 -1.294538727961480618e-03 -2.724981606006622314e-01 -7.997768372297286987e-02 6.264962255954742432e-02 1.918043941259384155e-01 1.810261309146881104e-01 -2.222471833229064941e-01 -6.875358521938323975e-02 4.566311836242675781e-02 2.511777579784393311e-01 3.215837106108665466e-02 1.280490010976791382e-01 -3.341674506664276123e-01 -2.493648044764995575e-02 1.019536480307579041e-01 -3.696764707565307617e-01 -5.165902897715568542e-02 4.967785999178886414e-02 -2.182640284299850464e-01 6.393850594758987427e-02 4.196263104677200317e-02 2.215505205094814301e-02 2.397928833961486816e-01 1.525293476879596710e-02 1.589155197143554688e-01 2.346737682819366455e-01
9.895577281713485718e-02 3.378155454993247986e-02 -3.350440785288810730e-02 -1.955866254866123199e-02 5.211810767650604248e-02 1.276200711727142334e-01 3.577073663473129272e-02 -1.245872899889945984e-01 -8.643513172864913940e-02 -1.006257720291614532e-02 -8.413486927747726440e-02 -4.647701606154441833e-02 -4.408087432384490967e-01 1.699808090925216675e-01 -7.769414782524108887e-02 2.236664444208145142e-01 1.138263717293739319e-01 -8.705218136310577393e-02 -2.671519815921783447e-01 -7.279537618160247803e-02 9.966944158077239990e-02 -2.546980082988739014e-01 -1.556577980518341064e-01 -1.664962023496627808e-01 -1.527123153209686279e-01 8.075173199176788330e-02 2.660159170627593994e-01 -3.735378384590148926e-02 2.804383933544158936e-01 -1.410304903984069824e-01 -5.282613635063171387e-02 4.779018759727478027e-01
-7.427196949720382690e-02 -2.254685163497924805e-01 2.119326293468475342e-01 6.393951922655105591e-02 -4.850190505385398865e-02 4.741421900689601898e-03 8.407825976610183716e-02 -1.488312054425477982e-02 -3.574044406414031982e-01 1.644829213619232178e-01 6.914994865655899048e-02 3.340661898255348206e-02 -1.626170128583908081e-01 8.522863686084747314e-02 -5.039782077074050903e-02 -5.254725739359855652e-02 5.668376386165618896e-02 -4.489618912339210510e-02 -2.079592943191528320e-01 7.026159763336181641e-02 -6.237732991576194763e-02 -5.653012990951538086e-01 -1.214705482125282288e-01 -1.757322624325752258e-02 -1.747998595237731934e-01 -6.528339534997940063e-02 2.809818387031555176e-01 -2.947198450565338135e-01 3.628629073500633240e-02 -1.233828738331794739e-01 -1.453057955950498581e-02 2.756216824054718018e-01
6.780564039945602417e-02 -1.481929868459701538e-01 -4.601638391613960266e-02 -1.289224475622177124e-01 -9.311571717262268066e-02 2.702930569648742676e-01 1.931788921356201172e-01 1.962262988090515137e-01 -2.997417747974395752e-01 1.421153098344802856e-01 1.984808743000030518e-01 1.210647746920585632e-01 -3.002874553203582764e-01 -1.117412820458412170e-01 1.127059534192085266e-01 3.172979950904846191e-01 -1.682884618639945984e-02 2.408269234001636505e-02 -5.018645897507667542e-04 2.108999341726303101e-01 -1.238468736410140991e-01 -3.021264374256134033e-01 -2.142550647258758545e-01 1.419027000665664673e-01 1.706663072109222412e-01 1.706649512052536011e-01 -2.290746755897998810e-02 2.215421497821807861e-01 2.541723847389221191e-01 4.703096672892570496e-02 1.079033687710762024e-01 1.126871556043624878e-01
-1.520849168300628662e-01 -2.413273006677627563e-01 -2.077579647302627563e-01 1.259843856096267700e-01 -2.494516372680664062e-01 2.262484729290008545e-01 -4.176178947091102600e-02 -1.643477827310562134e-01 -1.087211221456527710e-01 -2.147019468247890472e-02 1.260356158018112183e-01 -4.239044152200222015e-03 -4.992490410804748535e-01 -1.452473402023315430e-01 1.272598654031753540e-01 1.600272059440612793e-01 2.068109363317489624e-01 9.666503965854644775e-02 3.283198177814483643e-02 -1.974090002477169037e-02 -1.296344846487045288e-01 -5.292068794369697571e-02 -9.227289818227291107e-03 7.545831147581338882e-03 -4.161164164543151855e-01 -8.934150636196136475e-02 -3.181193256750702858e-03 3.555357083678245544e-02 1.081312149763107300e-01 3.114896826446056366e-02 9.994822740554809570e-02 3.141674399375915527e-01
2.623620927333831787e-01 -1.886799484491348267e-01 -1.853193044662475586e-01 -2.042143940925598145e-01 -1.743489056825637817e-01 2.258807718753814697e-01 1.172631159424781799e-01 -2.551092207431793213e-01 -4.628535360097885132e-02 2.083929479122161865e-01 1.934916675090789795e-01 -4.328553378582000732e-01 -1.985397338867187500e-01 -4.322920460253953934e-03 -3.384814411401748657e-02 1.243039816617965698e-01 1.437361687421798706e-01 1.897670328617095947e-01 3.231512010097503662e-02 -4.351012036204338074e-02 1.567120999097824097e-01 -2.173485010862350464e-01 -6.875637918710708618e-02 1.072774454951286316e-02 2.101473510265350342e-02 1.854139268398284912e-01 -5.887542292475700378e-02 -2.040300667285919189e-01 2.757698893547058105e-01 -2.978667244315147400e-02 -4.243866726756095886e-02 1.948312371969223022e-01
1.743347793817520142e-01 -1.074152663350105286e-01 2.762836515903472900e-01 -3.317947313189506531e-02 8.362086117267608643e-02 -5.459245666861534119e-02 1.475053429603576660e-01 -5.615196377038955688e-02 -1.631739139556884766e-01 7.640168815851211548e-02 1.961642652750015259e-01 4.609007760882377625e-02 -3.189837038516998291e-01 1.945011876523494720e-02 7.114938460290431976e-03 3.270960226655006409e-02 1.624130606651306152e-01 3.112375736236572266e-02 2.429114887490868568e-03 4.797456040978431702e-02 9.120202064514160156e-02 -5.427944064140319824e-01 -1.079172343015670776e-01 -1.149284765124320984e-01 -4.328986257314682007e-02 2.065542340278625488e-01 4.645612537860870361e-01 -1.285457313060760498e-01 -1.336696743965148926e-01 -6.013678014278411865e-02 8.226361125707626343e-02 8.277399092912673950e-02
1.955454349517822266e-01 -6.032472103834152222e-02 -3.374529071152210236e-03 -1.238296329975128174e-01 -1.343162804841995239e-01 4.230445250868797302e-02 2.318712919950485229e-01 -6.376710534095764160e-02 -7.453939318656921387e-02 1.119046360254287720e-01 -1.532456576824188232e-01 -3.204584494233131409e-02 -4.233900904655456543e-01 2.033608555793762207e-01 1.041249185800552368e-01 2.183122001588344574e-02 1.957396864891052246e-01 -2.553194016218185425e-02 -2.296677231788635254e-01 5.810270085930824280e-03 3.049132525920867920e-01 -2.141887396574020386e-01 -2.297216504812240601e-01 -1.946496516466140747e-01 -3.067305386066436768e-01 -9.410401433706283569e-02 8.526588976383209229e-02 -3.274342119693756104e-01 1.394065618515014648e-01 -9.411306679248809814e-02 4.393361136317253113e-02 1.472850739955902100e-01
6.004022434353828430e-02 8.420524187386035919e-03 -2.453274466097354889e-02 -5.601880699396133423e-02 1.145135089755058289e-01 9.300128370523452759e-02 -8.615174144506454468e-02 -1.465913206338882446e-01 -3.620457351207733154e-01 5.951364710927009583e-02 2.114779651165008545e-01 -3.501030206680297852e-01 -3.080999851226806641e-01 -1.385403517633676529e-02 1.157636940479278564e-02 -1.096548736095428467e-01 1.935892403125762939e-01 2.290328890085220337e-01 -1.923921406269073486e-01 -1.710685044527053833e-01 2.004849165678024292e-01 -6.279516965150833130e-02 -8.095277100801467896e-02 -7.966076582670211792e-02 -1.800132989883422852e-01 2.565112411975860596e-01 -4.674247652292251587e-02 -3.145650625228881836e-01 1.177651584148406982e-01 1.579145640134811401e-01 1.743560135364532471e-01 2.256717085838317871e-01
3.639082908630371094e-01 -2.054498791694641113e-01 -1.115850731730461121e-01 -1.175489183515310287e-02 1.073127333074808121e-02 1.294273510575294495e-02 4.685295373201370239e-02 -9.981061518192291260e-02 -3.048524260520935059e-01 1.478459537029266357e-01 1.118020936846733093e-01 -1.738930493593215942e-01 -3.776001632213592529e-01 6.653476506471633911e-02 2.237967401742935181e-01 -1.375884842127561569e-02 1.199093461036682129e-01 3.405054509639739990e-01 -6.460849940776824951e-02 -3.090976476669311523e-01 1.428821086883544922e-01 -1.269118785858154297e-01 -1.271186023950576782e-01 9.672301262617111206e-02 -2.219503745436668396e-02 1.419264674186706543e-01 -4.280312918126583099e-03 -1.705465912818908691e-01 5.526376143097877502e-02 1.287713497877120972e-01 5.989203602075576782e-02 2.836886644363403320e-01
-8.193987421691417694e-03 -2.025717347860336304e-01 -2.514095418155193329e-02 1.573455780744552612e-01 2.521327733993530273e-01 4.784218370914459229e-01 1.947401463985443115e-01 -1.802774369716644287e-01 -1.295965462923049927e-01 1.401280015707015991e-01 -1.231344044208526611e-01 6.978338211774826050e-02 -2.119224965572357178e-01 -1.249892041087150574e-01 -5.857941880822181702e-02 9.223613142967224121e-02 -2.484179660677909851e-02 -6.265667080879211426e-02 -6.882094591856002808e-02 3.082595579326152802e-02 -3.231304883956909180e-02 -5.189068913459777832e-01 -1.366855949163436890e-02 -6.331513635814189911e-03 6.969743873924016953e-03 -4.300520941615104675e-02 7.271014899015426636e-02 6.047551520168781281e-03 3.403660953044891357e-01 1.012916564941406250e-01 1.566669344902038574e-01 -5.523225292563438416e-02
1.897142380475997925e-01 -4.638029932975769043e-01 7.220192812383174896e-03 6.546032428741455078e-02 4.308380186557769775e-02 2.468812912702560425e-01 -1.576249301433563232e-02 -1.129459068179130554e-01 -3.496777117252349854e-01 2.943859696388244629e-01 -5.016684532165527344e-02 -2.949027419090270996e-01 -2.746946811676025391e-01 -4.847345501184463501e-02 2.279016422107815742e-03 2.329525053501129150e-01 2.075819969177246094e-01 4.474952816963195801e-02 -1.045722588896751404e-01 -3.405193239450454712e-02 8.326549828052520752e-02 1.251447647809982300e-01 -2.959092147648334503e-02 -8.274815231561660767e-02 -1.934802979230880737e-01 1.717861592769622803e-01 -2.035639733076095581e-01 -1.240300461649894714e-01 -1.252115219831466675e-01 3.240064159035682678e-02 -9.887706488370895386e-03 -1.007386520504951477e-01
1.982257515192031860e-01 -3.054174408316612244e-02 -7.573170214891433716e-02 1.172512918710708618e-01 1.064621433615684509e-01 4.500633105635643005e-02 -6.294144783169031143e-03 -1.734257191419601440e-01 -3.358102440834045410e-01 -1.238831505179405212e-01 -1.140553429722785950e-01 1.201221719384193420e-01 -8.773357421159744263e-02 -2.383767515420913696e-01 1.906445771455764771e-01 1.990228593349456787e-01 1.888674497604370117e-01 1.303905807435512543e-02 -1.576620191335678101e-01 -1.839408129453659058e-01 -1.023108735680580139e-01 -4.965918362140655518e-01 -3.455256223678588867e-01 -1.430703233927488327e-02 -2.391563057899475098e-01 8.030367642641067505e-02 2.104764878749847412e-01 -1.299704760313034058e-01 1.709441770799458027e-03 -2.418082393705844879e-02 -1.572555303573608398e-02 -6.258627772331237793e-02
-6.724073737859725952e-02 -2.450170964002609253e-01 -2.028593271970748901e-01 -1.204295381903648376e-01 1.505587399005889893e-01 1.903334259986877441e-01 -1.640166272409260273e-03 -2.206424176692962646e-01 -7.422820478677749634e-02 -1.813791505992412567e-02 2.364418208599090576e-01 -1.351312398910522461e-01 -2.789492905139923096e-01 -3.938485085964202881e-01 1.438722461462020874e-01 1.879978477954864502e-01 1.359520554542541504e-01 -6.623096764087677002e-02 -1.233379840850830078e-01 1.863515228033065796e-01 1.693855077028274536e-01 -3.702488541603088379e-01 -1.657589375972747803e-01 -7.956627011299133301e-02 -3.145999610424041748e-01 9.675697982311248779e-02 3.910066559910774231e-02 3.576577827334403992e-02 -2.354204282164573669e-02 -1.085838153958320618e-01 2.715223841369152069e-02 8.135001361370086670e-02
-2.265404909849166870e-01 -3.522525727748870850e-01 3.122891187667846680e-01 -5.135854706168174744e-02 1.174510940909385681e-01 -1.244541555643081665e-01 9.745091199874877930e-02 -2.214387208223342896e-01 -1.332674082368612289e-02 6.710870563983917236e-02 1.904408335685729980e-01 6.259125471115112305e-02 -2.577205002307891846e-01 -1.299221664667129517e-01 8.960665017366409302e-02 1.296976059675216675e-01 -9.722595103085041046e-03 -1.340345293283462524e-01 -1.390319168567657471e-01 6.591100245714187622e-03 2.624559104442596436e-01 -1.513256579637527466e-01 -1.875270158052444458e-01 -2.162666022777557373e-01 -2.365480214357376099e-01 1.688529998064041138e-01 -1.619963208213448524e-03 -2.382761836051940918e-01 -4.358950629830360413e-02 8.130548894405364990e-02 1.296461969614028931e-01 3.254018723964691162e-01
-3.589405715465545654e-01 -1.845469772815704346e-01 6.847333908081054688e-02 1.289655715227127075e-01 2.718853354454040527e-01 6.039128452539443970e-02 1.167780533432960510e-01 -1.396982371807098389e-01 2.389123290777206421e-02 1.741696596145629883e-01 4.507831484079360962e-02 2.940303459763526917e-02 -2.240899950265884399e-01 5.144670605659484863e-02 -5.369584262371063232e-02 1.217160001397132874e-01 3.037598431110382080e-01 -9.918428957462310791e-02 -1.357632726430892944e-01 1.717261523008346558e-01 -6.178158521652221680e-02 -1.420865952968597412e-01 6.127633526921272278e-02 1.740541495382785797e-02 -1.245848238468170166e-01 3.307349681854248047e-01 -7.012617308646440506e-03 -2.773306369781494141e-01 2.267092913389205933e-01 1.288637071847915649e-01 2.243442535400390625e-01 3.200064897537231445e-01
-2.584761083126068115e-01 -2.769032716751098633e-01 -1.119822636246681213e-01 1.954155266284942627e-01 -1.762675493955612183e-01 2.052225619554519653e-01 9.014662355184555054e-02 -1.722829639911651611e-01 -1.949100010097026825e-02 5.782239511609077454e-02 2.255212813615798950e-01 4.007949680089950562e-02 -1.460733860731124878e-01 1.688686897978186607e-03 1.394565552473068237e-01 1.689346879720687866e-01 3.013943135738372803e-01 4.225298762321472168e-02 -2.802140116691589355e-01 -6.275600939989089966e-02 6.906896829605102539e-02 -3.385514393448829651e-02 -1.982857286930084229e-01 -9.435699880123138428e-02 -2.487769126892089844e-01 2.016848474740982056e-01 8.462079614400863647e-02 -8.381404727697372437e-02 1.301477700471878052e-01 -6.564847379922866821e-02 2.253546565771102905e-01 3.889369964599609375e-01
-2.340334840118885040e-02 -3.316780328750610352e-01 -1.363863795995712280e-01 2.174437232315540314e-02 -9.294278174638748169e-02 2.520821094512939453e-01 -2.213121019303798676e-02 -5.194738879799842834e-02 -3.564154729247093201e-02 1.045239530503749847e-02 -7.645350694656372070e-02 1.437199413776397705e-01 -3.799032866954803467e-01 2.790557220578193665e-03 3.533266857266426086e-02 3.164222240447998047e-01 5.575357005000114441e-02 2.389370203018188477e-01 -2.832435667514801025e-01 1.418118476867675781e-01 4.618990421295166016e-02 -2.016107738018035889e-01 -1.321355253458023071e-01 3.163240849971771240e-02 -1.848949193954467773e-01 2.753725945949554443e-01 1.034794934093952179e-02 -4.073648527264595032e-02 9.589970111846923828e-02 -7.501834630966186523e-02 1.767586469650268555e-01 3.765386641025543213e-01
-1.950313299894332886e-01 -2.020125538110733032e-01 7.272069156169891357e-02 4.373764991760253906e-02 6.595573574304580688e-02 3.294422477483749390e-02 1.856784075498580933e-01 -4.218101501464843750e-01 -2.138268202543258667e-03 4.679941106587648392e-03 1.885547637939453125e-01 1.403603330254554749e-02 -2.049064785242080688e-01 -1.304025352001190186e-01 -5.803574994206428528e-02 -2.267590723931789398e-02 4.546802490949630737e-02 3.059767186641693115e-02 -2.648917734622955322e-01 -6.066545099020004272e-02 9.043055027723312378e-02 2.158403210341930389e-02 -1.355712302029132843e-02 -1.210713908076286316e-01 -4.304680228233337402e-01 1.231509372591972351e-01 1.403004974126815796e-01 -2.477944046258926392e-01 1.423643082380294800e-01 2.698628902435302734e-01 1.821580082178115845e-01 2.988293170928955078e-01
-1.751579111441969872e-03 -1.677082777023315430e-01 9.738519042730331421e-02 -1.851562410593032837e-02 -4.573513939976692200e-02 4.478608071804046631e-02 2.055490203201770782e-02 -2.701000571250915527e-01 -1.518169641494750977e-01 -1.563016027212142944e-01 1.253602057695388794e-01 -7.370284944772720337e-02 -1.586022377014160156e-01 -1.369817107915878296e-01 1.159830018877983093e-01 -4.538374021649360657e-02 1.795822978019714355e-01 1.011103987693786621e-01 -3.555240929126739502e-01 -2.058046758174896240e-01 7.354808598756790161e-02 -2.473765164613723755e-01 1.299174576997756958e-01 -2.297013849020004272e-01 -9.470530785620212555e-03 -1.444469839334487915e-01 -3.194222450256347656e-01 -4.065009951591491699e-01 3.751862421631813049e-02 -3.007000982761383057e-01 1.541981250047683716e-01 -7.216959446668624878e-02
2.397796958684921265e-01 -2.245493978261947632e-01 9.685407578945159912e-02 2.367561869323253632e-02 1.840649694204330444e-01 2.006465345621109009e-01 -7.034480571746826172e-02 9.673127532005310059e-02 -6.619031727313995361e-02 9.613776952028274536e-02 1.991475969552993774e-01 1.749389320611953735e-01 -2.951696217060089111e-01 -1.350335627794265747e-01 -1.039869487285614014e-01 -2.528421115130186081e-03 1.958251148462295532e-01 -1.367697119712829590e-02 -2.168134748935699463e-01 -8.004850149154663086e-02 -4.300945997238159180e-02 -3.141763508319854736e-01 9.674245119094848633e-02 -2.642459571361541748e-01 -4.109874665737152100e-01 1.960903108119964600e-01 -6.309644132852554321e-02 -1.243422329425811768e-01 1.751534938812255859e-01 -2.028427571058273315e-01 3.845290094614028931e-02 -1.477608531713485718e-01
1.684025675058364868e-02 -3.268482685089111328e-01 -9.382217377424240112e-02 1.977628320455551147e-01 1.994469761848449707e-02 2.703718841075897217e-01 7.232163846492767334e-02 -3.603203296661376953e-01 9.512236714363098145e-02 -1.463426277041435242e-02 6.724438071250915527e-02 1.089778840541839600e-01 -1.616762280464172363e-01 -7.311629503965377808e-02 -7.369464635848999023e-02 2.098059207201004028e-01 2.363249361515045166e-01 2.452902197837829590e-01 -1.685705035924911499e-01 1.535303443670272827e-01 8.410082757472991943e-02 -2.284906953573226929e-01 -1.938428729772567749e-01 -4.325754567980766296e-02 -3.356598615646362305e-01 4.998251423239707947e-02 -3.871795907616615295e-02 -1.052505597472190857e-01 1.086820811033248901e-01 -9.565554559230804443e-02 1.126421988010406494e-01 3.188961148262023926e-01
-9.623694419860839844e-02 -3.539569675922393799e-01 1.238876506686210632e-01 1.116611286997795105e-01 1.553462147712707520e-01 -1.644796729087829590e-01 1.395935267210006714e-01 3.630203753709793091e-02 -4.513976350426673889e-02 -1.118638366460800171e-02 7.046395540237426758e-02 1.534196585416793823e-01 -1.533995419740676880e-01 3.304662555456161499e-02 1.032962948083877563e-01 3.726429641246795654e-01 2.234406620264053345e-01 1.444608569145202637e-01 -2.398121953010559082e-01 1.714146584272384644e-01 6.257286667823791504e-02 -2.075999230146408081e-01 -1.756159067153930664e-01 6.231229752302169800e-02 -2.418992966413497925e-01 2.233318835496902466e-01 2.073770165443420410e-01 -7.493803650140762329e-02 3.629017621278762817e-02 -6.134186312556266785e-02 1.867454200983047485e-01 3.527509272098541260e-01
2.618391811847686768e-01 -2.487769424915313721e-01 8.843713998794555664e-02 -6.727139651775360107e-02 1.092942357063293457e-01 1.356066167354583740e-01 -3.701826184988021851e-02 1.405170261859893799e-01 -2.076781690120697021e-01 2.720104157924652100e-01 4.678947106003761292e-02 -7.880217581987380981e-02 -9.033646434545516968e-02 4.160327091813087463e-02 -1.662139743566513062e-01 1.115500107407569885e-01 2.254396378993988037e-01 -8.206377923488616943e-02 -2.512408792972564697e-01 -3.596988320350646973e-02 -1.868917346000671387e-01 -2.891895473003387451e-01 -2.000730633735656738e-01 -3.841213285923004150e-01 -6.517474353313446045e-02 3.354630768299102783e-01 -1.584868133068084717e-02 -1.239527016878128052e-01 1.022974327206611633e-01 -6.980478018522262573e-02 1.610949337482452393e-01 1.687432378530502319e-01
-1.955127716064453125e-01 -3.180801868438720703e-01 -1.289902329444885254e-01 3.491565585136413574e-02 -2.030379691859707236e-04 3.576618731021881104e-01 -2.405408956110477448e-02 -2.693845033645629883e-01 -7.490571588277816772e-02 -4.669941589236259460e-02 -2.173163928091526031e-03 -1.181022543460130692e-02 -3.836858868598937988e-01 4.026711732149124146e-02 2.172424048185348511e-01 1.000592783093452454e-01 3.223810493946075439e-01 2.049030512571334839e-01 -6.226890534162521362e-02 7.426864653825759888e-02 8.973869681358337402e-02 -2.765659391880035400e-01 1.739810407161712646e-01 6.986453384160995483e-02 -1.809875965118408203e-01 1.640484184026718140e-01 -6.581898778676986694e-02 -6.079459097236394882e-03 3.147253021597862244e-02 1.109349802136421204e-01 2.341219931840896606e-01 1.433433741331100464e-01
6.172372773289680481e-02 -3.499825000762939453e-01 1.231165528297424316e-01 -9.907962381839752197e-02 1.093197017908096313e-01 1.528867334127426147e-01 1.240012273192405701e-01 -2.417171448469161987e-01 8.346650749444961548e-02 2.477843686938285828e-02 1.912389248609542847e-01 4.876984283328056335e-02 -2.753682434558868408e-01 9.903358668088912964e-02 8.143601566553115845e-02 -1.130337640643119812e-01 1.493370532989501953e-01 1.647992581129074097e-01 -7.319320738315582275e-02 7.688617706298828125e-02 -5.669817924499511719e-01 -1.698014885187149048e-01 -7.916010916233062744e-03 6.620445754379034042e-03 -8.144922554492950439e-02 -3.429931774735450745e-02 -1.044171601533889771e-01 -3.386674225330352783e-01 8.766161277890205383e-03 -2.006862610578536987e-01 1.766678504645824432e-02 -5.305517092347145081e-02
-6.907489895820617676e-02 -4.205741882324218750e-01 8.971407264471054077e-02 1.884616315364837646e-01 -2.246528267860412598e-01 1.663138866424560547e-01 7.173838466405868530e-02 -2.245422452688217163e-01 -1.027957629412412643e-02 -9.189945459365844727e-02 2.860480248928070068e-01 3.978088125586509705e-02 -3.789424002170562744e-01 -1.337946951389312744e-01 2.364352047443389893e-01 2.281775623559951782e-01 1.775302439928054810e-01 2.298288345336914062e-01 -4.380658641457557678e-02 1.453021168708801270e-01 5.707648396492004395e-02 -9.595387428998947144e-02 -3.006780147552490234e-02 1.285743862390518188e-01 -2.733582556247711182e-01 1.630453914403915405e-01 -4.288993368390947580e-04 -1.312672626227140427e-03 4.000835586339235306e-03 7.529983669519424438e-02 1.129224821925163269e-01 1.504808962345123291e-01
1.149517297744750977e-01 -2.570863366127014160e-01 -1.940106004476547241e-01 1.988055855035781860e-01 9.194777160882949829e-02 2.860947549343109131e-01 -4.575831070542335510e-02 -1.703533828258514404e-01 -4.704554975032806396e-01 2.427213042974472046e-01 3.535456955432891846e-02 -1.611728370189666748e-01 -3.236119449138641357e-01 -2.632568031549453735e-02 1.913200616836547852e-01 6.801002658903598785e-03 3.552223742008209229e-02 2.107102572917938232e-01 -4.699185863137245178e-02 -2.227350622415542603e-01 -1.021184846758842468e-01 4.929966852068901062e-02 4.175861552357673645e-02 -1.840256005525588989e-01 -8.921748399734497070e-02 1.242087483406066895e-01 1.373949050903320312e-01 -1.859994381666183472e-01 1.721972674131393433e-01 1.379002034664154053e-01 -1.361756771802902222e-02 3.020005114376544952e-02
1.186333075165748596e-01 -2.367861866950988770e-01 1.616988182067871094e-01 1.468836888670921326e-02 3.486821800470352173e-02 5.004229024052619934e-02 -9.121487289667129517e-02 -6.393093615770339966e-03 -3.188114985823631287e-02 1.684688329696655273e-01 7.730477303266525269e-02 1.828846186399459839e-01 -4.052501320838928223e-01 4.774672165513038635e-02 -3.708823770284652710e-02 3.619686933234333992e-03 1.345681101083755493e-01 -2.989853322505950928e-01 -2.970669269561767578e-01 1.270087659358978271e-01 -3.705974295735359192e-02 -3.047838807106018066e-01 -1.946661323308944702e-01 1.543044000864028931e-01 -9.888062626123428345e-02 9.459032863378524780e-02 2.120736390352249146e-01 -4.479519128799438477e-01 -2.853502333164215088e-02 2.596844173967838287e-02 6.389696151018142700e-02 1.300528645515441895e-01
-6.972792744636535645e-02 -2.039674669504165649e-01 -1.211459711194038391e-01 1.989157684147357941e-02 1.800473183393478394e-01 -3.767966851592063904e-02 2.697446048259735107e-01 -1.063146162778139114e-02 -3.709660470485687256e-02 2.592783235013484955e-02 -1.398215889930725098e-01 1.742623001337051392e-01 -3.912221491336822510e-01 1.460608094930648804e-01 -1.809559911489486694e-01 1.975643336772918701e-01 7.194220274686813354e-02 4.624798521399497986e-02 -2.843325957655906677e-02 -6.725612282752990723e-02 -7.731929421424865723e-02 -2.718589901924133301e-01 -7.461333274841308594e-02 -2.397767640650272369e-02 -3.288943469524383545e-01 1.777161508798599243e-01 1.159472912549972534e-01 -3.417202830314636230e-01 3.464358150959014893e-01 -2.113746553659439087e-01 8.199752308428287506e-03 1.451682019978761673e-02
-2.478994727134704590e-01 -3.573872148990631104e-01 -1.019733399152755737e-01 -2.053106576204299927e-01 -7.908021216280758381e-04 1.333273500204086304e-01 9.554908424615859985e-02 -1.118475347757339478e-01 -6.239481270313262939e-02 4.568560048937797546e-02 3.248193562030792236e-01 6.515877693891525269e-02 -1.291079223155975342e-01 -1.042814552783966064e-01 1.736485362052917480e-01 1.595118194818496704e-01 1.534878909587860107e-01 9.672447293996810913e-02 -1.044846326112747192e-01 1.331271678209304810e-01 1.846697628498077393e-01 -7.356869429349899292e-02 -1.576712578535079956e-01 -4.207846149802207947e-02 -2.784044444561004639e-01 1.747826784849166870e-01 9.191640466451644897e-02 -2.670976892113685608e-02 3.002511560916900635e-01 2.126927822828292847e-01 1.993642747402191162e-01 3.161056935787200928e-01
1.980083882808685303e-01 -1.959650069475173950e-01 -1.759506762027740479e-01 -1.246452927589416504e-01 -1.106316521763801575e-01 1.448286771774291992e-01 2.302871271967887878e-02 -2.291450500488281250e-01 -4.023120403289794922e-01 -7.670591026544570923e-02 2.735459208488464355e-01 -3.121122419834136963e-01 -2.537355422973632812e-01 -2.242703735828399658e-01 1.142514795064926147e-01 1.374974250793457031e-01 2.901040017604827881e-03 1.504687592387199402e-02 -6.661883741617202759e-02 -9.244915097951889038e-02 1.719346046447753906e-01 -1.237391382455825806e-01 5.919725075364112854e-02 1.528703887015581131e-02 -7.729655504226684570e-02 1.521369367837905884e-01 -3.621325269341468811e-02 -2.519980669021606445e-01 2.258867919445037842e-01 9.078761935234069824e-02 9.269466623663902283e-03 2.964898049831390381e-01
-2.469149976968765259e-01 -2.623855769634246826e-01 -3.886999189853668213e-02 1.481924653053283691e-01 7.334584370255470276e-03 2.255827039480209351e-01 1.111680269241333008e-01 -1.815219372510910034e-01 -8.510854095220565796e-02 -1.045242026448249817e-01 1.521552167832851410e-02 -2.685796283185482025e-02 -3.328030407428741455e-01 1.273454912006855011e-02 6.744500994682312012e-02 2.616499364376068115e-01 3.098180592060089111e-01 2.354506701231002808e-01 -2.611509859561920166e-01 1.060250774025917053e-01 2.428622096776962280e-01 -3.176342546939849854e-01 -1.061390191316604614e-01 9.989187866449356079e-02 -1.776899397373199463e-01 -5.264822766184806824e-02 -6.384824868291616440e-03 -6.596974283456802368e-02 -2.443152293562889099e-02 -1.497388165444135666e-02 5.456217378377914429e-02 3.047861158847808838e-01
-7.777819782495498657e-02 -1.538859009742736816e-01 1.723251789808273315e-01 5.380723252892494202e-02 8.025531657040119171e-03 3.514973521232604980e-01 3.317699208855628967e-02 -9.807987511157989502e-02 -7.970853894948959351e-02 8.010022342205047607e-02 2.384877353906631470e-01 1.513947844505310059e-01 -2.009511590003967285e-01 -1.760148704051971436e-01 4.101398214697837830e-02 1.120406240224838257e-01 6.708562374114990234e-02 5.016163364052772522e-02 -5.837260186672210693e-02 2.164130955934524536e-01 -8.669488877058029175e-02 -4.441387355327606201e-01 -3.592463731765747070e-01 1.392512023448944092e-01 2.323639243841171265e-01 -1.743861287832260132e-02 -1.537204980850219727e-01 -1.332077570259571075e-02 1.145083531737327576e-01 4.999274760484695435e-02 3.406031727790832520e-01 7.049818336963653564e-02
-1.186934765428304672e-02 3.517230600118637085e-02 -1.232176125049591064e-01 -4.691078513860702515e-02 -1.922656297683715820e-01 -8.889175020158290863e-03 1.240257471799850464e-01 -1.488005518913269043e-01 1.196599099785089493e-02 1.306219995021820068e-01 -1.015248000621795654e-01 1.224568299949169159e-02 -1.641915440559387207e-01 -1.742605417966842651e-01 -1.456603109836578369e-01 1.556058973073959351e-01 2.385515570640563965e-01 1.469762027263641357e-01 -2.854404151439666748e-01 1.467876285314559937e-01 8.749910444021224976e-02 -3.008976280689239502e-01 -2.468785643577575684e-02 -1.188035085797309875e-01 -2.707154750823974609e-01 3.040523827075958252e-01 2.470322102308273315e-01 -3.836379647254943848e-01 6.562795490026473999e-02 6.637678295373916626e-02 1.257014274597167969e-01 2.887023389339447021e-01
3.841091692447662354e-01 -2.637425959110260010e-01 1.374990791082382202e-01 1.048125922679901123e-01 -1.386684551835060120e-02 1.429724544286727905e-01 5.794214829802513123e-02 2.513451874256134033e-02 -9.479902684688568115e-02 2.824710905551910400e-01 9.266788512468338013e-02 -6.999219208955764771e-02 -6.296905875205993652e-02 -1.104334741830825806e-01 -2.231784015893936157e-01 8.669237792491912842e-02 1.202499866485595703e-01 1.291176825761795044e-01 -1.229172572493553162e-01 1.126291044056415558e-02 -2.436613142490386963e-01 -2.814275324344635010e-01 -2.980653345584869385e-01 -1.210700795054435730e-01 -2.096608579158782959e-01 3.630366921424865723e-01 -6.778095662593841553e-02 -2.586756646633148193e-01 3.999201953411102295e-02 -9.732602536678314209e-02 7.007774710655212402e-02 3.089775517582893372e-02
3.115328960120677948e-02 -2.289290726184844971e-01 -4.939885064959526062e-02 -1.043361723423004150e-01 1.251231413334608078e-03 3.732624650001525879e-02 6.769773364067077637e-02 -2.741336822509765625e-01 -2.871395647525787354e-01 -4.914868250489234924e-02 7.092665880918502808e-02 4.804470017552375793e-02 -1.317372620105743408e-01 -9.026877582073211670e-03 1.068440359085798264e-02 -2.020400315523147583e-01 3.266352787613868713e-02 -2.154422998428344727e-01 -7.562065869569778442e-02 3.228716552257537842e-01 1.607217080891132355e-02 -1.904800683259963989e-01 -4.151676595211029053e-01 -9.354294836521148682e-02 -1.558468043804168701e-01 2.426216751337051392e-01 2.678331434726715088e-01 -1.166974604129791260e-01 3.517879247665405273e-01 2.270827069878578186e-02 3.322957828640937805e-02 -1.805826425552368164e-01
-1.171582266688346863e-01 -9.951476752758026123e-02 1.066723614931106567e-01 2.797195613384246826e-01 -6.578660011291503906e-02 -5.211445037275552750e-03 1.152151003479957581e-01 9.877447783946990967e-02 -1.246888488531112671e-01 1.710842549800872803e-02 3.226537406444549561e-01 1.479530930519104004e-01 -3.903324007987976074e-01 -1.168238595128059387e-01 -1.461728811264038086e-01 3.658432364463806152e-01 -9.899882972240447998e-02 8.537939190864562988e-02 -2.696307897567749023e-01 -1.389122158288955688e-01 -1.309004873037338257e-01 -9.670495986938476562e-02 -2.443461716175079346e-01 -1.519616991281509399e-01 -1.799941621720790863e-02 -5.123176053166389465e-02 1.805802807211875916e-02 -3.821299076080322266e-01 -1.031004860997200012e-01 4.846976697444915771e-02 -4.639042913913726807e-02 1.162376105785369873e-01
3.033462762832641602e-01 -2.838116288185119629e-01 -6.416038423776626587e-02 8.278833329677581787e-02 -2.304501645267009735e-02 1.897250115871429443e-02 -1.039293929934501648e-01 -7.554653286933898926e-02 -1.459979414939880371e-01 -1.945567131042480469e-01 2.100155875086784363e-02 1.520979404449462891e-01 -3.182857036590576172e-01 -1.401969343423843384e-01 -1.404390782117843628e-01 1.810481846332550049e-01 2.509008944034576416e-01 1.202546656131744385e-01 -4.194082319736480713e-01 -3.793507441878318787e-02 5.808816477656364441e-02 2.860006503760814667e-02 2.059538364410400391e-01 4.663273319602012634e-02 1.357306092977523804e-01 -5.322009325027465820e-02 -1.929623074829578400e-02 -2.193065136671066284e-01 3.703722655773162842e-01 -1.768077909946441650e-01 -9.300179779529571533e-03 -3.274372592568397522e-02
2.354767620563507080e-01 -2.379364073276519775e-01 -4.042311012744903564e-02 6.122796237468719482e-02 9.760890156030654907e-02 6.238733232021331787e-02 1.816031038761138916e-01 -2.408991903066635132e-01 -4.031797945499420166e-01 4.817172139883041382e-02 2.665065824985504150e-01 -2.874857187271118164e-01 -2.650471925735473633e-01 1.308228075504302979e-01 2.127052545547485352e-01 -4.261558130383491516e-02 3.242760598659515381e-01 6.841360032558441162e-02 3.443790599703788757e-02 -8.405724912881851196e-02 5.469315871596336365e-02 -5.506603792309761047e-02 -1.047417372465133667e-01 -1.616580635309219360e-01 1.197690144181251526e-02 1.549250632524490356e-01 7.637333124876022339e-03 -1.224844604730606079e-01 1.087932586669921875e-01 1.935333311557769775e-01 2.185527086257934570e-01 1.663507372140884399e-01
6.187198683619499207e-02 -1.834682673215866089e-01 -9.867388755083084106e-02 1.289650797843933105e-01 -1.410071551799774170e-01 -6.133447960019111633e-02 -9.922599792480468750e-02 -5.558467283844947815e-02 -3.075091242790222168e-01 1.003159433603286743e-01 -8.396480977535247803e-02 -2.564539015293121338e-01 -4.224682450294494629e-01 5.622676387429237366e-02 6.139318645000457764e-02 4.088099673390388489e-02 1.677889078855514526e-01 -1.605574856512248516e-03 -3.790507614612579346e-01 -2.335163056850433350e-01 7.361198216676712036e-02 -3.274770826101303101e-02 6.604508310556411743e-02 -1.468171924352645874e-01 1.931386254727840424e-02 2.648300826549530029e-01 8.252094686031341553e-02 -1.892608962953090668e-02 5.316863581538200378e-02 1.300527155399322510e-01 3.780209720134735107e-01 -1.895983219146728516e-01
-6.938795000314712524e-02 -1.969350874423980713e-01 -1.263031363487243652e-01 7.548742741346359253e-02 1.128626242280006409e-01 5.958527699112892151e-02 5.674882978200912476e-02 -2.117262333631515503e-01 -1.113389506936073303e-01 -1.034136954694986343e-02 3.745808601379394531e-01 1.339064389467239380e-01 -2.188737392425537109e-01 1.741485148668289185e-01 7.615051418542861938e-02 -1.880636089481413364e-03 1.287958472967147827e-01 2.052128314971923828e-02 -3.392363190650939941e-01 6.638007611036300659e-02 1.846076250076293945e-01 -5.591715127229690552e-02 -3.242098726332187653e-03 6.120178848505020142e-02 -3.101623654365539551e-01 3.067131936550140381e-01 -5.225063115358352661e-02 -2.375151775777339935e-02 3.129004836082458496e-01 5.941864848136901855e-02 1.233066692948341370e-01 3.577200174331665039e-01
1.966691762208938599e-01 1.000288128852844238e-01 -2.558136284351348877e-01 5.497875064611434937e-02 -1.521579474210739136e-01 -1.038654521107673645e-01 -2.068399451673030853e-02 -2.902761995792388916e-01 -7.036434113979339600e-02 -5.365153774619102478e-02 1.984372586011886597e-01 -5.030970275402069092e-02 -2.664666175842285156e-01 -2.805709540843963623e-01 -8.128949441015720367e-03 1.901505701243877411e-02 2.640081644058227539e-01 -5.639510229229927063e-02 3.735027834773063660e-02 1.205493286252021790e-01 1.049550473690032959e-01 -3.636257052421569824e-01 -2.463493049144744873e-01 8.154624700546264648e-02 -1.740858405828475952e-01 2.117381840944290161e-01 -1.446190923452377319e-01 -2.369459867477416992e-01 3.036365211009979248e-01 -7.840994745492935181e-02 1.101459711790084839e-01 -4.771453887224197388e-02
3.176710009574890137e-01 -1.828895807266235352e-01 6.582777947187423706e-02 1.611514948308467865e-02 5.784444138407707214e-02 1.208873242139816284e-01 3.119601309299468994e-02 1.107722669839859009e-01 -2.519308328628540039e-01 2.061006575822830200e-01 1.579614877700805664e-01 3.297302126884460449e-01 -1.273213326930999756e-01 -5.780430510640144348e-02 -1.313355118036270142e-01 7.796581834554672241e-02 1.112469732761383057e-01 1.106095165014266968e-01 -2.732242643833160400e-01 -1.302205622196197510e-01 -1.414232403039932251e-01 -2.370179593563079834e-01 -3.640023246407508850e-02 -1.296556144952774048e-01 -1.902476102113723755e-01 4.251132905483245850e-01 9.547356516122817993e-02 -7.446829974651336670e-02 1.876330673694610596e-01 -1.375168561935424805e-01 2.001057565212249756e-01 1.052211746573448181e-01
3.877285495400428772e-02 -1.398761719465255737e-01 6.040805578231811523e-02 -8.685962855815887451e-02 1.965383291244506836e-01 5.514032766222953796e-02 9.068303555250167847e-02 -2.586260735988616943e-01 -2.948394417762756348e-01 1.047291606664657593e-01 2.012776583433151245e-02 2.243770956993103027e-01 -3.786366581916809082e-01 -2.282428927719593048e-02 1.355653852224349976e-01 4.117238149046897888e-02 4.396082460880279541e-02 -2.318517565727233887e-01 2.162592718377709389e-03 1.502842605113983154e-01 -4.042749851942062378e-02 -2.962013781070709229e-01 -3.240927159786224365e-01 -2.469622641801834106e-01 -8.930919319391250610e-02 2.118846029043197632e-01 4.922746121883392334e-02 -1.773164570331573486e-01 9.637201577425003052e-02 -2.560203075408935547e-01 1.908028274774551392e-01 -8.186172693967819214e-02
5.075886473059654236e-02 -1.901482343673706055e-01 1.719351857900619507e-01 5.770160630345344543e-02 1.114228665828704834e-01 -1.556449453346431255e-03 8.465892076492309570e-02 -2.943772673606872559e-01 -9.897279739379882812e-02 -4.275552928447723389e-02 -1.003122776746749878e-01 1.017599478363990784e-01 -2.070140838623046875e-01 -2.905324995517730713e-01 -3.058366477489471436e-02 1.013788431882858276e-01 1.361247152090072632e-01 1.077075377106666565e-01 -3.850783705711364746e-01 3.363670036196708679e-02 1.450618952512741089e-01 -1.107034832239151001e-01 -1.154614612460136414e-01 5.274591594934463501e-02 -3.129409253597259521e-01 1.638243198394775391e-01 -4.740866273641586304e-02 1.518650799989700317e-01 1.168723851442337036e-01 -2.033808380365371704e-01 4.100872576236724854e-01 2.222169488668441772e-01
1.329025626182556152e-01 -2.265704609453678131e-02 9.912951290607452393e-02 -1.228600069880485535e-01 -1.270026564598083496e-01 3.772433996200561523e-01 3.770475462079048157e-02 -2.552554607391357422e-01 -2.700220644474029541e-01 8.633846044540405273e-02 -1.623644828796386719e-01 2.083903253078460693e-01 -1.055863872170448303e-01 3.968649357557296753e-02 1.057732924818992615e-01 -2.366011217236518860e-02 2.310240827500820160e-02 -1.363172084093093872e-01 -9.883824735879898071e-02 -1.421173214912414551e-01 1.225460767745971680e-01 -3.029636144638061523e-01 -2.231999635696411133e-01 1.515916734933853149e-01 -2.578216493129730225e-01 4.061319231986999512e-01 6.475707516074180603e-03 7.606534752994775772e-03 8.542922139167785645e-02 7.015731185674667358e-03 2.820075154304504395e-01 1.009017378091812134e-01
1.229076161980628967e-01 -2.327796816825866699e-01 2.721340768039226532e-02 -1.527795568108558655e-02 -1.074877679347991943e-01 2.494391351938247681e-01 -1.883375495672225952e-01 -7.824302464723587036e-02 -2.918897569179534912e-01 -1.936811655759811401e-01 1.227182522416114807e-01 -3.948316574096679688e-01 -3.968265354633331299e-01 2.101247012615203857e-02 -7.440158515237271786e-04 9.255997836589813232e-02 9.008748829364776611e-02 2.989644706249237061e-01 -1.251197457313537598e-01 -6.959393620491027832e-02 6.796896457672119141e-02 -2.108850628137588501e-01 1.049507595598697662e-02 1.344748586416244507e-02 1.050375327467918396e-01 1.238996759057044983e-01 -1.883974969387054443e-01 -1.787433922290802002e-01 1.825711578130722046e-01 2.213443815708160400e-01 9.670585393905639648e-02 3.661712631583213806e-02
1.566431373357772827e-01 -6.758914142847061157e-02 3.216938972473144531e-01 -3.100313544273376465e-01 -1.012132838368415833e-01 3.684148490428924561e-01 -8.751945197582244873e-02 -2.561629414558410645e-01 -2.807434201240539551e-01 1.213924065232276917e-01 2.497407235205173492e-02 1.501610875129699707e-01 -1.921674460172653198e-01 -9.734910726547241211e-02 -1.092845574021339417e-01 5.516464263200759888e-02 7.056620717048645020e-02 -1.818478256464004517e-01 -1.145421564579010010e-01 -1.057242602109909058e-01 1.116791814565658569e-01 -2.756690680980682373e-01 -1.184371039271354675e-01 5.408600904047489166e-03 -2.327597886323928833e-01 5.387144163250923157e-02 2.241939306259155273e-02 -3.003145754337310791e-02 -1.234246268868446350e-01 -3.552889823913574219e-02 3.012725710868835449e-01 2.081013470888137817e-01
-2.921492606401443481e-02 -3.330044150352478027e-01 -3.286281600594520569e-02 1.952041089534759521e-01 8.853795379400253296e-02 4.622654318809509277e-01 2.294152081012725830e-01 1.020979881286621094e-01 1.041693240404129028e-01 -1.660745441913604736e-01 5.138581618666648865e-02 6.067801266908645630e-02 -2.856912612915039062e-01 -1.971119046211242676e-01 5.129343364387750626e-03 2.745715975761413574e-01 1.827944666147232056e-01 6.562912371009588242e-03 -3.273105621337890625e-02 1.501921564340591431e-01 -1.781962253153324127e-02 -2.482488751411437988e-01 -2.260584980249404907e-01 9.044816344976425171e-02 -1.016673073172569275e-01 1.748780161142349243e-01 -5.671116709709167480e-02 -1.033560931682586670e-02 1.708619445562362671e-01 -6.162423640489578247e-02 1.844120174646377563e-01 1.851717233657836914e-01
2.055584788322448730e-01 -1.299492120742797852e-01 -3.689016103744506836e-01 -1.889363229274749756e-01 -3.058025613427162170e-03 3.288474678993225098e-02 2.230543345212936401e-01 -1.951100528240203857e-01 1.097681224346160889e-01 -1.240314468741416931e-01 2.642889320850372314e-02 3.030543215572834015e-02 -3.200982213020324707e-01 -2.709538340568542480e-01 1.251480281352996826e-01 -2.706814371049404144e-02 1.871622055768966675e-01 -1.939900815486907959e-01 -6.493809074163436890e-02 1.799896359443664551e-02 2.042064070701599121e-02 -3.453548848628997803e-01 -1.701406836509704590e-01 1.098385453224182129e-01 -1.137017607688903809e-01 3.294952809810638428e-01 1.284745931625366211e-01 5.033564567565917969e-02 2.002099156379699707e-01 -7.586881518363952637e-02 -1.275392472743988037e-01 1.352595686912536621e-01
-3.714955598115921021e-02 -1.937225610017776489e-01 8.368648588657379150e-02 3.464311361312866211e-02 1.072498410940170288e-01 -1.210502013564109802e-01 -6.310001015663146973e-02 -5.475904908962547779e-04 -2.503393404185771942e-02 -1.685848087072372437e-02 1.103315576910972595e-01 3.037953376770019531e-02 -4.883035719394683838e-01 4.071708023548126221e-02 -3.095919191837310791e-01 -1.220059543848037720e-01 2.280226200819015503e-01 8.163383230566978455e-03 -1.049480587244033813e-01 2.221339941024780273e-01 1.370549798011779785e-01 -3.439753949642181396e-01 -2.214636206626892090e-01 1.479491870850324631e-02 -1.931615322828292847e-01 4.050249606370925903e-02 5.379039794206619263e-02 -2.948659956455230713e-01 -9.573908150196075439e-02 2.026733607053756714e-01 2.207993119955062866e-01 1.770319044589996338e-01
-1.397601217031478882e-01 -2.516689896583557129e-01 -1.771075427532196045e-01 1.274068802595138550e-01 -1.646084934473037720e-01 2.523323893547058105e-01 1.838975697755813599e-01 -1.136848852038383484e-01 -1.672281026840209961e-01 -3.203525766730308533e-02 8.813841640949249268e-02 3.259266316890716553e-01 -3.931924104690551758e-01 -2.050668150186538696e-01 -6.174041330814361572e-02 9.135449677705764771e-02 1.512500494718551636e-01 9.661923348903656006e-02 -2.859754860401153564e-01 1.381214261054992676e-01 9.834105521440505981e-02 -9.134519845247268677e-02 -1.780266314744949341e-01 -7.032790686935186386e-03 -1.025465205311775208e-01 3.259631991386413574e-02 2.240394949913024902e-01 -3.897082805633544922e-02 -6.403633207082748413e-02 -4.304474964737892151e-02 1.097604557871818542e-01 3.407361209392547607e-01
-5.775871872901916504e-02 -1.853213906288146973e-01 -9.726362675428390503e-02 -1.008864399045705795e-02 9.398692101240158081e-02 -4.600415006279945374e-02 -2.867943048477172852e-01 -4.159757792949676514e-01 1.495455056428909302e-01 -4.677632823586463928e-02 -6.694161798804998398e-03 2.592475116252899170e-01 -4.285815954208374023e-01 -6.156917661428451538e-02 1.971755474805831909e-01 1.006436049938201904e-01 6.342449039220809937e-02 6.938748806715011597e-02 -9.006739407777786255e-02 -1.766499504446983337e-02 6.610009353607892990e-03 -9.775926172733306885e-02 -2.235931605100631714e-01 -1.137309335172176361e-02 -1.000255495309829712e-01 2.476062327623367310e-01 -1.340431272983551025e-01 -1.065919995307922363e-01 3.015159964561462402e-01 2.302805781364440918e-01 -9.235827624797821045e-02 1.677354723215103149e-01
2.292201668024063110e-01 -2.751229144632816315e-02 -1.103047057986259460e-01 3.528741747140884399e-02 7.410975545644760132e-02 8.205325156450271606e-02 1.919056326150894165e-01 -3.994201123714447021e-01 5.434483755379915237e-03 1.409854143857955933e-01 3.553651571273803711e-01 1.324862986803054810e-01 -3.592590987682342529e-01 -1.849637031555175781e-01 1.689709424972534180e-01 -7.520790398120880127e-02 -8.906851708889007568e-02 2.793568670749664307e-01 6.651216745376586914e-02 1.044727396219968796e-02 1.430004388093948364e-01 -1.667189598083496094e-01 -5.182172730565071106e-02 -1.391907036304473877e-01 -8.600998669862747192e-02 -1.082720555132254958e-04 1.608336716890335083e-01 -5.548459663987159729e-02 2.674953937530517578e-01 -7.638306170701980591e-02 2.018534839153289795e-01 2.195065170526504517e-01
1.729831993579864502e-01 -2.326889336109161377e-01 -1.647741198539733887e-01 7.246583700180053711e-02 5.803465470671653748e-02 5.281236395239830017e-02 2.217898517847061157e-02 -1.759366542100906372e-01 -3.405545055866241455e-01 3.416354581713676453e-02 3.719832301139831543e-01 -3.568907380104064941e-01 -2.595114707946777344e-01 8.602181077003479004e-02 1.780346930027008057e-01 1.325917690992355347e-01 1.794163733720779419e-01 2.140651494264602661e-01 -8.226711302995681763e-02 -1.766697466373443604e-01 -3.267749771475791931e-02 -7.331969588994979858e-02 -2.784166932106018066e-01 -4.747814312577247620e-02 -8.023275434970855713e-02 1.506507992744445801e-01 -6.431215256452560425e-02 -2.172434180974960327e-01 -1.260895840823650360e-02 9.934275597333908081e-02 9.412699192762374878e-02 1.935430020093917847e-01
1.992398649454116821e-01 -1.133199557662010193e-01 -5.441843718290328979e-02 -1.599817574024200439e-01 -7.014780491590499878e-02 9.935054183006286621e-02 4.132747277617454529e-02 -1.636011153459548950e-01 -3.214281499385833740e-01 -1.227997392416000366e-01 7.815904170274734497e-02 -3.768196105957031250e-01 -3.266646862030029297e-01 -1.040327697992324829e-01 -3.408268792554736137e-03 -1.250301674008369446e-02 1.186991930007934570e-01 2.771244347095489502e-01 -6.687524914741516113e-02 -2.744552791118621826e-01 6.417708843946456909e-02 -1.331228166818618774e-01 -6.765379011631011963e-02 8.030770719051361084e-02 -7.621618360280990601e-02 1.606481373310089111e-01 1.727160811424255371e-01 -3.279599547386169434e-01 5.314543843269348145e-02 1.256023347377777100e-01 2.862825095653533936e-01 1.353822350502014160e-01
2.752940058708190918e-01 -2.343986481428146362e-01 1.052790060639381409e-01 1.464406680315732956e-02 8.296111226081848145e-02 1.137272790074348450e-01 -6.253737956285476685e-03 2.287411596626043320e-03 -2.319514900445938110e-01 2.510206997394561768e-01 1.190739199519157410e-01 -3.564811870455741882e-02 -7.513699680566787720e-02 5.667215958237648010e-02 -1.491675972938537598e-01 1.094381790608167648e-02 1.539595872163772583e-01 -3.706290572881698608e-02 -2.965627014636993408e-01 -8.782570064067840576e-02 -1.609506458044052124e-01 -3.891615867614746094e-01 -6.090672314167022705e-02 -1.442537158727645874e-01 -1.412277221679687500e-01 3.554653227329254150e-01 -1.769105903804302216e-02 -2.965697944164276123e-01 6.181808561086654663e-02 -1.032947450876235962e-01 3.187719285488128662e-01 -3.655400872230529785e-02
1.215325444936752319e-01 -5.299903079867362976e-02 -6.236741784960031509e-03 1.149999722838401794e-01 4.592352360486984253e-02 2.872600555419921875e-01 -8.723276108503341675e-02 -2.491608262062072754e-02 -2.629014551639556885e-01 -1.209852248430252075e-01 9.271469712257385254e-02 -4.180675446987152100e-01 -3.621898591518402100e-01 -5.628135800361633301e-02 4.247735813260078430e-02 6.314122676849365234e-02 3.863094151020050049e-01 1.208238825201988220e-01 -6.374791264533996582e-02 -2.282395809888839722e-01 1.226207837462425232e-01 -1.330327689647674561e-01 -7.910045236349105835e-02 7.485529780387878418e-02 -2.315973863005638123e-02 1.668276339769363403e-01 -8.939635008573532104e-02 -3.572756350040435791e-01 1.720064901746809483e-03 1.073794439435005188e-01 1.644370555877685547e-01 4.319291561841964722e-02
2.204815894365310669e-01 1.125765033066272736e-02 8.738385140895843506e-02 -1.306302030570805073e-03 -5.777570605278015137e-02 9.679665416479110718e-02 -9.461055696010589600e-02 1.135580092668533325e-01 8.855493366718292236e-02 1.525714397430419922e-01 1.166218817234039307e-01 2.230737209320068359e-01 -2.480307966470718384e-01 -1.002715155482292175e-01 -2.047330327332019806e-02 -1.267518103122711182e-01 3.135673403739929199e-01 1.104786340147256851e-02 -2.176444381475448608e-01 3.341719508171081543e-02 -2.159359902143478394e-01 -3.034386634826660156e-01 -4.710196852684020996e-01 -1.898424774408340454e-01 -9.071293473243713379e-02 1.081573143601417542e-01 1.175121963024139404e-02 1.633379608392715454e-01 3.223303854465484619e-01 -1.405960917472839355e-01 9.891916811466217041e-02 5.290650576353073120e-02
1.879573762416839600e-01 -1.433212310075759888e-01 -4.684842377901077271e-02 3.965803980827331543e-02 1.379872262477874756e-01 1.743261069059371948e-01 8.514647930860519409e-02 -2.776996493339538574e-01 -2.756531238555908203e-01 -7.086309790611267090e-02 1.553968787193298340e-01 -4.266927838325500488e-01 -2.847864329814910889e-01 -1.156160160899162292e-01 2.176796644926071167e-02 -1.059615015983581543e-01 4.162107408046722412e-02 2.200591713190078735e-01 -1.872630119323730469e-01 -2.258927822113037109e-01 9.649202972650527954e-02 -2.071683108806610107e-01 -1.315455585718154907e-01 3.946272283792495728e-02 2.874284610152244568e-02 8.608869463205337524e-02 -8.461748063564300537e-02 -2.296911329030990601e-01 1.718644611537456512e-02 6.107645109295845032e-02 7.292625028640031815e-03 3.655061721801757812e-01
-6.294801831245422363e-02 -1.340975314378738403e-01 -1.347205340862274170e-01 3.890782296657562256e-01 -1.596827805042266846e-01 2.398342490196228027e-01 -1.366596817970275879e-01 -3.063484430313110352e-01 4.748258739709854126e-02 1.716502383351325989e-02 9.670133143663406372e-02 -4.802614450454711914e-02 -4.847591519355773926e-01 -1.465274244546890259e-01 1.307716816663742065e-01 3.828956559300422668e-02 2.644159197807312012e-01 1.627951115369796753e-01 -5.879051610827445984e-02 -2.313027391210198402e-03 1.439801454544067383e-01 -2.214436978101730347e-01 -1.074453443288803101e-02 7.006182521581649780e-02 -1.345762908458709717e-01 6.210059300065040588e-02 7.847645878791809082e-02 -1.144203394651412964e-01 1.139323264360427856e-01 5.552046746015548706e-02 2.390925735235214233e-01 1.860805451869964600e-01
-3.769820928573608398e-02 -1.810676455497741699e-01 -6.280325353145599365e-02 -5.968469381332397461e-02 2.181361764669418335e-01 1.926594227552413940e-01 1.750135123729705811e-01 -1.672442853450775146e-01 6.813316792249679565e-02 6.461789831519126892e-03 4.680491238832473755e-02 4.850786924362182617e-02 -3.902972936630249023e-01 -1.449389457702636719e-01 9.655822068452835083e-02 3.253509104251861572e-01 3.390776738524436951e-02 2.046524733304977417e-01 -9.484799206256866455e-02 4.385235160589218140e-02 3.407810628414154053e-02 -3.044532835483551025e-01 -6.065401062369346619e-02 8.611669391393661499e-02 -3.754022717475891113e-01 4.258425161242485046e-02 5.291663482785224915e-02 -1.162120476365089417e-01 3.370589911937713623e-01 -1.522549539804458618e-01 1.650822460651397705e-01 1.877603679895401001e-01
3.669897317886352539e-01 -4.425563514232635498e-01 1.592494249343872070e-01 2.234293147921562195e-02 3.080566823482513428e-01 1.524275690317153931e-01 9.203243255615234375e-02 -5.538377910852432251e-03 -2.682373225688934326e-01 6.598948687314987183e-02 1.022263169288635254e-01 2.060852944850921631e-01 -2.238715142011642456e-01 -1.362941563129425049e-01 1.823210865259170532e-01 2.706268131732940674e-01 4.442514479160308838e-02 -2.588475942611694336e-01 1.276705861091613770e-01 4.160858318209648132e-02 -7.654247432947158813e-02 -1.515290141105651855e-01 -1.837193369865417480e-01 -1.092948988080024719e-01 -2.944104373455047607e-02 -2.787306532263755798e-02 1.346505992114543915e-02 -1.032870355993509293e-02 1.648552902042865753e-02 -1.905463053844869137e-03 2.117606252431869507e-01 6.319122761487960815e-02
2.784722447395324707e-01 -7.304295897483825684e-02 -8.472644537687301636e-02 1.034947037696838379e-01 1.761020906269550323e-02 1.825986355543136597e-01 7.382964342832565308e-02 -2.110597491264343262e-01 -2.599975764751434326e-01 -1.936807180754840374e-03 2.583577334880828857e-01 -3.107152879238128662e-01 -1.147079616785049438e-01 1.023646220564842224e-01 2.431445568799972534e-01 1.724309474229812622e-01 3.110322654247283936e-01 2.361512929201126099e-01 -1.559910178184509277e-01 -1.865527927875518799e-01 -3.497790545225143433e-02 -7.739798724651336670e-02 -1.146288812160491943e-01 -2.089547216892242432e-01 -1.633701324462890625e-01 2.358996570110321045e-01 3.611442819237709045e-02 -1.497357636690139771e-01 -2.660952135920524597e-02 1.964503675699234009e-01 1.197442784905433655e-01 1.919198930263519287e-01
4.359923601150512695e-01 -2.861162722110748291e-01 -1.650830954313278198e-01 1.549866795539855957e-01 1.757159680128097534e-01 5.998905003070831299e-02 -1.415311843156814575e-01 -1.408065557479858398e-01 -3.257055282592773438e-01 1.286372244358062744e-01 1.211379989981651306e-01 -2.560042440891265869e-01 -1.306610405445098877e-01 -1.429303586483001709e-01 1.178362127393484116e-02 4.276192933320999146e-02 2.848989963531494141e-01 2.216131538152694702e-01 -1.621763110160827637e-01 -1.754456609487533569e-01 8.998490869998931885e-02 -6.281419843435287476e-02 -1.739186942577362061e-01 -1.489876955747604370e-01 -1.068529635667800903e-01 7.589115202426910400e-02 6.358087807893753052e-02 -1.012880131602287292e-01 7.999892532825469971e-02 2.289757579565048218e-01 1.296457350254058838e-01 3.410246223211288452e-02
-2.325830459594726562e-01 -9.240908175706863403e-02 -5.871857330203056335e-02 -2.772226929664611816e-01 3.721393644809722900e-02 5.224670842289924622e-02 -7.664912194013595581e-02 -2.840198278427124023e-01 -3.099417388439178467e-01 7.550925761461257935e-02 2.741621993482112885e-02 1.336665153503417969e-01 -3.561470508575439453e-01 -1.530694216489791870e-01 -3.276713192462921143e-02 8.018910139799118042e-02 -6.795831490308046341e-03 1.761965304613113403e-01 -3.572489023208618164e-01 4.514866694808006287e-02 1.115016788244247437e-01 -1.775943487882614136e-01 -1.521371603012084961e-01 6.281840801239013672e-02 2.379523664712905884e-01 -5.777635797858238220e-02 -1.336054801940917969e-01 -6.729244440793991089e-02 3.281903862953186035e-01 1.633015424013137817e-01 -1.991042643785476685e-01 8.469817228615283966e-03
7.503052800893783569e-02 -3.943987488746643066e-01 9.990237653255462646e-02 4.553822800517082214e-02 1.636763215065002441e-01 1.419745087623596191e-01 3.302403911948204041e-02 2.242017388343811035e-01 -4.017506837844848633e-01 2.479849308729171753e-01 4.779193177819252014e-02 1.927170604467391968e-01 -1.774573475122451782e-01 -5.758474394679069519e-02 -1.976626068353652954e-01 -1.799291819334030151e-01 4.860131815075874329e-02 1.060186326503753662e-01 -1.554276794195175171e-01 -1.337262094020843506e-01 -1.678932458162307739e-01 -1.118905469775199890e-01 -9.938753396272659302e-02 -9.572939015924930573e-03 -1.023038178682327271e-01 3.888845741748809814e-01 -3.520800918340682983e-02 -2.194653302431106567e-01 1.884679943323135376e-01 1.555496081709861755e-02 7.751438766717910767e-02 2.634422481060028076e-02
4.530720412731170654e-01 -2.644089758396148682e-01 8.038912713527679443e-02 -1.603637039661407471e-01 2.462182641029357910e-01 -2.327260188758373260e-02 4.001368954777717590e-02 3.245567902922630310e-02 -2.260088920593261719e-01 5.011403933167457581e-02 -2.485599182546138763e-02 -4.070016741752624512e-02 -3.104794621467590332e-01 -3.525426387786865234e-01 -2.040414325892925262e-02 1.501711755990982056e-01 1.181596294045448303e-01 5.019956082105636597e-02 -5.218219757080078125e-02 1.958582997322082520e-01 -1.309381723403930664e-01 -3.224721848964691162e-01 6.407944858074188232e-02 -8.829864859580993652e-02 -6.107712164521217346e-02 1.555801033973693848e-01 -9.939223527908325195e-02 -2.715272903442382812e-01 1.131853014230728149e-01 -8.275129646062850952e-02 -8.832151070237159729e-03 8.613049238920211792e-02
-9.203093498945236206e-02 -8.824570477008819580e-02 -3.916382789611816406e-02 1.298325788229703903e-02 2.505286037921905518e-01 -1.320499777793884277e-01 2.362356036901473999e-01 -1.619172990322113037e-01 -1.826523393392562866e-01 -1.247816607356071472e-01 -1.242190077900886536e-01 8.975021541118621826e-02 -4.722104072570800781e-01 2.124345898628234863e-01 4.608639702200889587e-02 2.506044209003448486e-01 -6.477176677435636520e-03 2.961843088269233704e-02 -2.157367765903472900e-01 6.372502073645591736e-03 1.291130483150482178e-01 -2.917764484882354736e-01 -1.401628553867340088e-01 6.957766413688659668e-02 -2.611023187637329102e-01 2.142787873744964600e-01 1.353619992733001709e-01 -1.626540720462799072e-01 2.777222096920013428e-01 9.362681768834590912e-03 6.629616767168045044e-02 9.218433871865272522e-03
3.116139769554138184e-01 -1.512980908155441284e-01 4.645241051912307739e-02 2.744071185588836670e-01 7.015209645032882690e-02 -4.238383099436759949e-02 -1.754069328308105469e-02 -2.582044899463653564e-01 -4.049824178218841553e-01 -2.033645510673522949e-01 2.395611703395843506e-01 -4.136237502098083496e-02 -1.797779202461242676e-01 -2.337397821247577667e-02 -1.171712018549442291e-02 1.354653835296630859e-01 1.859903484582901001e-01 1.153193227946758270e-02 -1.129426211118698120e-01 9.812232106924057007e-02 8.159667253494262695e-02 -9.262789785861968994e-02 -2.128322720527648926e-01 -2.122350633144378662e-01 2.125640809535980225e-01 1.961446404457092285e-01 -2.170056402683258057e-01 8.399673737585544586e-03 1.834181994199752808e-01 -8.057343773543834686e-03 -1.486655622720718384e-01 2.524186968803405762e-01
1.737310588359832764e-01 -3.236496746540069580e-01 -1.299801021814346313e-01 1.196311488747596741e-01 4.513917863368988037e-02 5.817915126681327820e-02 1.003845930099487305e-01 -1.718125492334365845e-01 -2.308757454156875610e-01 -6.528843194246292114e-02 3.066260516643524170e-01 -3.496944308280944824e-01 -3.319376111030578613e-01 1.955031752586364746e-01 2.076499462127685547e-01 1.487723290920257568e-01 2.453283071517944336e-01 9.585938602685928345e-02 -2.423178590834140778e-02 -1.982287615537643433e-01 4.647527262568473816e-02 -7.439767569303512573e-02 -2.734878063201904297e-01 -8.494486659765243530e-02 -5.025490745902061462e-02 1.692763268947601318e-01 2.294668927788734436e-02 -2.095003128051757812e-01 -1.579376868903636932e-02 6.365435570478439331e-02 1.101893186569213867e-01 1.015503332018852234e-01
1.546040028333663940e-01 -1.557927578687667847e-01 -1.560896486043930054e-01 4.371025040745735168e-02 8.836655318737030029e-02 2.705806791782379150e-01 -1.343879103660583496e-02 -2.271945402026176453e-02 -2.635506987571716309e-01 -1.898036152124404907e-01 1.001275405287742615e-01 -2.918671369552612305e-01 -1.914367675781250000e-01 -7.908458821475505829e-03 7.630855590105056763e-02 8.076382428407669067e-02 2.041831463575363159e-01 2.187542766332626343e-01 -2.581824064254760742e-01 -2.594650387763977051e-01 7.586043328046798706e-02 -1.243772208690643311e-01 2.531066164374351501e-02 9.930184483528137207e-02 -1.727354153990745544e-02 1.251199394464492798e-01 -1.815530061721801758e-01 -2.901749610900878906e-01 1.936825513839721680e-01 1.162606552243232727e-01 3.135234415531158447e-01 2.374578714370727539e-01
2.648895084857940674e-01 -2.992695271968841553e-01 -1.252131611108779907e-01 -1.470373943448066711e-02 1.243144199252128601e-01 2.348649650812149048e-01 2.702017500996589661e-02 -2.149279266595840454e-01 -2.004251927137374878e-01 2.455501109361648560e-01 4.223105311393737793e-02 -2.754707038402557373e-01 -2.534003555774688721e-01 5.955097824335098267e-02 1.374438852071762085e-01 -8.730180561542510986e-02 2.667595148086547852e-01 9.950248897075653076e-02 -3.022243380546569824e-01 -8.812237530946731567e-02 -4.983252286911010742e-02 -9.163767844438552856e-02 -1.387442797422409058e-01 -2.185702025890350342e-01 6.859538704156875610e-02 2.635837197303771973e-01 -2.100607305765151978e-01 -4.475666210055351257e-02 -1.196598112583160400e-01 5.927912145853042603e-02 -1.098863407969474792e-02 -1.951926201581954956e-01
1.092011705040931702e-01 4.382135719060897827e-02 1.995270699262619019e-01 8.824912458658218384e-02 1.716173999011516571e-02 1.604761481285095215e-01 6.630186736583709717e-02 -3.161848783493041992e-01 5.629708617925643921e-02 -9.675938636064529419e-02 -6.517265737056732178e-02 6.784471124410629272e-02 -3.423941135406494141e-01 -8.583001792430877686e-02 -1.237668395042419434e-01 5.733294039964675903e-02 1.205837577581405640e-01 -3.750069811940193176e-02 -1.079722121357917786e-01 1.664200127124786377e-01 -1.143222600221633911e-01 -2.398316413164138794e-01 -2.879646122455596924e-01 -1.941761821508407593e-01 -1.172865405678749084e-01 -4.026455432176589966e-02 1.290332246571779251e-02 -3.453024625778198242e-01 2.389884591102600098e-01 -3.394705653190612793e-01 1.166364550590515137e-01 2.762198448181152344e-01
3.604384511709213257e-02 4.996740445494651794e-02 2.919589877128601074e-01 6.575585901737213135e-02 -8.406338840723037720e-02 -8.521842956542968750e-02 2.550882399082183838e-01 -1.873501390218734741e-01 -2.953530848026275635e-01 6.804846227169036865e-02 4.128218293190002441e-01 1.819647997617721558e-01 -2.179879844188690186e-01 -1.112395003437995911e-01 -1.340095549821853638e-01 3.194462656974792480e-01 1.810101270675659180e-01 -8.600483834743499756e-02 -2.412654161453247070e-01 -6.053288653492927551e-02 -1.253581196069717407e-01 -1.021895334124565125e-01 4.406916722655296326e-02 -1.581009775400161743e-01 -1.135576814413070679e-01 7.533769309520721436e-02 -9.564020484685897827e-02 -3.017855882644653320e-01 -8.060038834810256958e-02 -3.454074263572692871e-02 1.615446358919143677e-01 9.559165686368942261e-02
-2.196220122277736664e-02 -5.688024759292602539e-01 -1.827667951583862305e-01 1.403754800558090210e-01 -8.204452693462371826e-02 9.704856574535369873e-02 6.589922308921813965e-02 -2.775016427040100098e-01 4.800459370017051697e-02 9.063262492418289185e-02 -2.836505323648452759e-02 3.901169076561927795e-02 -3.363454639911651611e-01 4.236791748553514481e-03 -4.183961078524589539e-02 1.637998521327972412e-01 1.726243495941162109e-01 8.764263242483139038e-02 -3.001497387886047363e-01 6.139878183603286743e-02 1.509739309549331665e-01 -1.986237019300460815e-01 -1.801078170537948608e-01 1.006020978093147278e-01 -1.577687412500381470e-01 3.472612798213958740e-02 6.088676303625106812e-02 1.834948658943176270e-01 5.902704223990440369e-02 3.664608299732208252e-02 1.920209378004074097e-01 1.717055588960647583e-01
1.776690632104873657e-01 -1.271791756153106689e-01 -1.913778334856033325e-01 -1.201175972819328308e-01 -7.227735221385955811e-02 5.794716626405715942e-02 -6.720902770757675171e-02 -1.610712110996246338e-01 -3.096058964729309082e-01 8.526811003684997559e-02 2.993191778659820557e-01 -2.375073581933975220e-01 -2.480538636445999146e-01 -8.481129258871078491e-02 1.494516879320144653e-01 -4.058395698666572571e-02 2.275956124067306519e-01 1.499933898448944092e-01 -1.864960789680480957e-01 -2.954350113868713379e-01 2.410276234149932861e-02 -8.808209002017974854e-02 -2.153028696775436401e-01 8.768068253993988037e-02 8.129939436912536621e-02 1.062402799725532532e-01 3.961657360196113586e-02 -3.382889032363891602e-01 1.130255758762359619e-01 2.956253588199615479e-01 3.102417476475238800e-02 1.629346907138824463e-01
1.899757236242294312e-01 -2.465878874063491821e-01 -2.459419369697570801e-01 -1.257471740245819092e-01 -2.438311651349067688e-02 2.127500772476196289e-01 -3.679871186614036560e-02 -2.114636600017547607e-01 -1.985661685466766357e-01 1.757126003503799438e-01 2.081092596054077148e-01 1.218622550368309021e-01 -4.801977574825286865e-01 -2.087278515100479126e-01 8.198095113039016724e-02 -2.947995625436306000e-02 2.257263064384460449e-01 8.213833719491958618e-02 7.339921593666076660e-02 -1.567650288343429565e-01 2.517038211226463318e-02 1.192678213119506836e-01 -3.174652755260467529e-01 3.660469502210617065e-02 1.129248067736625671e-01 -1.909343600273132324e-01 1.612000167369842529e-01 -9.616817533969879150e-02 -2.242027223110198975e-02 -6.440924108028411865e-02 1.758355498313903809e-01 -3.171900520101189613e-03
2.382763177156448364e-01 -2.291368842124938965e-01 -1.118593961000442505e-01 2.847293950617313385e-02 1.238346695899963379e-01 -5.355091765522956848e-02 1.526518464088439941e-01 -1.622275412082672119e-01 -3.080383241176605225e-01 -1.098231878131628036e-02 2.902367115020751953e-01 -3.557483851909637451e-01 -3.804367184638977051e-01 1.755446195602416992e-01 1.930630058050155640e-01 3.753983974456787109e-02 1.970582455396652222e-01 7.907667756080627441e-02 -2.516999607905745506e-03 -1.896003782749176025e-01 1.472178660333156586e-02 4.028877243399620056e-02 -2.479632496833801270e-01 -1.045237705111503601e-01 -5.026932805776596069e-02 1.981845200061798096e-01 1.966167986392974854e-02 -1.778099089860916138e-01 1.142767369747161865e-01 1.520638614892959595e-01 1.241738721728324890e-01 9.402985870838165283e-02
2.952469587326049805e-01 1.160788983106613159e-01 1.401076018810272217e-01 3.112570941448211670e-02 -1.671120971441268921e-01 5.678589455783367157e-03 8.225002884864807129e-02 -6.474869442172348499e-04 -2.643472850322723389e-01 4.102120548486709595e-02 8.062870241701602936e-03 6.032367050647735596e-02 -4.475921690464019775e-01 -2.452385574579238892e-01 2.205242812633514404e-01 5.353097617626190186e-02 1.398590952157974243e-01 -2.008303552865982056e-01 -2.151357680559158325e-01 -1.155554503202438354e-01 -7.539148628711700439e-02 -4.871422424912452698e-02 -2.083582282066345215e-01 -2.006863802671432495e-02 -1.547370851039886475e-01 5.819792672991752625e-02 1.357209086418151855e-01 -2.511384785175323486e-01 2.483203262090682983e-01 -2.053256928920745850e-01 -2.017739415168762207e-01 1.789696365594863892e-01
-1.508736908435821533e-01 -1.771965026855468750e-01 6.595891714096069336e-02 1.349105983972549438e-01 -3.500772118568420410e-01 1.967474818229675293e-01 1.555173099040985107e-01 3.684654086828231812e-02 -3.309007585048675537e-01 -4.339325800538063049e-02 2.798584662377834320e-02 2.520608901977539062e-02 -6.785061955451965332e-02 -3.305515274405479431e-02 -6.615334749221801758e-02 -5.722789466381072998e-02 3.049930334091186523e-01 -1.334650069475173950e-02 -8.637704700231552124e-02 -1.563999056816101074e-01 -2.915509343147277832e-01 -1.600634604692459106e-01 1.182213276624679565e-01 -1.495883520692586899e-02 1.332288384437561035e-01 1.281501352787017822e-01 -1.332066804170608521e-01 -3.256448209285736084e-01 2.693135738372802734e-01 -5.285406485199928284e-02 3.281106650829315186e-01 1.394687592983245850e-01
-1.397821158170700073e-01 -1.004684939980506897e-01 -2.634889781475067139e-01 -6.334732752293348312e-03 9.760474413633346558e-02 1.502562500536441803e-02 -1.847442239522933960e-02 -2.335605770349502563e-01 1.609690301120281219e-02 1.387885063886642456e-01 2.001811563968658447e-01 -5.548816174268722534e-02 -4.833210706710815430e-01 -2.813821434974670410e-01 1.632008105516433716e-01 1.708337366580963135e-01 1.644506603479385376e-01 -8.472371846437454224e-02 -8.447509258985519409e-03 -2.302962355315685272e-02 1.194317415356636047e-01 -4.548600316047668457e-01 -7.306024432182312012e-02 -1.617173701524734497e-01 -2.921998873353004456e-02 1.584691256284713745e-01 -3.530177474021911621e-02 3.762949630618095398e-02 -6.954521872103214264e-03 -1.462923884391784668e-01 3.406559675931930542e-02 2.574396431446075439e-01
2.887219190597534180e-01 -1.190000325441360474e-01 5.138695240020751953e-02 4.573459178209304810e-02 -1.840092688798904419e-01 1.194022968411445618e-01 3.569313883781433105e-01 -3.351637348532676697e-02 -2.205871641635894775e-01 1.137422025203704834e-01 -7.628469169139862061e-02 -4.091082140803337097e-02 -3.329141438007354736e-01 -6.237100064754486084e-02 -4.623238444328308105e-01 6.924157589673995972e-02 2.485999763011932373e-01 -1.749302744865417480e-01 -2.972998321056365967e-01 -1.133344769477844238e-01 -3.736687451601028442e-02 -4.434440284967422485e-02 1.516506373882293701e-01 -1.628600209951400757e-01 6.592696905136108398e-02 5.274711176753044128e-02 2.108762860298156738e-01 -5.405721440911293030e-02 1.298941373825073242e-01 3.835855983197689056e-03 1.176684070378541946e-02 2.634787000715732574e-02
3.757861256599426270e-01 1.577456444501876831e-01 2.074738293886184692e-01 6.700733304023742676e-02 2.569184452295303345e-02 1.048309579491615295e-01 1.671010851860046387e-01 -1.628299653530120850e-01 -1.625726968050003052e-01 1.460205465555191040e-01 -4.908347502350807190e-03 1.705032587051391602e-01 -3.755090832710266113e-01 -2.045289278030395508e-01 1.154868677258491516e-01 5.218401178717613220e-02 1.395462155342102051e-01 -4.196201637387275696e-02 -3.064756095409393311e-01 -1.436959505081176758e-01 -1.648948639631271362e-01 -2.074720114469528198e-01 -6.166062876582145691e-02 -9.047450497746467590e-03 -1.725972741842269897e-01 -1.317306514829397202e-02 2.385517656803131104e-01 -1.534317582845687866e-01 2.572126686573028564e-01 -2.291894555091857910e-01 8.513187640346586704e-04 7.420151680707931519e-02
3.240272104740142822e-01 -1.522910296916961670e-01 -2.655579894781112671e-02 -1.517723053693771362e-01 -7.168519496917724609e-02 6.901067495346069336e-02 -6.329490989446640015e-02 2.485756129026412964e-01 1.579888612031936646e-01 1.003360748291015625e-01 1.956267952919006348e-01 -9.495777636766433716e-02 -2.212045639753341675e-01 -8.750335872173309326e-02 1.737068295478820801e-01 -2.468397608026862144e-03 5.467739105224609375e-01 -1.170303449034690857e-01 -1.324775815010070801e-01 -9.972402453422546387e-02 3.600472956895828247e-02 -8.386618643999099731e-02 -3.454013960435986519e-03 -1.974484510719776154e-02 -3.060805201530456543e-01 1.546346098184585571e-01 2.106497623026371002e-02 -5.592707917094230652e-02 1.959646195173263550e-01 -3.115332499146461487e-02 3.031485676765441895e-01 -4.436511918902397156e-02
-1.639787554740905762e-01 -3.155373930931091309e-01 -1.108838468790054321e-01 1.254016757011413574e-01 -7.902629673480987549e-02 1.860583126544952393e-01 1.831346005201339722e-01 -2.623287737369537354e-01 -2.187461107969284058e-01 1.692261844873428345e-01 2.074874788522720337e-01 2.278004139661788940e-01 -1.137908548116683960e-02 2.385121770203113556e-02 -1.590217798948287964e-01 1.126362234354019165e-01 7.507105916738510132e-02 7.468665391206741333e-02 -6.128720194101333618e-02 -4.029028641525655985e-04 4.697011783719062805e-02 -5.480818450450897217e-02 -2.275717556476593018e-01 1.855758577585220337e-02 -2.514413595199584961e-01 3.795442283153533936e-01 -5.929107964038848877e-02 -2.505609989166259766e-01 2.483080029487609863e-01 1.434730887413024902e-01 7.683175802230834961e-02 2.411914914846420288e-01
2.754377573728561401e-02 -7.782703638076782227e-02 -1.684288829565048218e-01 -2.323952615261077881e-01 1.213212758302688599e-01 -1.005991920828819275e-02 1.249499320983886719e-01 -2.944822013378143311e-01 -1.466621309518814087e-01 1.617213934659957886e-01 -9.689609706401824951e-02 -1.825240254402160645e-02 -2.943795621395111084e-01 -7.469755411148071289e-02 2.486148616299033165e-03 3.298102021217346191e-01 1.621757633984088898e-02 4.802761226892471313e-02 -1.151681467890739441e-01 -1.559899095445871353e-02 7.454457134008407593e-02 -2.088640928268432617e-01 -3.142022192478179932e-01 2.200580900534987450e-03 -3.024864494800567627e-01 2.036666572093963623e-01 4.685061797499656677e-02 -2.246093750000000000e-02 2.535398304462432861e-01 1.660891459323465824e-03 4.138124883174896240e-01 -7.820738479495048523e-03
-9.531122446060180664e-02 -1.270868182182312012e-01 -3.861360251903533936e-02 -1.170930340886116028e-01 1.685819774866104126e-01 -1.027497053146362305e-01 1.495115906000137329e-01 -4.026470333337783813e-02 1.761989742517471313e-01 1.934728212654590607e-02 2.032967209815979004e-01 1.853499412536621094e-01 -4.215785264968872070e-01 -1.521392762660980225e-01 1.694383770227432251e-01 1.006424985826015472e-02 -4.866487905383110046e-02 2.797740884125232697e-02 -3.759631216526031494e-01 -6.479638628661632538e-03 5.305362492799758911e-02 -2.037989348173141479e-01 -1.018898263573646545e-01 -2.826097309589385986e-01 -1.783185079693794250e-02 4.202599227428436279e-01 -1.303635686635971069e-01 -7.730612531304359436e-03 -1.655059307813644409e-02 -5.591009929776191711e-02 -2.534386217594146729e-01 1.380539238452911377e-01
1.941801458597183228e-01 -4.659424126148223877e-01 5.133907124400138855e-02 1.348700672388076782e-01 -6.499983370304107666e-02 8.076163008809089661e-03 5.052599310874938965e-02 -1.612876504659652710e-01 3.859457373619079590e-02 1.418289914727210999e-02 -1.203570067882537842e-01 2.049393206834793091e-01 -3.895167410373687744e-01 -1.587673276662826538e-01 -1.298418492078781128e-01 1.378016918897628784e-01 1.970944553613662720e-01 -8.940631151199340820e-02 5.069014057517051697e-02 1.236822456121444702e-01 1.119931638240814209e-01 -2.073815315961837769e-01 3.058949112892150879e-02 4.532811418175697327e-02 -2.838712930679321289e-01 2.577884495258331299e-01 1.048494651913642883e-01 -1.947526820003986359e-02 9.717079997062683105e-02 6.091899052262306213e-02 2.189505547285079956e-01 2.789348959922790527e-01
1.184866204857826233e-01 -4.112037643790245056e-02 -6.107857078313827515e-02 4.296647384762763977e-02 -3.709900379180908203e-02 1.286282241344451904e-01 -5.778924003243446350e-02 -1.606145650148391724e-01 -3.433158695697784424e-01 5.450196936726570129e-02 2.402971237897872925e-01 -3.420054316520690918e-01 -3.755155205726623535e-01 -2.294038794934749603e-02 9.542158246040344238e-02 5.031809210777282715e-03 1.660783737897872925e-01 1.116733551025390625e-01 -8.428221195936203003e-02 -3.148905336856842041e-01 -4.294451791793107986e-04 -1.823689043521881104e-01 -1.914085261523723602e-02 8.416794240474700928e-02 -3.735257312655448914e-02 2.126597911119461060e-01 1.994569413363933563e-02 -2.029961645603179932e-01 2.038346529006958008e-01 2.551901340484619141e-01 5.066354572772979736e-02 3.177041411399841309e-01
-1.048643738031387329e-01 -3.324085175991058350e-01 1.694925725460052490e-01 -1.200503781437873840e-01 -6.787356734275817871e-02 5.342722404748201370e-03 1.805863231420516968e-01 5.997242778539657593e-02 1.016175448894500732e-01 1.278658807277679443e-01 4.599151015281677246e-02 -5.664343759417533875e-02 -3.217977881431579590e-01 1.419468969106674194e-01 -2.717691361904144287e-01 1.117504984140396118e-01 4.249249398708343506e-01 -5.299105867743492126e-02 -1.403537988662719727e-01 3.363847136497497559e-01 8.992621302604675293e-02 -1.748932152986526489e-01 -1.048870310187339783e-01 1.170312091708183289e-01 -1.521845906972885132e-01 1.390072703361511230e-01 1.715552210807800293e-01 -2.376327663660049438e-01 1.655231863260269165e-01 -9.756682068109512329e-02 -3.938699513673782349e-02 7.764289528131484985e-02
1.831396669149398804e-01 -3.489140272140502930e-01 -7.832358032464981079e-02 -1.143651306629180908e-01 1.554163694381713867e-01 1.668138802051544189e-01 -1.385394185781478882e-01 -8.305640518665313721e-02 -3.932397067546844482e-01 1.131291091442108154e-01 8.793761581182479858e-02 1.213278323411941528e-01 -1.495069637894630432e-02 -9.033361822366714478e-02 1.685239560902118683e-02 2.495938166975975037e-02 3.924220334738492966e-03 -1.765036880970001221e-01 -2.314209192991256714e-01 -1.164877787232398987e-01 7.906848192214965820e-02 -3.630263209342956543e-01 -2.641243338584899902e-01 -1.727434694766998291e-01 8.283572643995285034e-02 1.100132241845130920e-01 -5.031959339976310730e-02 -4.072293937206268311e-01 1.259893774986267090e-01 -7.416683435440063477e-02 -5.926449596881866455e-02 9.886585175991058350e-03
-8.762319386005401611e-02 -2.729449272155761719e-01 -1.131987497210502625e-01 1.267006434500217438e-02 2.261766046285629272e-02 9.794452041387557983e-02 3.990740478038787842e-01 -3.493956327438354492e-01 -9.724377095699310303e-02 -1.758558452129364014e-01 -7.104649394750595093e-02 2.328334599733352661e-01 -1.217632666230201721e-01 4.197047650814056396e-02 6.391794979572296143e-02 -1.726143807172775269e-01 2.428537234663963318e-02 -1.521146297454833984e-01 -1.897534281015396118e-01 4.036384075880050659e-02 -4.653561860322952271e-03 -1.113520488142967224e-01 -2.779824733734130859e-01 2.447630465030670166e-02 -2.818217277526855469e-01 2.365928292274475098e-01 8.732812479138374329e-03 -3.175805509090423584e-01 1.818205267190933228e-01 -4.256541375070810318e-03 6.061200797557830811e-02 1.963534206151962280e-01
3.011824190616607666e-01 1.038403585553169250e-01 -1.448226273059844971e-01 2.672865986824035645e-02 -1.754741668701171875e-01 2.687983773648738861e-02 2.657003402709960938e-01 -1.380693018436431885e-01 -9.917011857032775879e-02 -2.403075434267520905e-02 2.353588789701461792e-01 -7.709014415740966797e-02 -3.441840112209320068e-01 -2.489719688892364502e-01 -1.683798432350158691e-01 1.797012798488140106e-02 1.028356626629829407e-01 2.377787232398986816e-01 -1.215806007385253906e-01 1.630807220935821533e-01 2.422367483377456665e-01 -2.833206951618194580e-01 9.644839167594909668e-02 -6.458694487810134888e-02 -3.212739527225494385e-02 2.605476677417755127e-01 -2.858110330998897552e-02 -2.056418657302856445e-01 2.212109565734863281e-01 -1.373342871665954590e-01 1.469258666038513184e-01 1.115906089544296265e-01
1.573520340025424957e-02 -1.497223675251007080e-01 -2.108542025089263916e-01 1.826879568397998810e-03 -1.464122086763381958e-01 1.964681297540664673e-01 1.570193767547607422e-01 -2.436699420213699341e-01 2.707373164594173431e-02 -9.545695967972278595e-03 1.203237175941467285e-01 3.461301326751708984e-01 -1.603421568870544434e-01 -2.255434691905975342e-01 1.852306425571441650e-01 1.542227715253829956e-01 3.522764444351196289e-01 8.608571439981460571e-02 -3.027902841567993164e-01 1.977704465389251709e-01 -1.489480882883071899e-01 -2.964516580104827881e-01 1.492437091656029224e-03 6.455322355031967163e-02 -3.683429211378097534e-02 1.037440821528434753e-01 2.320740967988967896e-01 -6.555195152759552002e-02 -8.662237226963043213e-02 5.868304520845413208e-02 1.673901230096817017e-01 1.823169887065887451e-01
4.555732309818267822e-01 -1.031146571040153503e-01 1.308847367763519287e-01 -1.936215460300445557e-01 7.079402357339859009e-02 2.180817723274230957e-01 1.537104994058609009e-01 2.346217483282089233e-01 -2.203150838613510132e-01 5.578366294503211975e-02 5.473089218139648438e-02 -4.015833511948585510e-02 -1.474019289016723633e-01 1.225011330097913742e-02 6.056197360157966614e-02 -2.810397651046514511e-03 2.862095236778259277e-01 -8.643121272325515747e-02 -3.676140308380126953e-01 -6.485929340124130249e-02 -1.918760128319263458e-02 -2.402779608964920044e-01 -4.751945380121469498e-03 -3.231072127819061279e-01 -1.282738745212554932e-01 1.863149106502532959e-01 -1.060128584504127502e-01 -1.772670447826385498e-01 5.246682837605476379e-02 -1.128521934151649475e-01 -8.004573732614517212e-02 -8.462695777416229248e-02
2.743693292140960693e-01 -1.888036578893661499e-01 -9.905466437339782715e-02 5.540329217910766602e-02 4.930546507239341736e-02 1.481110900640487671e-01 5.271774530410766602e-02 -1.540589034557342529e-01 -2.462808042764663696e-01 -2.682619169354438782e-02 2.065320163965225220e-01 -3.808384835720062256e-01 -3.626181185245513916e-01 8.199695497751235962e-02 1.835939288139343262e-01 3.280139714479446411e-02 1.797969639301300049e-01 2.247598916292190552e-01 2.317723818123340607e-02 -1.560773998498916626e-01 -7.501668483018875122e-02 3.101348876953125000e-02 -2.060238569974899292e-01 -1.614325046539306641e-01 -1.168643906712532043e-01 2.055662423372268677e-01 -1.232296079397201538e-01 -1.168082058429718018e-01 1.395014375448226929e-01 2.421066761016845703e-01 8.921250700950622559e-02 2.227783352136611938e-01
-2.593219578266143799e-01 -4.062131643295288086e-01 -1.217371318489313126e-02 1.150488108396530151e-01 2.558480389416217804e-02 6.701111048460006714e-02 2.245659381151199341e-01 -1.611662358045578003e-01 3.056699875742197037e-03 4.333264008164405823e-02 2.770167291164398193e-01 6.332601606845855713e-02 -3.929692208766937256e-01 -4.711103811860084534e-02 5.540922656655311584e-02 1.382593363523483276e-01 3.419411554932594299e-02 -2.103841453790664673e-01 -2.444019168615341187e-01 6.017910316586494446e-02 2.695807814598083496e-02 7.713197171688079834e-02 -1.725824922323226929e-01 -9.663281962275505066e-03 -2.638133764266967773e-01 1.784659624099731445e-01 5.344312265515327454e-02 -1.365201622247695923e-01 1.172647774219512939e-01 1.712291836738586426e-01 8.728361129760742188e-02 3.039314746856689453e-01
3.282511532306671143e-01 -5.630724504590034485e-02 2.521118223667144775e-01 -2.357865422964096069e-01 1.409839093685150146e-01 1.699835509061813354e-01 7.817822694778442383e-02 -2.893101796507835388e-02 -2.789087891578674316e-01 -4.426401853561401367e-02 4.566390812397003174e-02 2.454759329557418823e-01 -3.203162848949432373e-01 -2.634071409702301025e-01 7.666483521461486816e-02 -3.124969638884067535e-02 1.640279442071914673e-01 5.994533374905586243e-02 5.254922434687614441e-02 -6.759364902973175049e-02 -8.648286759853363037e-02 -4.376051127910614014e-01 1.468852013349533081e-01 -2.879194915294647217e-02 3.081118129193782806e-02 4.645688831806182861e-02 -4.273631423711776733e-02 -2.944153249263763428e-01 1.342879980802536011e-01 -2.708066999912261963e-02 1.527360975742340088e-01 1.877419091761112213e-02
2.438256740570068359e-01 -3.589673340320587158e-01 -2.506006360054016113e-01 5.995523929595947266e-02 7.294015586376190186e-02 1.129672378301620483e-01 1.919044554233551025e-01 -1.748357266187667847e-01 -3.155974745750427246e-01 1.837736815214157104e-01 6.938941031694412231e-02 -2.130483537912368774e-01 -2.198456674814224243e-01 1.035770550370216370e-01 8.087811619043350220e-02 2.380402758717536926e-02 2.095906734466552734e-01 1.807119697332382202e-01 -6.334001570940017700e-02 -1.911156475543975830e-01 -2.968055009841918945e-02 6.503318250179290771e-02 -1.333236396312713623e-01 -1.155461966991424561e-01 -9.229928255081176758e-02 2.085751146078109741e-01 -2.220329493284225464e-01 -1.987591236829757690e-01 9.471102058887481689e-02 1.747536808252334595e-01 2.750908434391021729e-01 2.651184797286987305e-02
1.736900061368942261e-01 -2.545097172260284424e-01 -7.768347114324569702e-02 8.243504911661148071e-02 1.565891876816749573e-02 8.219833672046661377e-02 2.139725536108016968e-01 -2.708327956497669220e-02 -3.005367517471313477e-01 5.664515122771263123e-02 -1.599672734737396240e-01 5.451292172074317932e-02 -3.434442281723022461e-01 1.038638036698102951e-02 -1.282303482294082642e-01 3.489996306598186493e-03 1.956697367131710052e-02 1.879262030124664307e-01 -2.146684080362319946e-01 -3.634549677371978760e-03 2.801513075828552246e-01 -2.152496874332427979e-01 -1.820587366819381714e-01 5.768643319606781006e-02 -1.269987374544143677e-01 -1.981636732816696167e-01 2.144524008035659790e-01 -1.554157733917236328e-01 1.425065696239471436e-01 4.236371442675590515e-02 1.847938448190689087e-01 3.965091705322265625e-01
6.845010817050933838e-02 -2.120529115200042725e-01 1.679968982934951782e-01 -4.152701795101165771e-02 1.077445968985557556e-01 3.302107378840446472e-02 -5.123023688793182373e-02 8.634675294160842896e-02 -5.259945988655090332e-02 2.123859971761703491e-01 1.183016747236251831e-01 -9.189591556787490845e-02 -3.666800856590270996e-01 -1.809136718511581421e-01 8.577337116003036499e-02 -2.434029728174209595e-01 2.706829011440277100e-01 8.322206139564514160e-02 -9.865067154169082642e-02 -1.762238889932632446e-01 -2.570407465100288391e-02 -2.031530290842056274e-01 -1.886893645860254765e-03 -1.746459864079952240e-02 -1.107085570693016052e-01 2.565856873989105225e-01 7.368326932191848755e-02 -1.925883740186691284e-01 2.864092886447906494e-01 -1.161569282412528992e-01 3.795848190784454346e-01 -2.647231519222259521e-01
2.647863030433654785e-01 -1.305086761713027954e-01 -2.310549467802047729e-01 8.205891400575637817e-02 1.674833148717880249e-01 1.411150842905044556e-01 1.607695519924163818e-01 -2.114978581666946411e-01 -2.445042431354522705e-01 1.319255232810974121e-01 2.708362340927124023e-01 -2.840874493122100830e-01 -3.208250105381011963e-01 6.675122678279876709e-02 1.346450299024581909e-01 8.115972578525543213e-02 1.641911715269088745e-01 2.105035036802291870e-01 -1.051819548010826111e-01 -2.019757777452468872e-01 5.638047307729721069e-02 -7.889644056558609009e-02 -1.217699348926544189e-01 -9.585501998662948608e-02 -6.191895157098770142e-02 2.200172692537307739e-01 3.309197723865509033e-02 -2.391055673360824585e-01 9.055126458406448364e-02 2.334948629140853882e-01 1.834637075662612915e-01 8.610538393259048462e-02
2.405568063259124756e-01 -2.112130224704742432e-01 -9.445989876985549927e-02 1.065934151411056519e-01 9.009980410337448120e-02 1.255571991205215454e-01 8.399867266416549683e-02 -9.833042323589324951e-02 -2.263060659170150757e-01 3.148492798209190369e-02 2.987714707851409912e-01 -2.279376834630966187e-01 -3.981428742408752441e-01 -6.658417731523513794e-02 -2.267498895525932312e-02 -5.168937891721725464e-02 3.187173306941986084e-01 2.882383763790130615e-01 -1.067628264427185059e-01 -3.441244959831237793e-01 1.480318158864974976e-01 1.653036773204803467e-01 8.627771586179733276e-02 -7.282275706529617310e-02 4.365893453359603882e-02 1.313759088516235352e-01 5.406934767961502075e-02 -1.416636705398559570e-01 7.156117260456085205e-02 2.008356451988220215e-01 5.854658782482147217e-02 9.776123613119125366e-02
3.726446926593780518e-01 -8.720344863831996918e-03 1.049612183123826981e-02 -8.388063311576843262e-02 1.208974514156579971e-02 9.953257441520690918e-02 9.230127930641174316e-02 -1.403870135545730591e-01 -2.840205729007720947e-01 -8.670468628406524658e-02 -8.540176600217819214e-02 -5.305705592036247253e-02 -2.037314176559448242e-01 -1.083082854747772217e-01 6.711550801992416382e-02 2.553887069225311279e-01 3.728326261043548584e-01 1.661782562732696533e-01 -1.483026146888732910e-01 -2.795453965663909912e-01 1.500291824340820312e-01 -8.314649015665054321e-02 4.381513223052024841e-03 -1.639147400856018066e-01 -1.087098345160484314e-01 4.422387182712554932e-01 -2.209600955247879028e-01 -2.290003234520554543e-03 -8.092372864484786987e-02 -7.486015558242797852e-02 4.972815141081809998e-02 -2.141733281314373016e-02
2.847897708415985107e-01 -3.836480975151062012e-01 -5.560982972383499146e-02 9.895385056734085083e-02 2.831027656793594360e-02 1.153980270028114319e-01 -9.535653516650199890e-04 -3.184799849987030029e-02 2.999792061746120453e-02 9.714298695325851440e-02 -7.174014300107955933e-02 1.805304139852523804e-01 -3.271941542625427246e-01 -2.153404988348484039e-02 1.470915377140045166e-01 2.122119367122650146e-01 5.313970148563385010e-02 -1.063143163919448853e-01 -4.651356488466262817e-02 8.599177747964859009e-02 -8.560518175363540649e-02 -2.633519470691680908e-01 2.169542387127876282e-02 -1.169086992740631104e-01 -3.000363409519195557e-01 2.776171863079071045e-01 1.988766640424728394e-01 1.290119737386703491e-01 1.566228717565536499e-01 1.911039352416992188e-01 3.166953623294830322e-01 1.492821574211120605e-01
-1.093700006604194641e-01 -1.479363143444061279e-01 -9.402315318584442139e-02 -1.017715483903884888e-01 5.834527313709259033e-02 2.786211073398590088e-01 -3.271764144301414490e-02 -2.545142769813537598e-01 2.184908390045166016e-01 1.459354627877473831e-02 7.723704725503921509e-02 7.126681506633758545e-02 -6.318678259849548340e-01 -1.370797604322433472e-01 1.340877562761306763e-01 6.902438402175903320e-02 -1.052347384393215179e-02 -4.789146780967712402e-02 -2.412141412496566772e-01 -5.316389724612236023e-02 1.310800015926361084e-01 -5.858194082975387573e-02 -3.605686593800783157e-03 3.553976863622665405e-02 -2.414769679307937622e-01 2.291667163372039795e-01 -1.584507077932357788e-01 -1.702828258275985718e-01 -8.379816077649593353e-03 1.969344019889831543e-01 -6.858966499567031860e-02 8.057218044996261597e-02
1.268263757228851318e-01 5.881575867533683777e-02 2.297045439481735229e-01 -5.942536890506744385e-02 2.957325428724288940e-02 3.058825433254241943e-02 3.945827111601829529e-02 -2.999775111675262451e-01 -4.048842191696166992e-02 3.345725238323211670e-01 4.563059285283088684e-02 -1.378879845142364502e-01 -3.554235398769378662e-01 -1.143623068928718567e-01 -3.003597855567932129e-01 5.845888704061508179e-02 4.079460203647613525e-01 3.710967674851417542e-02 -1.952307224273681641e-01 -2.726758420467376709e-01 -1.540080606937408447e-01 -1.552776843309402466e-01 1.207341849803924561e-01 2.341234982013702393e-01 -1.510009020566940308e-01 6.688354909420013428e-02 7.184043526649475098e-02 -1.160696446895599365e-01 7.959086447954177856e-02 1.087032258510589600e-01 2.621425688266754150e-02 -2.940477058291435242e-02
1.954544484615325928e-01 -3.069240450859069824e-01 1.591320037841796875e-01 4.175556078553199768e-02 2.391301393508911133e-01 2.442519515752792358e-01 4.465043172240257263e-02 5.812973529100418091e-02 1.023272573947906494e-01 2.861075662076473236e-02 2.736521363258361816e-01 3.183922171592712402e-01 -3.529686927795410156e-01 2.774242497980594635e-02 -1.700562387704849243e-01 -1.173092201352119446e-01 1.685439348220825195e-01 2.477414533495903015e-02 -1.741737127304077148e-01 -2.147092670202255249e-01 -1.492914110422134399e-01 -1.506736278533935547e-01 -4.145432263612747192e-02 -1.919735819101333618e-01 3.751471638679504395e-02 2.176868915557861328e-01 1.181118115782737732e-01 -2.123347669839859009e-01 1.168679445981979370e-01 -2.020208984613418579e-01 8.322200924158096313e-02 -6.693197041749954224e-02
-1.011916100978851318e-01 -4.609463363885879517e-02 3.008081614971160889e-01 6.765880435705184937e-02 1.014791987836360931e-02 -1.888106949627399445e-02 4.612816497683525085e-02 -7.386160641908645630e-02 -3.618375584483146667e-02 2.060711979866027832e-01 3.455577492713928223e-01 3.483676612377166748e-01 -2.455376535654067993e-01 -9.279327839612960815e-02 -2.913988828659057617e-01 1.803100407123565674e-01 1.798304766416549683e-01 1.474529802799224854e-01 -1.786968559026718140e-01 -9.898301213979721069e-02 1.882519274950027466e-01 -1.565147042274475098e-01 -8.806749433279037476e-02 -2.110477089881896973e-01 -1.418066471815109253e-01 1.557629406452178955e-01 1.270464509725570679e-01 -3.029754161834716797e-01 -3.098408691585063934e-02 9.961156547069549561e-02 2.054272294044494629e-01 -1.506866607815027237e-02
1.659898459911346436e-01 -2.718918323516845703e-01 -1.267666220664978027e-01 1.143290624022483826e-01 1.015753149986267090e-01 9.212089702486991882e-03 1.753210574388504028e-01 -7.337925583124160767e-02 -3.385715186595916748e-01 -6.881704926490783691e-02 2.669461965560913086e-01 -3.653163611888885498e-01 -3.177422881126403809e-01 1.305148750543594360e-01 2.735916674137115479e-01 1.597106009721755981e-01 1.784461885690689087e-01 1.976411789655685425e-01 -1.646051704883575439e-01 -1.547179669141769409e-01 3.136764839291572571e-02 -2.665588818490505219e-02 -2.218870520591735840e-01 -1.911102533340454102e-01 -5.708001926541328430e-02 1.466582119464874268e-01 -4.396639391779899597e-02 -8.966453373432159424e-02 7.597871124744415283e-02 1.096965000033378601e-01 1.274087429046630859e-01 4.745858162641525269e-02
2.155403345823287964e-01 -1.703579425811767578e-01 2.601786255836486816e-01 2.144520878791809082e-01 -3.569395095109939575e-02 6.624718755483627319e-02 2.311078757047653198e-01 -6.431105732917785645e-02 -4.029555916786193848e-01 4.961932823061943054e-02 1.489746421575546265e-01 8.631204813718795776e-02 -3.023863434791564941e-01 6.362947821617126465e-02 1.721580140292644501e-02 1.482965946197509766e-01 1.450379490852355957e-01 6.706477701663970947e-02 -1.804014444351196289e-01 6.886439025402069092e-02 -1.263836305588483810e-02 1.104297488927841187e-01 -4.016325995326042175e-02 -1.857841201126575470e-02 1.502137929201126099e-01 1.114669889211654663e-01 -2.487698048353195190e-01 -2.382573783397674561e-01 3.973421156406402588e-01 3.682534769177436829e-02 -2.033947110176086426e-01 -6.319396197795867920e-02
3.199168145656585693e-01 -2.222032248973846436e-01 -1.281889379024505615e-01 -3.185570240020751953e-02 6.597066670656204224e-02 7.819297164678573608e-02 2.356636375188827515e-01 -1.337188035249710083e-01 -3.717058598995208740e-01 1.024139970541000366e-01 2.566271722316741943e-01 -3.094696998596191406e-01 -2.900312244892120361e-01 1.390131562948226929e-01 1.393321603536605835e-01 7.926833629608154297e-02 2.149612903594970703e-01 2.039114534854888916e-01 -1.159281879663467407e-01 -1.027558669447898865e-01 4.388222470879554749e-02 3.886948525905609131e-02 -2.383363991975784302e-01 -1.421614289283752441e-01 1.577279902994632721e-02 1.256471872329711914e-01 2.664343267679214478e-02 -1.366999745368957520e-01 3.770720958709716797e-02 1.960831582546234131e-01 1.147103011608123779e-01 1.637877821922302246e-01
-9.414978325366973877e-03 -8.325393311679363251e-03 1.604014784097671509e-01 -1.180459111928939819e-01 -5.295583233237266541e-02 -7.957823574542999268e-02 1.232179701328277588e-01 -1.845736652612686157e-01 5.090916156768798828e-02 4.441042616963386536e-02 2.599759399890899658e-01 3.504180610179901123e-01 -4.979299902915954590e-01 2.069979161024093628e-01 -5.104303732514381409e-02 3.084132671356201172e-01 9.770099818706512451e-02 3.876852244138717651e-02 -4.024047851562500000e-01 1.618879586458206177e-01 3.214806318283081055e-02 7.493268698453903198e-02 -2.318305671215057373e-01 -8.738364279270172119e-02 -1.258901227265596390e-02 3.865409875288605690e-03 3.953062370419502258e-02 -9.914715588092803955e-02 3.183233737945556641e-02 1.520453244447708130e-01 2.832489833235740662e-02 1.209352016448974609e-01
-2.370971292257308960e-01 6.001076474785804749e-02 7.091322541236877441e-02 -1.667729616165161133e-01 2.938939929008483887e-01 3.233870491385459900e-02 2.864183783531188965e-01 5.077300593256950378e-02 2.029362320899963379e-02 1.409513354301452637e-01 1.390113215893507004e-02 -6.242192909121513367e-02 -3.827154040336608887e-01 -4.274033010005950928e-02 2.513076066970825195e-01 9.653263539075851440e-02 7.086803764104843140e-02 -1.263369917869567871e-01 -3.218382298946380615e-01 -1.273538470268249512e-01 2.747688814997673035e-02 -3.340471386909484863e-01 -1.991141736507415771e-01 -2.476033419370651245e-01 -1.493391841650009155e-01 9.565593302249908447e-02 3.387773782014846802e-02 8.277046680450439453e-02 1.146141514182090759e-01 -9.963972121477127075e-02 2.669289708137512207e-01 4.820047318935394287e-02
8.815765380859375000e-03 -1.274600028991699219e-01 1.361285746097564697e-01 -2.266875803470611572e-01 -6.256556510925292969e-02 -4.780636727809906006e-02 2.774605713784694672e-02 -3.649099767208099365e-01 -2.630859911441802979e-01 -1.835447363555431366e-02 1.960288733243942261e-02 -1.488309651613235474e-01 -3.930855393409729004e-01 -8.490240573883056641e-02 -7.702242583036422729e-02 3.100897967815399170e-01 1.211762726306915283e-01 -1.755173206329345703e-01 1.236893050372600555e-02 -1.133763417601585388e-01 7.669060491025447845e-03 -3.475194871425628662e-01 -2.237319387495517731e-02 -1.463138759136199951e-01 -2.998327016830444336e-01 6.141778454184532166e-02 1.505836993455886841e-01 -2.293236255645751953e-01 4.405704885721206665e-02 8.557918481528759003e-03 -3.007431328296661377e-02 -2.112836241722106934e-01
2.175610065460205078e-01 -1.660583913326263428e-01 -8.793412894010543823e-02 3.230404853820800781e-02 7.222738116979598999e-02 6.661375518888235092e-03 1.785590499639511108e-01 -1.478660851716995239e-01 -2.620925903320312500e-01 8.885751664638519287e-02 2.425811290740966797e-01 -3.567500412464141846e-01 -3.182734847068786621e-01 1.369836032390594482e-01 3.081099987030029297e-01 -2.514281310141086578e-02 1.503294557332992554e-01 1.466770619153976440e-01 -7.882952690124511719e-02 -2.642430961132049561e-01 -7.980903983116149902e-02 2.662822790443897247e-02 -2.857813537120819092e-01 -1.769826412200927734e-01 -5.972752720117568970e-02 1.563622504472732544e-01 -2.774479240179061890e-02 -2.071174532175064087e-01 9.596995264291763306e-02 1.474222987890243530e-01 1.778298318386077881e-01 6.709140539169311523e-02
1.962436586618423462e-01 -8.044993132352828979e-02 -4.445472732186317444e-02 1.204244494438171387e-01 1.323072463274002075e-01 1.726238876581192017e-01 1.383980214595794678e-01 -2.456143200397491455e-01 -2.226272523403167725e-01 -1.787440180778503418e-01 9.410658478736877441e-02 2.070616334676742554e-01 -3.441099524497985840e-01 -4.484732076525688171e-02 -7.949230819940567017e-02 -1.421653330326080322e-01 1.127214282751083374e-01 -2.384910434484481812e-01 -2.142649292945861816e-01 5.821866169571876526e-02 1.972048878669738770e-01 -8.248996734619140625e-02 -3.946200013160705566e-01 -1.357594691216945648e-02 -2.308042496442794800e-01 -1.159123405814170837e-01 1.898813992738723755e-01 -1.052395328879356384e-01 2.880242764949798584e-01 -1.179359257221221924e-01 -1.665679551661014557e-02 9.485625661909580231e-03
-9.075621515512466431e-02 -1.233266517519950867e-01 1.644027084112167358e-01 1.150997588410973549e-03 -1.051649376749992371e-01 1.447666287422180176e-01 9.990161657333374023e-02 -2.280914038419723511e-01 -1.365178376436233521e-01 5.989909172058105469e-02 -6.512903422117233276e-02 8.147848397493362427e-02 -4.563927352428436279e-01 -2.451303601264953613e-01 3.564362227916717529e-02 2.821821868419647217e-01 2.145311683416366577e-01 -2.471556141972541809e-02 -2.828518152236938477e-01 -1.819630898535251617e-02 1.314189583063125610e-01 2.138740569353103638e-02 -1.583380103111267090e-01 1.549041271209716797e-01 -2.665958404541015625e-01 2.015576362609863281e-01 -6.096544861793518066e-02 2.523396313190460205e-01 8.157244324684143066e-02 -1.454752385616302490e-01 2.496217340230941772e-01 1.006522774696350098e-01
-7.585189491510391235e-02 -2.746005058288574219e-01 -1.856256090104579926e-02 -3.393034338951110840e-01 -1.717303991317749023e-01 -1.087389662861824036e-01 1.249626427888870239e-01 -1.168623194098472595e-01 -2.409075051546096802e-01 6.083394959568977356e-02 -2.176452577114105225e-01 -5.381927639245986938e-02 -1.840170025825500488e-01 -3.723255395889282227e-01 8.982146531343460083e-02 -1.163645163178443909e-01 1.243378669023513794e-01 2.909627854824066162e-01 -2.865752279758453369e-01 3.652821853756904602e-02 -1.960941404104232788e-01 -3.444324061274528503e-02 -3.022698163986206055e-01 3.156841546297073364e-02 -7.422116398811340332e-02 -1.804920732975006104e-01 3.689351305365562439e-02 -2.680093795061111450e-02 2.268985360860824585e-01 -3.834101185202598572e-02 7.290300726890563965e-02 1.125438511371612549e-01
-1.808091104030609131e-01 -2.478340715169906616e-01 9.811232984066009521e-02 -1.165034547448158264e-01 1.696780771017074585e-01 -5.814922973513603210e-03 3.195309266448020935e-02 8.593477308750152588e-02 1.873632818460464478e-01 1.366526335477828979e-01 1.627562101930379868e-03 1.549723148345947266e-01 -3.137933909893035889e-01 -1.742332428693771362e-01 -9.131723642349243164e-02 2.242315001785755157e-02 1.100844219326972961e-01 2.629901468753814697e-01 -8.628636598587036133e-02 2.625614106655120850e-01 2.769031748175621033e-02 -2.093485295772552490e-01 -1.170821636915206909e-01 4.507357999682426453e-02 -5.875955149531364441e-02 3.514324426651000977e-01 1.709304936230182648e-02 -3.687304258346557617e-01 1.956496685743331909e-01 1.586064696311950684e-01 -1.544365584850311279e-01 2.479862570762634277e-01
-3.451623022556304932e-02 1.964448485523462296e-03 5.880799726583063602e-04 -2.817210555076599121e-02 2.814076542854309082e-01 1.697378456592559814e-01 1.337720453739166260e-01 -4.310238659381866455e-01 7.604718673974275589e-03 -3.286715969443321228e-02 -1.141636222600936890e-01 9.123530238866806030e-02 -3.997883200645446777e-01 3.123782575130462646e-03 6.698089092969894409e-02 1.383499950170516968e-01 3.038862943649291992e-01 -1.013991385698318481e-01 -4.267640877515077591e-03 7.447621971368789673e-02 -7.501909136772155762e-02 -1.320946365594863892e-01 -3.185175359249114990e-01 -1.199481189250946045e-01 -1.901243925094604492e-01 2.714916765689849854e-01 1.245737224817276001e-01 -7.469052076339721680e-02 1.846784800291061401e-01 -2.591314911842346191e-01 2.996201626956462860e-02 1.239237003028392792e-02
2.290204614400863647e-01 -2.778171002864837646e-01 -1.324994415044784546e-01 8.835418149828910828e-03 1.774801760911941528e-01 4.074404537677764893e-01 3.407824784517288208e-02 -1.499934345483779907e-01 -3.162803947925567627e-01 8.561840653419494629e-02 -2.265554293990135193e-02 -1.473325788974761963e-01 -2.640281319618225098e-01 -5.968831107020378113e-02 8.723012357950210571e-02 5.190433561801910400e-02 2.291235774755477905e-01 8.645720034837722778e-02 -5.776174739003181458e-02 -6.010299548506736755e-02 -1.942648142576217651e-01 5.740502476692199707e-02 -2.651792764663696289e-01 -1.373000144958496094e-01 -9.188823401927947998e-03 1.893903464078903198e-01 -2.930754423141479492e-01 -3.102188557386398315e-02 -8.560284227132797241e-02 2.186518460512161255e-01 1.104206591844558716e-01 -1.764695942401885986e-01
-4.114952683448791504e-02 -3.531266748905181885e-01 3.052595257759094238e-01 -6.503408402204513550e-02 -8.429192006587982178e-02 6.323095411062240601e-02 -6.794410943984985352e-02 -2.306308299303054810e-01 4.871132969856262207e-02 2.167607657611370087e-02 1.439693421125411987e-01 -1.879228465259075165e-02 -3.948282897472381592e-01 -1.519892066717147827e-01 -1.229403689503669739e-01 -1.025951877236366272e-01 -4.976698756217956543e-02 -2.651465535163879395e-01 -1.252911984920501709e-01 1.903427243232727051e-01 -1.007709354162216187e-01 5.298737436532974243e-03 -1.188686266541481018e-01 -1.619572937488555908e-01 -2.529936432838439941e-01 -3.124902956187725067e-02 -9.615543298423290253e-03 -1.137640997767448425e-01 3.049488663673400879e-01 2.197535037994384766e-01 9.605162590742111206e-02 2.737758755683898926e-01
-4.139563813805580139e-02 -7.052908837795257568e-02 1.160831302404403687e-01 7.409275323152542114e-02 8.888884633779525757e-02 7.257813960313796997e-02 3.493202477693557739e-02 -9.490718692541122437e-02 4.943034797906875610e-02 6.484979391098022461e-02 -2.658310830593109131e-01 1.743281185626983643e-01 -4.324971735477447510e-01 -1.188134104013442993e-01 8.945957524701952934e-04 1.014653965830802917e-01 2.794996798038482666e-01 2.285008877515792847e-02 -3.851780295372009277e-01 -1.354276388883590698e-01 7.803793996572494507e-02 -1.716200113296508789e-01 -3.341265618801116943e-01 2.901898883283138275e-02 -2.574880048632621765e-02 1.050337031483650208e-01 -9.777190536260604858e-02 1.994765847921371460e-01 -3.418708220124244690e-02 -9.041504561901092529e-02 3.657205700874328613e-01 1.851146072149276733e-01
-3.062826991081237793e-01 -4.352808296680450439e-01 7.380813360214233398e-02 -4.697551950812339783e-02 -6.460773944854736328e-02 2.145477384328842163e-01 1.033106595277786255e-01 -3.402470648288726807e-01 -2.310684025287628174e-01 4.328005388379096985e-02 8.509900420904159546e-02 9.639018028974533081e-02 -8.795867860317230225e-02 6.791806779801845551e-03 7.631743699312210083e-02 6.335362792015075684e-02 8.611557073891162872e-03 -7.375279814004898071e-02 -2.533821761608123779e-01 -3.171554207801818848e-02 1.991806775331497192e-01 -1.251175254583358765e-01 -1.036530062556266785e-01 -1.089370846748352051e-01 -1.200169324874877930e-01 8.778470009565353394e-02 -9.791345149278640747e-02 -1.825920045375823975e-01 2.972299158573150635e-01 -9.937307238578796387e-02 1.841385960578918457e-01 3.117310404777526855e-01
-1.642949134111404419e-02 -4.506705701351165771e-01 2.498782053589820862e-02 8.605615049600601196e-02 -1.511415094137191772e-01 4.287957400083541870e-02 5.054024979472160339e-02 -1.731077581644058228e-01 -8.154428005218505859e-02 8.062291890382766724e-02 -5.414109677076339722e-02 1.284610778093338013e-01 -5.258166790008544922e-01 -3.120027855038642883e-02 2.304571121931076050e-02 -3.840114176273345947e-02 1.090712025761604309e-01 -6.068823114037513733e-02 -1.251991987228393555e-01 2.653664350509643555e-01 1.267076879739761353e-01 -2.447234541177749634e-01 5.875398591160774231e-02 6.279938668012619019e-02 -1.753770112991333008e-01 1.941089630126953125e-01 5.351664870977401733e-02 2.154776901006698608e-01 1.092103943228721619e-01 1.456246674060821533e-01 2.232823222875595093e-01 1.833447664976119995e-01
-2.479390986263751984e-02 -6.529592722654342651e-02 -1.270384043455123901e-01 -2.406851649284362793e-01 1.466416865587234497e-01 1.248849034309387207e-01 1.246760264039039612e-01 -2.366829365491867065e-01 5.885965377092361450e-02 1.381352730095386505e-02 -2.839151211082935333e-02 -9.893026202917098999e-02 -3.052904307842254639e-01 -1.438317000865936279e-01 -1.393035706132650375e-02 7.491801679134368896e-02 3.185760974884033203e-01 -2.446215003728866577e-01 -1.599127054214477539e-01 8.250978589057922363e-02 -6.887309253215789795e-02 -1.195359602570533752e-01 -5.497346520423889160e-01 -2.279846966266632080e-01 -1.840587705373764038e-01 1.454621851444244385e-01 7.851439714431762695e-02 5.000424757599830627e-02 3.172713518142700195e-02 -2.149962037801742554e-01 2.272657677531242371e-02 -8.320486173033714294e-03
2.795507311820983887e-01 -2.193186581134796143e-01 -9.146162122488021851e-02 6.309717893600463867e-03 -1.841679029166698456e-02 2.384026497602462769e-01 -1.705066300928592682e-02 -2.902501821517944336e-01 -2.675072252750396729e-01 7.909237593412399292e-02 1.924344748258590698e-01 -4.112063348293304443e-01 -2.311498224735260010e-01 -6.300997734069824219e-02 4.884506016969680786e-02 -1.322925649583339691e-02 4.656108468770980835e-02 1.320399791002273560e-01 -1.961910575628280640e-01 -2.359543889760971069e-01 1.008040755987167358e-01 -1.148129478096961975e-01 -1.772014647722244263e-01 3.417388722300529480e-02 2.131114341318607330e-02 7.209047675132751465e-02 1.004622057080268860e-01 -1.981413364410400391e-01 1.711939424276351929e-01 2.396941483020782471e-01 1.390348374843597412e-01 2.212718874216079712e-01
-1.650131642818450928e-01 -3.528612256050109863e-01 7.038541883230209351e-02 -1.880927681922912598e-01 6.094048172235488892e-02 3.583585917949676514e-01 1.105656847357749939e-01 2.163543738424777985e-02 -1.083678007125854492e-01 1.553666442632675171e-01 -7.544692605733871460e-02 2.373507916927337646e-01 -1.446174681186676025e-01 -8.500245399773120880e-03 -2.319907248020172119e-01 -2.158191949129104614e-01 4.359272718429565430e-01 -9.680417925119400024e-02 -2.212001681327819824e-01 -2.347612567245960236e-02 -5.335397645831108093e-02 -2.223588675260543823e-01 2.610853873193264008e-02 1.810590773820877075e-01 -1.544689089059829712e-01 -1.483689621090888977e-02 -2.201769053936004639e-01 -7.262547500431537628e-03 8.427070081233978271e-02 -1.575049199163913727e-02 -8.927050977945327759e-02 1.457266807556152344e-01
-1.635654121637344360e-01 -2.765116691589355469e-01 -7.269247621297836304e-02 1.412026137113571167e-01 4.930941015481948853e-02 4.725005477666854858e-02 2.980479896068572998e-01 -3.064305484294891357e-01 -1.543820649385452271e-02 6.985157728195190430e-02 2.627411186695098877e-01 1.372094899415969849e-01 -2.996914684772491455e-01 3.698945418000221252e-02 1.738641411066055298e-02 1.849759072065353394e-01 1.462576836347579956e-01 -9.324856102466583252e-02 -1.744411587715148926e-01 -9.394884854555130005e-02 1.239421367645263672e-01 6.358247250318527222e-02 2.901999279856681824e-02 -1.123988926410675049e-01 -3.249390721321105957e-01 1.729520261287689209e-01 5.754110217094421387e-02 -7.014690339565277100e-02 2.222042977809906006e-01 2.579038739204406738e-01 1.550816148519515991e-01 2.821329832077026367e-01
-9.536381065845489502e-02 -4.229314327239990234e-01 2.554513700306415558e-02 3.852731734514236450e-02 -2.374204061925411224e-02 7.109600305557250977e-02 6.423524767160415649e-02 -4.650609195232391357e-01 -2.685314230620861053e-02 3.618216142058372498e-02 1.279134452342987061e-01 7.296383380889892578e-02 -2.522994577884674072e-01 1.076487600803375244e-01 5.821697041392326355e-02 1.343866437673568726e-01 2.310930192470550537e-01 6.336777657270431519e-02 -1.411377787590026855e-01 1.280977427959442139e-01 9.493504464626312256e-02 -1.962999850511550903e-01 -2.172094583511352539e-01 8.984020352363586426e-02 -8.352248370647430420e-02 1.117039620876312256e-01 -3.716809302568435669e-02 1.163838133215904236e-01 1.729128696024417877e-02 1.368258520960807800e-02 2.643810808658599854e-01 4.026829898357391357e-01
1.498382389545440674e-01 -1.026153936982154846e-01 -1.296106874942779541e-01 6.078653037548065186e-02 5.055106803774833679e-02 9.075310081243515015e-02 -5.449280887842178345e-02 -4.172681272029876709e-01 -3.700590729713439941e-01 3.005878329277038574e-01 2.477144300937652588e-01 8.654763549566268921e-02 -2.746741771697998047e-01 -1.884225606918334961e-01 -1.755861043930053711e-01 -5.337226390838623047e-02 1.795806437730789185e-01 8.836986869573593140e-02 1.075536310672760010e-01 -2.662407159805297852e-01 -5.770393181592226028e-03 6.340246647596359253e-02 -1.375157535076141357e-01 -1.688440889120101929e-01 2.479530125856399536e-02 1.313679814338684082e-01 2.688841223716735840e-01 5.501808226108551025e-02 1.008297204971313477e-01 2.832497470080852509e-02 1.013062894344329834e-01 1.716412752866744995e-01
2.695931494235992432e-01 -3.761794269084930420e-01 -2.049074321985244751e-01 8.784403093159198761e-03 1.252209544181823730e-01 1.359751075506210327e-01 1.351920664310455322e-01 -1.409849897027015686e-02 -2.438382059335708618e-01 2.765717916190624237e-02 6.646238733083009720e-03 -1.725383549928665161e-01 -3.605781495571136475e-01 -7.586060464382171631e-02 2.587124109268188477e-01 6.266805343329906464e-03 1.418978273868560791e-01 7.079350948333740234e-02 -3.057078719139099121e-01 -2.046332508325576782e-01 6.295918673276901245e-02 2.219748944044113159e-01 7.849886268377304077e-02 -1.518211513757705688e-01 -1.751001551747322083e-02 5.407503619790077209e-02 -2.217470109462738037e-02 -2.298472374677658081e-01 2.932716161012649536e-02 2.985948026180267334e-01 8.844343572854995728e-02 3.162767738103866577e-02
3.210432231426239014e-01 -2.064077407121658325e-01 -1.598593778908252716e-02 -1.176586970686912537e-01 1.075394749641418457e-01 1.816260516643524170e-01 -1.852097958326339722e-01 2.166600897908210754e-02 -3.836143016815185547e-01 4.435657709836959839e-02 2.319483906030654907e-01 2.636554092168807983e-02 -2.982414066791534424e-01 1.356476843357086182e-01 -1.887414455413818359e-01 1.516997348517179489e-03 8.944924920797348022e-02 5.308744963258504868e-03 -3.366083651781082153e-02 -1.134126447141170502e-02 -1.039542481303215027e-01 -4.100816547870635986e-01 -6.903608888387680054e-02 -2.664332687854766846e-01 8.545469492673873901e-02 2.190377861261367798e-01 -1.897978633642196655e-01 -1.787899881601333618e-01 1.334342062473297119e-01 2.589536644518375397e-02 -8.520153909921646118e-02 -3.586017340421676636e-02
-1.933388113975524902e-01 -3.299265205860137939e-01 -1.279164105653762817e-01 9.854254871606826782e-02 2.670545317232608795e-02 1.932478547096252441e-01 3.296802639961242676e-01 -2.279677689075469971e-01 -1.479252129793167114e-01 -5.782642588019371033e-02 2.091305851936340332e-01 7.988138496875762939e-02 -3.824049606919288635e-02 -4.859141632914543152e-02 -1.713796705007553101e-01 2.169728651642799377e-02 2.191216349601745605e-01 -1.550833284854888916e-01 -2.465653717517852783e-01 -3.057191520929336548e-02 2.150565683841705322e-01 -5.890503153204917908e-02 -1.151907369494438171e-01 5.108487978577613831e-02 -1.663632839918136597e-01 3.338341116905212402e-01 -1.354090422391891479e-01 -2.753050923347473145e-01 1.303382664918899536e-01 -1.328338235616683960e-01 -5.450095981359481812e-03 2.294917404651641846e-01
-6.408127024769783020e-03 -1.149178892374038696e-01 1.604897975921630859e-01 6.001748517155647278e-02 -9.889869950711727142e-03 1.556672155857086182e-01 1.494512986391782761e-02 1.412138491868972778e-01 -2.818065583705902100e-01 1.232211068272590637e-01 1.348044872283935547e-01 2.118644863367080688e-01 -3.092778325080871582e-01 -2.004043906927108765e-01 -1.376071125268936157e-01 -2.739250361919403076e-01 -4.603426530957221985e-02 6.346592307090759277e-02 -1.236120536923408508e-01 -2.491403371095657349e-01 -2.395961582660675049e-01 -2.607183754444122314e-01 -2.641432583332061768e-01 -2.550323605537414551e-01 -3.549285978078842163e-02 2.909702658653259277e-01 -1.089277584105730057e-02 -8.999996632337570190e-02 2.124352008104324341e-01 -1.041227877140045166e-01 1.595943272113800049e-01 7.862576842308044434e-02
1.901105940341949463e-01 -2.847118079662322998e-01 1.163880378007888794e-01 -1.448434889316558838e-01 1.981761455535888672e-01 2.090441584587097168e-01 3.335720300674438477e-02 1.385804964229464531e-03 -7.944175601005554199e-02 1.346217542886734009e-01 1.833267956972122192e-01 2.583930194377899170e-01 -3.182803094387054443e-01 1.313962135463953018e-02 -1.601444929838180542e-01 1.765717379748821259e-02 1.429050266742706299e-01 -1.000958755612373352e-01 -5.926710367202758789e-02 -1.100858021527528763e-02 -7.220825552940368652e-02 -1.619051247835159302e-01 1.775619387626647949e-01 8.266443386673927307e-03 -3.114228248596191406e-01 2.352114766836166382e-01 8.240683376789093018e-02 -2.808617949485778809e-01 3.579298257827758789e-01 -1.914811581373214722e-01 2.648039348423480988e-02 -1.066735684871673584e-01
-1.909255050122737885e-02 -1.736254692077636719e-01 1.356669366359710693e-01 5.456174910068511963e-02 -5.149270873516798019e-03 7.807915657758712769e-02 -1.139738336205482483e-01 -8.619049191474914551e-02 -1.514008045196533203e-01 1.127218082547187805e-01 1.925004124641418457e-01 1.874015778303146362e-01 -2.395147830247879028e-01 -5.761370062828063965e-02 -2.450287938117980957e-01 -6.078175455331802368e-02 1.090899929404258728e-01 1.672340091317892075e-03 -7.681145519018173218e-02 -2.668384313583374023e-01 -3.520512878894805908e-01 -3.835963606834411621e-01 -9.611275047063827515e-02 -2.271400988101959229e-01 1.259574741125106812e-01 3.546855151653289795e-01 8.012107759714126587e-02 9.088883548974990845e-02 2.982400357723236084e-01 -1.074327379465103149e-01 2.416474744677543640e-02 1.048728376626968384e-01
2.512161731719970703e-01 -2.538176774978637695e-01 1.146258711814880371e-01 1.071395576000213623e-01 1.482862830162048340e-01 8.177249878644943237e-02 -2.669639885425567627e-01 2.784577384591102600e-02 -3.863269686698913574e-01 1.348505616188049316e-01 5.244680121541023254e-02 5.374176800251007080e-02 -2.561025321483612061e-01 -7.535737007856369019e-02 -1.861125379800796509e-01 5.272215604782104492e-02 4.372655600309371948e-02 9.513303637504577637e-02 -2.364842891693115234e-01 -8.930295705795288086e-02 -2.073497921228408813e-01 -3.697408139705657959e-01 -1.540296226739883423e-01 -4.907987639307975769e-02 -1.287851780652999878e-01 2.529911994934082031e-01 -7.549439906142652035e-04 -5.971790105104446411e-02 1.240513846278190613e-01 -1.048836931586265564e-01 2.716075778007507324e-01 -1.888055168092250824e-02
2.156495451927185059e-01 -8.941365778446197510e-02 2.639309875667095184e-02 2.456340789794921875e-01 -1.366663575172424316e-01 5.681290477514266968e-02 6.650181859731674194e-02 -2.714088745415210724e-02 -3.943470716476440430e-01 8.548789471387863159e-02 2.466801367700099945e-02 -9.097016602754592896e-02 -2.109094411134719849e-01 -2.328246831893920898e-01 -4.446678608655929565e-02 -4.232988879084587097e-02 1.706322133541107178e-01 1.195202022790908813e-01 -1.741571277379989624e-01 -8.960484713315963745e-02 1.259658038616180420e-01 -2.669800817966461182e-01 -1.807074621319770813e-02 1.085803098976612091e-02 1.225134357810020447e-02 5.955237522721290588e-02 -7.353501766920089722e-02 -3.328859806060791016e-01 4.907804131507873535e-01 -1.907468736171722412e-01 -1.271446347236633301e-01 2.364752441644668579e-02
-4.845099989324808121e-03 5.201921612024307251e-02 7.220184803009033203e-02 -1.025473624467849731e-01 2.454623281955718994e-01 4.334719479084014893e-01 3.136762082576751709e-01 -1.868895590305328369e-01 -3.380690142512321472e-02 1.256504375487565994e-02 5.528793483972549438e-02 1.031178329139947891e-02 -2.356871813535690308e-01 -1.633663475513458252e-01 4.507472738623619080e-02 5.515356361865997314e-02 3.799199163913726807e-01 -2.358199506998062134e-01 -6.853127479553222656e-02 2.089034318923950195e-01 1.049054935574531555e-01 -1.559131592512130737e-01 -3.697436153888702393e-01 -4.904333874583244324e-02 -1.124159917235374451e-01 8.367496728897094727e-02 6.087412312626838684e-02 -4.908894374966621399e-02 1.512136757373809814e-01 -1.406648904085159302e-01 1.292496025562286377e-01 -2.163072302937507629e-02
1.989852637052536011e-01 -5.238204076886177063e-02 -3.351253569126129150e-01 -2.147689275443553925e-02 -2.971253097057342529e-01 4.742728080600500107e-03 1.595681458711624146e-01 -1.798809319734573364e-01 -1.525492966175079346e-01 -6.627760827541351318e-02 3.168614804744720459e-01 -1.890957951545715332e-01 -2.172484546899795532e-01 -2.760950922966003418e-01 5.830717831850051880e-02 -7.114885747432708740e-02 1.324091106653213501e-01 1.116779595613479614e-01 -1.610169857740402222e-01 -6.333883106708526611e-02 4.875270277261734009e-02 -3.270620703697204590e-01 -5.297235026955604553e-02 -4.645780101418495178e-02 -1.185889169573783875e-01 3.057583607733249664e-02 8.803111314773559570e-02 -3.040365874767303467e-01 2.864726781845092773e-01 -1.766997128725051880e-01 -7.990815676748752594e-03 -1.623690873384475708e-02
2.467563562095165253e-02 1.018011942505836487e-01 1.800756603479385376e-01 -3.042372129857540131e-02 5.244879424571990967e-02 8.543944358825683594e-02 -4.623535647988319397e-02 -6.121035665273666382e-02 -3.224863409996032715e-01 -1.834957115352153778e-02 1.577087491750717163e-01 2.676735520362854004e-01 -2.637378871440887451e-01 -8.855693042278289795e-02 -1.074779182672500610e-01 -8.994016051292419434e-02 3.080798983573913574e-01 -1.071666106581687927e-01 -1.505767703056335449e-01 -1.288884878158569336e-01 -1.132754608988761902e-01 -2.304543554782867432e-01 -2.297734171152114868e-01 -2.750429511070251465e-01 -1.294649094343185425e-01 3.175089955329895020e-01 1.763290315866470337e-01 3.486159443855285645e-01 1.747696548700332642e-01 3.141297027468681335e-02 6.737007759511470795e-03 6.226224359124898911e-04
3.159106150269508362e-02 -5.365095660090446472e-02 7.996751368045806885e-02 -8.341748267412185669e-02 -9.114341437816619873e-02 -1.221022009849548340e-01 1.958992183208465576e-01 -2.936621010303497314e-02 3.027113527059555054e-02 -3.135177493095397949e-02 3.290957584977149963e-02 2.600454390048980713e-01 -2.888906896114349365e-01 -6.763785332441329956e-02 -3.511835262179374695e-02 1.940058171749114990e-01 6.254304200410842896e-02 2.989064455032348633e-01 -1.618456095457077026e-01 -1.312777400016784668e-01 -1.826884895563125610e-01 -1.263681948184967041e-01 -4.482976198196411133e-01 1.278993338346481323e-01 -1.221286877989768982e-02 4.155518952757120132e-03 3.428244590759277344e-01 -1.906914710998535156e-01 2.768832147121429443e-01 1.734680384397506714e-01 2.169082313776016235e-01 1.076316311955451965e-01
-1.421076208353042603e-01 -3.524376153945922852e-01 -8.048734813928604126e-02 -5.282247439026832581e-02 -5.500582628883421421e-04 2.977660596370697021e-01 2.325893789529800415e-01 -2.665503025054931641e-01 5.019114911556243896e-02 3.087368421256542206e-02 -5.685041844844818115e-02 -1.175648253411054611e-02 -1.112145557999610901e-01 1.926947012543678284e-02 5.508667975664138794e-02 1.036612987518310547e-01 7.496743649244308472e-02 -8.841916173696517944e-02 -4.583139121532440186e-01 -3.773058205842971802e-02 2.830117642879486084e-01 -6.213629990816116333e-02 -1.964193731546401978e-01 -1.303580999374389648e-01 5.158772692084312439e-03 1.390397548675537109e-01 -4.031009972095489502e-02 -2.701919078826904297e-01 1.457713842391967773e-01 4.900105413980782032e-04 2.727682888507843018e-01 2.122903764247894287e-01
6.763157248497009277e-02 2.646809816360473633e-02 1.071195527911186218e-01 6.813722848892211914e-02 -6.479375064373016357e-02 3.415502011775970459e-01 7.498030364513397217e-02 -2.380891703069210052e-03 -1.069832891225814819e-01 -1.671921014785766602e-01 -2.531448379158973694e-02 -9.209229797124862671e-02 -3.412668108940124512e-01 8.740158379077911377e-02 1.100083366036415100e-01 8.416737616062164307e-02 2.073228806257247925e-01 -2.191266119480133057e-01 -1.139488294720649719e-01 1.777867674827575684e-01 -6.549984216690063477e-02 -1.147136464715003967e-01 -4.044708907604217529e-01 -1.313691437244415283e-01 -2.431193441152572632e-01 -6.539518386125564575e-02 2.432513236999511719e-01 -2.715319693088531494e-01 3.254036903381347656e-01 -6.850837171077728271e-02 1.112032309174537659e-02 1.394000053405761719e-01
-7.091742753982543945e-02 -3.162392675876617432e-01 5.412144586443901062e-02 -2.075485885143280029e-02 -1.247363686561584473e-01 2.636488676071166992e-01 2.101474255323410034e-01 -2.930397689342498779e-01 -1.804642677307128906e-01 4.458111897110939026e-02 4.338779672980308533e-02 1.658812761306762695e-01 -1.724716722965240479e-01 -1.276068538427352905e-01 3.089985996484756470e-02 1.115542799234390259e-01 -4.235398024320602417e-02 -2.139321155846118927e-02 -4.061397910118103027e-01 9.693957865238189697e-02 3.251031339168548584e-01 -4.765755031257867813e-03 -3.411003202199935913e-02 -7.979413121938705444e-02 -2.067698724567890167e-02 2.390761524438858032e-01 -1.053410619497299194e-01 -5.755795538425445557e-02 2.019865661859512329e-01 4.593751206994056702e-02 2.315264642238616943e-01 3.078388869762420654e-01
8.077660202980041504e-02 -5.351446866989135742e-01 1.463964954018592834e-02 -1.541387736797332764e-01 4.088716581463813782e-02 2.001862972974777222e-01 1.613495349884033203e-01 3.915191441774368286e-02 1.858287677168846130e-02 -2.272777855396270752e-01 1.972857564687728882e-01 -1.997907757759094238e-01 -3.920366764068603516e-01 1.735289692878723145e-01 -7.453534007072448730e-02 -9.031110256910324097e-02 2.399054020643234253e-01 -1.029982641339302063e-01 -2.769199572503566742e-02 -2.123511955142021179e-02 -2.999842166900634766e-01 -1.335646659135818481e-01 -7.971395552158355713e-02 -5.934755504131317139e-02 -3.774667903780937195e-02 5.138847045600414276e-03 5.327646434307098389e-02 2.270398847758769989e-02 2.396012097597122192e-02 -2.929240763187408447e-01 -3.468170017004013062e-02 7.733199000358581543e-02
2.085894495248794556e-01 -2.109234780073165894e-01 3.572967350482940674e-01 -1.133837029337882996e-01 1.895102560520172119e-01 1.311517655849456787e-01 8.402222883887588978e-04 6.842078268527984619e-02 -6.848306208848953247e-02 1.129054650664329529e-01 2.158217877149581909e-01 1.775945127010345459e-01 -3.181278705596923828e-01 -2.322183847427368164e-01 -2.143263816833496094e-01 7.234525680541992188e-02 1.502852737903594971e-01 -3.792811650782823563e-03 -6.320302188396453857e-02 -1.071591377258300781e-01 -1.597702056169509888e-01 -2.921724319458007812e-01 7.015161216259002686e-02 6.137799471616744995e-02 -2.834795117378234863e-01 1.689130961894989014e-01 1.561861336231231689e-01 -2.058436572551727295e-01 1.951975971460342407e-01 -1.609707027673721313e-01 -1.195928379893302917e-01 -1.413149293512105942e-02
-7.845440506935119629e-02 -1.782133579254150391e-01 -1.908407509326934814e-01 6.754316389560699463e-02 1.068320423364639282e-01 1.596231460571289062e-01 -5.314853787422180176e-02 -2.223149985074996948e-01 -5.847638845443725586e-02 4.351612553000450134e-02 8.143638074398040771e-02 -1.708334833383560181e-01 -4.939936995506286621e-01 -3.473270535469055176e-01 -1.704216003417968750e-02 1.060426831245422363e-01 7.599906623363494873e-02 1.506640668958425522e-02 -3.588723391294479370e-02 2.577897608280181885e-01 -3.989289049059152603e-03 -2.812661528587341309e-01 -1.679185479879379272e-01 -1.268771011382341385e-02 -1.885792165994644165e-01 2.538775801658630371e-01 -6.036297231912612915e-02 1.161967590451240540e-01 2.060212753713130951e-02 -3.184575587511062622e-02 1.414348930120468140e-01 3.078906536102294922e-01
2.653702497482299805e-01 1.868085749447345734e-02 -7.203599065542221069e-02 -5.496885254979133606e-02 -8.689845353364944458e-02 2.182736992835998535e-01 -8.721035718917846680e-02 -2.020664326846599579e-02 -2.617452740669250488e-01 -8.229452371597290039e-02 2.796973288059234619e-01 -3.643710017204284668e-01 -1.782987266778945923e-01 -6.007844116538763046e-03 2.149209529161453247e-01 1.751080900430679321e-01 2.396169304847717285e-01 1.338018625974655151e-01 -1.238549202680587769e-01 -5.635028332471847534e-02 3.803193941712379456e-02 -2.753249406814575195e-01 -1.937275826930999756e-01 6.593393534421920776e-02 4.899186640977859497e-02 4.910780116915702820e-02 4.124512523412704468e-02 -1.479927450418472290e-01 3.243951201438903809e-01 1.644921004772186279e-01 1.184688732028007507e-01 2.741314470767974854e-01
5.000667273998260498e-02 -1.471780985593795776e-01 2.233305722475051880e-01 -1.675579696893692017e-01 4.192025586962699890e-02 1.707819253206253052e-01 2.572498656809329987e-02 -2.902561724185943604e-01 -1.698677837848663330e-01 -1.416916251182556152e-01 6.570776551961898804e-02 4.678180813789367676e-02 -3.620322644710540771e-01 -1.847696602344512939e-01 -1.365460306406021118e-01 2.071017324924468994e-01 1.724806725978851318e-01 1.148184165358543396e-01 -2.725317478179931641e-01 8.258899301290512085e-02 -4.372362792491912842e-02 1.943765580654144287e-01 6.906933337450027466e-02 8.247104287147521973e-02 3.237610757350921631e-01 2.262165844440460205e-01 9.272827766835689545e-03 -2.172563970088958740e-02 2.811571955680847168e-01 -1.506689041852951050e-01 -2.289067357778549194e-01 1.177947521209716797e-01
1.786639690399169922e-01 -4.027578234672546387e-01 -6.968921050429344177e-03 -1.806462258100509644e-01 1.755186007358133793e-03 3.328785598278045654e-01 6.978669017553329468e-02 -9.165240824222564697e-02 -6.714048981666564941e-02 1.978853344917297363e-01 3.825741112232208252e-01 9.747352451086044312e-02 -1.029964461922645569e-01 1.197525672614574432e-02 3.809269517660140991e-03 5.594045668840408325e-02 7.849995046854019165e-02 4.126083850860595703e-02 -1.813075877726078033e-02 -2.109778523445129395e-01 9.381054341793060303e-02 1.179056465625762939e-01 -1.701621711254119873e-01 -3.449199497699737549e-01 -8.130874484777450562e-02 2.172440141439437866e-01 2.548595666885375977e-01 -1.851592659950256348e-01 1.013994067907333374e-01 -5.242736265063285828e-02 1.936808824539184570e-01 -9.358235448598861694e-02
2.236387282609939575e-01 -2.707593441009521484e-01 1.197701040655374527e-02 9.666148573160171509e-02 2.065307088196277618e-02 2.169109880924224854e-01 -4.109561815857887268e-02 3.665078803896903992e-02 -3.938836157321929932e-01 2.161684781312942505e-01 1.573124229907989502e-01 -1.850977353751659393e-02 -7.803609967231750488e-02 -1.792113035917282104e-01 -1.568973958492279053e-01 3.124655596911907196e-02 5.201284587383270264e-02 7.616328448057174683e-02 -2.369250357151031494e-01 -9.329674392938613892e-02 -2.436162829399108887e-01 -3.549251258373260498e-01 -1.880632638931274414e-01 -3.475840687751770020e-01 -4.998476058244705200e-02 2.132421731948852539e-01 -4.828447476029396057e-02 -1.312370151281356812e-01 1.504499018192291260e-01 -6.739528477191925049e-02 1.266561746597290039e-01 1.803743466734886169e-02
-2.224419265985488892e-01 -1.656635701656341553e-01 5.760129541158676147e-02 -8.428846299648284912e-02 -1.956939995288848877e-01 8.372794836759567261e-02 1.556579172611236572e-01 -1.920540332794189453e-01 1.218675076961517334e-01 -1.758583039045333862e-01 2.107946574687957764e-01 2.234382927417755127e-01 -3.043185472488403320e-01 -1.875119060277938843e-01 1.929879002273082733e-02 1.845665276050567627e-01 2.629635035991668701e-01 1.077672019600868225e-01 -2.161187082529067993e-01 2.499255239963531494e-01 1.114921122789382935e-01 -7.646512240171432495e-02 -5.552158132195472717e-02 -6.386914104223251343e-02 -2.127619534730911255e-01 5.494429543614387512e-02 -1.064767166972160339e-01 -8.317697793245315552e-02 3.275814652442932129e-01 -9.541566669940948486e-02 2.677974700927734375e-01 1.839649975299835205e-01
2.057075053453445435e-01 -1.492018848657608032e-01 7.148062810301780701e-03 9.772974066436290741e-03 -1.993082910776138306e-01 6.017364561557769775e-02 1.918189376592636108e-01 -9.383957087993621826e-02 -1.045792028307914734e-01 1.390936672687530518e-01 1.746207922697067261e-01 -1.390561312437057495e-01 -4.411416947841644287e-01 -1.537740677595138550e-01 4.623107612133026123e-02 2.578422725200653076e-01 1.930418759584426880e-01 -3.197854757308959961e-01 -8.969032019376754761e-02 -1.448723226785659790e-01 2.517838180065155029e-01 -1.806515902280807495e-01 2.167026279494166374e-03 1.095377001911401749e-02 -9.927003085613250732e-02 6.110816076397895813e-02 1.127324327826499939e-01 -1.823800429701805115e-02 2.524868547916412354e-01 -2.795365154743194580e-01 -1.928563863039016724e-01 9.443217515945434570e-02
-1.756930947303771973e-01 -3.225694894790649414e-01 1.785222589969635010e-01 6.567378342151641846e-02 -4.014737159013748169e-02 -5.795663595199584961e-02 2.123747318983078003e-01 -3.813965916633605957e-01 -1.266774237155914307e-01 -1.053565740585327148e-01 -6.703120656311511993e-03 2.091013826429843903e-02 -1.458605676889419556e-01 -1.732688844203948975e-01 1.655409857630729675e-02 3.967078402638435364e-02 -2.331510186195373535e-03 -1.468029022216796875e-01 -2.934387326240539551e-01 -7.247374951839447021e-02 8.544147759675979614e-02 -4.899783805012702942e-02 -3.289910256862640381e-01 -6.313411891460418701e-02 4.456022009253501892e-02 1.076628044247627258e-01 -5.111064016819000244e-02 -1.364530771970748901e-01 1.503265202045440674e-01 9.275355190038681030e-02 3.715460598468780518e-01 3.371827900409698486e-01
-9.845434129238128662e-02 -1.657633781433105469e-01 8.825111389160156250e-02 2.563019469380378723e-02 8.784560859203338623e-02 9.219030290842056274e-02 1.958907544612884521e-01 -3.998161554336547852e-01 -2.267052233219146729e-01 2.907495498657226562e-01 2.970200963318347931e-02 -1.190291121602058411e-01 -2.333464175462722778e-01 -1.750711798667907715e-01 2.353512495756149292e-02 2.431637942790985107e-01 2.066294476389884949e-02 5.870958417654037476e-02 -1.871318966150283813e-01 5.715666338801383972e-02 1.705313771963119507e-01 -1.090526953339576721e-01 -1.137363761663436890e-01 6.489771604537963867e-02 3.123681433498859406e-02 2.177378833293914795e-01 -7.994815707206726074e-02 8.128222078084945679e-02 1.682807654142379761e-01 -8.943632245063781738e-02 4.106042981147766113e-01 2.785699069499969482e-01
-4.168207570910453796e-02 -2.595563232898712158e-01 2.481976300477981567e-01 4.142584651708602905e-02 1.889408007264137268e-02 -3.173865377902984619e-01 6.688850373029708862e-02 8.417628705501556396e-03 -1.374243348836898804e-01 -1.656002253293991089e-01 1.261691004037857056e-01 1.239119470119476318e-01 -2.988865375518798828e-01 -4.601929709315299988e-02 -2.341651916503906250e-01 -3.287295401096343994e-01 1.744700819253921509e-01 5.909821391105651855e-02 -1.325932890176773071e-01 2.486898601055145264e-01 -1.347481608390808105e-01 -2.236550152301788330e-01 -2.600327730178833008e-01 -1.400402039289474487e-01 -2.600142359733581543e-01 6.893937289714813232e-02 -1.180964931845664978e-01 -1.853359192609786987e-01 1.323829293251037598e-01 1.767876558005809784e-02 7.208907604217529297e-02 1.324840784072875977e-01
4.285411536693572998e-01 -1.970862746238708496e-01 -4.524011537432670593e-02 -2.187079191207885742e-02 9.123239666223526001e-02 1.732658147811889648e-01 2.407014071941375732e-01 1.671161949634552002e-01 -2.669270634651184082e-01 3.173280656337738037e-01 -2.767485566437244415e-02 -1.635735481977462769e-02 -2.789699435234069824e-01 -7.976762717589735985e-04 -2.506757378578186035e-01 -1.247195005416870117e-01 2.689305245876312256e-01 1.800533011555671692e-02 -1.097185537219047546e-01 1.241817232221364975e-02 2.776408940553665161e-02 -2.424402534961700439e-01 -1.766906380653381348e-01 -1.605608463287353516e-01 2.925467304885387421e-02 1.553535461425781250e-01 -1.758767515420913696e-01 -1.836807429790496826e-01 -2.947056852281093597e-02 -9.066254831850528717e-03 9.918972849845886230e-02 -1.404898315668106079e-01
-1.181708276271820068e-01 -7.435862720012664795e-02 -5.002583935856819153e-02 -2.190330922603607178e-01 1.283170580863952637e-01 -7.172619551420211792e-02 1.083729937672615051e-01 -2.421568036079406738e-01 -1.871241480112075806e-01 -7.886374741792678833e-02 7.967269048094749451e-03 8.977691084146499634e-02 -4.476531744003295898e-01 -2.093907445669174194e-01 -8.184713125228881836e-02 1.101581901311874390e-01 6.982602924108505249e-02 2.989829778671264648e-01 -3.725484013557434082e-01 7.487117499113082886e-02 1.808884143829345703e-01 -1.543481945991516113e-01 -1.747507974505424500e-02 1.786054819822311401e-01 2.689580060541629791e-02 -3.060442022979259491e-02 -1.013431996107101440e-01 -9.633956104516983032e-02 3.163391351699829102e-01 1.310351490974426270e-01 -1.452405750751495361e-01 1.965774446725845337e-01
-4.951456561684608459e-02 -2.360587194561958313e-02 1.006450131535530090e-01 3.328884020447731018e-02 1.170218884944915771e-01 2.302680760622024536e-01 9.857568889856338501e-02 -2.429115399718284607e-02 8.963441103696823120e-02 7.057040184736251831e-02 -1.067686155438423157e-01 5.820021405816078186e-02 -2.496830523014068604e-01 6.305858492851257324e-02 -1.015880480408668518e-01 9.006801992654800415e-02 5.332266688346862793e-01 9.356019645929336548e-02 -4.137848615646362305e-01 3.408011049032211304e-02 -1.428457647562026978e-01 -1.578807085752487183e-02 -4.335857629776000977e-01 9.583012014627456665e-02 -4.563837498426437378e-02 5.086267739534378052e-02 3.827136754989624023e-02 9.294109046459197998e-02 1.310280859470367432e-01 1.156512647867202759e-01 -6.746627390384674072e-02 2.510213553905487061e-01
-2.582697197794914246e-02 -4.052154719829559326e-01 6.791809946298599243e-02 1.941105425357818604e-01 -1.445861011743545532e-01 1.870631799101829529e-02 6.960055232048034668e-02 -1.339101642370223999e-01 1.086720149032771587e-03 1.448700111359357834e-02 4.711177572607994080e-02 5.545402318239212036e-02 -4.204187989234924316e-01 1.274660527706146240e-01 3.724550828337669373e-02 -9.651759266853332520e-02 1.504328548908233643e-01 2.409245073795318604e-01 -2.955346927046775818e-02 2.122921869158744812e-02 1.430921703577041626e-01 -3.452132642269134521e-01 -7.135900110006332397e-02 2.658157423138618469e-02 -2.529823184013366699e-01 5.509133264422416687e-02 -1.225070431828498840e-01 1.599648445844650269e-01 1.220590844750404358e-01 1.898171454668045044e-01 2.836567461490631104e-01 2.704354226589202881e-01
7.810176163911819458e-02 -1.074094250798225403e-01 3.478053212165832520e-01 -8.492407202720642090e-02 7.196628302335739136e-02 1.844578683376312256e-01 1.054772138595581055e-01 -1.332614719867706299e-01 -1.437681466341018677e-01 2.095647901296615601e-01 8.958892524242401123e-02 -6.179168447852134705e-02 -1.270362287759780884e-01 -1.092252582311630249e-01 -8.318318426609039307e-02 -1.036849692463874817e-01 1.367257684469223022e-01 3.082733601331710815e-02 -5.450129508972167969e-01 -7.808488607406616211e-02 8.913327753543853760e-02 -2.657771110534667969e-01 -4.101068377494812012e-01 1.238005235791206360e-01 -5.670474097132682800e-02 5.857138335704803467e-02 -6.017488241195678711e-02 1.542396098375320435e-01 -1.670235246419906616e-01 -1.056033447384834290e-01 -7.645218819379806519e-02 9.882712736725807190e-03
1.016359254717826843e-01 -2.417411208152770996e-01 -1.669718883931636810e-02 -3.430442884564399719e-02 2.500257194042205811e-01 1.388686150312423706e-01 -1.177847608923912048e-01 -1.205539852380752563e-01 -3.945235311985015869e-01 3.104478418827056885e-01 2.122957408428192139e-01 1.372830569744110107e-01 7.176811248064041138e-02 -1.288244873285293579e-01 8.271369338035583496e-02 1.500499248504638672e-01 1.858629435300827026e-01 3.679509833455085754e-02 -1.762858331203460693e-01 3.296767175197601318e-02 -7.824078202247619629e-02 -1.107763051986694336e-01 -2.886682152748107910e-01 -2.577093243598937988e-01 1.182422116398811340e-01 5.036055296659469604e-02 -1.332795768976211548e-01 -1.609078794717788696e-01 2.622738778591156006e-01 -1.326227188110351562e-01 -9.018260985612869263e-02 2.482856959104537964e-01
2.270508855581283569e-01 -1.978296553716063499e-03 -7.211256306618452072e-03 1.710168123245239258e-01 7.509534806013107300e-02 1.273495107889175415e-01 2.729113698005676270e-01 -2.034303545951843262e-01 -3.401686623692512512e-02 2.313972078263759613e-02 1.024351269006729126e-01 2.007409781217575073e-01 -3.491058945655822754e-01 -2.360512614250183105e-01 1.445238757878541946e-02 4.231300577521324158e-02 3.263542354106903076e-01 -1.541929394006729126e-01 -1.034541651606559753e-01 2.532515488564968109e-02 -1.386353522539138794e-01 -2.745662033557891846e-01 -1.870569586753845215e-01 1.588322222232818604e-02 -2.829401195049285889e-01 5.265296995639801025e-02 2.918955683708190918e-01 -2.143126539885997772e-02 1.296284496784210205e-01 1.264986675232648849e-02 -1.988784372806549072e-01 -2.299239486455917358e-01
-1.904596202075481415e-02 -4.460149407386779785e-01 -1.292278617620468140e-02 2.023221254348754883e-01 -3.260499238967895508e-02 6.960035301744937897e-03 -1.212720498442649841e-01 -2.851719856262207031e-01 -8.646581321954727173e-02 -1.899764984846115112e-01 1.572381705045700073e-01 -1.195708569139242172e-02 -3.703529834747314453e-01 1.044989190995693207e-02 -1.845415798015892506e-03 1.784663945436477661e-01 2.457536607980728149e-01 1.376989781856536865e-01 -7.341396808624267578e-02 7.362854480743408203e-02 4.351186752319335938e-02 -2.008083611726760864e-01 5.559801310300827026e-02 1.661363989114761353e-02 -2.616218328475952148e-01 1.618033200502395630e-01 -8.526248484849929810e-02 2.919044792652130127e-01 1.073268055915832520e-01 1.987786442041397095e-01 1.517940908670425415e-01 1.672659814357757568e-01
3.580236136913299561e-01 -1.495924592018127441e-01 1.815701127052307129e-01 -1.923246383666992188e-01 1.106136962771415710e-01 1.824591755867004395e-01 2.405669540166854858e-02 -6.310341507196426392e-02 -9.987247735261917114e-02 9.924995154142379761e-02 -4.323213174939155579e-02 1.909956037998199463e-01 -2.538232505321502686e-01 -3.305694162845611572e-01 2.622673660516738892e-02 1.417062729597091675e-01 2.306876033544540405e-01 4.323256202042102814e-03 1.759590059518814087e-01 -2.038807421922683716e-01 -4.955679178237915039e-03 -4.194506406784057617e-01 2.385482005774974823e-02 -2.056286484003067017e-01 3.499091789126396179e-02 -5.082247778773307800e-02 5.955320969223976135e-02 -1.751761585474014282e-01 2.964001595973968506e-01 4.439249262213706970e-02 -5.650400370359420776e-02 3.340702131390571594e-02
1.370509564876556396e-01 -1.904297918081283569e-01 -5.602465197443962097e-02 1.277905255556106567e-01 -1.399982124567031860e-01 2.380313724279403687e-01 1.631984412670135498e-01 -5.415132269263267517e-02 -3.505068123340606689e-01 1.996115036308765411e-02 2.570720613002777100e-01 -6.843052059412002563e-02 -3.251321613788604736e-01 5.396746844053268433e-02 -1.394313573837280273e-01 2.905259095132350922e-02 4.880424588918685913e-02 2.007986903190612793e-01 -2.139102816581726074e-01 -4.313700273633003235e-02 -1.080948784947395325e-01 5.561266466975212097e-02 1.655177325010299683e-01 -2.562803626060485840e-01 3.423513099551200867e-02 1.005757749080657959e-01 -1.171043887734413147e-01 -3.321856856346130371e-01 2.898219823837280273e-01 -1.997259706258773804e-01 -8.399716764688491821e-02 -1.796234250068664551e-01
5.698849260807037354e-02 -1.154766008257865906e-01 -2.625441849231719971e-01 -9.220744669437408447e-02 1.251063942909240723e-01 4.811615124344825745e-02 1.161025092005729675e-01 -1.385693997144699097e-01 -4.951115697622299194e-02 -3.559752553701400757e-02 3.295485302805900574e-02 2.682686969637870789e-02 -2.242805361747741699e-01 -2.238893061876296997e-01 -3.122098185122013092e-02 1.878825426101684570e-01 1.853327304124832153e-01 2.125924825668334961e-01 -4.208277761936187744e-01 -6.616328656673431396e-02 -4.311318323016166687e-02 5.169250443577766418e-02 -1.952210366725921631e-01 -1.248531639575958252e-01 -2.796450257301330566e-01 -1.694256514310836792e-01 -2.043645530939102173e-01 2.965173497796058655e-02 1.595511734485626221e-01 3.195281028747558594e-01 -2.340526580810546875e-01 2.489517927169799805e-01
2.042575478553771973e-01 -3.026517629623413086e-01 -4.675678163766860962e-02 5.026287212967872620e-02 1.617309302091598511e-01 1.036729738116264343e-01 3.071337640285491943e-01 -1.325528323650360107e-01 -2.002791464328765869e-01 4.711239039897918701e-02 3.804879635572433472e-02 -9.319186210632324219e-02 -1.996487230062484741e-01 2.126115560531616211e-01 2.320730686187744141e-01 2.409926205873489380e-01 2.288062721490859985e-01 1.108127012848854065e-01 5.849765613675117493e-02 -6.629822403192520142e-02 -7.333664596080780029e-02 -1.214670091867446899e-01 -1.252733767032623291e-01 -9.619674086570739746e-02 1.396082192659378052e-01 3.372243046760559082e-01 1.258643120527267456e-01 -2.956618070602416992e-01 2.079864442348480225e-01 1.741260141134262085e-01 3.970953449606895447e-02 1.858683228492736816e-01
2.090247906744480133e-02 -3.532096743583679199e-01 1.953345388174057007e-01 -2.162907831370830536e-02 -3.986979424953460693e-01 2.018523588776588440e-02 -1.641861498355865479e-01 -1.752578020095825195e-01 -1.748289912939071655e-01 -7.128079235553741455e-02 7.497473806142807007e-02 -2.498244047164916992e-01 -1.197113767266273499e-01 -8.021443337202072144e-02 -9.210001677274703979e-02 -2.513959631323814392e-02 6.356199085712432861e-02 2.442110627889633179e-01 -2.800943553447723389e-01 -2.647790014743804932e-01 -2.700148336589336395e-02 -1.003607660531997681e-01 8.246137201786041260e-02 -8.504354208707809448e-02 -1.457653343677520752e-01 1.472023427486419678e-01 -2.299079596996307373e-01 -2.730748355388641357e-01 2.351656109094619751e-01 -9.619780629873275757e-02 -1.820329204201698303e-02 1.152299419045448303e-01
3.402519226074218750e-01 -4.625092744827270508e-01 -8.482059091329574585e-02 -7.455402612686157227e-02 1.492980420589447021e-01 2.286309301853179932e-01 -1.340973079204559326e-01 3.005278110504150391e-01 -1.737910211086273193e-01 1.097616404294967651e-01 9.063766151666641235e-02 2.506808340549468994e-01 -2.089779078960418701e-01 3.228586167097091675e-02 5.614772904664278030e-03 8.698522299528121948e-02 2.635188102722167969e-01 -2.797954715788364410e-02 -1.419698912650346756e-02 2.153502777218818665e-02 8.474056422710418701e-02 -1.083979606628417969e-01 -6.348022818565368652e-02 -1.999847963452339172e-02 -2.575317025184631348e-01 4.346926137804985046e-02 1.318916529417037964e-01 -2.692889869213104248e-01 2.094977051019668579e-01 1.054979041218757629e-01 -2.278958447277545929e-02 3.416510671377182007e-02
-1.252262592315673828e-01 -4.013679027557373047e-01 -1.317216008901596069e-01 6.844951957464218140e-02 6.167126446962356567e-02 2.319652028381824493e-02 4.759735241532325745e-02 2.112372033298015594e-02 -1.087592095136642456e-01 -3.200839506462216377e-03 2.450748085975646973e-01 6.233101338148117065e-02 -1.374770402908325195e-01 3.476827964186668396e-02 8.355910331010818481e-02 -2.826837897300720215e-01 3.717940747737884521e-01 2.033598572015762329e-01 -2.647456526756286621e-01 1.126925572752952576e-01 -2.679533660411834717e-01 2.900058031082153320e-02 -2.468557655811309814e-01 -8.300954848527908325e-02 3.948218002915382385e-02 -1.783148036338388920e-03 1.583663970232009888e-01 -1.833091676235198975e-01 2.727851271629333496e-01 -2.024352103471755981e-01 -1.689203232526779175e-01 6.581889092922210693e-02
2.163631469011306763e-01 -4.175863564014434814e-01 -1.326677855104207993e-03 -8.941043168306350708e-02 -1.009165495634078979e-01 5.906423926353454590e-02 1.535698622465133667e-01 -9.494103491306304932e-03 -1.868839263916015625e-01 -2.298994809389114380e-01 -6.349289417266845703e-02 -1.210769787430763245e-01 -3.530522286891937256e-01 -1.026095598936080933e-01 -1.978851258754730225e-01 -9.066152386367321014e-03 -5.347635969519615173e-02 -2.808411419391632080e-02 -2.219946235418319702e-01 -3.012416064739227295e-01 -4.084324240684509277e-01 1.747613213956356049e-02 -1.465858668088912964e-01 -9.596423804759979248e-02 1.166349053382873535e-01 1.070313826203346252e-01 3.095508739352226257e-02 -2.854634523391723633e-01 2.912281639873981476e-02 1.275402680039405823e-02 1.163982413709163666e-02 4.931033402681350708e-02
-8.974280208349227905e-03 -1.787158846855163574e-01 1.214562356472015381e-01 5.473890155553817749e-02 -8.430536836385726929e-02 -1.242719888687133789e-01 1.582933124154806137e-03 1.308088600635528564e-01 -1.772306561470031738e-01 -4.482479020953178406e-02 1.237236112356185913e-01 -3.087638691067695618e-02 -4.374136328697204590e-01 -1.152241155505180359e-01 -2.648163437843322754e-01 -5.709353834390640259e-02 2.270112633705139160e-01 -3.706692950800061226e-03 -5.781565979123115540e-02 4.007694125175476074e-01 -1.154468134045600891e-01 -1.968378275632858276e-01 -1.741765737533569336e-01 1.524482667446136475e-01 -2.114982903003692627e-01 1.119683533906936646e-01 1.673586368560791016e-01 -2.483507394790649414e-01 1.906144022941589355e-01 2.495367825031280518e-01 8.204632252454757690e-02 9.718510508537292480e-02
-1.817631870508193970e-01 -2.244664877653121948e-01 5.817457288503646851e-02 -5.590272694826126099e-02 2.910337410867214203e-02 -4.415280371904373169e-02 -1.034008152782917023e-02 -2.012985385954380035e-02 1.349863409996032715e-01 2.759417891502380371e-01 4.131686985492706299e-01 7.739739865064620972e-02 -4.050171375274658203e-01 -3.783879801630973816e-02 -6.575194746255874634e-02 9.022597968578338623e-02 1.867416501045227051e-01 4.838162660598754883e-02 -7.695526629686355591e-02 -1.292642652988433838e-01 -1.337713375687599182e-02 -1.119589060544967651e-01 -3.036552071571350098e-01 -3.190800845623016357e-01 4.151703417301177979e-02 -4.001517780125141144e-03 -1.280636042356491089e-01 2.833464927971363068e-02 2.485911846160888672e-01 1.317776292562484741e-01 -3.044378161430358887e-01 -1.987818628549575806e-02
-2.538535296916961670e-01 -4.028714597225189209e-01 -1.573682129383087158e-01 -6.060202419757843018e-02 -7.293960452079772949e-02 5.435366183519363403e-02 1.412431336939334869e-02 -3.166181445121765137e-01 8.408085443079471588e-03 9.822638332843780518e-02 3.296926021575927734e-01 -1.198634132742881775e-02 -2.597507536411285400e-01 8.722822368144989014e-02 6.526319682598114014e-02 1.135229319334030151e-01 2.304631918668746948e-01 -4.077877104282379150e-02 -2.231810390949249268e-01 2.432704344391822815e-02 4.968988522887229919e-02 -2.060346538200974464e-03 -7.398001104593276978e-02 -6.775081157684326172e-02 -3.542005419731140137e-01 1.719545274972915649e-01 -8.566658198833465576e-02 -1.348307877779006958e-01 7.295600324869155884e-02 3.142619431018829346e-01 5.894681811332702637e-02 1.396136283874511719e-01
-6.972580403089523315e-02 -3.482957780361175537e-01 -2.866200916469097137e-02 -6.460241228342056274e-02 1.874451935291290283e-01 5.326813459396362305e-02 1.844462454319000244e-01 -5.093887448310852051e-01 1.551872193813323975e-01 8.363699167966842651e-02 -1.408110409975051880e-01 -4.625036194920539856e-02 -2.893340587615966797e-01 -3.712201416492462158e-01 8.481022715568542480e-02 -2.856722660362720490e-02 7.807636633515357971e-03 -8.978285640478134155e-02 -9.832141548395156860e-02 1.831190586090087891e-01 4.050145670771598816e-02 -6.986938416957855225e-02 -1.914970874786376953e-01 -1.486030369997024536e-01 7.855385541915893555e-02 2.584581673145294189e-01 5.555394291877746582e-02 -1.353131383657455444e-01 1.596909612417221069e-01 -9.614977752789855003e-04 -1.180948093533515930e-01 6.615772843360900879e-02
2.397718466818332672e-02 -1.707840114831924438e-01 6.037244200706481934e-02 -3.863907232880592346e-02 2.184146195650100708e-01 2.303277850151062012e-01 1.969683468341827393e-01 -2.522551417350769043e-01 7.508978247642517090e-02 2.390955202281475067e-02 2.831475436687469482e-01 -2.092893421649932861e-01 -4.072054028511047363e-01 -3.045263886451721191e-01 1.958244144916534424e-01 3.021729588508605957e-01 6.207786872982978821e-02 -6.623759120702743530e-02 -9.614979475736618042e-02 1.225456595420837402e-01 1.507806181907653809e-01 -2.518157362937927246e-01 -2.377052456140518188e-01 1.189119145274162292e-01 -4.764891415834426880e-02 7.952234148979187012e-02 2.211171016097068787e-02 1.511405874043703079e-02 4.857848957180976868e-02 -1.062829941511154175e-01 1.761149168014526367e-01 -1.627723127603530884e-02
1.780617386102676392e-01 -1.053538993000984192e-01 4.340390861034393311e-02 7.127997279167175293e-02 -1.091280803084373474e-01 -2.401761710643768311e-02 9.839913249015808105e-02 -1.527650505304336548e-01 -1.667585819959640503e-01 -1.242209374904632568e-01 -1.615791618824005127e-01 2.003975659608840942e-01 -1.479923725128173828e-01 -6.428301334381103516e-02 2.614621538668870926e-03 -5.706246197223663330e-02 6.271305084228515625e-01 1.076947897672653198e-01 -6.301897019147872925e-02 -1.615529954433441162e-01 2.620700895786285400e-01 -4.191017746925354004e-01 -3.142255172133445740e-02 -1.421598643064498901e-01 -5.396821722388267517e-02 1.670145802199840546e-02 -8.100351691246032715e-02 -1.084566712379455566e-01 6.399560719728469849e-02 -1.022638380527496338e-01 5.969166755676269531e-02 -1.606347858905792236e-01
7.313293218612670898e-02 -9.899868071079254150e-02 1.486054956912994385e-01 -1.556956470012664795e-01 -3.781222924590110779e-02 1.853206157684326172e-01 -1.515515497885644436e-03 -1.697214543819427490e-01 -3.339728415012359619e-01 -5.012022331357002258e-02 2.053394019603729248e-01 -2.433126121759414673e-01 -1.446400862187147141e-02 -7.192784547805786133e-02 2.946220338344573975e-01 2.455773651599884033e-01 2.963957190513610840e-01 1.271629929542541504e-01 1.166830137372016907e-01 3.674360224977135658e-03 -2.068733274936676025e-01 -6.129446998238563538e-02 -1.127322539687156677e-01 -2.602751553058624268e-01 8.524546399712562561e-03 2.678593099117279053e-01 -4.766786098480224609e-02 -3.082490861415863037e-01 5.482448264956474304e-02 2.504556477069854736e-01 1.581948399543762207e-01 -3.888016939163208008e-02
-4.760587960481643677e-02 -2.920787036418914795e-01 1.532799303531646729e-01 -8.261450380086898804e-02 3.584899753332138062e-02 -3.933963924646377563e-02 3.038522899150848389e-01 1.910385489463806152e-01 -6.551338359713554382e-03 5.184603855013847351e-02 2.509015798568725586e-01 7.791335880756378174e-02 -2.224064320325851440e-01 -2.588929533958435059e-01 -2.964670024812221527e-02 3.678776789456605911e-03 1.564232558012008667e-01 6.782911252230405807e-03 -1.797472536563873291e-01 1.371436286717653275e-02 1.105505973100662231e-01 -3.907023668289184570e-01 -1.205973476171493530e-01 -1.033734753727912903e-01 5.105445906519889832e-02 -3.132400810718536377e-01 1.647337973117828369e-01 -2.203339189291000366e-01 2.175247371196746826e-01 -1.840614527463912964e-01 1.092223003506660461e-01 -2.113463729619979858e-01
-1.885720938444137573e-01 -2.238775640726089478e-01 7.197227329015731812e-02 1.441182196140289307e-02 1.236969009041786194e-01 7.343721389770507812e-02 1.216889172792434692e-01 2.504120580852031708e-02 1.503888368606567383e-01 -1.459556166082620621e-02 1.443316638469696045e-01 8.278299355879426003e-04 -3.130929172039031982e-01 -1.744941323995590210e-01 5.434542149305343628e-02 -2.232043817639350891e-02 3.319327831268310547e-01 1.008341759443283081e-01 -5.848791077733039856e-02 1.842697262763977051e-01 -1.698083281517028809e-01 -2.492800652980804443e-01 -1.506765652447938919e-02 -3.657735288143157959e-01 1.516096442937850952e-01 4.345386847853660583e-02 -2.841224372386932373e-01 -2.030232362449169159e-02 1.086923256516456604e-01 6.733171641826629639e-02 2.315679043531417847e-01 3.721757233142852783e-01
-1.650112122297286987e-02 -1.107190772891044617e-01 -1.800648719072341919e-01 1.982847750186920166e-01 1.980213820934295654e-01 2.488432824611663818e-01 7.326319813728332520e-02 -1.744726002216339111e-01 1.202274933457374573e-01 5.383754614740610123e-04 1.627286672592163086e-01 -6.281695514917373657e-02 -5.040330886840820312e-01 -2.856434285640716553e-01 1.849524676799774170e-01 3.313000202178955078e-01 3.064698912203311920e-02 9.134107269346714020e-03 -2.782703340053558350e-01 6.828446872532367706e-03 -6.337544880807399750e-03 -2.273769527673721313e-01 -1.468858122825622559e-01 -1.001339871436357498e-02 -2.659479081630706787e-01 1.004772037267684937e-01 1.010945364832878113e-01 1.966626942157745361e-02 5.628469213843345642e-02 1.611919142305850983e-02 8.355262130498886108e-02 2.314239367842674255e-02
1.135141924023628235e-01 -1.656631231307983398e-01 -2.760009467601776123e-02 -4.322497546672821045e-02 1.599670574069023132e-02 1.675056964159011841e-01 -7.805149257183074951e-02 2.588970065116882324e-01 -8.220465481281280518e-02 -1.938925310969352722e-02 3.053152859210968018e-01 2.674548625946044922e-01 -4.331857562065124512e-01 -3.178102672100067139e-01 -1.189495921134948730e-01 -5.129823833703994751e-02 2.541809976100921631e-01 -4.464688897132873535e-02 -1.048769652843475342e-01 -1.031503677368164062e-01 -6.327442079782485962e-02 -1.766023337841033936e-01 -1.904338002204895020e-01 -2.472653798758983612e-02 -3.471747040748596191e-02 2.029628008604049683e-01 2.315973192453384399e-01 1.872856914997100830e-01 2.310557216405868530e-01 -1.761179864406585693e-01 3.569231927394866943e-02 3.449480980634689331e-02
1.788538396358489990e-01 -1.247529983520507812e-01 -2.482587657868862152e-02 8.008379489183425903e-02 2.575647830963134766e-01 -1.375840697437524796e-02 -9.079536050558090210e-02 -1.387310773134231567e-01 -4.167497158050537109e-01 1.073740795254707336e-01 1.098771244287490845e-01 -1.132607236504554749e-01 -9.134305268526077271e-02 1.342620402574539185e-01 1.469172835350036621e-01 1.932181119918823242e-01 2.806634604930877686e-01 -6.078893318772315979e-02 -3.104412555694580078e-01 1.561967432498931885e-01 8.322867006063461304e-02 -2.672822773456573486e-01 -4.731145501136779785e-02 -1.395744830369949341e-01 7.555601745843887329e-02 2.427483052015304565e-01 -2.414631694555282593e-01 -1.022173911333084106e-01 2.936383783817291260e-01 1.154973804950714111e-01 8.284677565097808838e-02 -1.134080290794372559e-01
-1.084316894412040710e-01 -1.768275350332260132e-01 9.044989198446273804e-02 -3.545628488063812256e-02 -1.685945503413677216e-02 1.203000694513320923e-01 -3.812400624155998230e-02 2.189106121659278870e-02 -3.543005883693695068e-02 -5.071472749114036560e-02 7.233661413192749023e-02 9.376439452171325684e-02 -1.764112561941146851e-01 1.904443055391311646e-01 1.279016677290201187e-02 -4.152048751711845398e-02 4.742729067802429199e-01 1.591857671737670898e-01 -5.737345814704895020e-01 -2.162383645772933960e-01 4.621735215187072754e-02 -5.457008257508277893e-02 -3.320851922035217285e-01 -6.705824285745620728e-02 8.794573694467544556e-02 2.640157379209995270e-02 2.415380626916885376e-01 6.080954521894454956e-02 6.218207255005836487e-02 -1.086456254124641418e-01 -9.753205627202987671e-02 4.436707124114036560e-02
2.004474103450775146e-01 -1.156278774142265320e-01 8.197561837732791901e-03 1.308537181466817856e-02 4.382611066102981567e-02 1.000828444957733154e-01 -4.454119503498077393e-02 2.334862798452377319e-01 -3.081318140029907227e-01 6.757081300020217896e-02 4.057878851890563965e-01 1.566747874021530151e-01 -1.349776685237884521e-01 -5.939139798283576965e-02 -9.836556762456893921e-02 1.298712193965911865e-01 3.474398255348205566e-01 3.564548119902610779e-02 -2.406893819570541382e-01 -1.770040839910507202e-01 -2.237609326839447021e-01 -2.035255879163742065e-01 -4.677281156182289124e-02 -3.817696869373321533e-01 -2.695795148611068726e-03 1.913691163063049316e-01 -1.362772472202777863e-02 -1.261158883571624756e-01 6.934902817010879517e-02 -8.637855947017669678e-02 1.582387089729309082e-01 7.774896919727325439e-03
2.826032042503356934e-01 -1.181594356894493103e-01 2.003568708896636963e-01 -6.816436507506296039e-05 1.451116800308227539e-01 2.740343809127807617e-01 -4.114582017064094543e-02 2.991659380495548248e-02 -2.971339225769042969e-01 1.759827733039855957e-01 8.675117045640945435e-02 1.425177752971649170e-01 -3.310801684856414795e-01 -2.442458271980285645e-01 -8.982793241739273071e-02 6.018250435590744019e-02 6.012618914246559143e-02 3.771483432501554489e-03 -8.587429672479629517e-02 -1.292019635438919067e-01 -4.253419756423681974e-04 -3.211818039417266846e-01 -1.918871514499187469e-02 -1.590766012668609619e-01 -1.036767140030860901e-01 2.756431400775909424e-01 4.829627647995948792e-02 -2.707420289516448975e-01 2.129933089017868042e-01 -2.574631273746490479e-01 7.654359191656112671e-02 -5.321136862039566040e-02
4.783979952335357666e-01 -2.084131836891174316e-01 5.094112083315849304e-02 -8.474682457745075226e-03 1.309432089328765869e-01 5.980235710740089417e-02 -6.344202905893325806e-02 -1.597981303930282593e-01 -2.773738205432891846e-01 8.857466280460357666e-02 1.447251737117767334e-01 1.011629030108451843e-01 -8.243084885179996490e-03 1.594119817018508911e-01 -2.988823354244232178e-01 4.438572376966476440e-02 3.405226469039916992e-01 1.075985282659530640e-02 -9.716235101222991943e-02 1.304027140140533447e-01 -3.524047881364822388e-02 -3.209504187107086182e-01 -2.967898547649383545e-01 -1.431565731763839722e-01 -1.223761737346649170e-01 1.100679934024810791e-01 3.333579376339912415e-02 -1.950568556785583496e-01 5.487786233425140381e-02 7.581758499145507812e-02 9.437822550535202026e-02 5.239783227443695068e-02
4.230183064937591553e-01 -1.626320332288742065e-01 1.837161034345626831e-01 1.139579415321350098e-01 1.346897333860397339e-03 -4.173757974058389664e-03 -1.079976651817560196e-02 -2.327655851840972900e-01 -2.423309981822967529e-01 -5.897993221879005432e-02 8.012400567531585693e-02 9.082734584808349609e-02 -3.135948479175567627e-01 -8.462424576282501221e-02 -1.000175178050994873e-01 -1.098790392279624939e-02 2.055771797895431519e-01 3.243262320756912231e-02 -2.402391135692596436e-01 3.614799305796623230e-02 -1.677049696445465088e-01 1.039975043386220932e-02 8.618924766778945923e-02 -1.377751976251602173e-01 -1.483745779842138290e-02 9.573510289192199707e-02 -1.399547308683395386e-01 -2.043028324842453003e-01 4.443235695362091064e-01 -1.017986163496971130e-01 -1.960224807262420654e-01 -1.647738367319107056e-01
-2.235884815454483032e-01 -5.126487463712692261e-02 -1.941687315702438354e-01 -1.584665924310684204e-01 -2.599839121103286743e-03 2.025130838155746460e-01 -1.706789433956146240e-01 6.300838291645050049e-02 -2.647151052951812744e-01 -2.062282264232635498e-01 -1.039397343993186951e-01 2.312534779775887728e-04 -6.566154956817626953e-01 -7.889040745794773102e-03 -1.892601698637008667e-02 2.932160161435604095e-02 1.485530138015747070e-01 -8.903434127569198608e-02 -4.648811742663383484e-02 3.790618851780891418e-02 -1.825950443744659424e-01 -7.733140140771865845e-02 -2.009248286485671997e-01 -1.788141280412673950e-01 -1.237283926457166672e-02 6.886981427669525146e-02 8.242818713188171387e-02 -1.669244617223739624e-01 2.519344389438629150e-01 7.432836294174194336e-02 1.417806651443243027e-02 2.460179105401039124e-02
9.580484032630920410e-02 8.512637019157409668e-02 -4.403571039438247681e-02 -1.773537397384643555e-01 1.074727997183799744e-01 1.524140536785125732e-01 1.662611514329910278e-01 -2.451403439044952393e-01 8.031518757343292236e-02 1.719849705696105957e-01 3.540958464145660400e-02 1.284452676773071289e-01 -1.943708211183547974e-01 -1.634610146284103394e-01 5.528528615832328796e-02 -1.750029027462005615e-01 1.355877369642257690e-01 1.042454242706298828e-01 -2.615715861320495605e-01 1.212818324565887451e-01 2.976616024971008301e-01 -4.550663828849792480e-01 -2.693714797496795654e-01 3.992526035290211439e-05 -1.249754503369331360e-01 1.788108348846435547e-01 -6.819852627813816071e-03 2.514649415388703346e-03 2.284768670797348022e-01 2.487739324569702148e-01 -4.403407499194145203e-02 1.771943569183349609e-01
-5.469071120023727417e-02 -4.061859250068664551e-01 -9.297104924917221069e-02 3.279165029525756836e-01 -1.098609194159507751e-01 1.221946552395820618e-01 1.043027266860008240e-01 -2.689052522182464600e-01 -1.355250328779220581e-01 5.778514593839645386e-02 8.840130269527435303e-02 5.822366476058959961e-02 -4.606050848960876465e-01 -4.484547302126884460e-02 -4.085388779640197754e-02 1.531405448913574219e-01 1.557534635066986084e-01 2.503840923309326172e-01 1.313861906528472900e-01 -5.376968160271644592e-02 8.622374385595321655e-02 -2.557723224163055420e-01 3.393519669771194458e-02 7.163080573081970215e-02 -1.476898342370986938e-01 1.299521774053573608e-01 -1.150722503662109375e-01 5.805247277021408081e-02 -1.434992719441652298e-02 2.194331288337707520e-01 1.141833066940307617e-01 1.746747791767120361e-01
-7.258142344653606415e-03 -1.717079132795333862e-01 -1.940324530005455017e-02 2.204259783029556274e-01 2.469403594732284546e-01 3.286520540714263916e-01 1.229347884654998779e-01 -5.345650762319564819e-02 -8.762538433074951172e-02 -1.232597306370735168e-01 1.670609116554260254e-01 1.023896411061286926e-01 -4.325879812240600586e-01 -1.341870129108428955e-01 2.056037634611129761e-02 2.837122380733489990e-01 1.106314267963171005e-02 1.219127327203750610e-01 -8.616145700216293335e-02 1.552269607782363892e-01 -4.910043999552726746e-02 -3.950564563274383545e-01 -1.890062093734741211e-01 5.935696512460708618e-02 -2.202936559915542603e-01 1.638939231634140015e-02 -3.680516406893730164e-02 7.572317868471145630e-02 1.592943966388702393e-01 9.000310301780700684e-02 2.057763636112213135e-01 1.062177643179893494e-01
-2.148533426225185394e-02 -1.759203225374221802e-01 -1.253582239151000977e-01 -1.040677949786186218e-01 -3.614786565303802490e-01 -1.195336803793907166e-01 -7.402771711349487305e-02 -9.675485640764236450e-02 -2.530356049537658691e-01 -1.296290606260299683e-01 1.602615565061569214e-01 -1.584607362747192383e-02 -1.541946679353713989e-01 -1.623907089233398438e-01 1.975820213556289673e-01 1.352735608816146851e-01 3.657800257205963135e-01 -4.286213219165802002e-02 3.347546607255935669e-02 -1.472062021493911743e-01 -1.570240408182144165e-01 -2.966127693653106689e-01 -2.326156347990036011e-01 7.353556156158447266e-02 -2.869418859481811523e-01 1.978939622640609741e-01 1.890145093202590942e-01 9.297908097505569458e-02 2.667968347668647766e-02 2.635488212108612061e-01 3.505987301468849182e-02 -1.245094742625951767e-02
-2.245022915303707123e-02 -1.363435536623001099e-01 -1.285061091184616089e-01 4.546194896101951599e-02 2.043797522783279419e-01 2.462221086025238037e-01 7.487910240888595581e-02 -6.209599226713180542e-02 7.832887768745422363e-02 5.989952012896537781e-02 4.415658488869667053e-02 -9.096007049083709717e-02 -3.356964886188507080e-01 4.605568572878837585e-02 7.179885357618331909e-02 3.052461445331573486e-01 3.242007195949554443e-01 -1.855784654617309570e-01 6.437847763299942017e-02 -1.071530878543853760e-01 -9.135647118091583252e-02 -4.339827895164489746e-01 -3.682240843772888184e-01 5.795055255293846130e-02 -7.511746138334274292e-02 7.438517361879348755e-02 -2.083373069763183594e-02 6.508836988359689713e-03 2.121116667985916138e-01 -1.473531574010848999e-01 1.909815073013305664e-01 1.083493307232856750e-01
1.512033343315124512e-01 -8.838669210672378540e-02 -1.405915897339582443e-02 -5.602401494979858398e-02 1.414381414651870728e-01 2.171092480421066284e-01 1.336510628461837769e-01 -8.442786335945129395e-02 -2.139873504638671875e-01 4.312210716307163239e-03 -1.096978113055229187e-01 4.950942471623420715e-02 -1.153669580817222595e-01 1.043681055307388306e-01 1.416190117597579956e-01 2.784540057182312012e-01 4.917462468147277832e-01 8.576967567205429077e-02 -3.408214151859283447e-01 -2.982879579067230225e-01 9.876580536365509033e-02 -1.415815055370330811e-01 -1.936939172446727753e-02 -1.792387217283248901e-01 5.745318904519081116e-02 6.372816860675811768e-02 -2.110585570335388184e-01 -2.387583851814270020e-01 -1.648811101913452148e-01 -1.513764634728431702e-02 1.464849114418029785e-01 -1.318134516477584839e-01
2.993494868278503418e-01 -4.733840525150299072e-01 5.800144374370574951e-02 -4.545147716999053955e-02 2.908940799534320831e-02 1.097267773002386093e-02 -1.397501677274703979e-02 -3.117485344409942627e-02 -2.218325138092041016e-01 -2.120443880558013916e-01 9.274808317422866821e-02 2.129328101873397827e-01 -4.308988153934478760e-01 -2.165946364402770996e-02 -1.081598401069641113e-01 -7.087751477956771851e-02 1.355059891939163208e-01 -1.296994388103485107e-01 -3.757188096642494202e-02 -2.083981409668922424e-02 -4.282495975494384766e-01 -7.168712466955184937e-02 6.290320307016372681e-02 -2.015219479799270630e-01 -2.471909299492835999e-02 -1.401802450418472290e-01 3.575296327471733093e-02 -1.429084837436676025e-01 1.151893585920333862e-01 -3.280815109610557556e-02 -2.757778577506542206e-02 2.347504533827304840e-02
2.376235276460647583e-01 -2.551818192005157471e-01 2.065287530422210693e-01 7.666070945560932159e-03 2.778441645205020905e-02 2.737526893615722656e-01 -1.412154734134674072e-01 -8.813928812742233276e-02 -3.072031214833259583e-02 1.176064163446426392e-01 1.749871298670768738e-02 -1.272523701190948486e-01 -9.534896910190582275e-02 -2.018052637577056885e-01 1.613629311323165894e-01 2.173519730567932129e-01 2.509824335575103760e-01 2.030693143606185913e-01 -9.673638641834259033e-02 -1.129458472132682800e-01 -2.769365310668945312e-01 5.472931265830993652e-02 1.022998150438070297e-02 -2.401605546474456787e-01 -3.115847148001194000e-02 2.609208822250366211e-01 -1.574126929044723511e-01 -4.379506409168243408e-01 5.392512679100036621e-02 1.292013972997665405e-01 9.163718670606613159e-02 -2.161669172346591949e-02
9.088278561830520630e-02 -1.819779276847839355e-01 1.287050098180770874e-01 -1.389508694410324097e-01 -3.167174383997917175e-02 3.937162831425666809e-02 3.030219674110412598e-01 -6.652744859457015991e-02 -1.194038689136505127e-01 2.803695201873779297e-01 2.359420657157897949e-01 -1.876787543296813965e-01 -2.720472216606140137e-01 -1.261441409587860107e-01 3.979660943150520325e-02 2.197316884994506836e-01 2.298979312181472778e-01 1.478678546845912933e-02 -1.460628658533096313e-01 -2.098537534475326538e-01 -2.224395275115966797e-01 -2.719027400016784668e-01 1.115749776363372803e-01 4.419262111186981201e-01 -1.483750343322753906e-01 1.615546643733978271e-02 4.559715744107961655e-03 1.537065603770315647e-03 1.116072461009025574e-01 7.054018788039684296e-03 -1.133248433470726013e-01 -5.617644637823104858e-02
1.448317021131515503e-01 -4.526479840278625488e-01 -5.489696934819221497e-02 1.809898316860198975e-01 4.252804070711135864e-02 1.417011618614196777e-01 3.372705355286598206e-02 -2.006215453147888184e-01 7.936490327119827271e-02 2.682611048221588135e-01 3.170986473560333252e-01 1.095510646700859070e-01 -2.963663339614868164e-01 -3.249001875519752502e-02 -1.469701528549194336e-01 3.805417940020561218e-02 -6.376792490482330322e-02 2.792085409164428711e-01 1.947412192821502686e-01 -1.275087147951126099e-01 -1.770426034927368164e-01 -1.138257328420877457e-02 -1.717769354581832886e-01 -1.845446974039077759e-01 -3.531212685629725456e-03 1.438185125589370728e-01 -6.720824167132377625e-03 -2.199548333883285522e-01 2.271928638219833374e-01 -1.191771999001502991e-01 7.559327036142349243e-02 -2.087428234517574310e-02
3.524820879101753235e-02 -1.064837053418159485e-01 -3.436817601323127747e-02 1.297774314880371094e-01 4.959537461400032043e-02 1.639650315046310425e-01 2.713236808776855469e-01 -4.060953259468078613e-01 -7.385002076625823975e-02 5.263046547770500183e-02 5.643743276596069336e-02 8.403042703866958618e-02 -3.015976846218109131e-01 1.226646360009908676e-02 2.283846586942672729e-02 -7.097580283880233765e-02 2.922328710556030273e-01 -3.296900391578674316e-01 1.929648034274578094e-02 6.152930110692977905e-02 2.488045953214168549e-02 -1.230044513940811157e-01 -2.732082903385162354e-01 3.962541371583938599e-02 6.937194615602493286e-03 1.406283080577850342e-01 2.847119569778442383e-01 -2.677252292633056641e-01 2.941785156726837158e-01 -1.493259668350219727e-01 1.194321066141128540e-01 -2.234219387173652649e-02
-1.331683993339538574e-01 -3.468744456768035889e-01 1.463965475559234619e-01 -6.272508949041366577e-02 9.046901762485504150e-02 -8.800002932548522949e-02 1.728292703628540039e-01 1.602327674627304077e-01 1.789842993021011353e-01 1.131582185626029968e-01 2.142167389392852783e-01 6.370713561773300171e-02 -3.198192417621612549e-01 7.480784505605697632e-02 -1.747592538595199585e-01 4.795204848051071167e-02 3.408857285976409912e-01 -1.205387711524963379e-01 -1.708736866712570190e-01 1.913034319877624512e-01 5.752021446824073792e-02 -2.414391636848449707e-01 -1.413851380348205566e-01 1.015118286013603210e-01 -2.864666879177093506e-01 1.335318088531494141e-01 1.244518905878067017e-01 -1.164535507559776306e-01 2.182419449090957642e-01 -1.691304147243499756e-02 2.069759517908096313e-01 1.465429067611694336e-01
4.209736883640289307e-01 -1.687661856412887573e-01 9.865307062864303589e-02 7.079277187585830688e-02 1.795709878206253052e-01 3.733840882778167725e-01 1.545974016189575195e-01 -7.182576507329940796e-02 -2.015227675437927246e-01 -1.989675760269165039e-01 6.818065885454416275e-03 -3.213418647646903992e-02 -6.158915534615516663e-02 -1.634957790374755859e-01 8.554807305335998535e-02 2.128971368074417114e-01 2.618402428925037384e-02 1.969271339476108551e-02 -1.127527356147766113e-01 1.917961984872817993e-01 2.129690907895565033e-02 -3.118431270122528076e-01 -2.141314148902893066e-01 -2.852647304534912109e-01 -2.451793551445007324e-01 1.542337089776992798e-01 -3.265198692679405212e-02 -1.020397841930389404e-01 2.410107851028442383e-02 9.291452914476394653e-02 1.688738465309143066e-01 -7.600009441375732422e-02
1.745857149362564087e-01 -2.804132997989654541e-01 2.169321030378341675e-01 -2.090522199869155884e-01 -1.235363408923149109e-01 1.552254110574722290e-01 -2.353837713599205017e-02 -8.238425850868225098e-02 -1.614803224802017212e-01 -7.605749368667602539e-02 2.141213715076446533e-01 1.225753724575042725e-01 -4.140057861804962158e-01 1.251304298639297485e-01 -1.658573001623153687e-01 -8.774004131555557251e-02 3.299199044704437256e-01 -7.011923938989639282e-02 -3.098580241203308105e-02 -2.593811228871345520e-02 -4.527373015880584717e-01 -9.794905781745910645e-02 1.426483690738677979e-01 -1.815833449363708496e-01 -7.065524160861968994e-02 2.293136902153491974e-02 2.450880035758018494e-02 -3.970980644226074219e-02 1.360150575637817383e-01 -9.696201980113983154e-02 9.801422059535980225e-02 9.971407055854797363e-02
2.630885839462280273e-01 -1.566504873335361481e-02 -1.481735408306121826e-01 -7.389514148235321045e-02 -1.078951731324195862e-01 -1.631588637828826904e-01 -7.194549590349197388e-02 -1.498596072196960449e-01 -9.468452632427215576e-02 2.984978854656219482e-01 7.722180336713790894e-02 -1.567636281251907349e-01 -4.319984018802642822e-01 -4.113637506961822510e-01 -4.917218163609504700e-02 7.976236194372177124e-02 2.203484997153282166e-02 1.114368587732315063e-01 -2.079274058341979980e-01 1.495816260576248169e-01 3.009949624538421631e-01 -1.216316595673561096e-01 -1.563090085983276367e-01 -3.980568051338195801e-02 -1.871663331985473633e-01 7.295208517462015152e-03 9.354670345783233643e-02 -5.660027265548706055e-03 2.008528411388397217e-01 1.959380507469177246e-01 6.824936717748641968e-02 8.258056640625000000e-02
-8.352506160736083984e-02 -2.991596460342407227e-01 9.153915941715240479e-02 1.038374602794647217e-01 -1.495718862861394882e-02 3.072894215583801270e-01 1.258233785629272461e-01 2.027237415313720703e-02 -2.401252090930938721e-01 1.562822461128234863e-01 2.150248736143112183e-01 -1.654752902686595917e-02 -2.527124285697937012e-01 -1.330422461032867432e-01 -3.182629123330116272e-02 2.205536663532257080e-01 1.874157041311264038e-01 -5.071210116147994995e-02 1.519507616758346558e-01 -1.519523859024047852e-01 2.319338358938694000e-02 -3.614092171192169189e-01 -4.378687143325805664e-01 6.076651439070701599e-02 -2.134347334504127502e-02 -2.176323905587196350e-02 4.530359804630279541e-02 2.676453292369842529e-01 7.612231373786926270e-02 7.912560552358627319e-02 1.220161542296409607e-01 4.059604927897453308e-02
1.387345492839813232e-01 -1.650830358266830444e-01 2.172573059797286987e-01 2.941581979393959045e-02 1.688975244760513306e-01 4.818652570247650146e-02 -1.589086353778839111e-01 -4.648265242576599121e-02 -8.370123058557510376e-02 1.157055795192718506e-01 -4.608637467026710510e-02 -2.066330984234809875e-02 -2.350118309259414673e-01 -1.577859371900558472e-01 4.059101641178131104e-01 1.488830745220184326e-01 -5.439841747283935547e-02 -1.125311180949211121e-01 -4.225789755582809448e-02 -1.360454708337783813e-01 -1.092156693339347839e-01 -3.878861963748931885e-01 -3.922504484653472900e-01 -2.910598814487457275e-01 -3.568921983242034912e-02 -6.633131951093673706e-02 -1.633393913507461548e-01 -1.782603412866592407e-01 1.544993668794631958e-01 3.623562306165695190e-02 1.621325314044952393e-01 -6.852681189775466919e-02
6.030078604817390442e-02 -1.337541788816452026e-01 1.814618008211255074e-03 -4.063420370221138000e-02 4.118363931775093079e-02 2.407554984092712402e-01 7.453569024801254272e-02 1.232282370328903198e-01 -1.117628719657659531e-02 1.823543310165405273e-01 -7.283081114292144775e-02 1.295696943998336792e-01 -2.756680548191070557e-01 1.175272315740585327e-01 -9.689177572727203369e-02 -9.021728485822677612e-02 3.603972196578979492e-01 5.285757035017013550e-02 -4.779168963432312012e-01 2.084841728210449219e-01 -8.561381697654724121e-02 -3.798844292759895325e-02 -3.228036463260650635e-01 1.472198665142059326e-01 8.604560978710651398e-03 1.921027153730392456e-01 1.243728585541248322e-02 1.660464406013488770e-01 2.724052071571350098e-01 7.239791005849838257e-02 -3.289854899048805237e-02 2.217770367860794067e-01
-8.717574179172515869e-02 8.257086388766765594e-03 1.668385565280914307e-01 -2.397716939449310303e-01 -4.207918792963027954e-02 1.196594163775444031e-01 1.078201755881309509e-01 -2.418802082538604736e-01 -3.044289052486419678e-01 -3.136933082714676857e-03 4.250702634453773499e-02 -5.727007240056991577e-02 -2.993605136871337891e-01 -1.396365314722061157e-01 -1.610688418149948120e-01 3.826761245727539062e-01 -2.515085786581039429e-02 -1.260071843862533569e-01 -1.731462925672531128e-01 8.209467679262161255e-02 -2.247548997402191162e-01 -3.488889038562774658e-01 5.124393478035926819e-02 -2.834241604432463646e-04 -3.572154045104980469e-01 4.544591158628463745e-02 -2.796128578484058380e-02 -1.457370668649673462e-01 2.172320485115051270e-01 -4.108798503875732422e-02 3.795508667826652527e-02 -1.068266555666923523e-01
1.717154383659362793e-01 -3.351396694779396057e-02 1.703858226537704468e-01 -9.491927176713943481e-02 -1.468455642461776733e-01 5.388176813721656799e-02 5.416131764650344849e-02 -1.183611601591110229e-01 -2.311663627624511719e-01 -2.303560450673103333e-02 2.877857908606529236e-02 1.390143930912017822e-01 -3.987909555435180664e-01 1.760997772216796875e-01 7.359299063682556152e-02 2.723656594753265381e-01 -9.043105691671371460e-02 -9.350013732910156250e-02 1.458502560853958130e-01 8.709533512592315674e-02 -3.524675220251083374e-02 -1.623115688562393188e-01 -3.650058805942535400e-01 -8.659732341766357422e-02 -2.261405140161514282e-01 7.752708159387111664e-03 -1.727226674556732178e-01 -4.168018400669097900e-01 2.533020377159118652e-01 8.252818882465362549e-02 1.733933016657829285e-02 7.778334617614746094e-02
1.629610210657119751e-01 -2.379634827375411987e-01 6.068452820181846619e-02 -5.568930413573980331e-03 -2.240046262741088867e-01 4.991592466831207275e-02 -1.748560518026351929e-01 -2.598097622394561768e-01 -1.335689872503280640e-01 9.037709236145019531e-02 4.253685474395751953e-02 -1.112357676029205322e-01 -3.575487434864044189e-01 -1.071845889091491699e-01 5.513777956366539001e-02 8.171409368515014648e-02 3.344718813896179199e-01 2.446599751710891724e-01 8.703838288784027100e-02 -1.213092431426048279e-01 -4.522334784269332886e-02 -1.161802001297473907e-02 7.029824703931808472e-02 -3.034115135669708252e-01 -4.454007744789123535e-02 1.075661405920982361e-01 3.752982243895530701e-02 -2.998162508010864258e-01 1.472936421632766724e-01 -1.924688220024108887e-01 2.104521691799163818e-01 -2.683933973312377930e-01
1.817347556352615356e-01 -2.610237337648868561e-02 1.372768133878707886e-01 -2.007506638765335083e-01 1.693845093250274658e-01 1.277776807546615601e-01 3.125700727105140686e-02 -1.938003599643707275e-01 -4.327248632907867432e-01 -1.816110312938690186e-02 1.669939421117305756e-02 1.101308315992355347e-01 -3.016477525234222412e-01 -1.296221315860748291e-01 4.072357341647148132e-02 8.452660590410232544e-02 5.844437703490257263e-02 -1.113886535167694092e-01 -4.656769335269927979e-02 -3.409334272146224976e-02 -5.259690061211585999e-02 -7.579813897609710693e-02 -3.468805253505706787e-01 -2.582071125507354736e-01 -2.604791224002838135e-01 2.550539076328277588e-01 1.098674386739730835e-01 -2.368951290845870972e-01 9.085456281900405884e-02 -2.648611068725585938e-01 8.560439944267272949e-02 -7.428248971700668335e-02
-5.050364881753921509e-02 -1.542504131793975830e-02 -2.547207102179527283e-02 -2.488645017147064209e-01 -6.861246377229690552e-02 -7.440874725580215454e-02 2.897073030471801758e-01 -6.678398698568344116e-02 3.501877933740615845e-02 7.026759535074234009e-02 -3.247709944844245911e-02 1.543398797512054443e-01 -3.151817321777343750e-01 4.668859764933586121e-02 -2.272656410932540894e-01 2.411408871412277222e-01 1.818635165691375732e-01 1.171389222145080566e-01 -1.946530491113662720e-01 -9.011345356702804565e-02 7.307443767786026001e-02 -3.644753098487854004e-01 -2.957897186279296875e-01 6.234168075025081635e-03 1.824774034321308136e-02 -4.922755435109138489e-02 8.144053071737289429e-02 -2.916469275951385498e-01 2.034937590360641479e-01 8.698721230030059814e-02 2.679529786109924316e-01 2.447370141744613647e-01
-9.755241870880126953e-02 -2.048332542181015015e-01 -6.705854833126068115e-02 -1.979268491268157959e-01 1.041746661067008972e-01 -3.166306018829345703e-02 8.547927439212799072e-02 -1.974331140518188477e-01 5.973817780613899231e-03 3.110472857952117920e-02 -4.305506497621536255e-02 7.781524956226348877e-02 -4.354269802570343018e-01 -2.017214745283126831e-01 -1.266325861215591431e-01 2.427523136138916016e-01 1.226195096969604492e-01 3.275932967662811279e-01 -3.176428675651550293e-01 -4.678345844149589539e-02 -1.586288958787918091e-01 4.046230018138885498e-02 -7.366924732923507690e-02 -3.430785363889299333e-05 -3.177247196435928345e-02 9.331716597080230713e-02 -1.594106666743755341e-02 -5.521132051944732666e-02 3.068252503871917725e-01 3.304929733276367188e-01 -2.055805623531341553e-01 1.274049431085586548e-01
-2.831551618874073029e-02 -2.261697053909301758e-01 3.064022660255432129e-01 -1.030469033867120743e-02 1.390092540532350540e-02 -7.001357525587081909e-02 -8.976282179355621338e-02 -8.447836339473724365e-02 2.455059438943862915e-01 2.786580026149749756e-01 -1.422637104988098145e-01 8.429528772830963135e-02 -3.491205871105194092e-01 -5.333187058568000793e-02 -1.318641602993011475e-01 8.088970929384231567e-02 3.181876242160797119e-01 9.340257383882999420e-03 -3.035027384757995605e-01 5.247849225997924805e-02 -4.640967398881912231e-02 -1.452203541994094849e-01 -2.439341247081756592e-01 1.777368187904357910e-01 -2.113384604454040527e-01 1.570778787136077881e-01 -1.447190344333648682e-01 6.105007976293563843e-02 1.319072544574737549e-01 -1.624218821525573730e-01 2.667992711067199707e-01 -1.824785582721233368e-02
1.195168420672416687e-01 -3.477609157562255859e-01 7.914931327104568481e-02 -5.865040421485900879e-02 5.645376443862915039e-02 1.832302808761596680e-01 1.594327688217163086e-01 1.477449089288711548e-01 5.901794880628585815e-02 1.940098553895950317e-01 -8.162300288677215576e-02 -1.020905151963233948e-01 -8.182200789451599121e-02 -1.833970248699188232e-01 -8.299978449940681458e-03 -1.836703866720199585e-01 3.615043759346008301e-01 2.218673527240753174e-01 6.036667898297309875e-02 -2.450176775455474854e-01 2.603961527347564697e-01 -2.120484560728073120e-01 -1.409164071083068848e-01 -2.050433307886123657e-01 -2.107081562280654907e-01 6.874803453683853149e-02 -3.105374984443187714e-02 2.143997140228748322e-02 2.905385494232177734e-01 8.822184056043624878e-02 2.193506062030792236e-01 -1.720669120550155640e-01
9.989729523658752441e-02 7.713447324931621552e-03 -3.069398403167724609e-01 -1.490912772715091705e-02 -1.570093929767608643e-01 1.922191679477691650e-01 1.729651838541030884e-01 -2.190626859664916992e-01 -4.540866613388061523e-02 1.083489581942558289e-01 1.201286613941192627e-01 4.015627875924110413e-02 -2.655557394027709961e-01 -4.289486408233642578e-01 1.024307981133460999e-01 -8.952959626913070679e-02 1.913990080356597900e-01 -1.460175812244415283e-01 -2.285357266664505005e-01 -2.998247370123863220e-02 9.000281989574432373e-02 -3.158407211303710938e-01 -1.958413869142532349e-01 1.068617627024650574e-01 -2.089562714099884033e-01 1.649490892887115479e-01 1.989041641354560852e-02 6.787001341581344604e-02 1.225522607564926147e-01 2.143247723579406738e-01 -2.054129242897033691e-01 7.361328601837158203e-02
-2.749328128993511200e-02 -3.219811618328094482e-01 1.569506227970123291e-01 -2.495112419128417969e-01 7.693868875503540039e-02 1.092897132039070129e-01 1.447162628173828125e-01 -3.309935331344604492e-02 -1.160666346549987793e-01 -4.334026575088500977e-02 1.668718606233596802e-01 1.416676044464111328e-01 -1.993703842163085938e-01 9.144005179405212402e-02 -7.856595516204833984e-02 8.192695677280426025e-02 3.692032098770141602e-01 -1.010091826319694519e-01 8.865123242139816284e-02 4.080892354249954224e-02 -4.263652265071868896e-01 -9.396687150001525879e-02 -2.196329832077026367e-01 -3.741075992584228516e-01 -5.983234569430351257e-02 -1.663618981838226318e-01 8.507736772298812866e-02 -6.533218175172805786e-02 1.128063872456550598e-01 -1.032453123480081558e-02 1.709260493516921997e-01 1.576697528362274170e-01
2.003053128719329834e-01 -3.179063200950622559e-01 1.400987207889556885e-01 1.359988600015640259e-01 3.181743621826171875e-02 4.817761108279228210e-02 3.633018210530281067e-02 -1.312775611877441406e-01 -4.397771656513214111e-01 1.246240586042404175e-01 2.169281244277954102e-01 -6.269044429063796997e-02 -1.251285672187805176e-01 7.432069629430770874e-02 1.219373941421508789e-01 1.204820945858955383e-01 1.027684286236763000e-01 -6.115077435970306396e-02 -2.588463127613067627e-01 2.106065452098846436e-01 -7.945209741592407227e-02 -4.142072051763534546e-02 -3.102039694786071777e-01 -1.318083051592111588e-02 1.972291767597198486e-01 1.588070094585418701e-01 -2.976135015487670898e-01 -2.376350909471511841e-01 1.810989826917648315e-01 -1.183667499572038651e-02 -2.675887383520603180e-02 1.241468563675880432e-01
1.975920349359512329e-01 -4.163659214973449707e-01 -9.281473606824874878e-02 1.251479983329772949e-01 9.257633984088897705e-02 1.331260427832603455e-02 3.533641621470451355e-02 -2.494273632764816284e-01 -3.089167177677154541e-01 -2.875132486224174500e-02 2.956236302852630615e-01 -2.702167928218841553e-01 -2.584830522537231445e-01 7.916404306888580322e-02 1.932107061147689819e-01 1.069335937500000000e-01 1.608350574970245361e-01 2.262648493051528931e-01 -7.370310276746749878e-02 -1.557017713785171509e-01 6.023687124252319336e-02 1.567143574357032776e-02 -1.721196472644805908e-01 -1.926200538873672485e-01 6.714701652526855469e-02 1.628253012895584106e-01 1.134975999593734741e-02 -2.028783857822418213e-01 9.538398124277591705e-03 1.932303607463836670e-01 4.919622093439102173e-02 1.519814729690551758e-01
-1.915170699357986450e-01 -1.028783917427062988e-01 -1.911553442478179932e-01 -2.413774281740188599e-02 8.475597947835922241e-02 -8.671289682388305664e-02 9.929141402244567871e-02 -3.529935777187347412e-01 -1.956612467765808105e-01 1.988232135772705078e-01 1.381330341100692749e-01 2.039169520139694214e-02 -3.265647888183593750e-01 -2.705506682395935059e-01 -1.506053749471902847e-02 4.507315158843994141e-02 1.644551306962966919e-01 1.379059255123138428e-01 6.464148312807083130e-02 -1.639277487993240356e-01 3.040479123592376709e-02 -1.134099140763282776e-01 -2.611953914165496826e-01 -2.470685243606567383e-01 -1.344332396984100342e-01 -4.903477057814598083e-02 -5.995327234268188477e-02 -8.541420102119445801e-02 2.342515736818313599e-01 -3.666812479496002197e-01 2.086320221424102783e-01 -5.145470425486564636e-02
2.116436362266540527e-01 -3.254230618476867676e-01 -3.965591266751289368e-02 -1.384448707103729248e-01 1.683387011289596558e-01 1.379740685224533081e-01 1.015013977885246277e-01 4.830230399966239929e-02 -3.039855062961578369e-01 1.262692660093307495e-01 4.746961593627929688e-02 7.733953744173049927e-02 -3.701589256525039673e-02 -1.112837269902229309e-01 -1.050443872809410095e-01 7.194960117340087891e-02 1.437159925699234009e-01 -2.897005341947078705e-02 -2.604849636554718018e-01 -1.620987206697463989e-01 -7.822994142770767212e-02 -3.784500062465667725e-01 -1.598747074604034424e-01 -1.951235681772232056e-01 -6.967002898454666138e-02 3.528235256671905518e-01 3.292877599596977234e-02 -3.385585546493530273e-01 -1.125933155417442322e-01 -1.277220547199249268e-01 1.377780437469482422e-01 1.971518620848655701e-02
-6.105204299092292786e-02 -1.218501031398773193e-01 3.002410382032394409e-02 -2.194595932960510254e-01 1.873631328344345093e-01 -7.980839163064956665e-02 -2.138860709965229034e-02 4.420426860451698303e-02 4.294332116842269897e-02 -1.336119696497917175e-02 3.061967790126800537e-01 2.813103795051574707e-01 -2.894872128963470459e-01 -2.547869086265563965e-01 -7.453951239585876465e-02 1.174941379576921463e-02 3.408772349357604980e-01 2.833885848522186279e-01 -3.809221321716904640e-03 -5.171562731266021729e-02 -1.445679813623428345e-01 -1.096485555171966553e-01 -2.215788066387176514e-01 -2.813947200775146484e-01 -1.618474870920181274e-01 1.862685531377792358e-01 -1.825553923845291138e-01 -8.279702812433242798e-02 -3.366686869412660599e-03 2.074288874864578247e-01 -2.198881208896636963e-01 7.929481565952301025e-02
2.355548888444900513e-01 -2.624239027500152588e-01 -1.143722012639045715e-01 1.051133796572685242e-01 2.949071116745471954e-02 8.373353630304336548e-02 7.945929467678070068e-02 -2.074066400527954102e-01 -2.193719446659088135e-01 -5.126306414604187012e-02 2.509850561618804932e-01 -2.835406064987182617e-01 -4.041042923927307129e-01 1.425468772649765015e-01 2.513692378997802734e-01 -1.259813364595174789e-02 1.974870264530181885e-01 1.233302131295204163e-01 -2.965787425637245178e-02 -1.952158212661743164e-01 -3.289192914962768555e-03 8.418573439121246338e-02 -2.377714514732360840e-01 -1.634429991245269775e-01 2.267397753894329071e-02 5.787708237767219543e-02 -1.017680019140243530e-01 -2.309764176607131958e-01 -8.333407342433929443e-03 1.592450290918350220e-01 1.827280968427658081e-01 2.079998105764389038e-01
4.208239912986755371e-01 -2.339334785938262939e-01 1.138673424720764160e-01 -2.334610931575298309e-02 1.384829729795455933e-01 3.736536577343940735e-02 -7.147009670734405518e-02 6.393661256879568100e-03 -2.858828604221343994e-01 1.510182917118072510e-01 -6.096884980797767639e-02 7.936187833547592163e-02 -1.025901734828948975e-01 1.713507324457168579e-01 -1.457192450761795044e-01 -4.535512998700141907e-02 2.429385185241699219e-01 1.452204883098602295e-01 -1.378696560859680176e-01 -3.725539520382881165e-02 -2.164925783872604370e-01 -3.951444327831268311e-01 -2.867189943790435791e-01 -6.481410562992095947e-02 -1.211560145020484924e-01 2.136301547288894653e-01 2.217778563499450684e-01 -1.415013372898101807e-01 1.164340078830718994e-01 9.265641123056411743e-02 -3.371002897620201111e-02 9.217811375856399536e-02
2.432334981858730316e-02 -2.998951673507690430e-01 -1.037559509277343750e-01 8.848920464515686035e-02 -2.530578151345252991e-02 -5.699430126696825027e-03 2.427866458892822266e-01 -2.335852384567260742e-01 -3.010707907378673553e-02 3.266939818859100342e-01 1.807067096233367920e-01 3.184462711215019226e-02 -3.873259723186492920e-01 -3.194362819194793701e-01 5.828075855970382690e-02 -3.952063992619514465e-02 5.993356555700302124e-02 1.706529259681701660e-01 1.950199604034423828e-01 -2.130242735147476196e-01 2.378169074654579163e-02 -2.569288387894630432e-02 -2.510074675083160400e-01 -1.578490287065505981e-01 -6.860282272100448608e-02 1.248178705573081970e-01 8.716877549886703491e-02 -2.088967263698577881e-01 5.190199613571166992e-02 -2.578710019588470459e-01 1.794246584177017212e-01 1.384365186095237732e-02
1.318438053131103516e-01 3.009042516350746155e-02 1.511046439409255981e-01 4.314976278692483902e-03 3.220350947231054306e-03 4.741114750504493713e-02 1.332789808511734009e-01 7.137477397918701172e-02 -2.709404826164245605e-01 -4.596672207117080688e-02 5.123560130596160889e-02 -8.138255029916763306e-02 -3.311311900615692139e-01 1.577187678776681423e-03 1.326253116130828857e-01 2.577935755252838135e-01 -1.252042204141616821e-01 -1.045925095677375793e-01 -5.232460051774978638e-02 -1.787354820407927036e-03 3.898857161402702332e-02 -1.483570337295532227e-01 -4.467991888523101807e-01 -2.754729688167572021e-01 -2.974102199077606201e-01 -4.636128991842269897e-02 -7.338677346706390381e-02 -3.698214888572692871e-01 2.778669297695159912e-01 1.855576410889625549e-02 -8.591632544994354248e-02 9.583398699760437012e-02
-5.330395419150590897e-03 -4.968971014022827148e-01 2.324393838644027710e-01 1.617632657289505005e-01 -1.197088286280632019e-01 9.358572959899902344e-02 1.308500766754150391e-01 -1.214856952428817749e-01 -2.513744235038757324e-01 -1.269230842590332031e-01 2.992592193186283112e-02 -3.402934595942497253e-02 -1.106830537319183350e-01 -1.836761832237243652e-01 1.799527853727340698e-01 -2.635029256343841553e-01 2.394641190767288208e-01 3.004314005374908447e-01 -6.085337139666080475e-03 4.666764661669731140e-02 -1.424144357442855835e-01 -1.412701904773712158e-01 -1.759086847305297852e-01 -1.278729885816574097e-01 -1.100775972008705139e-01 -1.495110690593719482e-01 -1.504939943552017212e-01 9.662292152643203735e-02 1.384251713752746582e-01 -2.561231553554534912e-01 2.578958170488476753e-03 -1.303454209119081497e-02
2.198019623756408691e-02 -2.139989286661148071e-01 -6.778312474489212036e-02 -4.017374664545059204e-02 -8.135922998189926147e-02 3.458818048238754272e-02 1.485947072505950928e-01 -4.500450193881988525e-02 1.799045503139495850e-01 1.130051165819168091e-02 -9.984423220157623291e-02 5.931291356682777405e-02 -2.889414131641387939e-01 -1.509543955326080322e-01 -7.021173089742660522e-02 1.787951737642288208e-01 1.195496171712875366e-01 -2.238078974187374115e-02 -2.822705507278442383e-01 9.510826319456100464e-02 2.531866431236267090e-01 -2.131471931934356689e-01 -4.019769132137298584e-01 -1.514376606792211533e-02 -1.044704094529151917e-01 -9.908047318458557129e-02 9.297845512628555298e-02 -2.502872049808502197e-01 4.178020358085632324e-01 1.244723349809646606e-01 9.540169686079025269e-02 2.457665950059890747e-01
-2.142677828669548035e-02 -1.076688617467880249e-01 3.127886950969696045e-01 -2.124347239732742310e-01 1.304513514041900635e-01 -1.247250288724899292e-01 2.403696626424789429e-01 -1.787534803152084351e-01 -3.106420934200286865e-01 -1.112975999712944031e-01 2.955806814134120941e-02 -1.870144391432404518e-03 -3.678942024707794189e-01 -6.822491995990276337e-03 -1.427067220211029053e-01 8.825010806322097778e-02 1.651109755039215088e-01 3.179009258747100830e-01 -1.358814835548400879e-01 -7.407068461179733276e-02 4.658158496022224426e-02 2.015634626150131226e-02 -3.126483857631683350e-01 8.884066343307495117e-02 -6.802346091717481613e-03 9.510333091020584106e-02 -1.618017703294754028e-01 1.696397513151168823e-01 2.490047216415405273e-01 1.815161257982254028e-01 -3.748065978288650513e-02 -1.687447279691696167e-01
-7.694214582443237305e-03 -2.432735115289688110e-01 2.192093580961227417e-01 -1.854449957609176636e-01 -5.649918690323829651e-02 2.199953645467758179e-01 1.596833020448684692e-01 1.729727536439895630e-01 4.880300536751747131e-02 1.930406838655471802e-01 5.850265920162200928e-02 -1.218386441469192505e-01 -3.686433434486389160e-01 -1.620361804962158203e-01 1.902632266283035278e-01 -6.496050208806991577e-02 2.195793241262435913e-01 1.839387114159762859e-03 3.925277665257453918e-02 -1.439983844757080078e-01 -1.024052426218986511e-01 -8.990601450204849243e-02 -2.926730923354625702e-02 1.566665619611740112e-02 -1.417979598045349121e-01 4.067842662334442139e-01 8.877617120742797852e-02 -2.665446326136589050e-02 2.716667354106903076e-01 -1.102665364742279053e-01 3.139991462230682373e-01 -1.480702906847000122e-01
-9.797726571559906006e-02 -1.083612591028213501e-01 -1.134322583675384521e-01 -1.564041078090667725e-01 9.196159243583679199e-02 5.842705443501472473e-02 1.268940716981887817e-01 -1.586921364068984985e-01 -1.705512851476669312e-01 -3.343614935874938965e-02 -1.479012072086334229e-01 2.613608837127685547e-01 -4.070886671543121338e-01 -3.226660192012786865e-01 -1.699905842542648315e-01 1.805843263864517212e-01 1.548249740153551102e-02 2.349191009998321533e-01 -3.410672247409820557e-01 -1.869574189186096191e-01 -1.297108530998229980e-01 9.120767563581466675e-02 -1.604097783565521240e-01 -4.588117450475692749e-02 -1.062169969081878662e-01 5.363512784242630005e-02 -5.778036639094352722e-02 -1.038252189755439758e-01 1.445316076278686523e-01 2.911103069782257080e-01 -9.075328707695007324e-02 1.860284805297851562e-01
8.517207205295562744e-02 -7.938310503959655762e-02 2.969262897968292236e-01 -2.066854573786258698e-02 4.869505390524864197e-02 2.073052078485488892e-01 1.450356747955083847e-02 1.294804364442825317e-01 -1.870432496070861816e-01 1.478338688611984253e-01 1.738080829381942749e-01 -4.828538000583648682e-02 -2.496998459100723267e-01 -1.860554963350296021e-01 5.717167630791664124e-02 -2.274892181158065796e-01 1.973342448472976685e-01 1.889185607433319092e-01 -1.115564405918121338e-01 -6.199426576495170593e-02 -4.733330011367797852e-02 -2.059650123119354248e-01 -1.167867798358201981e-03 -1.405990123748779297e-01 -2.616741359233856201e-01 3.966550230979919434e-01 2.021847814321517944e-01 1.743542030453681946e-03 2.754198610782623291e-01 -1.205602213740348816e-01 2.856807708740234375e-01 -1.080874726176261902e-02
-1.411837786436080933e-01 -3.052814006805419922e-01 -1.598235219717025757e-02 7.000487297773361206e-02 -6.976499408483505249e-02 2.155600041151046753e-01 1.117382571101188660e-01 -9.040895104408264160e-02 -1.902995258569717407e-01 -9.627412259578704834e-02 -7.773035019636154175e-02 1.641366481781005859e-01 -2.912733256816864014e-01 -1.401671916246414185e-01 -6.579191237688064575e-02 2.503464557230472565e-02 -7.819292694330215454e-02 -1.246400624513626099e-01 -2.961212396621704102e-01 -7.335157133638858795e-03 3.564503192901611328e-01 -4.980596154928207397e-02 -2.386364191770553589e-01 -6.388831138610839844e-02 -4.721849039196968079e-02 1.559696048498153687e-01 -7.408706843852996826e-02 -2.797333598136901855e-01 1.868712604045867920e-01 8.960724808275699615e-03 2.590579092502593994e-01 3.308303952217102051e-01
-7.928156852722167969e-02 -1.627644896507263184e-01 -2.784448210150003433e-03 7.309920340776443481e-02 1.579624861478805542e-01 7.545603811740875244e-02 1.311657428741455078e-01 -2.424658387899398804e-01 1.431175917387008667e-01 8.726499974727630615e-02 1.320281624794006348e-01 1.248254179954528809e-01 -4.797458648681640625e-01 -1.985333710908889771e-01 3.376625776290893555e-01 2.338633835315704346e-01 6.239838898181915283e-03 1.103126257658004761e-01 -5.314198136329650879e-02 -1.536990553140640259e-01 9.436485171318054199e-02 -1.668954789638519287e-01 -6.082054972648620605e-02 -1.293946206569671631e-01 -3.630123734474182129e-01 1.662323325872421265e-01 -4.860919713973999023e-02 -1.709696501493453979e-01 -2.998074889183044434e-02 2.527279853820800781e-01 -3.502459824085235596e-02 5.461520701646804810e-02
1.255457103252410889e-01 -1.683458834886550903e-01 1.129269525408744812e-01 -4.188809394836425781e-01 -1.027000620961189270e-01 -8.528931438922882080e-02 1.063825339078903198e-01 1.627400815486907959e-01 -2.078165113925933838e-01 1.206086874008178711e-01 2.129131741821765900e-02 7.723925262689590454e-02 -2.177503407001495361e-01 -2.340499311685562134e-01 -6.052897498011589050e-02 -2.370022833347320557e-01 2.998020350933074951e-01 3.447747975587844849e-02 -2.928205132484436035e-01 -9.813629090785980225e-02 -3.923808783292770386e-02 -2.294441163539886475e-01 -4.214030206203460693e-01 7.034948468208312988e-02 1.109377145767211914e-01 1.819589175283908844e-02 -1.179370135068893433e-01 4.142455756664276123e-02 4.063224047422409058e-02 -1.389556825160980225e-01 -3.556516394019126892e-02 1.106034517288208008e-01
-2.992384694516658783e-02 -1.142591759562492371e-01 2.565742135047912598e-01 5.606186762452125549e-02 -1.095620468258857727e-01 -4.514694213867187500e-02 -1.403887011110782623e-02 -2.117667198181152344e-01 -1.326998919248580933e-01 1.887881895527243614e-03 -9.352245181798934937e-02 -3.080474585294723511e-02 -3.353733718395233154e-01 -1.116135716438293457e-01 -8.686567097902297974e-02 7.819449901580810547e-02 9.458500891923904419e-02 -1.452235281467437744e-01 -1.196488216519355774e-01 -1.995135657489299774e-02 2.318756580352783203e-01 -1.670200824737548828e-01 -3.159829378128051758e-01 1.322748064994812012e-01 -4.260895028710365295e-02 4.559164494276046753e-02 -3.026910871267318726e-02 -2.427825778722763062e-01 4.092968404293060303e-01 -2.170371636748313904e-02 1.976025700569152832e-01 4.213564097881317139e-01
6.605392694473266602e-02 4.575917869806289673e-02 7.153383921831846237e-03 -6.405501067638397217e-02 -2.234469912946224213e-02 1.218501850962638855e-01 9.213046729564666748e-02 -1.412017792463302612e-01 6.926462799310684204e-02 1.097776368260383606e-01 -3.185774981975555420e-01 3.030217252671718597e-02 -3.060489594936370850e-01 -2.352945953607559204e-01 1.081571653485298157e-01 -2.610075287520885468e-02 1.966834366321563721e-01 2.446640580892562866e-01 -4.027700424194335938e-01 4.057894647121429443e-02 -2.802990004420280457e-02 -1.020418107509613037e-01 -1.449683755636215210e-01 -2.842967510223388672e-01 -2.215278446674346924e-01 6.050061434507369995e-02 -1.974329054355621338e-01 -5.280621349811553955e-02 2.530316710472106934e-01 1.126017719507217407e-01 -3.195404410362243652e-01 1.272061020135879517e-01
-7.295839488506317139e-02 -3.428061604499816895e-01 -5.786894261837005615e-02 3.732114657759666443e-02 3.151207044720649719e-02 4.577355459332466125e-02 3.904689103364944458e-02 -2.613931000232696533e-01 1.595240384340286255e-01 -1.704029552638530731e-02 -1.435229331254959106e-01 -3.202328830957412720e-02 -4.786658287048339844e-01 -4.318242371082305908e-01 1.640655547380447388e-01 -6.283751130104064941e-02 3.011105582118034363e-02 -1.749788522720336914e-01 -3.339532762765884399e-02 7.487465441226959229e-02 1.147231459617614746e-01 -7.257789373397827148e-02 -1.419785916805267334e-01 -2.044955641031265259e-01 -7.967834919691085815e-02 1.824057549238204956e-01 1.346628065221011639e-03 -1.300181448459625244e-01 1.176210865378379822e-01 2.787093222141265869e-01 2.620203420519828796e-02 1.956531852483749390e-01
1.766823679208755493e-01 -3.074248433113098145e-01 8.467552065849304199e-02 3.254606574773788452e-02 5.627001821994781494e-02 2.612378895282745361e-01 -4.217250645160675049e-02 -6.623286008834838867e-02 2.449492551386356354e-02 7.505870610475540161e-02 7.674367725849151611e-02 -1.087840124964714050e-01 -3.494100272655487061e-01 -3.135644644498825073e-02 1.316911727190017700e-01 2.852839231491088867e-02 2.585912048816680908e-01 8.381580561399459839e-02 -2.106643617153167725e-01 1.185164749622344971e-01 -2.872972749173641205e-02 5.668259784579277039e-02 8.037953823804855347e-02 -2.438098639249801636e-01 2.920066714286804199e-01 2.290990948677062988e-01 -2.531188540160655975e-02 -2.847796082496643066e-01 2.288951873779296875e-01 -2.694267630577087402e-01 2.023248700425028801e-03 -2.766551673412322998e-01
6.991778314113616943e-02 -3.273608386516571045e-01 2.638249993324279785e-01 -2.017854005098342896e-01 1.433281451463699341e-01 6.016616523265838623e-02 2.370647899806499481e-02 7.083561271429061890e-03 1.298998668789863586e-02 1.397257596254348755e-01 2.219547629356384277e-01 9.299653768539428711e-02 -2.968428134918212891e-01 6.826470792293548584e-02 -2.657127082347869873e-01 -4.483507201075553894e-02 1.462520360946655273e-01 -2.796157598495483398e-01 -2.630804777145385742e-01 1.553972512483596802e-01 7.232281565666198730e-02 -1.375417113304138184e-01 2.457608655095100403e-02 4.513643309473991394e-02 -2.569394707679748535e-01 -7.003948092460632324e-02 2.231052219867706299e-01 -2.730748653411865234e-01 1.714247763156890869e-01 -1.770078763365745544e-02 1.662611067295074463e-01 1.937041729688644409e-01
1.844935904955491424e-04 -1.498097088187932968e-02 2.685682475566864014e-01 4.201473668217658997e-02 -8.439601212739944458e-02 5.233603995293378830e-03 -4.398496821522712708e-02 -3.167028725147247314e-02 -1.937525272369384766e-01 5.342189595103263855e-02 1.997634619474411011e-01 2.187315374612808228e-01 -2.709856033325195312e-01 -6.398449093103408813e-02 -8.890625834465026855e-02 1.451900899410247803e-01 -8.619351685047149658e-02 2.451787889003753662e-01 -4.566828906536102295e-01 -1.240614578127861023e-01 -1.753334552049636841e-01 -1.967105567455291748e-01 -7.623364776372909546e-02 -1.397128850221633911e-01 1.425389498472213745e-01 -1.032121777534484863e-01 4.616056382656097412e-02 -4.431334137916564941e-01 2.074466347694396973e-01 4.057902470231056213e-02 -1.367077976465225220e-01 4.517244920134544373e-02
1.719963848590850830e-01 -1.326650381088256836e-01 1.349682956933975220e-01 -1.000014692544937134e-01 -1.110254749655723572e-01 9.197454154491424561e-02 9.108014404773712158e-02 -1.497968137264251709e-01 -1.256419718265533447e-01 2.695813179016113281e-01 -1.781189292669296265e-01 2.312318533658981323e-01 -3.265112936496734619e-01 -3.524865210056304932e-01 4.152920469641685486e-02 4.697678610682487488e-02 2.703895866870880127e-01 -1.196888387203216553e-01 -3.124130964279174805e-01 8.847305178642272949e-02 1.634762436151504517e-01 -7.009088993072509766e-02 -3.468326330184936523e-01 1.409584730863571167e-01 -1.903217583894729614e-01 1.269999444484710693e-01 -1.197909340262413025e-01 9.197780489921569824e-02 -5.097530409693717957e-02 3.488268703222274780e-02 1.290735304355621338e-01 6.585166603326797485e-02
2.692184448242187500e-01 -3.571283519268035889e-01 4.752228409051895142e-02 1.857420057058334351e-02 7.283584773540496826e-02 1.703387945890426636e-01 -1.406590081751346588e-02 1.149395406246185303e-01 4.794080927968025208e-02 1.187116652727127075e-01 1.242124885320663452e-01 1.041615903377532959e-01 -2.731145918369293213e-01 -9.539915621280670166e-02 1.155065596103668213e-01 5.748754739761352539e-02 1.003238111734390259e-01 7.383236289024353027e-02 1.524498015642166138e-01 2.114582955837249756e-01 -1.256296932697296143e-01 -1.887836903333663940e-01 1.903815567493438721e-02 -1.229574307799339294e-01 -4.697042405605316162e-01 2.404076755046844482e-01 6.964156776666641235e-02 -4.888746142387390137e-02 3.353524208068847656e-01 1.180147528648376465e-01 2.102730125188827515e-01 -1.913714571855962276e-03
-1.316302567720413208e-01 -2.449351102113723755e-01 1.132175549864768982e-01 -1.610129475593566895e-01 1.640031933784484863e-01 -1.118557527661323547e-01 -1.631515771150588989e-01 -1.302961111068725586e-01 -3.157794848084449768e-02 -1.335762739181518555e-01 7.099311798810958862e-02 -6.991948187351226807e-02 -1.094823107123374939e-01 -5.009238049387931824e-02 4.520982876420021057e-02 3.276629000902175903e-02 5.771477818489074707e-01 1.070678234100341797e-01 -3.375183045864105225e-01 1.734922379255294800e-01 -4.667014256119728088e-02 -8.720740675926208496e-02 -1.210062131285667419e-01 -1.206569969654083252e-01 2.107602953910827637e-01 1.252095103263854980e-01 1.260089725255966187e-01 -1.842737346887588501e-01 2.544906735420227051e-01 -2.265871316194534302e-01 1.313900388777256012e-02 2.781350538134574890e-02
2.488462924957275391e-01 -9.994997084140777588e-02 -2.240198552608489990e-01 -2.008747309446334839e-01 -1.574846953153610229e-01 1.262803077697753906e-01 2.313246130943298340e-01 -1.409536749124526978e-01 7.862216234207153320e-02 4.625659808516502380e-02 7.658801227807998657e-02 4.604185000061988831e-02 -2.793348133563995361e-01 -2.780521810054779053e-01 -8.038935810327529907e-02 -8.439635485410690308e-02 6.665996462106704712e-02 -2.364751137793064117e-02 -2.486892789602279663e-01 9.141261875629425049e-02 2.837081253528594971e-01 -3.215169906616210938e-01 -2.474018335342407227e-01 9.165008366107940674e-02 -1.479663848876953125e-01 1.749291270971298218e-02 5.072706192731857300e-02 9.211778640747070312e-02 2.606173455715179443e-01 2.514828741550445557e-01 -1.916191875934600830e-01 9.149827808141708374e-02
-3.112676739692687988e-01 -2.631136476993560791e-01 4.784165322780609131e-02 -6.440535187721252441e-02 -5.615661293268203735e-02 1.667424477636814117e-02 1.466631293296813965e-01 -3.595228791236877441e-01 -3.241108357906341553e-02 -1.088455989956855774e-01 8.219320327043533325e-02 -5.514407902956008911e-02 -4.439298212528228760e-01 -3.578174486756324768e-02 2.174421399831771851e-01 2.072286903858184814e-01 1.775241047143936157e-01 6.491010636091232300e-02 -2.552303969860076904e-01 -1.221318542957305908e-01 1.646676361560821533e-01 8.644506335258483887e-02 -8.288034796714782715e-02 -6.858126260340213776e-03 -2.372403591871261597e-01 4.876843467354774475e-02 -5.222548544406890869e-02 -3.760210052132606506e-02 1.502612680196762085e-01 -2.407174184918403625e-02 2.959879338741302490e-01 1.763923466205596924e-01
1.251552850008010864e-01 -7.448715716600418091e-02 1.765253692865371704e-01 -4.766115173697471619e-02 5.150422919541597366e-03 9.315124154090881348e-02 -9.780813008546829224e-02 1.886703372001647949e-01 7.059603929519653320e-03 -2.820346504449844360e-03 1.899665445089340210e-01 3.305469453334808350e-01 -2.151871174573898315e-01 -2.897412143647670746e-02 -1.001867428421974182e-01 -1.149455457925796509e-01 2.628641426563262939e-01 -3.653201088309288025e-02 -2.120569348335266113e-01 -1.399522721767425537e-01 -4.346474632620811462e-02 -3.764927387237548828e-01 -3.053658902645111084e-01 -3.039169013500213623e-01 -7.960215955972671509e-02 2.408102452754974365e-01 1.190244704484939575e-01 1.649678796529769897e-01 2.779659628868103027e-01 -4.344220831990242004e-02 -5.575366690754890442e-02 1.532396823167800903e-01
-9.158574976027011871e-03 -2.848587334156036377e-01 4.922667890787124634e-02 -2.206356674432754517e-01 1.080926656723022461e-01 1.660709083080291748e-01 -8.353693038225173950e-02 1.390803456306457520e-01 6.005517765879631042e-02 2.341226190328598022e-01 1.353468298912048340e-01 4.105565845966339111e-01 -3.984601795673370361e-01 -8.444789797067642212e-02 -1.300311535596847534e-01 -2.648764103651046753e-02 2.500884234905242920e-01 -5.283053219318389893e-02 -2.741254307329654694e-02 2.966440841555595398e-02 -2.593861222267150879e-01 -6.575264036655426025e-02 -7.110315561294555664e-02 -1.957019567489624023e-01 2.089870721101760864e-02 2.055920511484146118e-01 -1.490827798843383789e-01 -1.527057588100433350e-01 2.631869614124298096e-01 4.662754014134407043e-02 -1.387021988630294800e-01 1.114462837576866150e-01
2.262664139270782471e-01 -1.127780750393867493e-01 5.240437760949134827e-02 -1.621435135602951050e-01 1.006449609994888306e-01 1.414157301187515259e-01 3.983367979526519775e-01 1.061974838376045227e-01 -1.367312669754028320e-01 -1.985542662441730499e-02 -3.202370181679725647e-02 -8.554158359766006470e-02 -3.476972281932830811e-01 -3.153848946094512939e-01 3.003233484923839569e-02 -1.384362764656543732e-02 1.746347844600677490e-01 -1.349974423646926880e-01 -1.275335699319839478e-01 1.213280335068702698e-01 2.632003426551818848e-01 -6.507499609142541885e-03 -3.915357291698455811e-01 1.992581635713577271e-01 5.704078823328018188e-02 -1.522528976202011108e-01 1.533095240592956543e-01 -2.434361279010772705e-01 4.363957047462463379e-02 -2.667050249874591827e-02 -6.506128609180450439e-02 2.643201965838670731e-03
-6.735828518867492676e-02 -1.452646702527999878e-01 -7.778853923082351685e-02 -2.446071058511734009e-02 2.394504100084304810e-01 2.214899808168411255e-01 7.588664442300796509e-02 -2.322703599929809570e-01 -1.347772125154733658e-02 6.740469485521316528e-02 1.122299581766128540e-01 -1.394691616296768188e-01 -5.411094427108764648e-01 -2.500398755073547363e-01 1.173965260386466980e-01 3.266366720199584961e-01 3.319903835654258728e-02 1.553563028573989868e-02 -1.157209947705268860e-01 1.161013916134834290e-01 1.595430225133895874e-01 -2.867497801780700684e-01 -2.723862826824188232e-01 3.540124744176864624e-02 -9.625709056854248047e-02 1.059322953224182129e-01 -6.627007573843002319e-02 6.448999047279357910e-03 1.324481964111328125e-01 -8.086136728525161743e-02 1.690181344747543335e-01 1.157888211309909821e-02
2.037122659385204315e-02 -4.260671138763427734e-01 -7.312292605638504028e-02 -1.165146976709365845e-01 -1.293384283781051636e-01 1.556483358144760132e-01 5.246505513787269592e-02 -7.071205973625183105e-02 -1.892543733119964600e-01 -4.979313910007476807e-02 -1.691353023052215576e-01 2.803505212068557739e-02 -2.249445617198944092e-01 -1.353373378515243530e-01 -1.248231008648872375e-01 2.573693096637725830e-01 1.417632997035980225e-01 4.183568060398101807e-02 -2.021372169256210327e-01 7.750744000077247620e-03 1.993519216775894165e-01 -2.188025563955307007e-01 -2.667878270149230957e-01 -1.310411840677261353e-01 -1.600330770015716553e-01 -1.483772695064544678e-01 1.570083796977996826e-01 -5.390284582972526550e-02 6.933554261922836304e-02 -3.599777817726135254e-02 2.540732026100158691e-01 3.839613497257232666e-01
1.836275458335876465e-01 8.194892667233943939e-03 -4.627176094800233841e-04 1.102088317275047302e-01 -4.883987084031105042e-02 8.235209435224533081e-02 3.701371848583221436e-01 -1.660599112510681152e-01 -4.706688225269317627e-01 -1.195935904979705811e-01 -1.887729465961456299e-01 -6.100115552544593811e-02 -3.761336803436279297e-01 -1.571499370038509369e-02 -1.072992384433746338e-01 -5.489746108651161194e-02 3.706828877329826355e-02 -6.910011172294616699e-02 -3.881312012672424316e-01 -3.725648298859596252e-02 3.529024869203567505e-02 -1.954890042543411255e-01 -3.794927150011062622e-02 -1.224876716732978821e-01 -1.816806197166442871e-01 -1.078534219413995743e-02 1.745882779359817505e-01 -6.875190138816833496e-02 9.811585396528244019e-02 -2.065734118223190308e-01 1.326682418584823608e-02 1.182777360081672668e-01
-1.320668756961822510e-01 -2.098308354616165161e-01 1.592837274074554443e-02 6.807266920804977417e-02 1.948834508657455444e-01 4.819636046886444092e-02 7.350099086761474609e-02 -3.497346341609954834e-01 6.284513324499130249e-02 1.513380557298660278e-01 -4.397783428430557251e-03 1.078894287347793579e-01 -4.009651839733123779e-01 5.481821298599243164e-02 -9.862989187240600586e-03 5.156134441494941711e-02 2.882983982563018799e-01 2.157662510871887207e-01 -1.135186254978179932e-01 -7.446160912513732910e-02 1.826065033674240112e-01 2.127279527485370636e-03 -8.051238954067230225e-02 2.111094295978546143e-01 -3.852438926696777344e-01 1.238905042409896851e-01 -4.673926532268524170e-02 -5.271520093083381653e-02 1.365719288587570190e-01 -4.435747489333152771e-02 3.398333787918090820e-01 1.524591147899627686e-01
-2.028941959142684937e-01 -1.987074017524719238e-01 -2.828941345214843750e-01 -1.282679736614227295e-01 -1.171989515423774719e-01 -7.883151620626449585e-02 1.928874403238296509e-01 -1.257720440626144409e-01 1.438554823398590088e-01 1.095310300588607788e-01 2.374576926231384277e-01 7.605761289596557617e-02 -2.798135578632354736e-01 -2.294639647006988525e-01 1.551445275545120239e-01 8.865631371736526489e-02 1.848613321781158447e-01 8.997115306556224823e-03 -2.287835627794265747e-01 5.917941406369209290e-02 -1.858315430581569672e-02 -1.440905928611755371e-01 5.010145530104637146e-02 -2.290991693735122681e-01 -2.037156224250793457e-01 1.010927781462669373e-01 -1.365397572517395020e-01 -1.693177670240402222e-01 2.625685930252075195e-01 1.346283555030822754e-01 3.278131186962127686e-01 1.799695342779159546e-01
1.142739728093147278e-01 -3.505912125110626221e-01 -4.979286715388298035e-02 8.146817982196807861e-02 -9.899003058671951294e-02 1.809820905327796936e-02 2.291274070739746094e-02 -2.356592863798141479e-01 1.147290226072072983e-02 1.162683665752410889e-01 -3.155151614919304848e-03 1.540226042270660400e-01 -4.611257016658782959e-01 -6.213627755641937256e-02 3.424576669931411743e-02 6.607277691364288330e-02 2.748855762183666229e-02 -1.727916449308395386e-01 -8.047132194042205811e-02 2.781772911548614502e-01 1.544220466166734695e-02 -3.303330838680267334e-01 -1.186926811933517456e-01 8.360361307859420776e-02 -1.492544710636138916e-01 2.503166198730468750e-01 7.658801972866058350e-02 1.584576219320297241e-01 1.643093228340148926e-01 2.277397066354751587e-01 2.603093683719635010e-01 1.478660255670547485e-01
-1.915861666202545166e-01 -5.121720209717750549e-02 1.683054119348526001e-01 -2.421744912862777710e-01 1.442967504262924194e-01 -1.723213046789169312e-01 -5.403834581375122070e-02 -3.579938411712646484e-02 6.792243570089340210e-02 3.499606624245643616e-02 1.130868196487426758e-01 1.188348680734634399e-01 -2.514156997203826904e-01 -2.529913187026977539e-02 7.314709573984146118e-02 1.150129884481430054e-01 3.550833463668823242e-01 3.887587785720825195e-01 -3.227046430110931396e-01 1.140172854065895081e-01 -1.338130384683609009e-01 -2.078882306814193726e-01 -9.941659122705459595e-02 -2.293002307415008545e-01 -8.780918270349502563e-02 9.428118169307708740e-02 -7.602373138070106506e-03 -1.503123492002487183e-01 2.625028192996978760e-01 -1.137060597538948059e-01 -2.028979063034057617e-01 1.536388099193572998e-01
1.427548229694366455e-01 -1.280744820833206177e-01 2.398319989442825317e-01 -9.749775379896163940e-02 8.173679560422897339e-02 1.048943474888801575e-01 8.665093779563903809e-02 -1.063994616270065308e-01 -1.076185330748558044e-01 8.437506854534149170e-02 -2.183816730976104736e-01 -1.536171883344650269e-01 -3.174728751182556152e-01 -1.250425726175308228e-01 5.469029396772384644e-02 1.426931470632553101e-01 3.942613601684570312e-01 1.081013604998588562e-01 -1.649857610464096069e-01 -3.640973567962646484e-01 5.237116292119026184e-02 -1.239660158753395081e-01 -1.237433776259422302e-01 -2.233014851808547974e-01 1.134143844246864319e-01 1.198171600699424744e-01 -1.983224898576736450e-01 -1.260471493005752563e-01 -1.305558532476425171e-01 -1.372374594211578369e-01 2.353026866912841797e-01 -2.145380377769470215e-01
1.371931433677673340e-01 -1.754076331853866577e-01 9.599504619836807251e-02 -1.781948506832122803e-01 -8.228725194931030273e-02 -4.187166318297386169e-02 1.183362156152725220e-01 9.704378247261047363e-02 -5.264990404248237610e-02 1.860514283180236816e-01 1.025786027312278748e-01 -1.177755445241928101e-01 -3.212294876575469971e-01 -3.122035227715969086e-02 -2.861347794532775879e-01 1.162560656666755676e-01 2.561807818710803986e-02 -7.560652494430541992e-02 -2.200707346200942993e-01 -7.017239928245544434e-02 -1.241535991430282593e-01 -1.861313581466674805e-01 -1.143157780170440674e-01 1.334023624658584595e-01 -4.092209413647651672e-02 -7.659441977739334106e-02 3.848283290863037109e-01 -2.191290408372879028e-01 2.447637915611267090e-01 3.668300509452819824e-01 1.287513524293899536e-01 2.465981990098953247e-01
2.049798220396041870e-01 -3.269909322261810303e-02 2.582080662250518799e-01 5.516064539551734924e-02 -1.709445416927337646e-01 3.005774021148681641e-01 -4.200648050755262375e-03 -2.305109798908233643e-02 -3.267530202865600586e-01 1.492410153150558472e-01 -1.163381934165954590e-01 9.340985119342803955e-02 -1.907346397638320923e-01 -1.186389774084091187e-01 3.366490900516510010e-01 -5.433925613760948181e-02 3.790733218193054199e-01 -1.395043730735778809e-01 -2.073848694562911987e-01 7.696925103664398193e-02 6.329656392335891724e-02 -1.802411228418350220e-01 -7.371397316455841064e-02 -2.510119378566741943e-01 -1.597220301628112793e-01 -7.872979342937469482e-02 -6.237576156854629517e-02 -1.811422258615493774e-01 -1.109557375311851501e-01 2.113532274961471558e-02 -2.337333746254444122e-02 2.242758423089981079e-01
1.371171921491622925e-01 -1.516145765781402588e-01 -1.543905772268772125e-02 2.660579048097133636e-02 4.012202098965644836e-02 7.705812901258468628e-02 1.660955846309661865e-01 -1.884113699197769165e-01 -3.520627319812774658e-01 2.945694513618946075e-02 2.809177935123443604e-01 -3.765838742256164551e-01 -3.858064711093902588e-01 4.221296682953834534e-02 2.183297574520111084e-01 1.425449550151824951e-01 2.069746255874633789e-01 1.302860677242279053e-01 2.634220197796821594e-02 -2.522572875022888184e-01 1.047305413521826267e-03 -4.582098126411437988e-02 -1.941861510276794434e-01 -1.029054895043373108e-01 7.843547314405441284e-02 1.406417787075042725e-01 7.610177248716354370e-02 -2.134433239698410034e-01 7.386849820613861084e-02 7.541982084512710571e-02 2.149945199489593506e-01 1.152456477284431458e-01
2.421956956386566162e-01 8.523914963006973267e-03 8.232089132070541382e-02 -6.201501935720443726e-02 -5.272774025797843933e-02 3.402216136455535889e-01 -4.320044070482254028e-02 -3.108011372387409210e-02 -6.050545349717140198e-02 -1.059161499142646790e-01 -5.143778026103973389e-02 -1.666504889726638794e-02 -1.457840055227279663e-01 -8.216523565351963043e-03 -2.000768929719924927e-01 8.450046926736831665e-02 4.189441502094268799e-01 1.555604934692382812e-01 -4.501011073589324951e-01 1.807825267314910889e-01 -1.260312646627426147e-01 4.054270684719085693e-02 -2.748703658580780029e-01 4.141462594270706177e-02 -1.145938113331794739e-01 1.324186474084854126e-01 1.232577934861183167e-01 1.095301061868667603e-01 8.153756707906723022e-02 3.002242445945739746e-01 1.038326472043991089e-01 1.666906476020812988e-01
2.281286865472793579e-01 -2.331191599369049072e-01 -1.249195262789726257e-01 6.870909035205841064e-02 7.637293636798858643e-02 3.500729054212570190e-02 2.143570631742477417e-01 -9.669513255357742310e-02 -2.169179469347000122e-01 -7.580050826072692871e-02 1.463141888380050659e-01 -1.857929825782775879e-01 -1.413614600896835327e-01 2.481832057237625122e-01 1.853540837764739990e-01 2.866261601448059082e-01 2.392184287309646606e-01 6.463475525379180908e-02 -6.750009208917617798e-02 -1.180561911314725876e-02 -1.115447804331779480e-01 -9.681289643049240112e-02 -2.033888697624206543e-01 -2.898701727390289307e-01 9.920857101678848267e-02 2.609719634056091309e-01 9.844302386045455933e-02 -2.654772996902465820e-01 2.374621480703353882e-01 2.202890068292617798e-01 1.219620853662490845e-01 1.135845705866813660e-01
8.033771812915802002e-02 -2.117427140474319458e-01 9.629961848258972168e-02 7.065001875162124634e-02 -1.276606619358062744e-01 1.148484051227569580e-01 3.513631820678710938e-01 -4.501865059137344360e-02 -2.387670055031776428e-02 -1.633605808019638062e-01 -8.512614667415618896e-02 -6.070945039391517639e-02 -2.046545743942260742e-01 -6.640709191560745239e-02 3.689352050423622131e-02 6.370282173156738281e-02 5.314497277140617371e-02 1.631439030170440674e-01 -2.535910308361053467e-01 1.133412197232246399e-01 1.582678258419036865e-01 -2.483036667108535767e-01 -2.946333885192871094e-01 -3.526288201101124287e-04 -1.121151968836784363e-01 3.844850882887840271e-02 2.563855350017547607e-01 -1.507429331541061401e-01 1.796632558107376099e-01 -1.160791590809822083e-01 1.086931973695755005e-01 4.993938505649566650e-01
4.563924372196197510e-01 -1.215642467141151428e-01 2.701522409915924072e-01 -1.150957942008972168e-01 1.820714771747589111e-01 2.369120270013809204e-01 1.147147417068481445e-01 2.404946461319923401e-02 -6.528759002685546875e-02 -3.434349969029426575e-02 7.530710659921169281e-03 2.067730873823165894e-01 -3.993477225303649902e-01 -3.150517642498016357e-01 -9.704076685011386871e-03 7.541290018707513809e-03 9.744977205991744995e-02 1.068908646702766418e-01 4.737014323472976685e-02 -9.451694786548614502e-02 -4.890151694416999817e-02 -2.897288203239440918e-01 3.565200418233871460e-02 -7.428735494613647461e-02 -9.611237794160842896e-02 2.537580765783786774e-02 -9.277286380529403687e-02 -2.921916842460632324e-01 1.973221153020858765e-01 -5.507014691829681396e-02 -1.639517210423946381e-02 -9.600714594125747681e-02
-3.093311004340648651e-02 -4.484076797962188721e-01 7.082706689834594727e-02 2.343710511922836304e-02 6.266552954912185669e-02 1.578296422958374023e-01 -2.396567724645137787e-03 -2.816783823072910309e-02 1.607242971658706665e-02 3.533899784088134766e-01 3.584579825401306152e-01 -8.142081089317798615e-03 -2.831254005432128906e-01 3.438990190625190735e-02 -4.009686410427093506e-03 -6.899474561214447021e-02 1.108869090676307678e-01 5.562793835997581482e-02 -2.064214944839477539e-01 6.970637291669845581e-02 3.847637400031089783e-02 1.840929314494132996e-02 -1.288909912109375000e-01 -4.439683854579925537e-01 -8.384538441896438599e-02 -3.727016225457191467e-02 -1.386037003248929977e-02 1.326903998851776123e-01 1.642563641071319580e-01 9.599315375089645386e-02 -2.807773649692535400e-01 5.747321620583534241e-02
9.409511089324951172e-02 -1.944414526224136353e-01 -1.388419866561889648e-01 3.556447103619575500e-02 -2.969521284103393555e-01 -2.058831006288528442e-01 9.119915217161178589e-02 -1.679129302501678467e-01 2.563272416591644287e-01 1.548919174820184708e-02 1.047778949141502380e-01 1.046877428889274597e-01 -2.761560082435607910e-01 -1.442252658307552338e-02 1.572848558425903320e-01 1.401475369930267334e-01 5.041123628616333008e-01 5.691460520029067993e-02 -5.727890878915786743e-02 -8.927331119775772095e-02 -1.774066835641860962e-01 -2.676524519920349121e-01 3.398636355996131897e-02 -7.365603465586900711e-03 -3.521347641944885254e-01 1.019730493426322937e-01 7.597160525619983673e-03 5.260752141475677490e-02 -4.925933480262756348e-02 1.163658574223518372e-01 1.561049818992614746e-01 -8.053936809301376343e-02
1.013268381357192993e-01 -3.984803259372711182e-01 -1.897796392440795898e-01 -2.172704190015792847e-01 -6.771720945835113525e-02 2.193557620048522949e-01 6.788880378007888794e-02 -2.461410015821456909e-01 2.970528230071067810e-02 -1.955042332410812378e-01 2.734835743904113770e-01 1.090707629919052124e-01 -3.792393505573272705e-01 -5.675288289785385132e-02 -4.683424159884452820e-02 -1.796957850456237793e-01 1.798698306083679199e-01 7.112514227628707886e-02 -2.950596623122692108e-02 -8.108393102884292603e-02 -2.649156749248504639e-01 -2.547230720520019531e-01 1.144904792308807373e-01 5.547289922833442688e-02 -9.733204543590545654e-02 -1.444514542818069458e-01 1.227735206484794617e-01 -1.058863289654254913e-02 -1.427307128906250000e-01 1.134245917201042175e-01 1.970634311437606812e-01 9.381938725709915161e-02
-1.501515358686447144e-01 -8.132751286029815674e-02 2.811675891280174255e-02 -2.389451712369918823e-01 2.129839360713958740e-01 9.330346435308456421e-02 1.520334333181381226e-01 -1.007560491561889648e-01 -1.990337222814559937e-01 -1.503417193889617920e-01 -1.498849391937255859e-01 1.235433816909790039e-01 -4.250034391880035400e-01 2.100139483809471130e-02 1.263020038604736328e-01 2.028989940881729126e-01 8.915495872497558594e-02 -1.280338466167449951e-01 -1.341156363487243652e-01 -2.665078081190586090e-02 -1.044326554983854294e-02 -2.457300573587417603e-01 -2.181953638792037964e-01 4.978659003973007202e-02 -1.460780352354049683e-01 4.127048552036285400e-01 7.418118417263031006e-02 -4.979449138045310974e-02 2.921580672264099121e-01 -1.724414676427841187e-01 9.607791155576705933e-02 -9.948942810297012329e-02
-7.074415683746337891e-02 -1.661846041679382324e-01 -8.963682502508163452e-02 -2.083397805690765381e-01 3.519856184720993042e-02 -9.078963100910186768e-02 2.523047327995300293e-01 -3.259540498256683350e-01 1.787842214107513428e-01 5.423682928085327148e-02 -8.179573714733123779e-02 3.130713850259780884e-02 -4.976488649845123291e-01 -2.534010410308837891e-01 1.070276275277137756e-01 1.658811271190643311e-01 -9.254504926502704620e-03 7.384915649890899658e-02 -1.060807108879089355e-01 -1.017980873584747314e-01 -1.502504013478755951e-02 -7.275109738111495972e-02 -2.932110130786895752e-01 -1.925459690392017365e-02 -6.256256252527236938e-02 1.132125928997993469e-01 -3.381006419658660889e-01 -4.983568191528320312e-02 1.099717244505882263e-01 2.526714801788330078e-01 -1.047751456499099731e-01 -6.065956875681877136e-02
3.076547384262084961e-01 -1.738321036100387573e-01 -2.032993882894515991e-01 7.162357866764068604e-02 1.161088272929191589e-01 2.249103039503097534e-01 2.938899099826812744e-01 -1.403957903385162354e-01 -3.524263799190521240e-01 2.620672583580017090e-01 -7.303792238235473633e-02 -1.782211065292358398e-01 -1.832895278930664062e-01 -7.893099635839462280e-02 1.413701009005308151e-02 9.823305159807205200e-02 2.326117455959320068e-01 1.267116367816925049e-01 -2.422111481428146362e-01 -4.966763034462928772e-02 -1.600832343101501465e-01 -3.945048525929450989e-02 1.664059091126546264e-04 -2.501384019851684570e-01 -1.507024765014648438e-01 2.024791091680526733e-01 -2.142400145530700684e-01 4.228306561708450317e-02 -4.639572277665138245e-02 1.139771863818168640e-01 1.620815247297286987e-01 -7.076496630907058716e-02
-1.065259352326393127e-01 -4.013901352882385254e-01 5.048736929893493652e-02 -9.159169346094131470e-02 -1.052688583731651306e-01 2.327695637941360474e-01 2.682610154151916504e-01 -1.085520610213279724e-01 -8.294833451509475708e-02 -9.076257795095443726e-02 -1.032774373888969421e-01 -1.338474303483963013e-01 -3.043512403964996338e-01 -7.219546288251876831e-02 -1.327642798423767090e-01 2.805470526218414307e-01 -2.772774919867515564e-02 -1.652577817440032959e-01 -4.097307324409484863e-01 2.473367191851139069e-02 2.913421392440795898e-01 -3.520193696022033691e-02 -2.366688996553421021e-01 8.924004435539245605e-02 8.684627711772918701e-03 4.966945201158523560e-02 1.197358220815658569e-01 -8.314963430166244507e-02 1.628639400005340576e-01 -4.534311220049858093e-02 1.417446732521057129e-01 1.028805375099182129e-01
2.320836335420608521e-01 -5.569995641708374023e-01 2.394593358039855957e-01 -3.375579416751861572e-01 -9.355557709932327271e-02 6.121835112571716309e-02 -1.787466257810592651e-01 -2.613105624914169312e-02 -1.129997521638870239e-02 -1.327341496944427490e-01 9.396569430828094482e-02 3.104009293019771576e-02 -2.973752319812774658e-01 7.720939069986343384e-02 -7.426592707633972168e-02 6.374488025903701782e-02 1.376646459102630615e-01 6.615149974822998047e-02 -6.681124120950698853e-02 1.272327452898025513e-01 -3.528390824794769287e-01 -1.931841373443603516e-01 -4.680703580379486084e-02 -9.065310657024383545e-02 -9.351255744695663452e-02 -5.233644694089889526e-02 -2.864691056311130524e-02 -1.192249655723571777e-01 1.667947024106979370e-01 -1.252779662609100342e-01 3.988175094127655029e-02 -1.137997955083847046e-02
-2.082997933030128479e-02 -2.757038176059722900e-01 -1.187329217791557312e-01 1.000508219003677368e-01 -1.063942909240722656e-01 -2.248321846127510071e-02 -7.076825946569442749e-02 -2.443188130855560303e-01 -1.193496361374855042e-01 -1.058665588498115540e-01 1.626380681991577148e-01 1.785242706537246704e-01 -2.264989465475082397e-01 -4.233884438872337341e-02 -1.269468516111373901e-01 -7.663719356060028076e-02 3.504365384578704834e-01 1.188815161585807800e-01 -4.822872281074523926e-01 3.015586920082569122e-02 -3.952970355749130249e-02 -1.181846112012863159e-01 -7.596559822559356689e-02 -1.300103496760129929e-02 1.376873403787612915e-01 5.066071078181266785e-02 1.232310105115175247e-02 1.096160430461168289e-02 2.559973299503326416e-01 -2.522371411323547363e-01 -1.201977878808975220e-01 -3.267145752906799316e-01
6.838587671518325806e-02 -5.319861322641372681e-02 -1.519428789615631104e-01 5.478459596633911133e-02 7.276462018489837646e-02 2.619301974773406982e-01 -4.571691527962684631e-02 -4.301594197750091553e-02 -1.304793208837509155e-01 3.320170938968658447e-01 1.305989176034927368e-01 -3.571920841932296753e-02 -2.944141626358032227e-01 -4.055301845073699951e-01 -5.307603254914283752e-02 2.160613425076007843e-02 2.791460752487182617e-01 2.702722251415252686e-01 1.418972462415695190e-01 -1.768584549427032471e-01 -1.291102468967437744e-01 2.643469348549842834e-02 -2.795690894126892090e-01 -1.510245651006698608e-01 -5.692353472113609314e-02 -4.622574150562286377e-02 2.127497494220733643e-01 -1.603747606277465820e-01 2.036857604980468750e-01 -1.046588122844696045e-01 1.074334457516670227e-01 1.658024191856384277e-01
-9.207846224308013916e-02 -1.706556379795074463e-01 6.123798340559005737e-02 -9.404542297124862671e-02 5.816793814301490784e-02 1.831184774637222290e-01 -3.890810906887054443e-02 -3.920724689960479736e-01 2.796989977359771729e-01 -1.362595409154891968e-01 2.247551679611206055e-01 -1.096361204981803894e-01 -3.247087597846984863e-01 -2.496680617332458496e-01 1.560672223567962646e-01 6.649383902549743652e-02 1.549612432718276978e-01 -6.945696473121643066e-02 -1.451930403709411621e-01 4.360236227512359619e-02 3.722169250249862671e-02 1.035730242729187012e-01 -1.591885685920715332e-01 -8.699405193328857422e-02 -2.377984076738357544e-01 2.032693475484848022e-01 -6.085151061415672302e-02 -1.812395900487899780e-01 1.400828659534454346e-01 3.198409974575042725e-01 -3.775890916585922241e-02 2.171772271394729614e-01
1.669254004955291748e-01 -2.521930634975433350e-01 3.923107683658599854e-02 -7.911112904548645020e-02 -9.731630794703960419e-03 9.648675471544265747e-02 -1.571005582809448242e-02 2.519655227661132812e-01 1.163304895162582397e-01 3.595769032835960388e-02 1.365908980369567871e-01 -5.157655850052833557e-02 -3.834086060523986816e-01 -2.299178838729858398e-01 1.386824846267700195e-01 -1.709806770086288452e-01 3.040736019611358643e-01 1.285443156957626343e-01 -1.200103387236595154e-01 -1.564440876245498657e-01 6.844062358140945435e-02 -5.858468636870384216e-02 -1.268425881862640381e-01 3.308591991662979126e-02 -2.122021615505218506e-01 3.312436044216156006e-01 3.350890800356864929e-02 -9.249626100063323975e-02 2.559825181961059570e-01 -1.119747906923294067e-01 2.499886006116867065e-01 -2.548976242542266846e-01
1.580958962440490723e-01 -1.684941798448562622e-01 -1.819518059492111206e-01 -7.191082090139389038e-02 -1.479564756155014038e-01 -2.916315570473670959e-02 -1.120751500129699707e-01 -1.339816004037857056e-01 -1.462754458189010620e-01 1.789292842149734497e-01 2.518922686576843262e-01 -5.945096164941787720e-02 -2.672902643680572510e-01 -2.310190498828887939e-01 -7.281604409217834473e-02 -2.519239857792854309e-02 7.255395501852035522e-02 3.651304841041564941e-01 -2.423211485147476196e-01 -2.360828071832656860e-01 1.174698024988174438e-01 1.652004718780517578e-01 -3.584207594394683838e-01 -1.305075436830520630e-01 1.448516845703125000e-01 -8.489016443490982056e-03 4.572251439094543457e-02 -7.589729875326156616e-02 2.253287583589553833e-01 -1.783608645200729370e-01 2.191367596387863159e-01 6.927151978015899658e-02
2.060479298233985901e-02 -4.244344830513000488e-01 8.664705790579319000e-03 6.929930299520492554e-02 -4.107983410358428955e-01 1.592254340648651123e-01 9.735074639320373535e-02 -1.498995423316955566e-01 -2.976779937744140625e-01 -3.591834902763366699e-01 4.501296207308769226e-02 -1.022921800613403320e-01 2.439383417367935181e-02 -7.008568942546844482e-02 -3.871546313166618347e-02 3.570874780416488647e-02 1.283826082944869995e-01 1.225924938917160034e-01 -2.178360819816589355e-01 -2.070936560630798340e-01 -1.154913902282714844e-01 -1.083390638232231140e-01 -3.904223442077636719e-02 -4.844794049859046936e-02 -7.561456412076950073e-02 1.379046440124511719e-01 -7.485356926918029785e-02 -2.754974663257598877e-01 2.548093199729919434e-01 -4.926416650414466858e-02 1.477994620800018311e-01 -6.218723580241203308e-02
1.526213139295578003e-01 -2.597585022449493408e-01 -3.449726849794387817e-02 -9.699499607086181641e-02 1.805084347724914551e-01 1.519093066453933716e-01 -2.927439659833908081e-02 -2.174634300172328949e-02 -4.180952012538909912e-01 2.269345223903656006e-01 1.919408589601516724e-01 4.244245961308479309e-02 8.420692384243011475e-02 -4.926947876811027527e-02 -8.754112571477890015e-02 1.200970038771629333e-01 1.718457192182540894e-01 -3.235176205635070801e-02 -2.895190715789794922e-01 -1.361369490623474121e-01 3.680786490440368652e-02 -2.953579425811767578e-01 -1.078332811594009399e-01 -2.315151244401931763e-01 7.748083770275115967e-02 2.499771416187286377e-01 -9.743681550025939941e-02 -3.371352851390838623e-01 1.734652966260910034e-01 -6.933511048555374146e-02 5.349450279027223587e-03 1.782452017068862915e-01
2.602699398994445801e-01 -2.254893928766250610e-01 3.737201988697052002e-01 -6.587322801351547241e-02 -5.923866108059883118e-02 -9.475445747375488281e-02 -1.456888485699892044e-02 -2.514520585536956787e-01 -6.368672102689743042e-02 2.895451188087463379e-01 1.290894299745559692e-01 -1.144551038742065430e-01 -1.307432949542999268e-01 -3.494830131530761719e-01 -1.694810092449188232e-01 1.048749834299087524e-01 -6.009326502680778503e-02 -1.627195812761783600e-02 -2.844642996788024902e-01 -7.390590012073516846e-02 -1.200894936919212341e-01 -3.116370439529418945e-01 -1.480753421783447266e-01 1.685838848352432251e-01 -1.443969756364822388e-01 -1.215190365910530090e-01 5.537711828947067261e-02 -9.195083379745483398e-02 3.979427739977836609e-02 1.868426948785781860e-01 1.690152585506439209e-01 -2.293932251632213593e-02
-6.071718409657478333e-02 -2.861285209655761719e-01 2.324320226907730103e-01 -2.358232438564300537e-02 -9.973686188459396362e-02 -1.329330950975418091e-01 -7.626995444297790527e-02 -8.163043111562728882e-02 -1.249657869338989258e-01 -3.222715109586715698e-02 5.153760313987731934e-02 1.069484651088714600e-01 -2.457369565963745117e-01 -6.397923827171325684e-02 -2.243113815784454346e-01 -1.511994004249572754e-02 2.575552463531494141e-01 -1.243009343743324280e-01 -1.722227483987808228e-01 2.770580649375915527e-01 1.187087818980216980e-01 -4.145010709762573242e-01 -2.011448442935943604e-01 5.498165637254714966e-02 -2.197099924087524414e-01 1.347125768661499023e-01 1.424494236707687378e-01 -1.619670391082763672e-01 1.030361652374267578e-01 3.319227397441864014e-01 1.502113491296768188e-01 1.002179924398660660e-02
-5.830657854676246643e-02 -1.450795680284500122e-01 -3.041390096768736839e-03 -1.051131561398506165e-01 1.026554703712463379e-01 1.085761785507202148e-01 7.640085369348526001e-02 -1.182487457990646362e-01 -6.348058581352233887e-02 7.082375138998031616e-02 -5.564540252089500427e-02 2.467234432697296143e-02 -3.079013526439666748e-01 -2.977266907691955566e-01 -1.637221276760101318e-01 1.839263290166854858e-01 2.703132927417755127e-01 2.618334293365478516e-01 -4.200807511806488037e-01 -1.304885298013687134e-01 -2.486163228750228882e-01 -4.734275862574577332e-02 -4.263326898217201233e-02 -4.330263659358024597e-02 -6.081643700599670410e-02 1.014293730258941650e-02 -2.550791800022125244e-01 7.846651226282119751e-02 -1.767208874225616455e-01 3.108491003513336182e-01 -7.340441644191741943e-02 2.332027554512023926e-01
-1.454256847500801086e-02 -2.902971208095550537e-01 -9.074610657989978790e-03 2.895383909344673157e-02 -6.731078773736953735e-02 3.378305211663246155e-02 6.890535354614257812e-02 -1.247375234961509705e-01 -3.187568783760070801e-01 1.007174700498580933e-01 -1.056546121835708618e-01 1.832106560468673706e-01 -2.781118452548980713e-01 -8.374140411615371704e-02 -8.186680078506469727e-02 1.831617057323455811e-01 1.224040612578392029e-01 2.096054852008819580e-01 -1.264440119266510010e-01 -2.078318409621715546e-02 4.725054651498794556e-02 -2.461597472429275513e-01 -2.818608283996582031e-01 -1.754567213356494904e-02 -1.843503713607788086e-01 -2.413288950920104980e-01 1.940261423587799072e-01 -3.625291958451271057e-02 1.679186373949050903e-01 -1.302867382764816284e-01 1.258095167577266693e-02 4.616225063800811768e-01
4.088205099105834961e-01 -1.044753789901733398e-01 8.376995474100112915e-02 7.893761619925498962e-03 1.919972598552703857e-01 1.740669012069702148e-01 -3.987901210784912109e-01 -5.381137505173683167e-02 -2.762815952301025391e-01 6.344766169786453247e-02 1.461895853281021118e-01 -3.021732904016971588e-02 -1.882835328578948975e-01 5.002648383378982544e-02 -1.286833286285400391e-01 2.791261300444602966e-02 1.141390874981880188e-01 4.129142314195632935e-02 -2.035122960805892944e-01 -5.151310563087463379e-02 -1.350306272506713867e-01 -2.657182812690734863e-01 -1.823317110538482666e-01 -3.774046525359153748e-02 -1.574609056115150452e-02 2.064124494791030884e-01 -6.041553802788257599e-03 -7.125483453273773193e-02 2.804415225982666016e-01 2.116464450955390930e-02 3.439493179321289062e-01 -1.300931442528963089e-02
2.180592566728591919e-01 -2.111470252275466919e-01 -5.054078996181488037e-02 1.233572661876678467e-01 7.902604341506958008e-02 -6.772097200155258179e-02 5.293590575456619263e-02 -2.832207083702087402e-01 -2.882852256298065186e-01 -6.313398480415344238e-02 9.551644325256347656e-02 -9.312602877616882324e-02 -2.802801132202148438e-01 1.446799933910369873e-01 1.958203464746475220e-01 2.270858138799667358e-01 2.264005392789840698e-01 -3.015713766217231750e-02 -2.628648094832897186e-02 -6.271164119243621826e-02 -7.903592288494110107e-02 -1.273653209209442139e-01 -2.406604290008544922e-01 -2.220686972141265869e-01 6.695616245269775391e-02 1.937670409679412842e-01 -3.118604794144630432e-02 -4.131827950477600098e-01 2.359800934791564941e-01 2.114723026752471924e-01 -3.634357824921607971e-02 -3.868107916787266731e-03
-1.823722869157791138e-01 -2.171850055456161499e-01 9.551951289176940918e-02 -1.209581345319747925e-01 -1.493945159018039703e-02 2.301714867353439331e-01 1.357601433992385864e-01 -5.869970098137855530e-02 9.955432265996932983e-02 -1.260204613208770752e-01 2.060166746377944946e-01 2.353675514459609985e-01 -2.409777343273162842e-01 -1.970526576042175293e-01 2.652813494205474854e-01 -1.059492211788892746e-02 1.503648161888122559e-01 2.637143135070800781e-01 -2.876519560813903809e-01 -1.549770981073379517e-01 6.947154644876718521e-03 -2.115341424942016602e-01 -1.684395596385002136e-02 -9.445605427026748657e-02 1.636938899755477905e-01 6.468997895717620850e-02 -1.306125968694686890e-01 -4.010502249002456665e-02 1.693803817033767700e-02 1.232469007372856140e-01 -3.211771845817565918e-01 3.294255137443542480e-01
2.509123682975769043e-01 -1.944506168365478516e-01 -1.764406114816665649e-01 -3.355544432997703552e-02 -2.508241236209869385e-01 1.065796986222267151e-01 7.080601155757904053e-02 -7.828089594841003418e-02 -1.270157247781753540e-01 -1.034058704972267151e-01 2.152813971042633057e-01 -3.421597778797149658e-01 -1.703771352767944336e-01 -2.588077783584594727e-01 -5.691237002611160278e-02 -6.976649165153503418e-02 2.018474787473678589e-01 1.286545395851135254e-01 -1.484116315841674805e-01 -4.836146906018257141e-02 1.820327937602996826e-01 -2.196499407291412354e-01 -8.758126199245452881e-02 1.460886150598526001e-01 5.646159127354621887e-02 1.891890019178390503e-01 -7.046088576316833496e-02 -2.119287401437759399e-01 3.005996942520141602e-01 -2.358068078756332397e-01 2.097439914941787720e-01 1.277885884046554565e-01
-2.912223041057586670e-01 -2.053010612726211548e-01 1.536804884672164917e-01 6.300374865531921387e-02 1.784014254808425903e-01 5.012409016489982605e-02 -9.969558566808700562e-03 -1.663255244493484497e-01 4.612814635038375854e-02 1.953107267618179321e-01 1.744600236415863037e-01 -6.816154718399047852e-02 -4.094297885894775391e-01 -2.060595154762268066e-01 4.453570581972599030e-03 1.321012079715728760e-01 1.025701523758471012e-03 3.449653983116149902e-01 -5.083298683166503906e-02 3.674495592713356018e-02 7.796217501163482666e-02 -2.293391712009906769e-02 -2.672523856163024902e-01 3.837913647294044495e-02 -2.504994273185729980e-01 2.413081377744674683e-01 -1.844595000147819519e-02 -8.958445861935615540e-03 1.747377961874008179e-01 8.441750705242156982e-02 1.026895791292190552e-01 3.292242884635925293e-01
-2.425973117351531982e-01 -1.803613156080245972e-01 -7.946901023387908936e-03 2.269985079765319824e-01 -1.278631836175918579e-01 9.844770282506942749e-02 3.457844555377960205e-01 -2.809833548963069916e-02 -2.540755271911621094e-01 -1.349686831235885620e-01 -1.078002527356147766e-01 -1.199833750724792480e-01 -1.913892775774002075e-01 -2.465201318264007568e-01 5.390867218375205994e-02 1.879336237907409668e-01 1.112361177802085876e-01 3.845183551311492920e-02 -3.900062441825866699e-01 -1.157551109790802002e-01 -2.869590222835540771e-01 -1.699167490005493164e-01 1.274952292442321777e-01 5.286569148302078247e-02 3.984739258885383606e-02 1.755433082580566406e-01 -1.151043847203254700e-01 -5.529299750924110413e-02 3.058693408966064453e-01 -1.091842055320739746e-01 -2.460850402712821960e-02 -4.238845780491828918e-02
1.963826566934585571e-01 -2.044683545827865601e-01 -1.178799569606781006e-01 1.716209761798381805e-02 5.932394787669181824e-02 -3.508940339088439941e-03 8.592133969068527222e-02 -3.694402277469635010e-01 6.504725664854049683e-02 1.040495559573173523e-01 2.482451200485229492e-01 -1.918928027153015137e-01 -4.587644338607788086e-01 -3.324582874774932861e-01 -8.887436985969543457e-02 2.975335121154785156e-01 -6.461195647716522217e-02 7.190322130918502808e-02 -2.164584770798683167e-02 -1.334034930914640427e-02 1.164843142032623291e-01 -1.012883558869361877e-01 -1.775558590888977051e-01 2.743062563240528107e-03 -1.975357681512832642e-01 -1.288632769137620926e-02 3.410463407635688782e-02 2.820372395217418671e-02 2.713487148284912109e-01 -1.878358572721481323e-01 8.849561959505081177e-02 -6.221364438533782959e-02
6.436891108751296997e-02 -2.682069838047027588e-01 -4.147501662373542786e-02 3.729473799467086792e-02 -1.776867955923080444e-01 7.688526809215545654e-02 -9.706473909318447113e-03 -5.798761546611785889e-02 -3.315377533435821533e-01 -1.684526205062866211e-01 -3.388030454516410828e-02 1.752098202705383301e-01 -2.557204961776733398e-01 -1.998324878513813019e-02 3.862283378839492798e-02 1.522979587316513062e-01 9.475309401750564575e-02 1.106098368763923645e-01 -3.408902287483215332e-01 1.121080443263053894e-01 2.466816008090972900e-01 -2.928283512592315674e-01 -3.754586577415466309e-01 -9.936905652284622192e-02 -1.031987890601158142e-01 -1.137435361742973328e-01 1.545170992612838745e-01 2.134364470839500427e-02 -1.693641580641269684e-02 5.839163810014724731e-02 1.882948540151119232e-02 3.461950719356536865e-01
-3.153699263930320740e-02 -4.135229587554931641e-01 -7.055591046810150146e-02 2.565728314220905304e-02 1.120683550834655762e-02 -1.820068433880805969e-02 2.151238918304443359e-02 -1.434341222047805786e-01 -8.783899247646331787e-03 -1.965789943933486938e-01 1.152109280228614807e-01 1.573426425457000732e-01 -1.978569626808166504e-01 1.185780540108680725e-01 5.856466665863990784e-02 -1.838735938072204590e-01 4.641607999801635742e-01 -4.081940744072198868e-03 -2.483013570308685303e-01 4.562865197658538818e-02 -7.368647307157516479e-02 -7.651139795780181885e-02 1.416410878300666809e-02 -1.117340177297592163e-01 2.423974275588989258e-01 -7.938979193568229675e-03 2.751556336879730225e-01 -1.731243580579757690e-01 3.595377504825592041e-01 -1.846020519733428955e-01 -4.890473932027816772e-02 1.646062918007373810e-02
5.066728591918945312e-01 -1.784406900405883789e-01 1.105539500713348389e-01 -6.671277433633804321e-02 1.935986876487731934e-01 1.983487904071807861e-01 1.309033334255218506e-01 -1.391378343105316162e-01 -2.465149760246276855e-01 8.023126423358917236e-02 -6.985834985971450806e-02 5.252038687467575073e-02 -2.158794999122619629e-01 -2.532337009906768799e-01 -2.248327620327472687e-02 1.355845183134078979e-01 2.603388950228691101e-02 -1.570307998917996883e-03 -7.577381283044815063e-02 4.587021097540855408e-02 -2.012205570936203003e-01 -3.199098110198974609e-01 7.999697327613830566e-02 -2.496938258409500122e-01 -1.207750886678695679e-01 1.047891825437545776e-01 -1.086363270878791809e-01 -2.743971347808837891e-01 1.299657970666885376e-01 1.598359495401382446e-01 3.064420633018016815e-02 2.899624593555927277e-02
1.698891073465347290e-01 -2.866246104240417480e-01 1.668468713760375977e-01 -9.106723964214324951e-02 -2.173383533954620361e-02 3.980820253491401672e-02 8.763491362333297729e-02 1.878000646829605103e-01 4.496675357222557068e-02 1.432251036167144775e-01 1.031036078929901123e-01 -4.104851186275482178e-02 -3.246497511863708496e-01 -1.199140548706054688e-01 1.576343923807144165e-01 -1.932887285947799683e-01 2.834706008434295654e-01 1.459979265928268433e-01 6.960902363061904907e-02 -9.951864182949066162e-02 3.615293651819229126e-02 -1.855583339929580688e-01 1.971083506941795349e-02 -8.672776632010936737e-03 -2.469204962253570557e-01 2.797639071941375732e-01 1.169571131467819214e-01 5.577336996793746948e-02 4.307570457458496094e-01 -1.329562067985534668e-01 2.805005311965942383e-01 -2.122555859386920929e-02
5.485154986381530762e-01 -2.226769626140594482e-01 2.596420645713806152e-01 -9.803655743598937988e-02 -1.228231489658355713e-01 1.193588823080062866e-01 2.838865816593170166e-01 -6.435763090848922729e-02 -2.176382094621658325e-01 -1.200632676482200623e-01 -3.359564393758773804e-02 1.689838469028472900e-01 -3.253729939460754395e-01 -1.148119270801544189e-01 -1.022239327430725098e-01 -4.232284799218177795e-02 2.130840718746185303e-01 -8.448532968759536743e-02 -1.717197000980377197e-01 -1.147125288844108582e-01 -1.426924616098403931e-01 -1.250521093606948853e-01 7.817476871423423290e-04 -1.433894317597150803e-02 7.144493982195854187e-03 6.105653941631317139e-03 1.672641783952713013e-01 -2.448482960462570190e-01 9.155633300542831421e-02 -8.707343786954879761e-02 5.696944426745176315e-03 1.707304641604423523e-02
4.072089120745658875e-02 -2.419784218072891235e-01 1.081887707114219666e-01 -2.463566698133945465e-02 -1.142589598894119263e-01 -7.347438484430313110e-02 -1.233154088258743286e-01 1.542166471481323242e-01 -3.292402923107147217e-01 2.990763187408447266e-01 1.667077094316482544e-01 -1.717453449964523315e-01 -3.074126243591308594e-01 -2.160992771387100220e-01 2.952320575714111328e-01 4.481182247400283813e-02 4.342100322246551514e-01 -1.210243720561265945e-02 -1.437524855136871338e-01 -1.106005087494850159e-01 5.963050946593284607e-02 -4.817100614309310913e-02 1.591928601264953613e-01 -1.181252002716064453e-01 1.151506826281547546e-01 1.170959025621414185e-01 -2.868543006479740143e-02 -1.316504329442977905e-01 2.036564350128173828e-01 -1.028414890170097351e-01 1.387417614459991455e-01 -3.669724985957145691e-02
2.377322316169738770e-01 -2.444154210388660431e-02 2.331445217132568359e-01 -1.462306976318359375e-01 -2.543785274028778076e-01 2.248424291610717773e-02 9.599532186985015869e-02 2.555499598383903503e-02 -1.166006624698638916e-01 2.767175436019897461e-01 8.842813968658447266e-02 -9.202381223440170288e-02 -4.081484675407409668e-01 -3.002648651599884033e-01 -1.700652688741683960e-01 -2.067887969315052032e-02 3.019939921796321869e-02 -1.857629418373107910e-01 -2.732691466808319092e-01 -1.570098660886287689e-02 -1.052246168255805969e-01 -2.035957276821136475e-01 -2.159729003906250000e-01 1.185916364192962646e-01 -2.473842948675155640e-01 -5.982225388288497925e-02 1.245305240154266357e-01 -2.027855999767780304e-02 1.003883704543113708e-01 2.054482996463775635e-01 1.571329981088638306e-01 1.351494938135147095e-01
-4.992246255278587341e-02 7.483565062284469604e-02 -5.373284220695495605e-02 1.799771748483181000e-02 2.301185280084609985e-01 1.396827250719070435e-01 2.261129207909107208e-02 -1.013970300555229187e-01 -1.309468299150466919e-01 -1.110901236534118652e-01 -3.796417638659477234e-02 1.289339363574981689e-01 -5.697768330574035645e-01 -2.878656797111034393e-02 1.030500158667564392e-01 -7.111133635044097900e-02 2.437737286090850830e-01 -8.373649418354034424e-02 -9.345871955156326294e-02 2.113876342773437500e-01 -1.959326490759849548e-02 -5.861046165227890015e-02 -1.463912129402160645e-01 -1.715802252292633057e-01 -1.557126343250274658e-01 2.062404602766036987e-01 3.353479877114295959e-02 -4.187146127223968506e-01 2.260123342275619507e-01 -6.487996876239776611e-02 1.509108543395996094e-01 -1.445506513118743896e-01
4.829206690192222595e-02 -4.282221794128417969e-01 -8.272544294595718384e-02 -2.294081300497055054e-01 -9.238188713788986206e-02 2.229280322790145874e-01 3.156239632517099380e-03 -1.864480227231979370e-01 -1.257591992616653442e-01 -2.348814010620117188e-01 2.185751125216484070e-02 7.877548038959503174e-02 -2.119087725877761841e-01 1.105850040912628174e-01 -2.178800664842128754e-02 -1.019534468650817871e-01 1.225920394062995911e-01 -3.929941728711128235e-02 -3.330536186695098877e-01 1.728579252958297729e-01 -3.858972489833831787e-01 9.363507851958274841e-03 -6.593251973390579224e-02 -1.113813817501068115e-01 -2.462162375450134277e-01 -7.297708094120025635e-02 1.591970026493072510e-01 -4.947740212082862854e-02 2.021154314279556274e-01 -1.844317615032196045e-01 -1.334199309349060059e-01 8.126976341009140015e-02
-2.051030099391937256e-01 -2.151779383420944214e-01 1.525220228359103203e-03 -2.187754809856414795e-01 5.808363854885101318e-02 4.701700806617736816e-02 2.045977264642715454e-01 1.529828906059265137e-01 -8.183056488633155823e-03 5.226267129182815552e-02 2.337279915809631348e-01 2.590823471546173096e-01 -2.811980247497558594e-01 -1.891524642705917358e-01 -1.413044333457946777e-01 -5.112003162503242493e-02 3.336054384708404541e-01 1.525079160928726196e-01 -3.171775955706834793e-03 8.080509305000305176e-02 -1.795300394296646118e-01 -9.679003804922103882e-02 -1.499304175376892090e-01 -4.367089271545410156e-01 -5.541779473423957825e-02 1.748856157064437866e-01 5.205856263637542725e-02 -4.175749793648719788e-02 1.489816419780254364e-02 1.924240291118621826e-01 3.492382168769836426e-02 2.418128103017807007e-01
2.333431541919708252e-01 -1.582324504852294922e-01 1.606763005256652832e-01 -7.175669819116592407e-02 -6.611711531877517700e-02 9.877057373523712158e-02 5.936578661203384399e-02 -1.558450907468795776e-01 -4.002071544528007507e-02 -3.753519058227539062e-02 -9.930139780044555664e-02 7.352121174335479736e-02 -3.908806145191192627e-01 1.140294224023818970e-01 -1.982580274343490601e-01 3.777782618999481201e-02 2.966647148132324219e-01 -1.078620776534080505e-01 -6.416430324316024780e-02 2.357073426246643066e-01 5.875087529420852661e-02 -2.896853983402252197e-01 -2.835156023502349854e-01 2.946292422711849213e-02 -2.065572738647460938e-01 -5.253862217068672180e-02 2.580131292343139648e-01 -2.082764059305191040e-01 2.447218447923660278e-01 4.534889385104179382e-02 4.135747626423835754e-02 2.753881216049194336e-01
1.916565001010894775e-01 1.444458123296499252e-02 2.781459689140319824e-01 1.667895913124084473e-01 -1.064727604389190674e-01 1.402956098318099976e-01 4.025818407535552979e-01 -5.924236774444580078e-02 -7.947763055562973022e-02 1.043350547552108765e-01 1.862992048263549805e-01 -1.332461833953857422e-02 -9.894536435604095459e-02 -1.650639250874519348e-02 -1.270638033747673035e-02 2.344147413969039917e-01 8.842886239290237427e-02 6.374468654394149780e-02 -4.436689913272857666e-01 -1.233943477272987366e-01 1.901571638882160187e-02 -1.760802716016769409e-01 3.447131812572479248e-02 -2.659850716590881348e-01 6.047816947102546692e-02 1.415339261293411255e-01 1.444220393896102905e-01 -3.207696676254272461e-01 1.800889670848846436e-01 -1.433463841676712036e-01 1.035610660910606384e-01 -7.492228597402572632e-02
-1.514992564916610718e-01 4.477000609040260315e-02 -1.350466459989547729e-01 -1.507872045040130615e-01 2.275750190019607544e-01 7.950934767723083496e-02 -2.331711910665035248e-02 -6.034368276596069336e-02 2.832497656345367432e-01 -1.009991765022277832e-01 -7.765282690525054932e-02 1.197325587272644043e-01 -5.913603305816650391e-01 -6.083369255065917969e-02 1.697185449302196503e-02 5.114312283694744110e-03 2.286226153373718262e-01 4.230426251888275146e-02 -1.391414701938629150e-01 9.449548088014125824e-03 -1.571130305528640747e-01 -2.524455487728118896e-01 -9.327218681573867798e-02 -2.472621053457260132e-01 -9.532908350229263306e-02 1.039182767271995544e-01 -1.046369969844818115e-01 -3.099727928638458252e-01 1.651947796344757080e-01 1.413833498954772949e-01 1.215627230703830719e-02 -3.389452397823333740e-02
1.865724683739244938e-03 -3.258579075336456299e-01 2.433349005877971649e-02 -1.311062183231115341e-02 1.304573118686676025e-01 1.237218081951141357e-01 -2.304776571691036224e-02 1.827802211046218872e-01 -2.582102119922637939e-01 3.286234438419342041e-01 4.477863665670156479e-03 2.876095287501811981e-02 -4.101029410958290100e-02 2.185867168009281158e-02 -2.295598685741424561e-01 1.764684170484542847e-01 2.014067173004150391e-01 3.682973980903625488e-02 -2.031046301126480103e-01 -2.549443244934082031e-01 -9.197223186492919922e-02 -3.518189489841461182e-01 -2.125287204980850220e-01 -2.038240879774093628e-01 -1.379298232495784760e-02 3.104585707187652588e-01 5.468873307108879089e-02 -2.009985595941543579e-01 2.133112996816635132e-01 -6.574391573667526245e-02 9.085007011890411377e-02 -1.050979271531105042e-02
-2.623955719172954559e-02 -1.277483403682708740e-01 -3.358693420886993408e-02 2.121262699365615845e-01 -2.629914581775665283e-01 -8.152385056018829346e-02 4.470839351415634155e-02 -4.822225868701934814e-02 6.282858550548553467e-02 6.363210827112197876e-02 7.854807376861572266e-02 -7.716602832078933716e-02 -3.166872262954711914e-01 -1.159742474555969238e-01 6.960596144199371338e-02 7.262771949172019958e-03 2.652187049388885498e-01 -3.375348076224327087e-02 -4.811755567789077759e-02 1.020365208387374878e-01 -2.123907059431076050e-01 -5.249392986297607422e-01 -3.065493702888488770e-01 -7.393867522478103638e-02 -1.811568140983581543e-01 2.591714859008789062e-01 2.910844981670379639e-01 -1.552318632602691650e-01 -2.643037773668766022e-02 4.440228641033172607e-02 -4.611846059560775757e-02 -6.527659017592668533e-03
-2.504749037325382233e-02 -1.069995388388633728e-01 -7.463935762643814087e-02 -6.228306517004966736e-02 7.682094722986221313e-02 8.664845675230026245e-02 3.808920457959175110e-02 -3.113364279270172119e-01 -1.397270858287811279e-01 8.939966559410095215e-02 2.293683290481567383e-01 -1.125224754214286804e-01 -3.815266788005828857e-01 -1.462430655956268311e-01 2.590377926826477051e-01 1.577444523572921753e-01 -5.982241407036781311e-02 4.325696825981140137e-02 -3.131549656391143799e-01 1.331160515546798706e-01 1.618181914091110229e-01 -1.855035424232482910e-01 -3.631707429885864258e-01 1.289137452840805054e-02 -2.898320369422435760e-02 1.506700962781906128e-01 -1.234599426388740540e-01 1.315523236989974976e-01 1.357849389314651489e-01 -1.126240789890289307e-01 3.225321471691131592e-01 9.915567934513092041e-02
-1.046918481588363647e-01 -1.861168891191482544e-01 2.332831919193267822e-01 7.912276685237884521e-02 -2.639151737093925476e-02 -1.076661869883537292e-01 3.166847825050354004e-01 1.374676078557968140e-01 -3.088850341737270355e-02 1.468218863010406494e-01 2.548816800117492676e-01 -5.990949273109436035e-02 -3.381012678146362305e-01 -3.694263100624084473e-01 1.784778549335896969e-03 -4.219165071845054626e-02 1.721537411212921143e-01 -2.255020290613174438e-02 -8.977582305669784546e-02 -3.091299533843994141e-02 2.557220868766307831e-02 -3.953315019607543945e-01 1.841047778725624084e-02 1.188257336616516113e-01 1.285836100578308105e-01 -8.458066731691360474e-02 6.971509009599685669e-02 -2.097513079643249512e-01 2.037620991468429565e-01 -8.097378164529800415e-02 2.547921240329742432e-01 -1.500307917594909668e-01
2.909283898770809174e-02 -3.551938533782958984e-01 1.624148935079574585e-01 2.637154981493949890e-02 -2.178147435188293457e-01 7.888708263635635376e-02 -8.412010967731475830e-02 -1.794835738837718964e-02 -3.110378235578536987e-02 1.890391260385513306e-01 -2.182962931692600250e-02 1.717794984579086304e-01 -3.464494645595550537e-01 -1.830182373523712158e-01 1.038440614938735962e-01 3.417474031448364258e-02 2.457399219274520874e-01 -1.507190465927124023e-01 -2.695185542106628418e-01 4.028955474495887756e-02 9.519494324922561646e-02 -1.022251397371292114e-01 -2.966333031654357910e-01 3.879931941628456116e-02 -2.862897515296936035e-01 2.566334605216979980e-01 -1.975676603615283966e-02 2.065983712673187256e-01 6.398174911737442017e-03 -1.684960424900054932e-01 2.489398866891860962e-01 -7.081318646669387817e-02
-1.278609186410903931e-01 6.451325025409460068e-03 4.903870820999145508e-02 -1.885020136833190918e-01 1.074834764003753662e-01 4.187565296888351440e-02 1.166500076651573181e-01 -2.059587538242340088e-01 -4.110225439071655273e-01 -1.290093064308166504e-01 -6.072072684764862061e-02 2.825470641255378723e-02 -3.146070539951324463e-01 -1.018457934260368347e-01 -1.791462004184722900e-01 9.839446097612380981e-02 3.410760462284088135e-01 2.747103869915008545e-01 -1.872578412294387817e-01 5.270993709564208984e-02 -1.855766773223876953e-02 5.674411356449127197e-02 1.126121878623962402e-01 -8.892106264829635620e-02 -9.917131811380386353e-02 -1.132035255432128906e-02 -1.622704863548278809e-01 6.517083197832107544e-02 3.989440798759460449e-01 -6.055408716201782227e-02 -2.270869910717010498e-01 1.625342518091201782e-01
-1.973231732845306396e-01 -2.145404666662216187e-01 -3.280163556337356567e-02 2.275221049785614014e-01 2.168067544698715210e-01 9.064323455095291138e-02 2.460428625345230103e-01 -2.668884396553039551e-01 2.483934536576271057e-02 5.826688371598720551e-03 6.861565262079238892e-02 4.122689738869667053e-02 -4.065111875534057617e-01 -6.077610421925783157e-03 4.762075468897819519e-02 6.364667415618896484e-02 8.634028583765029907e-02 4.321148693561553955e-01 -7.982607185840606689e-02 -3.015677211806178093e-03 1.435294896364212036e-01 -1.883240640163421631e-01 -7.296664267778396606e-02 1.336561441421508789e-01 -3.742063045501708984e-01 5.878864601254463196e-02 -3.508826345205307007e-02 -1.159135699272155762e-01 2.027219533920288086e-01 -2.748663909733295441e-02 1.181440874934196472e-01 -5.256148055195808411e-02
-4.690823331475257874e-02 -2.056681960821151733e-01 2.246156483888626099e-01 -7.452134042978286743e-02 -2.561652064323425293e-01 1.114214211702346802e-01 6.924161687493324280e-03 -2.828754186630249023e-01 -1.837041825056076050e-01 -2.589880824089050293e-01 2.899901270866394043e-01 -1.814060844480991364e-02 -1.565001755952835083e-01 -1.350128948688507080e-01 4.977229982614517212e-02 -4.571345448493957520e-02 1.547209769487380981e-01 3.784423470497131348e-01 -3.897866606712341309e-01 -1.845185756683349609e-01 8.722325414419174194e-02 -1.345128715038299561e-01 -1.332911550998687744e-01 -1.761239022016525269e-01 7.866783067584037781e-03 -8.862765878438949585e-02 -2.349893376231193542e-02 1.232703328132629395e-01 1.131022572517395020e-01 -1.227739378809928894e-01 5.116356536746025085e-02 -1.645785570144653320e-01
1.522656232118606567e-01 -2.742828428745269775e-01 1.311962455511093140e-01 -1.015081107616424561e-01 1.036913022398948669e-01 1.007841229438781738e-01 -1.363916099071502686e-01 2.022047191858291626e-01 -1.328765749931335449e-01 2.126448750495910645e-01 2.763694226741790771e-01 3.243687003850936890e-02 -2.994999587535858154e-01 -2.371014356613159180e-01 1.173852980136871338e-01 -3.014275059103965759e-02 1.923840790987014771e-01 -1.464749127626419067e-01 -1.158215701580047607e-01 -2.422229349613189697e-01 -7.807689160108566284e-02 -6.317540258169174194e-02 1.031615119427442551e-02 -1.213466050103306770e-03 -2.322004586458206177e-01 3.713572621345520020e-01 7.332732528448104858e-02 -2.109057903289794922e-01 1.165772378444671631e-01 -1.738968789577484131e-01 2.445535063743591309e-01 -8.180098235607147217e-02
6.109640747308731079e-02 -2.109948247671127319e-01 -5.970005691051483154e-02 1.376083195209503174e-01 1.596168577671051025e-01 1.536439210176467896e-01 -3.921733424067497253e-02 1.403021961450576782e-01 -3.960354328155517578e-01 1.754787266254425049e-01 2.787970900535583496e-01 1.126306969672441483e-02 -1.084451749920845032e-01 -3.232098221778869629e-01 -3.910948708653450012e-02 6.071630865335464478e-02 1.797469854354858398e-01 -1.700928509235382080e-01 -3.088743090629577637e-01 2.721313387155532837e-02 1.575328223407268524e-02 1.414395216852426529e-02 -2.683892846107482910e-01 -1.626271456480026245e-01 1.788125038146972656e-01 2.090290784835815430e-01 -3.484957665205001831e-02 -1.452594697475433350e-01 2.635419070720672607e-01 -9.955787658691406250e-02 -1.222560405731201172e-01 1.529753655195236206e-01
-9.182216227054595947e-02 -3.734745979309082031e-01 2.223545014858245850e-01 -3.164572268724441528e-02 9.951362758874893188e-02 3.612458705902099609e-01 -3.053390979766845703e-01 9.058879315853118896e-02 -6.702381372451782227e-02 -8.593913912773132324e-02 -3.735850332304835320e-03 -2.057274729013442993e-01 -1.927201449871063232e-01 -2.157661467790603638e-01 5.524962395429611206e-02 -8.965706825256347656e-02 2.597503662109375000e-01 -8.985044807195663452e-02 -2.074073702096939087e-01 5.648083984851837158e-02 -3.120913803577423096e-01 -2.981045469641685486e-02 6.032424792647361755e-02 -3.677196800708770752e-02 -1.705962419509887695e-01 4.040661826729774475e-02 1.279427558183670044e-01 -1.938965171575546265e-01 -4.238468036055564880e-02 -2.991764619946479797e-02 2.611349821090698242e-01 1.737352758646011353e-01
6.552190333604812622e-02 -1.479149758815765381e-01 -2.443420328199863434e-02 -1.134280636906623840e-01 -2.163283526897430420e-01 -6.186701357364654541e-02 3.148659765720367432e-01 -1.685619703494012356e-03 6.598222255706787109e-02 -4.021646082401275635e-02 5.858204141259193420e-02 2.554999291896820068e-01 -2.657550573348999023e-01 -9.976079314947128296e-02 -2.043998837471008301e-01 2.425239831209182739e-01 9.990285336971282959e-02 7.986978441476821899e-02 -2.286497354507446289e-01 -2.154026925563812256e-02 -9.359088726341724396e-03 -2.208460867404937744e-01 -3.300885856151580811e-01 9.357782453298568726e-02 -2.418971806764602661e-02 -1.465038657188415527e-01 9.148547053337097168e-02 -1.645293086767196655e-01 3.406225442886352539e-01 2.071245945990085602e-02 2.375787049531936646e-01 2.977804541587829590e-01
1.785540878772735596e-01 -6.579250842332839966e-02 9.533513337373733521e-02 6.585053354501724243e-02 -9.295644238591194153e-03 2.023154124617576599e-02 1.757957637310028076e-01 -3.163008093833923340e-01 1.444680094718933105e-01 -1.370759755373001099e-01 2.883636057376861572e-01 4.154723510146141052e-02 -4.484279453754425049e-01 -2.382266968488693237e-01 -1.163751259446144104e-01 -6.998341530561447144e-02 4.041538238525390625e-01 1.303755789995193481e-01 -9.801626950502395630e-02 4.780698195099830627e-02 -1.327891051769256592e-01 -2.566757202148437500e-01 -1.291400380432605743e-02 2.482032775878906250e-01 -3.433751314878463745e-02 -8.989612758159637451e-02 2.322949916124343872e-01 -8.712733536958694458e-02 -9.694914333522319794e-03 7.266765460371971130e-03 -4.071466997265815735e-02 -8.923456072807312012e-02
2.561122477054595947e-01 -2.152161002159118652e-01 2.365420758724212646e-01 2.069646492600440979e-02 4.516081139445304871e-02 1.273076534271240234e-01 4.784653335809707642e-02 1.220699474215507507e-01 -3.011454641819000244e-01 2.453183233737945557e-01 2.666846290230751038e-02 1.644637621939182281e-02 -1.278339028358459473e-01 8.035527169704437256e-02 -1.870488226413726807e-01 -4.741436988115310669e-02 1.142196953296661377e-01 -5.607707891613245010e-03 -3.095805943012237549e-01 -1.356810629367828369e-01 -2.833845019340515137e-01 -2.858245372772216797e-01 -3.393206596374511719e-01 -1.679219752550125122e-01 -2.223909199237823486e-01 2.543967962265014648e-01 3.618044778704643250e-02 -7.108829170465469360e-02 6.906577944755554199e-02 1.228892803192138672e-02 1.319965422153472900e-01 9.400868415832519531e-02
1.004866287112236023e-01 -3.373165726661682129e-01 -5.071515217423439026e-03 1.781413853168487549e-01 3.387682139873504639e-02 1.365733146667480469e-01 1.654575616121292114e-01 -3.020830154418945312e-01 -2.925375401973724365e-01 4.592423886060714722e-02 2.466753572225570679e-01 -2.307930588722229004e-01 -2.972467243671417236e-01 2.096244394779205322e-01 1.985101401805877686e-01 5.054963752627372742e-02 1.182628050446510315e-01 1.644579768180847168e-01 -5.832820013165473938e-02 -1.553729027509689331e-01 1.748160570859909058e-01 -6.312744319438934326e-02 -7.933571189641952515e-02 -2.046032249927520752e-01 4.911376908421516418e-02 2.226814180612564087e-01 6.635413318872451782e-02 -2.589968442916870117e-01 7.318626344203948975e-02 2.141197323799133301e-01 3.455929458141326904e-02 5.207302048802375793e-02
1.640968769788742065e-01 -2.172509282827377319e-01 -9.350635111331939697e-02 1.339880377054214478e-01 3.151930496096611023e-02 2.109085023403167725e-01 3.247647359967231750e-02 -2.884439826011657715e-01 -6.066051870584487915e-02 3.796001523733139038e-02 4.652918875217437744e-02 -5.588865838944911957e-03 -1.526258736848831177e-01 -1.052123755216598511e-01 1.404489874839782715e-01 1.923352479934692383e-01 2.347996681928634644e-01 -1.314433366060256958e-01 -1.043556556105613708e-01 -2.044603079557418823e-01 1.706586927175521851e-01 -4.777905941009521484e-01 -1.361327916383743286e-01 -1.486947536468505859e-01 -2.219891548156738281e-01 1.878721565008163452e-01 2.282253056764602661e-01 -1.090908944606781006e-01 4.112245142459869385e-02 -2.768140435218811035e-01 -1.249196380376815796e-01 7.355278730392456055e-02
1.165396254509687424e-02 -1.626534014940261841e-01 -2.879571542143821716e-02 -2.618184089660644531e-01 -1.302221566438674927e-01 -5.054814741015434265e-02 2.122045457363128662e-01 -2.351015806198120117e-01 1.431214511394500732e-01 1.700737476348876953e-01 2.469227276742458344e-02 -1.749298907816410065e-02 -3.233123719692230225e-01 -1.199862882494926453e-01 7.978690415620803833e-02 6.224118545651435852e-02 1.751694530248641968e-01 -7.868342846632003784e-02 -3.213584795594215393e-02 3.043286502361297607e-01 -2.537846006453037262e-02 -1.895617395639419556e-01 -8.239781856536865234e-02 -2.430049777030944824e-01 -2.446642220020294189e-01 1.820496022701263428e-01 -2.268606722354888916e-01 7.829138077795505524e-03 2.456289976835250854e-01 6.030686572194099426e-02 3.425795733928680420e-01 2.142845839262008667e-01
3.134614825248718262e-01 -4.650848507881164551e-01 1.169831976294517517e-01 -2.085822671651840210e-01 1.736212074756622314e-01 1.147385388612747192e-01 2.922533452510833740e-02 -1.370714902877807617e-01 -1.766184419393539429e-01 6.397310644388198853e-02 2.346953004598617554e-01 1.087140887975692749e-01 -3.094727098941802979e-01 -5.332984402775764465e-02 -1.376263499259948730e-01 1.531698703765869141e-01 3.851614147424697876e-02 1.284387856721878052e-01 -1.780571341514587402e-01 -2.847337350249290466e-02 1.923907361924648285e-02 -1.224438175559043884e-01 -9.580015391111373901e-02 -1.707139760255813599e-01 1.478483229875564575e-01 3.431487083435058594e-01 -6.146138161420822144e-02 -1.428452730178833008e-01 -1.401564776897430420e-01 -8.209071122109889984e-03 3.344109281897544861e-02 -1.824468821287155151e-01
-2.581521309912204742e-02 -1.158486902713775635e-01 8.623475581407546997e-02 1.528229415416717529e-01 -1.479921047575771809e-03 5.383220314979553223e-02 -5.309521406888961792e-02 2.163964323699474335e-02 -2.190364450216293335e-01 -6.235482543706893921e-02 1.965626627206802368e-01 3.858413780108094215e-03 -3.459555506706237793e-01 -9.310557693243026733e-02 -2.168677449226379395e-01 -1.524642854928970337e-01 1.627245545387268066e-01 -1.895491778850555420e-02 -1.812715232372283936e-01 3.084812462329864502e-01 -1.542862970381975174e-02 -3.994840979576110840e-01 -1.783368438482284546e-01 -1.761011034250259399e-02 -3.994768112897872925e-02 1.961818933486938477e-01 3.695541918277740479e-01 -3.548359125852584839e-02 1.535261571407318115e-01 3.100439012050628662e-01 -1.181448325514793396e-01 3.767418861389160156e-02
2.731802500784397125e-02 -3.222249448299407959e-01 5.652209743857383728e-02 5.862571299076080322e-02 -3.955450840294361115e-03 2.080076783895492554e-01 -9.536060504615306854e-03 -6.412013433873653412e-03 -1.165307611227035522e-01 -3.196714213117957115e-03 1.457510441541671753e-01 -1.032264679670333862e-01 -1.885164082050323486e-01 -9.768575429916381836e-02 -1.422291100025177002e-01 2.654717564582824707e-01 4.286606311798095703e-01 -9.109997004270553589e-02 1.977902203798294067e-01 -5.565415695309638977e-02 1.082971692085266113e-02 -3.824924230575561523e-01 -3.230777382850646973e-01 6.314960122108459473e-02 1.278410782106220722e-03 -3.726802393794059753e-02 4.321762546896934509e-02 2.350484281778335571e-01 1.469900608062744141e-01 1.691930443048477173e-01 1.983430981636047363e-01 1.642355918884277344e-01
2.232514172792434692e-01 -4.574590921401977539e-01 6.229771301150321960e-02 -1.159604564309120178e-01 7.662366330623626709e-02 1.488563269376754761e-01 -1.347697805613279343e-02 -1.524508744478225708e-01 4.898038133978843689e-02 1.208237782120704651e-01 3.212943375110626221e-01 3.046326339244842529e-01 -2.371715307235717773e-01 1.036349684000015259e-01 -1.588024497032165527e-01 5.255487188696861267e-02 1.706509292125701904e-01 1.455156132578849792e-02 -2.407063543796539307e-01 -2.217157185077667236e-01 -4.456896800547838211e-03 -6.115702539682388306e-02 2.595147117972373962e-02 -1.539001315832138062e-01 1.586347222328186035e-01 3.029277622699737549e-01 5.377099663019180298e-02 -1.770984530448913574e-01 6.161570549011230469e-02 -1.247364431619644165e-01 1.401999145746231079e-01 -9.676736593246459961e-02
-1.214075386524200439e-01 -5.547599494457244873e-02 -1.959550529718399048e-01 1.296687969443155453e-05 -1.807247102260589600e-01 1.269808709621429443e-01 1.979367583990097046e-01 -1.885312348604202271e-01 -8.416282385587692261e-02 -1.657369583845138550e-01 3.559577092528343201e-02 2.550387382507324219e-01 -2.689122855663299561e-01 -2.964238822460174561e-01 2.311520129442214966e-01 1.967321038246154785e-01 2.901917099952697754e-01 2.004938423633575439e-01 -1.875503510236740112e-01 2.189188599586486816e-01 -9.768649935722351074e-02 -2.189086079597473145e-01 4.977837949991226196e-02 1.434172540903091431e-01 -1.725031435489654541e-01 1.889601349830627441e-02 -5.457803234457969666e-02 -2.095954418182373047e-01 1.874585598707199097e-01 1.240223739296197891e-02 2.266189828515052795e-02 2.573808729648590088e-01
1.147373691201210022e-01 -4.936063662171363831e-02 -4.486172273755073547e-02 5.713319405913352966e-02 -2.172950357198715210e-01 -2.852377109229564667e-02 9.847285598516464233e-02 1.032510921359062195e-01 -1.567920446395874023e-01 -4.348424077033996582e-02 1.924277991056442261e-01 1.688606441020965576e-01 -4.082533419132232666e-01 -6.923899799585342407e-02 2.947972714900970459e-02 -5.958438664674758911e-02 1.347070485353469849e-01 -5.140088871121406555e-02 -1.264567077159881592e-01 2.395891696214675903e-01 1.351835876703262329e-01 -3.522208333015441895e-01 -9.353592246770858765e-02 -1.934345066547393799e-02 -1.129407212138175964e-01 2.434106767177581787e-01 3.013431727886199951e-01 -2.803938984870910645e-01 1.846662461757659912e-01 1.162873581051826477e-01 -1.158965378999710083e-02 3.286356627941131592e-01
1.584009677171707153e-01 -2.519044093787670135e-02 -9.461773186922073364e-02 -2.292335778474807739e-01 -5.026006698608398438e-02 -3.229510411620140076e-02 5.305258184671401978e-02 -2.583798766136169434e-01 -1.529358923435211182e-01 -1.447466015815734863e-01 1.918601393699645996e-01 8.499771356582641602e-02 -2.172579318284988403e-01 -2.707579731941223145e-01 2.540719509124755859e-01 -1.825718730688095093e-01 2.266238480806350708e-01 2.325448244810104370e-01 -2.254259586334228516e-01 1.995429843664169312e-01 2.955718934535980225e-01 -9.581867605447769165e-02 -1.201741769909858704e-01 -2.215352952480316162e-01 -2.881612814962863922e-02 -3.793204203248023987e-02 2.569997683167457581e-03 -9.690330177545547485e-02 2.961713075637817383e-01 -6.692651659250259399e-02 -1.016497146338224411e-02 2.697383761405944824e-01
3.126755654811859131e-01 -3.595843613147735596e-01 -2.514521963894367218e-02 1.110942438244819641e-01 -1.297531649470329285e-02 1.054896861314773560e-01 1.061669737100601196e-01 -2.259627431631088257e-01 -3.348313868045806885e-01 1.850671917200088501e-01 1.183015331625938416e-01 -2.273450195789337158e-01 -3.191476464271545410e-01 -1.769784688949584961e-01 1.674760282039642334e-01 -4.375875741243362427e-02 1.227997094392776489e-01 1.481134742498397827e-01 -1.056195721030235291e-01 -2.572765648365020752e-01 -3.852469101548194885e-02 2.810115516185760498e-01 -1.173607483506202698e-01 -1.035860851407051086e-01 7.174099981784820557e-02 1.878430396318435669e-01 9.049916267395019531e-02 -1.359290331602096558e-01 4.973904043436050415e-02 1.221693083643913269e-01 8.398672193288803101e-02 -1.668854802846908569e-02
1.294023692607879639e-01 -2.510457038879394531e-01 -6.449987739324569702e-02 1.109754070639610291e-01 1.123264804482460022e-01 6.382255256175994873e-02 1.822908520698547363e-01 -1.095812171697616577e-01 -3.677421212196350098e-01 1.114572584629058838e-02 2.573905885219573975e-01 -2.714995145797729492e-01 -3.653808534145355225e-01 1.929821372032165527e-01 1.283390372991561890e-01 4.928124696016311646e-02 2.288317829370498657e-01 2.321006357669830322e-01 -4.086151719093322754e-02 -2.162782549858093262e-01 -4.382191970944404602e-02 8.026046678423881531e-03 -1.824896931648254395e-01 -4.591479152441024780e-02 8.966371417045593262e-02 3.114682622253894806e-02 1.427562981843948364e-01 -1.929879039525985718e-01 -1.243451796472072601e-02 1.592296510934829712e-01 2.892148792743682861e-01 9.485864639282226562e-02
8.032562583684921265e-02 -4.075247943401336670e-01 -1.257621347904205322e-01 3.228741288185119629e-01 -1.444975137710571289e-01 -1.181206665933132172e-02 9.775048494338989258e-02 -1.022575050592422485e-01 -3.587020095437765121e-03 5.043895170092582703e-02 9.926046431064605713e-02 2.063378542661666870e-01 -4.632991254329681396e-01 -4.646153375506401062e-02 1.996471732854843140e-01 1.332820206880569458e-01 1.924750953912734985e-01 6.478406488895416260e-02 -4.290599003434181213e-02 4.540852457284927368e-02 5.361022893339395523e-03 -1.950744092464447021e-01 1.963415741920471191e-02 6.513486057519912720e-02 -2.630598545074462891e-01 5.303909629583358765e-02 -6.231985613703727722e-02 8.340413123369216919e-02 1.377851068973541260e-01 2.803064286708831787e-01 2.514405548572540283e-01 7.398788630962371826e-02
-1.705955117940902710e-01 1.261417195200920105e-02 2.691878937184810638e-02 -1.696261763572692871e-01 5.710641294717788696e-02 -8.401477336883544922e-02 8.066064119338989258e-02 -3.316211104393005371e-01 -2.226766794919967651e-01 1.492517292499542236e-01 -1.063033863902091980e-01 -1.425882875919342041e-01 -4.619629085063934326e-01 -2.074600160121917725e-01 2.358129024505615234e-01 -1.175673231482505798e-01 1.577149182558059692e-01 -5.398372188210487366e-02 1.856447309255599976e-01 -5.105483531951904297e-02 -8.418823778629302979e-02 -5.029230937361717224e-02 -3.654885888099670410e-01 -1.634062379598617554e-01 -7.549221813678741455e-02 1.268398463726043701e-01 1.236130855977535248e-02 -3.525324910879135132e-02 2.064235806465148926e-01 -1.452883481979370117e-01 2.271993309259414673e-01 1.085769757628440857e-01
3.378582000732421875e-02 -2.641541659832000732e-01 2.310742391273379326e-03 1.800428926944732666e-01 1.498151868581771851e-01 4.671494662761688232e-01 8.921732008457183838e-02 -2.094674669206142426e-02 1.246505323797464371e-02 -9.216364473104476929e-02 2.196032851934432983e-01 1.344752013683319092e-01 -2.666850686073303223e-01 -7.327274885028600693e-03 -1.116624623537063599e-01 2.247667759656906128e-01 3.251881003379821777e-01 -8.583319932222366333e-02 7.257964462041854858e-02 -7.010856270790100098e-02 7.190017402172088623e-02 -2.505636215209960938e-01 -3.381913006305694580e-01 1.063168272376060486e-01 -6.799791008234024048e-02 9.398198127746582031e-02 -1.607310175895690918e-01 1.657718569040298462e-01 7.304310798645019531e-02 2.120059430599212646e-01 1.047003827989101410e-02 6.616761535406112671e-02
-5.808234214782714844e-02 -8.792819827795028687e-02 1.909604296088218689e-02 -1.117926761507987976e-01 -2.983801960945129395e-01 1.457431018352508545e-01 6.688740104436874390e-02 -2.792450487613677979e-01 -2.102260142564773560e-01 -2.769715487957000732e-01 2.329477518796920776e-01 1.347671151161193848e-01 -1.733411662280559540e-02 -1.707444787025451660e-01 4.066833760589361191e-03 -4.288500547409057617e-02 3.305938243865966797e-01 2.035828530788421631e-01 -3.931543231010437012e-01 -2.730458080768585205e-01 -1.301000639796257019e-02 -1.646436750888824463e-02 -8.500323444604873657e-02 -2.708053886890411377e-01 -7.948730140924453735e-02 1.432569026947021484e-01 -3.757536038756370544e-02 -9.272160939872264862e-03 8.007358014583587646e-02 -2.192041873931884766e-01 9.882562607526779175e-02 -7.234018296003341675e-02
-3.531416505575180054e-02 6.802199780941009521e-02 1.281044930219650269e-01 -5.423836782574653625e-02 -5.762714426964521408e-03 -2.118048630654811859e-02 1.323007494211196899e-01 -1.690544188022613525e-02 -1.209206953644752502e-01 3.269380703568458557e-02 6.249556690454483032e-02 3.362276256084442139e-01 -4.382276535034179688e-01 -1.868693828582763672e-01 -9.986543655395507812e-02 2.096427679061889648e-01 2.938501834869384766e-01 9.520957618951797485e-02 -3.018742203712463379e-01 -1.034874767065048218e-01 1.415011659264564514e-02 1.110694333910942078e-01 -1.411902010440826416e-01 -9.937214106321334839e-02 7.644772529602050781e-02 -7.574255019426345825e-02 -8.762114495038986206e-02 -1.904281675815582275e-01 1.047541499137878418e-01 4.061608314514160156e-01 -1.021002419292926788e-02 2.679693400859832764e-01
-1.814645975828170776e-01 -2.792998552322387695e-01 -1.793213374912738800e-02 -6.955191493034362793e-02 -7.913099229335784912e-02 -5.663863942027091980e-02 2.493021339178085327e-01 -1.003226786851882935e-01 -1.561744064092636108e-01 7.957973331212997437e-02 1.857771575450897217e-01 1.319846063852310181e-01 -1.947688013315200806e-01 -1.921685934066772461e-01 6.455637514591217041e-02 -1.856359466910362244e-02 8.492109179496765137e-02 -3.985232114791870117e-02 -1.244120672345161438e-01 1.212648749351501465e-01 2.244463264942169189e-01 3.720859065651893616e-02 -3.130543529987335205e-01 5.468327924609184265e-02 -1.108371317386627197e-01 2.838902175426483154e-01 1.835221052169799805e-02 -3.173152208328247070e-01 1.767426133155822754e-01 5.033749341964721680e-02 2.870150208473205566e-01 3.720136284828186035e-01
2.099169492721557617e-01 -3.672001957893371582e-01 -4.416936542838811874e-03 -1.845558546483516693e-02 1.444257646799087524e-01 -6.139690056443214417e-02 1.473420858383178711e-01 -2.395730167627334595e-01 -1.111478134989738464e-01 -1.272722631692886353e-01 5.725902318954467773e-02 -2.364081293344497681e-01 -2.072867155075073242e-01 1.617419868707656860e-01 2.243508845567703247e-01 1.635699272155761719e-01 2.073473483324050903e-01 -1.061560120433568954e-02 -1.011811941862106323e-01 6.787569820880889893e-02 -8.896758779883384705e-03 -1.524945944547653198e-01 -1.622472405433654785e-01 -3.155467212200164795e-01 6.525678932666778564e-02 2.904592454433441162e-01 9.926617890596389771e-02 -3.227450847625732422e-01 7.062480598688125610e-02 1.426898688077926636e-01 1.275185793638229370e-01 1.778732985258102417e-01
1.954658776521682739e-01 -1.399022191762924194e-01 2.098334133625030518e-01 6.720836460590362549e-02 7.741548120975494385e-02 1.030715461820363998e-02 1.667317748069763184e-01 3.079468151554465294e-03 -3.832014799118041992e-01 1.269911378622055054e-01 1.464726924896240234e-01 1.999171227216720581e-01 -1.547826081514358521e-01 -2.284519560635089874e-02 -3.200834989547729492e-01 2.000350505113601685e-01 7.626099884510040283e-02 -2.626753784716129303e-02 -2.487639039754867554e-01 4.541091993451118469e-02 -6.210150662809610367e-03 -3.405488431453704834e-01 -1.054424867033958435e-01 -1.772816032171249390e-01 -1.750830262899398804e-01 5.755720660090446472e-02 1.689375489950180054e-01 -3.340626955032348633e-01 1.405190974473953247e-01 1.655503511428833008e-01 1.290858238935470581e-01 -3.868078812956809998e-02
3.166323602199554443e-01 -1.490216255187988281e-01 9.643639624118804932e-02 1.485980600118637085e-01 -1.385433524847030640e-01 5.685263499617576599e-02 3.085895776748657227e-01 -1.839774250984191895e-01 -3.510582074522972107e-02 7.280131429433822632e-02 2.070992812514305115e-02 8.959942311048507690e-02 -2.965392172336578369e-01 -3.257160782814025879e-01 7.893897593021392822e-02 1.048237457871437073e-01 1.626881808042526245e-01 -9.231887012720108032e-02 -1.544318795204162598e-01 -2.352516651153564453e-01 4.218023270368576050e-02 -9.702695906162261963e-02 -5.077245458960533142e-02 5.138836428523063660e-02 2.948225103318691254e-02 7.049430906772613525e-02 1.556176692247390747e-01 -1.212540939450263977e-01 2.592845261096954346e-01 -3.525914847850799561e-01 -1.799418926239013672e-01 2.629392743110656738e-01
-9.644326567649841309e-02 -2.912127375602722168e-01 4.113699123263359070e-02 8.209863305091857910e-02 -6.608039885759353638e-02 2.335206717252731323e-01 1.597433388233184814e-01 8.557313121855258942e-03 -1.239143237471580505e-01 -9.851635247468948364e-02 2.450429052114486694e-01 -1.750084310770034790e-01 -3.499155342578887939e-01 -1.306208223104476929e-01 -3.533494845032691956e-02 1.848774105310440063e-01 3.305741548538208008e-01 -2.285062223672866821e-01 2.764789462089538574e-01 -9.696815162897109985e-02 -1.102538481354713440e-01 -3.086116611957550049e-01 -2.408221065998077393e-01 6.784937530755996704e-02 -4.056811705231666565e-02 4.212342202663421631e-02 -5.488642305135726929e-02 8.019488304853439331e-02 7.993345707654953003e-02 1.785636693239212036e-01 2.298662364482879639e-01 3.156420215964317322e-02
2.980202436447143555e-01 -9.796681255102157593e-02 2.087941616773605347e-01 -1.879936754703521729e-01 1.128420382738113403e-01 1.991020739078521729e-01 1.809714362025260925e-02 -6.437587738037109375e-02 -2.696303725242614746e-01 -2.053168788552284241e-02 -3.090663813054561615e-02 1.853813976049423218e-01 -4.030905663967132568e-01 -3.624051511287689209e-01 1.564149372279644012e-02 7.949186861515045166e-02 1.667920649051666260e-01 -2.086234837770462036e-02 1.154867783188819885e-01 -2.169924527406692505e-01 1.312659494578838348e-02 -3.509351015090942383e-01 8.678629249334335327e-02 -1.460173428058624268e-01 2.137115597724914551e-02 1.553952693939208984e-02 4.100463166832923889e-02 -2.204739898443222046e-01 2.351533025503158569e-01 -7.723817974328994751e-02 -5.846755579113960266e-02 2.117334678769111633e-02
-2.521323040127754211e-02 -3.407932817935943604e-01 -1.153296604752540588e-01 2.118684798479080200e-01 -9.174080938100814819e-02 2.646693587303161621e-01 -3.218085737898945808e-03 -2.794135212898254395e-01 9.548004716634750366e-02 1.536559313535690308e-02 -2.650358527898788452e-02 6.443228572607040405e-02 -4.046773910522460938e-01 -9.242419153451919556e-02 4.564547911286354065e-02 1.648031324148178101e-01 -4.969707131385803223e-02 1.800654679536819458e-01 -3.598938584327697754e-01 -1.539633516222238541e-02 1.188040599226951599e-01 -2.130168080329895020e-01 -2.253881096839904785e-01 -6.210243701934814453e-02 -5.149230826646089554e-03 1.101806759834289551e-01 1.642734259366989136e-01 7.988069951534271240e-02 -2.466174028813838959e-02 -6.408970057964324951e-02 1.007865518331527710e-01 3.369315266609191895e-01
1.366546750068664551e-01 -2.198124229907989502e-01 7.545710075646638870e-03 1.754241436719894409e-01 -3.827273100614547729e-02 3.875356316566467285e-01 1.618178486824035645e-01 -1.840591430664062500e-02 -2.747043371200561523e-01 1.168458908796310425e-01 2.943988144397735596e-02 -4.662789031863212585e-02 -1.666459143161773682e-01 -2.298718392848968506e-01 -1.206654012203216553e-01 2.313131242990493774e-01 1.042590737342834473e-01 -4.160448536276817322e-02 3.712385892868041992e-02 8.165677636861801147e-02 -5.230854824185371399e-02 -4.034005999565124512e-01 -1.557666063308715820e-01 -1.029249057173728943e-01 1.902219653129577637e-01 -1.080574169754981995e-01 -1.098735556006431580e-01 -2.440816462039947510e-01 2.878237701952457428e-02 6.332467496395111084e-02 3.711881041526794434e-01 -8.416263386607170105e-03
2.365806102752685547e-01 5.372595787048339844e-02 -1.049861591309309006e-02 -1.139267235994338989e-01 5.612869933247566223e-02 7.229333370923995972e-02 1.118920519948005676e-01 -2.017566114664077759e-01 -2.838974595069885254e-01 -5.771896243095397949e-02 2.468899823725223541e-02 -1.047191619873046875e-01 -4.174690544605255127e-01 1.503934860229492188e-01 -2.881462313234806061e-02 2.450921833515167236e-01 -2.207793593406677246e-01 -2.027024030685424805e-01 -1.505627334117889404e-01 -1.140020713210105896e-01 -9.433697909116744995e-02 -2.441023737192153931e-01 -2.426411211490631104e-01 -2.075883448123931885e-01 -1.985052078962326050e-01 7.948550395667552948e-03 -8.904607594013214111e-02 -3.241094350814819336e-01 2.312184572219848633e-01 1.025688424706459045e-01 1.601552776992321014e-02 -2.267932333052158356e-02
1.230643987655639648e-01 -2.563301920890808105e-01 2.811628282070159912e-01 -5.340868234634399414e-02 2.814087085425853729e-02 1.582494378089904785e-01 -1.665311604738235474e-01 -9.749236702919006348e-02 -1.789855770766735077e-03 5.002832040190696716e-02 3.287721574306488037e-01 2.609299719333648682e-01 -2.532189786434173584e-01 9.799287654459476471e-03 -2.177836298942565918e-01 -1.388913840055465698e-01 1.055443659424781799e-01 -2.530124736949801445e-03 -1.582256257534027100e-01 -2.324492633342742920e-01 -3.462586104869842529e-01 -2.762331962585449219e-01 -2.063231468200683594e-01 -1.836511790752410889e-01 -1.474383566528558731e-02 2.421948015689849854e-01 5.668676644563674927e-02 -4.155230149626731873e-02 1.724001318216323853e-01 -4.350278154015541077e-02 -6.901047378778457642e-02 4.063710197806358337e-02
-2.270303666591644287e-01 -3.816648721694946289e-01 6.573766469955444336e-02 -8.370541036128997803e-02 -1.477745175361633301e-01 6.670947372913360596e-02 -5.906775221228599548e-02 -2.813723087310791016e-01 5.892198067158460617e-03 -7.270462065935134888e-02 -3.656081482768058777e-02 -9.498240798711776733e-02 -3.276719748973846436e-01 -9.083874523639678955e-02 1.446173787117004395e-01 3.178173303604125977e-01 -2.511201798915863037e-02 1.845896840095520020e-01 -2.355320155620574951e-01 -5.949683859944343567e-02 5.066323652863502502e-02 1.735902950167655945e-02 -1.194868832826614380e-01 -4.355106502771377563e-02 -2.657340168952941895e-01 1.838784813880920410e-01 -1.320189833641052246e-01 -6.986525654792785645e-02 2.493127882480621338e-01 2.492102561518549919e-03 3.370581269264221191e-01 1.184237077832221985e-01
-2.449660003185272217e-01 -4.530059695243835449e-01 -8.447138965129852295e-02 1.955267041921615601e-01 -3.183810040354728699e-02 -6.942394189536571503e-03 2.916077375411987305e-01 -1.472135782241821289e-01 -1.033779159188270569e-01 -1.063933148980140686e-01 -8.641831576824188232e-03 1.430168449878692627e-01 -4.201750755310058594e-01 1.188814491033554077e-01 -7.355422247201204300e-03 6.827276200056076050e-02 2.001260817050933838e-01 1.059716194868087769e-01 4.130692034959793091e-02 8.086380362510681152e-02 1.213659346103668213e-01 -2.918847799301147461e-01 -2.869884250685572624e-03 -1.135366335511207581e-01 -1.720350682735443115e-01 1.585050970315933228e-01 2.338958680629730225e-01 6.993886083364486694e-02 1.261998154222965240e-02 6.985701620578765869e-02 1.668683737516403198e-01 -1.554294228553771973e-01
-4.564990289509296417e-03 -4.668028652667999268e-01 2.317978292703628540e-01 -5.387518182396888733e-02 -1.313848644495010376e-01 1.404867172241210938e-01 1.689566373825073242e-01 -6.690710783004760742e-03 -1.468444466590881348e-01 -1.354949623346328735e-01 3.043057918548583984e-01 1.296938955783843994e-01 7.193094491958618164e-02 -1.747855544090270996e-01 6.659331917762756348e-02 1.903668791055679321e-02 1.952141076326370239e-01 1.000731959939002991e-01 -1.132084242999553680e-02 -5.007859691977500916e-02 3.627902641892433167e-02 1.267287600785493851e-02 -1.052687391638755798e-01 -3.657854795455932617e-01 -2.492378801107406616e-01 -2.247324734926223755e-01 -1.272604912519454956e-01 -5.572621524333953857e-02 3.427046239376068115e-01 -1.035423502326011658e-01 -9.666289389133453369e-02 -5.859649553894996643e-02
-1.429037898778915405e-01 -1.786434054374694824e-01 -3.569290414452552795e-02 -7.871321588754653931e-02 -1.541500631719827652e-02 -4.135284945368766785e-02 -6.509291380643844604e-02 -2.001393735408782959e-01 8.249665796756744385e-02 -7.155790179967880249e-02 8.901529014110565186e-02 8.881799876689910889e-02 8.665041998028755188e-03 -2.696354128420352936e-02 1.509683132171630859e-01 9.770536422729492188e-02 4.091105461120605469e-01 2.681612968444824219e-01 -3.203183114528656006e-01 3.277481198310852051e-01 -1.841779202222824097e-01 -1.621553003787994385e-01 -1.248545125126838684e-01 -7.438449561595916748e-02 8.405552804470062256e-02 7.440268993377685547e-02 1.297072768211364746e-01 -2.448398023843765259e-01 4.000689387321472168e-01 -9.847719967365264893e-02 1.353230178356170654e-01 1.581054031848907471e-01
-1.426610350608825684e-01 -6.715195253491401672e-03 2.860888466238975525e-02 -3.147195875644683838e-01 2.016862183809280396e-01 5.705380439758300781e-02 2.545855641365051270e-01 -3.267767131328582764e-01 1.058296039700508118e-01 1.173583343625068665e-01 4.293402656912803650e-02 -3.713054209947586060e-02 -2.554300427436828613e-01 5.341322720050811768e-02 2.284110933542251587e-01 -6.380272656679153442e-02 1.905628144741058350e-01 -6.531117856502532959e-02 -1.193187907338142395e-01 -2.899317741394042969e-01 -5.706007359549403191e-04 -3.057846128940582275e-01 -3.309217691421508789e-01 -9.089740365743637085e-02 -2.011906653642654419e-01 2.280858159065246582e-01 9.001181274652481079e-02 6.560103595256805420e-02 1.666392683982849121e-01 -1.362044960260391235e-01 1.013536751270294189e-01 4.388167057186365128e-03
-1.234729960560798645e-01 -1.656208038330078125e-01 4.471391811966896057e-02 1.240703016519546509e-01 2.074876055121421814e-02 -1.277476996183395386e-01 2.797982990741729736e-01 1.275418102741241455e-01 1.617437452077865601e-01 -3.556103631854057312e-02 -2.194175869226455688e-02 1.383316423743963242e-02 -2.794558405876159668e-01 1.247048303484916687e-01 2.903615683317184448e-02 4.534734040498733521e-02 1.542352437973022461e-01 1.609800159931182861e-01 -2.869015932083129883e-01 2.103749364614486694e-01 4.986156150698661804e-02 -3.702537417411804199e-01 -2.767057716846466064e-01 -2.370441704988479614e-01 -1.996378749608993530e-01 1.568595767021179199e-01 2.507680654525756836e-02 -1.211838051676750183e-01 2.780840396881103516e-01 2.767814695835113525e-01 1.469955891370773315e-01 7.634254638105630875e-03
-4.759970679879188538e-02 -3.451781272888183594e-01 -1.165311336517333984e-01 -1.437733769416809082e-01 2.002201676368713379e-01 1.265313923358917236e-01 -1.560295820236206055e-01 1.219030916690826416e-01 -3.118323981761932373e-01 2.614741921424865723e-01 2.902014367282390594e-02 -3.470892459154129028e-02 -1.355900615453720093e-01 -1.959473043680191040e-01 -2.166329473257064819e-01 1.392650455236434937e-01 9.499318152666091919e-02 5.016569420695304871e-02 -2.913847565650939941e-01 -1.255667582154273987e-02 -2.384202629327774048e-01 -4.044194519519805908e-01 -1.154867932200431824e-01 -1.053228899836540222e-01 7.245210558176040649e-02 2.423260062932968140e-01 -7.772847544401884079e-03 -1.429206132888793945e-01 9.148920327425003052e-02 -1.056248843669891357e-01 1.040984839200973511e-01 -4.493226110935211182e-02
1.320728510618209839e-01 -6.208177283406257629e-02 6.227766163647174835e-03 9.749594330787658691e-02 -9.789191186428070068e-02 -1.274960339069366455e-01 2.240853011608123779e-01 -1.054211705923080444e-01 1.090229675173759460e-01 -1.744071543216705322e-01 1.709561794996261597e-01 1.346724331378936768e-01 -2.710991203784942627e-01 -4.875624924898147583e-02 -6.308555603027343750e-02 2.677602469921112061e-01 8.719815313816070557e-02 2.288924753665924072e-01 -3.611741065979003906e-01 2.256724238395690918e-01 8.873127400875091553e-02 -2.765404582023620605e-01 -2.707810699939727783e-01 -1.166685745120048523e-01 -1.919388957321643829e-02 7.435461878776550293e-02 1.373498141765594482e-01 -5.991689488291740417e-02 1.942436397075653076e-01 2.391876429319381714e-01 1.314017623662948608e-01 2.959174215793609619e-01
-4.065355286002159119e-02 3.470218181610107422e-02 1.143206506967544556e-01 7.156510651111602783e-02 -2.558942325413227081e-02 7.213642448186874390e-02 1.929496526718139648e-01 1.233153566718101501e-01 -1.024784669280052185e-01 2.010230720043182373e-01 2.961104214191436768e-01 1.632036119699478149e-01 -3.080886006355285645e-01 4.852635785937309265e-02 -1.037385612726211548e-01 4.793645739555358887e-01 1.731576323509216309e-01 4.777937009930610657e-02 -2.332140058279037476e-01 3.398144245147705078e-02 -1.394714117050170898e-01 -9.816468507051467896e-02 -9.788376837968826294e-02 -2.174943238496780396e-01 5.824592430144548416e-03 1.071045398712158203e-01 -8.540433831512928009e-03 -4.651370644569396973e-01 8.355028182268142700e-02 7.643418759107589722e-02 2.704402990639209747e-02 -4.832113906741142273e-02
2.367136478424072266e-01 -1.863272339105606079e-01 -5.325572937726974487e-02 8.281279355287551880e-02 1.496864557266235352e-01 2.000553458929061890e-01 1.078800484538078308e-01 -1.114536598324775696e-01 -2.059658616781234741e-01 -1.282656285911798477e-02 2.767093479633331299e-01 -2.566830217838287354e-01 -1.948047429323196411e-01 1.318080723285675049e-01 2.510305345058441162e-01 1.093062758445739746e-01 2.867352664470672607e-01 1.032974198460578918e-01 -1.226682886481285095e-01 -2.601140439510345459e-01 1.597737967967987061e-01 3.113470412790775299e-02 -2.360671907663345337e-01 -2.236886024475097656e-01 -4.939207341521978378e-03 2.763824462890625000e-01 2.199260592460632324e-01 -9.791360050439834595e-02 5.691116675734519958e-02 1.842893511056900024e-01 2.888475358486175537e-02 1.322189420461654663e-01
2.049586176872253418e-01 -1.196225658059120178e-01 1.376614868640899658e-01 -5.555597320199012756e-02 -8.071588724851608276e-02 2.107143700122833252e-01 4.046567156910896301e-02 2.342351712286472321e-02 -5.921559873968362808e-03 7.576936483383178711e-02 2.336990684270858765e-01 3.321626782417297363e-01 -2.111402004957199097e-01 -7.607008516788482666e-02 -6.476589292287826538e-02 -7.591725885868072510e-02 6.331599503755569458e-02 -7.717942446470260620e-02 -2.309598773717880249e-01 -2.402196526527404785e-01 -2.954242527484893799e-01 -3.022591471672058105e-01 -2.916579842567443848e-01 -2.632081806659698486e-01 -1.265946626663208008e-01 2.659509181976318359e-01 1.578238904476165771e-01 5.045121535658836365e-02 2.286522388458251953e-01 -1.022014841437339783e-01 5.571592971682548523e-02 5.883550271391868591e-02
-4.602921381592750549e-02 -5.563524365425109863e-01 7.398966699838638306e-03 -1.126523986458778381e-01 -2.956769894808530807e-03 1.617960482835769653e-01 1.370648480951786041e-02 -1.310965269804000854e-01 -3.630702570080757141e-02 -1.254746019840240479e-01 5.953228846192359924e-02 1.448171734809875488e-01 -2.394735068082809448e-01 1.898966580629348755e-01 -1.616986393928527832e-01 -1.549665331840515137e-01 1.935982108116149902e-01 3.143162652850151062e-02 -3.377692997455596924e-01 -5.177575349807739258e-02 -2.682967483997344971e-01 -3.632601797580718994e-01 -7.833838462829589844e-02 1.708815246820449829e-01 -5.366723239421844482e-02 -9.949138015508651733e-02 -1.637259274721145630e-01 4.352368414402008057e-02 -3.219609707593917847e-02 -4.077693447470664978e-02 6.980272009968757629e-03 9.031476825475692749e-02
1.057049538940191269e-02 -1.914239525794982910e-01 1.821604222059249878e-01 1.251356955617666245e-02 1.356344521045684814e-01 8.005426079034805298e-02 8.923652023077011108e-02 7.213632762432098389e-02 -3.944720327854156494e-01 2.206761986017227173e-01 1.582058966159820557e-01 1.561584472656250000e-01 -1.462653279304504395e-01 -1.171089857816696167e-01 -2.821923792362213135e-01 -2.315289154648780823e-02 2.094617933034896851e-01 9.171754121780395508e-02 -2.701007723808288574e-01 -9.947649389505386353e-02 -1.435751020908355713e-01 -3.837686181068420410e-01 -3.301279246807098389e-02 -1.171576380729675293e-01 -8.674632757902145386e-02 3.061520457267761230e-01 -1.218766719102859497e-02 -2.612254023551940918e-01 -3.917481750249862671e-02 -5.906542390584945679e-02 1.675609201192855835e-01 -4.848983883857727051e-02
5.012566968798637390e-02 -1.096304412931203842e-02 1.742506772279739380e-01 -5.858641117811203003e-02 1.001387313008308411e-01 1.491464376449584961e-01 1.028979644179344177e-01 -1.120193228125572205e-01 -1.881510317325592041e-01 1.806557476520538330e-01 2.521959841251373291e-01 -1.202146187424659729e-01 -1.789434999227523804e-01 -2.111093103885650635e-01 -4.275810718536376953e-02 1.232413426041603088e-01 3.821512758731842041e-01 -1.887564919888973236e-02 -3.358654677867889404e-01 -2.168503254652023315e-01 -4.101860523223876953e-02 -2.705279886722564697e-01 1.782080233097076416e-01 2.897061109542846680e-01 -3.441244959831237793e-01 -1.066797897219657898e-01 -8.184258639812469482e-02 -1.138462275266647339e-01 -3.643988817930221558e-02 1.175366416573524475e-01 -3.311756625771522522e-02 7.736031711101531982e-02
2.527327239513397217e-01 -1.605669856071472168e-01 -1.220237687230110168e-01 -1.037659570574760437e-01 2.289343439042568207e-02 1.579672992229461670e-01 6.714566797018051147e-02 -3.150412812829017639e-02 -3.170923292636871338e-01 2.881776690483093262e-01 2.309212535619735718e-01 -6.976573169231414795e-02 -3.903888761997222900e-01 -4.540027678012847900e-02 -1.779411882162094116e-01 -4.489179328083992004e-02 3.853071108460426331e-02 -9.672081097960472107e-03 8.624969050288200378e-03 -3.854818344116210938e-01 -1.464349925518035889e-01 6.049279496073722839e-02 -2.377196401357650757e-01 8.385771512985229492e-02 7.745236158370971680e-02 -4.146054387092590332e-02 6.727338582277297974e-02 -3.310563564300537109e-01 1.318854987621307373e-01 -1.285666823387145996e-01 1.553012132644653320e-01 7.072344422340393066e-02
3.550626635551452637e-01 -3.562157452106475830e-01 8.647550642490386963e-02 -2.973757870495319366e-02 2.949361689388751984e-02 2.705930359661579132e-02 -4.855417087674140930e-02 -1.152061372995376587e-01 -2.236700356006622314e-01 2.366468124091625214e-02 4.389670491218566895e-01 2.019766122102737427e-01 -1.910497695207595825e-01 1.604108698666095734e-02 -6.143856048583984375e-02 1.217903047800064087e-01 -1.974589526653289795e-01 1.420856118202209473e-01 -3.568724393844604492e-01 -1.416364461183547974e-01 -2.277238527312874794e-03 -2.890050970017910004e-02 -2.204378843307495117e-01 -2.510344423353672028e-02 -5.638340860605239868e-02 2.324917614459991455e-01 -2.350356057286262512e-02 -4.237443581223487854e-02 -6.061718240380287170e-02 -7.026947289705276489e-02 2.356344908475875854e-01 -4.038127884268760681e-02
1.403574943542480469e-01 -2.273297607898712158e-01 8.999392390251159668e-02 -2.021595537662506104e-01 5.281830951571464539e-02 2.979589104652404785e-01 -5.015712976455688477e-02 3.528697416186332703e-02 -6.113941967487335205e-02 4.022780433297157288e-02 -1.042572483420372009e-01 -1.308003216981887817e-01 -2.708981335163116455e-01 -2.091401815414428711e-01 4.822519049048423767e-02 -2.444363385438919067e-01 2.281619161367416382e-01 2.809503078460693359e-01 -1.020725369453430176e-01 -6.540559977293014526e-02 2.134808152914047241e-01 -9.376565366983413696e-02 5.237308144569396973e-02 -7.271800190210342407e-02 -2.084866911172866821e-01 3.327410519123077393e-01 5.230745300650596619e-02 1.397357285022735596e-01 4.047048389911651611e-01 -1.873730495572090149e-02 1.377283930778503418e-01 -6.443984806537628174e-02
-1.268917173147201538e-01 -1.661313772201538086e-01 2.357651144266128540e-01 3.454464673995971680e-02 -1.568053266964852810e-03 -1.012829542160034180e-01 5.713229626417160034e-02 -1.582157164812088013e-01 -3.085050284862518311e-01 -2.208957374095916748e-01 2.388594448566436768e-01 1.656132377684116364e-02 -6.414874643087387085e-02 -2.724829912185668945e-01 1.484677046537399292e-01 1.410146802663803101e-01 2.382530122995376587e-01 1.773585230112075806e-01 -3.662563562393188477e-01 1.987661868333816528e-01 1.106389611959457397e-02 -5.509718880057334900e-02 7.284200191497802734e-02 -2.962785661220550537e-01 -1.841543763875961304e-01 -1.244599446654319763e-01 6.908773630857467651e-02 1.126079112291336060e-01 2.112466543912887573e-01 -1.422931849956512451e-01 2.223809510469436646e-01 -8.668542839586734772e-03
4.286378920078277588e-01 -1.228215619921684265e-01 8.395530283451080322e-02 -1.384649425745010376e-01 2.634216547012329102e-01 6.514358520507812500e-02 -1.303414702415466309e-01 7.088673114776611328e-02 -3.764802217483520508e-01 -1.873452961444854736e-01 1.769759654998779297e-01 6.232747435569763184e-02 -2.934799492359161377e-01 -3.248105049133300781e-01 -1.342865228652954102e-01 1.030155643820762634e-01 1.518165320158004761e-01 -7.431228179484605789e-03 -3.900070115923881531e-02 1.105658262968063354e-01 5.995694920420646667e-02 -2.148346304893493652e-01 -7.086428254842758179e-02 -2.278028279542922974e-01 -1.491066366434097290e-01 1.727892458438873291e-01 -7.038497924804687500e-02 -1.303603053092956543e-01 4.426225647330284119e-02 1.522749364376068115e-01 -6.508614867925643921e-02 7.945568300783634186e-03
2.687404453754425049e-01 -1.604154258966445923e-01 7.433833181858062744e-02 1.539763659238815308e-01 -1.356740146875381470e-01 -4.474199935793876648e-02 7.783348113298416138e-02 -4.606122523546218872e-02 -1.843950301408767700e-01 1.888877004384994507e-01 4.605478048324584961e-02 -3.004665374755859375e-01 -4.436006247997283936e-01 -6.510603427886962891e-02 3.106049299240112305e-01 9.311417117714881897e-03 1.253924667835235596e-01 2.582375109195709229e-01 -3.100686073303222656e-01 -1.000038683414459229e-01 -8.062671124935150146e-02 3.967355936765670776e-02 1.058485954999923706e-01 -1.721089035272598267e-01 1.320406096056103706e-03 8.263362199068069458e-02 -2.175907790660858154e-01 -8.046107739210128784e-02 1.536252051591873169e-01 6.322574615478515625e-02 2.336159348487854004e-01 -6.542431563138961792e-02
-1.922069489955902100e-01 -3.055353760719299316e-01 9.664549678564071655e-02 1.776845753192901611e-01 5.675455927848815918e-02 5.374470353126525879e-02 2.128407508134841919e-01 2.665082514286041260e-01 4.828028753399848938e-02 4.956129938364028931e-02 -1.593060977756977081e-02 2.455729246139526367e-01 -1.894766539335250854e-01 -3.237409889698028564e-02 9.192938357591629028e-02 -3.142805397510528564e-02 7.651698589324951172e-02 1.383487731218338013e-01 -9.435010701417922974e-02 1.604678481817245483e-01 5.609272047877311707e-02 -2.343791574239730835e-01 -4.394690990447998047e-01 -1.348840892314910889e-01 -3.592266440391540527e-01 1.307103037834167480e-01 5.374941392801702023e-04 -1.495765447616577148e-01 2.488652914762496948e-01 1.847977340221405029e-01 2.453068643808364868e-02 1.942477561533451080e-02
1.641145497560501099e-01 -2.791667282581329346e-01 -1.637146621942520142e-01 -1.481247842311859131e-01 2.666882574558258057e-01 2.391045391559600830e-01 1.497882138937711716e-02 1.905501820147037506e-02 -2.878182828426361084e-01 -2.885620668530464172e-02 -1.353436056524515152e-02 6.605317443609237671e-02 -3.312825039029121399e-02 -1.271116733551025391e-01 9.651126340031623840e-03 6.108905002474784851e-02 1.741259098052978516e-01 -4.348796606063842773e-02 -2.409721165895462036e-01 -1.774012446403503418e-01 1.509913150221109390e-02 -2.808221578598022461e-01 -1.963408738374710083e-01 -2.167404592037200928e-01 1.137345209717750549e-01 2.426905781030654907e-01 8.172813057899475098e-02 -4.677941501140594482e-01 3.888669982552528381e-02 -1.492284387350082397e-01 1.807337440550327301e-02 -1.979001238942146301e-02
1.476962119340896606e-01 -2.438401281833648682e-01 5.915934592485427856e-02 -6.019920855760574341e-02 -1.585204750299453735e-01 1.924160867929458618e-01 1.511933356523513794e-01 -7.900164276361465454e-02 -8.397284895181655884e-02 -5.876117572188377380e-02 3.175402581691741943e-01 2.960740327835083008e-01 -1.237499043345451355e-01 2.396356128156185150e-02 -9.428292512893676758e-02 -1.349564045667648315e-01 1.623780578374862671e-01 1.633285284042358398e-01 -4.692946970462799072e-01 -1.121110469102859497e-01 -1.138531952165067196e-03 -2.828935347497463226e-02 -1.619523391127586365e-03 -8.158581703901290894e-02 2.600759640336036682e-02 7.412206381559371948e-02 -9.746076911687850952e-02 -2.434808909893035889e-01 1.785732358694076538e-01 -1.960355341434478760e-01 4.769001156091690063e-02 -3.708229362964630127e-01
2.096637487411499023e-01 -2.047155052423477173e-01 8.091475814580917358e-02 1.322897672653198242e-01 2.170835807919502258e-02 4.077767431735992432e-01 2.515835464000701904e-01 5.012681707739830017e-02 -7.672123610973358154e-02 -1.325671076774597168e-01 1.209256350994110107e-01 -1.706924848258495331e-02 -3.028512597084045410e-01 -2.621943131089210510e-02 7.182367146015167236e-02 3.754272311925888062e-02 8.469914644956588745e-02 -6.329632550477981567e-02 8.580707758665084839e-02 7.052488625049591064e-02 9.462759643793106079e-02 -3.238770067691802979e-01 -3.183374404907226562e-01 1.190583482384681702e-01 -1.039580181241035461e-01 -2.910025604069232941e-02 2.518981229513883591e-03 1.758671253919601440e-01 2.942203581333160400e-01 3.040331900119781494e-01 2.005427628755569458e-01 7.406447827816009521e-02
8.477327227592468262e-02 -1.394702941179275513e-01 2.266125380992889404e-01 -5.151279270648956299e-02 4.155355319380760193e-02 1.877184957265853882e-01 -2.165328115224838257e-01 1.199309080839157104e-01 -1.515194475650787354e-01 -1.656513847410678864e-02 2.750413417816162109e-01 3.506245613098144531e-01 -3.106551766395568848e-01 -1.969918459653854370e-01 1.839041523635387421e-02 9.361466020345687866e-02 1.282480359077453613e-01 -3.330329060554504395e-02 -1.008926555514335632e-01 -1.641634255647659302e-01 -2.624029815196990967e-01 -2.706576883792877197e-01 -7.268412411212921143e-02 -1.752613633871078491e-01 -1.370880156755447388e-01 2.889830470085144043e-01 1.275765895843505859e-01 6.808488816022872925e-02 3.000036478042602539e-01 -4.954475164413452148e-02 5.706489831209182739e-02 5.623798444867134094e-02
-1.385212242603302002e-01 -2.142747044563293457e-01 1.056420132517814636e-01 3.737470507621765137e-02 1.247993335127830505e-01 7.508793473243713379e-02 -1.037054583430290222e-01 -1.641177237033843994e-01 -1.443267911672592163e-01 6.016193702816963196e-02 1.581650823354721069e-01 9.346026927232742310e-02 -4.748281538486480713e-01 -1.222676038742065430e-01 5.878966301679611206e-03 7.292392104864120483e-02 7.518902420997619629e-03 7.844307273626327515e-02 -2.559755444526672363e-01 -7.993904501199722290e-02 2.140405178070068359e-01 8.140350878238677979e-02 -2.100081443786621094e-01 2.177719771862030029e-01 -1.131144762039184570e-01 2.233461588621139526e-01 -6.350268423557281494e-02 2.426467649638652802e-02 1.669413745403289795e-01 -7.845615595579147339e-02 2.994340658187866211e-01 3.826191723346710205e-01
-1.828558743000030518e-01 -2.044358402490615845e-01 -1.533379703760147095e-01 -6.074021104723215103e-03 2.626677751541137695e-01 1.435927450656890869e-01 1.371378898620605469e-01 -4.867027979344129562e-03 9.279941767454147339e-02 3.137014806270599365e-02 -1.818519532680511475e-01 3.595511987805366516e-02 -2.988137900829315186e-01 -2.636045813560485840e-01 -5.393166467547416687e-02 1.414612829685211182e-01 1.940731406211853027e-01 2.386704534292221069e-01 -2.961005866527557373e-01 -2.183820903301239014e-01 1.409625113010406494e-01 -1.678594350814819336e-01 -1.585240364074707031e-01 -2.098131775856018066e-01 -7.307393010705709457e-03 -4.777661710977554321e-02 -2.170297056436538696e-01 1.208746284246444702e-01 2.873574495315551758e-01 1.954998224973678589e-01 -1.090768054127693176e-01 1.522734761238098145e-01
-2.019814215600490570e-02 -3.481819331645965576e-01 -5.454176664352416992e-02 -1.197624877095222473e-01 3.406952321529388428e-01 -1.616288907825946808e-03 1.136386692523956299e-01 -1.797039210796356201e-01 1.616246253252029419e-01 1.370356827974319458e-01 1.057207807898521423e-01 4.749341681599617004e-02 -2.866456210613250732e-01 -1.998941227793693542e-02 -1.379985213279724121e-01 -1.062289029359817505e-01 3.785438537597656250e-01 -9.119940549135208130e-02 -7.312758266925811768e-02 -4.489084705710411072e-03 2.966180145740509033e-01 1.099914014339447021e-01 -2.142577767372131348e-01 5.081702023744583130e-02 -2.227964252233505249e-01 3.965590521693229675e-02 6.736639142036437988e-02 -7.820416986942291260e-02 3.271235525608062744e-01 -1.059733480215072632e-01 1.038186475634574890e-01 1.791656166315078735e-01
2.793189883232116699e-01 -8.629509061574935913e-02 1.831044326536357403e-03 2.951930090785026550e-02 1.868404150009155273e-01 -1.292528957128524780e-01 1.817524246871471405e-02 -2.072688043117523193e-01 -3.635374307632446289e-01 2.671600878238677979e-01 2.445764392614364624e-01 -2.197405397891998291e-01 -1.710983663797378540e-01 -4.544164240360260010e-02 4.307355359196662903e-02 1.226323172450065613e-01 1.069151684641838074e-01 7.513760775327682495e-02 -1.889015436172485352e-01 3.796069649979472160e-03 -2.090445160865783691e-01 -9.631993621587753296e-02 -2.082732915878295898e-01 -3.970691561698913574e-02 1.061131656169891357e-01 3.002716898918151855e-01 -1.174672544002532959e-01 -3.408096134662628174e-01 1.543229967355728149e-01 6.121442466974258423e-02 1.874252259731292725e-01 1.187929511070251465e-01
2.603726983070373535e-01 -2.886564433574676514e-01 9.171856567263603210e-03 -1.291103288531303406e-02 1.326033771038055420e-01 -1.208664104342460632e-01 2.964639067649841309e-01 -2.582874596118927002e-01 -2.079832404851913452e-01 -1.244480907917022705e-01 4.145192727446556091e-02 -2.570442855358123779e-01 -1.823161989450454712e-01 2.615627460181713104e-02 2.520444691181182861e-01 3.158728778362274170e-01 1.382415890693664551e-01 5.103382840752601624e-02 -1.557765901088714600e-02 -3.925876691937446594e-02 -9.562049806118011475e-02 -1.325407326221466064e-01 -2.160687148571014404e-01 -2.141271531581878662e-01 5.206624045968055725e-02 1.389950215816497803e-01 1.344975829124450684e-01 -2.566789388656616211e-01 1.600524336099624634e-01 2.382297366857528687e-01 8.122558146715164185e-02 1.896328665316104889e-02
-6.513438373804092407e-02 -3.650770187377929688e-01 2.309996038675308228e-01 -2.791841328144073486e-01 -1.399910598993301392e-01 2.530349791049957275e-01 2.293307147920131683e-02 -1.454818546772003174e-01 -9.669878333806991577e-02 -3.239194452762603760e-01 6.779043376445770264e-02 -9.174937754869461060e-02 -3.493606150150299072e-01 -2.870813477784395218e-03 5.908614769577980042e-02 -3.217017054557800293e-01 3.121246211230754852e-02 8.392934501171112061e-02 -5.824202299118041992e-02 -9.122259914875030518e-02 -2.799227237701416016e-01 -4.441805928945541382e-02 -8.560241758823394775e-02 -1.653840094804763794e-01 -1.578517854213714600e-01 2.018539458513259888e-01 -9.730497002601623535e-02 -9.526450932025909424e-02 -9.632477164268493652e-02 -1.063792686909437180e-02 6.607892364263534546e-02 1.918827593326568604e-01
2.102657705545425415e-01 -2.432576417922973633e-01 2.098230570554733276e-01 -6.119707971811294556e-02 1.198679134249687195e-01 -1.382008101791143417e-02 2.769371122121810913e-02 8.015277981758117676e-02 -2.407035231590270996e-01 1.616177707910537720e-01 -3.062467090785503387e-02 -4.916023835539817810e-02 -1.485773622989654541e-01 -2.684870362281799316e-01 -3.162796497344970703e-01 -2.058265171945095062e-02 8.246151357889175415e-02 -1.451241075992584229e-01 -3.451060056686401367e-01 4.644037224352359772e-03 -8.163714408874511719e-02 -1.102310046553611755e-01 -3.252988159656524658e-01 -1.384684741497039795e-01 -7.177365571260452271e-02 3.164201229810714722e-02 2.299582064151763916e-01 -3.952290713787078857e-01 8.749876916408538818e-02 3.911568969488143921e-02 1.727598011493682861e-01 1.471049967221915722e-03
2.468022108078002930e-01 -3.591926991939544678e-01 1.489991843700408936e-01 2.280586957931518555e-01 2.414756417274475098e-01 -7.547968626022338867e-02 -1.247723121196031570e-02 -1.773576885461807251e-01 -4.366575777530670166e-01 -7.360081374645233154e-02 8.098070323467254639e-02 -3.105483576655387878e-02 -6.147480383515357971e-02 5.111573636531829834e-02 1.362884342670440674e-01 9.114283323287963867e-02 1.845955848693847656e-01 -7.665114104747772217e-02 -3.721751868724822998e-01 -1.347427219152450562e-01 -1.519700437784194946e-01 4.113574977964162827e-03 -1.855088323354721069e-01 9.732038713991641998e-03 1.295150606893002987e-03 1.080943495035171509e-01 -2.689201235771179199e-01 -2.013179361820220947e-01 1.065034791827201843e-01 2.253318438306450844e-03 -2.728705108165740967e-02 1.117556691169738770e-01
2.152722328901290894e-01 -4.136910289525985718e-02 4.027054645121097565e-03 4.334343597292900085e-02 -2.837101221084594727e-01 6.152250990271568298e-02 1.154645308852195740e-01 -1.258582770824432373e-01 -2.760089635848999023e-01 3.278395161032676697e-02 1.593499034643173218e-01 8.426035195589065552e-02 -1.094173938035964966e-01 6.556487642228603363e-03 -1.589249260723590851e-02 1.513877511024475098e-01 1.995247751474380493e-01 3.627546131610870361e-01 -2.238297313451766968e-01 -3.686309158802032471e-01 1.324556767940521240e-01 -4.699126631021499634e-02 -1.695636473596096039e-02 -2.820087671279907227e-01 -1.387217789888381958e-01 5.335646122694015503e-02 -2.612592875957489014e-01 -2.171618640422821045e-01 2.287637293338775635e-01 -1.698411256074905396e-01 -3.496581688523292542e-02 1.216646507382392883e-01
-5.739203467965126038e-02 -3.221649527549743652e-01 1.012891530990600586e-01 6.932349503040313721e-02 4.455014597624540329e-03 1.771251112222671509e-01 8.903035521507263184e-02 -3.948569595813751221e-01 -6.877506524324417114e-02 -4.926859959959983826e-02 5.641947686672210693e-02 9.246508032083511353e-02 -1.567823439836502075e-01 -1.451242268085479736e-01 1.424862742424011230e-01 7.735790312290191650e-02 2.197229117155075073e-02 -1.575792580842971802e-01 -2.655071616172790527e-01 -1.277759969234466553e-01 1.464449018239974976e-01 2.528545819222927094e-02 -7.373225688934326172e-02 -1.216364204883575439e-01 -6.541338749229907990e-03 1.473416984081268311e-01 8.626698702573776245e-02 -1.652420312166213989e-01 3.204971551895141602e-01 1.559376120567321777e-01 2.730604708194732666e-01 4.233816862106323242e-01
-8.540862053632736206e-02 -3.692275583744049072e-01 -1.398681662976741791e-02 -9.621999226510524750e-03 -6.329487264156341553e-02 1.011496931314468384e-01 2.143092751502990723e-01 -4.488633945584297180e-02 5.076622217893600464e-02 2.011228539049625397e-02 -3.883083909749984741e-02 -3.812253475189208984e-02 -2.064867764711380005e-01 -1.319000273942947388e-01 -6.677846610546112061e-02 6.345924735069274902e-02 5.057162418961524963e-02 7.208194583654403687e-02 -4.009681940078735352e-01 2.516702562570571899e-02 2.750432491302490234e-01 -1.359781771898269653e-01 -4.063759744167327881e-01 -5.646763369441032410e-02 5.202826485037803650e-02 1.006970480084419250e-01 2.923035323619842529e-01 -1.890996098518371582e-01 1.321245580911636353e-01 -1.637394875288009644e-01 1.512457579374313354e-01 2.943181395530700684e-01
1.340444684028625488e-01 -1.527597457170486450e-01 3.311236202716827393e-01 1.222677715122699738e-02 -1.598575413227081299e-01 -2.811188064515590668e-02 1.868153512477874756e-01 1.271063461899757385e-02 -1.438579410314559937e-01 1.820514202117919922e-01 -7.592549547553062439e-03 6.175214052200317383e-02 -3.812271356582641602e-01 -2.207480669021606445e-01 -1.493058055639266968e-01 1.179589554667472839e-01 1.155669568106532097e-03 -1.806667000055313110e-01 -1.984771490097045898e-01 -1.809398294426500797e-03 -1.228427886962890625e-01 -2.580738365650177002e-01 -1.886307746171951294e-01 -2.042217552661895752e-01 3.139547631144523621e-02 -3.073813766241073608e-02 2.342887371778488159e-01 -3.560987412929534912e-01 -1.038699522614479065e-01 2.565254457294940948e-02 1.704236716032028198e-01 2.106676995754241943e-01
-2.956050913780927658e-03 -1.133465990424156189e-01 1.178753376007080078e-01 6.281330436468124390e-02 8.732338435947895050e-03 3.827860578894615173e-02 7.118535786867141724e-02 -6.718008220195770264e-02 1.047373469918966293e-02 -1.807096153497695923e-01 2.286563962697982788e-01 -1.645906642079353333e-02 -2.742112874984741211e-01 -2.405374348163604736e-01 -9.096811711788177490e-02 -4.411126673221588135e-01 1.296793371438980103e-01 -2.928461879491806030e-02 -3.571432456374168396e-02 1.663738638162612915e-01 -1.733262091875076294e-01 -1.691532433032989502e-01 -3.290836513042449951e-01 -4.668954387307167053e-02 -1.095819398760795593e-01 2.631363272666931152e-01 1.677363216876983643e-01 -3.957446813583374023e-01 -2.369116060435771942e-02 1.713657677173614502e-01 8.332672715187072754e-02 1.353727132081985474e-01
8.067059516906738281e-02 -3.126292824745178223e-01 -4.296886548399925232e-02 1.474182605743408203e-01 1.350035369396209717e-01 8.483687043190002441e-02 6.102052703499794006e-02 -3.967692255973815918e-01 -1.468448042869567871e-01 1.121494695544242859e-01 1.974059790372848511e-01 -1.239200383424758911e-01 -5.075203776359558105e-01 -1.280620098114013672e-01 6.918451935052871704e-02 7.264329493045806885e-02 -3.714326769113540649e-03 -3.360710293054580688e-02 8.405672013759613037e-02 -1.139908954501152039e-01 8.926751092076301575e-03 -5.137183703482151031e-03 -3.650501742959022522e-02 -2.041802406311035156e-01 -1.615227758884429932e-02 -2.662020325660705566e-01 2.537562549114227295e-01 -2.199636548757553101e-01 5.311150848865509033e-02 -1.614360362291336060e-01 1.591162085533142090e-01 -1.032746136188507080e-01
4.495823681354522705e-01 -2.388072013854980469e-01 1.475053578615188599e-01 -1.009792014956474304e-01 2.425344437360763550e-01 2.071684002876281738e-01 3.655558452010154724e-02 -4.001119732856750488e-02 -2.991365492343902588e-01 1.020123064517974854e-01 7.037241756916046143e-02 -7.750059012323617935e-03 -2.030169516801834106e-01 -3.069732785224914551e-01 -7.173080742359161377e-02 2.115886658430099487e-01 1.483964771032333374e-01 -1.618081703782081604e-02 -5.802751332521438599e-02 4.623492062091827393e-02 -1.251392066478729248e-01 -2.858081161975860596e-01 6.853664666414260864e-02 -1.832792460918426514e-01 -1.543097943067550659e-01 7.860958576202392578e-02 -1.378055959939956665e-01 -2.878252565860748291e-01 1.013129949569702148e-01 8.824682980775833130e-02 1.474754326045513153e-02 -2.077144943177700043e-02
1.373063176870346069e-01 -9.006808698177337646e-02 1.196587383747100830e-01 -3.318683803081512451e-01 2.507870644330978394e-02 -2.077466621994972229e-02 7.706246525049209595e-02 -3.034321069717407227e-01 -6.150246784090995789e-02 -4.084790498018264771e-02 -3.022834472358226776e-02 -7.004968076944351196e-02 -2.715366482734680176e-01 2.012663148343563080e-02 -3.587158396840095520e-02 5.025319457054138184e-01 2.267079949378967285e-01 -6.007023528218269348e-02 -1.438257247209548950e-01 -1.803794130682945251e-02 -4.926179721951484680e-02 -1.854769736528396606e-01 7.542944699525833130e-02 5.936682224273681641e-02 -3.802708983421325684e-01 -5.898364633321762085e-02 -1.177642028778791428e-02 -2.375001162290573120e-01 2.827972769737243652e-01 -5.312180146574974060e-02 2.799123525619506836e-02 -2.691187197342514992e-03
3.556604087352752686e-01 -1.794528514146804810e-01 2.077448219060897827e-01 2.356457561254501343e-01 8.945422619581222534e-02 1.885969787836074829e-01 5.905039981007575989e-02 -2.074979096651077271e-01 -2.582736015319824219e-01 1.094547510147094727e-01 1.730789840221405029e-01 1.405515223741531372e-01 -2.393173575401306152e-01 -1.465001981705427170e-02 -1.281481534242630005e-01 1.510923262685537338e-03 2.235835045576095581e-01 1.047574542462825775e-02 -2.358551621437072754e-01 4.435575380921363831e-02 7.209583185613155365e-03 -4.148055985569953918e-02 7.490342110395431519e-02 -1.620802795514464378e-03 2.393511980772018433e-01 4.569878801703453064e-03 -1.644317507743835449e-01 -1.838890016078948975e-01 4.001868665218353271e-01 1.088057924062013626e-02 -2.363803833723068237e-01 2.841349132359027863e-02
-2.187894284725189209e-01 -3.002133667469024658e-01 -3.750776872038841248e-02 1.072272136807441711e-01 2.853348478674888611e-02 1.584475114941596985e-02 1.846799105405807495e-01 -2.195838093757629395e-01 -6.733502447605133057e-02 -9.041144698858261108e-02 5.596382915973663330e-02 1.516146957874298096e-01 -3.982895016670227051e-01 1.185203865170478821e-01 1.799829006195068359e-01 3.503016382455825806e-02 2.146440148353576660e-01 3.371006250381469727e-01 6.532559543848037720e-02 1.931736990809440613e-02 5.126203969120979309e-02 -1.516167223453521729e-01 -1.694469153881072998e-01 -8.132612705230712891e-02 -3.020517528057098389e-01 1.468025892972946167e-01 4.919366165995597839e-02 2.307230830192565918e-01 6.578979641199111938e-02 1.530684679746627808e-01 3.145857751369476318e-01 -1.126602292060852051e-02
-9.443142265081405640e-02 -2.158287465572357178e-01 -2.801625244319438934e-02 -1.135384812951087952e-01 9.269271790981292725e-02 -2.586823422461748123e-03 1.319439113140106201e-01 1.012264266610145569e-01 -1.685412526130676270e-01 1.680700182914733887e-01 2.976818382740020752e-01 5.334303155541419983e-02 -1.702732890844345093e-01 1.101060211658477783e-01 1.148886233568191528e-01 -2.009334601461887360e-02 6.072109341621398926e-01 1.071025356650352478e-01 -1.070169731974601746e-01 1.035707741975784302e-01 -1.901042610406875610e-01 -1.533711105585098267e-01 2.039724290370941162e-01 -2.604597508907318115e-01 -4.753596615046262741e-03 -6.354604382067918777e-03 9.929037839174270630e-02 -9.031339734792709351e-02 1.218411698937416077e-01 -5.134693160653114319e-02 2.852784395217895508e-01 -5.771744251251220703e-02
4.111123979091644287e-01 -1.874525547027587891e-01 -7.710168510675430298e-02 -2.581195235252380371e-01 3.012983500957489014e-01 2.800279855728149414e-01 3.953977487981319427e-03 -1.304819434881210327e-02 -2.724372148513793945e-01 5.925974994897842407e-02 8.297100663185119629e-02 1.504749506711959839e-01 -1.560481339693069458e-01 -2.985734343528747559e-01 -2.131501212716102600e-02 1.612998694181442261e-01 1.578064262866973877e-01 1.091542690992355347e-01 -1.443903148174285889e-01 9.439534042030572891e-04 -1.411188244819641113e-01 -3.207197189331054688e-01 -2.551297284662723541e-02 -1.013630479574203491e-01 -7.317654043436050415e-02 9.490658342838287354e-02 -9.663595259189605713e-02 -2.549177706241607666e-01 1.093455851078033447e-01 8.973781019449234009e-02 -8.114412426948547363e-02 4.515476990491151810e-03
1.111225876957178116e-02 -4.546130895614624023e-01 -4.195225983858108521e-02 1.169275119900703430e-01 4.835387691855430603e-02 1.523865610361099243e-01 1.416808217763900757e-01 -3.317717611789703369e-01 9.747643955051898956e-03 -1.195373572409152985e-02 1.092234849929809570e-01 3.885227441787719727e-02 -3.362358510494232178e-01 8.127460628747940063e-02 1.118545606732368469e-01 1.945388019084930420e-01 2.402923852205276489e-01 7.211646437644958496e-02 -1.803488284349441528e-01 -9.714832901954650879e-02 1.520812809467315674e-01 -1.272432506084442139e-01 -5.410620570182800293e-02 -2.130336128175258636e-02 -7.652588933706283569e-02 4.754916578531265259e-02 6.891738623380661011e-02 1.534548997879028320e-01 -3.782552480697631836e-02 -1.034100726246833801e-01 2.458745092153549194e-01 4.263476729393005371e-01
-1.691608428955078125e-01 -1.545418403111398220e-03 -8.562733232975006104e-02 -3.321938514709472656e-01 7.718171179294586182e-02 -1.347212307155132294e-02 8.146741241216659546e-02 -5.757346376776695251e-02 1.300928294658660889e-01 3.543094918131828308e-02 4.112466052174568176e-02 -1.833079010248184204e-01 -4.482363760471343994e-01 8.330316841602325439e-02 1.571842283010482788e-01 8.281997591257095337e-02 2.389301359653472900e-02 -7.858684659004211426e-02 -1.239900812506675720e-01 -1.048167496919631958e-01 -6.468991190195083618e-02 -2.770892679691314697e-01 -4.567876160144805908e-01 5.129506066441535950e-02 -2.032539695501327515e-01 1.836370676755905151e-01 -1.721899956464767456e-02 -4.037368297576904297e-02 3.076487481594085693e-01 -4.088830202817916870e-02 2.133640050888061523e-01 2.349693700671195984e-02
-4.991757497191429138e-02 -6.463462114334106445e-02 1.803078055381774902e-01 -1.270605325698852539e-01 -2.776718139648437500e-02 -3.160202875733375549e-02 8.161760121583938599e-02 -5.770320072770118713e-02 1.222966145724058151e-02 6.595329940319061279e-02 -2.179519981145858765e-01 6.758055835962295532e-02 -3.339697718620300293e-01 -1.613725423812866211e-01 9.071244276128709316e-04 2.137542366981506348e-01 1.632656753063201904e-01 2.802142873406410217e-02 -2.929649949073791504e-01 -1.099271699786186218e-01 1.534567326307296753e-01 -2.555256783962249756e-01 -3.083948791027069092e-01 6.968472152948379517e-02 -3.425648212432861328e-01 3.003330528736114502e-01 -2.237932682037353516e-01 1.031133532524108887e-01 8.138602599501609802e-03 1.986649073660373688e-02 3.148521184921264648e-01 1.051581725478172302e-01
4.425622150301933289e-02 -3.713853955268859863e-01 2.774323336780071259e-02 -1.332694292068481445e-01 -7.736544311046600342e-02 4.905846342444419861e-02 5.672029778361320496e-02 7.791122049093246460e-02 8.407505601644515991e-02 1.898702681064605713e-01 1.631729155778884888e-01 -2.336794510483741760e-02 -1.270072162151336670e-01 -2.437694072723388672e-01 4.991173371672630310e-02 1.276812516152858734e-02 2.676505148410797119e-01 -5.116112902760505676e-02 -7.864743383834138513e-05 -2.017486244440078735e-01 -1.578644365072250366e-01 1.186038032174110413e-01 -8.191286772489547729e-02 1.181363500654697418e-02 -2.481209635734558105e-01 3.421862423419952393e-01 -3.755641356110572815e-02 -1.324124354869127274e-02 4.657401442527770996e-01 1.386104971170425415e-01 1.833225488662719727e-01 -2.542354762554168701e-01
2.394953668117523193e-01 -3.201680257916450500e-02 -9.881322830915451050e-02 7.396931294351816177e-03 -2.433154545724391937e-02 4.858430474996566772e-02 4.623029381036758423e-02 -2.415932863950729370e-01 -3.874005675315856934e-01 -2.526171039789915085e-03 1.828467696905136108e-01 -3.408277630805969238e-01 -3.123044967651367188e-01 -9.846390783786773682e-02 1.939661055803298950e-01 1.093591302633285522e-01 1.317484527826309204e-01 1.919993460178375244e-01 -6.535445153713226318e-02 -3.041990697383880615e-01 3.152406588196754456e-02 -1.206875815987586975e-01 -1.072551235556602478e-01 -1.416124701499938965e-01 -1.553461514413356781e-02 -1.825825776904821396e-03 -1.939937174320220947e-01 -1.519513875246047974e-01 2.048692107200622559e-01 6.093752384185791016e-02 -5.977229773998260498e-02 3.216767907142639160e-01
3.343588113784790039e-01 -2.981027662754058838e-01 2.912905514240264893e-01 1.721163243055343628e-01 1.002326831221580505e-01 1.769641190767288208e-01 9.701227396726608276e-02 -2.485547512769699097e-01 -4.173854291439056396e-01 2.544745989143848419e-02 9.560072422027587891e-02 1.138442829251289368e-01 -1.425251066684722900e-01 -3.864112496376037598e-02 -8.012112230062484741e-02 -1.833293586969375610e-02 2.262770533561706543e-01 -3.954898193478584290e-02 -2.303043901920318604e-01 4.613324999809265137e-02 -8.018521964550018311e-02 3.571755066514015198e-02 5.631869286298751831e-02 -5.413939803838729858e-02 1.165957301855087280e-01 8.425138890743255615e-02 -9.705618023872375488e-02 -2.590613663196563721e-01 3.226270079612731934e-01 -7.961343228816986084e-02 -9.101586043834686279e-02 -9.546084702014923096e-02
-9.075305610895156860e-02 -3.692805767059326172e-01 2.156876623630523682e-01 2.967881038784980774e-03 -2.024910971522331238e-02 1.181754022836685181e-01 1.438576877117156982e-01 -2.702509164810180664e-01 2.580666542053222656e-02 -9.443867206573486328e-02 7.083182781934738159e-02 -3.520139306783676147e-02 -3.395639359951019287e-01 -2.543495893478393555e-01 1.570762842893600464e-01 -3.164841979742050171e-02 7.650872319936752319e-02 -3.192128241062164307e-01 -9.515721350908279419e-02 -5.953160114586353302e-03 7.728020846843719482e-02 8.804216980934143066e-02 -2.882375009357929230e-02 -2.541407048702239990e-01 -1.250034570693969727e-01 1.033880412578582764e-01 1.166533231735229492e-01 -1.996974796056747437e-01 1.394106894731521606e-01 7.376654446125030518e-02 -2.059986814856529236e-02 4.220909178256988525e-01
3.024795651435852051e-01 -2.992264628410339355e-01 -1.510230898857116699e-01 -2.680669771507382393e-03 5.834842473268508911e-02 3.309671878814697266e-01 4.168860986828804016e-02 -1.342761814594268799e-01 -3.561924695968627930e-01 2.796046733856201172e-01 -7.364414632320404053e-02 -7.955712825059890747e-02 -1.542415618896484375e-01 -2.731285756453871727e-03 1.168344095349311829e-01 7.280131429433822632e-02 2.463889271020889282e-01 -3.900955617427825928e-02 -2.238421291112899780e-01 -1.103802546858787537e-01 -1.367007344961166382e-01 -7.630515843629837036e-03 -5.410649999976158142e-02 -1.106118485331535339e-01 -7.070842199027538300e-03 1.690009683370590210e-01 -2.376735657453536987e-01 -2.085454314947128296e-01 -1.512715406715869904e-02 2.747447490692138672e-01 1.757678538560867310e-01 -1.013141646981239319e-01
7.901577278971672058e-03 -1.077004894614219666e-01 1.951399445533752441e-01 -3.391861170530319214e-02 -1.011203043162822723e-02 -7.735148072242736816e-02 2.487057000398635864e-01 -1.422925479710102081e-02 -1.790953427553176880e-01 2.294697314500808716e-01 1.917910724878311157e-01 -2.715655267238616943e-01 -2.584944367408752441e-01 -2.944338023662567139e-01 -7.383155822753906250e-02 2.139012068510055542e-01 3.801026344299316406e-01 -3.537450358271598816e-02 -1.447922289371490479e-01 -2.485870271921157837e-01 -1.544295698404312134e-01 -1.688749343156814575e-01 -5.098425224423408508e-02 3.430866897106170654e-01 -6.639003753662109375e-02 1.483284588903188705e-02 1.402763426303863525e-01 2.414758503437042236e-02 1.958744972944259644e-01 -1.993406191468238831e-02 -1.056560650467872620e-01 -7.075818628072738647e-02
1.594267338514328003e-01 4.482252150774002075e-02 1.029770895838737488e-01 6.520671397447586060e-02 -2.649864181876182556e-02 1.736889481544494629e-01 3.866082727909088135e-01 3.622595593333244324e-02 -3.059968352317810059e-01 1.728461533784866333e-01 2.376597002148628235e-02 -2.766815386712551117e-02 -3.029014766216278076e-01 -1.373974680900573730e-01 4.651550203561782837e-02 2.389845997095108032e-01 4.469249397516250610e-02 -4.553670808672904968e-02 1.567209810018539429e-01 -8.915985375642776489e-02 -1.748310402035713196e-02 -4.740916192531585693e-01 -2.162262946367263794e-01 -8.810653537511825562e-02 2.015313059091567993e-01 7.738775759935379028e-02 -1.058269962668418884e-01 -1.141453385353088379e-01 8.641657978296279907e-02 -1.066373214125633240e-01 2.649121284484863281e-01 7.285354286432266235e-02
-4.309047386050224304e-02 7.951042056083679199e-02 8.427676558494567871e-02 9.143014438450336456e-03 4.499037191271781921e-02 2.052846997976303101e-01 2.766817342489957809e-03 -1.068216189742088318e-01 -1.596252247691154480e-02 1.128693819046020508e-01 -1.868851184844970703e-01 7.295531034469604492e-02 -1.823874562978744507e-01 5.928504467010498047e-02 -7.488440256565809250e-03 -8.515633642673492432e-02 4.403190612792968750e-01 5.724962055683135986e-02 -5.573753118515014648e-01 6.233131047338247299e-03 -1.597172617912292480e-01 1.963048614561557770e-02 -2.756001055240631104e-01 1.888134628534317017e-01 -2.147706411778926849e-02 2.002082020044326782e-01 3.657608851790428162e-02 -2.561855399108026177e-05 2.021351456642150879e-01 1.671838164329528809e-01 1.775229275226593018e-01 2.101169973611831665e-01
5.505196750164031982e-02 -2.289379239082336426e-01 2.084773331880569458e-01 -1.239807158708572388e-01 -1.827409118413925171e-01 -1.282562613487243652e-01 7.284882664680480957e-02 -1.698139905929565430e-01 -3.561230376362800598e-02 -9.330289810895919800e-02 -9.636890143156051636e-02 4.911141842603683472e-02 -3.653628230094909668e-01 -4.911781102418899536e-02 2.420429699122905731e-02 7.097374647855758667e-03 1.066015847027301788e-02 -9.680712223052978516e-02 -2.308364361524581909e-01 -1.004649698734283447e-01 2.725445628166198730e-01 -7.925572991371154785e-02 -2.653813958168029785e-01 2.063564509153366089e-01 -9.166736900806427002e-02 1.719481050968170166e-01 1.028016656637191772e-01 -1.793993562459945679e-01 4.158125221729278564e-01 6.374019198119640350e-03 8.024850487709045410e-02 3.420317471027374268e-01
-4.092446342110633850e-02 -1.603688001632690430e-01 1.694238036870956421e-01 -9.388103336095809937e-02 -1.913388445973396301e-02 2.218554764986038208e-01 1.827519237995147705e-01 1.166982855647802353e-02 -1.894706189632415771e-01 1.398941576480865479e-01 1.473980396986007690e-01 -5.174958705902099609e-02 -3.457114994525909424e-01 -1.849185228347778320e-01 -3.126235902309417725e-01 9.759457409381866455e-02 1.108762025833129883e-01 5.604384932667016983e-04 -8.186632394790649414e-02 -1.544321924448013306e-01 -6.960721313953399658e-02 -5.039266347885131836e-01 -2.327002733945846558e-01 -6.705188006162643433e-02 1.226888597011566162e-01 1.153015643358230591e-01 -1.368988007307052612e-01 2.816058099269866943e-01 -9.405329823493957520e-02 -5.178069323301315308e-02 1.753852143883705139e-02 -1.123499423265457153e-01
-1.482336129993200302e-02 -2.910576164722442627e-01 -1.168575435876846313e-01 2.038444429636001587e-01 -4.316367208957672119e-02 2.360073924064636230e-01 6.956146564334630966e-03 5.828678607940673828e-02 -6.328923255205154419e-02 -1.652403771877288818e-01 1.931339204311370850e-01 -1.277411729097366333e-01 -3.626353740692138672e-01 -3.117224574089050293e-02 1.088844910264015198e-01 5.985657870769500732e-02 3.415541946887969971e-01 1.794179081916809082e-01 1.323310732841491699e-01 4.896860569715499878e-02 1.222322061657905579e-01 -2.837140262126922607e-01 -1.019673496484756470e-01 -5.058785155415534973e-02 -2.720870375633239746e-01 2.145989984273910522e-01 -2.624197863042354584e-02 2.591893076896667480e-01 6.564384698867797852e-02 2.643269300460815430e-01 6.354738771915435791e-02 1.506241261959075928e-01
2.562519311904907227e-01 -2.704629302024841309e-01 -1.169589161872863770e-02 8.250615745782852173e-02 1.425520479679107666e-01 -1.496948748826980591e-01 2.354813963174819946e-01 -1.242525726556777954e-01 -1.777947843074798584e-01 -2.953269146382808685e-02 7.012130320072174072e-02 -1.624444723129272461e-01 -2.915366291999816895e-01 2.583491504192352295e-01 2.633703947067260742e-01 2.166564613580703735e-01 3.034405112266540527e-01 1.124112606048583984e-01 2.909671515226364136e-02 -1.916680298745632172e-02 2.017122227698564529e-03 -1.867822408676147461e-01 -1.603073924779891968e-01 -2.091234773397445679e-01 7.642874866724014282e-02 1.892680972814559937e-01 4.671578854322433472e-02 -3.113299906253814697e-01 9.266205877065658569e-02 1.932328194379806519e-01 1.044952124357223511e-01 3.040366247296333313e-02
1.244214326143264771e-01 -1.502518206834793091e-01 -7.349853962659835815e-02 9.787536412477493286e-02 2.935767360031604767e-02 -2.688428200781345367e-02 1.958663165569305420e-01 -3.738008439540863037e-01 -2.177530229091644287e-01 2.242525517940521240e-01 1.811259686946868896e-01 5.237833037972450256e-02 -2.683593332767486572e-01 -3.018211424350738525e-01 -5.242650955915451050e-02 -3.339429153129458427e-03 2.958945035934448242e-01 8.263917267322540283e-02 2.177280336618423462e-01 -1.375868022441864014e-01 1.018196642398834229e-01 1.451620906591415405e-01 -3.176597356796264648e-01 -4.796954989433288574e-02 -2.018435299396514893e-01 -5.129412561655044556e-02 2.339367419481277466e-01 -1.052179038524627686e-01 2.197731435298919678e-01 4.746968299150466919e-02 1.129824221134185791e-01 1.745074428617954254e-02
3.504090905189514160e-01 -2.133562564849853516e-01 -1.646038889884948730e-01 -1.320409178733825684e-01 3.053459227085113525e-01 1.872016936540603638e-01 -1.407542638480663300e-02 4.352322220802307129e-02 -2.150279581546783447e-01 -2.569043822586536407e-02 1.097868941724300385e-02 1.809787820093333721e-03 -1.796643435955047607e-01 -1.381112039089202881e-01 -2.250679880380630493e-01 1.302856057882308960e-01 2.059011906385421753e-01 -3.878695517778396606e-02 -1.710655689239501953e-01 -5.583874881267547607e-02 -5.466631799936294556e-02 -2.790884971618652344e-01 -3.299439251422882080e-01 -2.248622328042984009e-01 1.345820538699626923e-02 1.714384853839874268e-01 3.663590177893638611e-02 -3.625747561454772949e-01 2.811164408922195435e-02 -4.858127608895301819e-02 -6.394395232200622559e-02 -6.771682202816009521e-02
3.152752220630645752e-01 -1.495520621538162231e-01 -2.881668508052825928e-01 1.056736037135124207e-01 -1.517994403839111328e-01 -8.262854814529418945e-02 1.379328817129135132e-01 -2.241616696119308472e-01 1.345813274383544922e-02 -4.891594126820564270e-02 1.128434315323829651e-01 -2.256063371896743774e-01 -3.365570604801177979e-01 -3.189461529254913330e-01 -6.349150836467742920e-02 9.389524161815643311e-02 -2.007349021732807159e-02 -4.380965232849121094e-02 -2.413969635963439941e-01 -5.538108944892883301e-02 3.453512676060199738e-03 -3.259127736091613770e-01 -6.166580319404602051e-02 -8.595252782106399536e-02 -2.856556773185729980e-01 1.173082068562507629e-01 5.768499150872230530e-02 -3.413531184196472168e-02 1.213378906250000000e-01 -2.215724885463714600e-01 -1.781705915927886963e-01 1.197297945618629456e-01
2.145392447710037231e-01 -2.479376494884490967e-01 9.889206290245056152e-02 2.340725362300872803e-01 1.917989701032638550e-01 1.832108944654464722e-02 1.333847939968109131e-01 -1.810324788093566895e-01 -3.148418962955474854e-01 -3.707157075405120850e-02 1.432750672101974487e-01 -1.572179198265075684e-01 -2.466609925031661987e-01 1.287704557180404663e-01 2.619455754756927490e-01 1.756205707788467407e-01 3.023315370082855225e-01 6.786852609366178513e-03 -1.036100015044212341e-01 1.091542840003967285e-02 -3.761309385299682617e-02 -1.735195964574813843e-01 -1.744848787784576416e-01 -1.011331826448440552e-01 2.216514497995376587e-01 9.683312475681304932e-02 -1.588942408561706543e-01 -3.317635953426361084e-01 1.426925361156463623e-01 1.622624695301055908e-01 2.196892350912094116e-02 -4.606907814741134644e-02
6.393725425004959106e-02 5.376827716827392578e-02 -1.352430228143930435e-02 -8.854720741510391235e-02 -1.673494130373001099e-01 -4.048349708318710327e-02 6.775008048862218857e-03 -1.115877628326416016e-01 1.247409358620643616e-01 -1.861177533864974976e-01 2.915780246257781982e-01 1.206825897097587585e-01 -3.249744772911071777e-01 4.672855138778686523e-02 -7.529473863542079926e-03 3.027347624301910400e-01 2.636037468910217285e-01 1.545119136571884155e-01 -3.398222327232360840e-01 1.119595542550086975e-01 2.608430199325084686e-02 -1.517493575811386108e-01 -2.463788986206054688e-01 7.459825277328491211e-02 1.358288824558258057e-01 -2.223373763263225555e-02 1.278753280639648438e-01 -2.041895091533660889e-01 1.131799966096878052e-01 1.297507733106613159e-01 3.186479508876800537e-01 2.721294462680816650e-01
1.261280179023742676e-01 -2.525753080844879150e-01 1.805095560848712921e-02 5.106073245406150818e-02 -6.086960434913635254e-03 6.272611021995544434e-02 -8.400687575340270996e-02 -1.773607134819030762e-01 -5.387520417571067810e-02 2.336946576833724976e-01 3.179630637168884277e-01 -7.662717998027801514e-02 -4.501816332340240479e-01 -2.386927753686904907e-01 -1.805790066719055176e-01 1.495265811681747437e-01 6.470194458961486816e-02 2.089425325393676758e-01 2.726974524557590485e-02 1.030195429921150208e-01 2.332175672054290771e-01 1.110732927918434143e-01 -1.723657846450805664e-01 -1.499760150909423828e-01 2.284700237214565277e-02 -1.221774891018867493e-02 2.501057982444763184e-01 -3.540070950984954834e-01 -2.246029675006866455e-02 2.256414480507373810e-02 1.673528701066970825e-01 9.477258659899234772e-03
1.110629960894584656e-01 8.356954157352447510e-02 3.276060521602630615e-01 -7.842297106981277466e-02 -2.529659271240234375e-01 2.170058041810989380e-01 1.589939892292022705e-01 -1.698435544967651367e-01 -2.375258505344390869e-01 2.432082444429397583e-01 2.377816885709762573e-01 -1.149723231792449951e-01 -2.615963220596313477e-01 3.376141190528869629e-02 -2.922229766845703125e-01 -5.182611569762229919e-02 2.519333362579345703e-01 -3.170216456055641174e-03 -2.478853464126586914e-01 -2.326983213424682617e-01 -2.201630771160125732e-01 -5.236967653036117554e-02 -1.899711042642593384e-01 -1.206698641180992126e-01 -1.482831686735153198e-01 -1.143574714660644531e-01 1.914869695901870728e-01 -3.053992614150047302e-02 2.622843533754348755e-02 4.050564020872116089e-02 5.518767982721328735e-02 -5.926804617047309875e-03
-1.475101243704557419e-02 -8.287992328405380249e-02 5.175875499844551086e-02 -7.074741274118423462e-02 1.499838083982467651e-01 2.141259163618087769e-01 4.593417793512344360e-02 -2.638737671077251434e-02 -6.653980910778045654e-02 -1.235239505767822266e-01 -1.110250279307365417e-01 2.309763729572296143e-01 -5.523456335067749023e-01 1.884135156869888306e-01 -4.103906825184822083e-02 4.952370375394821167e-02 7.265996187925338745e-02 1.552489120513200760e-02 1.225475221872329712e-01 1.244984641671180725e-01 -8.303600549697875977e-02 -1.079835742712020874e-01 -2.585618942975997925e-02 -1.520556360483169556e-01 -3.849270045757293701e-01 2.271233946084976196e-01 -2.414627932012081146e-02 -2.023616433143615723e-01 3.916095495223999023e-01 1.044856533408164978e-01 -2.353781368583440781e-03 -6.499728187918663025e-03
2.339795976877212524e-01 -2.432104051113128662e-01 7.287792116403579712e-02 -4.632301628589630127e-02 8.494719117879867554e-02 -7.416217774152755737e-02 1.045586317777633667e-01 -2.855753004550933838e-01 -1.519932448863983154e-01 9.818394668400287628e-03 6.523535400629043579e-02 -2.783640027046203613e-01 -2.041157186031341553e-01 3.143308162689208984e-01 1.528246402740478516e-01 1.264266669750213623e-01 1.475020945072174072e-01 8.862526714801788330e-02 -1.098334882408380508e-02 -5.310587584972381592e-02 -1.303935796022415161e-01 -1.161466315388679504e-01 -3.024901449680328369e-01 -3.138636946678161621e-01 -4.370312765240669250e-02 2.288260906934738159e-01 9.988728910684585571e-02 -3.410588502883911133e-01 1.390575170516967773e-01 1.494744718074798584e-01 5.343135818839073181e-02 1.026492938399314880e-01
7.734248042106628418e-02 -1.241249144077301025e-01 -1.390732228755950928e-01 1.444850116968154907e-01 2.511220276355743408e-01 4.913958534598350525e-02 1.971139609813690186e-01 -3.239731192588806152e-01 9.778724610805511475e-02 1.615618020296096802e-01 3.615523129701614380e-02 -1.076304465532302856e-01 -4.386916458606719971e-01 -3.196430206298828125e-01 1.260419934988021851e-01 -1.505098491907119751e-01 1.470159292221069336e-01 1.335303336381912231e-01 7.168195396661758423e-02 6.279546767473220825e-02 1.652820557355880737e-01 -1.156444251537322998e-01 -2.684707045555114746e-01 -2.105168625712394714e-02 1.344885081052780151e-01 -5.314696952700614929e-02 -9.748996794223785400e-02 -2.154275327920913696e-01 1.775969713926315308e-01 -9.899275749921798706e-02 2.330893874168395996e-01 1.146885827183723450e-01
-1.884356886148452759e-01 -1.928279548883438110e-01 3.877278044819831848e-02 -1.651957035064697266e-01 2.247801981866359711e-02 1.944745779037475586e-01 3.439148366451263428e-01 -1.198547631502151489e-01 6.253939867019653320e-02 -1.232981011271476746e-01 7.451353222131729126e-02 1.461883634328842163e-01 -1.214045584201812744e-01 -9.365921467542648315e-02 2.598823420703411102e-02 1.236849743872880936e-02 2.723464071750640869e-01 3.840046003460884094e-02 -1.184925585985183716e-01 3.386272192001342773e-01 -2.154869586229324341e-01 -2.020792663097381592e-01 -3.490706682205200195e-01 -3.811014890670776367e-01 2.185647934675216675e-02 1.006778478622436523e-01 -5.981293320655822754e-02 -1.011473834514617920e-01 -3.397285938262939453e-02 1.714466363191604614e-01 -3.817583248019218445e-02 2.050096541643142700e-01
-1.878886222839355469e-01 -1.160409599542617798e-01 4.961749166250228882e-02 -1.104215458035469055e-01 -6.673553586006164551e-02 1.432180404663085938e-01 2.458069771528244019e-01 -1.045324727892875671e-01 6.450843065977096558e-03 1.547946184873580933e-01 -2.141477316617965698e-01 -5.316590517759323120e-02 -1.277159899473190308e-01 -2.028786540031433105e-01 1.855013892054557800e-03 -5.055572092533111572e-02 4.273906648159027100e-01 2.320988625288009644e-01 -1.761967986822128296e-01 6.975614465773105621e-03 -3.722612559795379639e-02 2.497117593884468079e-02 -2.566129565238952637e-01 -1.678002625703811646e-01 -1.782904416322708130e-01 3.364577889442443848e-01 -8.042177185416221619e-03 9.629668295383453369e-02 1.559900343418121338e-01 2.951329350471496582e-01 -2.686786651611328125e-01 7.712584733963012695e-02
-1.863328814506530762e-01 -3.622255921363830566e-01 -1.351375225931406021e-02 -1.961824893951416016e-01 -1.061259657144546509e-01 -5.541205778717994690e-02 7.312086224555969238e-02 -1.765369810163974762e-02 6.916690617799758911e-02 1.783973276615142822e-01 2.425340265035629272e-01 2.210092991590499878e-01 -2.910964787006378174e-01 -1.221497654914855957e-01 2.351454943418502808e-01 -1.414150148630142212e-01 3.265892565250396729e-01 2.207472026348114014e-01 -1.246010437607765198e-01 -2.608917057514190674e-01 -1.652382761240005493e-01 -1.376038491725921631e-01 8.436089754104614258e-02 -3.466468155384063721e-01 6.584591418504714966e-02 -7.590439636260271072e-03 -8.425156027078628540e-02 -1.295561790466308594e-01 4.921350628137588501e-03 1.057600155472755432e-01 6.024021655321121216e-03 6.451965868473052979e-02
-2.183041721582412720e-01 -1.164454594254493713e-01 -3.496401011943817139e-02 1.948757320642471313e-01 1.382875293493270874e-01 2.731748521327972412e-01 3.513866961002349854e-01 -3.922355771064758301e-01 -1.315281391143798828e-01 -2.845941670238971710e-02 9.939030557870864868e-02 1.455151438713073730e-01 -9.286470711231231689e-02 -8.936069905757904053e-03 2.319381013512611389e-02 -8.562508225440979004e-02 3.086420893669128418e-02 -1.223320513963699341e-01 -2.837758362293243408e-01 -7.555251568555831909e-02 1.653189510107040405e-01 -2.769291773438453674e-02 -1.800373643636703491e-01 -9.337732940912246704e-02 -1.923148781061172485e-01 1.940239369869232178e-01 9.340936318039894104e-03 -3.505272567272186279e-01 2.968619167804718018e-01 -4.902724549174308777e-02 -5.075396224856376648e-02 2.647944353520870209e-02
8.732575923204421997e-02 -1.323489844799041748e-01 1.115197986364364624e-01 -2.820784784853458405e-02 -7.549184560775756836e-02 2.690995335578918457e-01 1.277487576007843018e-01 -3.404116630554199219e-02 -1.120011284947395325e-01 2.684597969055175781e-01 -1.381547003984451294e-01 4.381161928176879883e-02 -3.444498181343078613e-01 -2.241798788309097290e-01 -3.277485072612762451e-02 -1.487491577863693237e-01 -3.716573491692543030e-02 1.869690865278244019e-01 -4.427496194839477539e-01 -1.992399990558624268e-01 -2.095459401607513428e-01 4.716450814157724380e-03 -1.185029968619346619e-01 1.393048614263534546e-01 -2.276296764612197876e-01 8.553393930196762085e-02 -7.907824963331222534e-02 -1.294028013944625854e-01 -3.214662522077560425e-02 3.539853915572166443e-02 -2.310615330934524536e-01 2.847118973731994629e-01
3.531237840652465820e-01 -1.600627303123474121e-01 -4.391462728381156921e-02 8.366136997938156128e-02 3.039370477199554443e-02 3.259548172354698181e-02 5.850510671734809875e-02 -2.514935135841369629e-01 -5.358226299285888672e-01 2.490171343088150024e-01 4.180654138326644897e-02 -7.635458558797836304e-02 -1.888389736413955688e-01 9.459676221013069153e-03 1.049857437610626221e-01 -1.717067882418632507e-02 1.199734359979629517e-01 -5.434452369809150696e-02 -1.874726712703704834e-01 2.180311679840087891e-01 -1.290456503629684448e-01 -6.821522861719131470e-02 -2.606449127197265625e-01 -1.984339356422424316e-01 4.915726184844970703e-02 1.061424389481544495e-01 -9.574469923973083496e-02 -3.018289506435394287e-01 1.260568201541900635e-01 5.307564139366149902e-02 4.808642342686653137e-02 6.869893521070480347e-02
-6.000819616019725800e-03 -4.784190952777862549e-01 -4.692950844764709473e-02 -3.797084391117095947e-01 1.370644867420196533e-01 1.729432195425033569e-01 2.310728430747985840e-01 -7.134620100259780884e-02 6.665427982807159424e-02 -1.988960653543472290e-01 1.297101378440856934e-01 2.218957394361495972e-01 -2.099153995513916016e-01 -2.935476833954453468e-03 9.319381415843963623e-02 1.687845140695571899e-01 1.125343888998031616e-01 -1.101884469389915466e-01 -1.470006853342056274e-01 1.868055313825607300e-01 -3.192479908466339111e-01 -4.879329353570938110e-02 -2.273261100053787231e-01 -2.017575800418853760e-01 2.331489883363246918e-02 9.757847525179386139e-03 1.569364666938781738e-01 -1.080712825059890747e-01 5.999781191349029541e-02 1.676170714199542999e-02 5.013171583414077759e-02 6.978913396596908569e-02
1.428870111703872681e-01 -1.448422372341156006e-01 1.194256544113159180e-01 1.250303685665130615e-01 1.541149020195007324e-01 8.363577723503112793e-02 -2.565274238586425781e-01 9.394247829914093018e-02 -2.188027799129486084e-01 2.158738970756530762e-01 2.415895611047744751e-01 2.830782532691955566e-01 -3.151085674762725830e-01 -2.352049797773361206e-01 -1.956635154783725739e-02 5.005844682455062866e-02 -3.353314241394400597e-03 -1.409999132156372070e-01 -1.512674838304519653e-01 -2.866128981113433838e-01 -2.236823141574859619e-01 -1.460479795932769775e-01 -2.202483117580413818e-01 4.630289506167173386e-03 -1.932236999273300171e-01 8.966389298439025879e-02 -6.966780871152877808e-02 -1.190294623374938965e-01 3.321117460727691650e-01 -2.687340043485164642e-02 1.099623739719390869e-01 -2.298457920551300049e-02
4.022195339202880859e-01 -1.820375174283981323e-01 -1.125971972942352295e-01 -6.433728337287902832e-02 2.116643041372299194e-01 1.466267704963684082e-01 5.644297972321510315e-02 -8.063764125108718872e-02 -3.215469717979431152e-01 1.032759323716163635e-01 -4.532685875892639160e-02 1.774752736091613770e-01 -3.742990493774414062e-01 -2.930985391139984131e-01 -2.140818238258361816e-01 1.118884012103080750e-01 1.867201626300811768e-01 -1.618421450257301331e-02 -8.239167183637619019e-02 8.056148886680603027e-02 -1.868857741355895996e-01 -2.147969156503677368e-01 4.755084589123725891e-02 -1.255867183208465576e-01 -7.449836283922195435e-02 1.314206272363662720e-01 -1.883159279823303223e-01 -2.442876249551773071e-01 5.962503142654895782e-03 -9.358490258455276489e-02 -7.775871455669403076e-02 -2.249296754598617554e-03
1.778623312711715698e-01 -1.799559593200683594e-01 -2.232619673013687134e-01 2.749214880168437958e-02 -5.555501580238342285e-02 -1.528461812995374203e-03 9.260070510208606720e-03 -2.795874327421188354e-02 -1.051885932683944702e-01 1.661335378885269165e-01 2.261503189802169800e-01 -1.440541725605726242e-02 -3.316905796527862549e-01 -4.002684652805328369e-01 1.460127979516983032e-01 1.242226362228393555e-02 6.138027459383010864e-02 4.397365748882293701e-01 6.520304828882217407e-02 -1.964558511972427368e-01 4.128281399607658386e-02 -3.022266738116741180e-02 -2.488965243101119995e-01 -1.868440061807632446e-01 -7.721689343452453613e-02 5.923369154334068298e-02 1.740068346261978149e-01 -1.454969346523284912e-01 2.436306774616241455e-01 -1.214537173509597778e-01 1.379203796386718750e-01 7.868342101573944092e-02
2.837283611297607422e-01 -1.827221214771270752e-01 1.153374761343002319e-01 -1.999828964471817017e-01 -1.909783110022544861e-02 8.352486416697502136e-03 -2.437574323266744614e-03 -8.794284611940383911e-02 -4.152946919202804565e-02 -2.274312637746334076e-02 -9.415953606367111206e-02 1.678725630044937134e-01 -2.719432711601257324e-01 -2.188326716423034668e-01 3.871580585837364197e-02 4.270368814468383789e-02 3.058114647865295410e-01 -1.246215328574180603e-01 2.048514038324356079e-01 -2.041460871696472168e-01 1.648093760013580322e-01 -4.490041136741638184e-01 -1.203025504946708679e-01 -1.793292015790939331e-01 1.639556288719177246e-01 -5.634329468011856079e-02 1.976055838167667389e-02 -1.594247817993164062e-01 3.605841398239135742e-01 1.161824446171522141e-02 5.934748798608779907e-02 5.057679489254951477e-02
5.402847751975059509e-02 -2.311157882213592529e-01 2.075607776641845703e-01 -2.026525884866714478e-02 -1.836992427706718445e-02 1.701680570840835571e-01 6.817018240690231323e-02 -4.696392267942428589e-02 1.059286296367645264e-01 -1.875966973602771759e-02 -1.299287527799606323e-01 2.160230875015258789e-01 -2.732850015163421631e-01 -1.952168941497802734e-01 -4.298971220850944519e-02 1.407457739114761353e-01 2.835876941680908203e-01 -4.819142818450927734e-02 -4.501385986804962158e-01 -1.891386061906814575e-01 -6.595174781978130341e-03 -1.185275539755821228e-01 -1.646461337804794312e-01 2.003508508205413818e-01 -3.627133965492248535e-01 3.416440263390541077e-02 -2.516769571229815483e-03 2.049866616725921631e-01 -7.445098459720611572e-02 4.023147001862525940e-02 2.624373733997344971e-01 3.437968343496322632e-02
-2.381825745105743408e-01 -2.919144630432128906e-01 -8.540997654199600220e-02 1.977060455828905106e-03 3.445684015750885010e-01 -1.156733259558677673e-01 -4.019816964864730835e-02 -8.898907899856567383e-02 -1.931366622447967529e-01 3.728511929512023926e-02 6.362664513289928436e-03 1.330775171518325806e-01 -2.338476330041885376e-01 -1.699966043233871460e-01 -1.030457615852355957e-01 1.784996688365936279e-01 1.528621315956115723e-01 2.057967782020568848e-01 -1.069309264421463013e-01 -2.668918371200561523e-01 9.826596081256866455e-02 -1.277775764465332031e-01 -6.756348907947540283e-02 1.840222775936126709e-01 -3.241824805736541748e-01 2.019314765930175781e-01 1.324919313192367554e-01 -3.830414265394210815e-02 1.603602021932601929e-01 1.161139085888862610e-01 2.912914454936981201e-01 1.577024757862091064e-01
3.296738117933273315e-02 5.556784197688102722e-02 -2.830750495195388794e-02 2.906660363078117371e-02 -9.005673229694366455e-02 9.570490568876266479e-03 2.207333296537399292e-01 -8.282382786273956299e-02 1.548660546541213989e-01 -5.070445593446493149e-03 1.180820986628532410e-01 2.499416619539260864e-01 -3.292180597782135010e-01 -3.950438275933265686e-02 -7.983305305242538452e-02 2.470271885395050049e-01 1.733724027872085571e-01 1.352620571851730347e-01 -3.045405745506286621e-01 1.736403256654739380e-01 -7.657257467508316040e-02 -1.579962968826293945e-01 -3.531787693500518799e-01 -2.087234556674957275e-01 1.346167325973510742e-01 1.200468018651008606e-01 1.773863434791564941e-01 -1.525804549455642700e-01 2.264938354492187500e-01 1.884291172027587891e-01 1.059279069304466248e-01 3.113649487495422363e-01
1.323669105768203735e-01 -3.581289947032928467e-01 1.314375102519989014e-01 -5.892235040664672852e-02 2.919352948665618896e-01 -2.354499101638793945e-01 1.431476324796676636e-01 1.319510340690612793e-01 8.933632820844650269e-02 -1.019707694649696350e-01 1.933586299419403076e-01 1.490810215473175049e-01 -4.895421266555786133e-01 -8.289386518299579620e-03 -1.355792433023452759e-01 -2.091310471296310425e-01 2.200891673564910889e-01 -7.980539463460445404e-03 -1.057328879833221436e-01 -6.225336715579032898e-02 -2.166862189769744873e-01 -1.943082660436630249e-01 -1.875001937150955200e-01 -4.754645749926567078e-02 -1.365837454795837402e-01 -4.345530271530151367e-02 8.957451209425926208e-03 8.225374668836593628e-02 1.082633808255195618e-01 -1.017472334206104279e-02 -1.051427349448204041e-01 1.978076547384262085e-01
2.887689173221588135e-01 -3.941261172294616699e-01 1.536871790885925293e-01 -1.272576898336410522e-01 1.950326412916183472e-01 2.135376185178756714e-01 1.488335989415645599e-02 -2.250850051641464233e-01 -1.301525235176086426e-01 5.959094315767288208e-02 2.122335582971572876e-01 6.297177076339721680e-02 -2.750667631626129150e-01 2.046678029000759125e-02 -3.237260133028030396e-02 2.818405628204345703e-01 7.901831716299057007e-02 1.689027994871139526e-01 -2.545644342899322510e-01 -1.786786764860153198e-01 -9.522728621959686279e-02 -5.887684598565101624e-02 -6.149331852793693542e-02 -1.434887349605560303e-01 7.582994550466537476e-02 2.716478407382965088e-01 -1.038874089717864990e-01 -1.259783506393432617e-01 -6.288697570562362671e-02 -7.116928696632385254e-02 -3.923507407307624817e-02 -2.751519083976745605e-01
-2.838933765888214111e-01 -2.181546241044998169e-01 1.955748945474624634e-01 -2.332540005445480347e-01 2.386143952608108521e-01 -9.047257900238037109e-02 1.348631642758846283e-02 -2.215904928743839264e-02 1.910807937383651733e-01 1.722450554370880127e-01 1.240733712911605835e-01 2.166246622800827026e-01 -4.208484590053558350e-01 -1.016169115900993347e-01 7.056567817926406860e-03 1.699113287031650543e-02 2.909342050552368164e-01 -9.332699328660964966e-02 -1.156860962510108948e-01 -4.373929277062416077e-02 7.887654751539230347e-02 2.217730507254600525e-02 -8.985037356615066528e-02 -1.431184709072113037e-01 -2.397602647542953491e-01 1.783573627471923828e-01 -9.212573990225791931e-03 -1.049711704254150391e-01 2.276109606027603149e-01 1.467275060713291168e-02 2.912134118378162384e-02 3.160600960254669189e-01
2.063803076744079590e-01 -6.703577935695648193e-02 2.562747597694396973e-01 -2.301365137100219727e-01 9.629467129707336426e-02 6.519109010696411133e-02 2.129615694284439087e-01 -2.109184116125106812e-01 -3.971977829933166504e-01 1.899244636297225952e-02 -6.032517179846763611e-02 1.324138641357421875e-01 -4.048341214656829834e-01 -2.081507146358489990e-01 -1.510913018137216568e-02 2.180849947035312653e-02 1.552800983190536499e-01 -2.236129939556121826e-01 -1.521472167223691940e-02 1.153612658381462097e-01 -1.913860142230987549e-01 -1.421947032213211060e-01 7.862810045480728149e-02 -2.202995717525482178e-01 -9.971345216035842896e-02 1.094515323638916016e-01 2.540350146591663361e-02 -2.195206582546234131e-01 1.967969238758087158e-01 -1.539131551980972290e-01 3.540148586034774780e-02 -1.002299785614013672e-01
2.696563303470611572e-01 -1.822689622640609741e-01 2.494175285100936890e-01 6.940365582704544067e-02 1.198603138327598572e-01 3.231484591960906982e-01 2.481619417667388916e-01 5.954660009592771530e-03 -8.278090506792068481e-02 -1.099728047847747803e-01 -1.213246490806341171e-02 2.842108309268951416e-01 -4.604052305221557617e-01 -4.146531224250793457e-02 1.405051350593566895e-01 5.428419634699821472e-02 1.682115346193313599e-01 -1.547350287437438965e-01 7.594732195138931274e-02 -5.930789932608604431e-02 -1.584611535072326660e-01 -2.351838946342468262e-01 1.048110872507095337e-01 -1.186425909399986267e-01 -9.032326191663742065e-02 2.653647959232330322e-01 1.389161199331283569e-01 -9.666101075708866119e-03 1.474888771772384644e-01 -4.891735315322875977e-02 1.356125324964523315e-01 -5.352443084120750427e-02
3.486559167504310608e-02 -1.632638275623321533e-01 -1.063978970050811768e-01 -2.556541562080383301e-01 -1.374909430742263794e-01 -1.900174915790557861e-01 1.712475568056106567e-01 -3.538948297500610352e-01 -6.797865778207778931e-02 -2.716046012938022614e-02 2.085652947425842285e-01 -2.917503006756305695e-02 -1.652056425809860229e-01 -1.045035570859909058e-01 6.731642782688140869e-02 2.130794525146484375e-02 2.574340207502245903e-03 -1.606554985046386719e-01 -1.025645509362220764e-01 1.626204997301101685e-01 6.720463186502456665e-02 -3.254120349884033203e-01 -3.775575459003448486e-01 -2.410970181226730347e-01 -1.919386535882949829e-01 -2.522751875221729279e-02 1.030572801828384399e-01 -1.397439092397689819e-02 4.016127884387969971e-01 -8.723326027393341064e-02 -1.560596376657485962e-02 4.068939760327339172e-02
2.446928620338439941e-01 -3.518680334091186523e-01 -2.137101441621780396e-02 -5.904157087206840515e-02 -2.257308959960937500e-01 -3.204556554555892944e-02 1.602903194725513458e-02 -7.354139536619186401e-02 -3.351238965988159180e-01 -2.739090099930763245e-02 -1.472798138856887817e-01 -4.934813454747200012e-02 -1.490111649036407471e-01 -1.549837887287139893e-01 8.905975520610809326e-02 -1.219598278403282166e-01 5.620987713336944580e-02 1.534138619899749756e-01 -3.092283010482788086e-01 -2.829409241676330566e-01 6.514276564121246338e-02 -2.886973917484283447e-01 -2.941002696752548218e-02 -2.311608195304870605e-01 1.123052313923835754e-01 -1.015444323420524597e-01 -1.352978497743606567e-01 -1.306015253067016602e-01 3.167468607425689697e-01 1.050191521644592285e-01 1.112948060035705566e-01 -1.490528434514999390e-01
-1.074058189988136292e-01 -4.178661704063415527e-01 -7.020964473485946655e-02 -2.425148487091064453e-01 1.009400039911270142e-01 -5.540370196104049683e-02 2.458310425281524658e-01 -2.444723807275295258e-02 2.221397161483764648e-01 -3.418052941560745239e-02 -2.038371376693248749e-02 1.776227205991744995e-01 -3.963007330894470215e-01 -1.551243364810943604e-01 3.950962051749229431e-02 -8.963326923549175262e-03 4.810465127229690552e-02 1.813829541206359863e-01 -1.613896489143371582e-01 1.012092456221580505e-01 5.773540213704109192e-02 -7.548417896032333374e-02 -1.295293122529983521e-01 -1.558698713779449463e-01 -5.275535583496093750e-02 1.244084537029266357e-01 -2.692040205001831055e-01 -1.091629713773727417e-01 7.106117159128189087e-02 2.231300324201583862e-01 1.852749586105346680e-01 3.117073774337768555e-01
-2.683059684932231903e-02 -2.733358442783355713e-01 -1.976185245439410210e-03 2.727717161178588867e-01 -3.611346483230590820e-01 1.724952310323715210e-01 9.326925873756408691e-02 -2.014433890581130981e-01 -8.365689963102340698e-02 -1.091545149683952332e-01 8.699799887835979462e-03 1.343744397163391113e-01 -1.506267040967941284e-01 -9.115388989448547363e-02 -8.730256557464599609e-02 1.515597105026245117e-02 2.282575666904449463e-01 1.849085539579391479e-01 -5.125886946916580200e-02 -3.247795626521110535e-02 -2.927376925945281982e-01 -3.971254229545593262e-01 8.116247504949569702e-02 5.943959206342697144e-02 2.520445361733436584e-02 1.850084960460662842e-01 -3.605019673705101013e-02 -1.357879936695098877e-01 2.106180787086486816e-01 -1.361413896083831787e-01 3.168696463108062744e-01 -5.841310694813728333e-02
1.889854818582534790e-01 -2.605792880058288574e-01 4.169512167572975159e-02 5.633907392621040344e-03 -7.917343825101852417e-02 -1.103224754333496094e-01 2.806182801723480225e-01 1.814225614070892334e-01 -2.298880070447921753e-01 1.088689416646957397e-01 2.991374731063842773e-01 -9.727132320404052734e-02 -2.596171796321868896e-01 -2.143969833850860596e-01 5.956305190920829773e-02 -1.306457668542861938e-01 1.693984121084213257e-01 2.057757824659347534e-01 -3.246892988681793213e-01 1.654691398143768311e-01 4.224368929862976074e-02 -1.782879978418350220e-01 1.675306409597396851e-01 9.461757540702819824e-02 -9.029896557331085205e-02 -3.100990876555442810e-02 7.257553189992904663e-02 1.003357768058776855e-01 2.391179054975509644e-01 -3.453293442726135254e-02 2.928191423416137695e-01 -1.545564681291580200e-01
-7.510073482990264893e-02 -3.238561451435089111e-01 1.759816557168960571e-01 -1.927105039358139038e-01 -2.169118821620941162e-01 -5.154588446021080017e-02 4.249996319413185120e-02 -1.339160352945327759e-01 1.675046235322952271e-01 1.390649527311325073e-01 5.190012976527214050e-02 2.675767540931701660e-01 -3.623520135879516602e-01 -1.579663157463073730e-02 2.068102359771728516e-01 6.668105721473693848e-02 1.515333950519561768e-01 2.505113184452056885e-01 -1.532098054885864258e-01 -1.642213761806488037e-01 -1.529578268527984619e-01 -1.696650683879852295e-01 -3.120263107120990753e-02 -1.355782244354486465e-02 5.080422759056091309e-02 1.986756771802902222e-01 3.602928668260574341e-02 -7.403738796710968018e-02 -9.527252614498138428e-02 2.874064445495605469e-01 -2.551442086696624756e-01 2.374003380537033081e-01
3.960191309452056885e-01 -3.312843143939971924e-01 1.625401079654693604e-01 8.447188884019851685e-02 1.049133366905152798e-03 1.225107833743095398e-01 1.720909029245376587e-01 -4.067660309374332428e-03 -2.562751770019531250e-01 2.975207567214965820e-01 1.249592192471027374e-02 -1.089864820241928101e-01 -9.933644533157348633e-02 -9.304112941026687622e-02 -2.218181341886520386e-01 -1.263774745166301727e-02 4.998381435871124268e-02 -6.082830578088760376e-02 -2.569600641727447510e-01 7.113398611545562744e-02 -2.788375020027160645e-01 -2.709989547729492188e-01 -1.246940940618515015e-01 -2.726354002952575684e-01 -1.788425445556640625e-01 1.734800338745117188e-01 -5.238118767738342285e-02 -1.372222304344177246e-01 6.403744220733642578e-02 1.272996049374341965e-02 1.208557859063148499e-01 1.505542080849409103e-02
3.701233863830566406e-01 -2.112454324960708618e-01 -5.429131444543600082e-03 1.964162737131118774e-01 2.231387048959732056e-01 1.712132990360260010e-01 1.820298135280609131e-01 -1.430695205926895142e-01 -2.127498686313629150e-01 1.961809955537319183e-02 -7.388772815465927124e-02 -2.965502142906188965e-01 -3.357518017292022705e-01 9.413689374923706055e-02 2.513631880283355713e-01 7.344698905944824219e-02 -1.695457287132740021e-02 -9.821170009672641754e-03 -1.017739325761795044e-01 2.614613156765699387e-03 -1.461967527866363525e-01 -1.185561716556549072e-01 -1.876285374164581299e-01 -1.278969645500183105e-01 1.318770200014114380e-01 1.843653917312622070e-01 1.113886311650276184e-01 -2.165085971355438232e-01 2.135621458292007446e-01 8.616179227828979492e-02 1.047007292509078979e-01 2.131866216659545898e-01
1.173459887504577637e-01 -2.377167940139770508e-01 4.168030247092247009e-02 -2.911450564861297607e-01 -1.428679376840591431e-01 1.280447654426097870e-02 -5.488643422722816467e-02 -1.243256852030754089e-01 -1.750561892986297607e-01 -1.209492459893226624e-01 1.207216531038284302e-01 1.507616639137268066e-01 -3.378277122974395752e-01 -3.361785113811492920e-01 1.296596974134445190e-01 -2.322437316179275513e-01 1.252375245094299316e-01 3.399439454078674316e-01 -1.568353362381458282e-02 3.675831109285354614e-02 -2.299243211746215820e-01 -1.738278418779373169e-01 -2.819754183292388916e-01 -4.672858119010925293e-02 4.539676755666732788e-02 1.772424578666687012e-01 -4.981714487075805664e-02 -7.056526839733123779e-02 8.275812119245529175e-02 -2.348681390285491943e-01 -1.394428014755249023e-01 -6.077276170253753662e-02
2.273633144795894623e-02 -2.549896836280822754e-01 2.426620721817016602e-01 7.312689721584320068e-02 -9.499152749776840210e-02 -4.592118784785270691e-02 1.988312453031539917e-01 -2.719833254814147949e-01 -1.120323538780212402e-01 -1.827624812722206116e-02 -3.560019284486770630e-02 -1.395072638988494873e-01 -3.028975725173950195e-01 -1.930692046880722046e-01 -1.776404529809951782e-01 2.873020619153976440e-02 4.326792061328887939e-02 -3.004756271839141846e-01 -8.599816262722015381e-02 1.807592064142227173e-02 5.455510690808296204e-02 -1.787725389003753662e-01 -1.537856459617614746e-01 -7.995823770761489868e-02 -5.125235766172409058e-02 5.545808933675289154e-03 3.197633624076843262e-01 -2.421937882900238037e-01 2.400783598423004150e-01 2.556482255458831787e-01 1.847943663597106934e-01 2.549603581428527832e-01
2.297980338335037231e-01 -9.419974684715270996e-02 2.669620513916015625e-02 -4.595056548714637756e-02 7.663902640342712402e-02 6.335986405611038208e-02 8.396366983652114868e-02 2.131881862878799438e-01 -1.947760283946990967e-01 1.883503794670104980e-01 4.953705519437789917e-02 -3.199111670255661011e-03 -1.117609441280364990e-01 2.458755671977996826e-02 -1.668874621391296387e-01 8.993010222911834717e-02 1.566328108310699463e-01 2.001630887389183044e-02 -3.985633552074432373e-01 -1.441696882247924805e-01 -6.571459025144577026e-02 -4.062199890613555908e-01 -2.795589268207550049e-01 -1.960798352956771851e-01 -1.242615431547164917e-01 3.429608047008514404e-01 -1.210709437727928162e-01 -2.458822429180145264e-01 -1.285775601863861084e-01 2.648010849952697754e-02 1.757154762744903564e-01 3.744488582015037537e-02
2.233347743749618530e-01 -2.722911834716796875e-01 5.416887998580932617e-02 1.829104870557785034e-02 1.210677400231361389e-01 8.273326605558395386e-02 1.701892316341400146e-01 -2.879610359668731689e-01 -2.790821790695190430e-01 -7.898710668087005615e-02 1.785070896148681641e-01 -1.651730537414550781e-01 -2.348402589559555054e-01 2.349885851144790649e-01 1.686860322952270508e-01 2.542552649974822998e-01 -1.490677427500486374e-02 1.676886714994907379e-02 -6.017274409532546997e-02 -1.259427070617675781e-01 4.322830960154533386e-02 -6.195642426609992981e-02 -1.807738542556762695e-01 -1.425115019083023071e-01 2.752762986347079277e-03 2.368122935295104980e-01 1.828927099704742432e-01 -2.772621214389801025e-01 2.128942608833312988e-01 2.543195188045501709e-01 1.439726352691650391e-01 1.294409334659576416e-01
-2.250164188444614410e-02 -9.583844244480133057e-02 1.143762320280075073e-01 -1.196195855736732483e-01 1.096470877528190613e-01 -1.256091706454753876e-02 9.935391694307327271e-02 6.008220091462135315e-02 -1.148172095417976379e-01 -4.503882676362991333e-02 -8.742157369852066040e-02 2.763864696025848389e-01 -3.238837122917175293e-01 -1.353135257959365845e-01 -1.387985646724700928e-01 2.727799117565155029e-01 1.867799460887908936e-01 1.703377664089202881e-01 -4.377276897430419922e-01 -1.238287836313247681e-01 -3.213977674022316933e-03 -1.387781370431184769e-02 -1.877789795398712158e-01 -3.760328516364097595e-02 5.406575277447700500e-02 1.658604480326175690e-02 -1.531964242458343506e-01 -1.671333163976669312e-01 1.238550394773483276e-01 4.463830888271331787e-01 -1.063961908221244812e-01 1.813590973615646362e-01
2.583231031894683838e-01 -3.300971984863281250e-01 1.504524052143096924e-01 -2.228384092450141907e-02 1.642974168062210083e-01 1.901985853910446167e-01 1.061118021607398987e-02 -1.856788247823715210e-02 1.434587836265563965e-01 -6.943228188902139664e-03 2.870075404644012451e-01 2.721627056598663330e-01 -3.150313496589660645e-01 -7.911257445812225342e-02 -1.298458427190780640e-01 -5.735319480299949646e-02 3.140664398670196533e-01 -1.267162412405014038e-01 -1.048278063535690308e-01 -1.406513452529907227e-01 -1.703522801399230957e-01 -5.823208019137382507e-02 5.700809508562088013e-02 -1.209263801574707031e-01 -2.093977034091949463e-01 1.406956166028976440e-01 1.447618156671524048e-01 -2.052032053470611572e-01 2.142624408006668091e-01 -2.307361513376235962e-01 3.667667508125305176e-02 -1.089428365230560303e-01
1.958519816398620605e-01 1.193886436522006989e-02 1.630061864852905273e-01 -2.462369576096534729e-02 1.562917232513427734e-02 3.468796312808990479e-01 -2.820269577205181122e-02 -1.004260871559381485e-02 -8.361789584159851074e-02 5.582792311906814575e-02 -4.330510739237070084e-03 3.945336490869522095e-02 -2.385113239288330078e-01 -1.274139881134033203e-01 -1.365827172994613647e-01 -1.020503640174865723e-01 3.173740208148956299e-01 6.925442069768905640e-02 -3.874238133430480957e-01 1.891086548566818237e-01 -2.275764048099517822e-01 -1.997486352920532227e-01 -1.798286736011505127e-01 2.234267443418502808e-01 9.068518556887283921e-05 6.400679238140583038e-03 1.882591396570205688e-01 8.375209569931030273e-02 1.995233148336410522e-01 2.394196391105651855e-01 9.772062301635742188e-02 2.906430363655090332e-01
-1.055482551455497742e-01 -2.377858459949493408e-01 -1.025843098759651184e-01 -3.310045227408409119e-02 3.189819306135177612e-02 2.171876728534698486e-01 4.971491172909736633e-02 -4.603332877159118652e-01 3.021046817302703857e-01 4.593057185411453247e-02 1.320831924676895142e-01 3.645945712924003601e-02 -2.800003588199615479e-01 -1.806251704692840576e-01 2.857339680194854736e-01 3.862066194415092468e-02 1.071992069482803345e-01 -9.938764572143554688e-02 -1.629299521446228027e-01 -7.413905858993530273e-02 3.344151377677917480e-02 -9.271419607102870941e-03 -1.364146322011947632e-01 -1.968016177415847778e-01 -2.220077365636825562e-01 1.329416930675506592e-01 3.576587885618209839e-02 -1.665452271699905396e-01 1.964794397354125977e-01 3.035626411437988281e-01 2.013090997934341431e-02 1.128052398562431335e-01
-2.289330027997493744e-02 -9.762199968099594116e-02 1.149707511067390442e-01 1.314831227064132690e-01 -1.097439378499984741e-01 2.137988358736038208e-01 -4.418469220399856567e-02 -3.376897871494293213e-01 -1.566534340381622314e-01 -3.497383743524551392e-02 -9.544221311807632446e-02 4.324771463871002197e-02 -2.659637629985809326e-01 4.032159969210624695e-02 9.313191473484039307e-02 6.854790449142456055e-02 1.397021412849426270e-01 -2.054818905889987946e-03 -5.137706398963928223e-01 -4.470363259315490723e-02 3.534209728240966797e-01 3.339785151183605194e-03 -1.531427502632141113e-01 -3.628967329859733582e-02 -1.137814298272132874e-01 5.725078284740447998e-02 -1.619639098644256592e-01 -8.365888148546218872e-02 8.695366233587265015e-02 -1.997707225382328033e-02 2.184278666973114014e-01 3.506123125553131104e-01
-1.515753008425235748e-02 -4.530445113778114319e-02 7.371154427528381348e-02 1.323276460170745850e-01 3.963474556803703308e-02 1.534673124551773071e-01 -2.413769662380218506e-01 -1.688035205006599426e-02 -2.692813873291015625e-01 2.311867028474807739e-01 1.078459024429321289e-01 3.394335210323333740e-01 -2.836430370807647705e-01 -1.788462400436401367e-01 4.459049552679061890e-02 8.683640509843826294e-02 5.266852676868438721e-02 -6.101597845554351807e-02 -2.520135045051574707e-01 -2.166176885366439819e-01 -3.334855735301971436e-01 -2.807707488536834717e-01 -4.606112837791442871e-02 -2.251438647508621216e-01 -1.078915819525718689e-01 2.425138801336288452e-01 -1.266174111515283585e-02 -9.658654779195785522e-02 2.153959423303604126e-01 1.479950640350580215e-02 1.500771343708038330e-01 8.637864142656326294e-02
-5.317720770835876465e-02 -1.351274698972702026e-01 1.588362753391265869e-01 -8.761802315711975098e-02 2.986998260021209717e-01 1.228560209274291992e-01 1.981446705758571625e-02 -1.826667599380016327e-02 -1.624448150396347046e-01 1.510637402534484863e-01 1.845593601465225220e-01 6.880878005176782608e-03 9.681070595979690552e-02 -1.190168969333171844e-02 2.063305675983428955e-01 1.375991702079772949e-01 4.533140361309051514e-01 3.829281628131866455e-01 -3.120493292808532715e-01 1.149680837988853455e-01 -1.431219726800918579e-01 -4.159161075949668884e-02 5.137164145708084106e-02 1.210648380219936371e-02 -7.504445314407348633e-02 -1.047499626874923706e-01 1.800939738750457764e-01 -2.190510630607604980e-01 2.379438132047653198e-01 6.500807404518127441e-02 4.027122259140014648e-02 1.985488384962081909e-01
1.194637641310691833e-01 -2.818162143230438232e-01 -5.574858561158180237e-02 7.507638633251190186e-02 1.488183289766311646e-01 -1.047941390424966812e-02 1.085283085703849792e-01 9.950432181358337402e-02 -2.192771434783935547e-01 1.451653689146041870e-01 4.153837263584136963e-02 3.702806681394577026e-02 -3.288394510746002197e-01 -2.513917684555053711e-01 -4.711264073848724365e-01 -2.072113305330276489e-01 1.103565562516450882e-02 2.447120286524295807e-02 -1.823832392692565918e-01 2.157500684261322021e-01 -1.433958113193511963e-01 -5.016864463686943054e-02 -2.061519920825958252e-01 -4.560927301645278931e-02 -2.122685313224792480e-01 2.340302020311355591e-01 1.310466527938842773e-01 -2.431213706731796265e-01 1.139516904950141907e-01 8.253441751003265381e-02 3.220680728554725647e-02 -3.431882709264755249e-03
1.946204304695129395e-01 -2.399892956018447876e-01 2.666573226451873779e-01 1.964071393013000488e-01 1.117195710539817810e-01 -7.035839371383190155e-03 1.477148681879043579e-01 -1.806658059358596802e-01 -4.138526022434234619e-01 5.730142444372177124e-02 1.548440903425216675e-01 -7.084396481513977051e-02 -2.202197015285491943e-01 1.418474614620208740e-01 -6.134100258350372314e-02 1.079169288277626038e-01 1.395717561244964600e-01 -4.402384534478187561e-02 -2.247603237628936768e-01 8.947657048702239990e-02 7.752711884677410126e-03 -8.186249434947967529e-02 -1.830116212368011475e-01 -7.290407270193099976e-02 1.911728233098983765e-01 8.968320488929748535e-02 -2.528055012226104736e-01 -1.896637231111526489e-01 3.783251941204071045e-01 8.083718270063400269e-02 -1.353791654109954834e-01 -4.795652627944946289e-02
2.266690135002136230e-01 -3.235955536365509033e-01 7.855807431042194366e-03 2.464510351419448853e-01 7.205213606357574463e-02 -1.221976727247238159e-01 -9.118200093507766724e-02 -1.248083338141441345e-01 -3.289742171764373779e-01 1.647095941007137299e-02 2.111548185348510742e-01 -1.682473272085189819e-01 -2.462566047906875610e-01 9.154081344604492188e-02 -3.711351752281188965e-02 3.358901441097259521e-01 2.030346989631652832e-01 -1.009216085076332092e-01 -2.832102179527282715e-01 1.405549794435501099e-02 -1.045510545372962952e-01 -2.240656875073909760e-02 -2.390944659709930420e-01 5.701486766338348389e-02 9.833645820617675781e-02 -4.949423670768737793e-02 -2.582395374774932861e-01 -3.332477435469627380e-02 3.003257513046264648e-01 1.033402048051357269e-02 2.438904903829097748e-02 -1.711774966679513454e-03
1.079368144273757935e-01 4.444571584463119507e-02 3.582710623741149902e-01 -1.310611814260482788e-01 2.849224209785461426e-01 5.931106954813003540e-02 1.209811121225357056e-01 -1.056742891669273376e-01 -3.273470103740692139e-01 2.337694615125656128e-01 8.833628892898559570e-02 -9.326303005218505859e-02 -2.027953118085861206e-01 -2.403643280267715454e-01 5.757869035005569458e-02 2.661111950874328613e-01 3.771067783236503601e-02 1.452889293432235718e-01 -3.035812973976135254e-01 4.087834432721138000e-02 -1.045039743185043335e-01 -2.043946236371994019e-01 4.787296056747436523e-02 -9.874836355447769165e-02 -9.935886412858963013e-02 2.448464632034301758e-01 -2.824240028858184814e-01 8.336613327264785767e-02 8.516854792833328247e-02 7.200690358877182007e-02 1.019906699657440186e-01 1.360851377248764038e-01
-8.697456866502761841e-02 -2.706466801464557648e-02 1.174510736018419266e-02 -3.934980332851409912e-01 7.966369390487670898e-02 2.249702066183090210e-01 2.066130638122558594e-01 -8.353348076343536377e-02 -1.267646402120590210e-01 -2.974228262901306152e-01 2.311526983976364136e-02 -6.084573268890380859e-02 -2.582817375659942627e-01 -9.809061139822006226e-02 -1.524681001901626587e-01 -6.597138009965419769e-03 3.557212054729461670e-01 4.111313521862030029e-01 -2.344665080308914185e-01 -1.589304357767105103e-01 9.646362066268920898e-02 4.457890242338180542e-02 -2.096352353692054749e-02 -1.738644540309906006e-01 -7.565040141344070435e-02 2.133753523230552673e-02 2.089308574795722961e-02 2.835384197533130646e-02 2.645814120769500732e-01 7.723625004291534424e-02 -7.629998773336410522e-02 -1.214183941483497620e-01
1.636790335178375244e-01 -3.014958798885345459e-01 1.398919671773910522e-01 -2.661210671067237854e-02 1.334666609764099121e-01 2.023571170866489410e-02 -1.400835663080215454e-01 5.476380884647369385e-02 -3.092319965362548828e-01 3.540420532226562500e-01 1.240636780858039856e-01 -3.296588733792304993e-02 -1.559350043535232544e-01 -3.037312999367713928e-02 -2.386392503976821899e-01 1.769924312829971313e-01 9.059478342533111572e-02 6.868025660514831543e-02 -2.258847057819366455e-01 -7.309840619564056396e-02 -1.927212178707122803e-01 -3.807184696197509766e-01 -1.780312359333038330e-01 1.206193305552005768e-02 -1.189200356602668762e-01 2.865767180919647217e-01 7.809239625930786133e-02 -3.571286424994468689e-02 8.776328712701797485e-02 -1.402080953121185303e-01 2.215646356344223022e-01 8.312764018774032593e-02
3.529693484306335449e-01 -2.226399630308151245e-01 -3.871191665530204773e-02 1.780044883489608765e-01 1.148289591073989868e-01 9.246489964425563812e-03 2.008958160877227783e-01 -3.245031237602233887e-01 -2.523882985115051270e-01 -1.656756363809108734e-02 9.288120269775390625e-02 -2.350876331329345703e-01 -2.322879731655120850e-01 1.066745594143867493e-01 2.291713207960128784e-01 2.600283920764923096e-01 7.740658521652221680e-02 1.464121136814355850e-02 -1.012421026825904846e-01 1.445463486015796661e-02 1.037949472665786743e-01 -1.568392813205718994e-01 -1.848964542150497437e-01 -2.435331195592880249e-01 -8.685418404638767242e-03 2.487356215715408325e-01 -1.569532044231891632e-02 -2.262852191925048828e-01 1.384673565626144409e-01 1.935689300298690796e-01 5.271282047033309937e-02 4.515996947884559631e-02
7.296878844499588013e-02 -3.682480752468109131e-01 3.117211349308490753e-02 -1.519086509943008423e-01 6.117589771747589111e-02 6.296232342720031738e-02 2.619881331920623779e-01 -8.266780525445938110e-02 1.509794406592845917e-02 -1.750045642256736755e-02 1.805622577667236328e-01 2.336912751197814941e-01 -3.047577105462551117e-02 -1.281413435935974121e-01 1.631078869104385376e-02 -5.893824622035026550e-02 4.071145355701446533e-01 -1.642181351780891418e-02 -2.955532670021057129e-01 8.118127286434173584e-02 -4.306681826710700989e-02 -7.167743891477584839e-02 -2.867302298545837402e-01 -1.398168355226516724e-01 -2.977182865142822266e-01 5.700949579477310181e-02 -2.475911974906921387e-01 2.235498577356338501e-01 -7.806364446878433228e-02 8.391423523426055908e-02 -2.365364134311676025e-01 -4.526072368025779724e-02
1.185256149619817734e-02 5.064440146088600159e-02 3.230511397123336792e-02 -1.622926145792007446e-01 1.300528794527053833e-01 1.477237045764923096e-01 1.314045786857604980e-01 -2.576880455017089844e-01 -2.861012816429138184e-01 -4.981580004096031189e-02 -1.026029326021671295e-02 2.418272495269775391e-01 -2.770821452140808105e-01 -1.138824597001075745e-01 8.824831992387771606e-02 1.069399118423461914e-01 1.367215961217880249e-01 -1.927551478147506714e-01 -1.226532161235809326e-01 -3.564666956663131714e-02 -1.204303205013275146e-01 -1.928464025259017944e-01 -3.416115343570709229e-01 -3.084016144275665283e-01 -1.019747555255889893e-01 2.696926295757293701e-01 2.311625927686691284e-01 -1.284633297473192215e-02 1.918823421001434326e-01 -1.919491440057754517e-01 1.919221580028533936e-01 -1.127832755446434021e-01
-1.233466044068336487e-01 -3.816918730735778809e-01 2.359889913350343704e-03 -1.063871160149574280e-01 3.331899344921112061e-01 7.640610635280609131e-02 1.030495390295982361e-01 -1.906173974275588989e-01 -3.785423701629042625e-03 6.312695145606994629e-02 1.567817628383636475e-01 3.938385844230651855e-01 -2.731129229068756104e-01 -1.901797801256179810e-01 -7.868736237287521362e-02 -2.732463479042053223e-01 2.638452053070068359e-01 -1.347251981496810913e-01 -2.232853472232818604e-01 -6.954447925090789795e-02 8.950769156217575073e-02 2.017614059150218964e-02 -5.619409680366516113e-02 6.586191803216934204e-02 1.603610515594482422e-01 7.671817392110824585e-02 1.167944371700286865e-01 -1.535606980323791504e-01 -1.991252787411212921e-02 -2.420870959758758545e-01 4.615092184394598007e-03 4.942915588617324829e-02
-6.069825217127799988e-02 -1.831884980201721191e-01 -3.016397356986999512e-01 -2.032402157783508301e-01 -9.640813618898391724e-02 -1.071727052330970764e-01 2.833399549126625061e-02 -2.334551215171813965e-01 1.459109336137771606e-01 5.227968469262123108e-02 2.582852840423583984e-01 1.190704405307769775e-01 -4.134761691093444824e-01 -2.889639735221862793e-01 9.250279515981674194e-02 3.073703311383724213e-02 5.858406424522399902e-02 1.038911417126655579e-01 -8.455138653516769409e-02 8.029508590698242188e-02 4.510171711444854736e-02 -6.801053136587142944e-02 -7.022871077060699463e-02 -2.552458941936492920e-01 -1.885260343551635742e-01 8.467154949903488159e-02 -1.251802891492843628e-01 -1.946705877780914307e-01 3.333096206188201904e-01 1.257798913866281509e-02 7.837089151144027710e-02 2.593571543693542480e-01
-7.005441188812255859e-02 -1.872020401060581207e-02 1.297688782215118408e-01 -3.897069990634918213e-01 -6.212650611996650696e-02 -6.764374673366546631e-02 9.937115758657455444e-02 -3.570030331611633301e-01 -4.040709733963012695e-01 3.812864795327186584e-02 1.058324147015810013e-02 -8.245418965816497803e-02 -2.476865351200103760e-01 -1.063666492700576782e-02 -2.507837414741516113e-01 6.274788826704025269e-02 2.353642731904983521e-01 1.732446700334548950e-01 -1.678529083728790283e-01 8.103467524051666260e-02 -2.013857066631317139e-01 -1.560331732034683228e-01 -1.065212339162826538e-01 1.459997743368148804e-01 -7.638342678546905518e-02 7.646436244249343872e-02 -3.574165329337120056e-02 1.842922121286392212e-01 1.737878769636154175e-01 1.311918497085571289e-01 -1.610060036182403564e-01 2.058269977569580078e-01
1.693057715892791748e-01 -9.524877369403839111e-02 1.356765478849411011e-01 -1.214975416660308838e-01 -9.507171809673309326e-02 1.504879742860794067e-01 -4.119638353586196899e-02 -2.878875136375427246e-01 -3.172811269760131836e-01 1.142350062727928162e-01 -1.174356788396835327e-01 2.165350168943405151e-01 -3.284291625022888184e-01 -2.300908267498016357e-01 -4.075574874877929688e-02 2.767284458968788385e-04 1.251428276300430298e-01 -2.991265654563903809e-01 -3.092807829380035400e-01 -1.455441266298294067e-01 1.787549257278442383e-01 -8.987058699131011963e-02 -2.358427047729492188e-01 3.497230261564254761e-02 -2.136928886175155640e-01 6.593125313520431519e-02 4.040887206792831421e-02 9.699935466051101685e-02 8.197976648807525635e-02 1.912271417677402496e-02 2.919737994670867920e-01 6.106838956475257874e-02
-1.055519580841064453e-01 -5.944653153419494629e-01 5.213249474763870239e-02 -4.963468387722969055e-02 -8.720729500055313110e-02 1.064926013350486755e-01 8.015685528516769409e-02 -1.739089041948318481e-01 -1.188285946846008301e-01 -2.881185114383697510e-01 1.605812907218933105e-01 -5.209820345044136047e-03 -3.592580258846282959e-01 1.877790689468383789e-01 -2.371195331215858459e-02 -1.022847667336463928e-01 3.190169632434844971e-01 1.051043719053268433e-01 -8.453420363366603851e-03 6.459993124008178711e-02 -1.207447350025177002e-01 -1.142025291919708252e-01 4.349159076809883118e-02 -1.045183241367340088e-01 -2.306164801120758057e-01 -1.889859586954116821e-01 -5.249267071485519409e-02 -1.980115845799446106e-02 -6.074299104511737823e-03 -1.566017270088195801e-01 2.468274720013141632e-02 4.071259498596191406e-02
1.688630282878875732e-01 -6.746925413608551025e-02 2.296222746372222900e-01 7.758989185094833374e-02 3.206232935190200806e-02 -1.096211373805999756e-01 -7.721057534217834473e-02 -5.564016848802566528e-02 -1.100429669022560120e-01 -9.310777485370635986e-02 1.192582249641418457e-01 -4.890192672610282898e-02 -4.186618924140930176e-01 -2.616446316242218018e-01 -3.562333285808563232e-01 -1.958477497100830078e-01 -6.937196850776672363e-02 -6.703951954841613770e-02 -2.636835873126983643e-01 4.573634639382362366e-02 -5.097468942403793335e-02 -1.672394573688507080e-01 -2.044410854578018188e-01 -1.451365351676940918e-01 -2.698668837547302246e-01 2.093183994293212891e-01 1.835223883390426636e-01 -2.828880846500396729e-01 1.609989404678344727e-01 6.821652501821517944e-02 -3.989451006054878235e-02 -5.317737907171249390e-02
1.328292936086654663e-01 1.097389380447566509e-03 5.648919939994812012e-02 -2.267739921808242798e-02 1.254646033048629761e-01 2.878168821334838867e-01 -9.539093077182769775e-02 -9.454519301652908325e-02 -4.860749840736389160e-02 7.974688895046710968e-03 -1.481466740369796753e-01 9.410852938890457153e-02 -1.690572798252105713e-01 -1.042898073792457581e-01 -2.402177900075912476e-01 -7.773246616125106812e-02 3.086326718330383301e-01 8.949292451143264771e-02 -4.588434994220733643e-01 2.086029946804046631e-01 -2.430907785892486572e-01 -7.535481452941894531e-02 -2.252213358879089355e-01 5.653130635619163513e-02 4.269143193960189819e-02 1.847866922616958618e-01 2.450885325670242310e-01 -6.654136627912521362e-02 2.231016606092453003e-01 2.732053399085998535e-01 4.574193805456161499e-02 1.503910869359970093e-01
2.247274219989776611e-01 -1.031852215528488159e-01 2.180259823799133301e-01 6.758392602205276489e-02 -4.571557417511940002e-02 4.186750855296850204e-03 -5.887680500745773315e-02 -1.904935985803604126e-01 -2.526871263980865479e-01 8.980134874582290649e-02 1.123930290341377258e-01 1.189875788986682892e-02 -4.326646029949188232e-01 -1.652932465076446533e-01 -1.829828321933746338e-01 5.730082467198371887e-02 3.580037951469421387e-01 3.850284963846206665e-02 -1.550761759281158447e-01 1.197052001953125000e-02 -1.766414195299148560e-01 -2.457034736871719360e-01 1.010304242372512817e-01 1.583814769983291626e-01 -1.269307285547256470e-01 -2.216797620058059692e-01 2.231510579586029053e-01 -1.813648641109466553e-01 -3.944104537367820740e-02 1.093206182122230530e-01 -2.312517613172531128e-01 1.152309849858283997e-01
1.160149574279785156e-01 -6.272573769092559814e-02 1.003696322441101074e-01 5.458401143550872803e-02 1.251038163900375366e-01 -3.637801483273506165e-02 -6.754445284605026245e-02 -1.709357351064682007e-01 -1.613211035728454590e-01 5.431759729981422424e-02 2.677954137325286865e-01 2.253973484039306641e-01 -1.112338081002235413e-01 -1.907042413949966431e-01 -1.487493887543678284e-02 -7.013159990310668945e-02 1.767677068710327148e-01 -1.129015721380710602e-02 -1.293461583554744720e-02 -3.105696141719818115e-01 -2.791412174701690674e-01 -4.371516406536102295e-01 -3.085340261459350586e-01 -1.359724998474121094e-01 5.091976840049028397e-03 1.764792650938034058e-01 1.245744973421096802e-01 1.564286053180694580e-01 3.504815399646759033e-01 -7.601907104253768921e-02 5.222986266016960144e-02 -1.486404519528150558e-02
1.055654510855674744e-01 -2.168984115123748779e-01 1.551758944988250732e-01 1.513160318136215210e-01 -4.224581271409988403e-02 -1.339310780167579651e-02 1.541963368654251099e-01 -9.690921753644943237e-03 -1.738596558570861816e-01 1.478290744125843048e-02 4.771492630243301392e-02 4.545866698026657104e-02 -3.990085124969482422e-01 -2.382837384939193726e-01 -9.319037944078445435e-02 -8.344953879714012146e-03 3.256028592586517334e-01 1.286311000585556030e-01 -1.879388391971588135e-01 1.106254011392593384e-01 -8.708956092596054077e-02 -2.750283181667327881e-01 1.064285114407539368e-01 1.709420084953308105e-01 -1.524052172899246216e-01 -3.696064651012420654e-02 3.401876389980316162e-01 -2.536514699459075928e-01 -1.053736358880996704e-02 5.594189837574958801e-02 -3.169014155864715576e-01 -8.513423055410385132e-02
-1.819120943546295166e-01 -3.292119503021240234e-01 -5.313954129815101624e-02 1.506759785115718842e-02 -7.506784051656723022e-02 1.149399131536483765e-01 1.832882016897201538e-01 -3.269056975841522217e-01 1.253359136171638966e-03 -8.872950822114944458e-02 3.632549047470092773e-01 8.068562485277652740e-03 -1.894191056489944458e-01 4.165287688374519348e-02 2.305767126381397247e-02 1.539094746112823486e-01 1.621423214673995972e-01 -8.830747753381729126e-02 -1.557008475065231323e-01 -1.155526638031005859e-01 1.426924467086791992e-01 -3.822193294763565063e-02 -4.253309220075607300e-02 -9.953919798135757446e-02 -2.404809445142745972e-01 8.781678229570388794e-02 -4.125547129660844803e-03 -6.349402666091918945e-02 2.660380005836486816e-01 2.280954271554946899e-01 1.320502907037734985e-01 4.235388040542602539e-01
[truncated: 3,276,035 more chars]
