# Supplementary material for: The Language of Innovation
Source: PLoS One. 2020 Apr 30;15(4):e0230107. doi: 10.1371/journal.pone.0230107 (PMC7194493; doi:10.1371/journal.pone.0230107)
Supplement: S19 File — (GZ) [file pone.0230107.s019.tar.gz › 1997-2001/V2Run_24_VS_4500_embeddings1997-2001ED32.txt]

-5.276877805590629578e-02 2.728183753788471222e-02 6.664837896823883057e-02 -4.319315776228904724e-02 3.329884260892868042e-02 2.138796150684356689e-01 -1.002758890390396118e-01 9.936837852001190186e-02 4.441761672496795654e-01 2.286653593182563782e-02 -2.289886623620986938e-01 -1.421477943658828735e-01 -2.430134117603302002e-01 -7.267703860998153687e-02 -7.264613360166549683e-02 3.407430052757263184e-01 -3.211471438407897949e-02 -1.460687667131423950e-01 -2.965209782123565674e-01 -7.640422135591506958e-02 -3.221824169158935547e-01 2.130123078823089600e-01 7.933314144611358643e-02 -2.563571371138095856e-02 -5.607477575540542603e-02 -8.132386952638626099e-02 1.507367342710494995e-01 -5.398824065923690796e-02 -2.759985923767089844e-01 1.717437058687210083e-01 7.283988595008850098e-02 2.203986048698425293e-01
-1.036574542522430420e-01 2.010343372821807861e-01 -1.097038574516773224e-02 5.931675434112548828e-02 -5.669203773140907288e-02 4.576158523559570312e-02 -3.771817311644554138e-02 1.016976237297058105e-01 3.194959759712219238e-01 -1.367909312248229980e-01 -1.519007235765457153e-01 -9.506861865520477295e-02 -1.875835955142974854e-01 -4.356055855751037598e-01 1.448247581720352173e-01 -3.845080966129899025e-03 -1.253463625907897949e-01 -2.859884500503540039e-01 -5.734365433454513550e-02 4.998833313584327698e-02 -2.271123230457305908e-01 7.094411551952362061e-02 3.643637597560882568e-01 -1.518132686614990234e-01 -1.517505645751953125e-01 1.235433965921401978e-01 -7.523840293288230896e-03 -2.925714552402496338e-01 1.558106392621994019e-01 6.463146209716796875e-02 -1.899970024824142456e-01 -1.583975404500961304e-01
3.655323386192321777e-02 1.235040649771690369e-01 1.735380440950393677e-01 -1.399408876895904541e-01 -1.814417988061904907e-01 1.790712922811508179e-01 -2.213373184204101562e-01 1.414867788553237915e-01 4.976406395435333252e-01 -4.175178334116935730e-02 -3.281683921813964844e-01 -9.981203824281692505e-02 -2.671953476965427399e-02 3.947984799742698669e-02 -2.821526229381561279e-01 -5.956244096159934998e-02 6.631979346275329590e-02 -1.422908008098602295e-01 3.272413462400436401e-02 -1.115529518574476242e-02 -2.343445420265197754e-01 6.101429834961891174e-02 3.256100118160247803e-01 8.821760118007659912e-02 -1.044841557741165161e-01 -2.208961695432662964e-01 -5.996572971343994141e-02 -1.915084123611450195e-01 -1.061165183782577515e-01 -8.037992753088474274e-03 1.850516051054000854e-01 5.831889808177947998e-02
2.126030772924423218e-01 2.412015944719314575e-02 5.727568641304969788e-02 -1.824188232421875000e-01 9.720911830663681030e-02 1.323824822902679443e-01 -1.549556851387023926e-01 -1.398563235998153687e-01 3.105215132236480713e-01 -4.023533165454864502e-01 6.737193465232849121e-02 -3.105548024177551270e-01 -3.057886362075805664e-01 -1.666948497295379639e-01 -1.678804010152816772e-01 1.123140379786491394e-01 -8.037502318620681763e-02 1.592956185340881348e-01 -3.560042753815650940e-02 -3.518079221248626709e-02 -1.132915243506431580e-01 3.253108635544776917e-02 -6.872811168432235718e-02 -1.085666865110397339e-01 -3.288169158622622490e-03 2.343864738941192627e-02 2.049500644207000732e-01 -3.082995414733886719e-01 -8.712816238403320312e-02 3.053808510303497314e-01 1.485487967729568481e-01 2.133993618190288544e-02
-3.770790994167327881e-03 3.852978721261024475e-02 3.096435964107513428e-01 -2.728891968727111816e-01 3.626703750342130661e-03 2.303878068923950195e-01 -8.831292390823364258e-02 1.090164035558700562e-01 1.571688652038574219e-01 -2.850682735443115234e-01 -1.179625540971755981e-01 1.743909865617752075e-01 -6.937327980995178223e-02 -2.850044667720794678e-01 -1.759503334760665894e-01 -9.359686076641082764e-02 1.163833364844322205e-01 -1.084322705864906311e-01 -6.657712161540985107e-02 -5.797461047768592834e-02 -2.882890403270721436e-01 2.491898536682128906e-01 2.699283063411712646e-01 2.593468129634857178e-01 -1.642844378948211670e-01 -1.093780100345611572e-01 1.682718694210052490e-01 -1.282857954502105713e-01 4.256891459226608276e-02 1.520243585109710693e-01 1.475216895341873169e-01 -1.746123880147933960e-01
2.830397710204124451e-02 1.592232733964920044e-01 1.225181668996810913e-01 -2.468326836824417114e-01 -1.614414453506469727e-01 9.980962425470352173e-02 5.039861425757408142e-02 2.020285129547119141e-01 2.992542386054992676e-01 -2.057202160358428955e-01 -4.432057589292526245e-02 -1.942991763353347778e-01 -3.823998197913169861e-02 -1.510389447212219238e-01 -2.396218925714492798e-01 -2.788044810295104980e-01 8.007409423589706421e-02 -1.143166422843933105e-01 -1.563462801277637482e-02 -2.413745597004890442e-02 -2.557250261306762695e-01 4.743367135524749756e-01 -2.038153633475303650e-02 6.566960364580154419e-02 -5.167091637849807739e-02 4.614776745438575745e-02 2.066247351467609406e-02 -2.393986731767654419e-01 1.250803023576736450e-01 -3.207603842020034790e-02 2.977422177791595459e-01 -6.499680876731872559e-02
8.468360453844070435e-02 3.412112221121788025e-02 1.593107357621192932e-02 -3.104229569435119629e-01 -1.773939579725265503e-01 2.871814072132110596e-01 -3.929412662982940674e-01 -2.117114365100860596e-01 3.663754165172576904e-01 -3.903063833713531494e-01 -1.591422855854034424e-01 2.217144146561622620e-02 -1.659302413463592529e-01 -1.231524869799613953e-01 -1.522612124681472778e-01 -1.448287442326545715e-02 -1.792761869728565216e-02 -1.086508706212043762e-01 -1.421951353549957275e-01 3.617245703935623169e-02 -1.751620024442672729e-01 3.028071522712707520e-01 -1.429578661918640137e-02 1.115755811333656311e-01 -6.717694550752639771e-02 5.892121419310569763e-02 4.371136054396629333e-02 1.504949876107275486e-03 2.649387717247009277e-02 7.268957048654556274e-02 -1.370650231838226318e-01 7.065736688673496246e-03
1.818357706069946289e-01 -4.810002818703651428e-02 -1.108626872301101685e-01 -3.488661348819732666e-01 -2.274173051118850708e-01 1.778750866651535034e-01 -5.464418977499008179e-02 5.496843252331018448e-03 2.611126899719238281e-01 -9.760938584804534912e-02 -4.585530981421470642e-02 -1.581252366304397583e-01 -2.119273245334625244e-01 -2.043316662311553955e-01 -1.362930685281753540e-01 3.182539716362953186e-02 -9.169191122055053711e-02 -1.182646676898002625e-01 -1.480234116315841675e-01 -5.265714717097580433e-04 -4.029946923255920410e-01 4.697517678141593933e-02 1.649421602487564087e-01 4.054463505744934082e-01 -2.869305387139320374e-02 -7.060211896896362305e-02 4.113772884011268616e-02 -3.903215751051902771e-02 1.992450356483459473e-01 6.003199145197868347e-02 2.280061095952987671e-01 -1.684059947729110718e-01
2.176284044981002808e-01 -1.114623025059700012e-01 1.875466108322143555e-01 -3.135814666748046875e-01 -2.101912051439285278e-01 3.716761171817779541e-01 -2.603971771895885468e-02 2.398689091205596924e-02 2.735135853290557861e-01 -3.053920865058898926e-01 -2.362564057111740112e-01 -2.811832427978515625e-01 -2.481403350830078125e-01 -8.402685075998306274e-02 5.421016737818717957e-02 6.146135926246643066e-02 -2.066729217767715454e-02 -6.695645302534103394e-02 1.611674726009368896e-01 -3.816613182425498962e-02 -3.589097410440444946e-02 1.503575444221496582e-01 9.030528366565704346e-02 1.380197852849960327e-01 -1.099341735243797302e-02 6.001032888889312744e-02 3.333149254322052002e-01 1.329282531514763832e-03 7.521041482686996460e-02 3.062949515879154205e-02 1.973007619380950928e-01 -3.221001103520393372e-02
-1.032139547169208527e-02 8.831194788217544556e-02 -5.722732096910476685e-02 -1.396698653697967529e-01 5.698243156075477600e-02 7.685955613851547241e-03 -1.775094419717788696e-01 6.459721922874450684e-02 1.669617593288421631e-01 -2.976683378219604492e-01 -3.706700801849365234e-01 -1.957109868526458740e-01 1.575025320053100586e-01 -2.792815677821636200e-02 7.926957681775093079e-03 -3.056845664978027344e-01 -2.893921732902526855e-01 -2.602773718535900116e-02 -9.365350008010864258e-02 -9.729532897472381592e-02 -3.026096522808074951e-01 7.054167240858078003e-02 1.102148666977882385e-01 1.030245497822761536e-01 -3.040250539779663086e-01 -1.423479169607162476e-01 9.104091674089431763e-02 -3.551876544952392578e-01 1.562751382589340210e-01 7.104918360710144043e-02 -6.048562377691268921e-02 -1.296404302120208740e-01
-5.130499228835105896e-02 4.526150971651077271e-02 -6.784010678529739380e-02 -2.562029361724853516e-01 2.047154456377029419e-01 -5.077418312430381775e-02 -6.789257377386093140e-02 8.953097276389598846e-03 3.354896903038024902e-01 -3.171513080596923828e-01 -8.099941909313201904e-02 -1.848432868719100952e-01 -3.009314239025115967e-01 -1.989610493183135986e-01 1.381917297840118408e-02 -1.779948361217975616e-02 -1.148911658674478531e-02 3.532828390598297119e-02 -3.232046961784362793e-01 -1.882876902818679810e-01 -3.274109959602355957e-01 -6.677906960248947144e-03 -9.774573892354965210e-02 6.927780807018280029e-02 5.666814744472503662e-02 2.712375521659851074e-01 1.064615696668624878e-01 -4.033197462558746338e-02 -2.853722311556339264e-03 2.561948299407958984e-01 8.412222564220428467e-02 -2.569622993469238281e-01
1.483402214944362640e-02 1.456586550921201706e-02 -3.833492472767829895e-02 -2.510457932949066162e-01 -3.209137618541717529e-01 1.640441268682479858e-01 -2.519358322024345398e-02 1.745812594890594482e-01 4.947033226490020752e-01 -3.194110691547393799e-01 -1.766158044338226318e-01 -1.859921216964721680e-02 -8.940951526165008545e-02 -1.867962479591369629e-01 -7.989570498466491699e-02 2.937962114810943604e-02 1.524655371904373169e-01 -1.426139473915100098e-01 -1.369233280420303345e-01 -5.049380660057067871e-02 -1.824062466621398926e-01 1.550569087266921997e-01 -3.146973252296447754e-02 2.558634281158447266e-01 -1.259672343730926514e-01 -3.886781260371208191e-02 8.181531727313995361e-02 -4.036733880639076233e-02 2.781484276056289673e-02 3.257990777492523193e-01 2.769978530704975128e-02 -1.536120325326919556e-01
-5.932202935218811035e-02 5.837506055831909180e-02 7.060938328504562378e-02 -8.135944604873657227e-02 -3.473283350467681885e-01 1.500882860273122787e-02 -3.187030553817749023e-01 1.612553000450134277e-02 3.768316209316253662e-01 -2.013902664184570312e-01 -2.448841631412506104e-01 -1.190374791622161865e-01 -2.683909535408020020e-01 -1.275161206722259521e-01 3.511889651417732239e-02 -1.968753635883331299e-01 6.497858464717864990e-02 -1.681136488914489746e-01 8.877066522836685181e-02 -6.827813386917114258e-02 -8.752127736806869507e-02 2.370781302452087402e-01 1.168243885040283203e-01 2.671055197715759277e-01 -3.295704722404479980e-02 -8.215177059173583984e-02 -9.543210268020629883e-02 -2.613661289215087891e-01 -1.153809800744056702e-01 -7.255587726831436157e-02 9.597618132829666138e-02 -2.585724592208862305e-01
-2.318189106881618500e-02 -5.075949057936668396e-02 1.309916079044342041e-01 -3.236714601516723633e-01 -1.104195415973663330e-01 -1.193557232618331909e-01 -1.594066470861434937e-01 1.584719568490982056e-01 4.468527138233184814e-01 -1.516629308462142944e-01 -1.728008985519409180e-01 -1.199937090277671814e-01 -7.564531266689300537e-02 -2.314176708459854126e-01 2.724971389397978783e-03 -2.181122004985809326e-01 -1.096885874867439270e-01 4.085732251405715942e-02 -2.952950894832611084e-01 2.953707613050937653e-02 -2.465530335903167725e-01 -1.273685842752456665e-01 2.328032404184341431e-01 -4.303352534770965576e-02 -1.158066838979721069e-02 -1.925665140151977539e-01 2.188992500305175781e-01 -1.734484136104583740e-01 5.554960295557975769e-02 -6.069236993789672852e-02 -8.137906342744827271e-02 -2.465067356824874878e-01
9.689228981733322144e-02 3.943580389022827148e-02 1.605858653783798218e-01 1.274900231510400772e-02 -9.649366140365600586e-02 -4.552391171455383301e-02 -1.170767936855554581e-02 -1.164796948432922363e-01 3.462140262126922607e-01 -6.838086992502212524e-02 -3.940991461277008057e-01 -1.888550072908401489e-01 2.058612741529941559e-02 -1.652245372533798218e-01 -4.520326480269432068e-02 1.253194082528352737e-02 -3.440430164337158203e-01 -4.948043450713157654e-02 -8.293735235929489136e-02 1.958339661359786987e-01 -2.326545268297195435e-01 9.060180187225341797e-02 2.731174826622009277e-01 -2.016779780387878418e-01 -2.354039102792739868e-01 8.964213542640209198e-03 1.338564753532409668e-01 1.039049923419952393e-01 1.362425386905670166e-01 3.322252631187438965e-01 -1.798344105482101440e-01 -5.866700038313865662e-02
3.174876561388373375e-03 6.901201792061328888e-03 2.344912141561508179e-01 -8.697418123483657837e-02 -7.601176947355270386e-02 -9.853151440620422363e-02 -1.472010016441345215e-01 6.217344477772712708e-02 1.037582233548164368e-01 -8.169947564601898193e-02 2.842717338353395462e-03 -1.133317872881889343e-01 -8.159262128174304962e-03 -1.653354018926620483e-01 -2.659311890602111816e-01 -2.001692503690719604e-01 -1.504020486027002335e-02 7.329665869474411011e-02 -6.112171337008476257e-02 2.418767511844635010e-01 -1.634060293436050415e-01 3.276723921298980713e-01 -4.302243515849113464e-02 2.239644080400466919e-01 -1.479266583919525146e-01 2.732629477977752686e-01 7.502047717571258545e-02 -4.012442231178283691e-01 1.981498152017593384e-01 3.288655281066894531e-01 -2.457066476345062256e-01 -5.478594079613685608e-02
-1.461665183305740356e-01 3.474366068840026855e-01 -3.068966045975685120e-02 -1.270646154880523682e-01 1.086136791855096817e-02 -6.693424284458160400e-02 -4.721204563975334167e-02 -1.751514971256256104e-01 2.969676554203033447e-01 -1.498789787292480469e-01 -6.547752767801284790e-02 -4.242691695690155029e-01 -3.658511340618133545e-01 -1.953283250331878662e-01 1.417167186737060547e-01 5.789253115653991699e-02 2.722446434199810028e-02 -7.777763158082962036e-02 -1.200249567627906799e-01 5.738362669944763184e-02 -2.947382330894470215e-01 1.442508399486541748e-01 2.871184982359409332e-02 2.123172581195831299e-01 -1.562738791108131409e-02 1.427495181560516357e-01 1.792396456003189087e-01 1.584633439779281616e-01 -6.681767106056213379e-02 1.904443502426147461e-01 6.817684322595596313e-02 -1.078790947794914246e-01
-2.240208163857460022e-02 8.158434182405471802e-02 4.102658480405807495e-02 -3.239405453205108643e-01 -3.310683965682983398e-01 2.245085537433624268e-01 -4.894447326660156250e-02 6.327432394027709961e-02 1.560681164264678955e-01 -3.025034070014953613e-01 -3.539339601993560791e-01 -7.172172516584396362e-02 -2.440311461687088013e-01 -4.078293964266777039e-02 -3.198959231376647949e-01 1.546876877546310425e-01 1.082015037536621094e-01 -1.147727072238922119e-01 -3.683984279632568359e-02 -8.469606935977935791e-02 -1.251247376203536987e-01 2.060135006904602051e-01 5.619911104440689087e-02 1.551521122455596924e-01 -8.145183324813842773e-03 -2.540631918236613274e-03 2.787245213985443115e-01 -1.335757505148649216e-02 2.438808083534240723e-01 1.021524965763092041e-01 -6.044663861393928528e-02 -1.257476806640625000e-01
7.758469134569168091e-02 -3.622553125023841858e-02 9.005330502986907959e-02 -3.598387539386749268e-01 -3.061365187168121338e-01 3.070946037769317627e-01 3.069732710719108582e-02 -3.652953356504440308e-02 2.850205600261688232e-01 4.070492833852767944e-02 -3.889641761779785156e-01 -1.211596652865409851e-02 -3.656888902187347412e-01 5.228400602936744690e-02 -2.994053624570369720e-02 4.678252339363098145e-02 1.119864359498023987e-01 -1.089871600270271301e-01 -9.510917216539382935e-02 -8.207482844591140747e-02 -2.123308032751083374e-01 2.288987934589385986e-01 9.295132011175155640e-02 1.591573506593704224e-01 1.147916540503501892e-01 4.188061226159334183e-03 1.558248400688171387e-01 -3.442585840821266174e-02 6.065915897488594055e-02 1.953091621398925781e-01 1.965965777635574341e-01 -1.015736535191535950e-02
-2.121485210955142975e-02 7.124691456556320190e-02 -1.283293962478637695e-02 -1.895594596862792969e-01 1.032557040452957153e-01 8.090604096651077271e-03 -3.304236382246017456e-02 -1.324960961937904358e-02 8.765336871147155762e-02 -2.367319166660308838e-01 -9.509999305009841919e-02 -2.001184225082397461e-01 -3.448709249496459961e-01 -1.335865259170532227e-01 -1.912237703800201416e-01 1.929882317781448364e-01 -7.860773056745529175e-02 -3.395808162167668343e-03 -3.143517076969146729e-01 -3.908678144216537476e-02 -3.215605914592742920e-01 -6.765502691268920898e-02 8.214263617992401123e-02 6.969656050205230713e-02 -4.094165633432567120e-04 1.102045774459838867e-01 3.093732297420501709e-01 1.294610351324081421e-01 -9.732565283775329590e-02 4.532754719257354736e-01 2.298212051391601562e-01 -6.699401885271072388e-02
1.133144497871398926e-01 2.146447151899337769e-01 -6.116652861237525940e-02 -1.755966544151306152e-01 1.872822344303131104e-01 8.453394472599029541e-02 -6.352182477712631226e-02 -2.120418474078178406e-02 4.246845543384552002e-01 -6.804086267948150635e-02 -6.274433108046650887e-04 -4.039586782455444336e-01 -1.701840162277221680e-01 -4.851349070668220520e-02 -1.422833055257797241e-01 6.602174043655395508e-02 3.873743861913681030e-02 2.782734669744968414e-02 -2.048565298318862915e-01 -2.223480045795440674e-01 -1.879890710115432739e-01 4.144770652055740356e-02 1.255087554454803467e-01 -8.468554168939590454e-02 1.227615848183631897e-01 9.687600284814834595e-02 3.056077957153320312e-01 -2.571825496852397919e-02 -1.067789793014526367e-01 3.662606775760650635e-01 1.817999482154846191e-01 -7.031040638685226440e-02
-8.232864737510681152e-02 -1.921825669705867767e-02 1.139414533972740173e-01 1.510035842657089233e-01 -4.153908044099807739e-02 7.574038207530975342e-02 -5.347974225878715515e-02 7.192666828632354736e-02 3.374603092670440674e-01 1.191998645663261414e-01 -2.390578985214233398e-01 -2.237424999475479126e-01 -1.304286271333694458e-01 -3.182273507118225098e-01 2.464639842510223389e-01 -2.809482216835021973e-01 -2.143587023019790649e-01 -1.402529329061508179e-01 -7.349118590354919434e-02 2.231242507696151733e-01 -3.750318586826324463e-01 1.932397484779357910e-01 -2.214855700731277466e-02 -1.877063661813735962e-01 -1.281608790159225464e-01 -2.706664614379405975e-02 2.294573485851287842e-01 -2.766245743259787560e-03 4.945149272680282593e-02 1.506770849227905273e-01 -5.490104376804083586e-05 -1.372314989566802979e-01
-7.391587644815444946e-02 2.265080511569976807e-01 1.840655356645584106e-01 -1.078754886984825134e-01 -4.919747635722160339e-02 -2.142019756138324738e-02 -8.913672715425491333e-02 1.101298406720161438e-01 3.984404504299163818e-01 -6.709143519401550293e-02 -6.035612896084785461e-02 -1.466818004846572876e-01 -2.443253248929977417e-01 -1.486168801784515381e-01 1.043075323104858398e-02 -4.422869905829429626e-02 -1.763883382081985474e-01 -1.654708534479141235e-01 -3.015482425689697266e-01 2.296591401100158691e-01 -2.285014241933822632e-01 1.876942813396453857e-01 1.252733319997787476e-01 -2.711095847189426422e-02 -8.736084401607513428e-02 -4.084645211696624756e-01 9.590455889701843262e-02 -1.781859248876571655e-02 2.973380684852600098e-01 -5.593730136752128601e-02 -8.327595144510269165e-02 -1.183047518134117126e-01
-6.605624407529830933e-02 -2.017136290669441223e-02 4.224787652492523193e-02 -4.514389336109161377e-01 -2.234715521335601807e-01 2.908202111721038818e-01 -7.541588693857192993e-02 -3.039347566664218903e-02 3.847374320030212402e-01 -4.148238301277160645e-01 -2.045630216598510742e-01 2.720886282622814178e-02 -1.328791379928588867e-01 -7.617800682783126831e-02 -1.459524482488632202e-01 6.431397516280412674e-03 -9.272808581590652466e-02 -2.046104706823825836e-02 -8.494571596384048462e-02 -2.001182921230792999e-02 -9.387722611427307129e-02 1.971813142299652100e-01 4.298367071896791458e-03 9.953625500202178955e-02 -1.721240282058715820e-01 2.389096841216087341e-02 1.130418255925178528e-01 -1.675028800964355469e-01 -2.035342752933502197e-01 6.263950467109680176e-02 1.431476026773452759e-01 -1.729220151901245117e-01
-9.330370277166366577e-02 1.893877536058425903e-01 1.836254596710205078e-01 -7.404255121946334839e-02 -8.564779162406921387e-02 -6.625675410032272339e-02 -1.596675515174865723e-01 3.605477809906005859e-01 2.625887393951416016e-01 -1.017898097634315491e-01 -3.059907555580139160e-01 -2.687685787677764893e-01 1.163447648286819458e-01 -1.913760453462600708e-01 -2.798216640949249268e-01 1.339947432279586792e-01 8.534190803766250610e-02 6.339178979396820068e-02 -3.131079953163862228e-03 1.664045304059982300e-01 -2.147472351789474487e-01 2.884781956672668457e-01 1.446115821599960327e-01 -7.570853084325790405e-02 -1.729467809200286865e-01 1.331153810024261475e-01 2.580702304840087891e-01 -1.119057685136795044e-01 3.379723057150840759e-02 1.412719339132308960e-01 1.037813574075698853e-01 -6.172027066349983215e-02
1.974008530378341675e-01 -3.200923558324575424e-03 1.379683613777160645e-01 -2.156983166933059692e-01 -1.525928676128387451e-01 2.735179960727691650e-01 -3.592573702335357666e-01 1.069637909531593323e-01 2.496011853218078613e-01 -1.944528371095657349e-01 -2.942628264427185059e-01 -2.722531184554100037e-02 -1.434989273548126221e-01 1.744568161666393280e-02 -1.573344171047210693e-01 -2.811692655086517334e-01 4.922515526413917542e-02 1.266432404518127441e-01 -1.086606457829475403e-01 -1.127669215202331543e-01 -2.144623100757598877e-01 2.268976122140884399e-01 2.875426225364208221e-02 -2.242085039615631104e-01 -4.218069836497306824e-02 -9.780525416135787964e-02 -4.529807344079017639e-02 3.291475400328636169e-02 4.981552716344594955e-03 2.307089865207672119e-01 8.751241862773895264e-02 -2.788521945476531982e-01
-4.490195587277412415e-02 -1.856655254960060120e-02 4.816596955060958862e-02 -3.996768593788146973e-01 -1.997390836477279663e-01 9.231036901473999023e-02 -7.796449959278106689e-02 1.242873296141624451e-01 3.066542446613311768e-01 -2.947090566158294678e-01 -2.936693131923675537e-01 2.838765271008014679e-03 -2.092682868242263794e-01 -1.075916737318038940e-01 -1.745035499334335327e-01 -1.615486741065979004e-01 -6.902147829532623291e-02 -1.821881383657455444e-01 -1.407231986522674561e-01 7.328183948993682861e-02 -2.177861481904983521e-01 1.598890125751495361e-01 2.052234560251235962e-01 2.849530875682830811e-01 1.914393715560436249e-02 1.010652631521224976e-01 8.160438388586044312e-02 1.279272288084030151e-01 -1.012774650007486343e-02 1.812313944101333618e-01 2.312470823526382446e-01 -8.431170135736465454e-02
3.125725686550140381e-02 -3.402057290077209473e-02 -8.045911043882369995e-02 6.730066239833831787e-02 1.119576990604400635e-01 -9.389348328113555908e-02 1.040627732872962952e-01 -8.603859692811965942e-02 2.752267420291900635e-01 -3.253196775913238525e-01 -1.035949811339378357e-01 -2.127062380313873291e-01 -2.166095077991485596e-01 9.399850666522979736e-02 -2.642644643783569336e-01 -1.537579149007797241e-01 -2.237544655799865723e-01 1.426606923341751099e-01 -6.356837600469589233e-02 -9.127069264650344849e-02 -2.729348242282867432e-01 2.064856290817260742e-01 -6.259844452142715454e-02 8.794543147087097168e-02 2.461410164833068848e-01 -4.501721635460853577e-02 2.186078131198883057e-01 -2.708439528942108154e-01 2.483341842889785767e-02 3.041142821311950684e-01 -2.546937465667724609e-01 8.478331565856933594e-02
-1.120382174849510193e-01 -3.088462399318814278e-03 2.386579960584640503e-01 -1.047791764140129089e-01 -2.882008850574493408e-01 2.256424427032470703e-01 -1.700943857431411743e-01 2.539486857131123543e-03 2.179283350706100464e-01 -1.249026209115982056e-01 -1.791820675134658813e-01 -1.811071187257766724e-01 -2.052489370107650757e-01 -4.226575046777725220e-02 -8.562614768743515015e-02 -2.053448557853698730e-01 -1.424158737063407898e-02 5.475411564111709595e-02 9.768740087747573853e-02 -4.654766619205474854e-02 -5.588385462760925293e-01 2.257572561502456665e-01 2.131431400775909424e-01 2.366542816162109375e-01 -2.332082018256187439e-03 1.017078235745429993e-01 1.564209759235382080e-01 -1.062377542257308960e-01 7.856460660696029663e-02 4.544900264590978622e-03 4.780087992548942566e-02 -3.135267272591590881e-02
-1.895765424706041813e-03 3.223071619868278503e-02 5.049987882375717163e-02 -8.256471157073974609e-02 -6.626170873641967773e-02 1.012053340673446655e-01 -6.995914876461029053e-02 1.950080879032611847e-02 1.890803575515747070e-01 -1.580861806869506836e-01 -1.364958435297012329e-01 -3.792876899242401123e-01 -6.050715968012809753e-02 -2.146654427051544189e-01 -1.066282764077186584e-01 2.724198857322335243e-03 -4.427085220813751221e-01 1.233947202563285828e-01 5.067718215286731720e-03 1.666289418935775757e-01 -1.998869031667709351e-01 1.272147744894027710e-01 1.679135262966156006e-01 3.330446034669876099e-02 -2.951318025588989258e-01 8.608400076627731323e-02 2.770301699638366699e-01 -3.058307468891143799e-01 1.221988797187805176e-01 -9.963355958461761475e-02 -4.196981340646743774e-02 2.635671794414520264e-01
1.574602276086807251e-01 -4.727008938789367676e-02 -3.971098735928535461e-02 -1.431554704904556274e-01 -2.512809634208679199e-01 7.064872980117797852e-02 -1.702092140913009644e-01 1.164672374725341797e-01 3.557808399200439453e-01 -3.786447048187255859e-01 -1.982000842690467834e-02 -3.166451677680015564e-02 -8.105228841304779053e-02 -8.492851257324218750e-02 -2.494177967309951782e-01 -4.096558317542076111e-02 -1.658789068460464478e-01 -2.636668086051940918e-01 1.710290163755416870e-01 -1.144373938441276550e-01 -3.975089788436889648e-01 1.838654428720474243e-01 -6.042313948273658752e-02 -1.363852769136428833e-01 -1.689680665731430054e-02 -1.329413503408432007e-01 1.155009027570486069e-02 -9.492751210927963257e-02 3.001897782087326050e-02 4.862545465584844351e-04 -8.190359920263290405e-02 -3.210098147392272949e-01
3.279988095164299011e-02 2.653299570083618164e-01 4.115599393844604492e-02 -4.096743762493133545e-01 -3.040889203548431396e-01 2.410420328378677368e-01 -1.359947025775909424e-01 2.019306570291519165e-01 2.517769634723663330e-01 -1.239147335290908813e-01 -3.826851248741149902e-01 -1.911864243447780609e-02 -1.816651523113250732e-01 -3.081616759300231934e-01 -1.263141930103302002e-01 -2.144205756485462189e-02 -6.338340789079666138e-02 -1.680058687925338745e-01 -1.777239441871643066e-01 1.054394170641899109e-01 -1.528431177139282227e-01 -5.904178135097026825e-03 -4.841559380292892456e-02 5.927077308297157288e-02 -7.937543094158172607e-02 4.311894997954368591e-02 1.867195069789886475e-01 -3.533485159277915955e-02 -3.386570140719413757e-02 7.391606271266937256e-02 1.031215116381645203e-01 -1.161814108490943909e-01
6.329251825809478760e-02 -1.346936821937561035e-01 -6.488518416881561279e-02 -2.600616216659545898e-01 -2.406737208366394043e-01 4.600772634148597717e-02 -8.909336477518081665e-02 -1.199615374207496643e-01 4.809414744377136230e-01 -2.559347152709960938e-01 -1.747543960809707642e-01 3.516205400228500366e-02 -1.470504403114318848e-01 9.988269209861755371e-02 -1.475466042757034302e-02 -6.767026335000991821e-02 -1.319971531629562378e-01 -8.316080272197723389e-02 -3.152646590024232864e-03 -1.900947988033294678e-01 -3.802489638328552246e-01 3.646722733974456787e-01 -6.595703214406967163e-02 1.279480755329132080e-01 1.717778667807579041e-02 -9.197168797254562378e-02 4.665134847164154053e-02 4.324723407626152039e-02 -1.317503303289413452e-01 4.796979576349258423e-02 -1.189176272600889206e-02 -2.593802213668823242e-01
1.275786906480789185e-01 6.946736574172973633e-02 4.741992056369781494e-02 -3.324379026889801025e-01 -3.287171423435211182e-01 5.020662024617195129e-02 -2.224770337343215942e-01 4.140866920351982117e-02 2.000103294849395752e-01 -2.073098868131637573e-01 -2.476789802312850952e-01 -2.378924936056137085e-02 2.644104324281215668e-02 -2.876094281673431396e-01 5.428183078765869141e-02 -4.530413448810577393e-02 -1.855685561895370483e-01 -1.501798480749130249e-01 -1.770648062229156494e-01 1.157655268907546997e-01 -2.971554994583129883e-01 2.525865733623504639e-01 8.447235822677612305e-02 -3.340340033173561096e-02 1.358447819948196411e-01 -1.849289089441299438e-01 -8.626355230808258057e-02 -2.021631747484207153e-01 4.464666917920112610e-02 2.137839645147323608e-01 1.338692456483840942e-01 -2.058171182870864868e-01
-9.950292110443115234e-02 1.590457409620285034e-01 -2.610484138131141663e-02 -1.974170058965682983e-01 2.388854473829269409e-01 1.279655247926712036e-01 1.197301745414733887e-01 -6.133870780467987061e-02 1.724878698587417603e-01 -1.479877531528472900e-01 -2.524644881486892700e-02 -1.923534870147705078e-01 -4.995747506618499756e-01 -2.236671745777130127e-01 -1.309837847948074341e-01 -1.502221673727035522e-01 5.035324022173881531e-02 4.267764091491699219e-02 -1.664168536663055420e-01 -1.509247347712516785e-02 -2.624550461769104004e-01 2.057476155459880829e-02 -4.872998222708702087e-02 2.365173399448394775e-01 -6.567703932523727417e-02 1.344336718320846558e-01 3.670180141925811768e-01 -3.357709571719169617e-02 -6.123400758951902390e-03 2.292749881744384766e-01 8.903079479932785034e-02 -1.623201072216033936e-01
4.818746447563171387e-02 6.048751249909400940e-02 9.385953843593597412e-02 -2.237750589847564697e-01 1.812469363212585449e-01 1.405326724052429199e-01 1.562538743019104004e-01 -1.657716333866119385e-01 1.189918518066406250e-01 -2.347979098558425903e-01 3.967706114053726196e-02 -2.240305542945861816e-01 -5.514890551567077637e-01 -1.602477580308914185e-01 3.965183347463607788e-02 1.720240153372287750e-02 -2.590264752507209778e-02 -1.044167205691337585e-01 -2.581989169120788574e-01 -8.164142817258834839e-02 1.753667183220386505e-02 2.386045157909393311e-01 3.743468783795833588e-03 -5.162844061851501465e-02 -1.166212931275367737e-01 7.042766362428665161e-02 -5.644745007157325745e-02 -3.165616095066070557e-01 1.149580776691436768e-01 -1.917374730110168457e-01 -2.310914993286132812e-01 -8.793829381465911865e-02
5.321551114320755005e-02 3.591812774538993835e-02 2.909738197922706604e-02 8.536396920680999756e-02 9.292627125978469849e-02 -7.733955513685941696e-03 9.265674650669097900e-02 -2.695709466934204102e-01 4.008810818195343018e-01 -2.315039783716201782e-01 -2.851318717002868652e-01 -3.485006093978881836e-01 -2.761071920394897461e-01 -7.699012756347656250e-02 -2.043813467025756836e-01 -1.794397383928298950e-01 9.224601835012435913e-02 1.034461781382560730e-01 -9.351368993520736694e-02 -8.320984430611133575e-03 -1.033216789364814758e-01 2.570575773715972900e-01 -6.028039380908012390e-02 4.770554229617118835e-02 8.072120696306228638e-02 -1.119919586926698685e-02 6.851533055305480957e-02 -1.376594007015228271e-01 -2.164942473173141479e-01 3.149824738502502441e-01 1.937842667102813721e-01 -1.639555703150108457e-04
-9.645503014326095581e-02 -2.743159830570220947e-01 1.432797014713287354e-01 -2.153067886829376221e-01 1.461740583181381226e-01 -1.523316204547882080e-01 -2.179085314273834229e-01 5.051378975622355938e-04 1.135296821594238281e-01 -2.003638595342636108e-01 -2.693310976028442383e-01 -2.749735116958618164e-01 -1.802390813827514648e-01 -1.026259809732437134e-01 -2.453353852033615112e-01 2.962931096553802490e-01 -2.222147136926651001e-01 -7.000510394573211670e-02 -1.255633891560137272e-03 1.085488051176071167e-01 -3.493124544620513916e-01 1.106730252504348755e-01 2.561782486736774445e-02 -6.953938305377960205e-02 -2.651999890804290771e-02 -2.163805365562438965e-01 1.285394430160522461e-01 -2.656327784061431885e-01 -2.342326566576957703e-02 1.097752675414085388e-01 -1.028147637844085693e-01 -2.686824277043342590e-02
5.131853371858596802e-02 -2.027858793735504150e-01 1.420870721340179443e-01 -5.187650769948959351e-02 2.378177344799041748e-01 -5.521962419152259827e-02 -1.823330074548721313e-01 8.411888033151626587e-03 -6.494666635990142822e-02 7.679735776036977768e-03 -3.728708326816558838e-01 -3.933790028095245361e-01 9.248510748147964478e-02 -2.578008174896240234e-01 -1.495769470930099487e-01 -1.433092802762985229e-01 -1.436600685119628906e-01 -2.350833266973495483e-01 -2.610094547271728516e-01 -1.423582285642623901e-01 -2.896420359611511230e-01 1.939394176006317139e-01 1.505064126104116440e-02 1.431232690811157227e-01 -3.723860904574394226e-02 -8.097398281097412109e-02 2.358330488204956055e-01 -1.488250643014907837e-01 -4.323288798332214355e-02 8.089432865381240845e-02 -1.539844870567321777e-01 1.075775269418954849e-02
1.093931049108505249e-01 -4.947632551193237305e-03 -2.006987780332565308e-01 8.358988165855407715e-02 -1.842296719551086426e-01 7.261245697736740112e-02 -2.990031838417053223e-01 2.342221289873123169e-01 1.590569168329238892e-01 -2.054893225431442261e-01 -2.231114506721496582e-01 -2.323153316974639893e-01 1.671180315315723419e-02 -1.405521929264068604e-01 -1.740619540214538574e-01 -1.064107939600944519e-01 -1.920361816883087158e-01 -3.835551813244819641e-02 -1.319097280502319336e-01 -3.957855980843305588e-03 -1.668319553136825562e-01 1.886578500270843506e-01 3.978025317192077637e-01 5.853477865457534790e-02 -2.428997009992599487e-01 -3.163189888000488281e-01 1.821133792400360107e-01 -1.590115725994110107e-01 -3.322927653789520264e-02 4.057995975017547607e-02 1.367539912462234497e-01 -6.717902421951293945e-02
1.216443851590156555e-01 -1.045760139822959900e-01 1.551360543817281723e-02 -4.049633443355560303e-01 -2.126943916082382202e-01 2.159554511308670044e-01 -2.544921934604644775e-01 9.057754278182983398e-02 2.654107809066772461e-01 -1.961310505867004395e-01 -2.099846452474594116e-01 -1.358246430754661560e-02 -2.421147972345352173e-01 2.303957566618919373e-02 -1.774217039346694946e-01 1.059379279613494873e-01 5.489530786871910095e-02 -1.870077997446060181e-01 3.103498741984367371e-02 -1.088403761386871338e-01 -2.242542356252670288e-01 2.746160626411437988e-01 1.025270074605941772e-01 1.839744746685028076e-01 -2.464469373226165771e-01 9.639290720224380493e-02 -2.605163119733333588e-02 1.783899962902069092e-02 -2.142961472272872925e-01 1.394836511462926865e-02 -1.260767281055450439e-01 -1.903936564922332764e-01
1.771235652267932892e-02 1.280389912426471710e-02 3.418638184666633606e-02 -3.699276149272918701e-01 -1.068329513072967529e-01 3.440052568912506104e-01 -7.957921922206878662e-02 -3.115675179287791252e-03 3.092236518859863281e-01 -1.625809073448181152e-01 -3.024747967720031738e-01 1.907453872263431549e-02 -2.764929831027984619e-02 -1.014083772897720337e-01 -9.952864050865173340e-02 -8.197041600942611694e-02 -1.638681888580322266e-01 -1.674604117870330811e-01 -2.147502452135086060e-01 1.012515798211097717e-01 -1.849651038646697998e-01 1.608919352293014526e-01 -1.899534952826797962e-03 3.830337822437286377e-01 -6.548094749450683594e-02 1.844368129968643188e-01 1.636703610420227051e-01 -9.880032390356063843e-02 1.816223561763763428e-01 1.904544830322265625e-01 -2.883494831621646881e-02 -1.442378610372543335e-01
-1.750568896532058716e-01 1.790881715714931488e-02 1.427445113658905029e-01 -3.867098689079284668e-02 2.746986970305442810e-02 2.902902290225028992e-02 -2.853631973266601562e-01 -1.761629134416580200e-01 2.542204260826110840e-01 -2.718007862567901611e-01 -4.244606569409370422e-02 -1.521340012550354004e-01 -1.694277971982955933e-01 -2.495885342359542847e-01 -8.443091809749603271e-02 -3.804691731929779053e-01 -3.887749835848808289e-02 -1.859170347452163696e-01 -1.614576578140258789e-01 1.000128760933876038e-01 -1.820288896560668945e-01 2.033796459436416626e-01 1.190087571740150452e-01 -1.758297234773635864e-01 -3.610961139202117920e-01 -1.851571649312973022e-01 -6.665971875190734863e-02 -1.501133888959884644e-01 1.264130473136901855e-01 -3.492131596431136131e-03 5.292994156479835510e-02 1.568270176649093628e-01
-1.840192638337612152e-02 2.831054925918579102e-01 3.917073830962181091e-03 -5.129846557974815369e-02 1.632142215967178345e-01 1.323299854993820190e-01 -1.450936794281005859e-01 -1.712421476840972900e-01 3.854062259197235107e-01 -3.385060429573059082e-01 -7.164651900529861450e-02 -2.635940611362457275e-01 -2.677450776100158691e-01 -7.418257743120193481e-02 -2.117105126380920410e-01 -1.994168944656848907e-02 -1.473676860332489014e-01 8.852562308311462402e-02 -2.473776936531066895e-01 -3.065174631774425507e-02 -1.283291578292846680e-01 7.382389158010482788e-02 -8.622390776872634888e-02 -9.034612029790878296e-02 1.176942884922027588e-01 6.721010804176330566e-02 1.942884325981140137e-01 -1.335300356149673462e-01 -1.254753470420837402e-01 3.185870647430419922e-01 1.630570143461227417e-01 1.233265772461891174e-01
7.980913668870925903e-02 1.782110184431076050e-01 1.574930846691131592e-01 -1.481060385704040527e-01 -6.248679384589195251e-02 -5.604907125234603882e-02 -2.726294100284576416e-01 1.872000545263290405e-01 1.924607157707214355e-01 7.446110993623733521e-02 -1.857753992080688477e-01 -1.214213818311691284e-01 -4.632486775517463684e-02 -1.872387826442718506e-01 -4.578255861997604370e-02 -2.114952653646469116e-01 -4.508961364626884460e-02 7.567079365253448486e-02 4.109687637537717819e-03 4.273923113942146301e-02 -2.464575171470642090e-01 4.488935768604278564e-01 2.098350822925567627e-01 2.164740711450576782e-01 1.202939003705978394e-01 1.977577209472656250e-01 1.549842674285173416e-02 -2.062030136585235596e-01 1.929099205881357193e-03 3.911622166633605957e-01 1.002608835697174072e-01 -2.644995413720607758e-02
-1.134828180074691772e-01 -1.230555474758148193e-01 3.507294878363609314e-02 6.272538751363754272e-02 -3.399169072508811951e-02 -3.704867511987686157e-02 -1.462740600109100342e-01 -3.803542256355285645e-02 2.966939210891723633e-01 1.145769655704498291e-01 -2.231085598468780518e-01 -1.575492769479751587e-01 1.801364496350288391e-02 -2.179748415946960449e-01 -2.843768894672393799e-01 2.188690155744552612e-01 5.109615158289670944e-03 -3.327001035213470459e-01 -1.979698687791824341e-01 -3.288308978080749512e-01 1.285200864076614380e-01 3.763235509395599365e-01 6.996857374906539917e-02 -2.294809073209762573e-01 -6.398468464612960815e-02 -1.783020608127117157e-02 2.313224375247955322e-01 -6.791035085916519165e-02 5.697382986545562744e-02 3.544558212161064148e-02 1.202896758913993835e-01 -1.839583516120910645e-01
-1.096213757991790771e-01 -2.330082207918167114e-01 -2.812889777123928070e-02 -3.785876035690307617e-01 1.970987915992736816e-01 -1.618440262973308563e-02 -4.305493086576461792e-02 -1.214426532387733459e-01 1.507227718830108643e-01 -5.433921515941619873e-02 -1.905905157327651978e-01 -2.869457006454467773e-01 1.997168734669685364e-02 -2.343492954969406128e-01 -1.144742295145988464e-01 9.437741339206695557e-02 -2.914015054702758789e-01 -1.506293714046478271e-01 -1.993735693395137787e-02 6.413038820028305054e-02 -2.931876480579376221e-01 3.969739973545074463e-01 -1.055848412215709686e-02 -6.061398610472679138e-02 -1.223242357373237610e-01 1.543165277689695358e-02 7.978350669145584106e-02 -2.762950360774993896e-01 -7.316763699054718018e-02 1.348199546337127686e-01 -1.679389774799346924e-01 -5.576490238308906555e-02
1.515870243310928345e-01 -1.560757458209991455e-01 8.305073529481887817e-02 -1.291472911834716797e-01 6.456050276756286621e-02 8.249552547931671143e-02 -3.882105275988578796e-02 1.669187694787979126e-01 2.927190661430358887e-01 -2.018332034349441528e-01 -2.022832483053207397e-01 -2.135305255651473999e-01 7.722608000040054321e-02 -1.211593151092529297e-01 -1.270999461412429810e-01 -4.772504791617393494e-03 -2.037874460220336914e-01 -4.211012721061706543e-01 -6.736662238836288452e-02 1.741246432065963745e-01 -2.839957177639007568e-01 1.391958743333816528e-01 2.332029491662979126e-01 -2.275508791208267212e-01 -2.818723022937774658e-01 -6.862757354974746704e-02 1.862977594137191772e-01 1.289972476661205292e-02 7.689595222473144531e-02 1.040589064359664917e-01 -5.436452478170394897e-02 -2.008740901947021484e-01
7.959563285112380981e-02 1.934239715337753296e-01 -2.995646372437477112e-02 -1.543668955564498901e-01 1.584240794181823730e-01 2.728000879287719727e-01 -2.452757954597473145e-01 3.014790639281272888e-02 1.710781455039978027e-01 2.138224057853221893e-02 -2.474342286586761475e-01 -5.839725583791732788e-02 -9.175322204828262329e-02 6.703496444970369339e-03 9.198228828608989716e-03 -6.458782404661178589e-02 -1.164144054055213928e-01 -3.361324071884155273e-01 -1.613433659076690674e-01 1.765462458133697510e-01 -1.501609534025192261e-01 1.083562150597572327e-01 2.387377470731735229e-01 -8.524497598409652710e-02 -4.832781106233596802e-02 2.688506841659545898e-01 -8.272191882133483887e-02 -1.909117847681045532e-01 -4.488721489906311035e-01 1.472144126892089844e-01 -1.952752023935317993e-01 -4.870981723070144653e-02
4.454145673662424088e-03 1.368898898363113403e-01 1.665692776441574097e-01 -4.974195659160614014e-01 5.605653673410415649e-02 2.030801028013229370e-01 9.287775307893753052e-02 1.154524311423301697e-01 3.570416569709777832e-01 -2.017629593610763550e-01 -1.064648181200027466e-01 -5.877051874995231628e-02 -1.151670962572097778e-01 4.044277966022491455e-02 1.236872524023056030e-01 -1.532616615295410156e-01 -1.977531760931015015e-01 -3.087392747402191162e-01 -1.633266061544418335e-01 2.276883423328399658e-01 -3.317657709121704102e-01 7.900582998991012573e-02 1.231093928217887878e-01 -1.587326675653457642e-01 -5.664372444152832031e-02 -6.272757053375244141e-02 8.052010089159011841e-02 2.921755239367485046e-02 2.962914295494556427e-02 2.034981921315193176e-02 1.251411288976669312e-01 -4.504311829805374146e-02
-9.605615586042404175e-02 1.741279512643814087e-01 4.501225054264068604e-02 -4.324746504426002502e-02 2.229747548699378967e-02 -1.599764265120029449e-02 -3.637478053569793701e-01 1.911717206239700317e-01 1.405884474515914917e-01 -1.654006391763687134e-01 -3.402007520198822021e-01 -3.560676872730255127e-01 -8.591246604919433594e-02 -7.711981981992721558e-02 5.347741022706031799e-02 -1.621295511722564697e-01 -5.193055048584938049e-02 -2.081928700208663940e-01 6.669035553932189941e-02 8.965457230806350708e-02 -1.037298887968063354e-01 2.488300055265426636e-01 9.336295723915100098e-02 9.082318097352981567e-02 -3.968273103237152100e-01 -2.590299844741821289e-01 -8.023169357329607010e-04 -1.341645270586013794e-01 -1.242660637944936752e-02 4.329315572977066040e-02 -1.568890362977981567e-01 1.935102492570877075e-01
-8.354143938049674034e-04 9.246348589658737183e-02 -2.857617139816284180e-01 1.199012324213981628e-01 -2.304135821759700775e-03 8.480201475322246552e-03 1.550160907208919525e-02 7.264267653226852417e-02 2.467849478125572205e-02 -3.232631683349609375e-01 1.143327634781599045e-02 -1.411270797252655029e-01 -3.868504762649536133e-01 -1.790970265865325928e-01 -4.147785902023315430e-01 -4.400394856929779053e-03 -3.546262532472610474e-02 -1.161059066653251648e-01 -1.820367425680160522e-01 -9.599947184324264526e-02 -1.404573172330856323e-01 3.143447041511535645e-01 9.398081898689270020e-02 -1.460718959569931030e-01 7.787222415208816528e-02 1.928169280290603638e-01 -5.691364780068397522e-02 -2.878380715847015381e-01 -8.299179375171661377e-02 1.393378823995590210e-01 -3.785231150686740875e-03 -2.223124206066131592e-01
1.223525684326887131e-02 -2.912847995758056641e-01 1.621135771274566650e-01 -1.854446381330490112e-01 2.476232647895812988e-01 -9.609244018793106079e-02 -2.541175782680511475e-01 -4.096223786473274231e-02 7.635063678026199341e-02 -1.118503063917160034e-01 -2.221654355525970459e-01 -3.660410940647125244e-01 -1.368077099323272705e-01 -3.142970800399780273e-01 -1.837097108364105225e-01 -3.766376897692680359e-02 -2.860751748085021973e-01 -1.001794040203094482e-01 1.824830286204814911e-02 -6.247590482234954834e-02 -3.197517096996307373e-01 8.201506733894348145e-02 4.049081355333328247e-02 -7.889182306826114655e-03 -1.589849740266799927e-01 -9.913206845521926880e-02 1.394792497158050537e-01 -2.175638526678085327e-01 -1.741515994071960449e-01 -1.970036886632442474e-02 -1.115141808986663818e-01 -1.065514609217643738e-01
8.336199074983596802e-02 -4.592237994074821472e-02 8.232144266366958618e-02 -2.095095217227935791e-01 1.067588329315185547e-01 -4.732659086585044861e-02 -4.391963779926300049e-02 2.921084761619567871e-01 8.378816395998001099e-02 4.947198554873466492e-02 -8.956123143434524536e-02 -4.437125325202941895e-01 -3.145708143711090088e-01 7.026574760675430298e-02 -3.035367093980312347e-02 -1.014360859990119934e-01 -1.792328506708145142e-01 6.464283913373947144e-02 -3.968409299850463867e-01 9.715996682643890381e-02 6.702163815498352051e-02 1.752964407205581665e-01 -1.234509721398353577e-01 2.571924328804016113e-01 -1.355537176132202148e-01 4.893076419830322266e-02 2.315516769886016846e-02 -2.002680748701095581e-01 -1.691793203353881836e-01 -1.438242793083190918e-01 -1.357817649841308594e-01 -2.468074113130569458e-01
1.191309168934822083e-01 -6.597172468900680542e-02 -1.973753571510314941e-01 -3.862983882427215576e-01 -6.113461032509803772e-02 1.228101924061775208e-01 -2.805448174476623535e-01 -7.196363992989063263e-03 3.034842610359191895e-01 -2.495357245206832886e-01 -3.775413334369659424e-02 -2.473796717822551727e-02 -1.586804687976837158e-01 -3.116372041404247284e-02 -2.514120340347290039e-01 4.644985496997833252e-02 8.000628650188446045e-02 -1.542748659849166870e-01 -1.783492565155029297e-01 -7.336669415235519409e-02 -1.895815581083297729e-01 2.993758022785186768e-01 1.310970187187194824e-01 -1.690092496573925018e-02 -2.228588759899139404e-01 1.072447896003723145e-01 6.552566587924957275e-02 -2.745226398110389709e-02 -1.481919921934604645e-02 7.573765516281127930e-02 1.819286644458770752e-01 -3.634146749973297119e-01
8.469741046428680420e-02 2.200154215097427368e-01 9.538717567920684814e-02 -2.218176126480102539e-01 -8.150051534175872803e-02 -2.565279975533485413e-02 -6.555355340242385864e-02 1.131114885210990906e-01 6.093135103583335876e-02 -1.530697792768478394e-01 3.176530078053474426e-02 -3.961196243762969971e-01 -2.878958880901336670e-01 -1.228927597403526306e-01 -3.894784674048423767e-02 -2.585553564131259918e-02 -6.613470613956451416e-02 6.867339462041854858e-02 -5.681753158569335938e-02 -5.980595573782920837e-02 -3.618424236774444580e-01 -4.957851022481918335e-02 3.727528750896453857e-01 1.534799952059984207e-02 -3.552813529968261719e-01 8.651483058929443359e-02 1.605269908905029297e-01 -1.081739272922277451e-02 -1.201015636324882507e-01 -4.800037294626235962e-02 3.214720785617828369e-01 -9.143178164958953857e-02
8.582974225282669067e-02 1.028915271162986755e-01 1.337971091270446777e-01 -3.126344978809356689e-01 -2.207424640655517578e-01 1.130966022610664368e-01 -1.473480463027954102e-01 3.813486099243164062e-01 4.686127603054046631e-02 -8.789879828691482544e-02 -3.089018762111663818e-01 -1.114716082811355591e-01 -1.492834836244583130e-01 -1.315720975399017334e-01 -4.672785848379135132e-02 -2.378570139408111572e-01 2.434774488210678101e-02 -2.099599689245223999e-02 -1.852996796369552612e-01 1.378013640642166138e-01 -2.524337470531463623e-01 4.301688671112060547e-01 -1.841727346181869507e-01 1.795784980058670044e-01 -4.457654058933258057e-02 1.412450224161148071e-01 1.131951138377189636e-01 -8.041906356811523438e-02 7.104281685315072536e-04 8.177418261766433716e-02 6.650830060243606567e-02 4.736151604447513819e-04
-5.841721594333648682e-02 1.736800670623779297e-01 -7.785686105489730835e-02 -2.222690582275390625e-01 -1.923601776361465454e-01 1.573384404182434082e-01 -6.918736547231674194e-02 8.346612751483917236e-02 2.883321940898895264e-01 -2.247251719236373901e-01 -1.873265504837036133e-01 -2.700857222080230713e-01 1.998810470104217529e-02 -2.186798304319381714e-01 -2.966863811016082764e-01 -1.688030660152435303e-01 -2.136114388704299927e-01 -2.582066655158996582e-01 1.591108888387680054e-01 -1.419203821569681168e-02 -1.610673666000366211e-01 1.083382591605186462e-02 -3.817379474639892578e-02 3.962993919849395752e-01 -8.733061142265796661e-03 -4.807130992412567139e-02 1.156405806541442871e-01 6.905391067266464233e-02 -2.109613567590713501e-01 1.571619361639022827e-01 2.526833442971110344e-03 -1.374993324279785156e-01
-5.976536124944686890e-02 1.979541182518005371e-01 -1.997746378183364868e-01 -2.820212543010711670e-01 2.001131027936935425e-01 1.160319373011589050e-01 2.423838153481483459e-02 6.177678704261779785e-02 1.906337291002273560e-01 -3.110902607440948486e-01 -9.546063840389251709e-02 -2.705667614936828613e-01 -4.121787250041961670e-01 -1.327499747276306152e-01 -2.636572718620300293e-01 1.075092554092407227e-01 -9.065781533718109131e-02 1.166365519165992737e-01 -1.534587442874908447e-01 -2.841416001319885254e-01 -2.614555358886718750e-01 1.249347925186157227e-01 -9.424366801977157593e-02 1.592297852039337158e-01 1.890498027205467224e-02 -4.189269989728927612e-02 7.777561247348785400e-02 8.700880408287048340e-02 -6.372138112783432007e-02 8.579622954130172729e-02 9.390227496623992920e-02 -1.248017027974128723e-01
-6.351167708635330200e-02 2.762700319290161133e-01 2.612822055816650391e-01 -2.536845766007900238e-02 4.995374381542205811e-02 1.344332545995712280e-01 -1.957458108663558960e-01 4.544807970523834229e-02 2.048887312412261963e-01 -2.246643006801605225e-01 -3.674135804176330566e-01 -1.689511686563491821e-01 -4.682448506355285645e-02 -3.877655565738677979e-01 -2.333397865295410156e-01 -1.846604943275451660e-01 -1.532716006040573120e-01 -1.800068765878677368e-01 1.569552719593048096e-01 1.609691232442855835e-01 -4.485599324107170105e-02 -8.479989320039749146e-02 -8.974042534828186035e-02 4.399688448756933212e-03 -1.746289134025573730e-01 6.890241056680679321e-02 2.240696176886558533e-02 -2.574297487735748291e-01 2.344072908163070679e-01 9.844089299440383911e-02 -4.102494195103645325e-02 -2.520390599966049194e-02
-1.418534070253372192e-01 1.887533515691757202e-01 -5.831038951873779297e-02 -7.670988887548446655e-02 8.892799913883209229e-02 2.508968114852905273e-02 -4.688111692667007446e-02 -1.330105774104595184e-02 4.452655911445617676e-01 -3.447961807250976562e-01 3.490038961172103882e-02 -2.822481989860534668e-01 -3.193821310997009277e-01 -1.204321905970573425e-01 -1.774249970912933350e-01 1.170912105590105057e-02 -5.553436279296875000e-02 1.553231850266456604e-02 -1.750417053699493408e-01 -1.076870262622833252e-01 -1.256209313869476318e-01 -8.046805858612060547e-02 -1.094564050436019897e-01 -4.629347845911979675e-02 1.683933101594448090e-02 -2.580011077225208282e-02 3.102757036685943604e-01 -1.695143133401870728e-01 -6.802742183208465576e-02 3.204487562179565430e-01 2.230901122093200684e-01 1.136607378721237183e-01
8.315794169902801514e-02 3.847163915634155273e-02 1.488399803638458252e-01 -1.374342441558837891e-01 -2.859041094779968262e-01 1.999031752347946167e-02 -3.982340097427368164e-01 1.388094127178192139e-01 1.639536619186401367e-01 -1.020578742027282715e-01 -2.184892892837524414e-01 5.837585404515266418e-02 -4.521608054637908936e-01 1.760039031505584717e-01 -3.242133557796478271e-02 -1.846835017204284668e-02 1.416586339473724365e-01 -2.586285769939422607e-01 -1.088112220168113708e-01 -2.117452211678028107e-02 -1.055751815438270569e-01 -8.769550174474716187e-02 1.008096188306808472e-01 8.759990334510803223e-02 -2.359925955533981323e-01 -1.540805399417877197e-01 2.146301418542861938e-01 4.545429721474647522e-02 4.018790274858474731e-02 1.046479195356369019e-01 2.082098871469497681e-01 -2.142493724822998047e-01
-3.041831403970718384e-02 1.799872666597366333e-01 2.303393036127090454e-01 -9.540733695030212402e-02 -1.703008860349655151e-01 1.851370632648468018e-01 -9.874077886343002319e-02 -3.414988815784454346e-01 1.985349357128143311e-01 -1.854757368564605713e-01 -9.980801492929458618e-02 -2.830081880092620850e-01 -1.027812734246253967e-01 1.807892695069313049e-02 -5.365360528230667114e-02 -1.111845746636390686e-01 3.616835176944732666e-01 -1.050617173314094543e-01 -2.702794075012207031e-01 -2.062456682324409485e-02 -2.939848303794860840e-01 -7.928741723299026489e-02 1.799372583627700806e-01 1.787802577018737793e-01 -7.661589980125427246e-02 1.173124536871910095e-01 -2.927084825932979584e-02 -1.852501481771469116e-01 1.612679450772702694e-03 3.034451901912689209e-01 -7.346776779741048813e-03 -7.444650679826736450e-02
-5.135826393961906433e-02 9.773658215999603271e-02 -5.966170132160186768e-02 -2.781387269496917725e-01 2.938842177391052246e-01 1.521731913089752197e-01 -5.674659833312034607e-02 -2.725273370742797852e-02 1.410229504108428955e-01 -2.629255652427673340e-01 -9.403000026941299438e-02 -2.785562276840209961e-01 -2.634176313877105713e-01 -1.333180069923400879e-01 -1.253827363252639771e-01 2.763330470770597458e-03 1.496072709560394287e-01 -1.208629235625267029e-01 -2.391666620969772339e-01 -2.598946094512939453e-01 -2.271350473165512085e-01 -1.496837586164474487e-01 5.744732916355133057e-02 7.730183750391006470e-02 9.070213139057159424e-02 -2.323490753769874573e-02 1.761928498744964600e-01 1.348114572465419769e-02 -1.743921786546707153e-01 4.126812219619750977e-01 8.428110182285308838e-02 -1.491191536188125610e-01
2.630836367607116699e-01 -7.180300354957580566e-02 9.035196155309677124e-03 -1.310811489820480347e-01 -1.729089021682739258e-01 2.605294883251190186e-01 8.442308008670806885e-02 5.797209963202476501e-02 1.881605386734008789e-01 -6.805801391601562500e-02 -5.044215172529220581e-02 -1.248895227909088135e-01 -1.013673245906829834e-01 -8.878789842128753662e-02 -1.008690670132637024e-01 -2.142105549573898315e-01 -1.550671756267547607e-01 -2.114406377077102661e-01 -6.533149629831314087e-02 1.201540008187294006e-01 -1.740349233150482178e-01 1.920470446348190308e-01 1.516461074352264404e-01 -1.194749847054481506e-01 -3.814952075481414795e-01 -2.085202336311340332e-01 9.345198422670364380e-02 2.267837896943092346e-02 -3.322496712207794189e-01 3.627147972583770752e-01 1.871060431003570557e-01 2.413204498589038849e-02
8.090603351593017578e-02 5.612943693995475769e-02 1.429277509450912476e-01 -2.676048278808593750e-01 -2.996450662612915039e-01 3.653134405612945557e-01 1.599189266562461853e-02 5.342954769730567932e-02 3.915632069110870361e-01 -2.414801269769668579e-01 -2.274214774370193481e-01 2.656356617808341980e-02 -2.785574793815612793e-01 -2.266870886087417603e-01 -1.458529941737651825e-02 3.290603682398796082e-02 -2.182786166667938232e-01 -1.607367955148220062e-02 -1.764670163393020630e-01 1.915052831172943115e-01 -2.046473324298858643e-01 6.250835210084915161e-02 5.697175487875938416e-02 2.280153781175613403e-01 -5.890089645981788635e-02 -4.784763231873512268e-02 -1.439050585031509399e-01 -7.286468148231506348e-02 -8.194451034069061279e-02 1.254630833864212036e-01 -1.986595988273620605e-02 -7.876095175743103027e-02
1.085093915462493896e-01 -2.044656313955783844e-02 -8.644291758537292480e-02 -1.790032237768173218e-01 -3.369411230087280273e-01 3.125878572463989258e-01 1.628865487873554230e-02 7.677476853132247925e-02 2.871344983577728271e-01 -1.961414963006973267e-01 -3.273436725139617920e-01 4.889035597443580627e-02 -2.358241528272628784e-01 -3.385115861892700195e-01 -2.601272463798522949e-01 -1.561246961355209351e-01 8.816571906208992004e-03 -1.707349270582199097e-01 -4.110175743699073792e-02 -5.034089460968971252e-02 -2.189701795578002930e-01 6.107088923454284668e-02 6.665043532848358154e-02 2.082384526729583740e-01 -5.215147510170936584e-02 1.400107145309448242e-01 1.065769568085670471e-01 -1.907232850790023804e-01 -1.564680598676204681e-02 1.775813549757003784e-01 -2.194082178175449371e-02 -5.416603386402130127e-02
-7.502270489931106567e-02 1.900674402713775635e-01 -3.417380526661872864e-02 -7.667230814695358276e-02 3.753622993826866150e-02 1.048796027898788452e-01 -1.955007947981357574e-02 -7.387548685073852539e-02 3.438578844070434570e-01 -3.231827020645141602e-01 -1.289702057838439941e-01 -3.610254228115081787e-01 -3.374431133270263672e-01 -4.153136909008026123e-02 -1.797514110803604126e-01 5.361811071634292603e-02 -4.762649908661842346e-02 6.923653930425643921e-02 -2.399973720312118530e-01 -9.268682450056076050e-02 -1.329866349697113037e-01 -6.542214006185531616e-02 -2.265355437994003296e-01 -1.541746109724044800e-01 1.085608229041099548e-01 -9.949950501322746277e-03 3.447834253311157227e-01 -1.551003456115722656e-01 -2.780260145664215088e-02 2.630348205566406250e-01 1.317883133888244629e-01 -8.065602742135524750e-03
3.752294927835464478e-02 1.683783233165740967e-01 -4.377079382538795471e-02 -1.505378931760787964e-01 1.715809255838394165e-01 8.250197768211364746e-02 -2.540889196097850800e-02 4.443915188312530518e-02 1.889494806528091431e-01 -3.024203181266784668e-01 -8.439719676971435547e-02 -3.453731536865234375e-01 -3.022916615009307861e-01 2.207219228148460388e-02 -1.381435543298721313e-01 7.037338614463806152e-02 -1.365095097571611404e-02 -3.735883906483650208e-02 -2.952274978160858154e-01 -6.521195918321609497e-02 -1.716215163469314575e-01 -7.079435884952545166e-02 -4.205889999866485596e-02 2.193937003612518311e-01 3.847838565707206726e-02 1.393303722143173218e-01 1.549099236726760864e-01 -1.417600065469741821e-01 2.113222144544124603e-02 4.287571907043457031e-01 2.787986695766448975e-01 -1.815782487392425537e-01
-8.417838066816329956e-02 2.370210140943527222e-01 2.580853700637817383e-01 -1.389201544225215912e-02 2.686426974833011627e-02 2.609647996723651886e-02 -2.377481907606124878e-01 5.806254968047142029e-02 2.769427597522735596e-01 7.649290561676025391e-02 -4.043010771274566650e-01 -1.915608793497085571e-01 -6.611151248216629028e-02 -3.470212519168853760e-01 -9.805913269519805908e-02 -3.197354078292846680e-01 -1.239015460014343262e-01 -2.421736121177673340e-01 1.786084622144699097e-01 1.065920591354370117e-01 -2.779822796583175659e-02 -8.757260441780090332e-02 1.975261718034744263e-01 3.294474259018898010e-02 1.593116968870162964e-01 -2.443069778382778168e-02 1.485221236944198608e-01 -1.239136010408401489e-01 4.674493521451950073e-02 2.227401435375213623e-01 -6.612377613782882690e-02 -6.264638900756835938e-02
-8.006631396710872650e-03 9.042433649301528931e-02 9.879767894744873047e-02 -1.398535072803497314e-01 -1.258972734212875366e-01 -2.587505616247653961e-02 -4.939913004636764526e-02 9.718291461467742920e-02 2.452389448881149292e-01 2.526522986590862274e-02 -1.323979496955871582e-01 -1.443089395761489868e-01 -2.873644828796386719e-01 5.048262700438499451e-02 -4.590606316924095154e-02 -2.656040191650390625e-01 -8.391220867633819580e-02 -2.645465731620788574e-01 -1.083243489265441895e-01 -8.990404754877090454e-02 -4.377959370613098145e-01 -5.175145715475082397e-02 1.837217360734939575e-01 3.530873358249664307e-01 -3.663855493068695068e-01 1.568976938724517822e-01 6.298662722110748291e-02 -6.439501419663429260e-03 1.191576719284057617e-01 -8.248861134052276611e-02 1.301068514585494995e-01 1.634466648101806641e-01
-5.458225682377815247e-02 -2.477158010005950928e-01 9.566390886902809143e-03 -1.598750799894332886e-01 2.440548837184906006e-01 -8.370590955018997192e-02 -7.682174444198608398e-02 -4.181345179677009583e-02 5.136102437973022461e-02 -1.411981731653213501e-01 -3.343225419521331787e-01 -4.287292361259460449e-01 -1.831955611705780029e-01 -1.182461604475975037e-01 -1.902947276830673218e-01 7.021305710077285767e-02 -2.653391659259796143e-01 -1.790984123945236206e-01 -3.746120631694793701e-02 6.156273186206817627e-02 -3.696118593215942383e-01 2.365305423736572266e-01 7.528850436210632324e-02 -1.583950966596603394e-01 -4.686114564538002014e-02 -5.709179118275642395e-02 1.452465355396270752e-01 -2.026601582765579224e-01 -1.194397732615470886e-01 5.664864555001258850e-02 5.521837249398231506e-02 -9.903651475906372070e-02
-9.677202254533767700e-02 1.699999421834945679e-01 -1.724474728107452393e-01 -1.824203133583068848e-01 1.403996348381042480e-01 1.906576454639434814e-01 -2.100360691547393799e-01 1.624428294599056244e-02 -9.604391641914844513e-03 -3.200449943542480469e-01 6.364020705223083496e-02 -3.144074678421020508e-01 -3.864606916904449463e-01 -1.851406097412109375e-01 -8.792661875486373901e-02 1.303992122411727905e-01 -9.515262395143508911e-02 4.324359074234962463e-02 -4.055393934249877930e-01 -3.820219635963439941e-02 -2.569762766361236572e-01 1.565372794866561890e-01 -1.348922103643417358e-01 3.862213715910911560e-02 6.216761469841003418e-02 2.668871358036994934e-02 9.406644850969314575e-02 -3.220287710428237915e-02 -9.292686358094215393e-03 2.867285013198852539e-01 -2.559200301766395569e-02 -5.024566198699176311e-04
2.335652895271778107e-02 3.248915821313858032e-02 -1.419337280094623566e-02 -2.723376154899597168e-01 -2.332889586687088013e-01 1.913589090108871460e-01 2.752091549336910248e-02 7.475476711988449097e-02 2.478393614292144775e-01 -3.031696677207946777e-01 -2.233056575059890747e-01 -2.352695167064666748e-01 -2.510479688644409180e-01 -1.096748560667037964e-02 -2.592469379305839539e-02 1.973428279161453247e-01 1.202569305896759033e-01 -1.502912789583206177e-01 -8.206967264413833618e-02 -4.312611743807792664e-02 -3.306523561477661133e-01 -2.327177673578262329e-02 3.480237126350402832e-01 2.352876663208007812e-01 5.827898159623146057e-02 1.387046426534652710e-01 1.999632269144058228e-01 4.123178869485855103e-02 3.975914791226387024e-02 1.658713221549987793e-01 1.059054434299468994e-01 -1.694060564041137695e-01
-8.530950546264648438e-02 2.111131250858306885e-01 -3.444656729698181152e-02 9.582068305462598801e-04 3.251482918858528137e-02 -2.796811051666736603e-02 -1.952203214168548584e-01 -1.921607367694377899e-02 4.601846039295196533e-01 -3.629088103771209717e-01 2.239710465073585510e-02 -2.152865827083587646e-01 -3.699565827846527100e-01 -9.065891802310943604e-02 -1.584929972887039185e-01 -1.299403887242078781e-02 -5.531088635325431824e-02 8.475066162645816803e-03 -1.650493144989013672e-01 -6.978344172239303589e-02 -7.248240709304809570e-02 -3.016665019094944000e-02 -7.358075678348541260e-02 -5.466618388891220093e-02 -5.750053375959396362e-02 1.027017608284950256e-01 3.644582629203796387e-01 -2.495011240243911743e-01 -9.899941086769104004e-02 2.211479097604751587e-01 1.489709764719009399e-01 7.940573990345001221e-02
-4.570772871375083923e-02 1.268852055072784424e-01 -8.375187963247299194e-02 1.161519512534141541e-01 3.379486873745918274e-02 1.929775625467300415e-01 -4.182601347565650940e-03 -6.653144955635070801e-02 3.011873066425323486e-01 -1.860830485820770264e-01 -2.426834404468536377e-01 -4.166538119316101074e-01 -2.392325401306152344e-01 -1.371696293354034424e-01 -2.476559132337570190e-01 8.762847632169723511e-02 -5.863719806075096130e-02 9.576685726642608643e-02 -7.708527147769927979e-02 -5.922989174723625183e-02 -2.166032046079635620e-01 -1.643293537199497223e-02 -7.349460572004318237e-02 -1.050921976566314697e-01 2.856072410941123962e-02 1.579153537750244141e-01 1.807057410478591919e-01 -1.654685735702514648e-01 -9.375489503145217896e-02 4.719114601612091064e-01 -1.044929400086402893e-01 -4.115048423409461975e-02
1.412411928176879883e-01 8.579564839601516724e-02 -1.365930140018463135e-01 -6.383927166461944580e-02 2.431488186120986938e-01 7.508072257041931152e-02 -9.253358840942382812e-02 1.063441708683967590e-01 1.143656969070434570e-01 -4.611345008015632629e-02 -1.157966703176498413e-01 -1.611130833625793457e-01 -1.814763247966766357e-01 -2.084697932004928589e-01 1.018314156681299210e-02 -6.379931420087814331e-02 1.075227409601211548e-01 -2.508293390274047852e-01 1.526491641998291016e-01 1.420009732246398926e-01 -2.181392163038253784e-01 3.835102021694183350e-01 -2.208471298217773438e-02 2.783748209476470947e-01 -2.027266472578048706e-01 -4.807718843221664429e-02 3.608416318893432617e-01 -3.441517353057861328e-01 -1.218679398298263550e-01 9.039752930402755737e-02 2.625063993036746979e-02 1.543711125850677490e-01
3.459757566452026367e-02 2.193149477243423462e-01 -1.039288341999053955e-01 1.608853973448276520e-02 1.462617516517639160e-01 1.055994555354118347e-01 -2.475697696208953857e-01 -1.455770134925842285e-01 3.772470057010650635e-01 -3.921806216239929199e-01 -5.249240249395370483e-02 -2.517267167568206787e-01 -3.157999813556671143e-01 -1.017049998044967651e-01 -1.559727489948272705e-01 -7.300289720296859741e-02 -8.453327417373657227e-02 -1.727521233260631561e-02 -1.946680694818496704e-01 -9.339730441570281982e-02 -4.740589857101440430e-02 -3.460307046771049500e-02 1.022877823561429977e-02 -3.654088452458381653e-02 -1.405825186520814896e-02 9.398826211690902710e-02 3.301600813865661621e-01 -1.413319557905197144e-01 -4.607790708541870117e-02 3.370254337787628174e-01 9.570587426424026489e-02 -2.855529636144638062e-02
5.885083694010972977e-03 1.385761946439743042e-01 -1.870849281549453735e-01 1.526224985718727112e-02 -1.222034543752670288e-01 1.007936522364616394e-01 -3.489570319652557373e-01 4.594437181949615479e-01 1.365261375904083252e-01 -1.980687826871871948e-01 -1.670664548873901367e-01 -3.284341841936111450e-02 -2.240179777145385742e-01 -8.340170979499816895e-02 -1.996864527463912964e-01 -1.787567138671875000e-01 -2.394462935626506805e-02 -2.078658044338226318e-01 -1.733255088329315186e-01 3.199067339301109314e-02 -2.533032596111297607e-01 1.195827051997184753e-01 2.244292497634887695e-01 8.692035824060440063e-02 -1.470168679952621460e-01 -2.715925574302673340e-01 7.466695271432399750e-03 -1.416013836860656738e-01 1.505960151553153992e-02 -5.351006612181663513e-02 -7.796813733875751495e-03 -2.046455591917037964e-01
3.060280717909336090e-02 1.646470129489898682e-01 1.522414684295654297e-01 -7.403139770030975342e-02 -2.548150420188903809e-01 4.070375263690948486e-01 -7.864326238632202148e-02 2.752175629138946533e-01 2.536838650703430176e-01 -2.622105777263641357e-01 -2.314182668924331665e-01 -1.711188256740570068e-01 -8.323542028665542603e-02 -8.916033804416656494e-02 2.099748514592647552e-02 -1.100390255451202393e-01 3.698745742440223694e-02 2.013232186436653137e-02 -1.530861407518386841e-01 -8.488808572292327881e-02 -3.163992464542388916e-01 1.181281581521034241e-01 3.448238223791122437e-02 3.016385138034820557e-01 -1.782821863889694214e-01 -1.631803661584854126e-01 1.928757131099700928e-01 -4.455198347568511963e-02 -1.205140277743339539e-01 -6.365823745727539062e-02 1.641646325588226318e-01 -7.488235086202621460e-02
-1.462055891752243042e-01 1.914453506469726562e-01 2.842766046524047852e-01 -6.250744313001632690e-02 -1.522382199764251709e-01 1.626276224851608276e-01 -7.135292887687683105e-02 8.751507848501205444e-02 3.848178982734680176e-01 1.106900349259376526e-01 -4.609427601099014282e-02 1.107822582125663757e-01 -3.591679632663726807e-01 4.897993430495262146e-02 -8.729618042707443237e-02 -2.404974848031997681e-01 -3.261306583881378174e-01 7.983165793120861053e-03 -9.468030184507369995e-02 -1.627045683562755585e-02 -1.041878163814544678e-01 2.118359133601188660e-02 -9.327899664640426636e-02 6.368909776210784912e-02 -1.135629564523696899e-01 1.839559227228164673e-01 3.489434421062469482e-01 -8.977045305073261261e-03 -2.122262418270111084e-01 1.266088802367448807e-02 -2.621799409389495850e-01 -3.241874277591705322e-02
2.245523408055305481e-02 -1.677494645118713379e-01 3.592952489852905273e-01 -2.372532188892364502e-01 -7.265712134540081024e-03 -8.763544261455535889e-02 -2.493292838335037231e-02 -9.909451007843017578e-02 -4.516660794615745544e-02 2.068170309066772461e-01 -3.308705687522888184e-01 -6.770545989274978638e-02 -2.575756311416625977e-01 -2.821089923381805420e-01 -1.422091126441955566e-01 -5.721676629036664963e-03 -2.188474088907241821e-01 -2.805134057998657227e-01 -5.281131714582443237e-02 -6.521581113338470459e-02 -3.916305601596832275e-01 7.008072733879089355e-02 4.319528583437204361e-03 5.312497541308403015e-02 -2.425867170095443726e-01 -1.173973008990287781e-01 -8.407244831323623657e-02 -2.584617398679256439e-02 -7.890771329402923584e-02 1.887254714965820312e-01 6.569203734397888184e-02 1.465042680501937866e-01
-5.325750261545181274e-02 1.010812893509864807e-01 -1.396386623382568359e-01 -5.096917748451232910e-01 2.232327312231063843e-02 -1.419681012630462646e-01 -1.515702903270721436e-01 6.469263136386871338e-02 3.065449297428131104e-01 -7.026365399360656738e-02 -1.709434986114501953e-01 -3.053307831287384033e-01 -1.540803536772727966e-02 -6.374722719192504883e-02 9.999804198741912842e-02 -1.394241899251937866e-01 -9.125787019729614258e-02 -6.889243423938751221e-02 -3.382974490523338318e-02 -1.018009111285209656e-01 -7.206520438194274902e-02 2.830230891704559326e-01 3.395016491413116455e-01 -4.813870042562484741e-02 -2.476237267255783081e-01 -2.020138800144195557e-01 1.108794584870338440e-01 -2.177231758832931519e-02 1.233957633376121521e-01 5.606685578823089600e-02 -1.852124780416488647e-01 -9.863612800836563110e-02
-7.892634719610214233e-02 -1.485739499330520630e-01 7.692445814609527588e-02 2.243038080632686615e-02 1.994043737649917603e-01 -2.115910202264785767e-01 1.108253672719001770e-01 1.263593286275863647e-01 4.091942608356475830e-01 1.592229306697845459e-02 -1.982430368661880493e-01 -3.608381450176239014e-01 -4.945101961493492126e-02 -1.133212372660636902e-01 -1.045355573296546936e-01 5.463160201907157898e-02 -4.295868054032325745e-02 -1.604790091514587402e-01 5.317539349198341370e-02 -4.663640260696411133e-02 -6.946600973606109619e-02 2.613354027271270752e-01 8.482270687818527222e-02 1.691514253616333008e-01 -1.293264329433441162e-01 -1.207922548055648804e-01 3.772817552089691162e-01 -3.125596344470977783e-01 -5.551636591553688049e-02 9.830237179994583130e-02 -2.449218034744262695e-01 -2.197908610105514526e-02
-1.549002081155776978e-01 -1.902095675468444824e-01 6.524731963872909546e-02 -1.095319315791130066e-01 -4.495535045862197876e-02 5.187127739191055298e-03 -3.252138197422027588e-01 -3.023752868175506592e-01 3.932009637355804443e-02 4.794230684638023376e-02 -3.521061837673187256e-01 -2.804149985313415527e-01 -2.654891312122344971e-01 -1.127948760986328125e-01 -1.157559230923652649e-01 -2.927276119589805603e-02 -1.319374591112136841e-01 -1.926246583461761475e-01 -1.331902444362640381e-01 1.919398605823516846e-01 -2.797538936138153076e-01 2.529678046703338623e-01 -1.270696222782135010e-01 -9.919659048318862915e-02 6.542173027992248535e-02 -1.242050714790821075e-02 5.052592977881431580e-02 -2.046279460191726685e-01 -1.196092143654823303e-01 1.343652606010437012e-01 -1.907487809658050537e-01 -1.595946401357650757e-01
-8.120265603065490723e-02 6.569819152355194092e-02 -7.434841245412826538e-02 -9.239072352647781372e-02 7.777186483144760132e-02 1.318804919719696045e-01 8.262791484594345093e-02 -6.643956899642944336e-02 2.346315383911132812e-01 -2.080589979887008667e-01 6.479008495807647705e-02 -3.323800563812255859e-01 -2.324696332216262817e-01 -1.224355846643447876e-01 -2.317498922348022461e-01 1.411007195711135864e-01 -4.829578567296266556e-03 3.186606615781784058e-02 -2.332514971494674683e-01 -1.664835810661315918e-01 -3.363158106803894043e-01 5.748210474848747253e-02 -1.034644022583961487e-01 -2.934714034199714661e-02 -1.298276484012603760e-01 2.047974914312362671e-01 1.218341737985610962e-01 -1.165697947144508362e-01 -2.230106443166732788e-01 3.731341660022735596e-01 2.551872134208679199e-01 -1.795154809951782227e-01
8.252131938934326172e-02 1.837962120771408081e-01 -9.322066605091094971e-02 8.364834636449813843e-02 5.284624919295310974e-02 -8.477060496807098389e-02 5.642806366086006165e-02 -3.304320946335792542e-02 2.374022305011749268e-01 -3.223567008972167969e-01 -1.101101711392402649e-01 -3.693683445453643799e-01 -1.238276809453964233e-01 -1.621517837047576904e-01 -1.561797261238098145e-01 1.087566018104553223e-01 -1.511242687702178955e-01 -7.752179354429244995e-02 -7.369139697402715683e-03 -2.168216556310653687e-01 -1.288417130708694458e-01 2.135808467864990234e-01 -6.787900626659393311e-02 6.204952672123908997e-02 3.020923435688018799e-01 -1.732767224311828613e-01 2.701493911445140839e-02 -3.323181271553039551e-01 -1.835965216159820557e-01 3.164996206760406494e-01 -1.728298366069793701e-01 1.253990805707871914e-03
-4.433230310678482056e-02 1.031121239066123962e-01 -5.341904610395431519e-02 -6.134219840168952942e-02 1.287973076105117798e-01 4.088609293103218079e-02 -1.609831303358078003e-01 -4.254610463976860046e-02 1.756361126899719238e-01 -1.204824745655059814e-01 -1.412147879600524902e-01 -1.732760071754455566e-01 -3.852387368679046631e-01 -2.915902435779571533e-02 -1.091422364115715027e-01 9.004426002502441406e-02 -2.643890380859375000e-01 1.422848254442214966e-01 -2.541860044002532959e-01 1.535224821418523788e-02 2.368831820785999298e-02 -4.963157325983047485e-02 -6.029094383120536804e-02 3.257022500038146973e-01 -1.224045902490615845e-01 1.693961396813392639e-02 1.017722263932228088e-01 -5.787224173545837402e-01 2.986234053969383240e-02 1.605726182460784912e-01 6.919831037521362305e-02 -1.022032797336578369e-01
2.036939561367034912e-01 -1.724927872419357300e-02 1.456661671400070190e-01 -3.352893590927124023e-01 2.846859097480773926e-01 3.004160523414611816e-01 -8.671746402978897095e-02 9.579119086265563965e-02 1.074941903352737427e-01 1.831869930028915405e-01 -2.488827109336853027e-01 -6.965816766023635864e-02 -3.441640734672546387e-01 3.992519900202751160e-02 -1.668051779270172119e-01 -2.705587446689605713e-01 -2.168638110160827637e-01 1.726146042346954346e-02 -6.427082419395446777e-02 1.446812227368354797e-02 -8.902160823345184326e-02 2.639442682266235352e-02 1.437250822782516479e-01 -1.618206650018692017e-01 -8.714976161718368530e-02 -5.635281652212142944e-02 5.918074771761894226e-02 -3.167429268360137939e-01 -1.839873343706130981e-01 1.267846524715423584e-01 -1.782342046499252319e-01 -1.345409918576478958e-02
-9.793049842119216919e-02 1.105567291378974915e-01 9.633989632129669189e-02 -1.488280147314071655e-01 1.082136183977127075e-01 -1.228009238839149475e-01 7.336524128913879395e-02 1.178145185112953186e-01 2.173570096492767334e-01 2.942265011370182037e-02 -1.631127446889877319e-01 -9.671484678983688354e-02 -1.781220585107803345e-01 -2.412717193365097046e-01 -3.154916465282440186e-01 -4.075815156102180481e-02 -2.565238475799560547e-01 -4.876728728413581848e-02 -4.981134533882141113e-01 1.799117922782897949e-01 -2.249097079038619995e-01 4.939198121428489685e-02 2.074950188398361206e-01 7.664622366428375244e-02 -8.982291072607040405e-02 1.060836482793092728e-02 -1.521549671888351440e-01 -2.795931398868560791e-01 1.921123415231704712e-01 -5.703683011233806610e-03 -1.596375405788421631e-01 5.430507659912109375e-02
-6.086371466517448425e-02 7.638683170080184937e-02 3.483742475509643555e-02 -9.309940785169601440e-02 -1.752676516771316528e-01 -1.581015065312385559e-02 -9.228897094726562500e-02 -1.906737387180328369e-01 4.426632821559906006e-01 -9.569543413817882538e-03 -1.930437684059143066e-01 -4.188028275966644287e-01 -1.343395411968231201e-01 -3.607120737433433533e-02 -1.310275048017501831e-01 -8.266324549913406372e-02 3.372706100344657898e-02 -1.185063943266868591e-01 1.581513322889804840e-02 -3.247033357620239258e-01 -1.591743826866149902e-01 -2.704143337905406952e-02 7.984651625156402588e-02 1.513206213712692261e-02 -1.104558035731315613e-01 2.105156928300857544e-01 -1.113618165254592896e-01 5.851481482386589050e-02 -2.584170997142791748e-01 2.984362542629241943e-01 3.830333426594734192e-02 2.636169493198394775e-01
2.578158676624298096e-01 -1.444132626056671143e-02 -4.878645017743110657e-02 -1.905962526798248291e-01 -3.626105785369873047e-01 8.345241844654083252e-02 1.011514365673065186e-01 1.856650109402835369e-03 1.472825855016708374e-01 -4.814716801047325134e-02 -3.349854648113250732e-01 -5.826672539114952087e-02 -1.417206674814224243e-01 -2.892119288444519043e-01 -1.207058802247047424e-01 4.030674323439598083e-02 -3.693931177258491516e-02 -2.326631844043731689e-01 1.383775323629379272e-01 1.065766066312789917e-01 -3.893875777721405029e-01 1.951069533824920654e-01 9.706263989210128784e-02 -3.864839300513267517e-02 -1.865341663360595703e-01 -1.601401716470718384e-01 3.077315092086791992e-01 -7.170495390892028809e-02 -7.867839187383651733e-02 1.446402817964553833e-01 -6.039315368980169296e-03 -1.111337989568710327e-01
-7.301027327775955200e-02 1.137767583131790161e-01 1.369511336088180542e-02 -2.909342758357524872e-02 1.027847453951835632e-01 1.085661258548498154e-02 -1.553821414709091187e-01 -4.069784283638000488e-02 3.775731623172760010e-01 -3.888557553291320801e-01 -2.646340243518352509e-02 -4.480127692222595215e-01 -3.695140480995178223e-01 -5.290944501757621765e-02 -2.006248831748962402e-01 -3.771177679300308228e-02 2.552145905792713165e-02 1.472661942243576050e-01 -1.963690221309661865e-01 -1.080607697367668152e-01 -1.204324364662170410e-01 3.119466826319694519e-02 -1.304623391479253769e-02 -7.293682545423507690e-02 1.171899866312742233e-02 5.395016632974147797e-04 2.385055422782897949e-01 -5.932315811514854431e-02 -9.556313604116439819e-02 2.965012192726135254e-01 1.204617917537689209e-01 -4.865821823477745056e-02
-4.744188487529754639e-02 1.107738763093948364e-01 1.909831613302230835e-01 -1.857545077800750732e-01 -3.374913930892944336e-01 1.248211935162544250e-01 -5.670983344316482544e-02 -5.043752491474151611e-02 3.147768080234527588e-01 7.062578946352005005e-02 -1.868680119514465332e-01 -3.029367625713348389e-01 -9.263524413108825684e-02 -3.752891719341278076e-02 7.306484971195459366e-03 -9.666525572538375854e-02 1.065902970731258392e-02 -5.917692184448242188e-02 3.862969344481825829e-03 -6.723085790872573853e-02 -3.886118531227111816e-01 5.041532218456268311e-02 1.730334162712097168e-01 2.684638202190399170e-01 -1.873810291290283203e-01 1.759384423494338989e-01 3.537719547748565674e-01 -1.095817908644676208e-01 -1.358829531818628311e-02 -3.417367860674858093e-02 1.827819347381591797e-01 -1.655086576938629150e-01
-1.856973618268966675e-01 -3.623351082205772400e-02 2.452754043042659760e-02 3.833349049091339111e-02 3.431463986635208130e-02 1.769232451915740967e-01 2.813954651355743408e-01 1.947382241487503052e-01 1.874802820384502411e-02 -6.320364307612180710e-03 -2.573871016502380371e-01 -2.083715498447418213e-01 -4.466715157032012939e-01 -2.035146951675415039e-01 -8.447048813104629517e-02 1.526494044810533524e-02 -1.176061108708381653e-01 -9.347699582576751709e-02 -1.638688594102859497e-01 -1.668943911790847778e-01 -1.359689533710479736e-01 2.710222601890563965e-01 -1.109928041696548462e-01 4.367633536458015442e-02 -5.019472166895866394e-02 -8.971311897039413452e-02 -1.865316368639469147e-02 -6.475216150283813477e-02 -2.997538149356842041e-01 -8.272598683834075928e-02 2.282970100641250610e-01 -3.268317282199859619e-01
7.769095897674560547e-02 -2.439045459032058716e-01 2.950182259082794189e-01 -1.285688430070877075e-01 -8.927913755178451538e-02 5.682283267378807068e-02 1.293690353631973267e-01 1.180444955825805664e-01 1.369087845087051392e-01 -9.646523743867874146e-02 -1.436510533094406128e-01 1.342900544404983521e-01 6.885635852813720703e-02 -3.795497119426727295e-01 3.770477697253227234e-02 -1.196852177381515503e-01 -1.629484742879867554e-01 -1.165673434734344482e-01 -2.654618322849273682e-01 -1.601279228925704956e-01 -2.370731234550476074e-01 1.863406002521514893e-01 2.131584435701370239e-01 -6.921632587909698486e-02 -3.061954677104949951e-01 -1.754190176725387573e-01 6.276585161685943604e-02 -4.231203719973564148e-02 -1.348258703947067261e-01 2.744612097740173340e-01 7.217313349246978760e-02 -2.267064899206161499e-01
2.790795266628265381e-01 -2.721303999423980713e-01 1.213685497641563416e-01 8.469961583614349365e-03 7.646717876195907593e-02 -1.576714515686035156e-01 -1.296740770339965820e-01 4.917304217815399170e-02 -5.592176690697669983e-02 -3.090499639511108398e-01 -3.068104982376098633e-01 -1.953757107257843018e-01 -1.289035081863403320e-01 -3.981301784515380859e-01 -2.293489426374435425e-01 -2.074224650859832764e-01 -1.045711413025856018e-01 -1.843844652175903320e-01 -3.179956674575805664e-01 1.024313457310199738e-02 -1.604826152324676514e-01 -8.969455957412719727e-03 1.538273096084594727e-01 1.752492338418960571e-01 8.874101936817169189e-02 -2.118031494319438934e-03 5.969838052988052368e-02 -5.016652494668960571e-02 1.252465788275003433e-02 1.494531333446502686e-01 1.147655174136161804e-01 7.504112273454666138e-02
2.630613557994365692e-02 1.973384767770767212e-01 6.793302297592163086e-02 6.620202213525772095e-02 2.180366069078445435e-01 3.826874494552612305e-02 -1.668408364057540894e-01 4.891606513410806656e-03 2.651732563972473145e-01 -3.520220816135406494e-01 -6.612608581781387329e-02 -2.976259887218475342e-01 -2.054003179073333740e-01 -3.704548627138137817e-02 -2.997401952743530273e-01 -1.007823422551155090e-01 -1.655994504690170288e-01 1.478288471698760986e-01 -1.531787216663360596e-01 -1.617242395877838135e-01 -1.561827659606933594e-01 1.185068115592002869e-01 -7.319177687168121338e-02 -1.339368224143981934e-01 1.019243896007537842e-01 -3.932153061032295227e-02 1.161083877086639404e-01 -1.762118637561798096e-01 -2.096110582351684570e-01 3.839337229728698730e-01 1.183931231498718262e-01 1.459346562623977661e-01
1.379913464188575745e-02 1.789252758026123047e-01 -3.263289853930473328e-02 -1.332123428583145142e-01 6.610473990440368652e-02 2.292070910334587097e-02 -1.221273466944694519e-01 -1.979169063270092010e-02 3.654975593090057373e-01 -3.495997786521911621e-01 -2.093419060111045837e-02 -3.810955882072448730e-01 -2.689320445060729980e-01 -1.637689620256423950e-01 -2.714346647262573242e-01 -5.908223614096641541e-02 -6.663361936807632446e-02 1.572039723396301270e-01 -2.346511185169219971e-01 -5.049819126725196838e-02 -1.206627264618873596e-01 -5.245414003729820251e-02 -1.563949882984161377e-01 -9.555682539939880371e-03 -5.941578187048435211e-03 -2.181879058480262756e-02 2.501826286315917969e-01 -1.072533205151557922e-01 -1.501267105340957642e-01 3.334902226924896240e-01 9.338355809450149536e-02 -7.269091904163360596e-02
-8.752600289881229401e-03 1.485993713140487671e-01 -4.913407564163208008e-02 -1.996237337589263916e-01 1.713866591453552246e-01 1.245052888989448547e-01 -1.335307657718658447e-01 -4.784202575683593750e-02 1.500412076711654663e-01 -1.933733224868774414e-01 1.285269577056169510e-02 -3.530923724174499512e-01 -3.198927938938140869e-01 -1.664438992738723755e-01 -1.916625797748565674e-01 -4.630790092051029205e-03 -1.108656674623489380e-01 6.995726376771926880e-02 -2.832660377025604248e-01 -1.647527068853378296e-01 -3.256766796112060547e-01 3.114341758191585541e-02 -1.566262543201446533e-01 6.069022789597511292e-02 1.020805612206459045e-01 1.660665869712829590e-01 2.322503030300140381e-01 4.376573115587234497e-02 1.442753802984952927e-02 3.264887332916259766e-01 1.584080755710601807e-01 -1.829716116189956665e-01
1.518761515617370605e-01 2.638198249042034149e-02 3.108216226100921631e-01 8.330313861370086670e-02 -1.965223550796508789e-01 2.565653920173645020e-01 -4.973255991935729980e-01 -8.205975592136383057e-02 5.362804606556892395e-02 1.064646393060684204e-01 1.281910110265016556e-02 -7.719266414642333984e-02 -2.426066398620605469e-01 1.662940680980682373e-01 -1.328457146883010864e-01 -1.279072016477584839e-01 -3.917602449655532837e-02 -2.641491889953613281e-01 -9.820096939802169800e-02 1.318948417901992798e-01 -3.112415969371795654e-01 1.592408120632171631e-01 -9.678474068641662598e-02 1.728620752692222595e-02 -5.812844261527061462e-02 3.910862654447555542e-02 1.893750876188278198e-01 -1.521407663822174072e-01 2.095873802900314331e-01 -1.449626218527555466e-02 -1.722446680068969727e-01 -7.316638529300689697e-02
-8.530988544225692749e-02 7.592369802296161652e-03 3.622490912675857544e-02 -2.730908989906311035e-01 9.042259305715560913e-02 5.818527657538652420e-03 -3.185265511274337769e-02 2.695265114307403564e-01 3.042623996734619141e-01 1.949096322059631348e-01 -1.864724010229110718e-01 -3.145526051521301270e-01 -8.096285164356231689e-02 -2.156120836734771729e-01 -3.318136632442474365e-01 -8.582756668329238892e-02 -9.586780518293380737e-02 -1.008235365152359009e-01 -3.281605243682861328e-01 2.094823420047760010e-01 -4.484657198190689087e-02 -6.720326840877532959e-02 2.641353607177734375e-01 1.300961673259735107e-01 -2.576079070568084717e-01 3.276273142546415329e-03 3.369400277733802795e-02 -2.273058444261550903e-01 1.224425435066223145e-02 -5.369301419705152512e-03 -1.113472878932952881e-01 -6.490456312894821167e-02
-3.508592396974563599e-02 3.518443107604980469e-01 1.148831471800804138e-01 -1.199283916503190994e-02 -2.075165212154388428e-01 1.700493395328521729e-01 -2.498553842306137085e-01 1.456585973501205444e-01 2.549668550491333008e-01 -6.112160161137580872e-02 -1.397488415241241455e-01 -1.263950467109680176e-01 -5.393969267606735229e-02 -3.026447296142578125e-01 -2.355069816112518311e-01 -8.156148344278335571e-02 2.883303165435791016e-02 -1.585824042558670044e-02 1.581025123596191406e-02 -1.899483948945999146e-01 -3.258948028087615967e-01 2.825133875012397766e-02 1.504205316305160522e-01 1.380024403333663940e-01 -2.033091783523559570e-01 -2.206546813249588013e-01 -5.085730459541082382e-03 -3.355357944965362549e-01 -1.537852436304092407e-01 -1.672889851033687592e-02 1.515968292951583862e-01 -9.749724715948104858e-02
4.913109354674816132e-03 1.504635214805603027e-01 5.279314890503883362e-02 -2.542541623115539551e-01 -6.574557628482580185e-03 -6.817263364791870117e-02 4.492482542991638184e-02 6.048955488950014114e-03 8.487068116664886475e-02 -1.108454465866088867e-01 -6.472826004028320312e-02 -3.096850216388702393e-01 -3.588702380657196045e-01 7.818382978439331055e-02 -6.293722987174987793e-02 -9.071121923625469208e-03 -2.804335393011569977e-02 -6.102086231112480164e-02 -2.622654139995574951e-01 1.593764275312423706e-01 -4.765155315399169922e-01 -1.289021968841552734e-01 2.841072082519531250e-01 1.715920269489288330e-01 -1.593351364135742188e-01 9.280123561620712280e-02 1.328465994447469711e-02 1.364104729145765305e-02 -2.103247791528701782e-01 6.227087602019309998e-02 -9.942803531885147095e-02 -3.158017098903656006e-01
4.675778001546859741e-02 2.615831196308135986e-01 -5.962948314845561981e-03 -1.540699303150177002e-01 -1.668630540370941162e-01 -3.264817968010902405e-02 -8.556842058897018433e-02 1.770652532577514648e-01 3.639969825744628906e-01 -2.645221948623657227e-01 -2.479278445243835449e-01 -9.771254658699035645e-02 -1.473922282457351685e-01 4.727031919173896313e-04 -1.090385690331459045e-01 -3.535801917314529419e-02 -1.879634261131286621e-01 -1.045057177543640137e-01 -6.722615659236907959e-02 -1.077862232923507690e-01 -1.944460570812225342e-01 1.996200680732727051e-01 4.768967255949974060e-02 -1.918570548295974731e-01 -4.386394917964935303e-01 -1.222974970005452633e-04 -2.489644289016723633e-01 7.259613275527954102e-02 -1.325249671936035156e-01 -9.347986429929733276e-02 2.508795559406280518e-01 -4.069056361913681030e-02
-1.314532607793807983e-01 3.742716833949089050e-02 1.689826995134353638e-01 -2.166326791048049927e-01 3.281947374343872070e-01 -5.374713987112045288e-02 2.114014774560928345e-01 -8.555584587156772614e-03 3.829658031463623047e-01 2.203796505928039551e-01 3.313814476132392883e-02 -2.065527886152267456e-01 -1.157899722456932068e-01 1.943033747375011444e-02 -1.903607249259948730e-01 -1.373714506626129150e-01 -1.943152248859405518e-01 -2.908868901431560516e-02 -1.657605171203613281e-01 -1.457615792751312256e-01 -3.691593408584594727e-01 2.263815850019454956e-01 1.105398163199424744e-01 -7.300088182091712952e-03 1.061089336872100830e-02 -1.555088907480239868e-01 -3.226569294929504395e-02 -1.446133255958557129e-01 -4.243723303079605103e-02 5.971890059299767017e-04 -1.990317404270172119e-01 -2.603712379932403564e-01
-1.711493134498596191e-01 -2.308754026889801025e-01 -1.935365982353687286e-02 1.483356058597564697e-01 2.507669329643249512e-01 9.753958135843276978e-02 -7.959482073783874512e-02 -1.056779623031616211e-01 7.541071623563766479e-02 -7.256811857223510742e-02 -3.517159819602966309e-01 -2.534774541854858398e-01 -4.086418449878692627e-01 -1.435628235340118408e-01 7.461990416049957275e-02 6.786733865737915039e-02 -6.819834560155868530e-02 -4.973545297980308533e-02 -9.378805756568908691e-02 5.498021468520164490e-02 -3.222502768039703369e-01 1.266544461250305176e-01 1.694433987140655518e-01 2.843441665172576904e-01 -1.639040261507034302e-01 -1.711612194776535034e-01 1.940743029117584229e-01 -2.028877884149551392e-01 6.440758705139160156e-02 1.260185390710830688e-01 1.882110536098480225e-02 6.840936839580535889e-02
9.063696861267089844e-02 1.253429651260375977e-01 -1.015273854136466980e-02 1.312115192413330078e-01 1.355623751878738403e-01 1.944395452737808228e-01 -7.708250731229782104e-02 -6.239936873316764832e-02 4.324498474597930908e-01 -4.163006842136383057e-01 -3.098331205546855927e-02 -3.434507250785827637e-01 -3.058687746524810791e-01 -1.311604231595993042e-01 -1.812073290348052979e-01 -1.124038323760032654e-01 -1.163338348269462585e-01 1.090769842267036438e-02 -1.903241127729415894e-01 -4.657611623406410217e-02 -8.694735914468765259e-02 -5.875968933105468750e-02 -7.584993541240692139e-02 -1.243727933615446091e-02 -5.707672331482172012e-03 3.622990846633911133e-02 1.246299073100090027e-01 -2.018799036741256714e-01 -6.941390782594680786e-02 3.117552995681762695e-01 1.591984331607818604e-01 5.758211389183998108e-02
4.964688792824745178e-03 2.072910070419311523e-01 -1.045415997505187988e-01 -3.141078352928161621e-01 2.174423933029174805e-01 3.411214798688888550e-02 2.031589299440383911e-02 1.841251999139785767e-01 1.833955794572830200e-01 -2.986377477645874023e-01 -5.439950898289680481e-02 -1.999253034591674805e-01 -3.377965688705444336e-01 -2.105843126773834229e-01 -2.752815186977386475e-01 1.013768315315246582e-01 3.864048048853874207e-02 7.547787576913833618e-02 -4.403129220008850098e-01 -1.362060755491256714e-02 -1.663197875022888184e-01 1.617414355278015137e-01 -1.463823765516281128e-01 3.586410731077194214e-02 1.090170219540596008e-01 3.868201747536659241e-02 1.301345229148864746e-01 -5.928990989923477173e-02 -1.414469778537750244e-01 1.200597658753395081e-01 8.973846212029457092e-03 -9.096909314393997192e-02
2.895052917301654816e-02 7.953964173793792725e-02 -1.415613740682601929e-01 2.089777961373329163e-02 6.994673609733581543e-02 7.508781552314758301e-02 -1.930078864097595215e-01 -4.741078708320856094e-03 4.217886030673980713e-01 -3.617221415042877197e-01 -9.870159439742565155e-03 -2.752566933631896973e-01 -3.347101807594299316e-01 -1.716268062591552734e-01 -1.884396821260452271e-01 -9.223137795925140381e-02 -1.272293627262115479e-01 5.847705528140068054e-02 -1.812218278646469116e-01 -1.075019463896751404e-01 -5.594154447317123413e-02 -6.471212208271026611e-02 -4.918599128723144531e-02 -1.886461512185633183e-03 8.244846016168594360e-02 6.281131505966186523e-02 2.477578520774841309e-01 -2.313741892576217651e-01 -2.255139648914337158e-01 2.197576463222503662e-01 2.007267326116561890e-01 1.248673051595687866e-01
9.159320592880249023e-02 -3.562674298882484436e-02 7.811237871646881104e-02 -2.768176794052124023e-01 -1.662766933441162109e-01 2.059808522462844849e-01 -1.158390939235687256e-01 -1.375823765993118286e-01 2.189378291368484497e-01 -3.898280262947082520e-01 -2.190305292606353760e-01 2.392454072833061218e-02 -1.409005224704742432e-01 1.528939232230186462e-02 -1.124634742736816406e-01 4.025059193372726440e-02 1.541145145893096924e-01 -1.801536977291107178e-01 -1.795096099376678467e-01 -1.039555892348289490e-01 -2.183268815279006958e-01 3.869393765926361084e-01 -1.512926518917083740e-01 8.716067671775817871e-02 -1.054690703749656677e-01 -1.408543884754180908e-01 8.365125954151153564e-02 -7.112759351730346680e-02 -1.473987102508544922e-01 1.009845882654190063e-01 9.073591232299804688e-02 -3.348090350627899170e-01
2.968717366456985474e-02 2.341335266828536987e-01 5.640389770269393921e-02 4.953379556536674500e-02 1.058843582868576050e-01 2.693436667323112488e-02 -1.098079606890678406e-01 -4.226927831768989563e-02 3.969668149948120117e-01 -2.983030676841735840e-01 -5.905625969171524048e-02 -3.272759616374969482e-01 -3.447903692722320557e-01 -1.386024355888366699e-01 -1.345003545284271240e-01 -8.985468000173568726e-02 -1.792840361595153809e-01 -1.044986071065068245e-03 2.511836937628686428e-04 -2.039428567513823509e-03 -4.981588944792747498e-02 -1.088450662791728973e-02 -9.673897922039031982e-02 -9.416130930185317993e-02 5.999053362756967545e-03 2.326248399913311005e-02 3.238484263420104980e-01 -1.928143203258514404e-01 -2.189416736364364624e-01 3.261964321136474609e-01 1.974490880966186523e-01 -5.032921954989433289e-02
4.470166936516761780e-02 7.762921601533889771e-02 5.978937819600105286e-02 -1.187731251120567322e-01 1.434559673070907593e-01 2.290067821741104126e-01 -8.475792407989501953e-02 -8.636774122714996338e-02 3.472588956356048584e-01 -2.779266536235809326e-01 -1.085129603743553162e-01 -4.166281223297119141e-01 -3.522523939609527588e-01 -5.848046764731407166e-02 -3.241376876831054688e-01 8.597132563591003418e-02 -8.432403951883316040e-02 9.177326411008834839e-02 -2.980292029678821564e-02 -1.061506345868110657e-01 -7.502195239067077637e-02 7.029624283313751221e-02 4.617546685039997101e-03 -7.407418638467788696e-02 1.290352046489715576e-01 2.320142239332199097e-01 1.005987301468849182e-01 1.505818068981170654e-01 -1.703063845634460449e-01 2.740751206874847412e-01 7.711467146873474121e-02 -7.982212305068969727e-02
8.241838775575160980e-03 6.238068640232086182e-02 -1.158653423190116882e-01 -1.584641188383102417e-01 -3.329753875732421875e-01 1.792735606431961060e-01 -6.254619359970092773e-02 -9.685918688774108887e-02 3.042223155498504639e-01 -1.010959893465042114e-01 -3.382656276226043701e-01 9.566242992877960205e-02 -2.653775811195373535e-01 -1.805299967527389526e-01 -3.232957124710083008e-01 -8.463830500841140747e-02 -8.789816498756408691e-02 -1.141895949840545654e-01 7.741860300302505493e-02 4.021395370364189148e-02 -1.249927133321762085e-01 2.093621045351028442e-01 -8.772044093348085880e-04 1.621636599302291870e-01 -2.614430189132690430e-01 6.597206741571426392e-02 1.652137190103530884e-01 -8.229484409093856812e-02 5.062120035290718079e-02 2.436766773462295532e-01 4.614796489477157593e-02 -2.741900980472564697e-01
-2.979248948395252228e-02 -2.586465515196323395e-02 -3.730778396129608154e-02 -4.535781741142272949e-01 -3.031926453113555908e-01 8.405660837888717651e-02 -1.144456639885902405e-01 2.269763350486755371e-01 2.261634618043899536e-01 2.975034527480602264e-03 -3.755455138161778450e-03 -1.145569458603858948e-01 -3.875207006931304932e-01 -1.986951828002929688e-01 4.702910408377647400e-02 -1.619954034686088562e-02 -1.315810978412628174e-01 -3.782017827033996582e-01 -5.386335030198097229e-02 -5.709107592701911926e-02 -1.685909926891326904e-01 1.756525784730911255e-01 1.886687278747558594e-01 2.086286395788192749e-01 4.050365090370178223e-02 5.644806474447250366e-02 -1.060563996434211731e-01 5.240671336650848389e-02 1.938415616750717163e-01 9.482620656490325928e-02 2.080336026847362518e-02 2.363684587180614471e-02
2.000004649162292480e-01 -7.568198442459106445e-02 -5.547619983553886414e-02 -2.373064011335372925e-01 -6.607504189014434814e-02 -4.283100366592407227e-02 1.029061004519462585e-01 1.286575496196746826e-01 1.029449105262756348e-01 -1.155839189887046814e-01 -4.543900787830352783e-01 -1.829058974981307983e-01 -8.391918987035751343e-02 -1.996423155069351196e-01 -1.666681915521621704e-01 -3.763398900628089905e-02 1.705556958913803101e-01 -3.607915341854095459e-01 1.373982522636651993e-02 1.885706633329391479e-01 -2.999038994312286377e-01 5.296282842755317688e-02 -1.454993784427642822e-01 -4.260708764195442200e-02 -1.540880054235458374e-01 -2.970986999571323395e-03 2.737911939620971680e-01 -1.562585383653640747e-01 6.710738688707351685e-02 9.515350311994552612e-02 1.346770524978637695e-01 -2.366326302289962769e-01
1.846940964460372925e-01 -2.212849855422973633e-01 1.127695292234420776e-01 6.092005595564842224e-02 2.079078741371631622e-02 -1.448267400264739990e-01 -1.167333498597145081e-01 1.445978134870529175e-01 1.472042594105005264e-02 -2.739715576171875000e-01 -3.642817735671997070e-01 -2.959885895252227783e-01 -2.550180852413177490e-01 -4.357171952724456787e-01 -1.257019788026809692e-01 -1.507231593132019043e-01 5.756828933954238892e-02 -1.366703808307647705e-01 -1.198086515069007874e-01 -1.232457011938095093e-01 7.693383842706680298e-03 1.743410378694534302e-01 -2.259477414190769196e-02 -2.755573019385337830e-02 4.261586070060729980e-02 1.507426202297210693e-01 -4.057116061449050903e-02 -9.945337474346160889e-02 -1.503431499004364014e-01 2.067055106163024902e-01 -2.578164637088775635e-01 -6.651844084262847900e-02
1.498676557093858719e-02 -9.699244797229766846e-02 1.258961260318756104e-01 -3.259059786796569824e-02 1.140111386775970459e-01 -1.856799125671386719e-01 -8.540713042020797729e-02 2.829133272171020508e-01 2.484797835350036621e-01 2.442523092031478882e-01 -2.395668476819992065e-01 -4.527617394924163818e-01 -1.687235385179519653e-01 -1.772738695144653320e-01 -1.279620826244354248e-01 -6.807184219360351562e-02 -8.585955947637557983e-02 -2.151589244604110718e-01 -4.288754984736442566e-02 -5.833684653043746948e-02 -3.986541181802749634e-02 2.189498394727706909e-01 5.755275860428810120e-02 4.018363729119300842e-02 -3.423175215721130371e-02 1.927582547068595886e-03 3.850587308406829834e-01 -2.253099083900451660e-01 5.048321560025215149e-02 5.546378344297409058e-02 -1.984570771455764771e-01 1.239917427301406860e-01
4.483524709939956665e-02 4.847923293709754944e-02 -3.789655491709709167e-02 -6.072075664997100830e-02 1.399462819099426270e-01 -1.902551203966140747e-01 -5.482524260878562927e-02 1.054442524909973145e-01 7.614995539188385010e-02 -7.831981033086776733e-02 -2.126209139823913574e-01 -5.608299374580383301e-01 -3.386512026190757751e-02 -1.603372246026992798e-01 -1.499408036470413208e-01 1.721007078886032104e-01 -4.065789878368377686e-01 -2.164080739021301270e-01 -2.146190851926803589e-01 3.258012980222702026e-02 -1.746625602245330811e-01 -7.307401858270168304e-03 8.083959668874740601e-02 1.692678779363632202e-02 1.074108928442001343e-01 -1.424902826547622681e-01 6.590224802494049072e-02 -3.552504777908325195e-01 -8.589715510606765747e-02 5.766245722770690918e-02 -5.186748690903186798e-03 -1.494058407843112946e-02
1.350332051515579224e-02 -7.883237302303314209e-02 1.179093345999717712e-01 1.161561068147420883e-02 -2.331336885690689087e-01 2.462440133094787598e-01 -3.088503777980804443e-01 -1.027180925011634827e-01 2.351816445589065552e-01 -3.520881235599517822e-01 -1.435787081718444824e-01 3.299378603696823120e-02 -2.676334083080291748e-01 1.898340284824371338e-01 2.339670434594154358e-02 -8.248978108167648315e-02 1.358292531222105026e-02 -2.118134945631027222e-01 -3.010110259056091309e-01 -1.185877025127410889e-01 -3.304843306541442871e-01 2.193340286612510681e-02 1.127256304025650024e-01 1.443579196929931641e-01 3.525256365537643433e-02 -1.109316200017929077e-01 1.997048854827880859e-01 -5.270775035023689270e-02 8.452871441841125488e-02 1.628267951309680939e-02 2.383132427930831909e-01 -1.710627079010009766e-01
2.706371247768402100e-01 -3.083978891372680664e-01 1.430132091045379639e-01 -2.641662657260894775e-01 1.348091512918472290e-01 1.904859393835067749e-01 -2.372264117002487183e-01 6.425096839666366577e-02 1.190486922860145569e-01 6.740690767765045166e-02 -2.301418930292129517e-01 -1.341356635093688965e-01 -1.005520522594451904e-01 2.872904948890209198e-02 6.016543880105018616e-02 -1.850892901420593262e-01 -7.566854357719421387e-02 -3.042889833450317383e-01 -1.806682944297790527e-01 -1.138346195220947266e-01 -3.465481698513031006e-01 7.307660579681396484e-02 2.311639040708541870e-01 -3.806879371404647827e-02 2.024392783641815186e-02 1.063824966549873352e-01 -1.904115378856658936e-01 -4.690902307629585266e-02 -2.049579322338104248e-01 1.751144379377365112e-01 -2.018606215715408325e-01 -1.468432135879993439e-02
-1.338244378566741943e-01 -1.197760850191116333e-01 -4.879363253712654114e-02 -3.507583141326904297e-01 -1.375109553337097168e-01 1.815074533224105835e-01 -1.608088165521621704e-01 4.336962848901748657e-02 2.950148880481719971e-01 -4.344175755977630615e-01 -1.617624191567301750e-03 2.281182445585727692e-02 -2.932071089744567871e-01 -1.191297173500061035e-01 -1.866964101791381836e-01 -1.713576763868331909e-01 3.352068830281496048e-03 -1.642108261585235596e-01 -1.434755325317382812e-01 -2.251924723386764526e-01 -4.267888143658638000e-02 3.431801497936248779e-01 -2.778392098844051361e-02 5.258860811591148376e-02 -1.977993994951248169e-01 1.405527070164680481e-02 -1.621988713741302490e-01 -3.708256408572196960e-02 -5.637932941317558289e-02 1.311143338680267334e-01 -1.682185102254152298e-03 -1.153175607323646545e-01
1.523942053318023682e-01 2.494098395109176636e-01 2.858696505427360535e-02 -1.512742042541503906e-01 -1.714192777872085571e-01 7.778405398130416870e-02 1.689949780702590942e-01 -2.695912681519985199e-02 3.751238286495208740e-01 -2.707791030406951904e-01 -1.706302314996719360e-01 -9.161429852247238159e-02 -6.133521720767021179e-02 -2.656255662441253662e-01 -1.597252786159515381e-01 -2.090665847063064575e-01 -3.025038540363311768e-01 -1.776864230632781982e-01 -3.237663209438323975e-01 1.203440278768539429e-01 -3.862646222114562988e-02 -1.300743129104375839e-02 2.251564413309097290e-01 1.723653823137283325e-01 8.369485288858413696e-02 -1.953711211681365967e-01 1.844801455736160278e-01 -9.952486306428909302e-02 4.707377403974533081e-03 5.109122022986412048e-02 -1.048912703990936279e-01 -6.212344393134117126e-02
-1.033890843391418457e-01 -7.851195521652698517e-03 1.155768334865570068e-01 -1.688570082187652588e-01 -2.198120951652526855e-01 3.603774309158325195e-01 -9.083756804466247559e-02 1.399657428264617920e-01 2.812859117984771729e-01 -1.481670290231704712e-01 -1.014535576105117798e-01 -2.395825535058975220e-01 7.014127448201179504e-03 -3.255097568035125732e-01 -2.571251094341278076e-01 -4.606865718960762024e-02 4.687573388218879700e-02 -2.727953791618347168e-01 2.144475281238555908e-02 3.777778521180152893e-02 -1.301960349082946777e-01 -4.238710179924964905e-02 -1.308370828628540039e-01 3.141770064830780029e-01 -4.600990563631057739e-02 -2.313276827335357666e-01 2.379931807518005371e-01 -7.661624252796173096e-02 -1.725469827651977539e-01 1.129513010382652283e-01 -6.649283692240715027e-03 -1.566783785820007324e-01
-1.963406056165695190e-01 9.989928454160690308e-02 -6.807346642017364502e-02 -2.696596384048461914e-01 -1.477026566863059998e-02 -5.756076052784919739e-02 4.500219132751226425e-03 5.601539462804794312e-02 3.878907561302185059e-01 -6.702863425016403198e-02 -1.330389678478240967e-01 2.252777852118015289e-02 -1.053575649857521057e-01 -2.007721513509750366e-01 -8.032350242137908936e-02 -2.027407735586166382e-01 -1.985854059457778931e-01 6.563006341457366943e-02 -2.716082334518432617e-01 -5.791728571057319641e-02 -2.804901897907257080e-01 2.384697794914245605e-01 2.119829058647155762e-01 2.172648161649703979e-02 -4.578284025192260742e-01 -1.475251466035842896e-01 4.518042877316474915e-02 -2.796684764325618744e-02 -1.358498185873031616e-01 4.421897977590560913e-02 1.972078531980514526e-02 1.961962729692459106e-01
1.201963871717453003e-01 -2.134723961353302002e-02 1.538755148649215698e-01 -3.387769460678100586e-01 -2.006757557392120361e-01 9.412656724452972412e-02 -3.381024301052093506e-01 3.224127590656280518e-01 1.347992662340402603e-02 -2.009361386299133301e-01 -1.134174782782793045e-02 -3.031825721263885498e-01 2.414588257670402527e-02 -1.081833168864250183e-01 -2.964532375335693359e-01 -2.389459460973739624e-01 1.798898540437221527e-02 -1.015049368143081665e-01 7.099538296461105347e-02 -1.957840919494628906e-01 -1.170971393585205078e-01 -2.043205313384532928e-02 2.888029813766479492e-01 -4.054969176650047302e-02 -3.133136779069900513e-02 -6.660347431898117065e-02 1.479716002941131592e-01 -3.123728334903717041e-01 -6.476318836212158203e-02 -3.232936933636665344e-02 -4.058083519339561462e-02 -6.654772907495498657e-02
-1.817946322262287140e-02 1.967954933643341064e-01 -4.354170709848403931e-02 -1.114445030689239502e-01 7.967496663331985474e-02 -2.738591842353343964e-02 -1.090644225478172302e-01 1.781389303505420685e-02 1.584683954715728760e-01 -2.767218649387359619e-01 -9.425302036106586456e-03 -3.933691978454589844e-01 -3.035251498222351074e-01 -5.816800147294998169e-02 -3.016795516014099121e-01 9.404613077640533447e-02 1.455723494291305542e-01 -3.103592433035373688e-02 -2.225237190723419189e-01 -1.368654668331146240e-01 -2.073472440242767334e-01 2.145869843661785126e-02 -1.038992777466773987e-01 1.416074335575103760e-01 2.643415890634059906e-02 1.401823908090591431e-01 2.607101500034332275e-01 -7.769783586263656616e-02 -8.554255217313766479e-02 3.942954540252685547e-01 1.402635872364044189e-01 -1.841512620449066162e-01
1.764916926622390747e-01 8.942095935344696045e-02 1.227112486958503723e-01 -1.267584562301635742e-01 -3.362535834312438965e-01 1.725243479013442993e-01 6.680515129119157791e-03 7.919493131339550018e-03 5.135595425963401794e-02 -2.478132992982864380e-01 -3.868044614791870117e-01 4.790309350937604904e-03 -2.988964319229125977e-01 -2.524760961532592773e-01 2.743994258344173431e-02 -1.300643980503082275e-01 5.925486236810684204e-02 -3.015791475772857666e-01 1.165200397372245789e-01 1.893311589956283569e-01 -2.226056456565856934e-01 2.325210571289062500e-01 -1.337164174765348434e-02 3.061765432357788086e-02 -1.231174543499946594e-01 -4.105428978800773621e-02 1.788947731256484985e-01 -8.065429329872131348e-02 -4.096102714538574219e-02 2.593032717704772949e-01 -3.315897658467292786e-02 -1.684061437845230103e-01
6.407646834850311279e-02 4.973549023270606995e-02 4.140236601233482361e-02 -1.318939328193664551e-01 -1.497098803520202637e-01 2.473156303167343140e-01 -1.752704381942749023e-01 -4.199523851275444031e-02 3.436095416545867920e-01 -2.859305143356323242e-01 -2.333596050739288330e-01 6.922121345996856689e-02 -2.138968259096145630e-01 5.495240539312362671e-02 -1.295398324728012085e-01 -3.707781806588172913e-02 7.430715113878250122e-02 -2.644069194793701172e-01 -6.890419125556945801e-02 4.059238359332084656e-03 -3.836243748664855957e-01 3.548675477504730225e-01 -2.586266025900840759e-02 -7.547979801893234253e-02 -1.150056719779968262e-01 -9.213861078023910522e-02 -8.381089568138122559e-02 -1.128889769315719604e-01 -1.849283725023269653e-01 7.910241931676864624e-02 1.424110382795333862e-01 -2.652694880962371826e-01
1.729628145694732666e-01 -5.118775647133588791e-03 9.097201377153396606e-02 -9.213118255138397217e-02 -1.306550651788711548e-01 -7.268276810646057129e-02 -1.020714491605758667e-01 -1.651582121849060059e-01 2.852416336536407471e-01 -4.878116026520729065e-02 -1.852282732725143433e-01 1.456648707389831543e-01 -1.741910129785537720e-01 7.904732972383499146e-02 -1.208513453602790833e-01 -2.640371918678283691e-01 6.665785331279039383e-03 -4.288833737373352051e-01 9.424166381359100342e-02 -1.575006097555160522e-01 -2.887723147869110107e-01 3.645463287830352783e-01 -3.686083853244781494e-02 -8.013117313385009766e-02 -1.872226446866989136e-01 -1.958539336919784546e-01 1.173092126846313477e-01 -6.028053909540176392e-02 5.401168391108512878e-02 2.220941334962844849e-01 -9.905022382736206055e-02 -1.961264312267303467e-01
6.242477148771286011e-02 2.030182778835296631e-01 5.610702559351921082e-03 -5.594208464026451111e-02 3.526681065559387207e-01 -1.022737473249435425e-01 1.078156828880310059e-01 1.642234027385711670e-01 3.812725469470024109e-02 -3.555789589881896973e-01 -1.211483851075172424e-01 -2.498415708541870117e-01 -2.660638988018035889e-01 -1.128756776452064514e-01 -8.169219642877578735e-02 8.766124397516250610e-02 -1.953669339418411255e-01 -1.811802200973033905e-02 -4.134345427155494690e-02 -2.810379564762115479e-01 -3.049230873584747314e-01 1.889725625514984131e-01 8.663920313119888306e-02 6.879894435405731201e-02 7.046774029731750488e-02 -4.050594195723533630e-02 9.168651700019836426e-02 -1.973971873521804810e-01 2.878735028207302094e-02 2.078147381544113159e-01 -3.140285611152648926e-01 1.367334574460983276e-01
-6.343621015548706055e-02 1.677207499742507935e-01 -8.071351796388626099e-02 1.005447879433631897e-01 1.120550334453582764e-01 7.367536425590515137e-02 -3.747077658772468567e-02 -3.080019354820251465e-02 1.291294097900390625e-01 -4.283333718776702881e-01 -1.521121710538864136e-01 -2.454183548688888550e-01 -1.377639919519424438e-01 -5.013349582441151142e-04 4.833138547837734222e-03 -4.439326748251914978e-02 -2.595059573650360107e-01 4.328760132193565369e-02 8.940187096595764160e-02 -2.392036914825439453e-01 -2.776663005352020264e-01 3.491440713405609131e-01 8.284587413072586060e-03 -3.989806026220321655e-02 7.125011086463928223e-02 -1.642701327800750732e-01 6.395649909973144531e-02 -3.310539424419403076e-01 -2.987940609455108643e-02 3.678698241710662842e-01 -3.522447124123573303e-02 9.000049531459808350e-02
1.771313101053237915e-01 -1.690946072340011597e-01 1.753551959991455078e-01 1.177202835679054260e-01 1.073225885629653931e-01 -4.494844004511833191e-02 -3.399732708930969238e-01 -3.226747363805770874e-02 5.373862385749816895e-02 1.417698413133621216e-01 -1.822145134210586548e-01 -5.210971832275390625e-01 -1.327177882194519043e-01 -1.152820140123367310e-01 -1.979377418756484985e-01 4.091771692037582397e-02 -5.741178616881370544e-02 -2.352325618267059326e-01 -2.095995098352432251e-01 -1.844018846750259399e-01 -3.225609958171844482e-01 2.409291118383407593e-01 -1.595344841480255127e-01 4.609708860516548157e-02 -9.958194941282272339e-02 1.152652315795421600e-02 6.095710024237632751e-02 -3.517555817961692810e-02 -4.086650907993316650e-03 -2.075502835214138031e-02 -6.586221605539321899e-02 -1.405384838581085205e-01
1.907110512256622314e-01 3.668952034786343575e-03 -6.946713477373123169e-02 -1.699654459953308105e-01 -2.410979121923446655e-01 2.303354293107986450e-01 3.223013877868652344e-02 -1.100937649607658386e-02 9.297861158847808838e-02 -1.828291416168212891e-01 -2.595227658748626709e-01 -5.091228708624839783e-02 -3.511967062950134277e-01 -1.632804051041603088e-02 -3.163502812385559082e-01 6.301105022430419922e-02 7.629922777414321899e-02 -2.880595624446868896e-01 1.106331795454025269e-01 2.355059981346130371e-02 -7.573187351226806641e-02 3.305785953998565674e-01 8.822654187679290771e-02 1.401106566190719604e-01 1.461621001362800598e-02 1.009530276060104370e-01 1.666299104690551758e-01 -1.091675087809562683e-01 3.663218021392822266e-02 3.434060513973236084e-01 2.343622297048568726e-01 -9.787739813327789307e-02
2.568909227848052979e-01 -9.181220084428787231e-02 3.048210442066192627e-01 -2.732421159744262695e-01 6.564293801784515381e-02 3.260237872600555420e-01 -1.488160789012908936e-01 1.669507026672363281e-01 2.131927162408828735e-01 -7.203145325183868408e-02 5.088115576654672623e-03 1.452323645353317261e-01 -1.538552343845367432e-01 -1.694142073392868042e-01 1.269451975822448730e-01 -1.330984234809875488e-01 -1.077977754175662994e-02 -2.144221216440200806e-01 -1.411272585391998291e-01 -1.623920053243637085e-01 -3.163896203041076660e-01 7.571893930435180664e-02 8.619666099548339844e-02 -1.234703976660966873e-02 -7.547172158956527710e-02 -1.165869180113077164e-02 -7.707452774047851562e-02 -5.104075744748115540e-02 -3.660119771957397461e-01 4.639297723770141602e-02 -2.661747932434082031e-01 -1.108038648962974548e-01
5.538804084062576294e-02 1.360787898302078247e-01 -1.283541470766067505e-01 -3.412514925003051758e-01 -9.161523729562759399e-02 1.725938618183135986e-01 -1.761405169963836670e-01 -1.366996299475431442e-02 4.254767000675201416e-01 -3.471480011940002441e-01 -1.293490827083587646e-01 4.125753045082092285e-02 -1.341661512851715088e-01 -2.904289402067661285e-02 -3.183948695659637451e-01 -2.086771130561828613e-01 -1.195458173751831055e-01 -1.369497776031494141e-01 -1.418956220149993896e-01 -1.963064968585968018e-01 -2.333106547594070435e-01 -3.913691267371177673e-02 -2.128085047006607056e-01 1.051752269268035889e-01 -1.926307976245880127e-01 -2.116229012608528137e-02 -1.257602274417877197e-01 -1.344313770532608032e-01 -1.243090908974409103e-02 4.517102614045143127e-02 1.617321744561195374e-03 -1.211637035012245178e-01
-2.384622842073440552e-01 5.420203879475593567e-02 2.004990540444850922e-02 -3.033417463302612305e-01 -2.213800847530364990e-01 -1.732870787382125854e-01 -2.705238461494445801e-01 1.399917751550674438e-01 2.699481546878814697e-01 -7.955501228570938110e-02 -1.105448976159095764e-01 -2.921552062034606934e-01 -2.690718136727809906e-02 -6.097460538148880005e-02 5.453810468316078186e-02 -2.727567851543426514e-01 -4.580509662628173828e-02 -2.618210017681121826e-01 5.033126100897789001e-02 -2.488572597503662109e-01 -2.948844730854034424e-01 1.222351714968681335e-01 1.831057965755462646e-01 1.041379794478416443e-01 -1.584665179252624512e-01 -1.489097177982330322e-01 9.049099683761596680e-02 -1.752672046422958374e-01 -9.743139147758483887e-02 1.716812513768672943e-02 1.781945582479238510e-03 2.000169008970260620e-01
1.484116017818450928e-01 9.833624213933944702e-02 3.231304883956909180e-02 1.726870834827423096e-01 1.361940801143646240e-01 8.160787075757980347e-02 8.525797724723815918e-02 -1.221049129962921143e-01 2.777836024761199951e-01 -3.056257963180541992e-01 -4.449215903878211975e-02 -2.340163737535476685e-01 -2.968161702156066895e-01 -1.195970028638839722e-01 -2.937857508659362793e-01 -2.231918275356292725e-03 -2.188576459884643555e-01 1.384990811347961426e-01 -1.156157553195953369e-01 -2.458990961313247681e-01 -1.207287330180406570e-02 2.719730436801910400e-01 -3.894034028053283691e-02 -1.500017940998077393e-01 1.008775979280471802e-01 6.629195064306259155e-02 7.244298607110977173e-02 -6.709317862987518311e-02 -3.536732401698827744e-03 4.316153824329376221e-01 9.211573004722595215e-02 -1.259490251541137695e-01
-1.514032334089279175e-01 7.147258520126342773e-02 1.022803969681262970e-02 -7.323159277439117432e-02 -2.132879011332988739e-02 1.089163348078727722e-01 -2.712559103965759277e-01 3.214363157749176025e-01 2.868233621120452881e-01 -1.679228842258453369e-01 -3.301238417625427246e-01 -2.691029608249664307e-01 -9.111919254064559937e-02 1.075892709195613861e-02 1.021396666765213013e-01 -3.148294687271118164e-01 -9.283151477575302124e-02 -8.033153414726257324e-02 1.372641324996948242e-01 -2.102159261703491211e-01 -1.307512223720550537e-01 1.241983324289321899e-01 6.798318028450012207e-02 1.151964366436004639e-01 -4.150958657264709473e-01 -1.496539860963821411e-01 1.065434068441390991e-01 -4.171217232942581177e-02 7.267671823501586914e-02 1.893704989925026894e-03 1.605513840913772583e-01 8.917238563299179077e-03
-2.005603164434432983e-02 2.309133857488632202e-01 1.244624331593513489e-02 1.922479569911956787e-01 -6.307017803192138672e-02 1.301440894603729248e-01 -1.715030521154403687e-01 1.916552335023880005e-01 1.424117535352706909e-01 1.161126792430877686e-01 -1.062506064772605896e-01 -1.196209117770195007e-01 -3.647475838661193848e-01 -2.713903412222862244e-02 -1.432110816240310669e-01 -3.681363463401794434e-01 -1.126277819275856018e-01 -1.233912780880928040e-01 5.598224326968193054e-02 7.431273162364959717e-02 -3.139255344867706299e-01 8.729071170091629028e-02 6.897762417793273926e-02 8.976922370493412018e-03 -1.319496333599090576e-01 -2.086988538503646851e-01 1.332946866750717163e-01 -2.950381636619567871e-01 1.659801155328750610e-01 -1.189349219202995300e-02 -3.406405448913574219e-01 -1.258875131607055664e-01
-1.067872270941734314e-01 1.768665611743927002e-01 1.986873894929885864e-01 -1.157266646623611450e-01 7.980446517467498779e-02 -4.148189350962638855e-02 -2.652255631983280182e-02 1.087657660245895386e-01 2.651320993900299072e-01 1.163097023963928223e-01 -2.124659568071365356e-01 -4.491137862205505371e-01 -3.048905432224273682e-01 -3.188202083110809326e-01 -6.268820911645889282e-02 -1.802777126431465149e-02 -1.769097596406936646e-01 2.092028856277465820e-01 -4.032667279243469238e-01 8.300792425870895386e-02 -1.305532306432723999e-01 9.496215730905532837e-02 6.679946184158325195e-02 5.512576177716255188e-02 6.645129621028900146e-02 3.375861048698425293e-02 2.766886539757251740e-02 -1.632282882928848267e-01 -4.289530217647552490e-02 -9.398797154426574707e-02 -3.888166323304176331e-02 -1.760814487934112549e-01
8.368770778179168701e-02 -1.641141027212142944e-01 7.309921085834503174e-02 -3.106653988361358643e-01 -2.154977172613143921e-01 1.475039273500442505e-01 -2.762511074542999268e-01 -1.140965744853019714e-01 2.485489845275878906e-01 -2.662135362625122070e-01 -2.280808091163635254e-01 -1.299288962036371231e-02 -2.568784952163696289e-01 1.684379428625106812e-01 -1.243053376674652100e-01 -3.582998737692832947e-02 6.955289095640182495e-02 -3.091608881950378418e-01 -5.608086660504341125e-02 -7.472464442253112793e-02 -1.383993625640869141e-01 2.991407215595245361e-01 -7.788070291280746460e-02 2.653644606471061707e-02 -4.323229659348726273e-03 9.507953375577926636e-02 6.218543648719787598e-02 -1.685241758823394775e-01 5.564167723059654236e-02 -2.775407582521438599e-02 3.716149833053350449e-03 -3.754801452159881592e-01
-2.855606004595756531e-02 1.099039316177368164e-01 2.656071186065673828e-01 -1.100352257490158081e-01 3.149593174457550049e-01 -3.593886271119117737e-02 -1.096356138586997986e-01 2.017198652029037476e-01 3.723656535148620605e-01 1.586245149374008179e-01 6.768542528152465820e-02 -2.638780772686004639e-01 -2.695815265178680420e-01 6.401535868644714355e-02 -3.289524316787719727e-01 -6.941350549459457397e-02 -2.089596688747406006e-01 -3.187773227691650391e-01 1.133868098258972168e-02 -8.849886059761047363e-02 4.751780256628990173e-02 -1.142688095569610596e-01 1.289251148700714111e-01 7.776373624801635742e-02 -2.186190932989120483e-01 -1.238387152552604675e-01 8.905645459890365601e-02 1.274241954088211060e-01 -1.993485540151596069e-02 2.066851854324340820e-01 -4.158252477645874023e-02 -6.818484980612993240e-03
1.687639057636260986e-01 -1.698987931013107300e-02 2.378852665424346924e-01 -2.772892415523529053e-01 -9.704298526048660278e-02 -1.057268604636192322e-01 7.655165344476699829e-02 7.145119458436965942e-02 6.532318890094757080e-02 -9.985709935426712036e-02 2.400961518287658691e-01 -7.366452366113662720e-02 -1.356154978275299072e-01 3.565213084220886230e-02 -2.752108573913574219e-01 2.161527052521705627e-03 -1.225795224308967590e-01 -3.201507329940795898e-01 -2.494144141674041748e-01 -1.695359349250793457e-01 -2.105358615517616272e-02 -7.708367705345153809e-02 4.994110763072967529e-02 5.625219643115997314e-02 1.413129568099975586e-01 2.096811234951019287e-01 2.967886328697204590e-01 -2.984299361705780029e-01 8.441841602325439453e-02 1.214151531457901001e-01 -3.504898846149444580e-01 -1.648160815238952637e-01
6.317138671875000000e-02 2.709406912326812744e-01 1.214968115091323853e-01 1.447377074509859085e-02 1.910108178853988647e-01 8.310964703559875488e-02 -9.627361595630645752e-02 8.782193809747695923e-02 1.711425632238388062e-01 1.337425708770751953e-01 -2.063371986150741577e-01 -1.915482580661773682e-01 -2.030141055583953857e-01 -8.952787145972251892e-03 5.760885775089263916e-02 3.585215285420417786e-02 -2.330242842435836792e-01 9.784364700317382812e-02 -3.337354362010955811e-01 -2.267970144748687744e-01 -1.805726811289787292e-02 8.204656094312667847e-02 1.640458106994628906e-01 6.702503561973571777e-02 -6.594132632017135620e-03 8.820182085037231445e-02 2.572619915008544922e-01 -5.049474835395812988e-01 -1.908086240291595459e-01 4.910108819603919983e-02 -5.701938271522521973e-02 -1.967597901821136475e-01
1.777687370777130127e-01 -1.591760218143463135e-01 2.674757540225982666e-01 -1.584714502096176147e-01 -1.257758438587188721e-01 1.633842885494232178e-01 -1.735859364271163940e-01 1.013263761997222900e-01 1.641697585582733154e-01 1.132866274565458298e-02 -6.600295752286911011e-02 8.774250745773315430e-02 -1.475282013416290283e-01 1.161603629589080811e-01 -1.556686591356992722e-02 -2.936824858188629150e-01 -2.669102251529693604e-01 -3.857726156711578369e-01 -1.799343526363372803e-01 2.419835180044174194e-01 -6.759186834096908569e-02 3.086743354797363281e-01 -8.070029318332672119e-03 1.789394468069076538e-01 -1.638874411582946777e-01 -1.251923292875289917e-01 7.816817611455917358e-02 -1.008312702178955078e-01 1.507462002336978912e-02 1.153841987252235413e-01 8.396534621715545654e-02 -2.833369374275207520e-01
-6.801172159612178802e-03 1.466470956802368164e-01 1.240150630474090576e-01 7.972655817866325378e-03 -3.030596673488616943e-01 2.345118373632431030e-01 -1.112173423171043396e-01 1.607072502374649048e-01 2.920120954513549805e-01 -1.987195909023284912e-01 -2.635748982429504395e-01 -1.858782917261123657e-01 -2.542288303375244141e-01 -1.146037131547927856e-01 -1.044279113411903381e-01 -1.683410853147506714e-01 1.668862649239599705e-03 -7.155334576964378357e-03 1.753386408090591431e-01 2.843410521745681763e-02 -3.667551875114440918e-01 4.168592765927314758e-02 1.512917280197143555e-01 1.434052884578704834e-01 -2.074615955352783203e-01 2.505319118499755859e-01 1.849303841590881348e-01 -3.831363469362258911e-02 3.167885169386863708e-02 1.206063255667686462e-01 1.322264522314071655e-01 -2.153144031763076782e-01
-1.634482592344284058e-01 2.881577797234058380e-02 1.428391933441162109e-01 -2.584602832794189453e-01 1.534714698791503906e-01 -9.316077455878257751e-03 -9.696280956268310547e-02 -8.643660694360733032e-02 3.222832977771759033e-01 -1.978230327367782593e-01 -9.622725844383239746e-02 -4.649759232997894287e-01 -1.777277588844299316e-01 -9.128504991531372070e-02 -2.749432027339935303e-01 -2.415882796049118042e-02 2.296675294637680054e-01 -2.856860160827636719e-01 1.138687655329704285e-01 -1.574173867702484131e-01 -1.024145632982254028e-01 2.863503433763980865e-02 7.993339002132415771e-02 -7.408679276704788208e-02 -1.341252587735652924e-02 1.931658685207366943e-01 2.001449465751647949e-02 9.032588452100753784e-02 2.783216349780559540e-02 2.867105603218078613e-01 -8.957723528146743774e-02 1.668086349964141846e-01
2.385988980531692505e-01 7.269449532032012939e-02 -1.445927470922470093e-02 -3.404399454593658447e-01 -2.672622911632061005e-02 8.850956708192825317e-02 -2.216375321149826050e-01 2.702413126826286316e-02 5.290690660476684570e-01 -2.615139484405517578e-01 -1.328198909759521484e-01 2.517698518931865692e-02 -2.406549453735351562e-01 -8.757347613573074341e-02 -1.180750727653503418e-01 -2.620024085044860840e-01 -9.676454961299896240e-02 -2.216233462095260620e-01 1.700904965400695801e-02 -2.049240656197071075e-02 -1.390186250209808350e-01 -9.770071133971214294e-03 -2.413482666015625000e-01 2.029243260622024536e-01 -1.226719841361045837e-01 7.321549206972122192e-02 -2.704344131052494049e-02 4.699332639575004578e-02 -1.612661182880401611e-01 6.767644733190536499e-02 2.382149174809455872e-02 -1.264317631721496582e-01
-1.241658926010131836e-01 3.759773448109626770e-02 3.186207711696624756e-01 -3.221254050731658936e-01 -1.413406282663345337e-01 -1.513218581676483154e-01 -2.248439937829971313e-01 1.624460518360137939e-01 1.820256114006042480e-01 7.774341106414794922e-02 -2.508982419967651367e-01 -3.364148139953613281e-01 8.952774852514266968e-02 -4.043387621641159058e-02 -7.931854575872421265e-02 7.532524317502975464e-02 -3.355658650398254395e-01 -3.632358908653259277e-01 -8.778760582208633423e-02 -2.243950963020324707e-01 1.131303533911705017e-01 1.000430956482887268e-01 -2.057213522493839264e-02 9.786443412303924561e-02 2.107169106602668762e-02 -1.582793891429901123e-01 9.249694645404815674e-03 8.600972592830657959e-02 -1.228824704885482788e-01 1.816576123237609863e-01 5.532019212841987610e-02 3.995670378208160400e-02
2.685796353034675121e-04 1.693412363529205322e-01 1.697562038898468018e-01 9.502185881137847900e-02 -5.502508580684661865e-02 -2.936183102428913116e-02 1.908928155899047852e-02 8.394053578376770020e-02 6.225985288619995117e-02 1.543426960706710815e-01 -3.960058093070983887e-02 -9.810845553874969482e-02 -3.779354989528656006e-01 1.021822914481163025e-01 -4.256565496325492859e-02 6.446775048971176147e-02 -2.904279828071594238e-01 -2.422600612044334412e-02 -1.935296058654785156e-01 -8.884568512439727783e-02 -1.997203677892684937e-01 8.547803759574890137e-02 -2.182570099830627441e-01 1.715321838855743408e-01 -3.336089253425598145e-01 -6.940691918134689331e-02 4.214527085423469543e-02 -1.694938838481903076e-01 -2.287556380033493042e-01 1.188467741012573242e-01 -3.660532236099243164e-01 -3.499130606651306152e-01
-2.855734527111053467e-01 -2.308830432593822479e-02 2.049162238836288452e-01 -1.385371387004852295e-01 -3.111795708537101746e-02 5.393899604678153992e-02 -1.122093424201011658e-01 1.798517405986785889e-01 2.405427396297454834e-01 -1.701891124248504639e-01 -3.249465674161911011e-02 -7.897261530160903931e-02 -3.265274316072463989e-02 -8.986248821020126343e-02 7.097648084163665771e-02 -2.633919715881347656e-01 -1.422695517539978027e-01 6.746589392423629761e-02 1.592768877744674683e-01 -1.059012711048126221e-01 -3.162646591663360596e-01 3.784849941730499268e-01 1.077264100313186646e-01 1.166424155235290527e-01 -4.775924086570739746e-01 -9.615820646286010742e-02 2.884984016418457031e-02 -2.213310599327087402e-01 -4.682480916380882263e-02 8.534129709005355835e-02 -4.315155744552612305e-02 4.340916499495506287e-02
3.120267391204833984e-01 1.735228598117828369e-01 8.561074733734130859e-02 -4.539564847946166992e-01 -3.407329618930816650e-01 1.345265358686447144e-01 -2.189788371324539185e-01 3.354025259613990784e-02 2.133914679288864136e-01 -1.133788228034973145e-01 -6.920716911554336548e-02 -8.570355921983718872e-02 -1.757926493883132935e-01 -4.021941870450973511e-02 1.177493669092655182e-02 -2.731469571590423584e-01 -2.159396745264530182e-02 -2.613905072212219238e-01 -1.390040218830108643e-01 -2.581739425659179688e-01 1.711837016046047211e-02 1.437904685735702515e-01 1.502256095409393311e-02 1.980533450841903687e-01 -1.343344449996948242e-01 -5.645638704299926758e-02 5.644400790333747864e-02 4.254957661032676697e-02 -4.300898686051368713e-02 6.222432479262351990e-02 -6.631084531545639038e-02 -2.156883627176284790e-01
1.914149336516857147e-02 1.867030113935470581e-01 3.056741654872894287e-01 -1.312367320060729980e-01 -2.061467021703720093e-01 2.156744748353958130e-01 -3.727867454290390015e-02 1.749917119741439819e-01 3.823178112506866455e-01 8.503345400094985962e-02 -1.051202863454818726e-01 -1.862854510545730591e-01 1.650574058294296265e-01 -3.884688019752502441e-01 4.779829457402229309e-02 -1.163992844521999359e-02 -1.355526149272918701e-01 -2.378645688295364380e-01 5.758455395698547363e-02 -8.851812779903411865e-02 -3.187307342886924744e-02 9.511607885360717773e-02 -1.193134114146232605e-01 3.188086450099945068e-01 -1.326344758272171021e-01 -1.475223302841186523e-01 1.500235050916671753e-01 -2.781178988516330719e-02 -1.448501944541931152e-01 2.385508120059967041e-01 2.691864967346191406e-02 8.880646899342536926e-03
1.341203451156616211e-01 -2.674109302461147308e-02 1.094189584255218506e-01 -1.955589652061462402e-01 1.721684038639068604e-01 -1.144095957279205322e-01 -5.577868223190307617e-02 2.189273387193679810e-01 4.506401717662811279e-01 -1.888334006071090698e-01 -4.728012159466743469e-02 -2.441671909764409065e-03 -2.770721539855003357e-02 -8.355262875556945801e-02 1.381863802671432495e-01 -1.294702291488647461e-01 -6.627081334590911865e-02 6.402640044689178467e-02 -1.845778077840805054e-01 -1.042843461036682129e-01 -2.404261082410812378e-01 1.307087689638137817e-01 1.037449315190315247e-01 1.513266414403915405e-01 -4.437497258186340332e-01 -2.109067142009735107e-01 1.345331966876983643e-01 -1.892282068729400635e-01 2.814737558364868164e-01 1.164788976311683655e-01 -8.765551261603832245e-03 -5.064460635185241699e-02
-5.724871903657913208e-02 -6.291532516479492188e-02 1.678792946040630341e-02 -1.321369707584381104e-01 7.869477570056915283e-02 -2.362046688795089722e-01 8.833330869674682617e-02 -2.012127190828323364e-01 1.269170194864273071e-01 1.287476271390914917e-01 -1.755070388317108154e-01 -3.074005544185638428e-01 -1.996315419673919678e-01 -6.690640747547149658e-02 -7.295790314674377441e-02 2.208177745342254639e-01 -1.064918935298919678e-01 -2.467060834169387817e-01 -4.799633473157882690e-02 -4.452814534306526184e-02 -4.160230755805969238e-01 1.396564096212387085e-01 -1.136115267872810364e-01 1.008812487125396729e-01 -9.153828956186771393e-03 -1.482749879360198975e-01 1.845351308584213257e-01 -4.312217533588409424e-01 -1.447956264019012451e-01 1.334622055292129517e-01 1.199452057480812073e-01 1.447729468345642090e-01
-1.464132964611053467e-01 1.619374752044677734e-01 1.853979974985122681e-01 -2.440418154001235962e-01 -1.155098527669906616e-01 6.674486398696899414e-02 1.777734607458114624e-01 -8.452598005533218384e-02 -9.722463786602020264e-03 -2.271859943866729736e-01 8.436923846602439880e-03 -4.462545216083526611e-01 -4.750566184520721436e-01 -9.291711449623107910e-02 -1.661175116896629333e-02 -1.608296036720275879e-01 -9.931971877813339233e-02 1.198761314153671265e-01 -2.588943243026733398e-01 6.841503828763961792e-02 -2.907039821147918701e-01 4.369302187114953995e-03 1.280517727136611938e-01 1.837662607431411743e-01 -1.544197797775268555e-01 8.936658501625061035e-02 6.702487170696258545e-02 -1.228548735380172729e-01 -2.170148864388465881e-02 4.113527759909629822e-02 -6.008735392242670059e-03 -7.896207273006439209e-02
-3.127761650830507278e-03 2.334449142217636108e-01 -7.067791372537612915e-02 -1.141736656427383423e-02 -1.925961375236511230e-01 1.609292775392532349e-01 -1.251453459262847900e-01 -7.832182198762893677e-02 4.719892740249633789e-01 -2.901607751846313477e-01 -4.061076045036315918e-02 3.063084371387958527e-02 -1.855596303939819336e-01 -6.219825148582458496e-02 -2.635707557201385498e-01 -1.183264181017875671e-01 -1.945407390594482422e-01 -1.295577287673950195e-01 1.453937590122222900e-02 -5.903157591819763184e-02 -2.783309221267700195e-01 2.284074127674102783e-01 -1.944332420825958252e-01 1.094532012939453125e-01 -9.004570543766021729e-02 -1.768334805965423584e-01 6.320726126432418823e-02 1.037748903036117554e-01 -1.288076937198638916e-01 1.432376056909561157e-01 -1.325764507055282593e-01 -2.787061333656311035e-01
1.506355404853820801e-01 -1.386345177888870239e-01 7.423208653926849365e-02 6.597407907247543335e-02 1.429275721311569214e-01 -1.070415452122688293e-01 -2.968314588069915771e-01 6.394387781620025635e-02 8.532271534204483032e-02 4.257064312696456909e-02 -3.072881698608398438e-01 -4.542726874351501465e-01 7.122491486370563507e-03 -2.789528071880340576e-01 -1.926842629909515381e-01 -1.559409648180007935e-01 1.106544658541679382e-01 -2.118861973285675049e-01 -2.339987456798553467e-01 -7.593549787998199463e-02 -3.029928207397460938e-01 1.449246108531951904e-01 1.062127500772476196e-01 6.344117969274520874e-02 -1.669759005308151245e-01 -2.081907093524932861e-01 1.390206813812255859e-01 -1.461496651172637939e-01 2.791080437600612640e-02 6.283262278884649277e-03 -5.439205467700958252e-02 -1.161338165402412415e-01
-1.749359220266342163e-01 -2.441639304161071777e-01 4.774088412523269653e-02 -6.709011644124984741e-02 1.883334219455718994e-01 7.663044147193431854e-03 -3.567725792527198792e-02 -6.655435543507337570e-03 7.969482988119125366e-02 -1.620477139949798584e-01 -2.489556968212127686e-01 -4.978173673152923584e-01 -2.708978652954101562e-01 -1.586022675037384033e-01 -1.841002851724624634e-01 5.660129711031913757e-02 -2.294473350048065186e-01 -8.974607288837432861e-02 7.563588768243789673e-02 1.329555362462997437e-01 -2.415119409561157227e-01 2.446411401033401489e-01 4.274684563279151917e-02 -3.867193311452865601e-02 -3.720927238464355469e-02 -2.072164788842201233e-02 1.205139607191085815e-01 -2.801798880100250244e-01 -1.387901455163955688e-01 2.336480319499969482e-01 -9.852193295955657959e-02 -6.410499662160873413e-02
-2.563415765762329102e-01 2.442589998245239258e-01 -8.007581532001495361e-02 -2.908231019973754883e-01 2.277569770812988281e-01 1.279195547103881836e-01 -9.506840258836746216e-02 6.627894937992095947e-02 2.625573873519897461e-01 -1.099703386425971985e-01 1.223830059170722961e-01 -2.543355822563171387e-01 -3.073472678661346436e-01 -2.417298257350921631e-01 -1.219433397054672241e-01 1.142803281545639038e-01 1.327149569988250732e-02 4.925603419542312622e-02 -2.494952976703643799e-01 -7.215870916843414307e-02 -3.205005228519439697e-01 -5.588048370555043221e-04 -7.938762009143829346e-02 1.610821932554244995e-01 3.490566462278366089e-02 -2.766433916985988617e-02 1.662784069776535034e-01 -1.136863753199577332e-01 -1.183845102787017822e-01 2.520206868648529053e-01 -9.929890930652618408e-02 -1.596075296401977539e-01
1.863711029291152954e-01 -2.046868354082107544e-01 9.175310283899307251e-02 4.424710199236869812e-02 1.429224014282226562e-01 -1.580675244331359863e-01 -2.574460208415985107e-01 -1.181371957063674927e-01 1.018111407756805420e-01 -1.910876333713531494e-01 -3.539551794528961182e-02 -5.412705540657043457e-01 -1.666973680257797241e-01 -3.660915046930313110e-02 8.854682091623544693e-04 -5.523890629410743713e-02 5.746805667877197266e-02 7.786491885781288147e-03 4.075715318322181702e-02 -3.117719292640686035e-01 -3.258501887321472168e-01 2.026144713163375854e-01 4.753470048308372498e-02 8.441458642482757568e-02 3.770858515053987503e-03 8.115526288747787476e-02 2.773157060146331787e-01 1.633964478969573975e-02 -4.769246280193328857e-02 1.135576665401458740e-01 -2.016869932413101196e-01 -1.248891130089759827e-01
7.090573012828826904e-02 -1.913710832595825195e-01 9.820479154586791992e-02 -2.514313757419586182e-01 -1.862876266241073608e-01 3.979580476880073547e-02 -2.416688203811645508e-01 -9.033045917749404907e-02 5.112960562109947205e-02 8.177424222230911255e-02 -1.583013311028480530e-02 -2.488712221384048462e-01 -1.608154736459255219e-02 -1.555613726377487183e-01 -3.951877355575561523e-03 -3.700392246246337891e-01 -9.606847912073135376e-02 -2.197040170431137085e-01 -4.690037667751312256e-01 -2.224011532962322235e-02 -4.703101515769958496e-02 1.483346968889236450e-01 2.498725801706314087e-02 -1.239623036235570908e-02 -2.435094267129898071e-01 -1.518470644950866699e-01 5.614439025521278381e-02 -2.206574194133281708e-02 -1.699337363243103027e-01 2.457574456930160522e-01 1.962979286909103394e-01 -1.816434264183044434e-01
-1.635104045271873474e-02 -4.061188921332359314e-02 -7.535590976476669312e-02 -1.416771709918975830e-01 -9.804140031337738037e-02 1.474917028099298477e-02 -8.930957317352294922e-02 5.038499832153320312e-03 4.830129146575927734e-01 -4.402018487453460693e-01 -1.346796005964279175e-01 1.787929236888885498e-02 -2.657298743724822998e-01 -1.667456142604351044e-02 -1.869536340236663818e-01 -1.689643710851669312e-01 -1.298110000789165497e-02 -1.869306415319442749e-01 -1.577442884445190430e-01 -2.876377850770950317e-02 -2.205072902143001556e-02 2.744982242584228516e-01 9.602835029363632202e-02 1.434120088815689087e-01 -3.108608126640319824e-01 -2.735860273241996765e-02 -2.347497344017028809e-01 -1.508011519908905029e-01 -4.616365581750869751e-02 1.645749062299728394e-02 1.490194052457809448e-01 -9.103051573038101196e-02
-4.756245017051696777e-02 -2.016363590955734253e-01 1.608202904462814331e-01 -1.191597804427146912e-01 2.083529680967330933e-01 -1.193642392754554749e-01 -1.056093275547027588e-01 -1.259514093399047852e-01 -1.759499497711658478e-02 -1.306703090667724609e-01 -4.269681572914123535e-01 -2.843433618545532227e-01 -2.672479152679443359e-01 -2.044134885072708130e-01 -1.116969361901283264e-01 -5.694265291094779968e-02 -1.678042560815811157e-01 -2.646800279617309570e-01 1.298041343688964844e-01 7.512096315622329712e-02 -2.173247188329696655e-01 1.781270951032638550e-01 -7.939646393060684204e-02 -1.313215792179107666e-01 -1.946122199296951294e-01 -7.832862436771392822e-02 2.156880944967269897e-01 -1.506937295198440552e-01 -2.190896570682525635e-01 1.534764915704727173e-01 -5.004134029150009155e-02 -1.112071126699447632e-01
2.975363470613956451e-02 8.724948018789291382e-02 4.362883046269416809e-02 -2.670466899871826172e-01 -2.086637318134307861e-01 7.683057337999343872e-02 -5.194287747144699097e-02 4.858296737074851990e-02 1.530312001705169678e-01 -3.027054667472839355e-01 -3.967603445053100586e-01 -1.111764367669820786e-02 -3.538979589939117432e-01 -5.345301702618598938e-02 -6.272649765014648438e-02 -1.036743726581335068e-02 1.081578806042671204e-01 -1.488992422819137573e-01 9.819401055574417114e-02 -6.579704582691192627e-02 -4.040022194385528564e-02 1.621831655502319336e-01 1.650558710098266602e-01 2.101564109325408936e-01 9.836152195930480957e-02 6.589645892381668091e-02 1.856678873300552368e-01 -2.307536602020263672e-01 6.859674304723739624e-02 3.802373707294464111e-01 1.620725095272064209e-01 -1.859377622604370117e-01
8.879230171442031860e-02 -1.877064257860183716e-01 6.863496452569961548e-02 3.203896433115005493e-02 2.543419897556304932e-01 -1.560680568218231201e-01 -1.436734348535537720e-01 6.390874087810516357e-02 1.598293781280517578e-01 2.124952822923660278e-01 -3.102997839450836182e-01 -2.501964569091796875e-01 -1.271015126258134842e-02 -2.472570985555648804e-01 -1.681856513023376465e-01 -1.604567617177963257e-01 -1.235944926738739014e-01 -3.143675327301025391e-01 -1.805998533964157104e-01 -1.664222925901412964e-01 -1.979389786720275879e-01 1.642384827136993408e-01 1.962113827466964722e-01 -6.503985077142715454e-02 -1.972802430391311646e-01 2.220762521028518677e-02 2.406035214662551880e-01 -3.884785994887351990e-02 1.858431287109851837e-02 2.698517739772796631e-01 -1.891595274209976196e-01 -3.742091730237007141e-02
-8.341162651777267456e-02 -2.440213561058044434e-01 2.593019306659698486e-01 -1.881360560655593872e-01 7.716514915227890015e-02 -5.816667526960372925e-02 -2.409750819206237793e-01 -1.196260526776313782e-01 -1.557415630668401718e-02 2.177817523479461670e-01 -1.361818760633468628e-01 -4.056812822818756104e-01 -3.613335490226745605e-01 -3.383270204067230225e-01 -1.253941804170608521e-01 -1.624985337257385254e-01 -1.313864886760711670e-01 -2.033254653215408325e-01 2.911878935992717743e-02 -1.862507499754428864e-02 -2.314884513616561890e-01 2.661724686622619629e-01 -1.071678325533866882e-01 -1.030129343271255493e-01 -5.474746972322463989e-02 -1.357628032565116882e-02 -1.240027975291013718e-02 -4.662774130702018738e-02 -1.005384698510169983e-01 6.808425486087799072e-02 -1.780026778578758240e-02 -6.554271280765533447e-02
-2.716119587421417236e-01 1.268358086235821247e-03 2.784236967563629150e-01 7.586099952459335327e-02 -1.007032170891761780e-01 2.424067854881286621e-01 -5.451055243611335754e-02 2.928392887115478516e-01 1.058978140354156494e-01 1.489032357931137085e-01 -5.436361953616142273e-02 -2.856637537479400635e-01 -1.198390796780586243e-01 -4.110567644238471985e-02 -2.179715335369110107e-01 8.103631436824798584e-02 -2.226169854402542114e-01 -1.235466971993446350e-01 6.691964715719223022e-02 -5.623641982674598694e-02 5.156590417027473450e-02 1.829148083925247192e-02 4.988652095198631287e-02 -3.091136924922466278e-02 -2.415226995944976807e-01 9.579673409461975098e-02 1.175833866000175476e-02 -3.951345980167388916e-01 3.700187429785728455e-02 4.110943377017974854e-01 1.043009757995605469e-01 -1.154123023152351379e-01
-1.493852883577346802e-01 1.996262520551681519e-01 1.698566675186157227e-01 -1.498652547597885132e-01 -2.235428690910339355e-01 1.487117707729339600e-01 2.162222564220428467e-02 1.325463205575942993e-01 1.886122971773147583e-01 -6.317961961030960083e-02 -9.374827891588211060e-02 4.752514138817787170e-02 -1.882324218750000000e-01 3.878600895404815674e-02 8.133752644062042236e-02 -1.877508014440536499e-01 -3.922025561332702637e-01 -4.325949400663375854e-02 -3.263605535030364990e-01 -2.718408219516277313e-02 -2.065785378217697144e-01 6.277069449424743652e-02 -7.204351015388965607e-03 1.896112859249114990e-01 -2.910797111690044403e-02 1.733107119798660278e-01 4.187418520450592041e-01 3.279619291424751282e-02 -2.582452297210693359e-01 9.659568220376968384e-02 -9.802474081516265869e-02 -1.687785089015960693e-01
1.869695335626602173e-01 3.257545530796051025e-01 -7.370100915431976318e-02 -7.151812314987182617e-02 1.531947702169418335e-01 9.386291354894638062e-02 -3.599649369716644287e-01 8.195061818696558475e-04 2.940685749053955078e-01 -9.704886469990015030e-04 -2.334235459566116333e-01 -1.367504894733428955e-01 -5.774804204702377319e-02 -2.051084302365779877e-03 9.963598102331161499e-02 -5.606568604707717896e-02 -1.052348390221595764e-01 7.510423660278320312e-02 -2.032868564128875732e-01 4.928210750222206116e-02 -3.353832066059112549e-01 1.587557643651962280e-01 1.562391668558120728e-01 1.937411539256572723e-02 -1.380661875009536743e-01 -1.992491036653518677e-01 1.205217689275741577e-01 -2.703045308589935303e-01 2.848561108112335205e-01 2.251224219799041748e-01 -7.714019715785980225e-02 -5.817432701587677002e-02
1.605313718318939209e-01 1.659708768129348755e-01 -1.643207296729087830e-02 -1.393762137740850449e-02 2.746781706809997559e-01 -1.243227198719978333e-01 -1.811985671520233154e-01 4.804017022252082825e-02 3.102549016475677490e-01 -2.326550185680389404e-01 -2.285399734973907471e-01 2.433051727712154388e-02 -1.360203772783279419e-01 7.915409654378890991e-02 1.932098157703876495e-02 -1.597158759832382202e-01 1.237382441759109497e-01 -1.626393049955368042e-01 -2.177647352218627930e-01 1.269535869359970093e-01 -1.371825486421585083e-01 1.997435390949249268e-01 3.095827102661132812e-01 8.705444633960723877e-02 -1.791772246360778809e-01 -3.019350469112396240e-01 1.921425163745880127e-01 -2.954604625701904297e-01 1.453972756862640381e-01 1.610238254070281982e-01 -4.613557457923889160e-02 -4.685497656464576721e-02
-3.530467301607131958e-02 1.001505777239799500e-01 7.363640703260898590e-03 -1.867123395204544067e-01 -6.729416549205780029e-02 -2.978127822279930115e-02 -1.327268630266189575e-01 6.078019738197326660e-02 4.157449305057525635e-01 -2.834758162498474121e-01 -2.390375733375549316e-01 2.487606853246688843e-01 -2.111803591251373291e-01 -7.450444251298904419e-02 -3.919616043567657471e-01 -1.758023053407669067e-01 -1.962537914514541626e-01 -2.820149660110473633e-01 -1.230631992220878601e-01 -3.747123852372169495e-02 -2.699092924594879150e-01 2.199047990143299103e-02 -8.705906569957733154e-02 1.620777398347854614e-01 -1.669405847787857056e-01 4.191725980490446091e-03 -2.499589323997497559e-02 3.568338602781295776e-02 -1.667568087577819824e-01 -8.990522474050521851e-02 -5.637604743242263794e-02 -9.765377640724182129e-02
-1.850827485322952271e-01 1.514502614736557007e-01 3.035107254981994629e-01 -1.421469449996948242e-01 -1.886224746704101562e-01 2.068283706903457642e-01 -1.357089728116989136e-01 1.368416547775268555e-01 2.216046601533889771e-01 7.383759319782257080e-02 9.716486930847167969e-02 -2.470281347632408142e-02 -2.667606808245182037e-02 -9.340070933103561401e-02 2.355379983782768250e-02 -5.358343943953514099e-02 -1.164069399237632751e-01 -2.668277621269226074e-01 -6.394431740045547485e-02 -1.823881417512893677e-01 -1.123906001448631287e-01 1.184774264693260193e-01 -8.199616335332393646e-03 -1.136056520044803619e-02 -1.031749024987220764e-01 -4.296018555760383606e-02 -1.580267399549484253e-01 -4.830807149410247803e-01 -2.404608428478240967e-01 3.995272815227508545e-01 1.009015180170536041e-02 1.298081502318382263e-02
-9.519477933645248413e-02 -3.814965859055519104e-02 1.840558052062988281e-01 -2.708971500396728516e-01 6.466656923294067383e-02 -5.422113463282585144e-02 -2.216524630784988403e-01 -5.448681302368640900e-03 -1.236723139882087708e-01 1.552851945161819458e-01 -1.579990983009338379e-01 -2.993469238281250000e-01 -3.435373902320861816e-01 -3.087229728698730469e-01 -2.432956695556640625e-01 1.207167729735374451e-01 -1.882655024528503418e-01 -2.182310670614242554e-01 8.095116913318634033e-02 -1.734871268272399902e-01 -3.765681385993957520e-01 2.188818901777267456e-01 -1.443354189395904541e-01 -6.807889789342880249e-02 -6.274314224720001221e-02 -8.982408791780471802e-02 7.068496197462081909e-02 4.884206131100654602e-02 2.112096361815929413e-02 7.843627035617828369e-02 -7.469488627975806594e-05 -1.548573225736618042e-01
-1.860788464546203613e-02 -4.256897047162055969e-02 2.493623197078704834e-01 1.613017469644546509e-01 6.630983948707580566e-02 -2.786086313426494598e-02 3.775630891323089600e-02 2.108219265937805176e-01 3.985854685306549072e-01 -1.140800192952156067e-01 -2.869084179401397705e-01 -1.673812568187713623e-01 -4.451226592063903809e-01 2.178371651098132133e-03 -1.938850991427898407e-02 -2.443273812532424927e-01 -1.238233596086502075e-01 3.229850158095359802e-02 -1.314938366413116455e-01 1.764403879642486572e-01 -2.644703388214111328e-01 -8.398792892694473267e-02 2.222473919391632080e-01 1.665217429399490356e-01 -1.320988833904266357e-01 6.731780618429183960e-02 -1.923164874315261841e-01 -1.248836219310760498e-01 1.210135966539382935e-01 6.086690351366996765e-02 3.179080039262771606e-02 -7.298292964696884155e-02
8.045658469200134277e-02 -1.486873487010598183e-03 7.147986441850662231e-02 6.514328718185424805e-02 1.652261912822723389e-01 -2.794093489646911621e-01 1.719441148452460766e-03 2.632423937320709229e-01 1.771720051765441895e-01 1.930570006370544434e-01 -2.895356118679046631e-01 -2.698837220668792725e-01 -2.512529492378234863e-01 -8.662202209234237671e-02 -1.424439102411270142e-01 -2.052491158246994019e-01 -1.379204392433166504e-01 -2.116227746009826660e-01 -6.261000037193298340e-02 -1.238802000880241394e-01 -2.454659044742584229e-01 1.489816159009933472e-01 1.755029559135437012e-01 9.504710137844085693e-02 -4.057861864566802979e-02 6.428340077400207520e-02 3.582147359848022461e-01 -1.598881930112838745e-01 2.910300157964229584e-02 -6.582442671060562134e-02 -2.541717141866683960e-02 2.833392024040222168e-01
-1.696393080055713654e-02 2.086346149444580078e-01 -4.948972258716821671e-03 -2.164080925285816193e-02 1.350637525320053101e-01 2.655649743974208832e-02 -1.580810397863388062e-01 -1.559639126062393188e-01 4.001148045063018799e-01 -4.248946607112884521e-01 -1.669117994606494904e-02 -2.807109355926513672e-01 -1.849064826965332031e-01 -2.066244632005691528e-01 -2.744504213333129883e-01 -5.966108664870262146e-02 -7.792811840772628784e-02 -1.341777760535478592e-02 -2.336838543415069580e-01 -1.029173284769058228e-01 -2.086268924176692963e-02 -5.261214077472686768e-02 -3.192660212516784668e-02 -6.682312488555908203e-02 -2.832237817347049713e-02 7.481344789266586304e-02 2.027603536844253540e-01 -2.068550884723663330e-01 -4.310823604464530945e-02 3.184093236923217773e-01 1.954244226217269897e-01 -9.149077348411083221e-03
4.894686490297317505e-02 4.642447456717491150e-02 1.222498714923858643e-02 -5.685710534453392029e-02 8.791683614253997803e-02 1.328173428773880005e-01 3.386684507131576538e-02 -1.382516473531723022e-01 1.418011039495468140e-01 1.780294440686702728e-02 -3.385520577430725098e-01 -5.531781911849975586e-01 -1.959295421838760376e-01 6.341484934091567993e-02 2.097348868846893311e-02 6.966860592365264893e-02 -1.712149381637573242e-01 7.569038867950439453e-02 -3.281628191471099854e-01 -1.067437008023262024e-01 -1.836660206317901611e-01 1.102948561310768127e-01 4.159886762499809265e-02 1.702220737934112549e-02 -5.962603166699409485e-02 8.655631542205810547e-02 7.968562096357345581e-02 -2.022931724786758423e-01 -3.665870726108551025e-01 -8.937897533178329468e-02 1.028117164969444275e-02 -2.341751307249069214e-01
4.046246409416198730e-02 2.187072299420833588e-03 8.668691664934158325e-02 -3.103798031806945801e-01 6.843164563179016113e-02 8.078565448522567749e-02 -1.733942031860351562e-01 -5.433740466833114624e-02 1.258039772510528564e-01 3.354230523109436035e-01 -1.875308752059936523e-01 -6.693948060274124146e-02 -3.247720301151275635e-01 -6.057121604681015015e-02 1.848525702953338623e-01 5.548208951950073242e-02 -1.120201051235198975e-01 -1.841679811477661133e-01 -3.104990422725677490e-01 1.343637704849243164e-01 -1.803981661796569824e-01 2.235336005687713623e-01 1.114217042922973633e-01 -9.749666787683963776e-03 7.099765539169311523e-02 1.982255131006240845e-01 -6.971040368080139160e-02 -2.231703251600265503e-01 -1.992873698472976685e-01 1.370011419057846069e-01 -2.306874841451644897e-01 -2.631575167179107666e-01
-1.276330351829528809e-01 7.179767638444900513e-02 9.024164825677871704e-02 -2.262026071548461914e-02 4.828834161162376404e-02 2.307585030794143677e-01 -7.921504974365234375e-02 2.403460741043090820e-01 1.030925810337066650e-01 -1.504333131015300751e-02 -1.458553522825241089e-01 -3.393718898296356201e-01 5.461309850215911865e-02 -1.545648872852325439e-01 -1.107625514268875122e-01 -1.764697432518005371e-01 -2.153532654047012329e-01 -1.658856570720672607e-01 -2.458264231681823730e-01 -1.405752599239349365e-01 -3.595300912857055664e-01 1.308502405881881714e-01 2.053322196006774902e-01 1.491656247526407242e-02 -4.090197682380676270e-01 1.426031440496444702e-01 -2.579062990844249725e-02 1.602844446897506714e-01 1.643926352262496948e-01 1.596782207489013672e-01 -7.042529433965682983e-02 1.355270594358444214e-01
2.013307362794876099e-01 1.332184113562107086e-02 -2.084285393357276917e-02 -3.215509951114654541e-01 -2.395857423543930054e-01 2.099268883466720581e-01 4.059424623847007751e-02 3.196022659540176392e-02 7.951886951923370361e-02 -1.476971209049224854e-01 -5.031325817108154297e-01 -2.241017669439315796e-02 -3.523842692375183105e-01 -4.413938149809837341e-02 -1.563929766416549683e-01 -1.347575336694717407e-01 -7.889834046363830566e-02 -1.741422414779663086e-01 2.286012768745422363e-01 -6.496046483516693115e-02 -1.911068260669708252e-01 1.854504644870758057e-01 -3.089182078838348389e-02 1.230954676866531372e-01 6.450732704252004623e-03 1.376378089189529419e-01 1.311330944299697876e-01 -1.242852434515953064e-01 9.024462662637233734e-03 2.613013684749603271e-01 1.851908117532730103e-02 -2.036647312343120575e-02
-1.806316077709197998e-01 4.421634972095489502e-02 2.436572462320327759e-01 -9.742844849824905396e-02 -1.319524347782135010e-01 1.918499916791915894e-01 -1.922685205936431885e-01 5.281890183687210083e-02 2.103262692689895630e-01 -5.316165462136268616e-02 -1.747889257967472076e-02 -1.972974538803100586e-01 -2.093450278043746948e-01 -8.891431242227554321e-02 -2.343052923679351807e-01 -2.834248840808868408e-01 1.631679832935333252e-01 3.878152370452880859e-02 3.242464736104011536e-02 1.042973324656486511e-01 -4.397200644016265869e-01 2.772584855556488037e-01 1.173786222934722900e-01 2.787147164344787598e-01 -8.448445051908493042e-02 2.392248250544071198e-02 1.604509502649307251e-01 -2.388661503791809082e-01 -4.567548260092735291e-02 1.016310136765241623e-02 8.778825402259826660e-02 -1.648513376712799072e-01
2.742115259170532227e-01 -8.253682404756546021e-03 1.720810979604721069e-01 -2.706266939640045166e-01 2.626647707074880600e-03 2.263646945357322693e-02 -1.953628286719322205e-02 4.639916718006134033e-01 4.167365431785583496e-01 -1.361588686704635620e-01 1.212114989757537842e-01 -5.671854317188262939e-02 -7.106839120388031006e-02 -1.508376449346542358e-01 -6.181980669498443604e-02 -2.087399959564208984e-01 -2.067413926124572754e-01 -1.993404030799865723e-01 -1.603810861706733704e-02 1.274177338927984238e-03 -4.969121073372662067e-04 2.998275458812713623e-01 1.276870369911193848e-01 -3.934545814990997314e-02 -8.803026378154754639e-02 -1.083386391401290894e-01 4.738514125347137451e-02 -4.042475670576095581e-02 -2.448830604553222656e-01 4.653137922286987305e-02 -1.606265455484390259e-01 -1.363794207572937012e-01
-2.290112338960170746e-02 5.854574218392372131e-02 1.548571884632110596e-01 -2.767289280891418457e-01 -8.819471113383769989e-03 8.523873984813690186e-02 -2.054778039455413818e-01 1.063287071883678436e-02 -1.805568300187587738e-02 1.705679893493652344e-01 -1.160982921719551086e-01 -2.312687337398529053e-01 -2.190769314765930176e-01 -3.944746553897857666e-01 -1.631573736667633057e-01 7.316552847623825073e-02 -1.640095412731170654e-01 -1.442185193300247192e-01 6.501526385545730591e-02 -1.832331418991088867e-01 -3.887112140655517578e-01 6.928600370883941650e-02 -1.362725794315338135e-01 -8.880878984928131104e-02 -9.199900925159454346e-02 -1.761161088943481445e-01 -1.008067280054092407e-01 -5.019685998558998108e-02 2.607901096343994141e-01 2.939449846744537354e-01 -1.586580574512481689e-01 1.193532869219779968e-01
3.488084673881530762e-02 2.039933055639266968e-01 -1.702692592516541481e-03 9.820468723773956299e-02 5.583443865180015564e-02 2.173946239054203033e-02 -7.344187051057815552e-02 -1.389316469430923462e-01 4.543698728084564209e-01 -2.890673875808715820e-01 2.774068899452686310e-02 -3.085804879665374756e-01 -2.466553151607513428e-01 -1.782772690057754517e-01 -2.695849239826202393e-01 -2.017427235841751099e-02 -1.517248004674911499e-01 -4.154259711503982544e-02 -1.978151798248291016e-01 -3.229331970214843750e-02 -1.763728111982345581e-01 -1.507648527622222900e-01 -1.037473306059837341e-01 2.454788051545619965e-02 2.618197724223136902e-02 1.040811240673065186e-01 2.801012396812438965e-01 -2.170762717723846436e-01 -1.446695774793624878e-01 2.404874414205551147e-01 1.384979188442230225e-01 -4.861446470022201538e-02
2.855263352394104004e-01 -3.640122711658477783e-01 1.355484966188669205e-02 6.190795451402664185e-02 4.599620774388313293e-02 2.178557217121124268e-02 -1.379058361053466797e-01 -3.032995155081152916e-03 7.948292791843414307e-02 4.093624278903007507e-02 -2.071364223957061768e-01 -5.301266312599182129e-01 -9.428674727678298950e-02 -2.106970101594924927e-01 8.364348113536834717e-02 -1.891561970114707947e-02 8.335300721228122711e-03 -1.406467407941818237e-01 -1.603435575962066650e-01 1.903667929582297802e-03 -3.086821138858795166e-01 -2.673067525029182434e-02 -7.371278014034032822e-03 9.877191483974456787e-02 -5.350910499691963196e-02 -1.462650448083877563e-01 2.518817484378814697e-01 -2.779538333415985107e-01 6.372276693582534790e-02 1.885131448507308960e-01 3.284868597984313965e-02 -1.037089228630065918e-01
3.665572777390480042e-02 -1.290764808654785156e-01 2.223601937294006348e-01 -1.400606781244277954e-01 -7.035056501626968384e-02 1.450099200010299683e-01 6.233167275786399841e-02 -1.075823307037353516e-01 2.710623741149902344e-01 3.599955141544342041e-02 -4.324044287204742432e-02 -2.591259181499481201e-01 2.190589159727096558e-02 -2.145906239748001099e-01 -2.308595925569534302e-01 -3.309263614937663078e-03 -1.702642440795898438e-01 -1.586893796920776367e-01 -1.840144097805023193e-01 -3.993572294712066650e-01 -3.665383160114288330e-02 2.981916666030883789e-01 -7.800775766372680664e-02 -1.564589440822601318e-01 -5.795755237340927124e-02 -2.236624360084533691e-01 1.535141468048095703e-01 -1.774028837680816650e-01 8.664222806692123413e-02 -1.343327462673187256e-01 3.541136980056762695e-01 -1.258092653006315231e-02
8.769322186708450317e-02 7.868669927120208740e-02 -1.145189255475997925e-01 8.571511507034301758e-02 2.755276262760162354e-01 -3.034065477550029755e-02 -3.349084854125976562e-01 -1.698296815156936646e-01 4.054457843303680420e-01 -1.394066661596298218e-01 -2.432912029325962067e-02 -1.907962262630462646e-01 -3.928615450859069824e-01 4.012150689959526062e-02 -1.815152019262313843e-01 -3.765930607914924622e-02 -1.871163100004196167e-01 -8.143072575330734253e-02 -8.605075068771839142e-03 -3.457367420196533203e-02 -9.709396213293075562e-02 9.037910401821136475e-02 -1.922500282526016235e-01 -3.327500075101852417e-02 -1.490890085697174072e-01 -5.023874714970588684e-02 3.820325434207916260e-01 -1.160724163055419922e-01 2.016522688791155815e-03 1.673688739538192749e-01 1.180359199643135071e-01 -1.094787418842315674e-01
-9.854305535554885864e-02 5.645878147333860397e-03 1.677032187581062317e-02 -1.460441052913665771e-01 9.796799719333648682e-02 -1.656403094530105591e-01 -1.525835245847702026e-01 -6.122852116823196411e-02 6.576385349035263062e-02 -8.626849204301834106e-02 -2.437564544379711151e-02 -5.155808925628662109e-01 -1.362609416246414185e-01 -4.048716276884078979e-02 -1.377744600176811218e-02 6.291641294956207275e-02 -2.360009998083114624e-01 -5.858644470572471619e-02 2.741260826587677002e-02 3.173493221402168274e-02 -2.323382049798965454e-01 3.356817066669464111e-01 1.432480961084365845e-01 -1.639583110809326172e-01 8.628273755311965942e-02 -2.745237946510314941e-01 1.440782099962234497e-01 -2.898013293743133545e-01 5.163154751062393188e-02 3.277752399444580078e-01 -1.605312824249267578e-01 6.054463237524032593e-02
-1.548680067062377930e-01 1.040767952799797058e-01 2.622505128383636475e-01 3.275862336158752441e-02 -6.273770332336425781e-02 -4.139589145779609680e-02 2.345933020114898682e-02 1.393287032842636108e-01 1.650118827819824219e-01 -9.395580738782882690e-02 5.910139065235853195e-03 -1.316538602113723755e-01 -8.986855298280715942e-02 -1.784862577915191650e-01 9.537870436906814575e-02 3.148129442706704140e-03 -3.237837180495262146e-02 -3.227224946022033691e-01 -2.910353243350982666e-01 -1.436816006898880005e-01 2.408601492643356323e-01 1.914000809192657471e-01 -4.037896171212196350e-02 -1.129330918192863464e-01 -1.944109797477722168e-01 2.453315407037734985e-01 -3.940641507506370544e-02 -3.540249168872833252e-01 -6.616798043251037598e-02 3.313555717468261719e-01 -1.765704602003097534e-01 -2.783171534538269043e-01
-2.141395024955272675e-02 -1.386950351297855377e-02 -1.928621344268321991e-02 -5.697091668844223022e-02 -1.858948171138763428e-01 1.501841098070144653e-01 -1.491294652223587036e-01 9.127453714609146118e-02 4.847568273544311523e-01 -5.102615058422088623e-02 -1.314087063074111938e-01 -8.413249999284744263e-02 -1.128433048725128174e-01 -1.968832015991210938e-01 -4.173708856105804443e-01 3.939374350011348724e-03 9.118350595235824585e-02 -2.223557606339454651e-02 -1.505304723978042603e-01 -1.126439962536096573e-02 -3.505875170230865479e-01 -4.857347533106803894e-02 -4.112704470753669739e-02 2.927825748920440674e-01 -9.142725169658660889e-02 1.257936656475067139e-01 1.661403179168701172e-01 1.088701188564300537e-02 -2.527268826961517334e-01 -1.184711456298828125e-01 -3.306708112359046936e-02 -2.126397937536239624e-01
-2.631131708621978760e-01 -3.833739757537841797e-01 -3.421097248792648315e-02 -1.941034756600856781e-02 9.379311650991439819e-02 9.976805001497268677e-02 -3.481841981410980225e-01 8.092598617076873779e-02 1.164688616991043091e-01 -4.210347309708595276e-02 -2.474328130483627319e-01 -2.787630558013916016e-01 -2.510119974613189697e-01 -1.267312932759523392e-02 1.044763252139091492e-01 1.352462470531463623e-01 -6.229587644338607788e-02 2.456376515328884125e-02 -2.323552072048187256e-01 7.629279047250747681e-02 -7.522607594728469849e-02 -4.692483320832252502e-02 5.781872570514678955e-02 2.220986932516098022e-01 -1.159780099987983704e-01 -3.907433245331048965e-03 2.845113277435302734e-01 -3.320544958114624023e-01 -5.846566334366798401e-02 2.291270941495895386e-01 -5.707320943474769592e-02 -1.998647302389144897e-02
-3.081119060516357422e-02 -2.684582769870758057e-01 3.150631189346313477e-01 -1.704084277153015137e-01 -2.866192460060119629e-01 -1.029915958642959595e-01 -7.742677628993988037e-02 2.178783416748046875e-01 3.536354303359985352e-01 -1.394159160554409027e-02 -1.663297973573207855e-02 1.360456272959709167e-02 -2.831486165523529053e-01 3.609533235430717468e-02 -1.359542459249496460e-02 -9.624561667442321777e-02 -2.363595664501190186e-01 -1.147676482796669006e-01 -2.140184640884399414e-01 -7.042163610458374023e-02 -1.310163140296936035e-01 -1.059473976492881775e-01 -1.945938915014266968e-01 6.125648319721221924e-02 5.775603931397199631e-03 1.325958669185638428e-01 2.380224764347076416e-01 -1.033124029636383057e-01 -2.740723788738250732e-01 1.915350183844566345e-02 2.772283256053924561e-01 -9.340290725231170654e-02
5.812340602278709412e-02 1.704924255609512329e-01 1.432218551635742188e-01 -1.418504267930984497e-01 2.635185718536376953e-01 2.220395952463150024e-02 -3.175118938088417053e-02 -7.495173066854476929e-02 -8.585804700851440430e-02 -1.063080355525016785e-01 -1.500322073698043823e-01 -3.221150934696197510e-01 -4.922404587268829346e-01 -1.908501088619232178e-01 9.120050817728042603e-02 -6.572628021240234375e-02 -3.034025244414806366e-02 -2.184993177652359009e-01 -3.242808878421783447e-01 -2.867421805858612061e-01 -2.247383631765842438e-02 1.226399242877960205e-01 3.969687595963478088e-02 7.624672260135412216e-03 1.846793442964553833e-01 -4.836097732186317444e-02 3.011556528508663177e-02 -5.366659723222255707e-03 -1.565767526626586914e-01 -5.329817906022071838e-02 1.540481895208358765e-01 -2.690096795558929443e-01
1.545707583427429199e-01 1.766770482063293457e-01 3.214763700962066650e-01 1.092639937996864319e-01 -4.957254976034164429e-02 1.970981508493423462e-01 -2.766665816307067871e-01 -1.373146921396255493e-01 -5.762948468327522278e-02 1.406395062804222107e-02 6.565143913030624390e-02 1.016592532396316528e-01 -3.261021077632904053e-01 7.401987165212631226e-02 -2.006619274616241455e-01 2.755770832300186157e-02 -2.097491621971130371e-01 -1.707308739423751831e-01 -2.576310746371746063e-02 -2.006846368312835693e-01 -1.953995525836944580e-01 4.157943725585937500e-01 6.731012463569641113e-02 1.085148975253105164e-01 -2.948793470859527588e-01 -1.389033645391464233e-01 -1.086013615131378174e-01 -1.075133681297302246e-01 2.377120219171047211e-02 1.802521646022796631e-01 7.507514953613281250e-02 -1.102067008614540100e-01
1.609490662813186646e-01 3.069813549518585205e-01 9.041387587785720825e-02 1.254541985690593719e-02 -8.167307823896408081e-02 -7.540841400623321533e-02 1.593185216188430786e-01 3.212818801403045654e-01 -1.464998256415128708e-02 -1.641385555267333984e-01 -2.249206453561782837e-01 -3.695111870765686035e-01 -3.377642035484313965e-01 -1.582987904548645020e-01 -9.831973910331726074e-02 1.746300794184207916e-02 -3.071808218955993652e-01 -1.138469278812408447e-01 -2.627663016319274902e-01 -8.895378559827804565e-02 -2.603572309017181396e-01 1.084924191236495972e-01 2.856140770018100739e-02 -2.633606828749179840e-02 -1.166812181472778320e-01 -6.081332638859748840e-02 -8.443985879421234131e-02 8.729716390371322632e-02 1.541120857000350952e-01 -9.303031861782073975e-02 -1.110572963953018188e-01 1.581680476665496826e-01
4.172916114330291748e-01 6.031990982592105865e-03 3.050014078617095947e-01 -1.226793751120567322e-01 1.047612074762582779e-02 -1.167824864387512207e-01 1.695926301181316376e-02 1.199301257729530334e-01 6.506064534187316895e-02 1.280256807804107666e-01 -5.925829987972974777e-03 -3.834478259086608887e-01 -1.740359365940093994e-01 -7.302924245595932007e-02 -1.112468391656875610e-01 -1.545883268117904663e-01 1.728820963762700558e-03 1.040469035506248474e-01 -1.552349776029586792e-01 -1.330737583339214325e-02 -1.500010639429092407e-01 3.506588041782379150e-01 1.978741735219955444e-01 1.331312060356140137e-01 -1.896553188562393188e-01 -2.278461009263992310e-01 -5.879596620798110962e-02 1.412866562604904175e-01 5.074924230575561523e-02 2.630994915962219238e-01 -1.612873673439025879e-01 -5.651879683136940002e-02
-9.461609274148941040e-02 -9.585353732109069824e-02 -1.373256556689739227e-02 -9.597255289554595947e-02 2.685537636280059814e-01 1.190959438681602478e-01 1.473500281572341919e-01 3.558391332626342773e-02 3.798491507768630981e-02 1.330608315765857697e-02 -1.265331506729125977e-01 -2.763954699039459229e-01 -1.950428783893585205e-01 -1.405153144150972366e-02 -4.361539781093597412e-01 -1.011094674468040466e-01 -1.271468698978424072e-01 -3.705142438411712646e-01 -1.811449527740478516e-01 -1.350018531084060669e-01 1.191469654440879822e-02 1.143904551863670349e-01 -3.867906332015991211e-02 1.117166727781295776e-01 8.425232023000717163e-02 -2.220261991024017334e-01 1.084341555833816528e-01 -3.567177057266235352e-01 1.148870810866355896e-01 -3.834959864616394043e-02 1.016834005713462830e-01 -2.799303233623504639e-01
6.405670195817947388e-02 1.658947765827178955e-01 -9.502141922712326050e-02 -4.090484697371721268e-03 2.791571430861949921e-02 -4.226736724376678467e-02 -1.219250857830047607e-01 2.444309182465076447e-02 2.128171324729919434e-01 2.434492558240890503e-01 -3.205139935016632080e-01 -4.248974621295928955e-01 -2.229083925485610962e-01 1.495593693107366562e-02 -1.184515580534934998e-01 9.643330425024032593e-02 -2.151618450880050659e-01 4.090256243944168091e-02 -4.783354401588439941e-01 -3.408012911677360535e-02 -5.861504003405570984e-02 1.762925088405609131e-01 -9.777688421308994293e-03 2.516129799187183380e-02 -1.681638807058334351e-01 3.102216683328151703e-02 1.441866606473922729e-01 -2.252718806266784668e-01 -6.514830887317657471e-02 -6.552085280418395996e-02 -1.734485924243927002e-01 -1.662990450859069824e-01
-1.716536097228527069e-02 7.198007404804229736e-02 -1.505103241652250290e-02 1.775981038808822632e-01 1.747855991125106812e-01 1.350879222154617310e-01 1.142628565430641174e-01 6.149411946535110474e-02 1.830453574657440186e-01 -8.937578648328781128e-02 -3.444226682186126709e-01 -1.497660428285598755e-01 4.223546478897333145e-03 -1.585255563259124756e-01 -1.092644967138767242e-02 -6.692601740360260010e-02 -1.729435026645660400e-01 -8.915077894926071167e-02 -3.330286964774131775e-02 7.925157994031906128e-02 -3.632062077522277832e-01 4.091397523880004883e-01 -1.614315509796142578e-01 1.933934837579727173e-01 -3.836919367313385010e-02 3.985477983951568604e-02 2.647409141063690186e-01 -4.139604568481445312e-01 -2.339149266481399536e-02 8.831224590539932251e-02 1.186624020338058472e-01 9.930820018053054810e-02
1.662605404853820801e-01 -1.555571556091308594e-01 -6.831242889165878296e-02 9.573656320571899414e-02 -1.609653085470199585e-01 1.368360668420791626e-01 -1.365022510290145874e-01 1.591735631227493286e-01 2.909515202045440674e-01 -1.821440905332565308e-01 -4.929256811738014221e-02 -1.757891625165939331e-01 -1.308779865503311157e-01 -7.015120238065719604e-02 2.122736722230911255e-02 -2.493312507867813110e-01 4.105713590979576111e-02 -2.161319553852081299e-01 -2.632356882095336914e-01 -2.089391350746154785e-01 7.534782588481903076e-02 -4.300281405448913574e-02 5.035783722996711731e-02 -9.068210422992706299e-02 -4.226875603199005127e-01 -2.192037701606750488e-01 2.757871747016906738e-01 -2.916777133941650391e-01 -4.579085856676101685e-02 1.291278600692749023e-01 -1.526258885860443115e-01 -1.867503486573696136e-02
-1.388906389474868774e-01 1.132323779165744781e-02 7.643492519855499268e-02 -7.602375000715255737e-02 1.461305320262908936e-01 -6.724482029676437378e-02 -2.012885510921478271e-01 1.090719085186719894e-02 2.010338008403778076e-01 -4.994717985391616821e-02 -4.472440183162689209e-01 -3.782071769237518311e-01 -1.387584954500198364e-01 -1.188437864184379578e-01 -1.314305961132049561e-01 -1.195620372891426086e-01 -5.563167855143547058e-02 -1.013659834861755371e-01 8.586432039737701416e-02 -1.003736555576324463e-01 -7.498942315578460693e-02 8.716398477554321289e-02 1.963209658861160278e-01 6.242847070097923279e-02 -3.300974071025848389e-01 -1.925015449523925781e-01 -7.438117265701293945e-02 -4.059358239173889160e-01 1.371051818132400513e-01 8.251488208770751953e-02 -1.278169006109237671e-01 8.224576711654663086e-02
1.552412211894989014e-01 -1.905913054943084717e-01 2.089105397462844849e-01 -1.275779008865356445e-01 2.985484525561332703e-02 8.341143280267715454e-02 -3.405954316258430481e-02 4.152372275711968541e-05 1.850748360157012939e-01 -1.589927822351455688e-01 6.828998029232025146e-02 -2.362642735242843628e-01 -1.774903833866119385e-01 -2.013006657361984253e-01 -1.950427517294883728e-02 -3.414007127285003662e-01 -1.287482529878616333e-01 -3.385918438434600830e-01 -1.556367427110671997e-01 1.336386203765869141e-01 -8.217424154281616211e-02 7.248257100582122803e-02 1.252988576889038086e-01 -2.048730105161666870e-01 -3.870279490947723389e-01 -1.847920268774032593e-01 9.478408843278884888e-02 1.772549562156200409e-02 -1.092980355024337769e-01 3.046662807464599609e-01 4.805644601583480835e-02 -1.355557590723037720e-01
1.805597841739654541e-01 -1.855818368494510651e-02 2.544826865196228027e-01 -5.818060413002967834e-02 -2.775367796421051025e-01 -1.944995373487472534e-01 -7.276046276092529297e-02 5.195022001862525940e-02 1.744780242443084717e-01 -4.715036600828170776e-02 -1.407932043075561523e-01 -4.145657718181610107e-01 1.033836416900157928e-02 -2.766898460686206818e-02 -5.233194679021835327e-03 1.189720779657363892e-01 -1.560095399618148804e-01 -5.900161713361740112e-02 -4.039565920829772949e-01 -1.759329140186309814e-01 2.098024487495422363e-01 2.406734377145767212e-01 2.672434784471988678e-02 -7.465408742427825928e-02 -2.299365848302841187e-01 -1.328211650252342224e-02 9.698040783405303955e-02 1.874233223497867584e-02 -1.982495188713073730e-01 1.882993727922439575e-01 1.631173305213451385e-02 -2.619908154010772705e-01
1.475410908460617065e-01 -1.108240857720375061e-01 3.477360010147094727e-01 1.425503343343734741e-01 1.253053992986679077e-01 3.110131323337554932e-01 -2.508507370948791504e-01 -1.395000070333480835e-01 9.322895854711532593e-02 -1.214727982878684998e-01 -1.039329022169113159e-01 -4.417234659194946289e-01 -1.715267002582550049e-01 -7.189457118511199951e-02 -1.017414703965187073e-01 -8.313257992267608643e-02 2.163399904966354370e-01 -8.946400880813598633e-02 -5.959754437208175659e-02 -2.017497718334197998e-01 -2.424081712961196899e-01 1.135644316673278809e-01 -7.664572447538375854e-02 1.806440055370330811e-01 5.687468498945236206e-02 -3.218059241771697998e-02 6.365352869033813477e-02 6.968533247709274292e-02 -2.248913943767547607e-01 1.647310405969619751e-01 -2.134463340044021606e-01 5.471122637391090393e-02
-7.270635664463043213e-02 -1.167117208242416382e-01 6.099381670355796814e-02 -1.479707658290863037e-01 1.763041466474533081e-01 -1.232643872499465942e-01 -1.289399415254592896e-01 1.510422527790069580e-01 1.582093983888626099e-01 8.795326203107833862e-02 -4.075790941715240479e-01 -5.049063563346862793e-01 -1.804820597171783447e-01 -2.375852167606353760e-01 -1.479905843734741211e-01 -4.062204435467720032e-02 3.523766249418258667e-02 -1.044578775763511658e-01 -1.095447540283203125e-01 1.272573601454496384e-02 -2.536228001117706299e-01 2.034273445606231689e-01 6.861351430416107178e-02 -5.868135392665863037e-02 -1.560209989547729492e-01 1.030496507883071899e-02 2.834372594952583313e-02 -3.339318037033081055e-01 7.294171024113893509e-03 4.737947881221771240e-02 -1.578539460897445679e-01 3.491468355059623718e-02
1.616521030664443970e-01 -2.051195800304412842e-01 3.242877423763275146e-01 -2.574465870857238770e-01 3.052716553211212158e-01 1.094177812337875366e-01 -1.067420542240142822e-01 -1.562056839466094971e-01 -1.215257272124290466e-01 3.884924948215484619e-02 -2.063702791929244995e-01 -4.126431047916412354e-01 -1.274484246969223022e-01 -3.214380443096160889e-01 -9.419289231300354004e-02 1.234871968626976013e-01 -2.334312498569488525e-01 -4.568279534578323364e-02 -7.330425828695297241e-02 -3.973455727100372314e-02 -2.120221555233001709e-01 1.771485209465026855e-01 -3.375471755862236023e-02 1.281472742557525635e-01 -3.445097059011459351e-02 -5.426880437880754471e-03 6.798011809587478638e-02 -2.564760148525238037e-01 -7.151181250810623169e-02 1.078151538968086243e-01 -1.012216880917549133e-02 -2.617291919887065887e-02
9.918242692947387695e-02 4.961953684687614441e-02 -2.314581274986267090e-01 -1.504019647836685181e-01 1.654212623834609985e-01 -6.437794119119644165e-02 -2.318661659955978394e-02 1.399743407964706421e-01 1.890685558319091797e-01 -2.663694322109222412e-01 -1.153397932648658752e-01 -3.389857411384582520e-01 -4.152615368366241455e-01 6.736379116773605347e-02 -2.062786668539047241e-01 1.788250207901000977e-01 -1.280255019664764404e-01 -1.608367115259170532e-01 -1.792188733816146851e-01 8.991755545139312744e-02 -4.660682752728462219e-02 -1.138307433575391769e-02 -2.846136093139648438e-01 -9.664358198642730713e-02 -1.894003152847290039e-01 -4.272275418043136597e-02 2.594205439090728760e-01 -2.107904553413391113e-01 -1.033103689551353455e-01 9.483441710472106934e-02 1.600935473106801510e-03 1.709848493337631226e-01
1.420214921236038208e-01 3.827618435025215149e-02 3.017269074916839600e-01 -1.137845031917095184e-02 2.034801431000232697e-02 -1.108751520514488220e-01 2.350313067436218262e-01 2.582944929599761963e-02 3.878287374973297119e-01 -1.791636943817138672e-01 1.034805774688720703e-01 -1.346391886472702026e-01 -1.989096254110336304e-01 -7.757024466991424561e-02 -1.079313680529594421e-01 -1.158327832818031311e-01 8.378167450428009033e-02 -2.062850445508956909e-01 1.275815516710281372e-01 -1.370670273900032043e-02 -2.788688838481903076e-01 -1.970512270927429199e-01 2.370107024908065796e-01 3.801112174987792969e-01 -1.256360411643981934e-01 -6.107601895928382874e-02 9.922110289335250854e-02 -1.043077111244201660e-01 -4.792242497205734253e-02 2.323758900165557861e-01 -4.535454139113426208e-02 -2.338833957910537720e-01
7.556602824479341507e-03 4.424183815717697144e-02 1.309792250394821167e-01 -2.021434456110000610e-01 -1.428222507238388062e-01 1.458817869424819946e-01 -1.376599669456481934e-01 2.207885980606079102e-01 1.244798749685287476e-01 -2.709738314151763916e-01 -2.208959013223648071e-01 -2.287894934415817261e-01 6.610347889363765717e-03 -1.291510760784149170e-01 -1.521717011928558350e-01 -7.968669384717941284e-02 4.992740973830223083e-02 -9.201674908399581909e-02 -1.375289112329483032e-01 1.486273407936096191e-01 -3.320118486881256104e-01 3.198769688606262207e-01 3.878844156861305237e-02 3.793157339096069336e-01 -7.206247001886367798e-02 1.433779150247573853e-01 1.949211508035659790e-01 -9.373796731233596802e-02 -4.824971407651901245e-02 1.990661025047302246e-01 2.606972157955169678e-01 -4.412252083420753479e-02
1.750964224338531494e-01 -1.287467479705810547e-01 2.535569369792938232e-01 -1.859788447618484497e-01 -2.579424381256103516e-01 3.027467988431453705e-02 -7.264491170644760132e-02 5.547692254185676575e-02 1.246682181954383850e-02 -9.494968503713607788e-02 -2.465468198060989380e-01 -4.953117296099662781e-02 1.218592748045921326e-01 -3.251409530639648438e-01 -1.371202766895294189e-01 -9.486591815948486328e-02 -1.667853593826293945e-01 -2.498663663864135742e-01 -1.938403695821762085e-01 -5.141207575798034668e-02 -2.738752067089080811e-01 2.531220614910125732e-01 2.368957996368408203e-01 -5.475765466690063477e-02 -1.798135489225387573e-01 -1.150577515363693237e-01 -1.141223087906837463e-01 -8.337455242872238159e-02 -1.352453827857971191e-01 2.963843941688537598e-01 9.878158569335937500e-02 -2.172548919916152954e-01
1.903346031904220581e-01 8.176258997991681099e-04 -2.362696081399917603e-01 -1.850991398096084595e-01 1.658023148775100708e-01 -9.729512780904769897e-02 1.446240991353988647e-01 -2.885256335139274597e-02 1.613695174455642700e-01 -2.246888130903244019e-01 -1.740679889917373657e-01 -3.343868255615234375e-01 -2.731698453426361084e-01 2.105097286403179169e-02 -2.488598227500915527e-01 2.302752435207366943e-01 -1.592691540718078613e-01 -1.246560066938400269e-01 -1.327928602695465088e-01 -1.642689853906631470e-01 -8.355657756328582764e-02 1.914096325635910034e-01 -1.869592517614364624e-01 -1.529773473739624023e-01 -1.664927601814270020e-01 -7.446379959583282471e-02 2.448996007442474365e-01 -1.473837941884994507e-01 -1.640941053628921509e-01 1.218843907117843628e-01 -2.365542054176330566e-01 7.821437716484069824e-02
2.791511714458465576e-01 1.140050515532493591e-01 8.152453601360321045e-02 9.450512006878852844e-03 -2.577952146530151367e-01 2.079473994672298431e-02 -1.607294827699661255e-01 -1.327909082174301147e-01 2.189685218036174774e-02 -1.420752704143524170e-01 -2.422830611467361450e-01 -1.058959215879440308e-01 9.229084476828575134e-03 1.063710823655128479e-01 -2.102052420377731323e-01 -1.714969873428344727e-01 -3.491310775279998779e-01 -2.200989872217178345e-01 -1.313760578632354736e-01 -2.923657298088073730e-01 8.282426744699478149e-02 7.157775014638900757e-02 1.151863709092140198e-01 1.541176289319992065e-01 -5.763565748929977417e-02 1.586450636386871338e-01 -1.744976826012134552e-02 -3.462499678134918213e-01 -1.535561215132474899e-02 2.665742635726928711e-01 2.384873572736978531e-03 -2.726580500602722168e-01
-1.562647223472595215e-01 -9.560728818178176880e-02 2.380050420761108398e-01 -7.588699460029602051e-02 -2.262037992477416992e-01 2.733971178531646729e-01 -9.649688005447387695e-02 2.432015538215637207e-01 2.810163199901580811e-01 -1.780766248703002930e-01 -1.465994417667388916e-01 -1.880634874105453491e-01 -1.672611236572265625e-01 -5.799587443470954895e-02 -5.559866875410079956e-02 4.296954721212387085e-03 1.634001880884170532e-01 -4.788005352020263672e-02 -1.462551206350326538e-01 3.056420385837554932e-02 -3.226271569728851318e-01 1.039178892970085144e-01 1.341335028409957886e-01 4.137486517429351807e-01 -1.368755698204040527e-01 -4.615373443812131882e-03 1.341903656721115112e-01 -1.573571115732192993e-01 2.462776005268096924e-02 6.287978589534759521e-02 2.368214428424835205e-01 -1.735485494136810303e-01
-1.913409829139709473e-01 4.271806031465530396e-02 2.217603921890258789e-01 1.991600096225738525e-01 -2.570225894451141357e-01 -1.234848126769065857e-01 -8.849694579839706421e-02 -1.871547289192676544e-02 4.084171950817108154e-01 -2.084522694349288940e-01 -4.589117690920829773e-02 -5.104686319828033447e-02 -2.432034760713577271e-01 4.245381429791450500e-02 2.560687065124511719e-02 -2.740938663482666016e-01 1.087806932628154755e-02 -1.867359429597854614e-01 9.039663523435592651e-02 -2.286091446876525879e-01 -3.124334514141082764e-01 1.613301485776901245e-01 3.112653270363807678e-02 -1.182102859020233154e-01 -2.480607777833938599e-01 1.407317221164703369e-01 1.237149685621261597e-01 -1.211379617452621460e-01 -1.219139471650123596e-01 -5.363363772630691528e-02 1.727842688560485840e-01 -1.964885443449020386e-01
1.236795783042907715e-01 -1.239202544093132019e-01 1.238081306219100952e-01 -9.418059140443801880e-02 -8.776976913213729858e-02 -1.150867417454719543e-01 -3.009625673294067383e-01 -4.901212453842163086e-02 6.238328665494918823e-02 2.335792779922485352e-01 1.567400642670691013e-03 -2.720769345760345459e-01 -1.746147722005844116e-01 -4.763990640640258789e-01 -2.074478007853031158e-02 -2.509587705135345459e-01 -2.116370387375354767e-02 -2.010581195354461670e-01 -1.752044111490249634e-01 -1.477091163396835327e-01 -3.837256729602813721e-01 5.835011228919029236e-02 -1.300910860300064087e-01 9.950747340917587280e-02 -1.040157973766326904e-01 -2.936361543834209442e-02 1.604710966348648071e-01 7.179883122444152832e-02 -1.507416181266307831e-02 2.047601342201232910e-01 -1.402983218431472778e-01 5.094923824071884155e-02
2.696014344692230225e-01 7.215575873851776123e-02 -1.173863708972930908e-01 -2.693540602922439575e-02 -1.402062270790338516e-02 -1.908359378576278687e-01 1.410694718360900879e-01 6.281635165214538574e-02 2.193831801414489746e-01 -2.325595170259475708e-01 -2.100047618150711060e-01 -5.633490681648254395e-01 -3.403345644474029541e-01 -9.029523283243179321e-02 -7.727668434381484985e-02 4.772735759615898132e-02 3.787549957633018494e-02 -7.316608726978302002e-02 -1.588727831840515137e-01 -2.200039178133010864e-01 -1.212452873587608337e-01 6.795332580804824829e-02 3.339774534106254578e-02 7.039242889732122421e-03 -1.095421537756919861e-01 1.338806003332138062e-01 -2.200662791728973389e-01 -1.449160575866699219e-01 -1.684482395648956299e-01 8.559170179069042206e-03 -1.418346613645553589e-01 -4.902051389217376709e-02
9.190391004085540771e-02 1.262911688536405563e-02 1.814706027507781982e-01 -1.525097340345382690e-01 -1.233167424798011780e-01 -1.140810027718544006e-01 -1.180804967880249023e-01 4.382876455783843994e-01 5.328305065631866455e-02 -3.957163915038108826e-02 -1.821281760931015015e-01 -1.071265637874603271e-01 -1.618423163890838623e-01 -7.419240474700927734e-02 -8.259152621030807495e-02 -6.246902421116828918e-02 -6.248776614665985107e-02 2.562825940549373627e-02 1.267419755458831787e-01 -1.677261441946029663e-01 -3.099625408649444580e-01 3.085880279541015625e-01 6.015957891941070557e-02 9.690100699663162231e-02 -1.859885901212692261e-01 3.014635741710662842e-01 2.210947126150131226e-01 -2.391346395015716553e-01 6.692164391279220581e-02 3.289212584495544434e-01 3.537107631564140320e-02 1.046008616685867310e-01
-1.881023347377777100e-01 -1.679096817970275879e-01 -6.211341917514801025e-02 1.087416708469390869e-01 4.264219105243682861e-02 -5.393398925662040710e-02 2.829004265367984772e-02 -2.454161085188388824e-02 1.627262830734252930e-01 9.257115423679351807e-03 -2.196744531393051147e-01 -1.576481759548187256e-01 -1.291533410549163818e-01 -2.537015378475189209e-01 -4.677512496709823608e-02 1.416882276535034180e-01 -3.516279458999633789e-01 -8.097506314516067505e-02 -5.802315846085548401e-02 -1.190462615340948105e-02 -3.720558583736419678e-01 3.994741663336753845e-02 1.400750782340764999e-02 -1.973825991153717041e-01 -2.616817951202392578e-01 -1.009059026837348938e-01 4.185084998607635498e-01 -2.692006230354309082e-01 5.498583987355232239e-02 2.005360722541809082e-01 1.583209075033664703e-02 -1.702222526073455811e-01
-1.943839788436889648e-01 9.186012670397758484e-03 4.396399259567260742e-01 -1.186350882053375244e-01 -1.618734449148178101e-01 1.759415566921234131e-01 -4.495445638895034790e-03 7.208734005689620972e-02 2.674449384212493896e-01 -6.928312778472900391e-02 1.455257683992385864e-01 -2.802668511867523193e-02 -5.899244546890258789e-02 -2.184632420539855957e-01 -6.789290159940719604e-02 -9.195888787508010864e-02 -1.764595806598663330e-01 -2.369760125875473022e-01 5.257498845458030701e-02 -1.089593544602394104e-01 -4.688398540019989014e-02 1.591167747974395752e-01 -1.113283857703208923e-01 -1.323443800210952759e-01 -2.268337458372116089e-01 -1.662275195121765137e-02 -1.244486868381500244e-02 -4.229102134704589844e-01 -1.616429239511489868e-01 3.014429211616516113e-01 -4.869477450847625732e-02 -1.427339613437652588e-01
-1.831666976213455200e-01 7.739155739545822144e-02 1.827729307115077972e-02 -6.440064311027526855e-02 1.461528092622756958e-01 -7.720119506120681763e-02 -1.517116278409957886e-01 2.179776281118392944e-01 3.630530238151550293e-01 -2.871617674827575684e-01 -7.012714445590972900e-02 -1.463252902030944824e-01 -2.466665208339691162e-01 -5.748600885272026062e-02 -4.124262556433677673e-02 -2.747995853424072266e-01 -1.812579631805419922e-01 -7.587001472711563110e-02 7.175990194082260132e-02 -1.217244192957878113e-01 -2.460646480321884155e-01 2.480918467044830322e-01 1.671670079231262207e-01 1.013697707094252110e-03 -4.525213837623596191e-01 -1.307125985622406006e-01 -1.039439067244529724e-01 1.621074378490447998e-01 5.119846388697624207e-02 -4.996130615472793579e-02 -4.291868954896926880e-02 4.050153493881225586e-02
-8.707333356142044067e-02 9.506208449602127075e-02 1.610868051648139954e-02 -3.052532114088535309e-02 1.789663136005401611e-01 1.447118073701858521e-01 -1.074163392186164856e-01 -9.785314090549945831e-03 1.084594726562500000e-01 -1.072882562875747681e-01 -2.694880366325378418e-01 -1.503135263919830322e-01 -3.733726441860198975e-01 -3.399181365966796875e-01 -1.429168134927749634e-01 7.906456291675567627e-02 -1.299067735671997070e-01 2.512875795364379883e-01 -1.285792887210845947e-01 -1.496611237525939941e-01 -7.305930554866790771e-02 -4.765647277235984802e-02 -4.216303676366806030e-02 5.399963259696960449e-02 -1.729415059089660645e-01 -3.131123483180999756e-01 2.836442887783050537e-01 -3.389972746372222900e-01 -1.081443503499031067e-01 1.848556548357009888e-01 -1.154395565390586853e-01 6.079646199941635132e-02
3.641374781727790833e-02 -5.513667315244674683e-02 2.617872953414916992e-01 -8.563591539859771729e-02 -2.165447026491165161e-01 2.526041269302368164e-01 -5.617020279169082642e-02 -1.514017879962921143e-01 7.670378684997558594e-02 -2.725528478622436523e-01 -4.395612701773643494e-02 -5.245798230171203613e-01 -2.864737212657928467e-01 -1.069032326340675354e-01 -9.077394753694534302e-02 -2.589519023895263672e-01 1.784766912460327148e-01 -7.708021253347396851e-02 1.024714037775993347e-01 -2.410403937101364136e-01 -6.997933238744735718e-02 8.209655433893203735e-02 1.771453022956848145e-01 -5.689930985681712627e-04 -1.418038308620452881e-01 4.736670106649398804e-02 -1.040949672460556030e-01 -1.150444075465202332e-01 2.924267202615737915e-02 1.995571553707122803e-01 2.459763735532760620e-02 1.406901329755783081e-01
2.102452702820301056e-02 8.901309221982955933e-03 1.925887465476989746e-01 -1.866264045238494873e-01 -1.530099660158157349e-01 1.471899002790451050e-01 6.054954603314399719e-02 -5.175175890326499939e-02 3.146357238292694092e-01 -1.581156998872756958e-01 -1.946774683892726898e-02 -4.565344750881195068e-01 -6.912564486265182495e-02 -1.866506934165954590e-01 -1.643885523080825806e-01 -2.983916699886322021e-01 2.788734734058380127e-01 -2.176742851734161377e-01 6.430215388536453247e-02 -3.213840723037719727e-01 -1.405510008335113525e-01 -5.204508081078529358e-03 1.360510885715484619e-01 4.262048751115798950e-02 -2.798947691917419434e-01 3.257779404520988464e-02 1.050369963049888611e-01 7.476781308650970459e-02 -6.097435951232910156e-02 1.194868702441453934e-02 -1.104930415749549866e-01 5.369031056761741638e-02
-9.335460513830184937e-02 2.113171666860580444e-01 3.862522244453430176e-01 -1.637095361948013306e-01 -2.116102874279022217e-01 -1.709384322166442871e-01 -2.124518901109695435e-01 -3.743646666407585144e-02 2.296862900257110596e-01 -3.345486819744110107e-01 5.828483775258064270e-02 -2.019850462675094604e-01 1.445908914320170879e-03 8.724632114171981812e-02 1.997675560414791107e-02 -1.253036409616470337e-01 -2.654014527797698975e-01 -2.154637724161148071e-01 -4.381626099348068237e-02 8.442102372646331787e-02 -3.118763864040374756e-01 -2.502318285405635834e-02 1.875650286674499512e-01 1.513598412275314331e-01 -1.883351057767868042e-01 6.707134097814559937e-02 1.075516417622566223e-01 -1.761377304792404175e-01 -2.863543108105659485e-02 2.173897027969360352e-01 2.551589719951152802e-02 -6.581654399633407593e-02
4.461710900068283081e-02 1.028091534972190857e-01 -1.686288416385650635e-02 -3.271313607692718506e-01 -2.227644175291061401e-01 -1.858195662498474121e-01 -1.766437590122222900e-01 4.134495854377746582e-01 2.121773660182952881e-01 -1.797032207250595093e-01 -1.852959692478179932e-01 -2.182066589593887329e-01 -1.593866795301437378e-01 -1.137971580028533936e-01 -1.504960283637046814e-02 -5.258018150925636292e-02 6.604927778244018555e-02 -1.282783001661300659e-01 2.631547302007675171e-02 1.067727711051702499e-02 -3.719326853752136230e-01 1.144837290048599243e-01 8.100050501525402069e-03 1.427665650844573975e-01 -2.260726094245910645e-01 4.878271371126174927e-02 7.662763446569442749e-02 -3.272319138050079346e-01 -4.790370003320276737e-04 -1.222109049558639526e-02 1.712229400873184204e-01 6.178142502903938293e-02
2.517625391483306885e-01 -5.576246231794357300e-02 3.840976059436798096e-01 1.159713938832283020e-01 -1.546659739688038826e-03 4.156673792749643326e-03 -3.544768095016479492e-01 1.346717476844787598e-01 1.317798625677824020e-02 5.113918799906969070e-03 3.076969273388385773e-02 1.434331480413675308e-02 -1.672426909208297729e-01 -7.184050232172012329e-02 -2.452880442142486572e-01 3.180743381381034851e-02 -4.260640442371368408e-01 -2.692686915397644043e-01 -1.620141118764877319e-01 -2.241497486829757690e-01 -1.703915148973464966e-01 1.685401350259780884e-01 -4.941337555646896362e-02 4.964563250541687012e-02 -1.815337687730789185e-01 1.105937361717224121e-01 9.052235633134841919e-02 8.512184768915176392e-02 1.093270406126976013e-01 3.788837790489196777e-02 5.695836246013641357e-02 -2.508455514907836914e-01
1.291578114032745361e-01 -2.058823257684707642e-01 2.714240923523902893e-02 2.301371470093727112e-02 1.219606921076774597e-01 -1.692372187972068787e-02 7.648139260709285736e-03 -8.035369962453842163e-02 3.307762444019317627e-01 2.025773674249649048e-01 -2.167793810367584229e-01 -2.727947831153869629e-01 6.227939948439598083e-02 -1.946367770433425903e-01 -1.854552179574966431e-01 -7.919041812419891357e-02 -9.334185160696506500e-03 -2.519225478172302246e-01 -3.095742166042327881e-01 -3.560757339000701904e-01 -7.902133464813232422e-02 2.939683496952056885e-01 -1.847343519330024719e-02 1.612502187490463257e-01 2.487773075699806213e-02 -1.162953674793243408e-01 2.496871054172515869e-01 -1.368867158889770508e-01 2.394732087850570679e-01 6.312647461891174316e-02 -2.932678163051605225e-02 -3.316599503159523010e-02
2.050808817148208618e-01 1.024159714579582214e-01 2.216378003358840942e-01 1.500616967678070068e-01 -1.734635531902313232e-01 -3.490234911441802979e-01 -3.450795263051986694e-02 2.235586345195770264e-01 -8.915998786687850952e-02 -1.429160982370376587e-01 -3.330540657043457031e-01 -2.099244743585586548e-01 -3.058648407459259033e-01 -1.263005286455154419e-01 -1.470559835433959961e-01 -1.011160016059875488e-02 1.253688633441925049e-01 -5.469031631946563721e-02 -1.242565810680389404e-01 -1.952531486749649048e-01 -1.686135083436965942e-01 2.003183513879776001e-01 1.465100944042205811e-01 -1.400814205408096313e-01 3.981006518006324768e-02 5.480697005987167358e-02 1.007347553968429565e-01 -1.476787179708480835e-01 -2.615032494068145752e-01 2.199971973896026611e-01 3.168150037527084351e-02 1.479343622922897339e-01
2.179551422595977783e-01 2.967133186757564545e-02 9.979632683098316193e-03 9.623248875141143799e-02 -2.492979401722550392e-03 -1.550212204456329346e-01 2.107402980327606201e-01 -4.801520705223083496e-02 1.903509050607681274e-01 -2.509761750698089600e-01 -1.307727545499801636e-01 -3.927410244941711426e-01 -1.299121975898742676e-01 1.124335546046495438e-02 -1.186682134866714478e-01 1.251614689826965332e-01 -2.331544645130634308e-02 1.292577087879180908e-01 -2.664108872413635254e-01 -1.785873174667358398e-01 -1.133290827274322510e-01 3.478426933288574219e-01 2.318705432116985321e-02 -2.690636180341243744e-02 -1.669200956821441650e-01 1.643342152237892151e-02 5.542096123099327087e-02 -2.615332305431365967e-01 -3.343674540519714355e-01 -2.655950374901294708e-02 -2.539573609828948975e-01 -1.495182812213897705e-01
3.498338907957077026e-02 -6.734799593687057495e-02 2.094599604606628418e-01 -5.510107427835464478e-02 -2.104576975107192993e-01 1.225271914154291153e-02 -8.439135551452636719e-02 1.447973251342773438e-01 2.836837470531463623e-01 -9.194361977279186249e-03 -2.518771775066852570e-02 1.137528344988822937e-01 -3.470014333724975586e-01 2.213293164968490601e-01 9.962960332632064819e-02 -1.292694061994552612e-01 -3.627196252346038818e-01 -2.449645847082138062e-01 -9.904307872056961060e-02 -9.194695204496383667e-02 -1.860870122909545898e-01 1.277948021888732910e-01 -1.719119995832443237e-01 2.009984850883483887e-01 7.117044180631637573e-02 5.310330539941787720e-02 2.983714342117309570e-01 -1.245221048593521118e-01 -3.225415647029876709e-01 1.347190588712692261e-01 3.930820152163505554e-02 -1.331790238618850708e-01
3.672751411795616150e-02 -1.626172848045825958e-02 1.876266002655029297e-01 -3.890446573495864868e-02 -3.233213722705841064e-01 1.093756556510925293e-01 -3.973376750946044922e-02 1.487324535846710205e-01 1.333779841661453247e-01 -2.073647379875183105e-01 -2.974681258201599121e-01 -2.319551259279251099e-01 2.715131640434265137e-01 -4.039919674396514893e-01 -1.548238396644592285e-01 -1.228482276201248169e-01 -2.250096499919891357e-01 -2.183073759078979492e-01 -3.408125415444374084e-02 -1.386059075593948364e-01 -7.942247390747070312e-02 -4.113290458917617798e-03 -1.812931895256042480e-02 1.483890265226364136e-01 -1.145339235663414001e-01 -7.905809581279754639e-02 -1.794228702783584595e-02 -1.266933977603912354e-01 -2.614410519599914551e-01 2.868929803371429443e-01 -8.629212528467178345e-02 -3.489981219172477722e-02
6.442608684301376343e-02 1.384272724390029907e-01 4.991875588893890381e-02 -6.031942553818225861e-03 2.681069970130920410e-01 -9.675617516040802002e-02 -5.039154365658760071e-02 1.538406461477279663e-01 7.626391947269439697e-02 -2.285637706518173218e-01 -1.108023002743721008e-01 -1.453851163387298584e-01 -3.741101920604705811e-01 -1.228669509291648865e-01 1.798548251390457153e-01 -8.789392188191413879e-03 -1.708686500787734985e-01 3.160964697599411011e-03 -1.754372417926788330e-01 -1.815604418516159058e-01 -1.445096284151077271e-01 2.935654819011688232e-01 -1.492448449134826660e-01 -1.568361520767211914e-01 1.481718420982360840e-01 -1.314745470881462097e-02 -2.172413095831871033e-02 -4.036983549594879150e-01 1.151626855134963989e-01 2.582981884479522705e-01 -2.338080257177352905e-01 1.437209248542785645e-01
1.275613158941268921e-01 1.932588405907154083e-02 2.247837632894515991e-01 -1.858009770512580872e-02 -8.977731317281723022e-02 1.883856505155563354e-01 -1.673091799020767212e-01 9.252703189849853516e-02 2.980170845985412598e-01 -1.328508406877517700e-01 -2.893723249435424805e-01 1.008218433707952499e-02 -2.324080914258956909e-01 5.260461196303367615e-02 6.051737815141677856e-02 1.927595440065488219e-04 1.573956906795501709e-01 -2.013293653726577759e-01 -1.903925091028213501e-01 -1.098738685250282288e-01 -2.956364750862121582e-01 1.224366053938865662e-01 -1.203313469886779785e-01 2.925638556480407715e-01 -5.878200754523277283e-02 6.089752539992332458e-02 2.533034682273864746e-01 -1.096329987049102783e-01 2.330649346113204956e-01 -1.169775426387786865e-01 1.205475330352783203e-01 -3.459195494651794434e-01
-1.540407910943031311e-02 2.391096353530883789e-01 -6.827092729508876801e-03 -4.497252521105110645e-04 1.232019066810607910e-01 8.143248409032821655e-02 -1.275576949119567871e-01 9.547034278512001038e-03 3.814135193824768066e-01 -3.094498217105865479e-01 -4.057277366518974304e-02 -3.004943728446960449e-01 -3.877958357334136963e-01 -1.600152999162673950e-01 -6.910368055105209351e-02 -9.584588557481765747e-02 -3.249970078468322754e-02 5.759203061461448669e-02 -1.353368163108825684e-01 -3.068844228982925415e-02 -8.115034550428390503e-02 1.803184114396572113e-02 -1.311994642019271851e-01 -3.626763448119163513e-02 -2.107567153871059418e-02 1.732164174318313599e-01 2.259986847639083862e-01 -2.092477828264236450e-01 -2.142448872327804565e-01 2.856228649616241455e-01 2.474952042102813721e-01 1.346346139907836914e-01
1.734717339277267456e-01 2.314752042293548584e-01 4.183311015367507935e-02 -1.814220547676086426e-01 -3.266270160675048828e-01 -1.251240670680999756e-01 7.664421718800440431e-05 -1.721111387014389038e-01 4.099460691213607788e-02 3.530899062752723694e-02 9.797935187816619873e-02 -2.911121547222137451e-01 -3.705576360225677490e-01 -2.365188896656036377e-01 -1.803372204303741455e-01 6.252571940422058105e-02 -1.658628731966018677e-01 -3.073695003986358643e-01 -3.015191256999969482e-01 -4.203580692410469055e-02 -4.341609776020050049e-02 2.365657240152359009e-01 3.239344060420989990e-02 -7.748895138502120972e-02 4.034442082047462463e-02 -1.777687817811965942e-01 1.377636194229125977e-02 -1.238535940647125244e-01 -1.501031070947647095e-01 -1.695121079683303833e-01 -1.327350270003080368e-02 1.515611410140991211e-01
2.224640548229217529e-01 1.681186854839324951e-01 2.497518621385097504e-02 -2.246524095535278320e-01 -2.786346971988677979e-01 2.659890055656433105e-01 -1.530105620622634888e-01 -1.339163333177566528e-01 3.180521428585052490e-01 -7.627452164888381958e-02 -2.251189947128295898e-02 -7.379974424839019775e-02 -2.549349367618560791e-01 2.256386727094650269e-01 -7.781559973955154419e-02 -8.880338072776794434e-02 1.414099931716918945e-01 -2.398905605077743530e-01 -8.714910596609115601e-02 -2.449437826871871948e-01 -5.484594404697418213e-02 1.977550387382507324e-01 2.808454930782318115e-01 1.582017987966537476e-01 -1.833536326885223389e-01 -1.135198306292295456e-02 1.355496048927307129e-01 -1.144229099154472351e-01 -1.924084275960922241e-01 4.854941368103027344e-02 3.927644342184066772e-02 -2.033663690090179443e-01
-1.380667388439178467e-01 1.532106101512908936e-01 2.292817234992980957e-01 -1.325115561485290527e-01 -1.948141902685165405e-01 1.964337974786758423e-01 -1.418408453464508057e-01 2.216000407934188843e-01 2.017133682966232300e-01 -1.456176191568374634e-01 -9.594973921775817871e-02 -1.801364719867706299e-01 -1.955001801252365112e-01 -2.737274765968322754e-02 -2.428813576698303223e-01 -1.126677691936492920e-01 1.599554121494293213e-01 -1.513193361461162567e-02 3.994395583868026733e-02 -8.186188526451587677e-03 -4.453224539756774902e-01 1.098857745528221130e-01 5.160551890730857849e-02 3.077729344367980957e-01 -1.132261604070663452e-01 -9.656097739934921265e-03 1.647512614727020264e-01 -2.988997101783752441e-01 -1.363772433251142502e-02 -9.579941397532820702e-04 1.213454306125640869e-01 -2.186472862958908081e-01
-5.830312892794609070e-02 1.306308358907699585e-01 1.778258755803108215e-02 -1.810029894113540649e-01 -3.274723589420318604e-01 1.088617891073226929e-01 -2.222353219985961914e-01 -4.539893940091133118e-02 3.956179320812225342e-01 -1.940611600875854492e-01 -1.849521994590759277e-01 1.797536946833133698e-02 -1.475972384214401245e-01 -8.376269787549972534e-02 -2.883081734180450439e-01 -5.334306135773658752e-02 -3.617382422089576721e-02 -1.658069342374801636e-01 7.968984544277191162e-02 -2.711934149265289307e-01 -1.264768540859222412e-01 2.186451554298400879e-01 -1.131480187177658081e-01 2.545869946479797363e-01 7.077861111611127853e-03 -2.005314379930496216e-01 2.726082503795623779e-01 6.065962370485067368e-03 -1.429813504219055176e-01 -4.958296194672584534e-03 9.494251757860183716e-02 -1.955362707376480103e-01
5.013009533286094666e-03 2.224263101816177368e-01 7.991706021130084991e-03 -2.937731146812438965e-01 -1.869341433048248291e-01 1.337993294000625610e-01 -6.068966537714004517e-02 2.041187137365341187e-02 4.459928274154663086e-01 -2.364750802516937256e-01 -1.228539645671844482e-01 -4.711868613958358765e-02 -2.251182645559310913e-01 -1.885711401700973511e-01 -2.153988480567932129e-01 -1.476782858371734619e-01 -5.165952071547508240e-02 -2.950424849987030029e-01 -1.808526217937469482e-01 2.581819146871566772e-02 -2.931190431118011475e-01 1.259253025054931641e-01 -1.072321757674217224e-01 4.698240384459495544e-02 -3.396743908524513245e-02 -1.884704679250717163e-01 -2.189294397830963135e-01 1.168181672692298889e-01 -1.349977999925613403e-01 -9.788926690816879272e-02 -8.465977013111114502e-02 -9.381663799285888672e-02
-1.382310539484024048e-01 6.395104527473449707e-02 5.136064887046813965e-01 -1.972773224115371704e-01 -1.121871769428253174e-01 -6.682867649942636490e-03 1.338413804769515991e-01 2.278210036456584930e-02 -9.255337715148925781e-02 8.996040374040603638e-02 -2.084344476461410522e-01 -2.893274426460266113e-01 -6.529282778501510620e-02 -1.596464216709136963e-02 -1.130532920360565186e-01 3.032522276043891907e-02 -2.975660264492034912e-01 -2.520546317100524902e-01 -3.302649259567260742e-01 4.077579826116561890e-02 -9.458194673061370850e-02 1.760811805725097656e-01 -2.735297754406929016e-02 -1.628328859806060791e-01 3.742387518286705017e-02 -8.798681199550628662e-02 -4.300456203054636717e-04 -2.800067663192749023e-01 -8.676843345165252686e-02 2.115643471479415894e-01 1.038550138473510742e-01 -1.866349764168262482e-02
1.752084121108055115e-02 -7.354570925235748291e-02 1.329697668552398682e-01 -1.849072724580764771e-01 6.271591782569885254e-02 -2.067034244537353516e-01 -2.025064378976821899e-01 5.739753693342208862e-02 -1.456884741783142090e-01 -1.841912269592285156e-01 -4.143372774124145508e-01 -2.126570045948028564e-01 -1.978137195110321045e-01 -3.777346611022949219e-01 -2.573824226856231689e-01 -3.713653609156608582e-02 1.794496201910078526e-04 -2.470362931489944458e-01 -1.690847724676132202e-01 -7.338541746139526367e-02 4.896113387076184154e-05 6.900808960199356079e-02 1.515858620405197144e-01 -1.399760097265243530e-01 -7.589360326528549194e-02 1.455025076866149902e-01 -3.423741087317466736e-02 -1.400651484727859497e-01 -2.711951546370983124e-02 2.365982681512832642e-01 -2.872847616672515869e-01 2.563291788101196289e-02
1.072892770171165466e-01 -1.447278857231140137e-01 1.068146079778671265e-01 -1.135428398847579956e-01 1.120413839817047119e-01 8.677570149302482605e-03 -9.589482098817825317e-03 -7.131896167993545532e-02 2.519533038139343262e-01 1.757059544324874878e-01 -2.396496385335922241e-01 -2.562111020088195801e-01 -9.536302089691162109e-02 -2.303191721439361572e-01 -2.546092867851257324e-01 -8.507063984870910645e-02 -1.137109845876693726e-01 -2.859259247779846191e-01 -1.960071772336959839e-01 -2.658664882183074951e-01 4.673949256539344788e-02 4.512267112731933594e-01 -2.205011993646621704e-01 -1.128515824675559998e-01 2.560530323535203934e-03 -6.537459045648574829e-02 8.343957364559173584e-02 -7.973949424922466278e-03 2.400704622268676758e-01 4.010452330112457275e-02 -1.314880605787038803e-02 -1.792938262224197388e-01
4.253140091896057129e-02 -3.598506376147270203e-02 2.135340422391891479e-01 -2.481371015310287476e-01 -7.394750416278839111e-02 7.651495933532714844e-02 -2.770901620388031006e-01 1.685796827077865601e-01 2.924482524394989014e-01 4.787694290280342102e-02 1.175577100366353989e-02 9.311557561159133911e-02 -2.714835703372955322e-01 1.950819343328475952e-01 -3.234935691580176353e-03 -1.598183661699295044e-01 -2.664880752563476562e-01 -2.346671819686889648e-01 -2.082116007804870605e-01 -2.115050703287124634e-02 -1.901729404926300049e-01 -2.784078754484653473e-02 -1.151791438460350037e-01 1.618523299694061279e-01 2.141261696815490723e-01 -2.980486489832401276e-02 3.516724705696105957e-01 -1.456545442342758179e-01 -2.510430514812469482e-01 5.670543015003204346e-02 3.911121562123298645e-02 -1.832621991634368896e-01
4.393784701824188232e-02 3.866410255432128906e-02 -4.066229611635208130e-02 -1.191312149167060852e-01 -1.779581159353256226e-01 1.771860420703887939e-01 -1.502749789506196976e-02 1.836960017681121826e-01 -1.585710793733596802e-01 -3.855845332145690918e-02 -3.783585131168365479e-02 -3.004275076091289520e-02 -3.820225894451141357e-01 -3.327737748622894287e-01 -2.548226341605186462e-02 -2.289173454046249390e-01 -1.744329929351806641e-01 -4.459486529231071472e-02 -1.633901596069335938e-01 -1.880292594432830811e-01 -2.795361578464508057e-01 4.329977184534072876e-02 2.265879511833190918e-01 -7.460837066173553467e-02 -2.428176440298557281e-02 3.368306159973144531e-02 3.610944449901580811e-01 -1.596796885132789612e-02 2.254866510629653931e-01 2.646254003047943115e-01 1.872179210186004639e-01 1.591125726699829102e-01
-3.794381767511367798e-02 -3.014050610363483429e-02 2.352652847766876221e-01 -2.058347910642623901e-01 -2.341370135545730591e-01 -8.134730160236358643e-02 1.771888583898544312e-01 1.253649741411209106e-01 2.588708996772766113e-01 3.154791891574859619e-03 -3.354618549346923828e-01 -3.751441836357116699e-01 -2.691560983657836914e-01 -2.160949558019638062e-01 -1.456543207168579102e-01 1.121629178524017334e-01 -2.952344417572021484e-01 -1.514548510313034058e-01 -1.549228373914957047e-02 1.773644611239433289e-02 -9.294100105762481689e-02 -2.005499899387359619e-01 1.013605967164039612e-01 -2.373865991830825806e-01 -4.017820954322814941e-02 -1.122152060270309448e-01 3.792500868439674377e-02 -2.373747378587722778e-01 5.289564654231071472e-02 4.505672305822372437e-02 1.154178902506828308e-01 4.327300935983657837e-02
-2.611808180809020996e-01 1.840190738439559937e-01 1.404471397399902344e-01 -1.508360821753740311e-02 -1.076165586709976196e-01 7.270736992359161377e-02 2.175066024065017700e-01 1.508301496505737305e-01 1.640034615993499756e-01 6.015141680836677551e-02 2.546317130327224731e-02 -2.506482414901256561e-02 4.602905735373497009e-02 3.135243197903037071e-03 -1.971087157726287842e-01 -3.410833775997161865e-01 -2.418711185455322266e-01 -1.421245038509368896e-01 -1.190939545631408691e-01 -1.078534945845603943e-01 -3.185157477855682373e-01 3.276700079441070557e-01 2.342375665903091431e-01 3.074441477656364441e-02 -1.038343831896781921e-01 1.631422713398933411e-02 2.115340381860733032e-01 -2.057233601808547974e-01 1.114237532019615173e-01 6.628862768411636353e-02 -1.759005486965179443e-01 -2.948149740695953369e-01
-1.022078916430473328e-01 9.249853342771530151e-02 1.840852648019790649e-01 -2.459582090377807617e-01 1.414503157138824463e-01 1.911394298076629639e-01 -4.585080593824386597e-02 -7.436895393766462803e-04 1.162485331296920776e-01 -2.147857397794723511e-01 -5.896520987153053284e-02 -4.166236817836761475e-01 -4.532668888568878174e-01 -2.454046756029129028e-01 -1.060902178287506104e-01 2.475512214004993439e-02 1.070060953497886658e-01 1.288667041808366776e-02 -3.172842264175415039e-01 7.436887174844741821e-02 -2.368891239166259766e-01 -2.147321589291095734e-02 8.268128335475921631e-02 2.542044222354888916e-01 1.061110049486160278e-01 7.202093303203582764e-02 6.620910763740539551e-02 3.004451282322406769e-02 -5.529338866472244263e-02 -7.540617883205413818e-02 -7.132417708635330200e-02 -1.797635704278945923e-01
-1.599102467298507690e-01 -2.265399694442749023e-01 -1.570169478654861450e-01 -9.680718183517456055e-02 1.260250359773635864e-01 -2.306066453456878662e-01 -6.814613938331604004e-02 -1.657153815031051636e-01 2.134741991758346558e-01 -5.678313225507736206e-02 -2.305722534656524658e-01 -2.641921937465667725e-01 -1.186891868710517883e-01 -1.873461008071899414e-01 -4.934615269303321838e-02 5.705561488866806030e-02 -3.451163768768310547e-01 -2.937905788421630859e-01 6.616633385419845581e-03 1.748023089021444321e-03 -3.420346081256866455e-01 7.446056604385375977e-02 1.001346558332443237e-01 -9.821150451898574829e-02 -4.610082134604454041e-02 -1.269519031047821045e-01 2.447652369737625122e-01 -1.676592379808425903e-01 5.687717348337173462e-02 2.219073176383972168e-01 -9.669349342584609985e-02 -2.133629769086837769e-01
-1.054402813315391541e-01 4.192950204014778137e-02 4.450368694961071014e-03 -1.089411377906799316e-01 -3.685268461704254150e-01 2.342784553766250610e-01 3.933423385024070740e-02 1.313680857419967651e-01 4.846954643726348877e-01 -2.615390121936798096e-01 -2.870465219020843506e-01 1.143139787018299103e-02 -2.407845258712768555e-01 -1.752625554800033569e-01 -1.109821200370788574e-01 -6.863954663276672363e-02 -7.832492887973785400e-02 -1.808468699455261230e-01 -1.282808631658554077e-01 1.387722045183181763e-01 -2.336664348840713501e-01 -3.872284665703773499e-02 6.558397412300109863e-02 1.416311562061309814e-01 9.927567839622497559e-02 1.438756138086318970e-01 8.335202932357788086e-02 -7.419627904891967773e-02 -5.602080002427101135e-02 8.690825104713439941e-02 2.057914733886718750e-01 -1.519459187984466553e-01
1.022956222295761108e-01 6.746097654104232788e-02 2.236449569463729858e-01 -2.583729624748229980e-01 -1.279204934835433960e-01 4.862594604492187500e-02 2.473828848451375961e-03 3.943350613117218018e-01 3.947360217571258545e-01 -9.136344492435455322e-02 -2.561108209192752838e-03 2.388428524136543274e-02 -8.056302554905414581e-03 -7.004851102828979492e-02 -1.519497185945510864e-01 -1.996825337409973145e-01 -5.614978820085525513e-02 -1.546317934989929199e-01 -2.808573842048645020e-01 1.029896438121795654e-01 -2.143029719591140747e-01 3.117426633834838867e-01 1.845722645521163940e-01 -6.136278063058853149e-02 1.036750897765159607e-01 -2.075727432966232300e-01 1.252883374691009521e-01 -3.224844858050346375e-02 -7.508853077888488770e-02 4.295183718204498291e-02 -2.893486618995666504e-01 -4.506912827491760254e-02
1.846086382865905762e-01 -1.149409711360931396e-01 9.889072924852371216e-02 -5.318456515669822693e-02 -2.317599765956401825e-02 -1.435471177101135254e-01 -6.499526649713516235e-02 -6.323221325874328613e-02 4.841847345232963562e-02 -2.896710634231567383e-01 -2.858236730098724365e-01 -1.729362607002258301e-01 -2.975344657897949219e-02 -4.346812963485717773e-01 -1.453361213207244873e-01 -2.285232096910476685e-01 1.436629593372344971e-01 -2.544310986995697021e-01 -3.281754553318023682e-01 -1.573453694581985474e-01 -1.647789329290390015e-01 2.684585452079772949e-01 2.253455668687820435e-02 -1.021769642829895020e-02 5.298095941543579102e-02 1.772342622280120850e-01 1.562456339597702026e-01 -1.520433127880096436e-01 -1.471346169710159302e-01 9.841973334550857544e-02 -5.702393245883285999e-04 1.376626491546630859e-01
-2.181080579757690430e-01 8.659458905458450317e-02 7.898050360381603241e-03 7.523190230131149292e-02 -2.992478571832180023e-02 2.553543448448181152e-01 -1.195853352546691895e-01 9.612680226564407349e-02 1.573703140020370483e-01 1.664121747016906738e-01 -1.376478224992752075e-01 -1.026015952229499817e-01 -1.518107205629348755e-01 -3.192247450351715088e-02 -2.647404670715332031e-01 -3.401885032653808594e-01 8.142271637916564941e-02 -7.423203438520431519e-03 -2.134716659784317017e-01 -3.339919820427894592e-02 -2.643806040287017822e-01 5.429110676050186157e-02 2.511298656463623047e-01 1.123011261224746704e-01 -8.519791066646575928e-02 -3.697446584701538086e-01 3.315300941467285156e-01 -2.081092745065689087e-01 6.461924314498901367e-02 1.409891694784164429e-01 -1.585469990968704224e-01 -9.734948724508285522e-02
2.295306473970413208e-01 -2.356970310211181641e-01 9.411496669054031372e-02 3.867405280470848083e-02 -2.138317190110683441e-02 -9.916119277477264404e-02 -4.790951684117317200e-02 8.690568804740905762e-02 2.482967264950275421e-02 -1.719815284013748169e-01 -3.434878885746002197e-01 -1.533722430467605591e-01 -2.951394617557525635e-01 -4.286289215087890625e-01 -2.024668157100677490e-01 -1.042672917246818542e-01 9.331941604614257812e-02 -1.520556211471557617e-01 -2.836908102035522461e-01 -1.470477133989334106e-01 -1.523839384317398071e-01 1.066470891237258911e-01 4.356015473604202271e-02 -7.319118361920118332e-03 1.335766259580850601e-02 1.457379013299942017e-01 1.877481932751834393e-03 -2.715286612510681152e-01 -2.161601781845092773e-01 1.073737069964408875e-01 -1.705554574728012085e-01 1.179169565439224243e-01
-2.077193111181259155e-01 1.366396844387054443e-01 9.445158392190933228e-02 -1.060877740383148193e-01 1.207109540700912476e-02 2.118162363767623901e-01 -4.868409410119056702e-02 5.434507131576538086e-02 3.875210881233215332e-01 3.773415833711624146e-02 2.219684422016143799e-01 6.622063810937106609e-04 -1.047544628381729126e-01 -1.988305598497390747e-01 1.148839760571718216e-02 -8.926140516996383667e-02 -8.648983389139175415e-02 -3.874376416206359863e-01 1.107026264071464539e-01 -1.234354674816131592e-01 -4.482313990592956543e-02 2.500422894954681396e-01 7.933514565229415894e-02 -1.286400109529495239e-01 -9.389098733663558960e-02 1.297778785228729248e-01 7.976562529802322388e-02 -3.863602578639984131e-01 -1.618719100952148438e-01 3.481944203376770020e-01 -7.469976693391799927e-02 3.779909387230873108e-02
2.156781405210494995e-01 6.753764580935239792e-03 1.092062890529632568e-02 -5.898316949605941772e-02 -1.568241566419601440e-01 -1.104346513748168945e-01 -2.538125813007354736e-01 -4.093094915151596069e-02 -7.628540042787790298e-04 -1.074306517839431763e-01 -4.813140332698822021e-01 -2.434545159339904785e-01 -1.299832947552204132e-02 -2.338081449270248413e-01 1.129745692014694214e-02 2.087491378188133240e-02 1.881884336471557617e-01 -3.659090697765350342e-01 -2.092552334070205688e-01 1.049854382872581482e-01 -2.878192663192749023e-01 1.903850585222244263e-01 -4.066222161054611206e-02 1.407178938388824463e-01 -6.013091281056404114e-02 1.120451185852289200e-02 2.128435671329498291e-01 -1.167343109846115112e-01 4.916811361908912659e-03 1.985497772693634033e-01 1.471859365701675415e-01 2.536927349865436554e-02
1.225584894418716431e-01 5.194920301437377930e-02 2.497383654117584229e-01 -2.463728189468383789e-01 -1.822530031204223633e-01 4.221263229846954346e-01 -2.549753896892070770e-02 6.900369375944137573e-02 5.505289509892463684e-02 -2.528102397918701172e-01 -1.801746338605880737e-01 -1.490510702133178711e-01 -8.065100759267807007e-02 -7.804281264543533325e-02 -1.032476797699928284e-01 8.338296413421630859e-02 5.125170946121215820e-02 -1.930825710296630859e-01 -5.204182118177413940e-02 -2.686077356338500977e-01 -3.462523221969604492e-01 1.074581034481525421e-02 5.687418393790721893e-03 3.351570963859558105e-01 -1.310533136129379272e-01 -8.256398886442184448e-02 -7.285675406455993652e-02 -1.227828636765480042e-01 1.359722465276718140e-01 1.635987460613250732e-01 1.786157935857772827e-01 -1.479704678058624268e-01
-1.342063248157501221e-01 6.356555968523025513e-02 1.447122842073440552e-01 -1.081334799528121948e-01 -1.182187572121620178e-01 2.311692535877227783e-01 -2.489139586687088013e-01 3.807382583618164062e-01 1.950354725122451782e-01 -2.466031014919281006e-01 -1.881188154220581055e-01 -3.334942758083343506e-01 -5.584213882684707642e-02 -1.186532452702522278e-01 -1.235400885343551636e-01 -6.325255334377288818e-02 -3.961732145398855209e-04 -2.544373087584972382e-02 -1.657790737226605415e-03 -1.056407466530799866e-01 -1.534004360437393188e-01 1.361287087202072144e-01 -7.239780575037002563e-02 3.561463579535484314e-02 -3.135920464992523193e-01 -3.468282222747802734e-01 1.557690948247909546e-01 -2.115062326192855835e-01 9.134136140346527100e-02 -1.663484126329421997e-01 -9.144353680312633514e-03 -7.035486400127410889e-02
3.055653274059295654e-01 -7.413068413734436035e-02 4.124375581741333008e-01 -2.480426281690597534e-01 -1.734564751386642456e-01 2.144339121878147125e-02 -2.664646804332733154e-01 1.473577767610549927e-01 5.582405999302864075e-02 6.933332234621047974e-02 7.339046150445938110e-02 -2.218127623200416565e-02 -1.952852457761764526e-01 -1.297456473112106323e-01 4.750501364469528198e-02 1.736005991697311401e-01 -2.156673222780227661e-01 -3.228920698165893555e-02 -2.016733735799789429e-01 -1.397207565605640411e-02 -7.443127036094665527e-02 2.137434184551239014e-01 -1.147658899426460266e-01 -2.034495025873184204e-02 -3.123758435249328613e-01 2.025773972272872925e-01 2.133746296167373657e-01 1.637104339897632599e-02 -1.240769550204277039e-01 1.531967520713806152e-01 2.761024981737136841e-02 -2.603858709335327148e-01
-7.352656126022338867e-02 -1.212164834141731262e-01 6.417270749807357788e-02 -1.218932941555976868e-01 -2.096465528011322021e-01 4.697788953781127930e-01 -2.198522984981536865e-01 1.370289027690887451e-01 2.063839137554168701e-01 -6.661935150623321533e-02 -1.565846651792526245e-01 -2.508840560913085938e-01 -2.062416374683380127e-01 4.136901721358299255e-02 -3.760601207613945007e-02 -8.998061716556549072e-02 7.981260120868682861e-02 -2.495793104171752930e-01 -4.741390421986579895e-02 8.222369477152824402e-03 -2.486352771520614624e-01 3.120537400245666504e-01 7.178690284490585327e-02 1.709818691015243530e-01 -2.710934914648532867e-02 5.654140561819076538e-02 8.181051164865493774e-02 1.496170908212661743e-01 -1.022672504186630249e-01 3.044404648244380951e-02 1.257103979587554932e-01 -3.408185541629791260e-01
1.470807492733001709e-01 -3.502312675118446350e-02 -1.076638773083686829e-01 4.921348020434379578e-02 -3.252991437911987305e-01 -4.831646569073200226e-03 -1.429093033075332642e-01 -2.000096440315246582e-01 3.066868782043457031e-01 2.235019952058792114e-01 -9.547767043113708496e-02 -2.468417137861251831e-01 -2.569172531366348267e-03 -1.488096565008163452e-01 -3.300055265426635742e-01 -4.760289192199707031e-02 -3.073236048221588135e-01 5.399762839078903198e-02 -1.921230554580688477e-01 -2.797311544418334961e-01 -1.219547986984252930e-01 3.864052593708038330e-01 -7.765928283333778381e-03 -5.787257105112075806e-02 -1.606483161449432373e-01 5.198921635746955872e-02 4.279890283942222595e-02 -1.750643253326416016e-01 8.779177814722061157e-02 2.548245713114738464e-02 4.151651170104742050e-03 2.238728484371677041e-04
-6.372223794460296631e-02 1.671728789806365967e-01 9.831117093563079834e-02 -5.913484469056129456e-02 1.326312124729156494e-01 2.046642005443572998e-01 1.460292637348175049e-01 2.001945823431015015e-01 2.241377253085374832e-03 -1.526962667703628540e-01 -2.734310925006866455e-01 -3.009675741195678711e-01 -5.416490435600280762e-01 -1.841959357261657715e-01 -1.323483884334564209e-01 -7.498007267713546753e-02 -1.389662176370620728e-01 -1.998297125101089478e-01 -3.390954807400703430e-02 -1.233086064457893372e-01 5.776229500770568848e-02 1.269281953573226929e-01 -8.079744293354451656e-04 1.256255060434341431e-01 1.520775556564331055e-01 -8.716824464499950409e-03 1.193027794361114502e-01 -1.030745357275009155e-01 -1.914672255516052246e-01 -2.420820593833923340e-01 3.362207906320691109e-03 -2.016651183366775513e-01
1.986822783946990967e-01 2.748040556907653809e-01 2.064086347818374634e-01 -2.458380907773971558e-01 -1.765824556350708008e-01 -6.824098527431488037e-02 1.129645556211471558e-01 2.029678374528884888e-01 3.022354841232299805e-01 -2.384606003761291504e-01 -3.719430044293403625e-02 1.245909109711647034e-01 -4.247662797570228577e-02 -8.988896757364273071e-02 -6.264581531286239624e-02 -1.486525535583496094e-01 -1.379668861627578735e-01 -3.033212721347808838e-01 -2.668344676494598389e-01 -9.560659527778625488e-02 -3.508530855178833008e-01 8.786016702651977539e-02 2.385735809803009033e-01 1.032635197043418884e-01 -1.083048358559608459e-01 -2.177271842956542969e-01 3.136804327368736267e-02 -3.267323225736618042e-02 5.054959096014499664e-03 8.504605293273925781e-02 -7.323024421930313110e-02 -1.660243570804595947e-01
-1.030779704451560974e-01 -2.679842412471771240e-01 -1.607114635407924652e-02 -5.266508087515830994e-02 7.429777085781097412e-02 1.052513793110847473e-01 -3.300652280449867249e-02 -5.692709982395172119e-02 4.812908172607421875e-02 -1.112540289759635925e-01 -2.982424795627593994e-01 -4.461393952369689941e-01 -2.606740295886993408e-01 -7.288376986980438232e-02 -2.377866059541702271e-01 9.740872681140899658e-02 -1.851508766412734985e-01 -1.195694133639335632e-01 5.751341581344604492e-02 2.679330855607986450e-02 -3.099468350410461426e-01 1.804330199956893921e-01 1.338414996862411499e-01 3.646170720458030701e-02 -8.340474963188171387e-02 -1.628213077783584595e-01 1.973566263914108276e-01 -3.523709475994110107e-01 -8.987539261579513550e-02 2.504649758338928223e-02 -1.889696717262268066e-01 1.007809787988662720e-01
2.284296452999114990e-01 1.101533919572830200e-01 3.391833305358886719e-01 8.015350997447967529e-02 -1.268117874860763550e-02 2.451184988021850586e-01 -2.327928692102432251e-01 -2.747216522693634033e-01 -6.928823888301849365e-02 4.225448146462440491e-02 -1.798879206180572510e-01 -9.312915802001953125e-02 -1.575860977172851562e-01 9.088793396949768066e-02 -1.185965836048126221e-01 -4.703500308096408844e-03 -3.009565919637680054e-02 -8.764745667576789856e-03 -2.372930347919464111e-01 -2.234559059143066406e-01 -1.786481142044067383e-01 3.329250812530517578e-01 1.063568368554115295e-01 1.586611121892929077e-01 -2.190251275897026062e-02 -2.800374329090118408e-01 6.635996513068675995e-03 5.384350195527076721e-03 -4.619455337524414062e-02 3.865545392036437988e-01 6.149344518780708313e-02 9.344279766082763672e-02
-1.619657576084136963e-01 6.559998542070388794e-02 3.216647356748580933e-02 -2.767450511455535889e-01 -2.077608853578567505e-01 4.221920296549797058e-02 -4.692157264798879623e-03 1.707457304000854492e-01 2.123244553804397583e-01 -2.752665989100933075e-02 -1.052689403295516968e-01 9.870193898677825928e-02 -1.237911432981491089e-01 5.483997613191604614e-02 -1.994194388389587402e-01 -8.567234501242637634e-03 -4.037018120288848877e-01 1.297973655164241791e-02 -2.851932942867279053e-01 -2.444202750921249390e-01 -3.646812960505485535e-02 1.689266711473464966e-01 -2.762733399868011475e-01 -2.540363185107707977e-02 -8.683649450540542603e-02 -1.234896183013916016e-01 2.792968451976776123e-01 -1.409976035356521606e-01 -1.358753442764282227e-01 2.679800093173980713e-01 -2.658516764640808105e-01 1.391718443483114243e-02
-3.833581879734992981e-02 2.552963197231292725e-01 9.510087221860885620e-02 -1.661925613880157471e-01 -8.831344544887542725e-02 -1.809698902070522308e-02 -5.066472105681896210e-03 1.246110796928405762e-01 4.558551311492919922e-01 -2.079465836286544800e-01 -1.070600748062133789e-01 -5.263766273856163025e-02 -6.642311811447143555e-02 -1.159858256578445435e-01 -1.005689576268196106e-01 -8.963599056005477905e-02 -2.506093084812164307e-01 -1.185607388615608215e-01 -4.923800751566886902e-02 -1.111620515584945679e-01 -3.919298946857452393e-01 2.569775283336639404e-02 9.751367568969726562e-02 2.905911207199096680e-02 -7.580872625112533569e-02 -3.856810629367828369e-01 7.451845798641443253e-03 2.210439294576644897e-01 -1.114326715469360352e-01 1.508968919515609741e-01 -6.321675330400466919e-02 -2.699181139469146729e-01
-1.804263740777969360e-01 -7.581231743097305298e-02 1.959221363067626953e-01 5.375911667943000793e-02 1.502163112163543701e-01 -1.075884606689214706e-02 -9.227612614631652832e-02 3.035541176795959473e-01 3.507378399372100830e-01 1.859650015830993652e-01 9.519599378108978271e-02 -1.819675229489803314e-02 -3.888612091541290283e-01 -1.184196323156356812e-01 -4.055454730987548828e-01 -2.975095249712467194e-02 -7.681502401828765869e-02 -7.392001897096633911e-02 -1.031538993120193481e-01 -1.183510348200798035e-01 -1.396499872207641602e-01 -2.602095715701580048e-02 5.892507731914520264e-03 1.010384559631347656e-01 -8.919017016887664795e-02 -2.202632464468479156e-02 4.002004861831665039e-02 4.666185006499290466e-02 2.802436351776123047e-01 3.588119149208068848e-01 -4.126900061964988708e-02 -1.089079007506370544e-01
1.613277345895767212e-01 2.001607716083526611e-01 3.634941577911376953e-02 -2.046064883470535278e-01 -1.911518126726150513e-01 1.245017396286129951e-03 7.728670537471771240e-02 1.944956928491592407e-01 5.188142061233520508e-01 -2.360596209764480591e-01 -3.461770713329315186e-01 -6.935376208275556564e-03 -1.212531775236129761e-01 -2.596098780632019043e-01 -1.241525337100028992e-01 -4.556207358837127686e-02 -1.483031809329986572e-01 -1.257653534412384033e-01 -1.506257951259613037e-01 1.337925046682357788e-01 -2.184660136699676514e-01 8.640129119157791138e-02 -1.049543265253305435e-03 1.991742402315139771e-01 9.177199751138687134e-02 -7.926241308450698853e-02 1.753906756639480591e-01 -4.652782902121543884e-02 7.441105693578720093e-02 7.720080018043518066e-02 -1.792035102844238281e-01 3.882899135351181030e-02
4.376997798681259155e-02 1.053437516093254089e-01 1.652505695819854736e-01 -2.188785225152969360e-01 -3.223214745521545410e-01 2.769823186099529266e-02 2.654920145869255066e-02 7.672199606895446777e-02 1.471902728080749512e-01 -1.692382097244262695e-01 -3.882442116737365723e-01 -2.342000417411327362e-02 -2.302951663732528687e-01 -1.811539530754089355e-01 -3.435533866286277771e-02 -2.078883051872253418e-01 1.396472752094268799e-01 -3.411401212215423584e-01 1.098393201828002930e-01 1.687616407871246338e-01 -2.405029535293579102e-01 1.320445686578750610e-01 1.078857183456420898e-01 -2.714081667363643646e-02 -3.193768262863159180e-01 -4.571543261408805847e-02 1.856393218040466309e-01 -3.088140860199928284e-02 -8.574179559946060181e-02 1.608462184667587280e-01 1.547672748565673828e-01 -8.901137858629226685e-02
-2.137798666954040527e-01 -5.620452761650085449e-02 2.266778051853179932e-01 -1.706936061382293701e-01 -1.130332052707672119e-01 -1.377638429403305054e-01 -1.324870139360427856e-01 1.465748399496078491e-01 7.988388836383819580e-02 -2.554918825626373291e-01 -3.424073010683059692e-02 -2.842461764812469482e-01 -2.438787519931793213e-01 1.257322281599044800e-01 -7.734953891485929489e-03 -1.235822215676307678e-01 -2.283821254968643188e-01 -3.390134572982788086e-01 -2.425095997750759125e-02 2.389248460531234741e-02 -3.364780545234680176e-01 -1.552704162895679474e-02 2.143505513668060303e-01 2.969588935375213623e-01 -2.410082370042800903e-01 2.069661319255828857e-01 4.504388570785522461e-02 1.146005233749747276e-03 1.262898743152618408e-01 1.017587110400199890e-01 1.019973605871200562e-01 -9.473907761275768280e-03
1.500781178474426270e-01 -1.668680608272552490e-01 3.921330720186233521e-02 -1.156514212489128113e-01 2.636715024709701538e-02 1.262993365526199341e-01 -1.143773868680000305e-01 3.193180263042449951e-02 3.041712343692779541e-01 -4.428369924426078796e-02 -1.503772884607315063e-01 -3.015275597572326660e-01 1.215236857533454895e-01 -9.473720937967300415e-02 -1.944893747568130493e-01 -3.745771944522857666e-01 -1.824422627687454224e-01 -3.762231767177581787e-01 2.107637003064155579e-03 -5.284338817000389099e-02 -2.169027179479598999e-01 2.162872552871704102e-01 4.694687575101852417e-02 -1.526076346635818481e-01 -3.820755053311586380e-03 -1.799462884664535522e-01 -1.335540711879730225e-01 -1.487811207771301270e-01 2.055685520172119141e-01 1.202630698680877686e-01 -1.103486418724060059e-01 -2.363628298044204712e-01
-1.776013523340225220e-01 -1.690862514078617096e-02 2.416096329689025879e-01 2.687230892479419708e-02 -1.715701818466186523e-01 1.905914954841136932e-02 -3.451759219169616699e-01 2.608775161206722260e-02 2.952290177345275879e-01 -1.022313907742500305e-01 2.824375331401824951e-01 1.731652319431304932e-01 -3.299401402473449707e-01 5.867896229028701782e-02 -2.557056546211242676e-01 8.564278483390808105e-02 -1.625856757164001465e-01 -1.950089782476425171e-01 -1.222959831357002258e-01 1.476801633834838867e-01 -1.039262786507606506e-01 9.455967694520950317e-02 1.127246171236038208e-01 8.463403582572937012e-02 -1.056967526674270630e-01 8.290582150220870972e-02 3.276545703411102295e-01 -1.317284554243087769e-01 -1.786922216415405273e-01 1.526287496089935303e-01 -1.416080631315708160e-02 -1.674308329820632935e-01
2.132702767848968506e-01 2.244065701961517334e-01 8.829613216221332550e-03 9.411690384149551392e-02 1.473084688186645508e-01 -3.504616394639015198e-02 1.030636057257652283e-01 -3.482575714588165283e-02 -3.555987402796745300e-02 -2.172192335128784180e-01 -2.481184303760528564e-01 -2.520929872989654541e-01 -3.981236219406127930e-01 -1.214498803019523621e-01 1.148734912276268005e-01 -9.155151993036270142e-02 -1.704585701227188110e-01 -6.150065362453460693e-02 -1.704324036836624146e-01 -8.479283750057220459e-02 -2.767343819141387939e-01 2.025606632232666016e-01 -9.975989162921905518e-02 -1.101141199469566345e-01 5.759911984205245972e-02 -1.574869304895401001e-01 7.848883420228958130e-02 -5.987886711955070496e-02 1.128210723400115967e-01 3.493730127811431885e-01 -3.194404244422912598e-01 9.275139868259429932e-02
1.622495055198669434e-01 -1.076439544558525085e-01 -6.844807416200637817e-02 -1.773878335952758789e-01 -2.032296955585479736e-01 -1.776424348354339600e-01 -4.614243283867835999e-02 1.513367444276809692e-01 3.572750687599182129e-01 -5.034091696143150330e-02 -1.110266223549842834e-01 -2.873097173869609833e-02 -2.871816977858543396e-02 -2.553451955318450928e-01 3.855660930275917053e-02 -5.070640519261360168e-02 -6.487872451543807983e-02 -2.840298116207122803e-01 -2.159092426300048828e-01 -8.349037915468215942e-02 -3.619671165943145752e-01 5.180055648088455200e-02 2.365033626556396484e-01 -9.975089132785797119e-02 -2.157321423292160034e-01 -3.422628641128540039e-01 1.273196190595626831e-01 -2.942920289933681488e-02 4.821655154228210449e-02 2.351970374584197998e-01 -1.880884319543838501e-01 5.283967033028602600e-02
1.203198879957199097e-01 1.031167730689048767e-01 2.494560182094573975e-01 7.276731729507446289e-02 -1.837633401155471802e-01 -1.508331149816513062e-01 -1.035288050770759583e-01 -9.283474832773208618e-02 3.205925822257995605e-01 -7.943037152290344238e-02 -2.160304337739944458e-01 1.674690544605255127e-01 -3.036698997020721436e-01 1.676374971866607666e-01 6.304453313350677490e-02 -1.339889913797378540e-01 -2.388078719377517700e-03 -3.167666494846343994e-01 -3.249029815196990967e-02 -2.560012042522430420e-01 -4.691757857799530029e-01 1.275498070754110813e-03 8.252976834774017334e-02 6.637585908174514771e-02 -6.406958401203155518e-02 3.796247020363807678e-02 1.726522296667098999e-01 -9.034167975187301636e-02 8.579853177070617676e-02 1.005796492099761963e-01 9.313297271728515625e-02 -1.936750560998916626e-01
-8.910472691059112549e-02 8.581414818763732910e-02 2.793907821178436279e-01 -2.189774662256240845e-01 -1.133566796779632568e-01 5.656761303544044495e-02 1.184337213635444641e-01 2.192665040493011475e-01 3.765746057033538818e-01 2.114804647862911224e-02 -7.798925042152404785e-02 -2.220734953880310059e-01 7.404646277427673340e-02 -4.030992090702056885e-01 -1.868525147438049316e-01 -1.356671750545501709e-01 -1.724595278501510620e-01 -2.553153932094573975e-01 6.813473254442214966e-02 -9.123387932777404785e-02 -1.044434607028961182e-01 -1.736591011285781860e-02 -3.672829642891883850e-02 3.457694947719573975e-01 -1.091545149683952332e-01 -2.916558459401130676e-02 -7.363704591989517212e-02 -1.051933467388153076e-01 -1.437093615531921387e-01 2.663784921169281006e-01 -2.411317639052867889e-02 -1.147186849266290665e-02
3.319864347577095032e-02 1.786426454782485962e-01 9.223642945289611816e-02 2.019690722227096558e-02 1.437060981988906860e-01 -2.092579379677772522e-02 -1.969905346632003784e-01 -6.364947557449340820e-02 3.393990993499755859e-01 -3.390418291091918945e-01 9.735826402902603149e-03 -2.865869104862213135e-01 -3.185809552669525146e-01 -1.197796836495399475e-01 -3.121089637279510498e-01 -8.057070523500442505e-02 8.236162364482879639e-03 3.101508505642414093e-02 -5.955304205417633057e-02 -9.709431231021881104e-02 1.347775105386972427e-02 3.568379208445549011e-03 -8.714724332094192505e-02 -3.382517397403717041e-02 2.956393174827098846e-02 2.303228341042995453e-02 3.413762450218200684e-01 -1.791382580995559692e-01 -2.008810639381408691e-01 3.126448988914489746e-01 2.238156050443649292e-01 -2.911969460546970367e-02
-4.173172637820243835e-02 6.546986754983663559e-03 7.316881418228149414e-02 -3.377165272831916809e-02 2.656206786632537842e-01 -3.759689629077911377e-02 -3.345284759998321533e-01 -9.528704732656478882e-02 2.514014244079589844e-01 1.800482906401157379e-02 -1.757366061210632324e-01 -7.348424941301345825e-02 -2.884483337402343750e-01 -2.334618121385574341e-01 2.707610651850700378e-02 9.572190791368484497e-02 -2.050708383321762085e-01 8.567062020301818848e-02 -2.870168983936309814e-01 -1.338256150484085083e-01 6.456431001424789429e-03 8.902709931135177612e-02 3.627778962254524231e-02 1.918053627014160156e-01 -4.961315542459487915e-02 2.327119727851822972e-04 2.680879831314086914e-01 -4.959158599376678467e-01 -5.277390405535697937e-02 1.060216426849365234e-01 -7.337682694196701050e-02 -1.261834353208541870e-01
1.990717500448226929e-01 -3.306946754455566406e-01 -8.467281609773635864e-02 -4.636079445481300354e-02 1.151546835899353027e-01 -5.429706722497940063e-02 -2.597677111625671387e-01 7.977737486362457275e-02 1.131973266601562500e-01 8.074023760855197906e-03 -3.972952663898468018e-01 -2.672002315521240234e-01 -1.678232401609420776e-01 -3.568009138107299805e-01 -2.283980548381805420e-01 -1.832862794399261475e-01 1.644684560596942902e-02 -1.247191056609153748e-01 -1.758743673563003540e-01 -4.226171597838401794e-02 -1.202055290341377258e-01 2.560708820819854736e-01 -5.345514416694641113e-02 -1.651208288967609406e-02 7.572373747825622559e-02 1.017912700772285461e-01 5.948738008737564087e-02 -2.001706361770629883e-01 -2.259197533130645752e-01 1.054283231496810913e-01 -1.179624795913696289e-01 -2.869391441345214844e-02
6.738328188657760620e-02 8.325928449630737305e-02 1.333644986152648926e-01 -2.343533933162689209e-01 -1.925870776176452637e-01 3.700349628925323486e-01 -1.490544378757476807e-01 4.105893522500991821e-02 2.626870870590209961e-01 -1.314048320055007935e-01 -1.994704157114028931e-01 -1.416171789169311523e-01 -1.644874736666679382e-02 -1.667020767927169800e-01 -2.350988239049911499e-01 -6.398104876279830933e-02 1.615202575922012329e-01 -2.279412448406219482e-01 -7.166231423616409302e-02 -2.617287039756774902e-01 -1.845642328262329102e-01 1.451080888509750366e-01 1.826744526624679565e-02 2.136683166027069092e-01 1.309128999710083008e-01 -1.539427936077117920e-01 1.383541375398635864e-01 9.303093701601028442e-02 -7.509536296129226685e-02 1.406236439943313599e-01 1.070707663893699646e-01 -3.550450801849365234e-01
-1.637241803109645844e-02 2.476655095815658569e-01 1.647133827209472656e-01 -3.288302421569824219e-01 1.375321745872497559e-01 -8.576940000057220459e-02 -1.296081542968750000e-01 1.013873219490051270e-01 1.540650725364685059e-01 -1.341121792793273926e-01 -2.813639938831329346e-01 -3.947628140449523926e-01 -1.506361514329910278e-01 -2.824599146842956543e-01 5.374406930059194565e-03 -1.521749794483184814e-01 5.229296162724494934e-03 -8.594632148742675781e-02 6.725343316793441772e-02 1.449741572141647339e-01 -5.741465464234352112e-02 1.122612580657005310e-01 -1.250152140855789185e-01 1.782272942364215851e-02 1.601108349859714508e-02 3.191528143361210823e-03 2.211674153804779053e-01 -4.407905638217926025e-01 2.880042232573032379e-02 -8.616260439157485962e-02 8.742372691631317139e-02 1.523942798376083374e-01
1.840265542268753052e-01 -1.686355620622634888e-01 2.703591585159301758e-01 2.422738820314407349e-01 -6.839466840028762817e-02 1.218914836645126343e-01 -3.389294445514678955e-01 1.110956519842147827e-01 -2.096180431544780731e-02 2.417889535427093506e-01 -2.464644163846969604e-01 -1.786601096391677856e-01 -4.082714766263961792e-02 -7.469972968101501465e-02 -2.026648372411727905e-01 1.101083401590585709e-02 -1.278388351202011108e-01 -3.152087330818176270e-01 -6.766016036272048950e-02 -1.460957527160644531e-01 -1.340356171131134033e-01 2.346356213092803955e-01 -1.435861140489578247e-01 7.488777488470077515e-02 -3.262925446033477783e-01 3.983234986662864685e-02 1.633860766887664795e-01 -9.739374369382858276e-02 -7.438115775585174561e-02 1.884641647338867188e-01 4.129424318671226501e-02 -1.768953055143356323e-01
-1.871453039348125458e-02 1.149742379784584045e-01 -4.589393362402915955e-02 2.880550175905227661e-02 9.146722406148910522e-02 -5.856881383806467056e-03 6.374022364616394043e-02 -5.490404088050127029e-03 2.386968433856964111e-01 -4.183003008365631104e-01 -2.360413372516632080e-01 -3.114033043384552002e-01 -6.891943514347076416e-02 1.283288467675447464e-02 -1.092422604560852051e-01 4.891499504446983337e-02 -2.098319977521896362e-01 9.815094619989395142e-02 -2.997730299830436707e-02 -3.495135158300399780e-02 -1.623034328222274780e-01 3.489248156547546387e-01 1.346559822559356689e-01 -7.936721295118331909e-02 1.481872051954269409e-01 -1.027444228529930115e-01 1.167390793561935425e-01 -3.016216456890106201e-01 -2.638512989506125450e-03 4.210963845252990723e-01 -1.555700302124023438e-01 -1.284727361053228378e-02
9.058097749948501587e-02 -2.910096943378448486e-02 1.633317917585372925e-01 -2.294634729623794556e-01 -1.076871827244758606e-01 1.561595797538757324e-01 -9.828782826662063599e-02 -3.138782829046249390e-02 2.986346781253814697e-01 -2.544362246990203857e-01 -2.201551347970962524e-01 1.170619577169418335e-01 -3.657376170158386230e-01 2.150058895349502563e-01 7.329396903514862061e-02 -7.666096836328506470e-02 2.235737256705760956e-02 -2.267163991928100586e-01 -5.252247303724288940e-02 -2.576368451118469238e-01 -4.090456366539001465e-01 9.053081274032592773e-02 -6.060440093278884888e-02 1.206469833850860596e-01 -1.669683307409286499e-01 -1.481793355196714401e-02 1.798379868268966675e-01 7.716891169548034668e-02 -9.613920934498310089e-03 -1.371271163225173950e-01 1.804214864969253540e-01 -1.582263410091400146e-01
-7.457537204027175903e-02 1.246109679341316223e-01 -3.054107539355754852e-02 4.019226133823394775e-02 3.320530056953430176e-01 -7.683513313531875610e-02 -3.277063369750976562e-01 -1.109706014394760132e-01 4.192448854446411133e-01 -2.754784822463989258e-01 2.735261246562004089e-02 -1.757692545652389526e-01 -4.225238859653472900e-01 -1.429363638162612915e-01 -1.460209190845489502e-01 2.201917394995689392e-02 -1.689103245735168457e-01 -4.243148118257522583e-02 -7.426027953624725342e-02 -2.682892791926860809e-02 -5.515312403440475464e-02 1.107516586780548096e-01 -1.799256801605224609e-01 -8.243278414011001587e-02 -1.763639152050018311e-01 -3.376294672489166260e-02 1.455831825733184814e-01 -1.956216096878051758e-01 7.706087827682495117e-02 1.557695865631103516e-01 1.445206254720687866e-01 -5.093941837549209595e-02
2.379338741302490234e-01 -8.488035947084426880e-02 3.392757475376129150e-01 -5.107501521706581116e-02 1.313094794750213623e-01 -3.469270095229148865e-02 -4.572114720940589905e-02 -6.988922506570816040e-02 4.011864960193634033e-01 -3.612341731786727905e-02 7.405502349138259888e-02 -1.214116588234901428e-01 -7.311650365591049194e-02 -8.629173040390014648e-02 -1.467275917530059814e-01 -2.308277934789657593e-01 -2.166724056005477905e-01 -2.917625308036804199e-01 1.809585466980934143e-02 1.521911285817623138e-02 -3.834595158696174622e-02 8.256484568119049072e-02 3.203151226043701172e-01 7.272470975294709206e-04 -7.467941194772720337e-02 -1.882106959819793701e-01 1.078673228621482849e-01 1.339628593996167183e-03 -1.349411904811859131e-01 2.410949617624282837e-01 -2.946426272392272949e-01 -2.522966563701629639e-01
8.583283424377441406e-02 5.651193112134933472e-02 1.910361051559448242e-01 -1.148572713136672974e-01 -2.148409634828567505e-01 2.695459425449371338e-01 6.066808477044105530e-02 1.974243670701980591e-01 -5.910643190145492554e-02 7.662902586162090302e-03 -2.070532888174057007e-01 -4.240978062152862549e-01 -2.315208166837692261e-01 -7.610329426825046539e-03 8.321253955364227295e-02 3.949546441435813904e-02 -1.362189650535583496e-01 -4.436156898736953735e-02 -2.808175683021545410e-01 -1.061157211661338806e-01 3.473097458481788635e-04 2.093149423599243164e-01 -1.548355817794799805e-01 -2.364897541701793671e-02 -3.310720026493072510e-01 1.959774494171142578e-01 2.417084574699401855e-02 -1.736875325441360474e-01 -1.249944865703582764e-01 -9.987412393093109131e-02 -2.408695518970489502e-01 -2.201911807060241699e-01
-4.911644756793975830e-02 1.722642034292221069e-01 3.642233312129974365e-01 -3.769166022539138794e-02 -7.741203159093856812e-02 -7.113117724657058716e-02 1.581960171461105347e-02 5.366779863834381104e-03 2.329080253839492798e-01 -2.057931423187255859e-01 8.187690377235412598e-02 -2.139004319906234741e-01 -1.584191620349884033e-01 1.601585894823074341e-01 -1.228108778595924377e-01 -1.896369308233261108e-01 -2.480796128511428833e-01 -3.287251889705657959e-01 -4.375224933028221130e-02 1.765691488981246948e-01 -3.380010426044464111e-01 5.165774002671241760e-02 1.992210149765014648e-01 3.604643344879150391e-01 -1.555397510528564453e-01 1.489140242338180542e-01 1.997912302613258362e-03 -4.748850688338279724e-02 -4.122049733996391296e-02 1.674516350030899048e-01 6.369110196828842163e-02 -1.189439906738698483e-03
2.014850974082946777e-01 -1.911366283893585205e-01 1.797872930765151978e-01 4.218442365527153015e-02 7.949484139680862427e-02 6.471110135316848755e-02 4.358745738863945007e-02 -1.910634487867355347e-01 1.969634145498275757e-01 2.040477702394127846e-03 -2.995294891297817230e-02 -3.114221692085266113e-01 1.992196589708328247e-02 -1.426716297864913940e-01 -1.177089288830757141e-01 1.400187313556671143e-01 3.862285520881414413e-03 -3.710871338844299316e-01 -1.144424006342887878e-01 -1.649358719587326050e-01 1.318012084811925888e-02 5.577484369277954102e-01 4.433019831776618958e-02 -3.392393887042999268e-02 -8.257730305194854736e-02 -1.447795033454895020e-01 2.473724633455276489e-01 -1.398129463195800781e-01 1.936168521642684937e-01 1.011440008878707886e-01 -1.534849684685468674e-02 -9.715561755001544952e-03
7.968248426914215088e-02 -2.821123041212558746e-02 1.924309432506561279e-01 1.740212738513946533e-02 1.860767751932144165e-01 -1.016033217310905457e-01 1.537850685417652130e-02 1.906957030296325684e-01 1.695175468921661377e-01 2.174952477216720581e-01 -3.634499311447143555e-01 -2.991546690464019775e-01 -7.826775312423706055e-02 -1.324113756418228149e-01 -1.241576448082923889e-01 -1.137072592973709106e-02 -2.368510141968727112e-02 -2.681282758712768555e-01 -1.972106993198394775e-01 -6.351516395807266235e-02 -1.219640672206878662e-01 3.011993467807769775e-01 1.421021819114685059e-01 9.911728650331497192e-02 -8.822067826986312866e-02 1.727631129324436188e-02 3.502782285213470459e-01 -3.182253241539001465e-01 1.703521758317947388e-01 6.754045840352773666e-03 -7.736078649759292603e-02 1.380336731672286987e-01
4.888721928000450134e-02 2.160179316997528076e-01 3.094857037067413330e-01 -1.066010743379592896e-01 -2.611042261123657227e-01 6.769648939371109009e-02 -6.775104440748691559e-03 4.212670028209686279e-02 4.400466084480285645e-01 -1.933177262544631958e-01 1.427196804434061050e-02 -2.418345808982849121e-01 -2.574928998947143555e-01 -1.870489418506622314e-01 -2.850594930350780487e-02 -7.821975648403167725e-02 1.936355382204055786e-01 7.215074449777603149e-02 8.010773360729217529e-02 -1.839585453271865845e-01 -3.509134054183959961e-01 -1.471276283264160156e-01 -1.481748372316360474e-02 1.283357888460159302e-01 7.437458261847496033e-03 -4.465900361537933350e-02 -8.754395693540573120e-02 -2.995936572551727295e-01 1.539003551006317139e-01 4.225571081042289734e-02 3.732666745781898499e-02 2.306880988180637360e-02
2.536088526248931885e-01 1.348102986812591553e-01 2.226779609918594360e-01 -1.277274191379547119e-01 -1.333316862583160400e-01 -4.912721365690231323e-02 5.574692413210868835e-02 3.208472952246665955e-02 2.315699160099029541e-01 -9.673674590885639191e-03 -4.152666032314300537e-02 -2.282830774784088135e-01 -4.235787317156791687e-02 -2.466441541910171509e-01 2.127564549446105957e-01 2.436806410551071167e-01 -2.241747975349426270e-01 -3.959561884403228760e-02 -2.955317497253417969e-01 -7.586769759654998779e-02 -1.413118932396173477e-02 3.452513217926025391e-01 -2.039234340190887451e-01 -6.484965980052947998e-02 -2.323672920465469360e-01 4.496649280190467834e-02 2.111271917819976807e-01 -8.475021272897720337e-02 -2.046214416623115540e-02 3.925291448831558228e-02 5.189236998558044434e-02 -3.604446947574615479e-01
1.122965738177299500e-01 -2.363980114459991455e-01 1.172678470611572266e-01 -1.948849111795425415e-01 -3.917130529880523682e-01 -1.094023976475000381e-02 -7.497771829366683960e-02 8.208236843347549438e-02 -3.635218739509582520e-02 -1.445931643247604370e-01 -1.909995526075363159e-01 -1.214235462248325348e-02 -3.792474567890167236e-01 -2.104711383581161499e-01 9.609723091125488281e-02 -6.113672628998756409e-02 -3.717743232846260071e-02 -2.039601206779479980e-01 -1.885802596807479858e-01 -1.798277497291564941e-01 -3.511055186390876770e-02 3.866850212216377258e-02 2.734231948852539062e-01 3.841471299529075623e-02 6.178134307265281677e-02 -1.315258443355560303e-01 2.008710950613021851e-01 -2.246332913637161255e-01 3.330537080764770508e-01 1.488232761621475220e-01 1.373541206121444702e-01 1.373711321502923965e-02
6.020005419850349426e-02 2.074789702892303467e-01 -5.424167215824127197e-02 1.164813116192817688e-01 4.637828096747398376e-03 8.088055253028869629e-02 -5.085456743836402893e-02 -9.371327608823776245e-02 4.168969690799713135e-01 -3.481715917587280273e-01 -8.130476623773574829e-02 -3.634900152683258057e-01 -2.535420060157775879e-01 -1.095294430851936340e-01 -2.256951183080673218e-01 -1.037513837218284607e-01 -7.132140547037124634e-02 -1.732714846730232239e-02 -1.833497434854507446e-01 -1.014080643653869629e-01 -1.029869690537452698e-01 -1.400376260280609131e-01 -7.519944012165069580e-02 -1.103840097784996033e-01 -6.586619466543197632e-02 1.201015058904886246e-02 2.469994276762008667e-01 -1.715585142374038696e-01 -1.650343835353851318e-01 2.713736593723297119e-01 2.323284000158309937e-01 -4.190064501017332077e-03
-5.470729246735572815e-02 1.060962751507759094e-01 3.011032938957214355e-01 -8.998897671699523926e-02 -5.404396727681159973e-02 7.554132491350173950e-02 -6.161631643772125244e-02 -1.523739397525787354e-01 1.699836254119873047e-01 -3.386928886175155640e-02 -2.157605886459350586e-01 -3.763377368450164795e-01 -3.190231919288635254e-01 -1.312056034803390503e-01 -1.147573515772819519e-01 -1.135211884975433350e-01 2.649331986904144287e-01 -8.108721673488616943e-02 1.066604033112525940e-01 -1.255217343568801880e-01 -2.346296794712543488e-02 8.562478423118591309e-02 1.710599809885025024e-01 -3.731508553028106689e-02 -2.097612619400024414e-01 1.104911118745803833e-01 -5.683382600545883179e-02 9.850215911865234375e-02 -2.842383086681365967e-01 4.231978356838226318e-01 -1.736446842551231384e-02 1.277235001325607300e-01
1.924276649951934814e-01 -6.207574531435966492e-02 2.518486678600311279e-01 -2.145039886236190796e-01 -2.626539394259452820e-02 -4.746058583259582520e-02 -1.854974925518035889e-01 -1.580038294196128845e-02 -1.564337760210037231e-01 1.035836040973663330e-01 -1.095761079341173172e-02 -2.463439255952835083e-01 -2.380554527044296265e-01 -2.836037278175354004e-01 -2.911670207977294922e-01 -1.587465591728687286e-02 -2.939743101596832275e-01 -2.120341211557388306e-01 -6.243405118584632874e-02 -5.659215524792671204e-02 -4.004791676998138428e-01 1.179009079933166504e-01 -1.434269100427627563e-01 -1.192295923829078674e-02 -2.066777646541595459e-01 -2.855828106403350830e-01 -2.819412015378475189e-02 -3.656168282032012939e-02 4.634625092148780823e-02 1.751754581928253174e-01 2.356748329475522041e-03 3.487779200077056885e-02
-4.506320133805274963e-02 1.912344694137573242e-01 1.255883276462554932e-01 1.238913312554359436e-01 1.690268218517303467e-01 5.986317992210388184e-02 -1.433600634336471558e-01 -4.417678341269493103e-02 4.322354197502136230e-01 -4.772251248359680176e-01 -7.604171987622976303e-03 -2.668005526065826416e-01 -3.509757220745086670e-01 -6.812231987714767456e-02 -1.662242561578750610e-01 4.329875856637954712e-02 -5.519621446728706360e-02 8.055807650089263916e-02 -1.387726664543151855e-01 -7.490841299295425415e-02 -1.433977037668228149e-01 -3.435772657394409180e-02 -1.332232505083084106e-01 -1.565445065498352051e-01 -3.025740385055541992e-02 4.276200011372566223e-02 1.564697623252868652e-01 -1.481623053550720215e-01 -7.919975370168685913e-02 2.688749730587005615e-01 7.582159340381622314e-02 2.409544959664344788e-02
-7.621500641107559204e-02 -6.984335929155349731e-02 3.397717773914337158e-01 -1.673017442226409912e-01 -6.636339426040649414e-02 -1.186089590191841125e-02 -4.710449576377868652e-01 2.714940011501312256e-01 1.899508088827133179e-01 -6.645900011062622070e-02 5.478013306856155396e-02 -5.330434814095497131e-02 -2.643104195594787598e-01 3.408342227339744568e-02 -3.106320835649967194e-02 -7.254575937986373901e-02 -2.598460912704467773e-01 -1.303011327981948853e-01 -2.903552353382110596e-01 -3.681591153144836426e-02 -2.716326341032981873e-02 -1.614171266555786133e-02 -1.447436362504959106e-01 2.099255099892616272e-02 2.058874666690826416e-01 -4.432374984025955200e-02 1.173703521490097046e-01 -8.100192993879318237e-02 -2.004490196704864502e-01 3.127503395080566406e-01 1.284162253141403198e-01 1.021136790513992310e-01
5.181789025664329529e-02 2.437066882848739624e-01 3.355509936809539795e-01 -2.021692395210266113e-01 9.376130998134613037e-02 -2.708373591303825378e-02 -1.241237223148345947e-01 -1.763229519128799438e-01 5.873906984925270081e-02 -2.113476544618606567e-01 -1.702097654342651367e-01 -3.862957060337066650e-01 -4.612621963024139404e-01 -9.941803663969039917e-02 -4.648005217313766479e-02 -3.790079802274703979e-02 1.274539530277252197e-01 8.240827359259128571e-03 9.265810996294021606e-02 -2.546481490135192871e-01 3.575240820646286011e-02 4.663002490997314453e-02 6.546812504529953003e-02 -7.087637484073638916e-02 -4.673329740762710571e-02 1.986198574304580688e-01 -1.247062832117080688e-01 -6.402482837438583374e-02 -2.439570240676403046e-02 2.870879769325256348e-01 -1.533171534538269043e-01 -7.460065931081771851e-02
2.878139913082122803e-01 -5.521113425493240356e-02 1.423126161098480225e-01 -3.595363348722457886e-02 -1.162321027368307114e-02 -5.197892338037490845e-02 3.336876258254051208e-02 4.149113595485687256e-01 6.285699456930160522e-02 7.795361429452896118e-02 5.993947386741638184e-03 -2.360641807317733765e-01 -2.388899326324462891e-01 -1.598480641841888428e-01 -2.674472630023956299e-01 -1.062989607453346252e-01 3.345853835344314575e-02 4.091049730777740479e-02 -8.286163955926895142e-02 -1.340600848197937012e-01 -1.345800608396530151e-01 2.819015383720397949e-01 3.187979161739349365e-01 1.936100870370864868e-01 -6.708998978137969971e-02 -1.654853820800781250e-01 -1.225716695189476013e-01 1.541220545768737793e-01 -8.552245795726776123e-02 3.212352097034454346e-01 2.205719240009784698e-03 -1.993155628442764282e-01
-6.533213704824447632e-02 1.176023855805397034e-01 -3.830511122941970825e-04 6.538444012403488159e-02 -9.209096431732177734e-02 1.077775359153747559e-01 5.673185735940933228e-02 1.491422057151794434e-01 4.878259301185607910e-01 -1.829992532730102539e-01 -2.168521732091903687e-01 1.477986425161361694e-01 -8.482471108436584473e-02 -1.421983838081359863e-01 -1.937028914690017700e-01 -3.941719532012939453e-01 -9.217184782028198242e-02 -2.803035378456115723e-01 -2.357967346906661987e-01 -9.798986464738845825e-02 -3.482272326946258545e-01 1.122557278722524643e-02 -1.802587658166885376e-01 1.601973325014114380e-01 6.357015110552310944e-03 -1.142107471823692322e-01 -8.158641867339611053e-03 -2.483378723263740540e-02 -2.307642437517642975e-02 -6.534436345100402832e-02 -1.327796727418899536e-01 -5.843239650130271912e-02
-1.997169479727745056e-02 1.664856672286987305e-01 -3.568084910511970520e-03 3.962651267647743225e-02 3.044160008430480957e-01 -1.441460549831390381e-01 -2.945812046527862549e-01 -9.235108643770217896e-02 4.240629374980926514e-01 -2.662619054317474365e-01 -8.176054060459136963e-02 -1.573918014764785767e-01 -3.809035420417785645e-01 -1.503218561410903931e-01 -5.231109913438558578e-03 8.006344735622406006e-02 -1.086744517087936401e-01 3.195780143141746521e-02 -2.393527030944824219e-01 -4.462860524654388428e-02 -7.133211940526962280e-02 1.028366237878799438e-01 -5.750863999128341675e-02 -8.983461186289787292e-03 -2.510401308536529541e-01 -8.448927104473114014e-02 2.344818413257598877e-01 -2.566673159599304199e-01 -5.147407576441764832e-02 1.225302889943122864e-01 7.336275279521942139e-02 3.749427618458867073e-03
1.541046351194381714e-01 1.826477982103824615e-02 1.587583124637603760e-01 -3.003667853772640228e-02 -1.890869140625000000e-01 -2.381567060947418213e-01 -1.976145654916763306e-01 1.327778697013854980e-01 -1.087569966912269592e-01 -2.823315560817718506e-01 -4.217063486576080322e-01 -1.926978379487991333e-01 -1.480328887701034546e-01 -3.519799113273620605e-01 -2.139856666326522827e-01 -3.548455610871315002e-02 7.508429139852523804e-02 -1.687126308679580688e-01 -2.702677249908447266e-01 -7.399113476276397705e-02 -6.183381751179695129e-02 1.318344026803970337e-01 2.289770990610122681e-01 8.727906271815299988e-03 -4.007834941148757935e-02 1.579307168722152710e-01 7.402322441339492798e-02 -1.492462158203125000e-01 -1.172131597995758057e-01 1.637766808271408081e-01 -1.043062210083007812e-01 9.603255242109298706e-02
2.926442958414554596e-02 -5.284854024648666382e-02 2.046729810535907745e-02 -1.119325123727321625e-02 -1.937957108020782471e-02 1.650297641754150391e-01 -1.367420703172683716e-01 2.729462683200836182e-01 1.146845519542694092e-01 -2.947421669960021973e-01 -2.744517624378204346e-01 -2.948291599750518799e-01 -1.163305938243865967e-01 7.279051095247268677e-02 1.248777844011783600e-02 -9.464013576507568359e-02 1.359629333019256592e-01 -1.657793968915939331e-01 -1.559887677431106567e-01 -1.399334371089935303e-01 -4.876649752259254456e-02 1.473920643329620361e-01 1.703785359859466553e-01 -1.524459272623062134e-01 -5.541683435440063477e-01 -2.473957836627960205e-01 5.535001866519451141e-03 -1.826476752758026123e-01 -7.957221567630767822e-02 6.680095940828323364e-02 -3.468208480626344681e-03 -7.760579138994216919e-02
-5.356324836611747742e-03 2.925946712493896484e-01 4.875334203243255615e-01 -7.944795489311218262e-02 -1.653131395578384399e-01 2.728212773799896240e-01 -1.573782265186309814e-01 1.545324027538299561e-01 -5.399778019636869431e-03 -1.108809709548950195e-01 -7.288862764835357666e-02 5.074544996023178101e-02 -2.604366242885589600e-01 -2.535941824316978455e-02 -1.678584814071655273e-01 -1.500924378633499146e-01 -2.772451639175415039e-01 -3.732078671455383301e-01 -1.307282596826553345e-01 -1.232921481132507324e-01 1.751818805932998657e-01 9.037916362285614014e-02 2.764672785997390747e-02 1.533758491277694702e-01 1.652856357395648956e-02 1.201410442590713501e-01 1.657949835062026978e-01 -3.985012322664260864e-02 -9.069829434156417847e-02 6.659650709480047226e-03 1.182404309511184692e-01 -5.426704138517379761e-02
8.583947271108627319e-02 2.720552682876586914e-01 -1.478555202484130859e-01 -3.094495534896850586e-01 -1.737760752439498901e-01 5.188893899321556091e-02 1.074000522494316101e-01 2.719127200543880463e-02 3.696367144584655762e-01 -1.498651951551437378e-01 -3.026360273361206055e-01 -3.221804648637771606e-02 -9.211026877164840698e-02 -7.837472110986709595e-02 -1.398159116506576538e-01 -1.601549386978149414e-01 -2.625578343868255615e-01 -4.876418784260749817e-02 -1.972253769636154175e-01 9.199281036853790283e-02 -1.870308369398117065e-01 -1.658665947616100311e-02 2.801586985588073730e-01 1.554054021835327148e-01 8.928145468235015869e-02 -1.085078492760658264e-01 2.127869427204132080e-01 -3.642370924353599548e-02 5.323919653892517090e-02 2.907046079635620117e-01 -1.552565246820449829e-01 -9.960667788982391357e-02
2.850993871688842773e-01 -1.896350532770156860e-01 1.808787435293197632e-01 -1.472745090723037720e-01 -1.846709996461868286e-01 1.616062968969345093e-01 -4.812413081526756287e-02 1.135625503957271576e-02 8.285919576883316040e-02 -1.379591226577758789e-01 -1.778752729296684265e-02 -2.660758197307586670e-01 -1.601972877979278564e-01 -2.038475871086120605e-01 -1.391546148806810379e-02 -3.055393993854522705e-01 -1.090168282389640808e-01 -2.162235826253890991e-01 -2.523327246308326721e-02 5.105567723512649536e-02 -3.286419212818145752e-01 9.423258900642395020e-02 1.344773769378662109e-01 -1.829209476709365845e-01 -2.520027458667755127e-01 -1.132491007447242737e-01 1.156114712357521057e-01 7.768833637237548828e-02 -2.940012700855731964e-02 3.950870037078857422e-01 1.345279254019260406e-02 -1.572506278753280640e-01
2.134419381618499756e-01 1.474011391401290894e-01 -1.363913416862487793e-01 -2.064843326807022095e-01 -2.518552541732788086e-01 1.069996207952499390e-01 -7.551171630620956421e-02 3.210386261343955994e-02 4.772251844406127930e-01 -4.515490680932998657e-02 -7.781112194061279297e-02 -1.018837187439203262e-02 -2.581536471843719482e-01 -2.847433984279632568e-01 -8.823196589946746826e-02 -1.196893304586410522e-01 -2.451632320880889893e-01 -9.659101068973541260e-02 -1.958733499050140381e-01 2.337924093008041382e-01 -1.026510447263717651e-01 -8.779537677764892578e-02 5.584627017378807068e-02 1.727884709835052490e-01 -4.664325714111328125e-02 -1.048480793833732605e-01 1.792345345020294189e-01 -6.816687434911727905e-02 9.207769483327865601e-02 2.349880188703536987e-01 -2.264751791954040527e-01 -7.403705269098281860e-02
2.185423523187637329e-01 1.428776532411575317e-01 2.702562510967254639e-01 -9.793666750192642212e-02 -1.832720041275024414e-01 -8.759403973817825317e-02 -6.710137240588665009e-03 9.375722706317901611e-02 2.576825916767120361e-01 1.479185186326503754e-02 -1.623258143663406372e-01 -4.035398960113525391e-01 -1.232048198580741882e-01 5.295081529766321182e-03 1.373868435621261597e-01 7.920459657907485962e-02 -1.774135977029800415e-01 5.237583816051483154e-02 -3.668081760406494141e-01 -1.632205992937088013e-01 1.996784657239913940e-02 3.601393997669219971e-01 -1.081790104508399963e-01 -1.162152960896492004e-01 -1.529935002326965332e-01 -3.187270089983940125e-02 3.314172476530075073e-02 1.619979925453662872e-02 1.534025967121124268e-01 -9.059382230043411255e-02 7.615188509225845337e-02 -2.981458902359008789e-01
-1.516944076865911484e-02 7.544365525245666504e-02 3.101115822792053223e-01 -5.037407577037811279e-02 -2.148718237876892090e-01 5.788352340459823608e-02 -7.653008401393890381e-02 1.145082414150238037e-01 4.494153708219528198e-02 -5.682826042175292969e-02 -1.425108462572097778e-01 -1.951461657881736755e-02 -3.258060812950134277e-01 -4.980502277612686157e-02 4.877626150846481323e-02 6.849377602338790894e-02 -3.878751993179321289e-01 6.022052839398384094e-02 -3.927876353263854980e-01 -7.364364713430404663e-02 -1.898010224103927612e-01 3.567236289381980896e-02 -6.200437992811203003e-02 -2.775210514664649963e-02 -1.567265689373016357e-01 6.630906462669372559e-02 1.969746500253677368e-01 -5.952010676264762878e-02 -2.838103473186492920e-01 1.202511787414550781e-01 -4.039768874645233154e-01 -6.583916954696178436e-03
4.658950492739677429e-02 3.686003386974334717e-02 8.447363227605819702e-02 3.904828429222106934e-02 6.619486212730407715e-02 -2.836665511131286621e-01 -3.426754102110862732e-02 3.179912865161895752e-01 2.382438778877258301e-01 1.722883582115173340e-01 -2.057728916406631470e-01 -4.466232657432556152e-01 -3.262376785278320312e-01 -1.574082374572753906e-01 -8.707082271575927734e-02 -9.445364773273468018e-02 -1.166324540972709656e-01 -2.140748053789138794e-01 5.781675688922405243e-03 -9.843058139085769653e-02 -1.150732934474945068e-01 1.955154240131378174e-01 1.519602984189987183e-01 1.001199632883071899e-01 -5.404492095112800598e-02 7.122225314378738403e-02 2.751072347164154053e-01 -1.640220433473587036e-01 1.634804010391235352e-01 -5.530882999300956726e-02 -1.144707649946212769e-01 1.322613209486007690e-01
-1.165686547756195068e-01 3.998079523444175720e-02 -9.681505709886550903e-02 3.328910470008850098e-02 1.587632149457931519e-01 -8.680551499128341675e-02 1.604511439800262451e-01 8.768812566995620728e-02 2.258108854293823242e-01 7.920691370964050293e-02 -3.132523298263549805e-01 -3.657223582267761230e-01 -2.003705352544784546e-01 -6.128010153770446777e-02 -1.777656227350234985e-01 9.833944588899612427e-02 -1.441421955823898315e-01 -2.276851683855056763e-01 -5.738330259919166565e-02 1.000001281499862671e-01 -4.600932076573371887e-02 3.763191401958465576e-01 6.344582885503768921e-02 4.180417582392692566e-02 -8.756424486637115479e-02 -8.939761668443679810e-02 3.410893380641937256e-01 -3.348771035671234131e-01 -5.825319327414035797e-03 1.950185447931289673e-01 -1.032375842332839966e-01 7.452370226383209229e-02
1.787109486758708954e-02 -1.011084392666816711e-01 4.103448987007141113e-01 3.677525371313095093e-02 1.732252836227416992e-01 1.072578653693199158e-01 1.832867711782455444e-01 1.332457363605499268e-02 4.171276390552520752e-01 1.158295646309852600e-01 7.393451780080795288e-02 -1.397323608398437500e-01 -1.041373461484909058e-01 -2.144294083118438721e-01 -2.160888165235519409e-01 -2.687617540359497070e-01 -6.973542273044586182e-02 -2.110191434621810913e-01 2.350471168756484985e-02 -4.086083918809890747e-02 -2.214521467685699463e-01 6.212436128407716751e-03 3.591850697994232178e-01 8.663664013147354126e-02 8.868272416293621063e-03 -9.280299395322799683e-02 7.228197902441024780e-02 -1.565362364053726196e-01 1.921931095421314240e-02 2.428326308727264404e-01 -1.002173796296119690e-01 -1.061649769544601440e-01
-3.454868495464324951e-02 6.428100168704986572e-02 -1.127460524439811707e-01 -2.819008529186248779e-01 -2.502645552158355713e-01 1.289798319339752197e-01 -3.813907802104949951e-01 -4.797017574310302734e-02 3.931994438171386719e-01 1.578364521265029907e-02 -2.018739134073257446e-01 -1.048862002789974213e-02 -2.269140928983688354e-01 -1.237519904971122742e-01 -2.230949103832244873e-01 -1.881419569253921509e-01 4.163000360131263733e-02 -1.345957368612289429e-01 -7.741020061075687408e-03 -2.489516288042068481e-01 -1.455711573362350464e-01 4.630631953477859497e-02 -1.420575827360153198e-01 1.470140516757965088e-01 -1.347357966005802155e-02 -2.267737388610839844e-01 2.492276728153228760e-01 -3.052709437906742096e-02 6.759622693061828613e-02 3.804804384708404541e-02 1.115483865141868591e-01 -2.182800471782684326e-01
4.321647062897682190e-02 -5.395237356424331665e-02 3.078668117523193359e-01 1.447526365518569946e-01 1.398279815912246704e-01 2.073768898844718933e-02 6.517560780048370361e-02 -2.581012994050979614e-02 3.764612972736358643e-01 2.505049407482147217e-01 -1.901635229587554932e-01 -1.352429538965225220e-01 -1.511204242706298828e-01 -4.133031517267227173e-02 -2.676416933536529541e-01 -5.173445492982864380e-02 -4.261612519621849060e-02 -2.381108552217483521e-01 1.340721547603607178e-01 3.715093806385993958e-02 -4.199802875518798828e-02 2.178225666284561157e-02 3.851801455020904541e-01 2.154583334922790527e-01 -3.853058442473411560e-02 -1.004401296377182007e-01 1.328191012144088745e-01 -3.079495020210742950e-02 -9.482998400926589966e-02 3.682022690773010254e-01 -1.022226586937904358e-01 -1.916707605123519897e-01
-7.029662281274795532e-02 -7.452537119388580322e-02 -1.827714741230010986e-01 -7.443584036082029343e-03 1.464969217777252197e-01 -9.590229392051696777e-02 1.124894544482231140e-01 2.354565411806106567e-01 2.952282130718231201e-01 9.624122083187103271e-02 -2.939737141132354736e-01 -4.315355122089385986e-01 -6.065135076642036438e-02 8.244340308010578156e-03 -5.587431788444519043e-02 1.040016934275627136e-01 -1.386847198009490967e-01 -2.424797862768173218e-01 -5.176085233688354492e-02 -7.452121935784816742e-03 -1.253753602504730225e-01 2.897000014781951904e-01 4.066381230950355530e-02 1.399918198585510254e-01 -1.079708337783813477e-01 -8.845877647399902344e-02 3.424594104290008545e-01 -2.956250011920928955e-01 -5.918840691447257996e-02 1.745916008949279785e-01 -9.096182882785797119e-02 4.965114593505859375e-02
-4.072244092822074890e-02 1.047633960843086243e-01 3.168626427650451660e-01 -1.865433603525161743e-01 1.571264415979385376e-01 -2.283140420913696289e-01 -5.471877008676528931e-02 1.128094792366027832e-01 9.649104624986648560e-02 -6.772683560848236084e-02 -2.395483851432800293e-01 -1.279872506856918335e-01 -3.167961835861206055e-01 -7.358066737651824951e-02 -5.560353025794029236e-02 5.239479616284370422e-02 -2.144957184791564941e-01 2.928176335990428925e-02 1.429927051067352295e-01 2.509889900684356689e-01 -1.945079118013381958e-01 4.888425171375274658e-01 4.264248907566070557e-02 2.288329899311065674e-01 5.607233569025993347e-02 -4.174718633294105530e-02 6.264815479516983032e-02 -2.461919635534286499e-01 3.579623298719525337e-03 1.223217472434043884e-01 1.101300641894340515e-01 5.039223656058311462e-02
6.106168776750564575e-02 1.186630874872207642e-01 -2.923505194485187531e-02 -4.374426007270812988e-01 -3.310689628124237061e-01 2.760756015777587891e-01 -1.040094941854476929e-01 2.348031550645828247e-01 2.773221433162689209e-01 -5.976963043212890625e-02 -1.519169309176504612e-03 -4.155786707997322083e-02 -2.239878475666046143e-01 1.303501725196838379e-01 5.006974563002586365e-02 4.514083638787269592e-02 -1.271096616983413696e-01 -1.401780098676681519e-01 -3.233532309532165527e-01 -9.348893165588378906e-02 -1.091954261064529419e-01 1.315670907497406006e-01 2.789254784584045410e-01 2.547082006931304932e-01 -2.575850114226341248e-02 1.011783629655838013e-01 8.715906739234924316e-02 6.022572144865989685e-02 1.221937164664268494e-01 1.491590142250061035e-01 1.852962374687194824e-02 -6.023736298084259033e-02
1.629187613725662231e-01 -7.762077450752258301e-02 -1.005257666110992432e-02 -1.869527250528335571e-01 -2.862756550312042236e-01 5.951540172100067139e-02 -9.713985025882720947e-02 1.288470625877380371e-01 1.102660596370697021e-01 -2.534830272197723389e-01 -3.349720239639282227e-01 -3.270045667886734009e-02 -2.866451740264892578e-01 -6.947263330221176147e-02 -4.600762575864791870e-02 7.067391276359558105e-02 2.038993984460830688e-01 -2.953945994377136230e-01 7.235086522996425629e-03 -2.477245591580867767e-02 -1.963253617286682129e-01 1.971051692962646484e-01 2.368277311325073242e-01 1.235654652118682861e-01 8.169556409120559692e-02 -4.339931905269622803e-02 2.126943618059158325e-01 -1.689668446779251099e-01 -2.313446253538131714e-02 3.718512058258056641e-01 1.859596073627471924e-01 -5.541517212986946106e-02
-3.919317387044429779e-03 1.437754929065704346e-01 -1.875199675559997559e-01 -1.250742375850677490e-01 1.225484460592269897e-01 -8.793028071522712708e-03 -2.858424186706542969e-01 9.425856173038482666e-02 1.627143472433090210e-01 -1.724321395158767700e-01 -1.041407510638237000e-01 -2.310188412666320801e-01 -2.639942169189453125e-01 8.623018115758895874e-02 -2.496810853481292725e-01 -9.492661803960800171e-02 1.534330248832702637e-01 6.168944388628005981e-02 -1.210383623838424683e-01 1.935018301010131836e-01 -2.456597536802291870e-01 9.807029366493225098e-02 2.686544954776763916e-01 -6.552407890558242798e-02 -1.260863691568374634e-01 -2.051065415143966675e-01 2.148647904396057129e-01 -3.582992851734161377e-01 2.097631990909576416e-01 9.760814160108566284e-02 -1.816025674343109131e-01 -9.497985988855361938e-02
1.561229676008224487e-01 2.104669064283370972e-01 2.683237008750438690e-02 -6.077411398291587830e-02 -1.675646454095840454e-01 1.124994084239006042e-01 -3.235286101698875427e-02 2.482572942972183228e-01 5.031816959381103516e-01 -2.411408722400665283e-01 -1.135308146476745605e-01 7.508677989244461060e-02 -1.347296833992004395e-01 -1.300132125616073608e-01 -1.544593125581741333e-01 -4.106276109814643860e-02 -3.199156820774078369e-01 -1.486696004867553711e-01 -3.184862732887268066e-01 1.925020515918731689e-01 -2.618860304355621338e-01 8.614714443683624268e-02 1.666807085275650024e-01 5.013069882988929749e-02 3.410710021853446960e-02 -1.085056811571121216e-01 1.013102978467941284e-01 1.693857014179229736e-01 7.075913995504379272e-02 2.433652244508266449e-02 3.129852935671806335e-02 -7.297100126743316650e-02
-1.988167017698287964e-01 -1.326991710811853409e-02 1.689510643482208252e-01 -4.932469892082735896e-05 -6.083093956112861633e-02 6.141589581966400146e-02 1.306495349854230881e-02 1.123156622052192688e-01 3.340301215648651123e-01 -7.671378552913665771e-02 -3.669146895408630371e-01 -2.359248399734497070e-01 -2.647344768047332764e-01 -1.700397729873657227e-01 -7.384925335645675659e-02 -3.106933832168579102e-02 -1.103437095880508423e-01 -9.024699032306671143e-02 -1.679832786321640015e-01 1.999766230583190918e-01 -4.363340437412261963e-01 -3.218598291277885437e-02 8.483502268791198730e-02 6.980948895215988159e-02 -2.276173681020736694e-01 1.536036282777786255e-01 9.871368855237960815e-02 -1.319287717342376709e-01 2.976774871349334717e-01 -1.025522574782371521e-01 4.397799819707870483e-02 5.186155065894126892e-02
2.605535089969635010e-01 -1.590473353862762451e-01 -2.328853607177734375e-01 -6.788321584463119507e-02 2.292874269187450409e-02 -1.067023873329162598e-01 1.920810788869857788e-01 1.275515705347061157e-01 1.347089558839797974e-01 -3.498437702655792236e-01 -2.508596703410148621e-02 -3.480111360549926758e-01 -3.099874854087829590e-01 -3.681163191795349121e-01 -2.069981098175048828e-01 2.643091417849063873e-02 -4.704013466835021973e-02 3.165196627378463745e-02 -1.443353146314620972e-01 -7.645830512046813965e-02 5.548710003495216370e-02 3.213054239749908447e-01 8.505500853061676025e-02 1.127736791968345642e-01 -6.199358776211738586e-02 6.670897454023361206e-02 6.839223206043243408e-02 -1.783311665058135986e-01 -7.888656109571456909e-02 1.409146636724472046e-01 -1.172985136508941650e-01 -6.853169947862625122e-02
1.237625181674957275e-01 -3.384106233716011047e-02 2.734906375408172607e-01 3.076026402413845062e-02 2.458900809288024902e-01 8.281669020652770996e-02 -2.064510285854339600e-01 -7.807128876447677612e-02 -7.572457194328308105e-02 -4.474789649248123169e-02 -4.684161767363548279e-02 -4.542433917522430420e-01 -1.295497566461563110e-01 3.754335641860961914e-02 -4.284609854221343994e-02 -1.145080402493476868e-01 -3.479508310556411743e-02 -1.044718623161315918e-01 -1.936638057231903076e-01 -2.714794278144836426e-01 -4.211207628250122070e-01 2.860503196716308594e-01 -1.676873117685317993e-01 -1.202930286526679993e-01 -9.753406792879104614e-02 -6.044263020157814026e-02 6.956163048744201660e-02 -1.682131588459014893e-01 -1.411807984113693237e-01 -9.887225180864334106e-02 -1.587202548980712891e-01 -1.267246901988983154e-01
-2.756188511848449707e-01 -2.940991818904876709e-01 -2.738205483183264732e-03 -8.367414772510528564e-02 2.074146419763565063e-01 1.595890223979949951e-01 -1.272640973329544067e-01 -6.451760977506637573e-02 7.562147825956344604e-02 -6.961798667907714844e-02 -3.341264128684997559e-01 -4.035390019416809082e-01 -2.508729994297027588e-01 -5.177814885973930359e-02 1.083369255065917969e-01 1.902817785739898682e-01 -1.587364375591278076e-01 -3.256777301430702209e-03 -7.406711578369140625e-02 -9.051207453012466431e-02 -2.661537826061248779e-01 6.366951018571853638e-02 1.304395645856857300e-01 1.659240424633026123e-01 3.845990402624011040e-03 -6.602015346288681030e-02 2.886821627616882324e-01 -2.047462314367294312e-01 -1.402110904455184937e-01 1.834645718336105347e-01 -4.239401966333389282e-02 7.654436049051582813e-04
-1.865776479244232178e-01 -3.138278052210807800e-02 3.831855654716491699e-01 -7.642792910337448120e-02 4.665890336036682129e-02 9.307716786861419678e-02 1.257179975509643555e-01 2.124246209859848022e-01 2.425767630338668823e-01 -2.319657057523727417e-01 -1.440868675708770752e-01 -9.433622658252716064e-02 -3.613615334033966064e-01 -1.371881645172834396e-02 -1.131986156105995178e-01 3.041687905788421631e-01 -1.297496631741523743e-02 1.729488000273704529e-02 -1.682675927877426147e-01 -7.695414125919342041e-02 1.168048707768321037e-03 2.707015872001647949e-01 4.505745694041252136e-02 6.341046094894409180e-02 -1.235150033608078957e-03 -2.195621877908706665e-01 -3.836400061845779419e-02 -8.361636102199554443e-02 -8.626219630241394043e-02 -4.026594012975692749e-02 -1.529089957475662231e-01 -3.977381587028503418e-01
-2.109877169132232666e-01 -1.876037940382957458e-02 1.771723106503486633e-02 -1.352022737264633179e-01 1.253496557474136353e-01 8.906909078359603882e-02 1.103805080056190491e-01 6.987556815147399902e-02 5.811221599578857422e-01 -3.542409837245941162e-02 -2.780770063400268555e-01 -8.334220200777053833e-02 -1.240458041429519653e-01 -1.100995987653732300e-01 -2.600063383579254150e-01 -1.929615885019302368e-01 -2.062677294015884399e-01 1.776983290910720825e-01 -2.761318981647491455e-01 -4.199066385626792908e-02 -1.171998903155326843e-01 -1.787517219781875610e-03 1.943432688713073730e-01 -5.278721824288368225e-02 -2.019518613815307617e-01 -9.528343379497528076e-02 7.982873916625976562e-02 -6.001787260174751282e-02 2.038779109716415405e-01 5.361875984817743301e-03 -1.782688647508621216e-01 -2.461688779294490814e-02
1.031336486339569092e-01 7.860417664051055908e-02 -1.023352816700935364e-01 4.297978803515434265e-02 1.642106175422668457e-01 2.886964194476604462e-02 8.749771863222122192e-02 -1.503553092479705811e-01 3.476783335208892822e-01 -2.732343673706054688e-01 -1.740584522485733032e-02 -3.684225976467132568e-01 -3.780795037746429443e-01 -9.752794355154037476e-02 -3.073467612266540527e-01 -1.142315343022346497e-01 -1.415665261447429657e-02 -6.431000679731369019e-02 -8.345575630664825439e-02 -1.368419080972671509e-01 -5.727315321564674377e-02 7.709038257598876953e-02 7.661324739456176758e-02 -1.354203969240188599e-01 -9.028174914419651031e-03 8.105962723493576050e-02 5.972962826490402222e-02 -6.408961117267608643e-02 -3.258470892906188965e-01 3.546620011329650879e-01 -8.741257339715957642e-02 -6.224041804671287537e-02
3.031282424926757812e-01 -1.138697788119316101e-01 2.120867967605590820e-01 1.032372415065765381e-01 -1.775326877832412720e-01 1.524819284677505493e-01 -3.312931060791015625e-01 2.100565135478973389e-01 1.349602788686752319e-01 -7.962340861558914185e-02 8.596784621477127075e-02 -2.569835260510444641e-02 -1.223665028810501099e-01 1.706806127913296223e-03 -4.809239879250526428e-02 -1.376258432865142822e-01 -7.605294138193130493e-02 -3.184299767017364502e-01 -2.378794848918914795e-01 -1.625416427850723267e-01 -1.970022022724151611e-01 -1.292493939399719238e-01 -1.336646229028701782e-01 1.363653391599655151e-01 -3.934684097766876221e-01 -1.262938976287841797e-01 9.803183376789093018e-02 -2.420069724321365356e-01 7.470048218965530396e-02 -4.451415687799453735e-02 -6.132737919688224792e-02 -1.720249056816101074e-01
2.669259905815124512e-01 1.039808988571166992e-01 1.485752034932374954e-02 -1.383409053087234497e-01 -3.648709654808044434e-01 7.782867550849914551e-02 -1.908508390188217163e-01 -6.032823771238327026e-02 2.550073564052581787e-01 5.906288977712392807e-03 -2.001932114362716675e-01 -3.708566725254058838e-02 -1.137252599000930786e-01 7.396300882101058960e-02 -1.934579312801361084e-01 -2.904077470302581787e-01 1.512352824211120605e-01 -3.057405650615692139e-01 -5.121216550469398499e-02 -2.231249064207077026e-01 -1.524168103933334351e-01 3.871760889887809753e-02 2.413610219955444336e-01 -3.234067186713218689e-02 -2.567904293537139893e-01 1.649646461009979248e-01 2.208109498023986816e-01 -1.594339609146118164e-01 -5.231267586350440979e-02 5.613772943615913391e-02 -1.246931031346321106e-01 -1.763220727443695068e-01
1.199028864502906799e-01 5.323300510644912720e-02 3.120831549167633057e-01 -2.727186977863311768e-01 -9.329064190387725830e-02 2.356190681457519531e-01 -2.950472235679626465e-01 2.958131730556488037e-01 2.007382810115814209e-01 1.032775267958641052e-01 -1.044417768716812134e-01 7.583621144294738770e-02 -3.570165634155273438e-01 4.390725493431091309e-02 1.806133538484573364e-01 -9.293055161833763123e-03 -2.832914292812347412e-01 -1.880855709314346313e-01 -1.578941047191619873e-01 5.672946572303771973e-02 -2.169237732887268066e-01 8.667812496423721313e-02 4.220371134579181671e-03 -9.240840375423431396e-02 8.446394652128219604e-02 1.203135494142770767e-02 -5.047332867980003357e-02 -7.048727571964263916e-02 -3.229633271694183350e-01 8.980762958526611328e-02 -5.982802808284759521e-02 -6.980412453413009644e-02
6.947850435972213745e-02 3.801798447966575623e-02 9.437006711959838867e-02 -3.911496326327323914e-02 2.848438322544097900e-01 4.274604320526123047e-01 -6.780551373958587646e-02 2.032555341720581055e-01 2.035110741853713989e-01 4.860787093639373779e-02 -2.333033829927444458e-01 -2.474678605794906616e-01 -2.735791206359863281e-01 -1.129113603383302689e-03 -1.405407488346099854e-01 1.653348281979560852e-02 -2.172764688730239868e-01 1.038975790143013000e-01 -1.919423937797546387e-01 6.968536972999572754e-02 -2.515166401863098145e-01 1.072638183832168579e-01 2.513292431831359863e-01 6.852891296148300171e-02 6.478989124298095703e-02 9.963733144104480743e-03 8.302024565637111664e-03 -1.987497508525848389e-01 -8.527148514986038208e-03 -1.035667732357978821e-01 -2.348420023918151855e-01 -2.589468061923980713e-01
-1.505018472671508789e-01 -1.080199778079986572e-01 2.385135553777217865e-02 -2.972259223461151123e-01 1.975979357957839966e-01 -3.223345056176185608e-02 -2.211281284689903259e-02 1.602352422196418047e-04 -5.044804885983467102e-03 4.883866757154464722e-02 -3.957729935646057129e-01 -2.922869920730590820e-01 -2.445070445537567139e-01 -2.205208092927932739e-01 -3.463388606905937195e-02 -8.075157552957534790e-02 -2.169771352782845497e-03 5.968804657459259033e-02 -5.105021968483924866e-02 -1.465581823140382767e-02 -1.423636227846145630e-01 1.233893781900405884e-01 -1.664307564496994019e-01 -1.117283478379249573e-01 -1.419232040643692017e-01 -1.280207186937332153e-01 2.849655747413635254e-01 -3.152567744255065918e-01 -2.430461943149566650e-01 3.402100205421447754e-01 -3.978115320205688477e-02 2.819956862367689610e-04
1.522656679153442383e-01 1.543233394622802734e-01 7.040907628834247589e-03 -2.491857856512069702e-01 -1.693887561559677124e-01 2.405460625886917114e-01 -4.219894111156463623e-02 1.269629895687103271e-01 6.296490877866744995e-02 -1.700228154659271240e-01 -5.102505683898925781e-01 9.996879100799560547e-02 -1.889132559299468994e-01 -1.156728193163871765e-01 -1.077145040035247803e-01 1.089778319001197815e-01 -1.018451340496540070e-02 -1.732102185487747192e-01 1.579136550426483154e-01 -3.389529883861541748e-01 -2.326809763908386230e-01 1.911524385213851929e-01 1.007883995771408081e-01 8.591096848249435425e-02 -6.694304198026657104e-02 1.271376758813858032e-01 7.271107286214828491e-02 -1.979079097509384155e-01 4.376925155520439148e-02 1.388366669416427612e-01 1.994510740041732788e-01 -8.006384223699569702e-02
2.310753315687179565e-01 9.148264676332473755e-02 2.152042835950851440e-01 -2.288836389780044556e-01 -2.896546721458435059e-01 2.528504654765129089e-02 1.545830909162759781e-02 1.441820114850997925e-01 3.452433049678802490e-01 -9.621129930019378662e-02 -2.492369897663593292e-02 -1.982393115758895874e-01 1.302477438002824783e-02 -1.371121406555175781e-01 1.514211148023605347e-01 1.906081885099411011e-01 -3.158042579889297485e-02 -3.448018431663513184e-02 -2.060388773679733276e-01 -7.684089988470077515e-02 7.871997356414794922e-02 3.408541083335876465e-01 1.088333055377006531e-01 1.426049619913101196e-01 -1.743045002222061157e-01 3.308963403105735779e-02 3.158880174160003662e-01 4.448624327778816223e-02 -6.779837608337402344e-02 6.301007419824600220e-02 -1.840531080961227417e-01 -3.264710605144500732e-01
-1.795327961444854736e-01 4.284510388970375061e-02 1.803577095270156860e-01 1.941267773509025574e-02 -1.509292423725128174e-01 2.489217370748519897e-01 -1.730438023805618286e-01 -1.457962244749069214e-01 8.152065426111221313e-02 3.158477600663900375e-03 -1.158481985330581665e-01 -2.956383526325225830e-01 -1.600899994373321533e-01 -1.131543591618537903e-01 -5.750754103064537048e-02 -1.242449432611465454e-01 -2.050609886646270752e-02 -2.537754178047180176e-01 -1.990949511528015137e-01 -1.858384609222412109e-01 1.140808872878551483e-02 3.475674986839294434e-01 -3.709798678755760193e-02 -2.646505134180188179e-03 7.442032545804977417e-02 -8.672077953815460205e-02 2.930832207202911377e-01 -8.545648306608200073e-02 4.789581000804901123e-01 -2.527228742837905884e-02 1.829283237457275391e-01 -3.678945079445838928e-02
-1.912041194736957550e-02 -3.247975930571556091e-02 -1.046817377209663391e-01 -8.110421895980834961e-02 1.526525467634201050e-01 5.370580777525901794e-02 2.017034739255905151e-01 9.038639068603515625e-02 2.958360314369201660e-01 2.250645458698272705e-01 -1.905510127544403076e-01 -3.917248249053955078e-01 -1.215046644210815430e-01 -2.983928099274635315e-02 -2.814239561557769775e-01 2.583357878029346466e-02 -2.060797363519668579e-01 -1.974060684442520142e-01 -2.809887826442718506e-01 -1.259768903255462646e-01 -2.168733626604080200e-01 2.008365988731384277e-01 1.208670660853385925e-01 -1.171353738754987717e-02 -1.046318709850311279e-01 -1.425203830003738403e-01 1.572529375553131104e-01 -2.787852585315704346e-01 1.931429356336593628e-01 4.836577922105789185e-02 -1.172481849789619446e-01 -1.306605190038681030e-01
2.122081369161605835e-01 3.407531604170799255e-02 1.176631674170494080e-01 -2.753614485263824463e-01 -1.522407382726669312e-01 1.572867482900619507e-01 -1.780423223972320557e-01 3.985007703304290771e-01 2.048681229352951050e-01 -1.418224275112152100e-01 -4.338942840695381165e-02 -2.809833288192749023e-01 -8.479126542806625366e-02 5.155570060014724731e-02 -7.679356634616851807e-02 -2.063243538141250610e-01 6.104912981390953064e-02 -2.964386940002441406e-01 1.330996900796890259e-01 -2.437214255332946777e-01 -2.878621518611907959e-01 -1.755266264081001282e-02 9.839671850204467773e-02 5.156314373016357422e-02 -1.434533894062042236e-01 -3.630602732300758362e-02 1.529246270656585693e-01 -2.769834995269775391e-01 -1.390189528465270996e-01 -1.355928629636764526e-01 -2.320964634418487549e-02 -1.086045522242784500e-03
2.142178714275360107e-01 -1.573762744665145874e-01 2.526539266109466553e-01 -1.110394895076751709e-01 -7.698860764503479004e-02 1.851857155561447144e-01 7.450499571859836578e-03 -5.170316435396671295e-04 3.135437667369842529e-01 -2.822788357734680176e-01 4.816952347755432129e-02 -2.472708821296691895e-01 -1.811442226171493530e-01 -2.356150597333908081e-01 6.252317130565643311e-02 -1.816287487745285034e-01 -3.171080052852630615e-01 -1.704572290182113647e-01 -1.629633456468582153e-01 2.739821076393127441e-01 -2.844393551349639893e-01 -1.049277782440185547e-01 1.300695538520812988e-01 -1.436292659491300583e-02 -2.809765636920928955e-01 -7.861100882291793823e-02 2.348507940769195557e-02 -6.872367858886718750e-02 -4.462300986051559448e-02 5.554074048995971680e-02 -3.364599123597145081e-02 -9.662478417158126831e-02
2.940803207457065582e-02 -3.506897091865539551e-01 2.931787073612213135e-01 -2.250475734472274780e-01 1.614063680171966553e-01 3.166771307587623596e-02 -9.337972104549407959e-02 -9.953396022319793701e-02 8.310810476541519165e-02 -3.637062907218933105e-01 -2.506261169910430908e-01 -2.418254762887954712e-01 7.906070910394191742e-03 -1.792428195476531982e-01 -2.141295671463012695e-01 2.864086627960205078e-02 -9.574557654559612274e-03 -1.315801441669464111e-01 -2.684855461120605469e-01 -1.005412563681602478e-01 1.106359511613845825e-01 2.063591331243515015e-01 -7.511586695909500122e-02 -3.414617851376533508e-02 -1.434327512979507446e-01 -8.673163130879402161e-03 3.840003013610839844e-01 -1.280985865741968155e-02 2.754522487521171570e-02 -1.418399959802627563e-01 -5.951888859272003174e-02 2.462468296289443970e-02
1.745347082614898682e-01 -8.893497288227081299e-02 1.486143916845321655e-01 -1.058065295219421387e-01 2.267978340387344360e-01 1.279901713132858276e-01 -1.625394523143768311e-01 -2.010916732251644135e-02 9.398104995489120483e-02 1.453725844621658325e-01 -1.969992220401763916e-01 -3.262222409248352051e-01 -1.462615430355072021e-01 -5.745017901062965393e-02 9.706713259220123291e-03 -9.081034362316131592e-02 -1.910148561000823975e-01 -9.144456684589385986e-02 -4.172109439969062805e-02 1.636204719543457031e-01 -2.410519719123840332e-01 1.552577763795852661e-01 4.178505837917327881e-01 -1.551754623651504517e-01 -1.197934299707412720e-01 -2.240862697362899780e-01 1.904033422470092773e-01 -2.623291909694671631e-01 -1.052615940570831299e-01 2.922264635562896729e-01 -5.087264813482761383e-03 -7.132814079523086548e-02
4.671183601021766663e-02 -1.973634585738182068e-02 4.860177263617515564e-02 1.502006500959396362e-01 3.333978652954101562e-01 9.637345559895038605e-03 -1.297480165958404541e-01 8.322831243276596069e-03 -5.485018715262413025e-02 -9.336940199136734009e-02 -1.626165062189102173e-01 -3.752852976322174072e-01 -1.512031555175781250e-01 1.718581169843673706e-01 -9.533714503049850464e-02 1.737336665391921997e-01 -1.222430840134620667e-01 -2.538344860076904297e-01 -1.139617413282394409e-01 -2.438404262065887451e-01 -4.154427051544189453e-01 2.547563910484313965e-01 -1.069703102111816406e-01 8.063555508852005005e-02 -3.174638375639915466e-02 -5.451513454318046570e-02 1.967079490423202515e-01 -2.404861003160476685e-01 1.362003665417432785e-02 1.836027652025222778e-01 -1.789036840200424194e-01 2.750382293015718460e-03
-2.626541629433631897e-02 1.210503056645393372e-01 6.884923204779624939e-03 -6.467942893505096436e-02 1.328731030225753784e-01 -5.237624049186706543e-02 4.190344363451004028e-02 -3.250392526388168335e-02 2.662779986858367920e-01 1.875753700733184814e-01 -1.951487511396408081e-01 -2.048517316579818726e-01 -2.454159855842590332e-01 -1.800975948572158813e-02 5.750874988734722137e-03 5.835369229316711426e-02 -2.886605560779571533e-01 -6.861320231109857559e-03 -3.451051414012908936e-01 -4.137974232435226440e-02 -5.284210294485092163e-02 1.877030581235885620e-01 5.425731465220451355e-02 2.393962889909744263e-01 -1.485773921012878418e-01 1.227169632911682129e-01 2.010767310857772827e-01 -4.868036210536956787e-01 -8.436186611652374268e-02 -1.437477185390889645e-03 -1.452788859605789185e-01 -2.487120479345321655e-01
-8.501038700342178345e-02 -2.440124601125717163e-01 5.989862233400344849e-02 -1.973854750394821167e-01 1.456056833267211914e-01 -6.028731912374496460e-02 -8.630555123090744019e-02 -8.933636546134948730e-02 9.820038825273513794e-02 -2.184558659791946411e-02 -2.735968828201293945e-01 -3.122717738151550293e-01 -1.319963932037353516e-01 -7.480587810277938843e-02 -2.317710667848587036e-01 1.005005910992622375e-01 -3.885853886604309082e-01 -1.364284306764602661e-01 8.750621974468231201e-02 1.561444904655218124e-02 -3.180722892284393311e-01 2.580218017101287842e-01 -3.102293424308300018e-02 -1.384582221508026123e-01 -1.109608486294746399e-01 -1.425007134675979614e-01 1.666718572378158569e-01 -1.399211585521697998e-01 -5.650671571493148804e-02 2.696840465068817139e-01 -2.186018675565719604e-01 -1.096082776784896851e-01
-8.930709213018417358e-02 -1.307296454906463623e-01 3.480553627014160156e-02 -4.693138971924781799e-02 -3.852672874927520752e-02 3.792070224881172180e-02 5.394538491964340210e-02 -1.566944867372512817e-01 1.290918290615081787e-01 -1.454465240240097046e-01 -4.932956025004386902e-02 -3.098395764827728271e-01 -1.514565646648406982e-01 4.644988104701042175e-02 7.757994532585144043e-02 -3.828254938125610352e-01 -6.961052864789962769e-02 -3.366427421569824219e-01 -3.213277459144592285e-01 1.336908489465713501e-01 -4.827365279197692871e-02 2.943585216999053955e-01 -5.093976855278015137e-02 8.186174184083938599e-02 -3.377250730991363525e-01 -1.555631216615438461e-02 9.526006877422332764e-02 5.111074075102806091e-02 -1.235428676009178162e-01 2.678082287311553955e-01 2.700223326683044434e-01 -6.127942353487014771e-02
2.510877139866352081e-02 1.527445465326309204e-01 7.025586813688278198e-02 -4.620385915040969849e-02 -1.889279186725616455e-01 1.177142709493637085e-01 7.208833936601877213e-03 1.549344807863235474e-01 8.230838924646377563e-02 -1.152852550148963928e-01 -3.985427320003509521e-01 -1.605111956596374512e-01 6.352746393531560898e-03 -5.474881529808044434e-01 -8.770943433046340942e-02 -1.862110346555709839e-01 5.863045528531074524e-02 -2.443841248750686646e-01 -2.195720560848712921e-02 -5.960325151681900024e-02 -6.215536594390869141e-02 -6.638144701719284058e-02 -5.482859909534454346e-02 1.880352646112442017e-01 -1.240421608090400696e-01 3.875299915671348572e-02 -3.027013503015041351e-02 -2.716277241706848145e-01 -1.892528682947158813e-01 3.269217014312744141e-01 -2.084437012672424316e-02 5.254241987131536007e-04
-1.108653936535120010e-02 -7.637748494744300842e-03 4.807571694254875183e-02 -7.165780663490295410e-02 -1.283792853355407715e-01 2.753837704658508301e-01 -2.579512000083923340e-01 1.006251480430364609e-02 3.799935877323150635e-01 -1.492451429367065430e-01 -1.418029218912124634e-01 -1.828511804342269897e-01 -5.773162841796875000e-02 -2.269056886434555054e-01 -3.914436101913452148e-01 -1.891847401857376099e-01 -1.725231483578681946e-02 -2.189906388521194458e-01 -1.635709404945373535e-02 4.722378030419349670e-02 -9.881175309419631958e-02 1.769620031118392944e-01 -1.231966726481914520e-02 2.433666139841079712e-01 -5.423982813954353333e-02 -1.253074035048484802e-02 3.573067113757133484e-02 1.017735004425048828e-01 -9.946531057357788086e-02 8.480647206306457520e-02 9.709962457418441772e-02 -4.206036627292633057e-01
-2.834221534430980682e-02 -2.100579626858234406e-02 -4.838005453348159790e-02 -1.126644294708967209e-02 -8.314687013626098633e-02 -1.925943605601787567e-02 2.024320513010025024e-02 3.007815778255462646e-01 2.169191390275955200e-01 6.804926693439483643e-02 -8.030068874359130859e-02 -3.683854341506958008e-01 -4.458019435405731201e-01 1.731044985353946686e-02 -4.004783555865287781e-02 -1.912466883659362793e-01 -2.161214351654052734e-01 5.924344062805175781e-02 -2.893805801868438721e-01 7.464273273944854736e-02 -1.371394246816635132e-01 8.985410630702972412e-02 1.628499478101730347e-01 1.507781445980072021e-01 -2.194425463676452637e-01 1.696650870144367218e-02 -2.133760005235671997e-01 -2.250624150037765503e-01 2.547394931316375732e-01 -4.363033547997474670e-02 -8.559475839138031006e-02 -1.806975156068801880e-01
-2.107763476669788361e-02 -1.101132109761238098e-01 1.666285693645477295e-01 -2.048800885677337646e-01 1.456851512193679810e-01 -9.504541754722595215e-02 -2.181132584810256958e-01 -4.077207297086715698e-02 4.493752121925354004e-01 -4.323074966669082642e-02 -1.585386693477630615e-02 -1.491130143404006958e-01 3.493722528219223022e-02 -2.866361439228057861e-01 -4.644353687763214111e-02 -2.179511785507202148e-01 -2.189102470874786377e-01 -1.549837142229080200e-01 -3.451103866100311279e-01 -2.313532978296279907e-01 1.580151021480560303e-01 2.633689939975738525e-01 2.680601552128791809e-02 -1.120152547955513000e-01 -1.100853309035301208e-01 1.337412297725677490e-01 9.477470815181732178e-02 -1.283796429634094238e-01 1.265068072825670242e-02 -2.556878328323364258e-01 7.386290282011032104e-02 -1.537811942398548126e-02
-1.475306451320648193e-01 -5.017570406198501587e-02 -1.167073771357536316e-01 -1.023170575499534607e-01 2.060821950435638428e-01 1.115336716175079346e-01 9.624771773815155029e-03 -8.166997879743576050e-02 1.507095843553543091e-01 4.130508378148078918e-02 -2.402720302343368530e-01 -6.071426868438720703e-01 -1.835810989141464233e-01 5.591517314314842224e-03 -3.272956609725952148e-01 -1.144079342484474182e-01 -4.348510876297950745e-02 -3.651945153251290321e-03 8.687349408864974976e-02 -2.106924951076507568e-01 -3.197211772203445435e-02 4.192294552922248840e-02 1.516614407300949097e-01 8.920147269964218140e-02 -1.452482789754867554e-01 1.844931542873382568e-01 1.191556900739669800e-01 -4.873674735426902771e-02 -2.644208818674087524e-02 3.452845215797424316e-01 5.454242601990699768e-02 5.526463314890861511e-02
-2.722888067364692688e-02 1.433126181364059448e-01 1.759549528360366821e-01 -2.293768674135208130e-01 -3.348114192485809326e-01 -1.830408871173858643e-01 1.080786511301994324e-01 -1.448509842157363892e-01 4.047898948192596436e-01 -1.071192622184753418e-01 2.245052158832550049e-02 -1.488010883331298828e-01 -2.443356961011886597e-01 9.333990514278411865e-03 1.294452250003814697e-01 -2.313208393752574921e-02 -6.994560360908508301e-02 -1.954458840191364288e-02 -2.632109820842742920e-01 -8.978664129972457886e-02 -3.369937539100646973e-01 1.184124276041984558e-01 4.178585484623908997e-02 9.374302811920642853e-03 -3.297306969761848450e-02 2.932655811309814453e-01 2.359150201082229614e-01 -7.102069910615682602e-03 -6.775019317865371704e-02 -1.251255348324775696e-02 -2.602186501026153564e-01 -1.205500960350036621e-01
-3.581550717353820801e-02 5.585137009620666504e-02 2.035174220800399780e-01 7.704842090606689453e-02 -3.418164551258087158e-01 1.041149795055389404e-01 -2.003510147333145142e-01 2.554977536201477051e-01 2.882311940193176270e-01 3.783477097749710083e-02 -8.305991441011428833e-02 -1.139017869718372822e-03 -3.026135265827178955e-01 3.858543634414672852e-01 -1.623407751321792603e-02 -1.190957203507423401e-01 -6.133733689785003662e-02 -3.322428166866302490e-01 -3.869145363569259644e-02 -4.779002815485000610e-02 -2.598802149295806885e-01 -9.911824017763137817e-03 3.584334999322891235e-02 8.423750102519989014e-02 -5.153482034802436829e-02 -4.558204486966133118e-02 2.570878565311431885e-01 -1.921002268791198730e-01 -1.624652594327926636e-01 3.508798778057098389e-02 1.930551081895828247e-01 -4.751408100128173828e-02
1.130314394831657410e-01 2.751417458057403564e-01 6.636840105056762695e-02 1.400480978190898895e-02 2.756201624870300293e-01 -5.887159332633018494e-02 -2.682320773601531982e-01 -1.379485577344894409e-01 3.993006348609924316e-01 -2.013642340898513794e-01 -9.257195144891738892e-02 -1.540175918489694595e-02 -3.834318518638610840e-01 -1.699390858411788940e-01 -2.938816249370574951e-01 8.327531069517135620e-02 -2.664544060826301575e-02 -1.540015488862991333e-01 -3.462754189968109131e-02 -1.473198365420103073e-02 -1.107412204146385193e-01 8.961787074804306030e-02 -2.242488861083984375e-01 7.984856143593788147e-03 -6.447222828865051270e-02 -8.628910779953002930e-02 2.505765557289123535e-01 -1.391264349222183228e-01 2.452003397047519684e-02 2.427148669958114624e-01 9.139314293861389160e-02 2.032575756311416626e-02
6.318616867065429688e-02 7.391287479549646378e-03 1.352770775556564331e-01 -1.814296282827854156e-02 8.993308991193771362e-02 1.144961193203926086e-01 -3.486214950680732727e-02 5.645305290818214417e-02 7.584889978170394897e-02 1.358702033758163452e-01 -2.386540174484252930e-01 -5.700031518936157227e-01 -2.782671153545379639e-01 1.072915494441986084e-01 -6.865001469850540161e-02 -5.187024176120758057e-02 -9.342496842145919800e-02 -1.104948893189430237e-01 -2.059231251478195190e-01 -1.799303889274597168e-01 -4.922111704945564270e-02 8.854567259550094604e-02 -1.064284369349479675e-01 -5.353263765573501587e-02 -2.087376415729522705e-01 2.606960237026214600e-01 7.194408029317855835e-02 -2.755405381321907043e-02 -1.711728125810623169e-01 -9.417948871850967407e-02 -2.705875635147094727e-01 -3.166618943214416504e-01
5.744526535272598267e-02 -2.689777314662933350e-01 1.646830737590789795e-01 -5.792438052594661713e-03 -5.237573757767677307e-02 1.515943706035614014e-01 -1.629795283079147339e-01 -1.079149842262268066e-01 1.851183772087097168e-01 -3.694425895810127258e-02 1.709295511245727539e-01 -2.624354660511016846e-01 -2.206939756870269775e-01 -2.246824204921722412e-01 1.580685749650001526e-02 -2.842368185520172119e-01 -1.127900481224060059e-01 -2.395218014717102051e-01 -1.529720574617385864e-01 2.386236786842346191e-01 -3.082925379276275635e-01 1.677184365689754486e-02 3.158457949757575989e-02 -1.130322515964508057e-01 -2.638014853000640869e-01 -3.847228735685348511e-02 1.079431995749473572e-01 -1.989024924114346504e-03 5.936241894960403442e-02 4.107888042926788330e-01 6.909094005823135376e-02 2.881966065615415573e-03
-5.924130603671073914e-02 -3.802812695503234863e-01 1.295172125101089478e-01 -1.073486506938934326e-01 1.605979377927724272e-05 -1.462235115468502045e-02 -2.095145434141159058e-01 -1.209864169359207153e-01 1.397073734551668167e-02 -1.762246936559677124e-01 -3.633832335472106934e-01 -3.052706718444824219e-01 -2.959403693675994873e-01 -9.010379761457443237e-02 -6.501384824514389038e-02 6.148360669612884521e-02 -2.722426652908325195e-01 -1.418325006961822510e-01 8.971271663904190063e-02 9.261797182261943817e-03 -3.201268315315246582e-01 2.090516090393066406e-01 9.809897840023040771e-02 -7.962631992995738983e-03 -1.269555389881134033e-01 -6.316904723644256592e-02 -6.003729533404111862e-03 -2.133336812257766724e-01 -1.991612166166305542e-01 1.025693267583847046e-01 -1.733583658933639526e-01 2.246755920350551605e-02
-3.294760361313819885e-02 2.324214875698089600e-01 8.336170017719268799e-02 -1.729208081960678101e-01 -6.818920373916625977e-02 1.428876724094152451e-02 4.442693665623664856e-03 -6.562346965074539185e-02 -5.564518272876739502e-02 -8.837728947401046753e-02 -6.539124250411987305e-02 -3.793410062789916992e-01 -5.213353633880615234e-01 -9.733366966247558594e-02 -2.127485573291778564e-01 -1.840604692697525024e-01 -2.896634638309478760e-01 -1.644026637077331543e-01 -1.154702156782150269e-01 -1.873198151588439941e-01 4.904437810182571411e-02 1.986483037471771240e-01 -7.120916247367858887e-02 -1.329336166381835938e-01 -1.096667572855949402e-01 1.200188770890235901e-01 -1.239512115716934204e-01 6.134427338838577271e-02 -6.571406498551368713e-03 -7.742455601692199707e-02 -2.243170887231826782e-01 -2.312975972890853882e-01
2.661589086055755615e-01 4.376168549060821533e-02 1.504514068365097046e-01 1.192081123590469360e-01 -2.262262105941772461e-01 3.580619394779205322e-02 -4.053617119789123535e-01 -1.205166652798652649e-01 1.512875873595476151e-02 1.963664293289184570e-01 2.428261190652847290e-02 -2.390135079622268677e-02 -1.705968379974365234e-01 -1.899517178535461426e-01 -1.015081256628036499e-01 -1.708784252405166626e-01 -4.245506823062896729e-01 -1.981784403324127197e-01 -1.268411278724670410e-01 -1.419488340616226196e-01 -2.554771900177001953e-01 2.331124395132064819e-01 6.198929250240325928e-02 -2.367727458477020264e-03 -9.651148319244384766e-02 1.100839748978614807e-01 3.100802376866340637e-02 -1.169160157442092896e-01 5.998626351356506348e-03 1.209674775600433350e-01 1.517614275217056274e-01 -2.479490786790847778e-01
-7.011107355356216431e-02 1.809390336275100708e-01 8.497286587953567505e-02 -7.766719162464141846e-02 -3.709144592285156250e-01 1.679783016443252563e-01 -8.617067337036132812e-02 4.006976634263992310e-02 2.095598280429840088e-01 -1.307116895914077759e-01 -9.455123543739318848e-02 -4.864528477191925049e-01 -1.629378199577331543e-01 9.448657929897308350e-02 -1.953248530626296997e-01 -2.842464745044708252e-01 -6.244701147079467773e-02 -1.378543376922607422e-01 5.315872281789779663e-02 -2.826485335826873779e-01 -1.947868317365646362e-01 7.398065179586410522e-02 1.576268486678600311e-02 -2.216684259474277496e-02 -2.361301630735397339e-01 -1.139930337667465210e-01 -7.567387074232101440e-02 -5.416827648878097534e-02 -1.332478672266006470e-01 -1.235865876078605652e-01 3.424486145377159119e-02 2.277674078941345215e-01
-3.368431627750396729e-01 -2.920359373092651367e-01 1.380810588598251343e-01 -4.012913559563457966e-04 1.283392906188964844e-01 5.793159827589988708e-02 -4.295687973499298096e-01 2.845299895852804184e-03 2.633109092712402344e-01 9.906011633574962616e-03 -1.951500624418258667e-01 -1.469705104827880859e-01 -2.195296287536621094e-01 -2.244915217161178589e-01 -9.840100072324275970e-03 2.471095649525523186e-03 -7.956276088953018188e-02 8.202754706144332886e-02 -3.260955214500427246e-01 1.375006325542926788e-02 4.667124152183532715e-02 1.445727050304412842e-01 6.533709168434143066e-02 7.105734944343566895e-02 -6.963253766298294067e-02 5.618482455611228943e-02 1.670168042182922363e-01 -3.019536733627319336e-01 -1.829405575990676880e-01 5.412524566054344177e-02 -1.821604818105697632e-01 3.707216307520866394e-02
-1.336641907691955566e-01 8.384335786104202271e-02 9.025949053466320038e-03 -2.295485138893127441e-01 1.529151797294616699e-01 7.482948154211044312e-02 -1.841760128736495972e-01 1.078274659812450409e-02 4.621744155883789062e-01 -3.527497947216033936e-01 -9.923407435417175293e-02 -8.613612502813339233e-02 -1.054867580533027649e-01 1.526238583028316498e-02 -1.541056185960769653e-01 -1.168058663606643677e-01 -1.341605931520462036e-01 -6.937945634126663208e-02 -6.201721727848052979e-02 -1.556774675846099854e-01 -2.020391821861267090e-01 2.309347391128540039e-01 4.422900453209877014e-02 6.839656084775924683e-02 -3.700409233570098877e-01 -1.716208606958389282e-01 -2.728466987609863281e-01 3.753328695893287659e-02 -9.066112339496612549e-02 3.926312923431396484e-02 2.236878871917724609e-01 3.923286497592926025e-02
1.750589907169342041e-01 1.469859331846237183e-01 2.826098538935184479e-02 -2.086633741855621338e-01 -1.281276345252990723e-01 5.315932258963584900e-02 -1.283016502857208252e-01 -1.723190546035766602e-01 4.124352335929870605e-01 -3.157829344272613525e-01 -1.477625817060470581e-01 1.219674497842788696e-01 -2.193382978439331055e-01 -9.473241516388952732e-05 -2.550319731235504150e-01 -1.950751245021820068e-01 -1.958016455173492432e-01 -9.092397242784500122e-02 -7.325437664985656738e-02 -1.484002470970153809e-01 -2.926852107048034668e-01 4.772571474313735962e-02 -2.097469568252563477e-01 2.554382197558879852e-02 -9.449496865272521973e-02 -1.360043436288833618e-01 1.473341695964336395e-02 -1.867268979549407959e-02 -1.720848679542541504e-01 7.182376086711883545e-02 -5.798683688044548035e-02 -3.279736936092376709e-01
1.251033544540405273e-01 -5.679153278470039368e-02 4.768632352352142334e-02 -3.368584811687469482e-01 -1.564179062843322754e-01 1.552702933549880981e-01 -2.186314165592193604e-01 -1.269520819187164307e-01 2.731470167636871338e-01 -4.007697701454162598e-01 -2.552396953105926514e-01 -1.329662278294563293e-02 -1.954665184020996094e-01 1.236442402005195618e-01 -1.170333400368690491e-01 -4.421895835548639297e-03 6.734182685613632202e-02 -2.360976338386535645e-01 -1.472256779670715332e-01 -1.556153744459152222e-01 -1.781220287084579468e-01 1.896431297063827515e-01 -8.553338795900344849e-02 1.875237673521041870e-01 -1.178673654794692993e-01 -7.806090265512466431e-02 4.958861321210861206e-02 -1.664625108242034912e-01 -1.186433881521224976e-01 1.579085737466812134e-01 -4.975088313221931458e-02 -2.777406573295593262e-01
2.236899733543395996e-01 5.192359909415245056e-02 -1.415104418992996216e-01 5.565582960844039917e-02 1.517403125762939453e-01 9.422684460878372192e-02 2.531250193715095520e-02 -1.020296663045883179e-01 2.542168796062469482e-01 -3.046709895133972168e-01 -2.014220803976058960e-01 -2.004127353429794312e-01 -4.531496763229370117e-01 -1.580739915370941162e-01 -2.607163190841674805e-01 -1.024902611970901489e-01 -2.369077354669570923e-01 -5.592812597751617432e-02 -2.501121163368225098e-01 -7.276182621717453003e-02 2.039309963583946228e-02 1.280406713485717773e-01 2.413408607244491577e-01 -4.300305247306823730e-02 2.428111433982849121e-01 9.878914803266525269e-02 1.003304423647932708e-04 -6.263944506645202637e-02 -1.342218816280364990e-01 1.971406638622283936e-01 1.574936136603355408e-02 -2.041147463023662567e-02
3.011439144611358643e-01 2.179485559463500977e-01 2.444669157266616821e-01 -1.942773461341857910e-01 -4.535486176609992981e-02 1.906171143054962158e-01 -7.977510243654251099e-02 -1.295089423656463623e-01 3.021807074546813965e-01 -3.309013321995735168e-02 -5.469499155879020691e-02 -1.864749938249588013e-02 -3.130328059196472168e-01 -2.512480318546295166e-01 -1.887562870979309082e-01 2.557636499404907227e-01 1.114571187645196915e-02 -4.562929272651672363e-02 -1.679624915122985840e-01 -1.588824093341827393e-01 2.012862563133239746e-01 1.535195559263229370e-01 2.264256179332733154e-01 -6.799939274787902832e-02 -1.855678409337997437e-01 -3.027518279850482941e-02 3.625764325261116028e-02 5.234065651893615723e-02 2.108871191740036011e-02 -2.810927666723728180e-02 -3.368726074695587158e-01 -1.229059323668479919e-01
7.645057886838912964e-02 5.861675366759300232e-02 -3.060546889901161194e-02 -1.467662304639816284e-01 -1.851623505353927612e-01 1.314356625080108643e-01 -1.006743088364601135e-01 1.944946870207786560e-02 4.873117506504058838e-01 -3.484267294406890869e-01 6.938050687313079834e-02 -8.116254955530166626e-02 -1.245113611221313477e-01 -1.139736846089363098e-01 -1.886399686336517334e-01 -1.084311306476593018e-01 -4.463756456971168518e-02 -3.409633636474609375e-01 -5.978077650070190430e-02 -1.198804825544357300e-01 -1.543288230895996094e-01 2.014739960432052612e-01 1.664403676986694336e-01 1.066248714923858643e-01 -2.175166904926300049e-01 -9.196463972330093384e-02 -1.862432658672332764e-01 1.189560145139694214e-01 -2.476723939180374146e-01 7.285644114017486572e-02 -4.025970771908760071e-02 -2.179571390151977539e-01
-1.783342808485031128e-01 8.682456612586975098e-02 1.154456958174705505e-01 8.111939579248428345e-02 -2.053317427635192871e-01 -7.649397850036621094e-02 -9.070380032062530518e-02 2.786527574062347412e-01 1.859480738639831543e-01 -1.778187006711959839e-01 -1.567159295082092285e-01 -4.378343746066093445e-02 -7.796268165111541748e-02 -1.552131921052932739e-01 -6.263574957847595215e-02 -1.037527173757553101e-01 1.150229014456272125e-02 -6.355969607830047607e-02 -6.029101833701133728e-02 1.233211532235145569e-01 -3.578513562679290771e-01 4.864761531352996826e-01 -1.490224152803421021e-01 1.168045327067375183e-01 1.170427128672599792e-01 1.779508143663406372e-01 3.674405813217163086e-01 -3.721313551068305969e-02 -9.547567926347255707e-03 2.090583145618438721e-01 1.105381101369857788e-01 8.928657323122024536e-02
1.810726970434188843e-01 1.007153615355491638e-01 1.475543975830078125e-01 -2.980242967605590820e-01 3.388641774654388428e-01 3.136398196220397949e-01 -1.283159852027893066e-01 -5.089275166392326355e-02 -1.671443693339824677e-02 -2.543832361698150635e-02 -2.424733042716979980e-01 -9.125165641307830811e-02 -6.969498842954635620e-02 -4.156667739152908325e-02 8.785979449748992920e-02 -1.516505777835845947e-01 -1.884219199419021606e-01 -2.115146517753601074e-01 -2.391210049390792847e-01 3.965783491730690002e-02 -2.440952062606811523e-01 1.532006114721298218e-01 2.496339976787567139e-01 -7.686686702072620392e-03 -3.533612191677093506e-02 8.659946173429489136e-02 9.799377620220184326e-02 -3.061365187168121338e-01 -2.422682195901870728e-01 1.559513956308364868e-01 -1.651883721351623535e-01 -4.561700299382209778e-02
1.148761995136737823e-02 2.507400140166282654e-02 2.249236404895782471e-01 -1.461173146963119507e-01 9.435057640075683594e-02 1.865427196025848389e-01 -1.282653659582138062e-01 2.426216378808021545e-02 1.417555958032608032e-01 1.750974208116531372e-01 -1.244362816214561462e-01 -1.065061539411544800e-01 -5.422552824020385742e-01 1.679072678089141846e-01 2.534236945211887360e-02 1.687025576829910278e-01 -2.205703705549240112e-01 5.379113927483558655e-02 -3.314022123813629150e-01 5.691965669393539429e-02 -5.918513610959053040e-02 2.287483513355255127e-01 2.257889658212661743e-01 4.025477543473243713e-02 -1.342039108276367188e-01 1.690788939595222473e-02 -1.445705443620681763e-01 -2.781196832656860352e-01 -1.347959339618682861e-01 8.618902415037155151e-03 -1.688090711832046509e-01 3.618258237838745117e-02
5.857505276799201965e-02 1.075974032282829285e-01 1.471172124147415161e-01 -1.080745533108711243e-01 -1.319311410188674927e-01 -1.867590546607971191e-01 -3.242192789912223816e-02 4.719736874103546143e-01 1.587191782891750336e-02 -1.095157265663146973e-01 -1.505003869533538818e-01 -3.374144807457923889e-02 -3.210594356060028076e-01 -1.694031506776809692e-01 4.921645671129226685e-02 -1.344931721687316895e-01 1.587487310171127319e-01 -6.207159161567687988e-02 8.419774472713470459e-02 -9.749367833137512207e-02 -3.103458881378173828e-01 2.092940062284469604e-01 -8.152955770492553711e-02 9.179159998893737793e-02 -4.363330081105232239e-02 2.296294569969177246e-01 2.456547021865844727e-01 -1.700611561536788940e-01 -1.532080583274364471e-02 3.709011971950531006e-01 5.173304304480552673e-02 -4.508114978671073914e-02
2.821337878704071045e-01 1.669352799654006958e-01 1.813621073961257935e-01 -3.609088957309722900e-01 -8.980120718479156494e-02 7.399196177721023560e-02 7.272707670927047729e-02 3.966809511184692383e-01 3.974056243896484375e-01 -7.881160080432891846e-02 -8.191050961613655090e-03 1.545976661145687103e-02 -2.768589183688163757e-02 -8.439431339502334595e-02 -1.436462849378585815e-01 -5.760489776730537415e-02 -1.478830724954605103e-01 -1.233954504132270813e-01 -1.671827584505081177e-01 -5.151404440402984619e-02 -2.807163298130035400e-01 1.915176957845687866e-01 2.283860445022583008e-01 8.546708524227142334e-02 4.094292968511581421e-02 -1.841398477554321289e-01 -2.415660582482814789e-02 4.079794976860284805e-03 -1.161505430936813354e-01 9.179788827896118164e-02 -2.148276120424270630e-01 -1.000686436891555786e-01
-1.491734683513641357e-01 -8.848907798528671265e-02 2.761136591434478760e-01 -1.848591566085815430e-01 -1.405112296342849731e-01 -1.768916249275207520e-01 -1.990348100662231445e-01 6.178150698542594910e-02 1.035103872418403625e-01 -1.777629852294921875e-01 3.019121885299682617e-01 5.416986346244812012e-02 -9.360649436712265015e-02 1.631786823272705078e-01 2.069344744086265564e-02 1.897229626774787903e-02 -1.103148385882377625e-01 -4.009794592857360840e-01 -1.795476377010345459e-01 -1.518720388412475586e-01 -1.633574813604354858e-01 2.317607402801513672e-01 6.089075654745101929e-02 1.706499904394149780e-01 4.843563586473464966e-02 -1.015109941363334656e-01 2.245706468820571899e-01 -2.678694128990173340e-01 -8.417007327079772949e-02 3.245722055435180664e-01 -1.441228110343217850e-02 5.917978286743164062e-02
-1.719628423452377319e-01 4.290145263075828552e-02 -3.567848354578018188e-02 -1.239033192396163940e-01 -6.300253421068191528e-02 4.352004081010818481e-02 -2.737213075160980225e-01 1.475623697042465210e-01 1.473228186368942261e-01 -9.511291235685348511e-02 -1.830454617738723755e-01 -2.135301977396011353e-01 -1.459851861000061035e-01 -2.022338509559631348e-01 -1.945476680994033813e-01 -1.919995248317718506e-01 -7.120362669229507446e-02 -1.645206362009048462e-01 1.244561448693275452e-01 -2.253950834274291992e-01 -2.875962555408477783e-01 1.318386495113372803e-01 2.454527467489242554e-01 1.272957175970077515e-01 -3.529076874256134033e-01 -2.067840248346328735e-01 -1.373392045497894287e-01 -2.739224433898925781e-01 1.393458247184753418e-01 4.027276858687400818e-02 -4.524295032024383545e-02 2.082529664039611816e-01
-2.253459393978118896e-01 -1.368294656276702881e-01 -2.635454013943672180e-02 5.850262939929962158e-02 1.210080981254577637e-01 1.517920792102813721e-01 -3.080876171588897705e-02 -6.290039420127868652e-02 1.000085771083831787e-01 -1.877431720495223999e-01 -4.494346678256988525e-01 -4.938803315162658691e-01 -2.153547108173370361e-01 2.604224346578121185e-02 -4.516923427581787109e-02 4.730485752224922180e-02 -3.861099854111671448e-02 -3.415412269532680511e-03 -1.264537125825881958e-01 3.991287201642990112e-03 -3.244190812110900879e-01 4.915209487080574036e-02 1.463444083929061890e-01 1.364465504884719849e-01 2.438157983124256134e-02 -1.881124675273895264e-01 2.487981766462326050e-01 -2.344440966844558716e-01 -6.591561250388622284e-03 5.529446899890899658e-02 -1.206021830439567566e-01 7.483211904764175415e-02
3.069766461849212646e-01 1.594307273626327515e-01 5.941030755639076233e-02 -1.999550610780715942e-01 -1.714169681072235107e-01 8.872908353805541992e-02 -2.613852620124816895e-01 2.332226932048797607e-01 -1.323038339614868164e-01 -2.156114578247070312e-01 -5.728236399590969086e-03 -1.881470233201980591e-01 -2.993381209671497345e-02 7.909735292196273804e-02 -2.588876485824584961e-01 -2.186133712530136108e-02 -7.548232376575469971e-02 -2.746839225292205811e-01 -2.624725699424743652e-01 1.609433256089687347e-02 -3.429943025112152100e-01 1.647801697254180908e-01 1.408188343048095703e-01 8.741343021392822266e-02 -1.684585064649581909e-01 -1.190340965986251831e-01 -1.519375741481781006e-01 -1.156265512108802795e-01 6.214871630072593689e-02 2.478228360414505005e-01 6.815166771411895752e-02 -1.768965125083923340e-01
-1.722983717918395996e-01 1.811170130968093872e-01 3.070670068264007568e-01 -2.009848505258560181e-01 1.826514489948749542e-03 2.635835111141204834e-01 -1.057647913694381714e-01 -1.389111671596765518e-02 2.253973037004470825e-01 -1.421220451593399048e-01 1.612963229417800903e-01 -1.457625925540924072e-01 1.086438819766044617e-01 -1.560575813055038452e-01 1.131397411227226257e-01 1.021444331854581833e-02 -1.066473796963691711e-01 -3.158799707889556885e-01 5.244651064276695251e-02 -2.266144156455993652e-01 -1.503440290689468384e-01 1.583214551210403442e-01 -2.709654718637466431e-02 2.902932092547416687e-02 -8.297362178564071655e-02 -1.330467611551284790e-01 5.851103737950325012e-02 -3.429343104362487793e-01 -2.963654398918151855e-01 3.183604180812835693e-01 6.691644899547100067e-03 -7.272645831108093262e-02
-4.070770367980003357e-02 2.505447901785373688e-02 1.149724349379539490e-01 -9.728936851024627686e-02 -2.250516265630722046e-01 4.692716524004936218e-02 -2.573659718036651611e-01 1.746706068515777588e-01 1.392732411623001099e-01 -9.920772165060043335e-02 -1.385149657726287842e-01 -2.232696413993835449e-01 4.169007297605276108e-03 -1.022223532199859619e-01 -7.153136283159255981e-02 -2.561461329460144043e-01 1.011255830526351929e-01 -2.677628099918365479e-01 -8.519306778907775879e-02 -3.654943108558654785e-01 -3.295239210128784180e-01 2.089378535747528076e-01 -2.650840021669864655e-02 -1.022883504629135132e-01 -1.150048077106475830e-01 1.338909473270177841e-02 -1.565753831528127193e-03 2.385447174310684204e-01 -1.421478688716888428e-01 2.035182565450668335e-01 4.715032503008842468e-02 -3.544435799121856689e-01
1.271412372589111328e-01 1.353679597377777100e-01 1.694816946983337402e-01 -1.184260379523038864e-02 -1.798492819070816040e-01 2.610644102096557617e-01 1.601472645998001099e-01 1.005687117576599121e-01 1.215857546776533127e-02 -2.893876135349273682e-01 -3.400939404964447021e-01 -3.156607225537300110e-02 -6.025872379541397095e-02 -2.075258791446685791e-01 -5.955296009778976440e-02 3.103531524538993835e-02 3.499179333448410034e-02 -2.973809540271759033e-01 -2.479580231010913849e-03 -2.167807817459106445e-01 -2.582548856735229492e-01 1.441078335046768188e-01 2.701246440410614014e-01 1.117504909634590149e-01 -1.029275432229042053e-01 -5.147949792444705963e-03 -1.185031142085790634e-03 -2.391710281372070312e-01 1.245119050145149231e-01 3.089490234851837158e-01 7.429777830839157104e-02 -2.339828461408615112e-01
2.842337451875209808e-02 -4.006385337561368942e-03 1.050992775708436966e-02 -2.422397285699844360e-01 -4.058386087417602539e-01 3.316928446292877197e-02 -1.002350747585296631e-01 -9.797732532024383545e-02 2.480164170265197754e-01 -2.053240090608596802e-01 -2.858143448829650879e-01 3.335902094841003418e-02 -2.114618420600891113e-01 -2.562463879585266113e-01 -3.917627036571502686e-01 -2.915909327566623688e-02 -2.209558337926864624e-02 -2.215951681137084961e-01 -1.764189824461936951e-02 4.416608251631259918e-03 -1.667606532573699951e-01 8.353552222251892090e-02 3.167070075869560242e-02 1.402654647827148438e-01 7.275038212537765503e-02 1.088560000061988831e-01 1.883997321128845215e-01 -2.226088643074035645e-01 -1.050262991338968277e-02 1.954166889190673828e-01 1.458441931754350662e-02 -2.401336133480072021e-01
6.367757916450500488e-03 -2.075013518333435059e-01 1.990646421909332275e-01 -1.150505989789962769e-01 1.362133771181106567e-01 1.128928661346435547e-01 -1.647567451000213623e-01 1.902687246911227703e-03 -5.832448974251747131e-02 2.097779065370559692e-01 -2.150092273950576782e-01 -2.902888357639312744e-01 -1.970124393701553345e-01 -3.237120509147644043e-01 -2.987465858459472656e-01 -8.897563070058822632e-02 -1.965889036655426025e-01 -2.540267109870910645e-01 -1.333853788673877716e-02 -1.881428658962249756e-01 -4.459412395954132080e-01 1.899966746568679810e-01 -5.457971617579460144e-02 -6.191832572221755981e-02 -1.079728007316589355e-01 -1.065137609839439392e-01 -5.477905645966529846e-02 -4.541017115116119385e-02 6.158335134387016296e-02 1.168878078460693359e-01 -2.899013459682464600e-02 -5.288059357553720474e-03
1.261927485466003418e-01 2.235225439071655273e-01 2.254365682601928711e-01 -6.943436712026596069e-02 -4.924755194224417210e-04 -8.666539192199707031e-02 -4.314617440104484558e-02 1.477637737989425659e-01 4.967354238033294678e-01 -2.273597866296768188e-01 -4.527434334158897400e-02 -2.073402516543865204e-02 -1.369423568248748779e-01 -2.060192376375198364e-01 -2.662728540599346161e-02 -1.388595402240753174e-01 -1.446087956428527832e-01 -2.334316074848175049e-01 -2.327123098075389862e-02 -1.233650520443916321e-01 -2.189803421497344971e-01 9.321505576372146606e-02 7.229745388031005859e-02 6.421511620283126831e-02 -1.110080536454916000e-02 -3.677252829074859619e-01 1.935348957777023315e-01 2.114555239677429199e-01 -6.673102825880050659e-02 1.815809868276119232e-02 3.727757185697555542e-02 -2.903723120689392090e-01
1.962224207818508148e-02 5.981308966875076294e-02 3.350198566913604736e-01 1.553244888782501221e-01 -1.261912882328033447e-01 -3.438652753829956055e-01 5.330808833241462708e-02 -3.278267383575439453e-02 6.519592832773923874e-03 -2.602412998676300049e-01 -2.679197192192077637e-01 -6.706001609563827515e-02 -2.793242633342742920e-01 -2.296220809221267700e-01 -2.848303318023681641e-01 -1.086430530995130539e-02 5.480631068348884583e-02 -1.991867274045944214e-01 -1.821194440126419067e-01 -1.171829998493194580e-01 -5.469923466444015503e-02 1.137672886252403259e-01 1.039055287837982178e-01 7.669357955455780029e-02 2.145301364362239838e-02 1.219189390540122986e-01 6.553893536329269409e-02 -1.803478747606277466e-01 -2.078208625316619873e-01 2.766298651695251465e-01 -1.849074661731719971e-01 1.931513398885726929e-01
1.213644817471504211e-01 -1.601911187171936035e-01 1.374493986368179321e-01 -7.113289833068847656e-02 1.916413754224777222e-02 -1.012748852372169495e-01 -1.680141687393188477e-01 -8.944712579250335693e-02 -8.164546638727188110e-02 -2.909299433231353760e-01 -3.139966428279876709e-01 -5.502064898610115051e-02 -2.834927141666412354e-01 -1.433668285608291626e-01 -1.040713265538215637e-01 -2.407797425985336304e-01 2.097705453634262085e-01 -1.293211132287979126e-01 -4.169511198997497559e-01 -5.000465735793113708e-02 -3.035773336887359619e-01 2.013160437345504761e-01 -1.565385311841964722e-01 1.133149936795234680e-01 9.518402814865112305e-02 -4.199825227260589600e-02 -2.507540630176663399e-03 -1.460292488336563110e-01 -2.785732448101043701e-01 4.184394702315330505e-02 -1.557838730514049530e-02 8.537553250789642334e-02
1.059608384966850281e-01 1.797703206539154053e-01 2.231006622314453125e-01 -2.257205545902252197e-01 -8.426325023174285889e-02 1.467910557985305786e-01 -9.478887915611267090e-02 -5.812742561101913452e-02 -1.343224383890628815e-02 -4.331312701106071472e-02 -3.548261302057653666e-04 -3.993710577487945557e-01 -4.573187232017517090e-01 -1.264870315790176392e-01 -2.109931260347366333e-01 -2.317415550351142883e-02 -1.697503477334976196e-01 -2.003191858530044556e-01 -2.342698574066162109e-01 -1.539605110883712769e-01 2.601558268070220947e-01 -1.393375247716903687e-01 4.945084825158119202e-02 5.626165121793746948e-02 -1.296600848436355591e-01 5.811308976262807846e-03 -6.513804942369461060e-02 -2.468607947230339050e-02 -1.377882659435272217e-01 -6.711379438638687134e-02 -2.793830335140228271e-01 -1.396167129278182983e-01
-1.025567855685949326e-02 2.815345069393515587e-03 2.740838825702667236e-01 -4.620889201760292053e-03 -5.546035245060920715e-02 -2.093826979398727417e-01 -3.914431855082511902e-02 2.316967099905014038e-01 5.333287641406059265e-02 8.769884705543518066e-02 -3.266482055187225342e-02 -2.827067673206329346e-01 -1.350405216217041016e-01 -6.637061387300491333e-02 -1.821173876523971558e-01 1.661765724420547485e-01 -2.140775471925735474e-01 -6.136841326951980591e-02 1.420861631631851196e-01 4.134568944573402405e-02 -2.787702679634094238e-01 4.385148882865905762e-01 5.329636391252279282e-03 5.882626399397850037e-02 -1.382498592138290405e-01 8.544660359621047974e-02 -5.300527811050415039e-02 -2.482804208993911743e-01 6.154528260231018066e-02 4.442439675331115723e-01 -5.012637749314308167e-02 9.029144048690795898e-02
7.873678952455520630e-02 -7.079665362834930420e-02 1.028406023979187012e-01 -1.264009177684783936e-01 -2.180753350257873535e-01 1.919749677181243896e-01 -7.440697401762008667e-02 1.890808716416358948e-02 4.231758043169975281e-02 -1.876999810338020325e-02 -4.683459177613258362e-02 -2.514908015727996826e-01 -6.160493195056915283e-02 -2.850397229194641113e-01 1.618319302797317505e-01 -3.455348610877990723e-01 -1.152393072843551636e-01 -1.539808064699172974e-01 -2.952279448509216309e-01 -7.430895417928695679e-02 -4.096431434154510498e-01 -1.742661185562610626e-02 2.095448672771453857e-01 -1.688578128814697266e-01 -8.870840817689895630e-02 2.208849936723709106e-01 2.000193148851394653e-01 -9.492027759552001953e-02 2.494611442089080811e-01 1.751114279031753540e-01 1.593354530632495880e-02 6.847144663333892822e-02
4.419040381908416748e-01 1.142123490571975708e-01 1.000347137451171875e-01 -1.782907545566558838e-02 -1.109666302800178528e-01 -5.845277756452560425e-02 -9.371707588434219360e-02 -1.887701451778411865e-01 1.299739778041839600e-01 2.007585465908050537e-01 4.684482142329216003e-02 -2.594788372516632080e-01 -3.663963079452514648e-01 -1.192015185952186584e-01 -2.204171717166900635e-01 9.819379448890686035e-02 1.200882811099290848e-02 -2.016045004129409790e-01 -1.977247446775436401e-01 -4.553076326847076416e-01 -1.578610986471176147e-01 9.774257987737655640e-02 1.681301444768905640e-01 6.534241605550050735e-03 8.373404294252395630e-02 -4.819529503583908081e-02 -3.224716335535049438e-02 -3.716942667961120605e-02 8.232914656400680542e-02 -2.495911903679370880e-02 -1.056223958730697632e-01 -8.669848740100860596e-02
-3.815362602472305298e-02 3.908141329884529114e-02 1.696762442588806152e-01 -2.648670375347137451e-01 -8.064782619476318359e-02 -2.348423898220062256e-01 -8.961510658264160156e-02 2.742596864700317383e-01 -1.935901865363121033e-02 -8.969805389642715454e-02 -1.324235349893569946e-01 3.880616743117570877e-03 -2.071373909711837769e-01 -7.080486416816711426e-02 -1.789045184850692749e-01 -4.700680822134017944e-02 7.190670818090438843e-02 -9.461458027362823486e-02 1.273400336503982544e-01 -9.537592530250549316e-02 -3.946050405502319336e-01 2.247599959373474121e-01 6.602770835161209106e-02 2.232690900564193726e-01 6.267478317022323608e-02 9.556870162487030029e-02 3.817989826202392578e-01 -9.309740364551544189e-02 6.956057995557785034e-02 4.136027693748474121e-01 -4.553956910967826843e-03 4.197268187999725342e-02
-9.364437311887741089e-02 1.063224896788597107e-01 1.352470740675926208e-02 4.875407367944717407e-02 2.166001498699188232e-01 4.202405363321304321e-02 1.239801794290542603e-01 -7.228481769561767578e-02 2.490199655294418335e-01 -3.278906643390655518e-01 -8.650412410497665405e-02 -3.669560253620147705e-01 -2.114774286746978760e-01 -9.732916206121444702e-02 -1.016551554203033447e-01 6.631406955420970917e-03 -2.152725905179977417e-01 1.189313828945159912e-02 -2.177577093243598938e-02 -1.386808902025222778e-01 -1.383243035525083542e-02 3.608607649803161621e-01 7.455577701330184937e-02 -8.660239726305007935e-02 1.108740270137786865e-01 -1.431149840354919434e-01 2.080700248479843140e-01 -2.468961328268051147e-01 -2.824377967044711113e-03 3.916507363319396973e-01 -1.535751521587371826e-01 9.045490622520446777e-02
4.809713456779718399e-03 2.158152461051940918e-01 2.572479844093322754e-02 -9.636655449867248535e-03 -6.240574270486831665e-02 1.382479220628738403e-01 9.972086548805236816e-02 -1.452452093362808228e-01 4.497084617614746094e-01 -1.986713111400604248e-01 2.119510807096958160e-02 -3.442250490188598633e-01 -1.995985060930252075e-01 6.254092603921890259e-02 -2.534603178501129150e-01 -8.606627583503723145e-02 2.874667942523956299e-01 1.451118662953376770e-02 3.675192967057228088e-02 -2.490587681531906128e-01 -1.706294119358062744e-01 1.998897939920425415e-01 4.505527764558792114e-02 -1.541822031140327454e-02 -2.110877484083175659e-01 1.955557614564895630e-02 -1.382838487625122070e-01 -1.968103647232055664e-01 1.102410722523927689e-02 2.025875002145767212e-01 -1.940689384937286377e-01 1.528407037258148193e-01
-1.194944828748703003e-01 1.374185532331466675e-01 9.250591695308685303e-02 -3.071676753461360931e-02 -2.193597555160522461e-01 1.985776424407958984e-01 -2.347098439931869507e-01 -6.540513038635253906e-02 4.040846526622772217e-01 6.961394101381301880e-02 -1.201078444719314575e-01 -1.805944442749023438e-01 -1.438868492841720581e-01 -8.341014385223388672e-02 -3.637668192386627197e-01 -1.990244239568710327e-01 2.895851852372288704e-03 4.252416267991065979e-02 3.836642205715179443e-02 -1.007855683565139771e-01 -3.818459808826446533e-01 9.758675098419189453e-02 3.750849515199661255e-02 2.215306460857391357e-01 -2.230506092309951782e-01 7.723481953144073486e-02 1.266346406191587448e-02 -1.329694092273712158e-01 1.213843096047639847e-02 1.068013533949851990e-01 1.076474860310554504e-01 -2.822963893413543701e-01
3.416509032249450684e-01 1.397604942321777344e-01 7.099656015634536743e-02 -1.767774522304534912e-01 -1.654017716646194458e-01 1.196202412247657776e-01 -1.320740878582000732e-01 1.253627240657806396e-01 -3.509967774152755737e-02 -3.175171911716461182e-01 1.454950124025344849e-01 7.624410558491945267e-03 -4.408315755426883698e-03 -6.631100177764892578e-02 -2.279159128665924072e-01 -1.530043929815292358e-01 -1.354979127645492554e-01 -3.194981515407562256e-01 -3.278474509716033936e-01 5.100180208683013916e-02 -2.075454592704772949e-01 1.734862923622131348e-01 1.926061809062957764e-01 -1.241189390420913696e-01 -1.243540346622467041e-01 -1.317506581544876099e-01 8.410647511482238770e-03 -2.107371687889099121e-01 1.027827803045511246e-02 2.806939184665679932e-01 9.085809439420700073e-02 -1.700706481933593750e-01
-1.199486702680587769e-01 -5.579696968197822571e-02 2.212477326393127441e-01 -2.131419777870178223e-01 -7.829578965902328491e-02 2.128383517265319824e-01 1.455936580896377563e-01 3.090573474764823914e-02 3.725874125957489014e-01 -1.392219960689544678e-01 9.647093713283538818e-02 -3.099713623523712158e-01 -3.649367094039916992e-01 -1.585384607315063477e-01 -6.919173151254653931e-02 -1.805914491415023804e-01 3.588054329156875610e-02 6.015039980411529541e-02 -1.555450707674026489e-01 5.765574052929878235e-02 -2.437594383955001831e-01 -2.782260999083518982e-02 2.639136910438537598e-01 1.037605553865432739e-01 -2.935871183872222900e-01 7.474811375141143799e-02 1.166858896613121033e-01 -1.644096225500106812e-01 1.037840098142623901e-01 -1.800438761711120605e-01 4.643118754029273987e-02 -6.652694195508956909e-02
-1.545957326889038086e-01 1.725251227617263794e-02 1.306044310331344604e-01 3.446312854066491127e-03 5.228562653064727783e-02 -2.526535391807556152e-01 1.043628305196762085e-01 3.371571749448776245e-02 1.291352063417434692e-01 3.581058233976364136e-02 -2.872827053070068359e-01 -3.955998122692108154e-01 -6.090730428695678711e-02 -8.139729499816894531e-02 -2.695360220968723297e-02 1.585236489772796631e-01 -4.656777158379554749e-02 -2.908497154712677002e-01 2.755424752831459045e-02 -8.597769588232040405e-02 -5.925563722848892212e-02 1.679732501506805420e-01 -6.522803753614425659e-02 2.275203168392181396e-01 -1.834135204553604126e-01 -1.385238170623779297e-01 2.946008741855621338e-01 -4.468512535095214844e-01 3.729425743222236633e-02 2.517582178115844727e-01 -1.354246400296688080e-02 6.732196081429719925e-03
9.867276996374130249e-02 1.283841282129287720e-01 -6.296302378177642822e-02 2.067784406244754791e-02 3.176461756229400635e-01 -1.442196518182754517e-01 -2.838793992996215820e-01 -2.147269099950790405e-01 4.069027304649353027e-01 -2.058371305465698242e-01 1.130100786685943604e-01 -9.336329251527786255e-02 -3.626752793788909912e-01 -7.353594899177551270e-02 -7.231208682060241699e-02 -8.696797490119934082e-02 -1.822954714298248291e-01 -9.603483229875564575e-02 -1.979523450136184692e-01 -5.493003502488136292e-02 -1.954735666513442993e-01 1.001340597867965698e-01 -1.440013051033020020e-01 -3.023026324808597565e-02 -1.605021953582763672e-01 -8.488024771213531494e-02 3.113940656185150146e-01 -6.653027981519699097e-02 -9.389501065015792847e-02 2.021044194698333740e-01 4.003152623772621155e-02 4.085053876042366028e-02
-1.262865960597991943e-01 5.623388104140758514e-03 3.014798276126384735e-02 -7.507080677896738052e-03 -1.516613177955150604e-03 1.973637193441390991e-01 -1.354909837245941162e-01 2.156902104616165161e-01 2.357018589973449707e-01 1.522744148969650269e-01 5.209816619753837585e-02 -2.332552522420883179e-01 -2.957815229892730713e-01 2.210147358709946275e-04 4.874708130955696106e-02 -3.847427368164062500e-01 -1.796999722719192505e-01 -2.075625061988830566e-01 -2.383396774530410767e-01 -1.770560294389724731e-01 -2.719940431416034698e-02 3.087908923625946045e-01 7.889907807111740112e-02 -2.613330818712711334e-02 -1.708418726921081543e-01 1.009704545140266418e-01 -6.235007941722869873e-02 1.800405234098434448e-01 2.559693753719329834e-01 2.866698205471038818e-01 -7.672119885683059692e-02 -9.831731021404266357e-02
-1.148311495780944824e-01 -9.109110385179519653e-02 2.811295390129089355e-01 -1.409609466791152954e-01 3.067803680896759033e-01 3.865416627377271652e-03 -1.603193432092666626e-01 -8.400703966617584229e-02 -6.488658487796783447e-03 -6.327807158231735229e-02 -1.978387087583541870e-01 -3.139232397079467773e-01 -1.719185113906860352e-01 2.585869729518890381e-01 -1.047385782003402710e-01 1.529806405305862427e-01 2.798191271722316742e-02 -5.067323148250579834e-02 8.051405102014541626e-02 -1.679071635007858276e-01 -4.131255149841308594e-01 1.350931972265243530e-01 -1.569470912218093872e-01 -2.381118945777416229e-02 -2.325288802385330200e-01 -9.097402542829513550e-02 2.319527268409729004e-01 -1.299606859683990479e-01 -2.306365072727203369e-01 9.622977674007415771e-02 4.152701795101165771e-02 -1.755824983119964600e-01
-1.935228407382965088e-01 -4.051838219165802002e-01 -4.673494398593902588e-02 6.728322245180606842e-03 -4.206376895308494568e-02 1.434895545244216919e-01 -1.321561187505722046e-01 -3.208584338426589966e-02 -1.349427103996276855e-01 -1.032685860991477966e-01 -1.897098571062088013e-01 -3.395405709743499756e-01 -3.156262040138244629e-01 -6.346596777439117432e-02 -8.456822484731674194e-02 3.702224045991897583e-02 -1.681865751743316650e-01 -2.011593431234359741e-01 7.919538021087646484e-02 -7.781552523374557495e-02 -2.179128229618072510e-01 1.769715100526809692e-01 1.383084505796432495e-01 -6.521169841289520264e-02 -1.020522639155387878e-01 -5.675603076815605164e-02 2.029995173215866089e-01 -4.193215072154998779e-01 -1.042034998536109924e-01 1.718357801437377930e-01 -7.090643048286437988e-02 -6.013193354010581970e-02
1.279922425746917725e-01 1.416194289922714233e-01 -1.121652871370315552e-02 -3.120295405387878418e-01 8.831485360860824585e-02 -1.100659370422363281e-02 -1.045356597751379013e-02 -1.449842453002929688e-01 1.097545549273490906e-01 3.331186994910240173e-02 -3.301594555377960205e-01 -3.339656591415405273e-01 -6.889230012893676758e-01 -1.585977524518966675e-02 2.636178769171237946e-02 5.098838731646537781e-02 -3.952438011765480042e-02 -2.048473246395587921e-02 -8.078771084547042847e-02 -1.289119720458984375e-01 -1.121803075075149536e-01 -9.730727411806583405e-03 1.172885298728942871e-01 -1.207245886325836182e-01 -1.048873960971832275e-01 2.353809960186481476e-02 6.273813545703887939e-02 -6.812418252229690552e-02 -1.557262837886810303e-01 -9.479145705699920654e-02 -3.947056084871292114e-02 -6.406830996274948120e-02
-2.032664120197296143e-01 -4.695982858538627625e-02 3.570927977561950684e-01 -3.067328929901123047e-01 -1.782542914152145386e-01 8.326628059148788452e-02 -2.585989832878112793e-01 1.931241005659103394e-01 2.135660946369171143e-01 -7.867051661014556885e-02 -4.689198359847068787e-02 -2.820074558258056641e-01 -1.315444856882095337e-01 1.130855060182511806e-03 -5.705729871988296509e-02 -3.048687279224395752e-01 -1.142180487513542175e-01 -2.281419932842254639e-01 5.113912001252174377e-02 -2.400947213172912598e-01 -1.952142566442489624e-01 9.185623377561569214e-02 1.060210391879081726e-01 -7.078666822053492069e-04 -7.955948263406753540e-02 -9.283716976642608643e-02 5.065616592764854431e-02 -2.597264945507049561e-01 -7.162283360958099365e-02 -2.506942451000213623e-01 -4.231951665133237839e-03 9.410949796438217163e-02
-5.950179323554039001e-02 1.010881215333938599e-01 1.940635889768600464e-01 -2.076863348484039307e-01 -1.279049366712570190e-01 -6.768552213907241821e-02 7.628026604652404785e-02 -1.096379570662975311e-02 2.809185087680816650e-01 -2.435203194618225098e-01 -1.053055301308631897e-01 -3.794503211975097656e-01 -1.811427474021911621e-01 1.840113103389739990e-02 -2.587638795375823975e-01 -2.882190346717834473e-01 1.448152661323547363e-01 7.356939371675252914e-03 1.045259460806846619e-01 -3.186401426792144775e-01 -1.646801382303237915e-01 1.062452606856822968e-02 6.632209289819002151e-03 -6.401143223047256470e-02 -2.338302135467529297e-01 -2.294455841183662415e-02 -1.064779609441757202e-01 1.064271256327629089e-01 -5.783896520733833313e-02 3.623093366622924805e-01 -1.501433849334716797e-01 4.708436504006385803e-02
8.560451120138168335e-02 4.915899783372879028e-02 1.525465250015258789e-01 -2.209385335445404053e-01 1.443511843681335449e-01 -3.230257928371429443e-01 -8.181756734848022461e-02 3.072956502437591553e-01 2.169845253229141235e-01 -9.277613461017608643e-02 -1.778026521205902100e-01 -2.447015494108200073e-01 -2.263278812170028687e-01 -5.228602513670921326e-02 3.912015631794929504e-02 -5.387909337878227234e-02 -1.239656433463096619e-01 1.386987864971160889e-01 1.162511259317398071e-01 2.009446769952774048e-01 -5.697970464825630188e-02 2.739578485488891602e-01 -5.190545693039894104e-02 6.654113531112670898e-02 -2.273925095796585083e-01 3.488873690366744995e-02 8.370069414377212524e-02 -3.857974112033843994e-01 2.237977236509323120e-01 2.199960649013519287e-01 3.216176060959696770e-03 -7.145587354898452759e-02
-9.708964824676513672e-02 2.525975694879889488e-03 -1.234521046280860901e-01 -8.214244991540908813e-02 8.626253902912139893e-02 -1.182352602481842041e-01 -1.360391974449157715e-01 1.551686436869204044e-03 1.887169629335403442e-01 -1.293196976184844971e-01 -2.741844654083251953e-01 -1.172727197408676147e-01 -3.539109528064727783e-01 -3.101316392421722412e-01 1.574379391968250275e-02 -5.783758126199245453e-03 -3.646311163902282715e-01 1.655837297439575195e-01 -1.932983696460723877e-01 -1.600355654954910278e-01 4.971931874752044678e-02 1.165110245347023010e-01 2.731643244624137878e-02 1.471282821148633957e-02 -2.878664620220661163e-02 -1.259458512067794800e-01 2.143475264310836792e-01 -4.409873783588409424e-01 -2.019482254981994629e-01 1.165768951177597046e-01 1.081496402621269226e-01 -4.616992920637130737e-02
2.451573461294174194e-01 8.160945028066635132e-02 9.974156320095062256e-02 -3.544695377349853516e-01 -1.127537190914154053e-01 2.325663119554519653e-01 -3.686826676130294800e-02 1.988705247640609741e-01 2.559780776500701904e-01 -2.409943789243698120e-01 2.824108600616455078e-01 -4.867402836680412292e-02 -3.039444983005523682e-02 -1.860646307468414307e-01 -1.579876057803630829e-02 -7.329352945089340210e-02 -9.377390891313552856e-02 -2.998834550380706787e-01 -3.057735562324523926e-01 6.992691010236740112e-02 -2.457901388406753540e-01 4.429754242300987244e-02 1.138548031449317932e-01 -1.209354586899280548e-02 5.978761240839958191e-02 5.137952393852174282e-04 4.895503818988800049e-02 -1.837609708309173584e-01 -1.556504070758819580e-01 1.903365105390548706e-01 -1.452055424451828003e-01 -2.217288166284561157e-01
-7.935430854558944702e-02 2.059111595153808594e-01 1.496027261018753052e-01 4.123739898204803467e-02 -3.343725502490997314e-01 -2.105553075671195984e-02 2.551366575062274933e-02 1.275855209678411484e-02 4.014154970645904541e-01 1.995714614167809486e-03 4.191535990685224533e-03 -3.752392828464508057e-01 -1.839832663536071777e-01 -2.378590591251850128e-02 -1.004449203610420227e-01 -8.784338831901550293e-02 2.692972123622894287e-01 -1.818399429321289062e-01 6.883352249860763550e-02 -2.821690738201141357e-01 -3.767994046211242676e-01 -2.348199859261512756e-02 -3.391181305050849915e-02 -2.088799886405467987e-02 -1.169640221633017063e-03 1.336459517478942871e-01 -9.080639481544494629e-02 -6.181497499346733093e-02 -6.803486496210098267e-03 2.431555986404418945e-01 1.200003847479820251e-01 -1.497265100479125977e-01
7.617751508951187134e-02 7.208833098411560059e-02 2.658285796642303467e-01 -4.942025616765022278e-02 1.075824871659278870e-01 -2.655693292617797852e-01 -1.660267822444438934e-02 2.704392969608306885e-01 1.065338030457496643e-01 3.980978950858116150e-02 -2.387504577636718750e-01 -2.139281928539276123e-01 -3.757251203060150146e-01 -1.570862680673599243e-01 -2.853806875646114349e-02 -1.875763088464736938e-01 -2.751760184764862061e-02 -1.721400618553161621e-01 -8.920003473758697510e-02 -2.013499885797500610e-01 -2.885260581970214844e-01 1.946450956165790558e-02 1.765631586313247681e-01 6.401836127042770386e-02 4.885493218898773193e-02 -4.533164948225021362e-02 3.863360881805419922e-01 -1.343652606010437012e-02 2.008462250232696533e-01 -1.650734841823577881e-01 -8.751110732555389404e-02 1.261801570653915405e-01
1.612390577793121338e-01 1.116430684924125671e-01 2.736712098121643066e-01 -6.432213634252548218e-02 -2.078913003206253052e-01 -9.171434491872787476e-02 -7.174771279096603394e-02 -6.224783509969711304e-02 3.260742425918579102e-01 -3.515710532665252686e-01 -1.034000962972640991e-01 9.203343838453292847e-02 -2.372581362724304199e-01 8.100142329931259155e-02 -9.260659664869308472e-02 -4.401543736457824707e-02 -5.538696423172950745e-02 -2.376827448606491089e-01 6.258837133646011353e-02 -2.929120063781738281e-01 -3.656473457813262939e-01 1.264218240976333618e-01 3.725551813840866089e-02 -2.251618057489395142e-01 -1.108647882938385010e-01 -2.325328290462493896e-01 -7.289255410432815552e-02 -1.293068826198577881e-01 1.687137037515640259e-02 1.541709303855895996e-01 8.484178781509399414e-02 -1.694341152906417847e-01
4.081216081976890564e-02 1.625539511442184448e-01 3.149056434631347656e-01 -1.422901898622512817e-01 -2.046234011650085449e-01 -5.252117663621902466e-02 -2.119911015033721924e-01 -2.212930172681808472e-01 1.878788769245147705e-01 -1.402208954095840454e-01 -1.261789649724960327e-01 -3.488562107086181641e-01 -4.125953018665313721e-01 -2.321444302797317505e-01 -1.753734797239303589e-01 7.979821413755416870e-03 2.519537210464477539e-01 -5.884746834635734558e-02 5.741495266556739807e-02 -6.450014561414718628e-02 -4.180989041924476624e-02 -3.513696417212486267e-02 7.541766017675399780e-02 -9.101211279630661011e-02 9.245053678750991821e-02 2.129217833280563354e-01 -1.784193143248558044e-02 -4.468505829572677612e-02 -9.351429343223571777e-02 2.540833353996276855e-01 -2.130129933357238770e-01 1.417925767600536346e-02
5.894447167520411313e-05 3.338557481765747070e-02 -1.199743673205375671e-01 -1.263041198253631592e-01 -1.278954595327377319e-01 1.351281702518463135e-01 -5.348840355873107910e-02 -1.509085297584533691e-01 1.858979463577270508e-02 -3.898882772773504257e-03 -3.338054195046424866e-02 -2.114650160074234009e-01 -2.242658883333206177e-01 -3.845646977424621582e-02 -3.350312113761901855e-01 -3.290366232395172119e-01 -6.075928360223770142e-02 -2.578500509262084961e-01 -3.554254174232482910e-01 -2.124623209238052368e-01 1.885040700435638428e-01 2.605483233928680420e-01 3.224242478609085083e-02 1.156094521284103394e-01 -1.695195287466049194e-01 2.144816331565380096e-02 3.834327757358551025e-01 -6.860587000846862793e-02 3.854086995124816895e-02 -1.143898442387580872e-01 1.241408884525299072e-01 -1.394055783748626709e-01
8.583972603082656860e-02 -1.280023306608200073e-01 2.924961745738983154e-01 -1.460026949644088745e-01 -3.256360813975334167e-02 1.426596641540527344e-01 -2.307710796594619751e-01 2.885443568229675293e-01 3.812673687934875488e-01 1.649454385042190552e-01 -7.651511114090681076e-03 1.185474917292594910e-01 -2.068791687488555908e-01 -1.102450303733348846e-02 1.645523607730865479e-01 -2.661597914993762970e-02 -2.096301913261413574e-01 -2.476203739643096924e-01 -2.614551186561584473e-01 -6.245256587862968445e-02 -1.830551326274871826e-01 -2.410330437123775482e-02 -1.711536198854446411e-01 3.869702294468879700e-02 1.073636859655380249e-01 1.156959123909473419e-02 1.131963282823562622e-01 -1.499682515859603882e-01 -3.426250815391540527e-01 2.013972401618957520e-01 -7.736554741859436035e-02 -2.750711143016815186e-02
1.161999404430389404e-01 -2.577399369329214096e-03 1.443368792533874512e-01 -7.073930650949478149e-02 2.407961338758468628e-01 8.858025819063186646e-02 5.767502635717391968e-02 -5.635830760002136230e-02 4.161828756332397461e-01 4.035460576415061951e-02 -2.348254024982452393e-01 -2.949955165386199951e-01 1.192636601626873016e-02 -1.562070399522781372e-01 -2.360894381999969482e-01 -6.084913015365600586e-02 -1.291445493698120117e-01 -2.914370298385620117e-01 -1.235007196664810181e-01 2.018956542015075684e-01 -2.541466653347015381e-01 2.069833129644393921e-01 3.232794702053070068e-01 -1.908136904239654541e-01 -3.929901868104934692e-02 -4.784267768263816833e-02 4.409047961235046387e-02 6.749496608972549438e-02 -1.417243480682373047e-01 8.084008097648620605e-02 -1.341601610183715820e-01 -1.624902784824371338e-01
1.967461407184600830e-01 2.399022877216339111e-01 8.265378326177597046e-02 -3.188517093658447266e-01 -1.973069459199905396e-01 2.603831887245178223e-01 4.174862056970596313e-02 9.363536536693572998e-02 9.755006060004234314e-03 -8.988835662603378296e-02 -2.667797803878784180e-01 -1.391590386629104614e-01 -1.655944287776947021e-01 -3.756666556000709534e-02 -5.756192281842231750e-02 -1.114222221076488495e-02 2.155448496341705322e-02 -6.238136813044548035e-02 1.204746961593627930e-01 -1.971802562475204468e-01 -2.810162603855133057e-01 2.557823359966278076e-01 9.509965777397155762e-03 -7.474198192358016968e-02 2.354533374309539795e-01 2.498177438974380493e-01 2.265097349882125854e-01 -2.033508718013763428e-01 1.289967149496078491e-01 3.200515210628509521e-01 7.040621340274810791e-02 -6.826717406511306763e-02
4.736968874931335449e-02 2.387553304433822632e-01 -5.924747325479984283e-03 5.280784331262111664e-03 -1.095904111862182617e-01 1.266939193010330200e-01 1.133195906877517700e-01 2.179192006587982178e-01 4.136294722557067871e-01 -2.130683064460754395e-01 -1.327652186155319214e-01 1.370772272348403931e-01 -1.612651944160461426e-01 -1.625322699546813965e-01 -2.245710790157318115e-01 -2.582459151744842529e-01 -2.157949209213256836e-01 -2.399360835552215576e-01 -2.285409420728683472e-01 -2.540376409888267517e-02 -4.148844778537750244e-01 7.547908276319503784e-02 1.314729638397693634e-02 1.651577353477478027e-01 -5.377775430679321289e-02 -6.960523128509521484e-02 -4.361281171441078186e-02 1.335682719945907593e-01 -1.780471056699752808e-01 2.677485905587673187e-02 -6.392723321914672852e-02 5.978161096572875977e-02
-1.081804856657981873e-01 1.251407712697982788e-01 2.773908674716949463e-01 -1.887421756982803345e-01 -1.805184409022331238e-02 1.836637556552886963e-01 -1.478561386466026306e-02 -9.666345268487930298e-02 2.308235913515090942e-01 2.624951861798763275e-02 2.059840112924575806e-01 -1.541694849729537964e-01 -6.310369819402694702e-02 -1.875148266553878784e-01 -4.962562397122383118e-02 -1.627199649810791016e-01 -2.379537373781204224e-01 -2.789590358734130859e-01 1.915481984615325928e-01 -7.458864152431488037e-02 3.417736291885375977e-02 2.281294763088226318e-01 1.935114264488220215e-01 -6.748813390731811523e-02 -2.193304598331451416e-01 4.828476533293724060e-02 1.149231791496276855e-01 -1.635353267192840576e-01 -1.715887188911437988e-01 4.589958190917968750e-01 -1.513642370700836182e-01 5.357388406991958618e-02
2.863604426383972168e-01 1.066813766956329346e-01 6.551928073167800903e-02 -2.379743196070194244e-02 -3.750585913658142090e-01 1.054065227508544922e-01 -2.557534277439117432e-01 -4.915294051170349121e-02 1.396532952785491943e-01 -1.218796297907829285e-01 -1.959737837314605713e-01 1.098586618900299072e-01 -1.889704912900924683e-01 1.752672493457794189e-01 -1.800702325999736786e-02 -1.671889722347259521e-01 -3.414898812770843506e-01 -2.954302430152893066e-01 2.553274668753147125e-02 -2.229759097099304199e-01 -1.514416784048080444e-01 1.914503872394561768e-01 9.705931693315505981e-02 6.202594190835952759e-02 -1.187932416796684265e-01 1.504870504140853882e-01 1.891477853059768677e-01 -1.510494351387023926e-01 -1.715765297412872314e-01 9.539051353931427002e-02 6.473608314990997314e-02 -1.934301853179931641e-01
-7.501814048737287521e-03 2.076820880174636841e-01 -7.237874716520309448e-02 7.172881066799163818e-02 3.249276280403137207e-01 7.947342842817306519e-02 -2.413041442632675171e-01 -1.191534921526908875e-01 4.080237448215484619e-01 -1.975158601999282837e-01 6.613978743553161621e-02 -2.553821913897991180e-02 -4.088003635406494141e-01 -1.622427105903625488e-01 -1.676067113876342773e-01 5.437694489955902100e-03 -7.542405277490615845e-02 -1.032584086060523987e-01 4.566600173711776733e-02 -1.218144223093986511e-02 -1.484881937503814697e-01 1.173097118735313416e-01 -2.034022808074951172e-01 -8.191629499197006226e-02 -2.525340914726257324e-01 -8.093211054801940918e-02 1.902488917112350464e-01 -2.824412882328033447e-01 -6.512097269296646118e-02 1.700892597436904907e-01 8.915361016988754272e-02 -1.165638677775859833e-02
-1.040601730346679688e-01 -1.328577697277069092e-01 -9.555742144584655762e-02 3.418137878179550171e-02 1.145995315164327621e-02 -2.712350189685821533e-01 1.641775108873844147e-02 1.046030893921852112e-01 2.932860851287841797e-01 8.233592659235000610e-02 -2.389894127845764160e-01 -3.464532196521759033e-01 -9.933932870626449585e-02 5.758720450103282928e-03 -7.233460247516632080e-02 -1.216697320342063904e-02 -1.648041605949401855e-01 -1.230812966823577881e-01 -1.847409904003143311e-01 -1.825316436588764191e-02 -1.512008607387542725e-01 3.194837868213653564e-01 -1.005793688818812370e-03 9.665346145629882812e-02 1.099605578929185867e-02 -1.252309530973434448e-01 8.888431638479232788e-02 -5.422160625457763672e-01 1.413746178150177002e-01 1.286909282207489014e-01 -1.601704359054565430e-01 1.161157060414552689e-02
-5.649459734559059143e-02 -1.373356282711029053e-01 2.183814346790313721e-01 -1.943010687828063965e-01 1.758683770895004272e-01 3.676975369453430176e-01 9.709642082452774048e-02 7.274761050939559937e-02 1.846979558467864990e-01 3.573662340641021729e-01 1.032701954245567322e-01 -2.865982651710510254e-01 -2.393095940351486206e-01 -2.833392843604087830e-02 -2.636078000068664551e-01 -1.907168477773666382e-01 -1.387130916118621826e-01 -3.652421385049819946e-02 1.968410052359104156e-02 -1.088317483663558960e-01 -1.123514175415039062e-01 4.141916707158088684e-02 1.203528940677642822e-01 9.947929531335830688e-03 -1.357843875885009766e-01 3.355180472135543823e-02 1.348795592784881592e-01 -2.107534110546112061e-01 1.293019801378250122e-01 2.441131323575973511e-01 -1.324530839920043945e-01 -2.352354973554611206e-01
3.771596550941467285e-01 7.227082550525665283e-02 2.100780420005321503e-02 -1.934060752391815186e-01 -4.126117378473281860e-02 6.664595007896423340e-02 -1.050400361418724060e-01 -1.793125569820404053e-01 3.651197850704193115e-01 -1.655524037778377533e-02 6.457433104515075684e-03 -4.155387580394744873e-01 -2.533400356769561768e-01 5.596455186605453491e-03 -4.095667973160743713e-02 -1.609296649694442749e-01 1.720751971006393433e-01 2.191731706261634827e-02 1.056091412901878357e-01 -1.273577511310577393e-01 -3.318817615509033203e-01 8.152136951684951782e-02 7.767300307750701904e-02 -5.697792023420333862e-02 1.286600343883037567e-02 -6.700237840414047241e-02 -6.807218492031097412e-02 1.063031256198883057e-01 -1.972177475690841675e-01 3.038194477558135986e-01 -1.660066545009613037e-01 -6.616683304309844971e-02
-1.783329062163829803e-02 -2.767385840415954590e-01 1.458837389945983887e-01 -1.068177521228790283e-01 1.408688277006149292e-01 2.881876379251480103e-02 -9.889122098684310913e-02 -1.811851859092712402e-01 5.725334957242012024e-02 9.817114472389221191e-02 -3.541627526283264160e-01 -3.364987373352050781e-01 -2.764332592487335205e-01 1.082195807248353958e-02 -8.312946557998657227e-02 -4.139459878206253052e-02 -2.966525852680206299e-01 -1.275625824928283691e-01 8.224654011428356171e-03 9.734434634447097778e-02 -3.067183792591094971e-01 3.025591671466827393e-01 -3.960703499615192413e-03 1.059085247106850147e-03 -3.732218965888023376e-02 -2.839510515332221985e-02 6.162152811884880066e-02 -3.480934798717498779e-01 -8.824039995670318604e-02 2.096597552299499512e-01 -1.054474338889122009e-01 -3.012134134769439697e-02
1.079878136515617371e-01 1.656843721866607666e-01 -6.717152893543243408e-02 3.047188557684421539e-02 1.699312180280685425e-01 -6.999665498733520508e-02 -4.403119385242462158e-01 -4.137059301137924194e-02 4.322331547737121582e-01 -1.636118292808532715e-01 -9.795784205198287964e-02 -2.605451643466949463e-01 -2.540334463119506836e-01 -1.398040354251861572e-01 -1.762650609016418457e-01 2.489822171628475189e-02 -1.183021068572998047e-01 -5.336605384945869446e-02 -5.647101998329162598e-02 1.119759753346443176e-01 -2.854165434837341309e-02 1.839148104190826416e-01 -3.474904298782348633e-01 2.667841687798500061e-02 -1.002522408962249756e-01 -1.760978624224662781e-02 2.064065635204315186e-01 -1.347855925559997559e-01 -1.429326832294464111e-01 1.749388277530670166e-01 8.732629567384719849e-02 -2.794508263468742371e-02
4.860181733965873718e-02 1.678732186555862427e-01 -1.017464026808738708e-01 -2.567804977297782898e-02 2.728760242462158203e-01 -1.138686463236808777e-01 -1.819797605276107788e-01 -2.349995076656341553e-02 2.823611199855804443e-01 -1.698125451803207397e-01 2.977392263710498810e-02 -1.573746800422668457e-01 -3.784349560737609863e-01 -2.425348460674285889e-01 -7.461078464984893799e-02 -1.844036020338535309e-02 -1.536856740713119507e-01 1.443645060062408447e-01 -2.039726525545120239e-01 -6.606516987085342407e-02 -4.252312704920768738e-02 1.887403279542922974e-01 -7.614448666572570801e-02 5.318877100944519043e-02 -1.956458985805511475e-01 -1.369754672050476074e-01 3.169162869453430176e-01 -2.855531573295593262e-01 -2.586953341960906982e-01 2.197882533073425293e-01 5.827608704566955566e-02 -3.252373263239860535e-02
-3.592592105269432068e-02 -4.151375219225883484e-02 1.849585771560668945e-01 1.521256715059280396e-01 1.015247628092765808e-01 -2.708222717046737671e-02 6.429442763328552246e-02 -5.683064833283424377e-02 2.329732626676559448e-01 1.460372935980558395e-02 -1.302291601896286011e-01 -3.498751521110534668e-01 -5.900191664695739746e-01 -1.450596004724502563e-01 -5.906305089592933655e-02 -3.761444985866546631e-02 -1.590799242258071899e-01 3.367300331592559814e-02 -1.751592457294464111e-01 -2.846011519432067871e-01 -1.402084529399871826e-01 2.151570171117782593e-01 1.579075455665588379e-01 1.217721030116081238e-01 2.528242170810699463e-01 -5.067821592092514038e-02 -4.809800907969474792e-02 -8.969277888536453247e-02 -4.356510937213897705e-02 -1.407249867916107178e-01 -1.355282776057720184e-02 1.036098450422286987e-01
3.671264275908470154e-02 -2.279203087091445923e-01 -1.040454879403114319e-01 -2.804209589958190918e-01 -1.269409060478210449e-01 2.020820528268814087e-01 -2.492856532335281372e-01 1.480089221149682999e-02 3.852741420269012451e-01 -3.347427845001220703e-01 -1.198594123125076294e-01 -7.511048018932342529e-02 -2.072623372077941895e-01 -7.292532827705144882e-03 -2.907688319683074951e-01 -1.313193738460540771e-01 7.550904899835586548e-02 -2.083283811807632446e-01 -1.776601672172546387e-01 -8.288241922855377197e-02 -1.745550980558618903e-04 3.309237957000732422e-01 -3.229599073529243469e-02 1.112177148461341858e-01 -1.022509261965751648e-01 5.653431266546249390e-02 -2.111233025789260864e-01 -1.239366680383682251e-01 -1.566933840513229370e-02 1.620643436908721924e-01 1.424019038677215576e-02 -4.329679906368255615e-02
3.574145138263702393e-01 1.546832472085952759e-01 1.326875388622283936e-01 -1.787795275449752808e-01 -2.397617101669311523e-01 1.551859676837921143e-01 -2.201028615236282349e-01 -5.952155962586402893e-02 2.160145938396453857e-01 -1.290763467550277710e-01 9.340735524892807007e-02 -1.318973600864410400e-01 -2.861528992652893066e-01 1.950880289077758789e-01 -9.314747527241706848e-03 -1.093757450580596924e-01 1.827933490276336670e-01 -2.391631156206130981e-01 -1.644122302532196045e-01 -1.733123660087585449e-01 -2.427660822868347168e-01 9.189224988222122192e-02 2.268478870391845703e-01 8.755540102720260620e-02 -1.200872659683227539e-01 1.466719955205917358e-01 1.432753354310989380e-01 -4.914354160428047180e-02 -2.488892227411270142e-01 -1.685239747166633606e-02 2.739135362207889557e-02 -2.184557765722274780e-01
-2.421174049377441406e-01 -9.274630248546600342e-02 -9.569744765758514404e-02 -5.411769077181816101e-02 3.205123245716094971e-01 -7.221167534589767456e-02 -1.789308637380599976e-01 -9.310156852006912231e-02 3.631995916366577148e-01 -1.421163678169250488e-01 -1.493013799190521240e-01 -2.503554224967956543e-01 -3.426374793052673340e-01 -2.338616102933883667e-01 8.201275020837783813e-02 1.861264556646347046e-01 -1.073585897684097290e-01 4.537068307399749756e-02 -1.732182502746582031e-01 1.579132676124572754e-02 -1.415927112102508545e-01 8.326078951358795166e-02 2.768225222826004028e-02 -2.858221530914306641e-02 -1.267293542623519897e-01 -4.464811179786920547e-03 1.723642498254776001e-01 -3.378004431724548340e-01 -1.014207210391759872e-02 2.780268192291259766e-01 1.251802593469619751e-02 -1.079969182610511780e-01
-2.195226997137069702e-01 -1.439611166715621948e-01 -1.449487954378128052e-01 7.318259775638580322e-02 4.460637271404266357e-02 -5.632345378398895264e-02 9.702374041080474854e-02 3.389580920338630676e-02 1.824918389320373535e-01 6.745294667780399323e-03 -2.957927882671356201e-01 -2.632124423980712891e-01 -1.066241338849067688e-01 -8.973573148250579834e-02 -1.442349702119827271e-01 1.499692797660827637e-01 -5.219512060284614563e-02 -2.931268215179443359e-01 -4.898245632648468018e-02 -1.235934644937515259e-01 -1.404423564672470093e-01 2.519877552986145020e-01 1.323751360177993774e-01 1.930297762155532837e-01 -9.877093136310577393e-02 1.660713925957679749e-02 3.990713655948638916e-01 -4.040088653564453125e-01 7.492838054895401001e-02 1.439438462257385254e-01 -1.478232443332672119e-01 1.054985001683235168e-01
2.686116695404052734e-01 -2.031334787607192993e-01 5.742753855884075165e-04 -1.328696459531784058e-01 -2.476898133754730225e-01 -2.513403594493865967e-01 -1.150356605648994446e-01 -6.710328161716461182e-02 1.656449735164642334e-01 -5.379089713096618652e-02 -1.982955038547515869e-01 -2.038088738918304443e-01 -2.688597738742828369e-01 -2.538496255874633789e-01 -1.180830970406532288e-01 1.598213911056518555e-01 -2.550379931926727295e-01 -1.790272537618875504e-03 -1.825992017984390259e-03 -1.411263793706893921e-01 6.139649450778961182e-02 4.729811251163482666e-01 1.668531000614166260e-01 9.026823937892913818e-02 -1.623719036579132080e-01 1.493086963891983032e-01 -2.540558576583862305e-02 1.771925576031208038e-02 -2.863434888422489166e-02 4.229601472616195679e-02 7.521910220384597778e-02 -1.815175712108612061e-01
9.674212336540222168e-02 -1.072255522012710571e-01 2.227889895439147949e-01 3.045122884213924408e-02 -1.673389673233032227e-01 6.192599609494209290e-02 -1.726298481225967407e-01 8.474722504615783691e-03 2.012993097305297852e-01 1.685875654220581055e-01 -1.418349444866180420e-01 -2.273387275636196136e-02 -2.275768294930458069e-02 -1.384238749742507935e-01 -7.528311759233474731e-02 -2.343324869871139526e-01 -2.318277508020401001e-01 -3.294639289379119873e-01 -4.538986086845397949e-01 -2.287290394306182861e-01 -6.689638644456863403e-02 3.341250419616699219e-01 -2.133749276399612427e-01 3.176644444465637207e-02 -1.486978232860565186e-01 -4.985459521412849426e-02 -1.171105802059173584e-01 -2.371411584317684174e-02 1.077871173620223999e-01 1.862839907407760620e-01 1.666051298379898071e-01 2.830297686159610748e-02
2.364904135465621948e-01 -7.804524153470993042e-02 -1.164553016424179077e-01 3.411573544144630432e-02 -9.415505081415176392e-02 3.632694110274314880e-02 -2.848171293735504150e-01 1.948612183332443237e-01 1.063829734921455383e-01 -1.592382639646530151e-01 -2.824860811233520508e-01 -1.620991677045822144e-01 5.919589847326278687e-02 9.374079108238220215e-02 -9.361061453819274902e-02 1.895889826118946075e-02 8.151883631944656372e-02 -1.223873496055603027e-01 -3.297815322875976562e-01 -1.221716105937957764e-01 -1.844994127750396729e-01 2.174971848726272583e-01 8.050101995468139648e-02 1.734344288706779480e-02 -3.669208586215972900e-01 -2.707847356796264648e-01 2.092721313238143921e-01 -2.303060442209243774e-01 2.111153155565261841e-01 1.132551804184913635e-01 6.100836023688316345e-02 -1.745716035366058350e-01
9.998984634876251221e-02 -5.878688022494316101e-02 3.081874251365661621e-01 5.824908614158630371e-02 -2.890257537364959717e-01 1.319794952869415283e-01 -4.536505639553070068e-01 9.851007908582687378e-02 9.885338693857192993e-02 -1.142790392041206360e-01 -2.535561919212341309e-01 2.903200872242450714e-02 2.131306007504463196e-02 -4.202951863408088684e-02 -1.315974891185760498e-01 -1.668737828731536865e-01 -1.227519884705543518e-01 -2.815750539302825928e-01 -9.443882852792739868e-02 -1.712050437927246094e-01 -1.989935040473937988e-01 2.447737604379653931e-01 -5.960053205490112305e-02 6.999319791793823242e-02 -1.658140122890472412e-01 -1.696377843618392944e-01 -1.383005548268556595e-02 -2.698465622961521149e-02 -2.101503498852252960e-02 1.198765039443969727e-01 3.531488031148910522e-02 -3.500990271568298340e-01
4.751647263765335083e-02 4.324115347117185593e-03 1.885357499122619629e-01 -1.430464237928390503e-01 1.222541406750679016e-01 -1.436203122138977051e-01 -3.172453343868255615e-01 9.402305632829666138e-02 -1.096023917198181152e-01 6.350868940353393555e-02 -1.996102482080459595e-01 -2.273264825344085693e-01 -2.026116549968719482e-01 -4.312144517898559570e-01 -2.738947272300720215e-01 -5.807848647236824036e-02 -1.684201695024967194e-02 -3.422495126724243164e-01 -6.395607441663742065e-02 -2.491173334419727325e-02 -2.906760573387145996e-01 2.044224590063095093e-01 -2.004307508468627930e-01 -1.547061372548341751e-02 -1.998648196458816528e-01 -1.420220583677291870e-01 8.613573759794235229e-02 -1.318356115370988846e-02 -1.052251011133193970e-01 1.145689338445663452e-01 -1.455143652856349945e-02 -5.253190919756889343e-02
-2.044636197388172150e-02 -1.980827003717422485e-02 5.351500213146209717e-02 -2.155520766973495483e-01 -5.423860624432563782e-02 7.168655097484588623e-02 -1.110895499587059021e-01 -1.375408768653869629e-01 5.832633376121520996e-01 -2.430140823125839233e-01 -1.433483418077230453e-02 2.370936330407857895e-03 4.902736842632293701e-02 -3.682956397533416748e-01 -2.177723199129104614e-01 -3.003222867846488953e-02 -1.211297661066055298e-01 -3.016366362571716309e-01 6.102931220084428787e-03 -2.450677752494812012e-02 -2.223420143127441406e-01 -9.112108498811721802e-02 -2.306373417377471924e-01 1.084298714995384216e-01 -1.277744024991989136e-01 1.426234543323516846e-01 6.623850017786026001e-02 -6.959883868694305420e-02 -5.995655898004770279e-03 1.319724172353744507e-01 -3.458334133028984070e-02 -1.765114367008209229e-01
6.153618171811103821e-02 2.024093568325042725e-01 -5.088374391198158264e-02 -8.026769012212753296e-02 1.815476715564727783e-01 -3.941846266388893127e-02 3.444396331906318665e-02 -5.920223519206047058e-02 1.946357786655426025e-01 1.519306749105453491e-01 -2.271561026573181152e-01 -2.574837207794189453e-01 -1.844000667333602905e-01 1.824177429080009460e-02 -1.759037189185619354e-02 1.428747326135635376e-01 -1.964090466499328613e-01 -1.909956708550453186e-02 -4.012246131896972656e-01 -8.235713839530944824e-02 -4.738378152251243591e-02 1.980846822261810303e-01 3.604546189308166504e-02 2.604655921459197998e-01 -2.157666832208633423e-01 -7.627519220113754272e-02 2.122070640325546265e-01 -4.345954358577728271e-01 -1.199619621038436890e-01 -3.893032297492027283e-02 -1.728709638118743896e-01 -1.539024561643600464e-01
3.182569742202758789e-01 2.738070487976074219e-01 1.912298500537872314e-01 -2.309913337230682373e-01 -2.846104800701141357e-01 7.678363472223281860e-02 -2.001634091138839722e-01 -6.310144066810607910e-02 2.526049613952636719e-01 1.424690335988998413e-01 1.059375181794166565e-01 -2.083712816238403320e-01 2.732541970908641815e-02 7.750555127859115601e-02 -3.817088156938552856e-02 -1.445124745368957520e-01 -3.585824370384216309e-01 -1.326168179512023926e-01 1.620864868164062500e-02 -1.644544005393981934e-01 -1.208492740988731384e-01 1.994786262512207031e-01 -3.896265989169478416e-03 1.055333763360977173e-02 -1.223196908831596375e-01 2.106720209121704102e-01 9.073698520660400391e-02 -2.949473857879638672e-01 1.064098719507455826e-02 1.267025023698806763e-01 1.790076345205307007e-01 -6.515996158123016357e-02
1.278222422115504742e-03 1.780988462269306183e-02 -1.175530552864074707e-01 3.293304517865180969e-02 2.217857390642166138e-01 6.130171567201614380e-02 -2.519274950027465820e-01 -8.835771679878234863e-02 5.201411247253417969e-01 -1.937630772590637207e-02 -5.213016178458929062e-03 -1.484427899122238159e-01 -4.377423822879791260e-01 -4.870154708623886108e-02 -1.207520663738250732e-01 -7.895839959383010864e-02 -1.361378841102123260e-02 6.074316427111625671e-02 6.228203885257244110e-03 6.056051701307296753e-02 -1.932399570941925049e-01 8.632631599903106689e-02 -2.077149748802185059e-01 6.187653169035911560e-02 -1.000737473368644714e-01 -1.214734092354774475e-01 2.750959396362304688e-01 -2.227272540330886841e-01 2.088690362870693207e-02 2.695863544940948486e-01 1.478261202573776245e-01 -9.162407368421554565e-02
-9.010680019855499268e-02 -2.237323671579360962e-01 -7.368723303079605103e-02 -1.626453995704650879e-01 2.526631653308868408e-01 -5.266878753900527954e-02 -4.450329020619392395e-02 5.991376191377639771e-02 1.985635012388229370e-01 -4.649874940514564514e-02 -2.010414451360702515e-01 -3.577029109001159668e-01 -1.208160296082496643e-01 2.460459806025028229e-02 -1.635171324014663696e-01 1.431950479745864868e-01 -3.377801477909088135e-01 -1.491701751947402954e-01 -6.593232043087482452e-03 1.344958692789077759e-01 -2.202469110488891602e-01 3.899542689323425293e-01 3.769169747829437256e-02 -1.403256952762603760e-01 -4.937459528446197510e-02 -1.314338594675064087e-01 9.857617318630218506e-02 -2.604168355464935303e-01 -1.677447184920310974e-02 2.112361341714859009e-01 -1.295494735240936279e-01 -1.739489436149597168e-01
-6.950446870177984238e-03 -1.013086736202239990e-01 2.607581615447998047e-01 -1.388513594865798950e-01 -2.729785144329071045e-01 -1.290014684200286865e-01 -1.876018345355987549e-01 1.617696583271026611e-01 2.130958437919616699e-01 -1.166329979896545410e-01 2.239876799285411835e-02 1.364485025405883789e-01 -4.232037067413330078e-01 8.552666008472442627e-02 -1.348704397678375244e-01 -2.139831185340881348e-01 -3.170344829559326172e-01 -1.113869920372962952e-01 -2.174118906259536743e-01 -1.483048051595687866e-01 -1.551424562931060791e-01 -2.352003157138824463e-01 2.807851321995258331e-02 6.693677604198455811e-02 1.435939501971006393e-02 -2.120380103588104248e-01 1.142775937914848328e-01 -9.891722351312637329e-02 -1.166770607233047485e-01 1.636580526828765869e-01 1.939334422349929810e-01 -9.223741292953491211e-02
-1.987507641315460205e-01 -2.187073528766632080e-01 1.064024046063423157e-01 4.138869792222976685e-02 1.574158370494842529e-01 2.619610540568828583e-02 5.965868011116981506e-02 -1.173115968704223633e-01 1.820736676454544067e-01 -1.789927333593368530e-01 -3.459174335002899170e-01 -3.447964191436767578e-01 -1.542735993862152100e-01 -3.517365828156471252e-02 -1.046507880091667175e-01 1.638458967208862305e-01 -2.225737646222114563e-02 -1.170034408569335938e-01 -6.822676211595535278e-02 -2.587747946381568909e-02 -2.732352912425994873e-01 1.183627992868423462e-01 2.610276639461517334e-01 9.006361663341522217e-02 -1.175126731395721436e-01 -2.463247030973434448e-01 2.891950905323028564e-01 -3.104300498962402344e-01 2.740231528878211975e-02 1.012240499258041382e-01 7.558782398700714111e-02 1.861607432365417480e-01
-7.575148344039916992e-02 -1.938588172197341919e-01 5.137176066637039185e-02 4.244398698210716248e-02 4.397114366292953491e-02 1.974357813596725464e-01 -3.624272644519805908e-01 2.260413914918899536e-01 2.746771275997161865e-01 1.214843988418579102e-01 1.359018534421920776e-01 -1.309501472860574722e-02 -1.184398829936981201e-01 8.725256472826004028e-02 -4.631486833095550537e-01 -7.389231771230697632e-02 -2.293507158756256104e-01 -6.005891039967536926e-02 -3.524554520845413208e-02 -1.628592908382415771e-01 3.934665583074092865e-03 2.496809884905815125e-02 4.922052472829818726e-02 1.677320152521133423e-01 4.099266231060028076e-02 7.173506915569305420e-02 2.156318351626396179e-02 -2.922509312629699707e-01 -8.263570070266723633e-02 3.752273917198181152e-01 -5.946264043450355530e-02 -1.392517387866973877e-01
2.569085359573364258e-01 7.599887996912002563e-02 -4.578944668173789978e-02 -2.511903829872608185e-02 2.856889367103576660e-02 4.815115407109260559e-02 -1.250295490026473999e-01 3.010610044002532959e-01 1.856581568717956543e-01 1.337149143218994141e-01 -2.718582153320312500e-01 -3.307221829891204834e-01 -3.123402781784534454e-02 -1.781454980373382568e-01 -2.504487335681915283e-01 -1.713705994188785553e-02 2.777641452848911285e-02 -3.503457903861999512e-01 -7.446735352277755737e-02 3.067818935960531235e-03 -2.761870920658111572e-01 2.682242691516876221e-01 -1.272626072168350220e-01 7.206263393163681030e-02 -1.931851357221603394e-01 -9.007586166262626648e-03 1.763580739498138428e-01 -1.539419144392013550e-01 2.931835949420928955e-01 2.861426398158073425e-02 -5.063109844923019409e-02 6.712388247251510620e-02
6.392510980367660522e-02 -8.178929239511489868e-02 2.145199328660964966e-01 -1.275915652513504028e-01 2.427405565977096558e-01 -9.642837941646575928e-02 -2.711305320262908936e-01 -4.648751020431518555e-02 2.424350380897521973e-02 1.224493384361267090e-01 -5.093181878328323364e-02 -2.936469614505767822e-01 -1.696979254484176636e-01 -2.155528664588928223e-01 -2.591395974159240723e-01 -5.389069765806198120e-02 -2.010417282581329346e-01 -4.426875114440917969e-01 2.290848875418305397e-03 -1.856107860803604126e-01 -3.364064097404479980e-01 2.508414387702941895e-01 -1.571998447179794312e-01 -2.284717373549938202e-02 -1.340602487325668335e-01 -1.272601354867219925e-02 3.561015054583549500e-02 8.339395374059677124e-02 -7.875059731304645538e-03 1.613507568836212158e-01 -9.125518053770065308e-02 1.891850680112838745e-02
1.702167242765426636e-01 -1.912039667367935181e-01 1.187980920076370239e-01 -2.116276472806930542e-01 -1.089488491415977478e-01 7.673037797212600708e-02 -2.334812134504318237e-01 -1.586965024471282959e-01 2.583692669868469238e-01 -4.326362013816833496e-01 -2.786596417427062988e-01 1.693044416606426239e-02 -1.666918545961380005e-01 6.729876250028610229e-02 -2.532684803009033203e-01 1.806361414492130280e-02 7.065957412123680115e-03 -1.966502666473388672e-01 -1.963008046150207520e-01 -5.862200260162353516e-02 -2.105866186320781708e-02 2.090703397989273071e-01 -1.308727450668811798e-02 1.861729770898818970e-01 -1.609224975109100342e-01 3.966876864433288574e-02 -2.643993683159351349e-02 -5.360683053731918335e-02 -5.698379129171371460e-02 1.844584047794342041e-01 2.369688265025615692e-02 -3.477154970169067383e-01
9.642181545495986938e-02 -1.550883650779724121e-01 2.627811431884765625e-01 -3.850407302379608154e-01 -9.960172325372695923e-02 -1.552318334579467773e-01 2.930331416428089142e-02 1.391787678003311157e-01 1.411620080471038818e-01 -1.380246691405773163e-02 -1.090358495712280273e-01 -2.061546146869659424e-01 -2.345949411392211914e-01 -1.360493302345275879e-01 5.893851444125175476e-02 2.554237544536590576e-01 -1.956108361482620239e-01 -1.277912110090255737e-01 -1.299647986888885498e-01 -1.844717264175415039e-01 1.672911494970321655e-01 7.067847251892089844e-02 1.105017513036727905e-01 -1.973029924556612968e-03 -1.861693561077117920e-01 1.342155039310455322e-01 2.117526233196258545e-01 3.729860484600067139e-02 -2.125373035669326782e-01 2.956800758838653564e-01 1.685126125812530518e-01 -2.602279186248779297e-01
-1.405737102031707764e-01 1.381449252367019653e-01 -1.970145106315612793e-01 -1.912966668605804443e-01 1.762574613094329834e-01 8.341920375823974609e-02 -1.239770799875259399e-01 2.220627665519714355e-02 1.433305889368057251e-01 -2.105485200881958008e-01 -8.957774937152862549e-02 -4.051825404167175293e-01 -3.550858199596405029e-01 -8.599934726953506470e-02 6.874673813581466675e-02 -1.006028577685356140e-01 -7.274584472179412842e-02 7.317002862691879272e-02 -1.325787752866744995e-01 -3.145771101117134094e-03 -8.560449630022048950e-02 1.358223855495452881e-01 1.693867295980453491e-01 9.990915656089782715e-02 8.343704789876937866e-02 1.795212030410766602e-01 2.505584955215454102e-01 -1.013598591089248657e-01 -1.249782368540763855e-01 3.934148550033569336e-01 1.687887459993362427e-01 -2.065113037824630737e-01
-1.048703864216804504e-01 1.003282219171524048e-01 2.931106388568878174e-01 -1.871571391820907593e-01 -2.170575708150863647e-01 -2.015285491943359375e-01 -1.280823796987533569e-01 -1.243546828627586365e-01 -1.554711163043975830e-01 6.567242741584777832e-02 -1.000034660100936890e-01 7.661411538720130920e-03 -4.493866860866546631e-01 4.133052378892898560e-02 -8.691631257534027100e-02 -1.013914346694946289e-01 -3.268572390079498291e-01 -7.563924044370651245e-02 -1.204966828227043152e-01 -3.196753859519958496e-01 -5.951904132962226868e-02 6.436111778020858765e-02 1.007742527872323990e-02 5.532663688063621521e-02 -7.739456743001937866e-02 1.804305613040924072e-01 4.108551889657974243e-02 -1.138166412711143494e-01 -8.647495508193969727e-02 2.615781724452972412e-01 -3.064646422863006592e-01 -1.234427690505981445e-01
-1.371105313301086426e-01 -1.015791296958923340e-01 2.228033542633056641e-01 -1.297293454408645630e-01 1.209632381796836853e-01 -4.797382652759552002e-02 1.114154979586601257e-02 -9.854749590158462524e-02 2.753347456455230713e-01 6.446476909331977367e-04 -1.625791937112808228e-01 -3.284234702587127686e-01 6.144721806049346924e-02 7.893574424088001251e-03 -1.013554781675338745e-01 -7.418561261147260666e-03 -2.300395220518112183e-01 -2.079928070306777954e-01 -8.948285132646560669e-02 1.587784588336944580e-01 -1.325296908617019653e-01 2.332256585359573364e-01 3.891001343727111816e-01 -1.669893860816955566e-01 -1.159911751747131348e-01 -2.325232625007629395e-01 1.400847733020782471e-01 -2.829686403274536133e-01 -1.538820862770080566e-01 1.501058042049407959e-01 2.030792832374572754e-02 -2.426786422729492188e-01
1.712616384029388428e-01 2.221366316080093384e-01 4.175319969654083252e-01 4.655057936906814575e-02 -5.159579589962959290e-02 -6.177488248795270920e-03 2.732635140419006348e-01 1.625061333179473877e-01 8.768439292907714844e-02 6.849896907806396484e-02 -1.127042323350906372e-01 -2.662855088710784912e-01 -2.171477228403091431e-01 -4.624941200017929077e-02 -7.679293304681777954e-02 -1.001766026020050049e-01 6.662537902593612671e-02 -9.771243482828140259e-02 -3.796965181827545166e-01 -2.835836112499237061e-01 -1.260583102703094482e-01 8.733624964952468872e-02 1.916454285383224487e-01 -1.332327425479888916e-01 -4.504717513918876648e-02 -5.564433708786964417e-02 2.103897035121917725e-01 -1.652795225381851196e-01 5.933818221092224121e-02 -3.581493720412254333e-02 -1.187547296285629272e-01 2.600803375244140625e-01
1.685471981763839722e-01 8.304746448993682861e-02 1.935009509325027466e-01 -3.630518615245819092e-01 -8.854445815086364746e-02 1.261432915925979614e-01 -1.869262941181659698e-02 1.117282584309577942e-01 2.897368371486663818e-01 -1.616442799568176270e-01 -3.559680888429284096e-03 -8.593161590397357941e-03 -1.262868940830230713e-01 -1.361150741577148438e-01 1.514668166637420654e-01 3.515858575701713562e-02 5.018268525600433350e-02 -2.955144643783569336e-01 -2.355509996414184570e-01 -7.735545933246612549e-02 -9.436542540788650513e-02 2.576609849929809570e-01 3.436756134033203125e-01 2.744765020906925201e-02 2.343884855508804321e-01 -1.868935376405715942e-01 -1.052314266562461853e-01 -1.340289600193500519e-03 -1.485756039619445801e-01 3.046248257160186768e-01 -1.452444046735763550e-01 -8.751517534255981445e-02
8.789763599634170532e-02 1.946958452463150024e-01 -2.952123433351516724e-02 6.489535421133041382e-02 9.610580652952194214e-02 -1.947226375341415405e-01 -1.102785244584083557e-01 1.716674417257308960e-01 2.475854605436325073e-01 1.792493313550949097e-01 -2.755249738693237305e-01 -4.165769815444946289e-01 -4.281333833932876587e-02 -5.882270261645317078e-02 -2.316848337650299072e-01 -1.090023666620254517e-01 -1.313814222812652588e-01 -1.641696989536285400e-01 -1.628154665231704712e-01 -1.395149379968643188e-01 -1.378595829010009766e-01 1.786624938249588013e-01 1.528253704309463501e-01 7.560313493013381958e-02 -2.006948143243789673e-01 -1.527481377124786377e-01 -7.993542402982711792e-02 -4.412674307823181152e-01 5.311371758580207825e-02 -2.733542770147323608e-02 1.040314324200153351e-02 -9.051094204187393188e-02
4.650992900133132935e-02 8.748948574066162109e-02 1.052105650305747986e-01 -3.321127966046333313e-02 -2.116524279117584229e-01 7.840360701084136963e-02 -2.267585694789886475e-01 -3.080570138990879059e-02 2.648903429508209229e-01 -3.322798907756805420e-01 -1.740904599428176880e-01 -2.583100832998752594e-02 -3.214789927005767822e-01 2.064462602138519287e-01 1.207767799496650696e-01 -1.369165927171707153e-01 -6.252050399780273438e-02 -2.413767278194427490e-01 -5.818096920847892761e-02 -3.555909395217895508e-01 -2.947430908679962158e-01 1.314100921154022217e-01 -4.776291549205780029e-02 2.696638740599155426e-02 -1.481809765100479126e-01 9.370927512645721436e-02 1.441639661788940430e-01 1.258142888545989990e-01 1.235869079828262329e-01 2.262619510293006897e-02 2.151080220937728882e-01 -2.351245880126953125e-01
7.953593507409095764e-03 2.440555840730667114e-01 -5.116550251841545105e-02 1.033986285328865051e-01 7.390578091144561768e-02 1.480224281549453735e-01 -5.331242829561233521e-02 1.951475590467453003e-01 1.609788089990615845e-01 5.283502116799354553e-02 -3.140458762645721436e-01 -2.393825650215148926e-01 2.210250589996576309e-03 6.242403388023376465e-02 -1.973096877336502075e-01 -1.628790944814682007e-01 -4.832357540726661682e-02 -1.236621588468551636e-01 -1.656726002693176270e-01 -2.212891727685928345e-01 -4.769684076309204102e-01 -4.600802063941955566e-02 1.203958019614219666e-01 2.087917737662792206e-02 -4.878783226013183594e-02 -2.686593532562255859e-01 2.282365709543228149e-01 -2.721220552921295166e-01 6.663355976343154907e-02 -5.888219922780990601e-02 -1.363205909729003906e-01 -1.974551975727081299e-01
-6.030566245317459106e-02 -1.631689816713333130e-02 2.619742974638938904e-02 -1.102191731333732605e-01 -1.998247653245925903e-01 8.522200584411621094e-02 -4.068393409252166748e-01 2.873279899358749390e-02 2.116164416074752808e-01 6.094827502965927124e-02 -1.081176698207855225e-01 -3.994306325912475586e-01 4.272390902042388916e-02 -1.189623028039932251e-02 -1.138599663972854614e-01 1.579152345657348633e-01 -1.429581493139266968e-01 -3.436796069145202637e-01 -3.341051936149597168e-01 -3.491885364055633545e-01 1.503307521343231201e-01 6.562890112400054932e-02 6.190397217869758606e-02 -8.367232978343963623e-02 1.559406518936157227e-01 -1.468514353036880493e-01 1.237401515245437622e-01 -1.268333196640014648e-01 1.101163476705551147e-01 8.591770380735397339e-02 3.774864599108695984e-02 4.541362822055816650e-02
-1.802994757890701294e-01 1.547733843326568604e-01 1.484570801258087158e-01 -1.517063379287719727e-01 -3.957653790712356567e-02 1.884469687938690186e-01 -7.945531606674194336e-02 -1.549466401338577271e-01 2.593102157115936279e-01 5.569659546017646790e-02 2.461429983377456665e-01 -1.078852564096450806e-01 -9.381379187107086182e-02 -1.354520171880722046e-01 8.018311858177185059e-02 -6.253661960363388062e-02 -1.437381058931350708e-01 -2.811625003814697266e-01 1.149169579148292542e-01 -7.279975712299346924e-02 -8.749680221080780029e-02 2.442349046468734741e-01 1.807335615158081055e-01 -1.830550730228424072e-01 -2.121797055006027222e-01 -1.397642791271209717e-01 1.973589360713958740e-01 -2.742775380611419678e-01 -2.792652249336242676e-01 3.753802180290222168e-01 -8.695712313055992126e-03 -4.022461548447608948e-02
-3.080560080707073212e-02 2.128103226423263550e-01 -7.437479496002197266e-02 -1.027718465775251389e-02 2.213623374700546265e-01 2.098596096038818359e-02 -1.791899502277374268e-01 -1.148865520954132080e-01 3.943141102790832520e-01 -2.903111465275287628e-02 -2.416637986898422241e-01 -2.305725961923599243e-01 -3.621742725372314453e-01 -2.166585028171539307e-01 -2.324641644954681396e-01 -7.373556494712829590e-02 7.535608857870101929e-02 4.359008744359016418e-02 4.581210669130086899e-03 4.271819069981575012e-02 -2.148285657167434692e-01 6.793732941150665283e-02 -2.155471742153167725e-01 -9.284289926290512085e-02 -1.294400244951248169e-01 -6.576246023178100586e-02 2.929960787296295166e-01 -2.474897503852844238e-01 2.232198603451251984e-03 1.629209667444229126e-01 1.722172647714614868e-01 -9.077926725149154663e-02
3.419158160686492920e-01 -2.756181359291076660e-02 3.858612775802612305e-01 6.405070424079895020e-02 -6.983310729265213013e-02 7.826793193817138672e-02 -2.449747771024703979e-01 1.335860043764114380e-01 3.211682429537177086e-03 -1.837317198514938354e-01 -2.169770747423171997e-01 -8.601599186658859253e-02 -3.456463813781738281e-01 -4.430577158927917480e-02 -5.823081359267234802e-02 -7.636223454028367996e-03 -2.239031344652175903e-01 -2.926956713199615479e-01 -2.249618023633956909e-01 -2.068511396646499634e-01 1.323047429323196411e-01 2.751244306564331055e-01 8.148832619190216064e-02 7.345400005578994751e-02 1.034155786037445068e-01 8.049841225147247314e-02 2.311333641409873962e-02 -5.674713477492332458e-02 5.042894557118415833e-02 -1.094086691737174988e-01 1.963954716920852661e-01 -1.375028043985366821e-01
-1.052255779504776001e-01 -2.651169002056121826e-01 1.149069964885711670e-01 4.438618663698434830e-03 -4.637572448700666428e-03 1.150254905223846436e-01 -9.452653676271438599e-02 -2.020985335111618042e-01 1.089287251234054565e-01 -9.223973751068115234e-02 6.883629132062196732e-03 -2.733423709869384766e-01 8.556361426599323750e-04 1.011508703231811523e-01 -1.696688681840896606e-01 -2.040538489818572998e-01 -1.526482701301574707e-01 -3.288620710372924805e-01 -8.657313138246536255e-02 1.753902137279510498e-01 -1.531751900911331177e-01 2.729784846305847168e-01 2.972294986248016357e-01 -9.423052519559860229e-02 -2.580987513065338135e-01 -1.867902427911758423e-01 1.178867146372795105e-01 -1.908836364746093750e-01 -2.680699825286865234e-01 2.719083726406097412e-01 6.143317371606826782e-02 -1.639455929398536682e-02
8.619409799575805664e-02 -1.339185889810323715e-02 -1.303951293230056763e-01 5.445005372166633606e-02 -6.156644970178604126e-02 1.887060999870300293e-01 -9.288693964481353760e-02 1.681884080171585083e-01 3.523595333099365234e-01 -1.819617748260498047e-01 -9.540893137454986572e-02 -2.158713638782501221e-01 -1.041912436485290527e-01 -7.616515457630157471e-02 4.652875661849975586e-02 -1.437225639820098877e-01 1.554620862007141113e-01 -3.194695413112640381e-01 -3.146927952766418457e-01 -9.896142780780792236e-02 -4.231464490294456482e-02 1.197526976466178894e-01 1.003899723291397095e-01 2.615697123110294342e-02 -4.763419330120086670e-01 -2.369587868452072144e-01 6.147745251655578613e-02 -2.905533611774444580e-01 -4.287292808294296265e-02 8.950414136052131653e-03 5.253842100501060486e-03 9.226946532726287842e-02
-1.788617074489593506e-01 -9.641757607460021973e-02 2.197684347629547119e-01 -6.543028354644775391e-02 1.160687208175659180e-01 2.087893895804882050e-02 -1.269575655460357666e-01 3.116465210914611816e-01 1.965016573667526245e-01 9.463665634393692017e-02 8.630894124507904053e-02 -1.315957456827163696e-01 -4.380297064781188965e-01 -9.789215773344039917e-02 -2.781649529933929443e-01 7.462771981954574585e-02 -7.848359644412994385e-02 -6.637642532587051392e-02 -1.846594386734068394e-03 -4.699517786502838135e-02 8.169683068990707397e-02 4.193254932761192322e-02 2.168109118938446045e-01 6.759271770715713501e-02 -2.369669228792190552e-01 -1.329296231269836426e-01 1.047658696770668030e-01 6.057278811931610107e-02 2.512477636337280273e-01 3.540745079517364502e-01 -1.799891293048858643e-01 -2.002614885568618774e-01
2.110032290220260620e-01 -1.590200662612915039e-01 7.668823003768920898e-02 7.225423306226730347e-02 1.199436634778976440e-01 -2.645438537001609802e-03 -2.479901164770126343e-01 4.536228626966476440e-02 6.317704170942306519e-02 1.846924126148223877e-01 -1.674311608076095581e-01 -4.232001006603240967e-01 -3.647792339324951172e-02 -3.109464943408966064e-01 -1.328714638948440552e-01 -2.080942690372467041e-01 -4.841884598135948181e-02 -1.949695795774459839e-01 -2.869798541069030762e-01 -3.020910322666168213e-01 -2.987165451049804688e-01 2.370161414146423340e-01 -5.234015360474586487e-02 1.770653277635574341e-01 -7.818357646465301514e-02 -7.198019325733184814e-02 7.796116918325424194e-02 2.482246607542037964e-02 -2.310464531183242798e-02 -8.447702974081039429e-02 -1.104240342974662781e-01 -7.484912872314453125e-02
-1.439936012029647827e-01 1.542593836784362793e-01 2.173739522695541382e-01 -1.896445751190185547e-01 -3.937535732984542847e-02 -8.591178804636001587e-02 1.968932151794433594e-02 -1.150752082467079163e-01 -4.110394790768623352e-02 -1.224767118692398071e-01 -7.264298200607299805e-02 -1.976086050271987915e-01 -5.497545003890991211e-01 -3.535251319408416748e-01 -4.605294018983840942e-02 -1.350224912166595459e-01 6.762468814849853516e-02 1.299083083868026733e-01 -2.154568135738372803e-01 -5.723264813423156738e-02 -2.381409108638763428e-01 -8.185102045536041260e-02 2.413994669914245605e-01 2.766152322292327881e-01 -1.072425693273544312e-01 7.126607000827789307e-02 1.553424298763275146e-01 1.571981422603130341e-02 -3.476734040305018425e-03 1.305016577243804932e-01 2.068369090557098389e-02 -1.154916062951087952e-01
6.315706763416528702e-03 1.255092173814773560e-01 -1.073569580912590027e-01 -5.353413987904787064e-03 2.546662688255310059e-01 -1.501618772745132446e-01 -2.909325063228607178e-01 -1.230090782046318054e-01 4.307202100753784180e-01 -1.166287064552307129e-01 -5.535460263490676880e-02 -1.607787013053894043e-01 -4.360112845897674561e-01 -5.915837362408638000e-02 -1.446945369243621826e-01 9.103529155254364014e-02 -1.097226366400718689e-01 -5.010795220732688904e-02 -3.490233421325683594e-02 -4.499475657939910889e-02 -8.298469334840774536e-02 1.173309702426195145e-02 -1.145646627992391586e-02 5.140796303749084473e-02 -5.697869881987571716e-02 -1.881679445505142212e-01 3.131198585033416748e-01 -2.741200625896453857e-01 -4.245951771736145020e-02 2.284158766269683838e-01 1.938462257385253906e-01 -6.023471057415008545e-02
2.897746562957763672e-01 2.821025066077709198e-02 -2.269808016717433929e-02 1.043601706624031067e-01 1.080427784472703934e-02 1.933988928794860840e-01 1.548343710601329803e-02 -1.730006188154220581e-02 1.227893456816673279e-01 -6.123229861259460449e-02 -8.519460260868072510e-02 -9.561474621295928955e-02 -3.255122303962707520e-01 -3.298316001892089844e-01 -3.405533432960510254e-01 -1.555258631706237793e-01 -5.848926678299903870e-02 -5.708520859479904175e-02 -2.509677410125732422e-01 -1.439777854830026627e-02 1.352048218250274658e-01 3.378848731517791748e-01 2.042889446020126343e-01 1.178502291440963745e-01 -7.532604783773422241e-02 2.483568042516708374e-01 -1.372524946928024292e-01 -8.585750125348567963e-03 -4.805757850408554077e-02 2.829586267471313477e-01 -1.966881155967712402e-01 -1.017906740307807922e-01
1.634065359830856323e-01 1.132312938570976257e-01 1.217449307441711426e-01 -2.541449964046478271e-01 -2.345808036625385284e-02 1.272263228893280029e-01 -1.698512583971023560e-01 -1.992304325103759766e-01 3.696084618568420410e-01 -3.959465324878692627e-01 -1.176475211977958679e-01 9.306237846612930298e-02 -2.439898699522018433e-01 2.116873115301132202e-02 -6.691577285528182983e-02 -1.270352452993392944e-01 -1.134238541126251221e-01 -1.734365522861480713e-01 -6.352582573890686035e-02 -1.033035591244697571e-01 -3.679550290107727051e-01 -5.311205517500638962e-03 8.775320835411548615e-03 9.026131778955459595e-02 -2.468617260456085205e-01 -1.109562143683433533e-01 -2.127324342727661133e-01 -3.000973723828792572e-02 -4.190733656287193298e-02 1.450411826372146606e-01 1.763610169291496277e-02 -2.355810552835464478e-01
-1.940264999866485596e-01 -1.653963029384613037e-01 1.249334067106246948e-01 -3.083103001117706299e-01 1.165893226861953735e-01 -4.507312178611755371e-02 -3.305016458034515381e-01 1.670514792203903198e-01 -5.479269102215766907e-02 4.208386316895484924e-02 -2.822183072566986084e-01 -2.608642876148223877e-01 -1.755569875240325928e-01 -3.126293122768402100e-01 -3.520575463771820068e-01 1.335225068032741547e-02 -7.812940329313278198e-02 -1.640624403953552246e-01 3.727202862501144409e-02 -7.007517665624618530e-02 -2.571523487567901611e-01 1.701557189226150513e-01 -8.295291662216186523e-02 -1.447919160127639771e-01 -1.972173154354095459e-01 -1.205927319824695587e-02 1.913213282823562622e-01 3.900603204965591431e-02 -1.330240964889526367e-01 -2.881246060132980347e-02 8.887159079313278198e-02 -2.419388666749000549e-02
-5.257755890488624573e-02 -2.221780270338058472e-01 1.241891160607337952e-01 -3.154793009161949158e-02 1.297135055065155029e-01 1.707905381917953491e-01 -2.952347323298454285e-02 -7.340237498283386230e-02 1.112906932830810547e-01 1.313070654869079590e-01 -1.656395494937896729e-01 -2.466614395380020142e-01 -1.689185202121734619e-01 6.074341014027595520e-03 -2.354664728045463562e-03 -3.742149770259857178e-01 -7.274727523326873779e-02 -2.265483587980270386e-01 -2.627243697643280029e-01 2.135722935199737549e-01 -1.369077265262603760e-01 3.323498964309692383e-01 3.128430843353271484e-01 1.412366610020399094e-02 -2.738108634948730469e-01 -1.183489188551902771e-01 2.211850695312023163e-02 -2.472126930952072144e-01 -4.944678395986557007e-02 1.915058344602584839e-01 -6.682961829937994480e-04 6.674911826848983765e-02
1.417545080184936523e-01 6.195087358355522156e-02 1.077932585030794144e-02 -1.110063958913087845e-02 -3.894351422786712646e-02 -1.337714046239852905e-01 7.676727324724197388e-02 -1.247514635324478149e-01 5.013956427574157715e-01 -5.630395933985710144e-02 -6.847553700208663940e-02 7.906342297792434692e-02 -1.356826871633529663e-01 4.404379054903984070e-02 -2.534938454627990723e-01 -1.546844393014907837e-01 -1.807224750518798828e-01 -2.480206042528152466e-01 -8.731286227703094482e-02 -1.539921015501022339e-02 -4.007635712623596191e-01 2.251828312873840332e-01 1.765796393156051636e-01 -1.818712800741195679e-01 -1.245680153369903564e-01 -2.838725447654724121e-01 1.700682193040847778e-01 6.189138069748878479e-02 -1.138864830136299133e-01 1.416053771972656250e-01 -2.563660778105258942e-02 -1.441226303577423096e-01
1.985229253768920898e-01 1.722698844969272614e-02 8.048444241285324097e-02 -5.070341750979423523e-02 -3.034743666648864746e-01 -1.390749588608741760e-02 -3.042870461940765381e-01 -9.846203029155731201e-02 3.904328942298889160e-01 1.915719211101531982e-01 -9.883588552474975586e-02 -1.429227292537689209e-01 1.132593825459480286e-01 -2.546238712966442108e-02 -7.284097373485565186e-02 -1.067318022251129150e-01 -2.077177315950393677e-01 -6.295188330113887787e-03 -1.625042110681533813e-01 -3.710780441761016846e-01 -9.703142940998077393e-02 3.911055922508239746e-01 5.717869102954864502e-02 -7.127358764410018921e-02 -2.108910977840423584e-01 5.303909257054328918e-02 1.654872596263885498e-01 -2.309512197971343994e-01 9.186602197587490082e-03 -2.045888639986515045e-02 6.420686841011047363e-04 -2.498491667211055756e-02
-6.482559442520141602e-02 2.026352882385253906e-01 -9.899183362722396851e-02 -1.343392431735992432e-01 5.298740789294242859e-02 1.267549693584442139e-01 -1.420260071754455566e-01 -1.300828754901885986e-01 7.827940583229064941e-02 -4.534215480089187622e-02 -1.873581111431121826e-01 -1.995527893304824829e-01 -3.680397570133209229e-01 -2.601878941059112549e-01 6.422274559736251831e-02 -1.389270573854446411e-01 -2.322315722703933716e-01 1.497350335121154785e-01 -2.813057601451873779e-01 -1.000144109129905701e-01 2.429295033216476440e-01 1.639558374881744385e-01 1.448536198586225510e-02 -7.496883720159530640e-02 -1.083723604679107666e-01 4.635478928685188293e-02 2.105747759342193604e-01 -4.054043889045715332e-01 -8.424150198698043823e-02 2.469993978738784790e-01 -7.496946305036544800e-02 -8.781115710735321045e-02
-1.681151837110519409e-01 -5.996610969305038452e-02 -4.698126390576362610e-02 7.477433234453201294e-02 2.932735681533813477e-01 -1.170352622866630554e-01 -1.988901495933532715e-01 -5.566804483532905579e-02 4.156324863433837891e-01 -5.010930448770523071e-02 -1.163827776908874512e-01 -2.647061347961425781e-01 -2.474255561828613281e-01 -1.856575310230255127e-01 9.216210991144180298e-02 1.778724342584609985e-01 -1.696224212646484375e-01 8.987981826066970825e-02 -3.107779324054718018e-01 5.360457673668861389e-02 -1.763457804918289185e-01 1.845799982547760010e-01 -2.550626359879970551e-02 8.740337938070297241e-02 -3.670373558998107910e-02 -2.349747121334075928e-01 1.061652898788452148e-01 -3.033418357372283936e-01 8.942437171936035156e-02 2.051258683204650879e-01 -5.171409994363784790e-02 -3.040724433958530426e-02
-1.002558693289756775e-02 9.563252329826354980e-02 4.307903721928596497e-02 -1.067607626318931580e-01 -7.187066227197647095e-02 -3.066078573465347290e-02 -9.553771466016769409e-02 3.688049614429473877e-01 7.275007199496030807e-03 -1.361551433801651001e-01 -1.357374787330627441e-01 -1.107293739914894104e-01 -8.014141768217086792e-02 -1.467864960432052612e-01 -2.134605310857295990e-02 -5.915803834795951843e-02 2.828366495668888092e-02 -1.291257590055465698e-01 1.714483485557138920e-03 -4.536535590887069702e-02 -3.711521327495574951e-01 3.504581451416015625e-01 -1.347907483577728271e-01 1.343742907047271729e-01 -1.964770816266536713e-02 2.962995469570159912e-01 2.212654203176498413e-01 -2.827723920345306396e-01 6.224090605974197388e-02 4.222725629806518555e-01 1.701546311378479004e-01 2.182601951062679291e-02
9.570201486349105835e-02 -2.952306997030973434e-03 3.065395355224609375e-01 -2.068935483694076538e-01 -4.483691975474357605e-02 5.226839333772659302e-02 -2.060544490814208984e-01 1.708500832319259644e-01 2.656898461282253265e-02 -1.548085212707519531e-01 -1.061430871486663818e-01 2.203267812728881836e-01 -1.969611048698425293e-01 3.053022176027297974e-02 -3.336738422513008118e-02 -5.073777958750724792e-02 -2.223152816295623779e-01 -4.098035097122192383e-01 -2.745510041713714600e-01 -1.813654303550720215e-01 1.365994568914175034e-02 1.679265201091766357e-01 2.024515122175216675e-01 1.306474804878234863e-01 1.480218470096588135e-01 1.374348402023315430e-01 2.266093194484710693e-01 -1.984904259443283081e-01 -2.700456976890563965e-02 7.229819893836975098e-02 2.511925995349884033e-01 1.926032751798629761e-01
-1.785787791013717651e-01 2.310528159141540527e-01 2.450829595327377319e-01 -1.555741429328918457e-01 1.203728169202804565e-01 5.999552085995674133e-03 1.181164830923080444e-01 1.833467483520507812e-01 1.118408888578414917e-01 2.068511396646499634e-02 -2.057963758707046509e-01 7.172740995883941650e-02 -1.355851590633392334e-01 1.559659576741978526e-04 -2.090840227901935577e-02 6.333782523870468140e-02 -1.134893018752336502e-02 -2.411071956157684326e-01 -5.372424125671386719e-01 -6.933882832527160645e-02 5.568671226501464844e-02 2.188330292701721191e-01 8.586174249649047852e-02 4.609978757798671722e-03 -1.864553093910217285e-01 1.595534533262252808e-01 2.859035274013876915e-03 -1.795834153890609741e-01 1.006489619612693787e-01 3.670699596405029297e-01 -1.129344180226325989e-01 -1.578283309936523438e-01
1.676379740238189697e-01 6.696971505880355835e-02 1.419486105442047119e-01 -1.924002426676452160e-03 -2.859757542610168457e-01 -8.545110374689102173e-02 -5.402702465653419495e-02 -9.647968411445617676e-02 3.184942603111267090e-01 -1.992558240890502930e-01 -1.120962873101234436e-01 1.098666340112686157e-02 -1.984316855669021606e-01 1.177311912178993225e-01 -1.760469563305377960e-02 -8.729542046785354614e-02 -4.922461509704589844e-02 -1.282619684934616089e-01 9.512809664011001587e-02 -1.979084908962249756e-01 -3.987752497196197510e-01 1.485957205295562744e-01 -1.395199447870254517e-01 -1.449411362409591675e-01 -1.229806989431381226e-01 -3.292101621627807617e-01 -2.156554721295833588e-02 -1.570365279912948608e-01 -4.271288216114044189e-02 2.911307811737060547e-01 -1.520220786333084106e-01 -2.897681295871734619e-01
-1.401901096105575562e-01 3.497553169727325439e-01 8.250527083873748779e-02 1.677978187799453735e-01 4.078794643282890320e-02 1.123843491077423096e-01 -1.661960482597351074e-01 2.437673807144165039e-01 2.526453435420989990e-01 -2.023463323712348938e-02 -1.266457140445709229e-01 -2.915585339069366455e-01 -6.159089878201484680e-02 1.195994168519973755e-01 -1.334509551525115967e-01 -3.397794365882873535e-01 -3.059234656393527985e-02 3.075240924954414368e-02 -1.483460217714309692e-01 -4.478827491402626038e-02 -4.169096052646636963e-01 3.662256896495819092e-02 1.121105328202247620e-01 8.831545710563659668e-02 3.068832913413643837e-03 -2.863591909408569336e-01 1.447547674179077148e-01 -1.194607019424438477e-01 -1.128508374094963074e-01 1.446561515331268311e-01 -9.315343946218490601e-02 -1.551913172006607056e-01
6.175490841269493103e-02 -4.891220014542341232e-03 -5.303613841533660889e-02 -1.115412339568138123e-01 5.333283171057701111e-02 4.761465787887573242e-01 -2.153344452381134033e-01 2.307308018207550049e-01 1.765805631875991821e-01 -2.327674478292465210e-01 -2.378885149955749512e-01 -1.469952315092086792e-01 -7.313649635761976242e-03 -1.013395264744758606e-01 -2.566658854484558105e-01 -7.888256758451461792e-02 6.494086980819702148e-02 -2.584215998649597168e-01 -1.408142894506454468e-01 -2.625390887260437012e-01 -7.690498977899551392e-02 -1.176687404513359070e-01 3.580415621399879456e-02 1.880005151033401489e-01 6.609419733285903931e-02 -6.174511089920997620e-02 -1.189156807959079742e-02 -9.533020056551322341e-05 -1.280346661806106567e-01 1.776969283819198608e-01 2.510715723037719727e-01 -2.651231884956359863e-01
-1.341424733400344849e-01 3.542828932404518127e-02 -1.706885732710361481e-02 -1.657664626836776733e-01 -7.536524534225463867e-02 1.420051455497741699e-01 1.386463791131973267e-01 2.007011622190475464e-01 -1.037781909108161926e-01 -7.111890614032745361e-02 -1.574338078498840332e-01 -3.105751276016235352e-01 -4.448369443416595459e-01 -2.782944142818450928e-01 -2.547394298017024994e-02 1.670243889093399048e-01 1.494813943281769753e-03 -2.474925518035888672e-01 9.201199561357498169e-02 -1.353723108768463135e-01 -1.080842092633247375e-01 3.565509617328643799e-01 1.793025434017181396e-01 8.111859112977981567e-02 6.403049826622009277e-02 -1.846283525228500366e-01 1.160053834319114685e-01 2.643104642629623413e-02 -6.738817691802978516e-02 -7.819514721632003784e-02 1.248497292399406433e-01 -2.872528135776519775e-01
-1.711845099925994873e-01 3.083191812038421631e-01 1.455994248390197754e-01 1.493863910436630249e-01 -1.366901397705078125e-01 8.700251579284667969e-02 7.997213397175073624e-04 5.653682351112365723e-02 1.092733442783355713e-01 1.374893635511398315e-01 -3.171890601515769958e-02 -8.888322860002517700e-02 -7.304034382104873657e-02 -5.091951787471771240e-02 -1.314745098352432251e-01 8.636622130870819092e-02 -3.340149819850921631e-01 -1.624364107847213745e-01 -3.792528808116912842e-01 -1.258610039949417114e-01 -1.823224574327468872e-01 2.557231783866882324e-01 -2.403655648231506348e-01 9.504961222410202026e-02 -2.308861166238784790e-01 1.866641193628311157e-01 7.732433080673217773e-02 -1.193308085203170776e-01 -2.950611710548400879e-01 4.936310648918151855e-02 -2.124826759099960327e-01 -1.554277688264846802e-01
2.396795339882373810e-02 -1.673678457736968994e-01 4.531030654907226562e-01 5.290066823363304138e-02 -4.831283539533615112e-02 2.220943942666053772e-02 -4.197367131710052490e-01 9.557387232780456543e-02 2.041978091001510620e-01 -1.305959969758987427e-01 -6.212660577148199081e-03 1.824712753295898438e-01 -2.494948208332061768e-01 2.360418438911437988e-01 -2.035987228155136108e-01 -3.639569506049156189e-02 -1.238124221563339233e-01 -1.597294807434082031e-01 -3.358081728219985962e-02 8.159162476658821106e-03 -7.125747203826904297e-02 4.301884025335311890e-02 6.048167496919631958e-02 1.455100178718566895e-01 -7.478525489568710327e-02 1.197455227375030518e-01 2.692188322544097900e-01 -2.869518697261810303e-01 -1.093694642186164856e-01 1.208927407860755920e-01 6.585642695426940918e-02 -2.070813328027725220e-01
-3.502978086471557617e-01 -1.280577480792999268e-02 1.639753580093383789e-01 -7.584565132856369019e-02 -1.675876528024673462e-01 -5.468380451202392578e-02 -1.820708066225051880e-01 2.628180980682373047e-01 2.489998787641525269e-01 -8.515022695064544678e-02 -2.617374658584594727e-01 -2.808177173137664795e-01 -7.120132446289062500e-02 -7.256397604942321777e-02 -1.337664425373077393e-01 -2.790161669254302979e-01 -7.378227263689041138e-02 -1.865644357167184353e-03 -6.399334967136383057e-02 -1.481896787881851196e-01 -2.880848944187164307e-01 1.415194827131927013e-03 5.673386529088020325e-02 1.948240101337432861e-01 -2.784622907638549805e-01 -7.845289260149002075e-02 2.023680508136749268e-01 -4.076387360692024231e-02 -1.015249714255332947e-01 2.020072191953659058e-03 5.145178362727165222e-02 3.058608770370483398e-01
-2.182686030864715576e-01 -4.207986965775489807e-02 6.626738607883453369e-02 -2.078880965709686279e-01 -1.505827754735946655e-01 9.382749348878860474e-02 7.006769627332687378e-02 1.287500709295272827e-01 1.081954166293144226e-01 -2.713840268552303314e-02 9.846480190753936768e-02 -7.442648708820343018e-02 -1.785358786582946777e-01 1.349114030599594116e-01 -2.512573264539241791e-02 -1.138413175940513611e-01 -4.127517938613891602e-01 -1.518176496028900146e-01 -8.909922838211059570e-02 -2.154853940010070801e-01 -1.034771203994750977e-01 -4.360830411314964294e-02 -1.736880391836166382e-01 7.633585482835769653e-04 -2.797747552394866943e-01 -3.741873800754547119e-02 3.610083162784576416e-01 -1.132795289158821106e-01 8.959583938121795654e-02 4.171581268310546875e-01 -2.155144512653350830e-01 -1.295344382524490356e-01
2.129812538623809814e-01 5.580559372901916504e-02 9.568742476403713226e-03 -1.052033379673957825e-01 -4.353393912315368652e-01 1.589636206626892090e-01 -6.872284412384033203e-02 -1.167544722557067871e-01 1.047826632857322693e-01 -1.144109386950731277e-02 -3.122144043445587158e-01 4.416668415069580078e-02 -3.132491707801818848e-01 -1.192608103156089783e-02 -1.495526134967803955e-01 -1.717201173305511475e-01 -1.099765524268150330e-01 -1.867038607597351074e-01 9.754482656717300415e-02 -7.578364759683609009e-02 -1.653840392827987671e-01 1.242727935314178467e-01 1.665011942386627197e-01 9.287467598915100098e-02 -2.302608639001846313e-01 1.383937299251556396e-01 1.270450949668884277e-01 -2.227288186550140381e-01 -7.664100825786590576e-02 2.023983597755432129e-01 1.109683886170387268e-01 -3.288336396217346191e-01
1.421940177679061890e-01 6.245186924934387207e-02 8.205877244472503662e-02 -2.375059388577938080e-02 1.270816773176193237e-01 1.954283714294433594e-01 -1.346073858439922333e-02 1.507847905158996582e-01 1.892591863870620728e-01 6.428346037864685059e-02 6.440672278404235840e-02 -2.995184063911437988e-01 -8.039539307355880737e-02 -3.146463036537170410e-01 2.127518877387046814e-02 -7.210268825292587280e-02 -4.505421817302703857e-01 -7.216172665357589722e-02 -2.071098536252975464e-01 -7.933972775936126709e-02 -1.206609234213829041e-01 1.131316497921943665e-01 2.548741698265075684e-01 -1.228334158658981323e-01 -3.254091441631317139e-01 9.253854304552078247e-02 2.185634523630142212e-01 1.624376624822616577e-01 9.803795814514160156e-02 2.831363379955291748e-01 -4.388054460287094116e-02 -3.592308610677719116e-02
-2.648876234889030457e-02 -2.420028001070022583e-01 1.150400862097740173e-01 -1.592188775539398193e-01 2.103481143712997437e-01 4.474812746047973633e-02 3.926514834165573120e-02 -1.397918462753295898e-01 3.553769737482070923e-02 -6.859311461448669434e-02 -2.635480463504791260e-01 -2.099566310644149780e-01 -2.743748426437377930e-01 -1.550841331481933594e-01 -5.674305930733680725e-02 1.158724874258041382e-01 -2.860315740108489990e-01 -1.113325953483581543e-01 8.431163430213928223e-02 9.694995731115341187e-02 -3.241475522518157959e-01 2.481521815061569214e-01 6.629066914319992065e-02 -1.766928881406784058e-01 -2.507130056619644165e-02 -5.642747133970260620e-02 1.284382790327072144e-01 -4.264304041862487793e-01 -4.652395099401473999e-02 2.768793404102325439e-01 -6.931759417057037354e-02 2.374463155865669250e-02
-1.119018718600273132e-01 -8.429607003927230835e-02 9.365596622228622437e-02 -2.888532578945159912e-01 2.011059522628784180e-01 -7.759244740009307861e-02 -3.319582641124725342e-01 -4.777819663286209106e-02 -4.288738220930099487e-02 1.508081983774900436e-02 -3.443187773227691650e-01 -2.446152418851852417e-01 -2.486401796340942383e-01 -1.056463792920112610e-01 -3.642359375953674316e-01 -8.533851057291030884e-02 2.601312100887298584e-02 -2.895898818969726562e-01 -3.590229526162147522e-02 7.675124704837799072e-02 -3.628626763820648193e-01 1.164702475070953369e-01 -8.001474291086196899e-02 3.060800954699516296e-02 -1.452766358852386475e-01 5.904095247387886047e-02 1.273452788591384888e-01 1.318400725722312927e-02 -1.738740205764770508e-01 -6.680464744567871094e-02 -1.235120519995689392e-01 2.458249218761920929e-02
2.485192194581031799e-02 1.402118802070617676e-01 3.160074055194854736e-01 -6.184480711817741394e-02 -1.915558278560638428e-01 -7.931102067232131958e-02 -1.786504387855529785e-01 -4.115853831171989441e-02 1.717835217714309692e-01 1.652275025844573975e-02 -1.817573457956314087e-01 -1.364533454179763794e-01 4.436143487691879272e-02 -3.182102367281913757e-02 -3.310538232326507568e-01 3.597175776958465576e-01 -3.995340168476104736e-01 -3.884036242961883545e-01 -1.293942034244537354e-01 -1.748190522193908691e-01 -3.154929960146546364e-03 -3.722073975950479507e-03 1.494557857513427734e-01 1.377256065607070923e-01 4.179976880550384521e-02 -9.215777367353439331e-02 -1.896927878260612488e-02 -4.846006259322166443e-02 -8.906827121973037720e-02 1.908137649297714233e-01 6.455674022436141968e-02 1.243152618408203125e-01
[truncated: 3,282,245 more chars]
