# Supplementary material for: The Language of Innovation
Source: PLoS One. 2020 Apr 30;15(4):e0230107. doi: 10.1371/journal.pone.0230107 (PMC7194493; doi:10.1371/journal.pone.0230107)
Supplement: S19 File — (GZ) [file pone.0230107.s019.tar.gz › 1997-2001/V2Run_10_VS_4500_embeddings1997-2001ED32.txt]

8.666767179965972900e-02 1.817455887794494629e-01 -3.387954533100128174e-01 -2.495053410530090332e-01 1.292635202407836914e-01 -5.629150941967964172e-02 1.826756596565246582e-01 -2.348399162292480469e-01 -1.842624321579933167e-02 1.491753011941909790e-01 3.783388435840606689e-01 2.639986015856266022e-02 -1.452535986900329590e-01 -7.257147133350372314e-02 -2.156543582677841187e-01 -1.063302084803581238e-01 -2.880550175905227661e-02 -2.458206862211227417e-01 1.764914244413375854e-01 2.702114870771765709e-03 1.977721005678176880e-01 -7.882250100374221802e-02 -2.341589480638504028e-01 1.835054904222488403e-01 3.429155796766281128e-02 4.400201886892318726e-02 -3.465597331523895264e-02 -2.378731817007064819e-01 1.120531558990478516e-01 -1.522101461887359619e-01 3.152557015419006348e-01 3.411027044057846069e-02
-1.545483320951461792e-01 -1.268596798181533813e-01 -1.376394629478454590e-01 -1.915161460638046265e-01 1.780566573143005371e-01 2.554858922958374023e-01 6.042172759771347046e-02 -1.501075029373168945e-01 -8.183354884386062622e-02 2.301514744758605957e-01 3.416902720928192139e-01 3.530961573123931885e-01 -1.314187645912170410e-01 -9.954099357128143311e-02 2.157785147428512573e-01 -4.772312194108963013e-02 9.783654659986495972e-02 -2.521029412746429443e-01 -4.801834002137184143e-03 -5.967158824205398560e-02 2.851910293102264404e-01 5.910452827811241150e-02 1.030828058719635010e-01 1.973848193883895874e-01 -1.439382731914520264e-01 -1.823836416006088257e-01 3.237104043364524841e-02 -6.002404540777206421e-02 1.344831436872482300e-01 -1.090926527976989746e-01 3.159154057502746582e-01 6.765569001436233521e-02
-6.401416659355163574e-02 -1.439604014158248901e-01 -4.966304004192352295e-01 -1.759485006332397461e-01 1.219934504479169846e-02 -3.751881048083305359e-02 6.443546712398529053e-02 -7.554622739553451538e-02 -1.210639029741287231e-01 8.867543190717697144e-02 2.764852344989776611e-01 2.460013516247272491e-02 -8.845799416303634644e-02 3.679842874407768250e-02 -1.211751103401184082e-01 -1.436293870210647583e-01 2.621076405048370361e-01 -3.871438205242156982e-01 -2.211165130138397217e-01 2.878478914499282837e-02 -2.030204422771930695e-02 -2.334618270397186279e-01 -9.949632734060287476e-02 -1.893114000558853149e-01 1.338345697149634361e-03 9.752530604600906372e-02 5.788024142384529114e-02 -1.975579857826232910e-01 2.869204878807067871e-01 -1.315345019102096558e-01 1.467435061931610107e-01 9.699372574687004089e-03
4.443738982081413269e-02 -1.199705600738525391e-01 -6.341534852981567383e-02 -4.093362092971801758e-01 -2.133647212758660316e-03 -1.822712570428848267e-01 9.650421887636184692e-02 -5.840979143977165222e-02 -1.344054657965898514e-02 3.234043419361114502e-01 -1.396756023168563843e-01 -1.406727824360132217e-04 -1.640563458204269409e-01 -9.983377903699874878e-02 -1.772560924291610718e-01 1.255480796098709106e-01 -8.925429731607437134e-02 -6.184107437729835510e-02 -1.634290814399719238e-01 -2.694986462593078613e-01 3.012301921844482422e-01 -2.459496408700942993e-01 -1.405524015426635742e-01 1.556567847728729248e-01 1.752804070711135864e-01 2.441612333059310913e-01 -1.336207985877990723e-01 -3.712639585137367249e-02 7.126684486865997314e-02 -3.902653232216835022e-02 3.604922294616699219e-01 -7.271344214677810669e-02
5.952734127640724182e-02 -9.365509450435638428e-02 -4.987954795360565186e-01 -1.138882637023925781e-01 1.271577477455139160e-01 2.115953713655471802e-02 7.312651723623275757e-02 -3.703588619828224182e-02 -6.025661714375019073e-03 2.126938253641128540e-01 4.888451099395751953e-01 1.163669452071189880e-01 1.116922274231910706e-01 -6.379431486129760742e-02 1.332463324069976807e-01 4.861501045525074005e-03 -2.926222234964370728e-02 -1.475882381200790405e-01 9.873680025339126587e-02 -2.662536799907684326e-01 6.347866356372833252e-02 -5.748470127582550049e-02 -2.118832170963287354e-01 -1.010034233331680298e-01 1.076981127262115479e-01 -3.911117464303970337e-02 2.743365801870822906e-02 -2.439131587743759155e-01 2.363484352827072144e-01 -9.078697860240936279e-02 1.526798307895660400e-01 -2.097031772136688232e-01
-3.143142536282539368e-02 -3.068588115274906158e-02 -4.250866472721099854e-01 -2.051679044961929321e-01 9.586515277624130249e-02 4.949499666690826416e-02 2.330368757247924805e-02 2.426306158304214478e-02 2.005449831485748291e-01 1.011903658509254456e-01 2.411924004554748535e-01 2.180537432432174683e-01 6.849315017461776733e-02 3.609450906515121460e-02 -1.503990888595581055e-01 -6.569118797779083252e-02 1.657001078128814697e-01 6.865819543600082397e-02 -8.339413255453109741e-02 -1.841170638799667358e-01 2.526105344295501709e-01 -3.637311756610870361e-01 9.207050502300262451e-02 -1.053135171532630920e-01 1.499030292034149170e-01 -3.798872604966163635e-02 -2.021609805524349213e-02 -2.782433927059173584e-01 2.464648634195327759e-01 -2.957647442817687988e-01 1.326806992292404175e-01 -1.308639496564865112e-01
3.153268247842788696e-02 -2.258067131042480469e-01 -4.312582612037658691e-01 -5.113201141357421875e-01 9.235418587923049927e-02 -1.420440226793289185e-01 6.081446073949337006e-03 2.589422166347503662e-01 -4.533563554286956787e-02 -9.158977307379245758e-03 2.018582373857498169e-01 8.758977055549621582e-03 -2.874295227229595184e-03 -2.117849327623844147e-02 2.598326245788484812e-04 -3.551078960299491882e-02 -1.609036475419998169e-01 -2.289771884679794312e-01 7.991974800825119019e-02 -4.309039935469627380e-02 2.171686142683029175e-01 1.933353394269943237e-02 9.850167483091354370e-02 -5.439015105366706848e-02 2.254618853330612183e-01 -4.938570037484169006e-02 -7.199160009622573853e-02 -4.325568303465843201e-02 2.004683911800384521e-01 -5.539123341441154480e-02 3.019748032093048096e-01 -1.363043487071990967e-01
1.419631838798522949e-01 -1.403565555810928345e-01 -3.768762648105621338e-01 -2.790141105651855469e-01 -4.878038913011550903e-02 -4.567149281501770020e-02 1.728861480951309204e-01 4.517824947834014893e-02 1.837612092494964600e-01 -1.556859761476516724e-01 3.049957752227783203e-01 1.252434402704238892e-01 -6.962084025144577026e-02 1.863140314817428589e-01 6.759894639253616333e-02 -2.010326534509658813e-01 -4.740931093692779541e-02 -1.073475778102874756e-01 1.452251076698303223e-01 -1.248205155134201050e-01 1.444512605667114258e-01 -2.939984388649463654e-02 -3.019201159477233887e-01 -1.697700172662734985e-01 -6.662807613611221313e-02 -2.523696795105934143e-02 -1.887464225292205811e-01 -7.614536210894584656e-03 1.744825243949890137e-01 -2.940510213375091553e-01 3.137528300285339355e-01 -6.593459099531173706e-02
2.053872197866439819e-01 -2.573433704674243927e-02 -4.110366106033325195e-01 -2.056560814380645752e-01 1.515313088893890381e-01 3.480890393257141113e-02 3.147617280483245850e-01 1.956292539834976196e-01 2.358939051628112793e-01 -1.097649112343788147e-01 1.801463663578033447e-01 9.582454711198806763e-02 -2.568878233432769775e-01 5.825751274824142456e-02 -4.418896883726119995e-02 -1.898035854101181030e-01 -8.632652461528778076e-02 -1.503279358148574829e-01 1.965375095605850220e-01 -2.345048189163208008e-01 4.690920934081077576e-02 2.391267754137516022e-02 -1.329600960016250610e-01 -2.907482441514730453e-03 2.587814033031463623e-01 -5.845420435070991516e-02 -5.739215761423110962e-02 -6.329076737165451050e-02 3.337326943874359131e-01 1.116359457373619080e-01 1.452203243970870972e-01 -3.088201768696308136e-02
-1.198029965162277222e-01 -2.006282955408096313e-01 -2.892656028270721436e-01 -3.281244337558746338e-01 -2.410215884447097778e-01 -1.720813685096800327e-03 5.500394478440284729e-02 2.765750885009765625e-01 -1.361235380172729492e-01 2.303684502840042114e-01 1.418051570653915405e-01 2.611617743968963623e-01 -9.014453738927841187e-02 -5.515345931053161621e-02 5.958183482289314270e-02 1.324239224195480347e-01 1.830452680587768555e-01 -1.343367546796798706e-01 3.991790860891342163e-02 -1.983595639467239380e-01 2.930529713630676270e-01 -9.970765560865402222e-02 -2.210090607404708862e-01 -1.394824385643005371e-01 -1.982118636369705200e-01 6.979289650917053223e-02 1.737926527857780457e-02 -1.812968105077743530e-01 -5.076940171420574188e-03 -9.854082018136978149e-02 2.833550572395324707e-01 1.744956709444522858e-02
1.726796478033065796e-01 -1.421047896146774292e-01 -2.269335463643074036e-02 -3.222511410713195801e-01 2.066301256418228149e-01 -1.146421954035758972e-01 8.741848170757293701e-02 -9.022175520658493042e-02 8.870865404605865479e-02 9.206284582614898682e-02 3.834045231342315674e-01 1.274458765983581543e-01 -9.990784525871276855e-02 -1.888397783041000366e-01 3.937409445643424988e-02 1.105152592062950134e-01 -1.669956892728805542e-01 -1.548520028591156006e-01 -1.333042383193969727e-01 -1.179585084319114685e-01 4.007095992565155029e-01 -7.109454274177551270e-02 -2.429704517126083374e-01 1.937219500541687012e-01 -1.033029034733772278e-01 2.590396404266357422e-01 -5.248524248600006104e-02 -8.072663098573684692e-02 1.221468523144721985e-01 -2.131189256906509399e-01 8.480811119079589844e-02 -1.862823218107223511e-01
4.549481347203254700e-02 -1.647626459598541260e-01 -3.593685925006866455e-01 -2.901895642280578613e-01 -5.825522914528846741e-02 -5.012051668018102646e-03 5.676204711198806763e-02 -6.444495171308517456e-02 2.134783118963241577e-01 1.431197226047515869e-01 2.780356407165527344e-01 -1.200111955404281616e-01 -4.225145559757947922e-03 6.536440551280975342e-02 9.731465578079223633e-02 -2.252811491489410400e-01 -6.414860021322965622e-03 -3.072441518306732178e-01 1.260598376393318176e-02 -1.864767223596572876e-01 6.945357471704483032e-02 6.013628095388412476e-02 -3.441488370299339294e-02 -1.331536173820495605e-01 3.090759515762329102e-01 -5.989264696836471558e-02 1.071133762598037720e-01 -1.944008916616439819e-01 2.717667520046234131e-01 -2.364279925823211670e-01 2.981267273426055908e-01 -2.484044618904590607e-02
1.547241061925888062e-01 -3.829292654991149902e-01 -4.095326960086822510e-01 -4.192917346954345703e-01 -2.914171852171421051e-02 -9.289419651031494141e-02 4.864281043410301208e-02 9.265223145484924316e-02 2.160165905952453613e-01 9.790877252817153931e-02 2.080779224634170532e-01 -1.270148158073425293e-02 -1.331407129764556885e-01 6.451922655105590820e-02 -2.618926577270030975e-02 1.104354709386825562e-01 -7.843007333576679230e-03 -2.397317439317703247e-01 -1.002109199762344360e-01 -9.487175941467285156e-02 2.869721315801143646e-02 -1.801664978265762329e-01 -1.391540914773941040e-01 -8.065403997898101807e-02 -1.304023116827011108e-01 -2.664652466773986816e-02 1.725006401538848877e-01 -7.397589087486267090e-02 3.478199839591979980e-01 -1.176199838519096375e-01 -3.283060714602470398e-02 -8.020514994859695435e-02
5.260955542325973511e-02 -2.769581377506256104e-01 -2.268014252185821533e-01 -3.972373604774475098e-01 -1.848069429397583008e-01 1.514518857002258301e-01 3.145312517881393433e-02 -1.135394126176834106e-01 -9.310402721166610718e-02 -8.205661922693252563e-02 7.436029613018035889e-02 3.156872689723968506e-01 -6.318677961826324463e-02 -3.330167531967163086e-01 1.443039327859878540e-01 -3.746747598052024841e-02 -2.415471710264682770e-02 -1.765615046024322510e-01 -5.983385816216468811e-02 -2.049513459205627441e-01 9.074646234512329102e-02 3.994691371917724609e-02 -4.945744574069976807e-02 -5.588758364319801331e-02 -1.521158404648303986e-02 7.912998646497726440e-02 4.189156740903854370e-02 -2.640080153942108154e-01 2.984496653079986572e-01 -6.305832415819168091e-02 2.038458734750747681e-01 2.780575752258300781e-01
-1.359964311122894287e-01 -8.529859781265258789e-02 -1.909828484058380127e-01 -3.482717871665954590e-01 -2.707102298736572266e-01 2.708816528320312500e-01 1.490172147750854492e-01 -1.770780049264431000e-02 -1.867532432079315186e-01 1.756265759468078613e-01 1.080010682344436646e-01 1.287560015916824341e-01 -2.213581502437591553e-01 -1.674072584137320518e-03 4.989790916442871094e-02 -1.808029711246490479e-01 1.919431425631046295e-02 -2.098139822483062744e-01 -5.114398431032896042e-03 -1.387483328580856323e-01 -4.093854688107967377e-03 2.253376394510269165e-01 1.299046538770198822e-02 4.992529284209012985e-03 -2.743599116802215576e-01 -9.762149304151535034e-02 -3.125798702239990234e-01 -1.655932366847991943e-01 3.009918928146362305e-01 3.277611453086137772e-03 1.714693009853363037e-01 -1.566556841135025024e-01
-1.190551295876502991e-01 -1.037639826536178589e-01 -2.466692477464675903e-01 -2.629260718822479248e-01 -8.428156375885009766e-02 2.861550450325012207e-01 -9.378612041473388672e-03 2.419662475585937500e-01 1.150319576263427734e-01 2.221319824457168579e-01 2.352956682443618774e-01 1.693713515996932983e-01 2.928392887115478516e-01 8.836422115564346313e-02 -1.542004942893981934e-01 -2.802004814147949219e-01 -9.643495827913284302e-02 -7.201297208666801453e-03 -6.865752860903739929e-03 -1.330364942550659180e-01 1.577118933200836182e-01 -9.600237011909484863e-02 1.828383654356002808e-01 2.735971808433532715e-01 -1.987361349165439606e-03 2.976314723491668701e-01 -1.116911545395851135e-01 -1.731302440166473389e-01 2.282375991344451904e-01 -2.500360272824764252e-02 3.560912609100341797e-02 2.203043922781944275e-02
1.944841295480728149e-01 -8.363553136587142944e-02 -9.997509419918060303e-02 -1.996584534645080566e-01 5.382407456636428833e-02 8.417706936597824097e-02 8.547481894493103027e-02 -1.394909173250198364e-01 9.171949326992034912e-02 -3.921758383512496948e-02 2.701547741889953613e-01 2.934042811393737793e-01 -9.022867679595947266e-02 -2.284172475337982178e-01 -2.349356003105640411e-02 2.061023376882076263e-02 -1.092041190713644028e-02 -2.344207614660263062e-01 1.465631872415542603e-01 -2.403552979230880737e-01 4.759233593940734863e-01 -1.183483973145484924e-01 -2.413727641105651855e-01 -2.095370367169380188e-02 2.344173640012741089e-01 2.993450164794921875e-01 7.675967179238796234e-03 7.635577023029327393e-02 8.145811967551708221e-03 -2.305798083543777466e-01 2.319775894284248352e-02 -2.260131202638149261e-02
-6.206713616847991943e-02 -9.353955090045928955e-02 -2.464096248149871826e-01 -3.486069142818450928e-01 3.397504091262817383e-01 -1.145700514316558838e-01 2.149235010147094727e-01 1.437193453311920166e-01 8.034095168113708496e-02 -7.792218029499053955e-02 1.583960652351379395e-01 1.557767540216445923e-01 -7.888653129339218140e-02 -1.510680001229047775e-02 1.039331853389739990e-01 -2.199264168739318848e-01 -4.590392857789993286e-02 -1.238405704498291016e-01 1.833561658859252930e-01 -2.647009491920471191e-01 7.099863141775131226e-02 -6.689498573541641235e-02 -4.806880280375480652e-02 1.059688720852136612e-02 1.107797846198081970e-01 7.421251386404037476e-02 9.099727123975753784e-02 -5.377687513828277588e-02 3.922581970691680908e-01 -1.592391133308410645e-01 3.638996183872222900e-01 9.262471646070480347e-02
8.444502204656600952e-02 -2.399172335863113403e-01 -3.519164025783538818e-01 -2.385781109333038330e-01 2.417181283235549927e-01 1.186246331781148911e-02 3.054042756557464600e-01 6.661507487297058105e-02 1.272150278091430664e-01 -8.690285682678222656e-02 1.059940755367279053e-01 5.820148065686225891e-02 -1.236467733979225159e-01 1.495164483785629272e-01 -3.559857141226530075e-03 -2.496176809072494507e-01 -1.689199656248092651e-01 -1.990512013435363770e-01 -1.830611727200448513e-03 -3.026719391345977783e-01 -4.335977137088775635e-02 1.104470156133174896e-02 -3.574200347065925598e-02 -6.964671611785888672e-02 -1.378823816776275635e-02 8.208519965410232544e-02 5.045337602496147156e-02 -5.695262923836708069e-02 3.432404994964599609e-01 -2.134480029344558716e-01 2.180115431547164917e-01 -2.615788280963897705e-01
2.115633487701416016e-01 1.390495598316192627e-01 -8.050171285867691040e-02 -2.767330110073089600e-01 9.683232754468917847e-02 -1.426547169685363770e-01 2.351053357124328613e-01 -1.260657012462615967e-01 7.788932882249355316e-03 1.153626814484596252e-01 1.578419655561447144e-01 6.518050283193588257e-02 -2.595820128917694092e-01 -3.038764297962188721e-01 -8.126461505889892578e-02 1.995178461074829102e-01 -8.812731504440307617e-02 -2.857425510883331299e-01 -2.826498448848724365e-02 -2.945367395877838135e-01 1.568500697612762451e-01 4.948957264423370361e-02 -3.099022209644317627e-01 9.531648457050323486e-02 2.856580913066864014e-02 2.204470187425613403e-01 -1.662588268518447876e-01 -5.561754852533340454e-02 1.211132779717445374e-01 -9.565624594688415527e-02 1.978999972343444824e-01 -2.258558422327041626e-01
1.701869219541549683e-01 1.038298904895782471e-01 -1.424678862094879150e-01 -4.125647246837615967e-01 1.372822672128677368e-01 1.240504672750830650e-03 2.058754712343215942e-01 -3.986296057701110840e-02 5.301744490861892700e-02 7.122622430324554443e-02 7.608344405889511108e-02 6.065201759338378906e-02 -2.326546609401702881e-01 -1.762085855007171631e-01 -1.023178081959486008e-02 1.132813319563865662e-01 -3.268952965736389160e-01 2.852528728544712067e-02 7.214876264333724976e-02 -1.911924183368682861e-01 2.704115211963653564e-01 -1.954156756401062012e-01 -1.409290879964828491e-01 3.402826488018035889e-01 1.355421841144561768e-01 2.473971098661422729e-01 -2.410758733749389648e-01 -3.217384917661547661e-03 1.354382634162902832e-01 -8.722690492868423462e-02 1.673030406236648560e-01 -5.844973772764205933e-02
-3.012082353234291077e-02 -1.495569385588169098e-02 -3.890283405780792236e-01 -1.985419988632202148e-01 -9.249211102724075317e-02 2.451892197132110596e-01 8.083298057317733765e-02 -1.092684194445610046e-01 -1.803311556577682495e-01 4.126623645424842834e-02 -2.321907319128513336e-02 4.352848231792449951e-01 -3.417697548866271973e-02 -1.425634324550628662e-02 9.289213269948959351e-02 -5.870391428470611572e-02 -3.873743861913681030e-02 -3.972550332546234131e-01 -2.449501305818557739e-01 -2.693945765495300293e-01 -7.818488031625747681e-02 2.532562008127570152e-03 9.765735268592834473e-02 7.967207580804824829e-02 -1.635474115610122681e-01 -3.697975352406501770e-02 -4.026798158884048462e-02 1.488349959254264832e-02 1.505857259035110474e-01 -6.189024541527032852e-03 2.444817125797271729e-01 -2.386347204446792603e-01
1.021795999258756638e-02 -2.074824422597885132e-01 -1.663358658552169800e-01 -2.968212664127349854e-01 -1.039573997259140015e-01 4.002647846937179565e-02 1.616462878882884979e-02 -1.435801237821578979e-01 -2.298807948827743530e-01 -3.524295240640640259e-02 1.833267807960510254e-01 3.862113952636718750e-01 -3.036834485828876495e-02 -1.466854214668273926e-01 7.518224418163299561e-02 -2.014361768960952759e-01 -1.147623583674430847e-01 -1.052889302372932434e-01 -3.471439778804779053e-01 7.852788269519805908e-02 1.942557394504547119e-01 -1.871729455888271332e-02 -2.551674246788024902e-01 -4.666345939040184021e-02 -1.046333312988281250e-01 -7.156542688608169556e-02 1.132506206631660461e-01 -2.894829809665679932e-01 2.204891443252563477e-01 -2.847761809825897217e-01 5.672130500897765160e-04 -5.960734933614730835e-02
1.224213391542434692e-01 -1.209384202957153320e-01 -4.454255402088165283e-01 -3.250322043895721436e-01 7.908918708562850952e-02 -6.645145267248153687e-02 1.588297933340072632e-01 2.120126411318778992e-02 1.464897394180297852e-01 6.105012446641921997e-02 1.631481386721134186e-02 -8.015833795070648193e-02 1.306481957435607910e-01 -1.310901343822479248e-02 2.562884613871574402e-02 -2.635848708450794220e-02 -6.717413663864135742e-02 -4.302661120891571045e-01 9.489262849092483521e-02 -6.408891826868057251e-02 1.985784471035003662e-01 -1.729451566934585571e-01 1.874825335107743740e-03 -4.722226783633232117e-02 2.797814607620239258e-01 -1.234657764434814453e-01 -4.004260525107383728e-02 -1.080605760216712952e-01 3.702312409877777100e-01 -9.014407545328140259e-02 1.648263484239578247e-01 -1.613150537014007568e-01
-4.595026969909667969e-01 -1.913969032466411591e-02 -4.751116335391998291e-01 -1.881256252527236938e-01 -4.220157116651535034e-02 1.777204871177673340e-01 9.516714513301849365e-02 -5.632226821035146713e-03 -1.558661013841629028e-01 4.735286906361579895e-02 1.757481396198272705e-01 2.347399890422821045e-01 9.794998168945312500e-02 -2.822485566139221191e-01 -1.780186295509338379e-01 -1.283446550369262695e-01 -3.967561945319175720e-02 1.182626634836196899e-01 6.006667017936706543e-02 -1.684852987527847290e-01 -1.092147827148437500e-02 -6.132416799664497375e-02 -5.132347717881202698e-02 2.689844742417335510e-02 9.504523128271102905e-02 1.010989174246788025e-01 -1.458352804183959961e-01 -8.031891286373138428e-02 2.878942489624023438e-01 -2.190932631492614746e-02 2.184609770774841309e-01 -4.594792053103446960e-02
-8.353626728057861328e-02 3.088901937007904053e-02 -4.172187447547912598e-01 -3.191417455673217773e-01 -1.161517351865768433e-01 -2.954223379492759705e-02 -5.907331407070159912e-02 5.851114913821220398e-02 -1.412875354290008545e-01 -2.249788343906402588e-01 1.043822839856147766e-01 -4.147204384207725525e-02 1.471695303916931152e-01 1.080715656280517578e-02 1.623189598321914673e-01 8.979483693838119507e-02 -7.994931936264038086e-02 -3.810172080993652344e-01 -1.556870341300964355e-01 -3.124220669269561768e-01 6.338170915842056274e-02 -1.403002738952636719e-01 -1.453464180231094360e-01 -1.081505119800567627e-01 2.520769536495208740e-01 5.405873805284500122e-02 5.146477743983268738e-02 -1.675416380167007446e-01 2.998379468917846680e-01 -3.707784786820411682e-02 8.348494768142700195e-02 -1.735554039478302002e-01
4.323579743504524231e-02 1.632660441100597382e-02 -3.084470629692077637e-01 -4.234519600868225098e-01 5.745157226920127869e-02 1.775361597537994385e-02 2.261355966329574585e-01 1.074944511055946350e-01 9.479203075170516968e-02 1.942899376153945923e-01 2.972366809844970703e-01 5.324126780033111572e-02 2.089611999690532684e-02 -8.665617555379867554e-03 5.899274721741676331e-02 -2.010974138975143433e-01 -1.043749973177909851e-01 -1.642078459262847900e-01 -7.825660519301891327e-03 -1.229662448167800903e-01 3.912951424717903137e-02 -1.141667738556861877e-01 -1.025896146893501282e-01 -1.503050625324249268e-01 1.807471513748168945e-01 -9.239590167999267578e-02 -1.195441558957099915e-01 -5.780157819390296936e-02 3.871800899505615234e-01 -3.231862783432006836e-01 2.168927937746047974e-01 -1.174477115273475647e-01
-2.237618416547775269e-01 -1.497272104024887085e-01 -1.473355293273925781e-01 -2.714079916477203369e-01 -1.717625409364700317e-01 -1.636250764131546021e-01 1.687013655900955200e-01 -2.160358615219593048e-02 3.018383122980594635e-02 3.635987043380737305e-01 -3.917152062058448792e-02 -1.810971200466156006e-01 -1.770788729190826416e-01 -1.071358770132064819e-01 -6.374657154083251953e-02 -1.448355019092559814e-01 -3.618806004524230957e-01 -1.699357032775878906e-01 6.582662463188171387e-02 -4.119064286351203918e-02 1.868553608655929565e-01 -1.620645374059677124e-01 -1.281870156526565552e-01 3.684849739074707031e-01 -3.383054211735725403e-02 1.326230168342590332e-01 2.106854766607284546e-01 -8.138762414455413818e-02 8.000759780406951904e-02 -1.312886476516723633e-01 1.934776753187179565e-01 -3.927529975771903992e-02
1.751106381416320801e-01 -2.548515498638153076e-01 -3.809544444084167480e-01 -2.782839238643646240e-01 -1.587014496326446533e-01 1.457624286413192749e-01 1.344360709190368652e-01 -1.808892935514450073e-02 3.027890995144844055e-02 4.781097173690795898e-02 3.494489490985870361e-01 2.698097527027130127e-01 -1.091910451650619507e-01 8.268869481980800629e-03 6.282770633697509766e-02 -4.773262143135070801e-02 9.471137076616287231e-02 -1.528139710426330566e-01 1.262774467468261719e-01 -2.032244801521301270e-01 2.007346920436248183e-04 -3.481171727180480957e-01 -2.671459130942821503e-02 -3.599353134632110596e-02 2.028412967920303345e-01 1.318683326244354248e-01 9.734929352998733521e-02 2.386666461825370789e-02 2.050757706165313721e-01 -2.749575972557067871e-01 1.807249151170253754e-03 -4.061610624194145203e-02
-1.175821870565414429e-01 -2.480421662330627441e-01 -4.534358084201812744e-01 -2.403360754251480103e-01 -7.137297838926315308e-02 3.445004522800445557e-01 2.133138030767440796e-01 1.017067506909370422e-01 -1.150110960006713867e-01 2.602189183235168457e-01 8.018721640110015869e-02 2.508674263954162598e-01 -1.418160051107406616e-01 -1.998336426913738251e-02 8.591726422309875488e-02 -1.531488001346588135e-01 1.178156659007072449e-01 1.049665957689285278e-01 -1.989172548055648804e-01 -2.224994599819183350e-01 1.305116415023803711e-01 5.864142253994941711e-02 -2.481773346662521362e-01 5.434778705239295959e-02 -1.359534412622451782e-01 9.671979397535324097e-02 4.386946558952331543e-02 1.119678243994712830e-01 1.493934635072946548e-02 -1.835010796785354614e-01 6.454091519117355347e-02 2.565023675560951233e-02
-2.638031356036663055e-02 -3.548850715160369873e-01 -3.243938386440277100e-01 -1.883662343025207520e-01 -3.378985822200775146e-02 -2.671754062175750732e-01 1.959728598594665527e-01 5.626847222447395325e-02 -1.782291382551193237e-01 -6.252227723598480225e-02 6.203195452690124512e-02 -1.590869873762130737e-01 1.839966513216495514e-02 4.274389520287513733e-02 -9.877360612154006958e-02 6.739895325154066086e-03 -1.312011927366256714e-01 -1.916109621524810791e-01 -1.970366090536117554e-01 -2.191471010446548462e-01 2.074748128652572632e-01 -7.499010115861892700e-02 -3.814990073442459106e-02 4.904855787754058838e-02 2.395715937018394470e-02 -1.950279474258422852e-01 -1.316793709993362427e-01 -1.419099420309066772e-01 4.301828444004058838e-01 -1.123596653342247009e-01 2.689852714538574219e-01 4.818966984748840332e-02
-7.397400587797164917e-02 -2.331365048885345459e-01 -3.056278824806213379e-01 -4.291999340057373047e-01 9.036856144666671753e-02 4.669262096285820007e-02 1.350467503070831299e-01 -6.196536123752593994e-02 1.112695224583148956e-02 7.061551511287689209e-02 2.301589399576187134e-01 -3.864270076155662537e-02 3.587680682539939880e-02 -1.307621747255325317e-01 6.563752889633178711e-02 -2.851851582527160645e-01 -1.525669693946838379e-01 -2.759264111518859863e-01 1.741257309913635254e-02 -2.367670238018035889e-01 1.444185078144073486e-01 -3.054262101650238037e-01 -1.339764893054962158e-01 -1.464706212282180786e-01 2.108248881995677948e-02 -2.136482149362564087e-01 7.096163462847471237e-03 -5.664923042058944702e-02 2.460374236106872559e-01 -1.806369051337242126e-02 2.089405655860900879e-01 -5.782005935907363892e-02
2.989789545536041260e-01 -1.700677722692489624e-01 -4.395878314971923828e-01 -2.763609588146209717e-01 4.784324765205383301e-02 -1.457450389862060547e-01 1.921579390764236450e-01 2.120942175388336182e-01 -1.366780698299407959e-01 -6.252307444810867310e-02 8.416126668453216553e-02 -9.804067760705947876e-02 4.991645738482475281e-02 1.062575653195381165e-01 3.201015293598175049e-02 7.037406414747238159e-02 -7.469428330659866333e-02 -3.281567394733428955e-01 -8.153930306434631348e-02 -9.700644016265869141e-02 1.980576962232589722e-01 -3.431713581085205078e-02 -2.261671423912048340e-02 9.734801948070526123e-02 2.300774753093719482e-01 -1.960664428770542145e-02 1.463453024625778198e-01 -1.591679900884628296e-01 2.201745063066482544e-01 -2.260507643222808838e-01 1.711386442184448242e-01 1.973280757665634155e-01
7.185191661119461060e-02 -2.976112663745880127e-01 -4.526628255844116211e-01 -2.788386046886444092e-01 2.021148055791854858e-02 1.106337159872055054e-01 7.894127070903778076e-02 -1.239437386393547058e-01 -1.790853738784790039e-01 -9.119160473346710205e-02 8.786297589540481567e-02 -8.529569208621978760e-02 1.095446795225143433e-01 -2.536816895008087158e-02 1.870729178190231323e-01 -1.113171949982643127e-01 7.135551422834396362e-02 -1.597756892442703247e-01 -2.323042303323745728e-01 -2.915588617324829102e-01 -4.186411574482917786e-02 -1.178901195526123047e-01 -1.240342035889625549e-01 -1.960237473249435425e-01 1.325365751981735229e-01 -6.454771012067794800e-02 -1.704478859901428223e-01 -1.562146097421646118e-01 5.090782046318054199e-02 -1.927856951951980591e-01 3.146197795867919922e-01 -1.448123455047607422e-01
1.601333022117614746e-01 -3.915637265890836716e-03 -1.165597513318061829e-01 -5.123503506183624268e-02 2.137355953454971313e-01 -1.905967481434345245e-02 8.240396529436111450e-02 -1.358397901058197021e-01 1.899295896291732788e-01 1.471096277236938477e-01 2.046412080526351929e-01 2.967795729637145996e-01 -2.609063684940338135e-01 -3.154811263084411621e-01 -4.484476149082183838e-02 8.888503164052963257e-02 -1.272348612546920776e-01 -2.849139869213104248e-01 -3.031525947153568268e-02 -2.956905663013458252e-01 3.835817277431488037e-01 -1.049805805087089539e-01 -1.961233317852020264e-01 1.053218096494674683e-01 4.457344487309455872e-02 -4.799445718526840210e-02 -2.101539820432662964e-01 -1.333420574665069580e-01 1.759210377931594849e-01 -1.373583376407623291e-01 1.358360052108764648e-03 -1.103503406047821045e-01
-2.614239752292633057e-01 -2.316030412912368774e-01 -1.040931940078735352e-01 -2.498655617237091064e-01 6.761115044355392456e-02 6.449568271636962891e-02 1.072119325399398804e-01 -3.035840690135955811e-01 3.198158442974090576e-01 3.238904848694801331e-02 -6.089113652706146240e-02 6.371703743934631348e-02 -8.872369676828384399e-02 -3.289313316345214844e-01 -3.648555576801300049e-01 -3.712931880727410316e-03 2.252659387886524200e-02 -1.794367730617523193e-01 1.616348177194595337e-01 1.078679971396923065e-02 2.021519094705581665e-01 1.027433499693870544e-01 -2.975765764713287354e-01 6.690430641174316406e-02 1.004902720451354980e-01 -1.712578982114791870e-01 1.773254014551639557e-02 -6.033984571695327759e-02 9.404573589563369751e-02 -4.318252205848693848e-02 2.720529139041900635e-01 -2.364444918930530548e-02
-8.520650863647460938e-02 6.095678359270095825e-02 -2.619655430316925049e-01 -2.942184209823608398e-01 1.662445962429046631e-01 -1.228014677762985229e-01 1.074438989162445068e-01 -2.716550529003143311e-01 -1.508072763681411743e-01 2.481162846088409424e-01 9.513021260499954224e-02 -1.281352788209915161e-01 -1.761922687292098999e-01 -9.003835916519165039e-02 1.151859387755393982e-01 7.039485871791839600e-02 -1.727104187011718750e-01 -2.469455897808074951e-01 5.502122268080711365e-02 -2.466717511415481567e-01 3.578300774097442627e-01 -1.550357490777969360e-01 -2.211548089981079102e-01 2.375693768262863159e-01 3.689190745353698730e-02 1.049198880791664124e-01 -2.523258328437805176e-02 1.171822845935821533e-01 1.144675188697874546e-03 -1.230652414960786700e-04 3.068817555904388428e-01 7.484086602926254272e-02
-9.526998549699783325e-02 5.894010886549949646e-02 -1.055196896195411682e-01 -4.503059089183807373e-01 -2.170856297016143799e-01 1.491935700178146362e-01 -1.590676978230476379e-02 -7.098472677171230316e-03 -3.367352066561579704e-03 4.126545786857604980e-02 2.010328471660614014e-01 -8.138184249401092529e-02 -6.098646670579910278e-02 -3.023122623562812805e-02 -4.031760618090629578e-02 -1.079074740409851074e-01 2.336379140615463257e-02 1.483261119574308395e-02 -1.462846845388412476e-01 -2.537881135940551758e-01 4.043661355972290039e-01 -3.739523142576217651e-02 -8.087846636772155762e-02 2.343228906393051147e-01 -2.501879036426544189e-01 2.196704000234603882e-01 1.796551197767257690e-01 -1.340238153934478760e-01 5.674108397215604782e-03 -1.232246235013008118e-01 2.516894936561584473e-01 -2.908839285373687744e-01
-2.700622081756591797e-01 1.430230736732482910e-01 -2.905180454254150391e-01 -1.811998337507247925e-02 -1.062827110290527344e-01 6.930067390203475952e-02 -1.297924816608428955e-01 -4.164611175656318665e-02 1.729039847850799561e-02 -8.540725708007812500e-02 1.400136947631835938e-01 -6.851366907358169556e-02 -1.075328215956687927e-01 -1.342891249805688858e-02 -6.133880466222763062e-02 -2.545099258422851562e-01 2.886819541454315186e-01 -3.107519447803497314e-01 -1.209935918450355530e-01 -3.489613831043243408e-01 2.678685188293457031e-01 -9.811210632324218750e-02 -1.305052638053894043e-01 2.952224612236022949e-01 -8.398932963609695435e-02 1.120950207114219666e-01 6.503952294588088989e-02 -2.532466948032379150e-01 1.979754120111465454e-02 -7.553749531507492065e-02 2.805609703063964844e-01 -1.869131624698638916e-02
-1.599365919828414917e-01 3.371449932456016541e-02 -3.484758138656616211e-01 -2.949025630950927734e-01 -2.700687646865844727e-01 -4.716221243143081665e-02 3.997971490025520325e-02 -4.422637575771659613e-04 -2.217885293066501617e-02 1.712729334831237793e-01 3.631480634212493896e-01 9.127593040466308594e-02 -2.413706481456756592e-01 6.006487458944320679e-02 1.207667291164398193e-01 5.005851760506629944e-02 1.403151601552963257e-01 -2.092401124536991119e-02 -2.017504125833511353e-01 -1.297156512737274170e-01 -9.560266882181167603e-02 4.630577191710472107e-02 -1.773860752582550049e-01 1.129263173788785934e-02 3.003027476370334625e-02 -1.241000518202781677e-01 -8.683688193559646606e-02 -2.182934433221817017e-01 1.433435976505279541e-01 -1.357155740261077881e-01 4.281289875507354736e-01 1.576063334941864014e-01
-6.171122938394546509e-02 -3.075583279132843018e-01 -3.835938870906829834e-01 -2.647752463817596436e-01 1.130933910608291626e-01 -4.984532669186592102e-02 1.138669624924659729e-01 3.179602622985839844e-01 7.881472818553447723e-03 8.074209839105606079e-02 2.125847190618515015e-01 -9.111472964286804199e-02 1.978395879268646240e-01 7.824334502220153809e-02 4.022214561700820923e-02 -8.403360843658447266e-02 -1.880844235420227051e-01 -2.793966531753540039e-01 9.164652973413467407e-02 -9.020500816404819489e-03 6.504972279071807861e-02 -1.054335385560989380e-01 -1.400705426931381226e-01 1.270716935396194458e-01 1.217510476708412170e-01 1.726100780069828033e-02 5.026898160576820374e-02 -2.444217354059219360e-01 3.945651054382324219e-01 -1.670350134372711182e-01 3.607873246073722839e-02 -7.540195435285568237e-02
1.774905435740947723e-02 -1.422725915908813477e-01 -3.091877102851867676e-01 -5.028522014617919922e-01 4.352535307407379150e-02 -1.889895834028720856e-02 2.011613994836807251e-01 -1.018175855278968811e-01 6.767502427101135254e-02 7.629755884408950806e-02 1.793877184391021729e-01 8.782543241977691650e-03 1.453827973455190659e-02 -6.185770034790039062e-02 -6.042500492185354233e-03 -1.225127950310707092e-01 -1.459305435419082642e-01 -7.253540307283401489e-02 3.424911499023437500e-01 -2.079271674156188965e-01 1.885535866022109985e-01 6.071037799119949341e-02 -3.422069549560546875e-02 -2.619922161102294922e-01 7.981169968843460083e-02 -8.531839400529861450e-02 -8.207442611455917358e-02 -2.304043769836425781e-01 2.767851054668426514e-01 -1.315378099679946899e-01 2.097466439008712769e-01 -9.296379983425140381e-02
1.083158105611801147e-01 -4.754929989576339722e-02 -3.529849946498870850e-01 -5.947923287749290466e-02 -1.107270568609237671e-01 4.349957033991813660e-02 9.212335944175720215e-02 1.826155930757522583e-01 -1.184813752770423889e-01 2.681133709847927094e-02 4.146923422813415527e-01 3.844853639602661133e-01 -5.499029159545898438e-02 -1.104243025183677673e-01 -8.639358729124069214e-02 2.134776860475540161e-01 1.223885491490364075e-01 -1.570973545312881470e-01 -2.708884477615356445e-01 -3.186250850558280945e-02 2.417162209749221802e-01 2.265451401472091675e-01 -3.346730023622512817e-02 1.702114045619964600e-01 -2.517792955040931702e-02 1.076939888298511505e-02 2.911487780511379242e-02 -1.286223679780960083e-01 1.082177683711051941e-01 -2.593869157135486603e-02 1.763883084058761597e-01 -2.890321612358093262e-01
4.393818229436874390e-02 5.637980625033378601e-02 -1.207829713821411133e-01 -4.168390929698944092e-01 1.604196578264236450e-01 -1.087689176201820374e-01 1.276088412851095200e-02 3.159892931580543518e-02 -4.435092560015618801e-04 3.441862761974334717e-01 -5.718354880809783936e-02 1.260891407728195190e-01 -2.219744622707366943e-01 -1.233179792761802673e-01 -2.184939756989479065e-02 1.579642444849014282e-01 -1.735396534204483032e-01 -7.161018997430801392e-02 4.125826805830001831e-02 -3.572759330272674561e-01 1.921451389789581299e-01 -1.721532344818115234e-01 -3.150481581687927246e-01 2.231685817241668701e-01 9.492063522338867188e-02 2.426659166812896729e-01 3.151731565594673157e-02 1.791206933557987213e-02 6.774614751338958740e-02 -1.984160989522933960e-01 2.084725499153137207e-01 -5.864594504237174988e-02
-8.253587037324905396e-02 2.212753146886825562e-02 -3.773494958877563477e-01 -3.795596957206726074e-01 -1.254350133240222931e-02 2.167838066816329956e-01 4.635731875896453857e-02 1.764279790222644806e-02 1.078763529658317566e-01 1.284220218658447266e-01 1.136262118816375732e-01 1.925537437200546265e-01 3.084910511970520020e-01 8.379122614860534668e-02 -5.574096739292144775e-02 -1.914083212614059448e-01 1.497655361890792847e-01 -1.317365169525146484e-01 -2.912832051515579224e-02 -1.416252851486206055e-01 8.499006740748882294e-03 -2.693031132221221924e-01 1.275217980146408081e-01 6.207618489861488342e-02 1.959527879953384399e-01 3.129556477069854736e-01 -9.860130399465560913e-02 -5.603507906198501587e-02 7.453127205371856689e-02 -6.779435276985168457e-02 3.357561528682708740e-01 -1.053170859813690186e-01
-1.131891012191772461e-01 -1.431266311556100845e-02 -2.376119941473007202e-01 -3.375475108623504639e-01 1.656448543071746826e-01 4.458954185247421265e-02 1.506028026342391968e-01 7.157801836729049683e-02 -6.261268258094787598e-02 -2.145839929580688477e-01 -9.922759607434272766e-03 -1.800848357379436493e-02 -4.229965209960937500e-01 9.668034315109252930e-02 -1.173404380679130554e-01 -1.963268965482711792e-01 2.117053717374801636e-01 -4.294452257454395294e-03 4.898838698863983154e-02 -9.837773442268371582e-02 2.285088002681732178e-01 3.875611722469329834e-02 2.082606703042984009e-01 1.468734592199325562e-01 1.739038676023483276e-01 -1.631081551313400269e-01 -1.670542657375335693e-01 -2.328287959098815918e-01 1.434894837439060211e-02 -1.509263515472412109e-01 2.608472406864166260e-01 -2.506225407123565674e-01
-1.030001044273376465e-01 7.561561185866594315e-03 -1.332903206348419189e-01 -3.450624644756317139e-01 -1.983507871627807617e-01 4.543932080268859863e-01 3.878007829189300537e-02 -1.292875409126281738e-01 -1.894579641520977020e-02 -1.394723057746887207e-01 2.435196191072463989e-01 -1.088426560163497925e-01 -7.712806761264801025e-02 -9.995164722204208374e-02 2.476753294467926025e-02 -2.733151055872440338e-02 4.098584875464439392e-02 -2.696553766727447510e-01 -1.904427073895931244e-02 -2.587383091449737549e-01 2.473405897617340088e-01 -1.677628457546234131e-01 -1.522375643253326416e-02 3.317944109439849854e-01 -2.608339127618819475e-04 2.499883025884628296e-01 1.005541384220123291e-01 8.267231169156730175e-04 2.192872390151023865e-02 -5.657694861292839050e-02 2.329900562763214111e-01 -9.104618430137634277e-02
-7.614599913358688354e-02 -3.146894276142120361e-02 -2.594326734542846680e-01 -2.426506578922271729e-01 -1.795816123485565186e-01 3.737161457538604736e-01 2.080459594726562500e-01 1.443019658327102661e-01 -8.275523781776428223e-02 -1.755848377943038940e-01 1.596563160419464111e-01 1.274943649768829346e-01 -5.016613006591796875e-02 -5.439907312393188477e-02 2.444416284561157227e-01 4.085104912519454956e-02 -7.033022493124008179e-02 -1.969736218452453613e-01 1.702808542177081108e-03 -2.419291287660598755e-01 4.163659363985061646e-02 8.900794386863708496e-02 -1.404900848865509033e-01 2.215284109115600586e-01 -2.652889192104339600e-01 -1.762900352478027344e-01 -5.446357652544975281e-02 -2.641866207122802734e-01 2.661049365997314453e-01 7.568660192191600800e-03 2.377027869224548340e-01 -4.850586131215095520e-02
-1.077076867222785950e-01 -7.043943554162979126e-02 -2.609056532382965088e-01 -3.422903716564178467e-01 5.600752681493759155e-02 4.065630733966827393e-01 1.810905784368515015e-01 1.131983771920204163e-01 -1.213289573788642883e-01 1.148950532078742981e-01 -4.355111345648765564e-02 6.265353411436080933e-02 4.506200179457664490e-02 1.527589559555053711e-01 -7.148652523756027222e-02 1.503628790378570557e-01 -1.665277928113937378e-01 -2.156510949134826660e-01 -3.183742612600326538e-02 -5.192648991942405701e-02 3.280038237571716309e-01 -2.407615333795547485e-01 1.853496208786964417e-02 1.140627712011337280e-01 6.850722432136535645e-02 -1.728003770112991333e-01 -8.233123272657394409e-02 -3.547334969043731689e-01 -6.431344896554946899e-02 1.955685317516326904e-01 1.651499122381210327e-01 6.047388538718223572e-02
1.366957426071166992e-01 -1.828586012125015259e-01 -2.137889526784420013e-02 -2.778034508228302002e-01 -8.100663125514984131e-02 1.447179168462753296e-01 3.599475026130676270e-01 4.875127598643302917e-02 -7.124249637126922607e-02 1.186969801783561707e-01 2.399269640445709229e-01 2.412119507789611816e-01 1.038029640913009644e-01 -2.806494571268558502e-02 1.418586224317550659e-01 -1.805312186479568481e-01 -2.920428663492202759e-02 -1.856748014688491821e-01 -2.983620166778564453e-01 -2.831760644912719727e-01 2.958106696605682373e-01 9.190444648265838623e-02 -1.536784023046493530e-01 -8.196110278367996216e-02 1.256079971790313721e-01 -2.285834699869155884e-01 4.373593628406524658e-02 -1.449030637741088867e-01 1.617106050252914429e-01 -2.522234320640563965e-01 -1.551130786538124084e-03 9.042054414749145508e-03
-1.719324141740798950e-01 5.268846452236175537e-02 -4.534734487533569336e-01 -1.409738659858703613e-01 -2.760019898414611816e-01 6.791488081216812134e-02 2.784928306937217712e-03 1.571123600006103516e-01 2.279069460928440094e-02 3.720606118440628052e-02 3.835671246051788330e-01 2.131316661834716797e-01 -2.558127939701080322e-01 -2.506248354911804199e-01 -3.728291392326354980e-02 1.440534740686416626e-01 1.110700666904449463e-01 -1.664605587720870972e-01 -5.379514023661613464e-02 -1.002877131104469299e-01 1.941279172897338867e-01 -2.027598321437835693e-01 -9.450282156467437744e-02 2.608793377876281738e-01 -9.793563932180404663e-02 -5.615836009383201599e-02 1.506156176328659058e-01 -1.495812535285949707e-01 1.032732129096984863e-01 -7.555857300758361816e-02 9.187759459018707275e-02 2.047318778932094574e-02
-1.160151287913322449e-01 -9.617142379283905029e-02 7.219756394624710083e-02 -1.122312620282173157e-01 6.440582871437072754e-02 -4.405299201607704163e-03 -6.146571785211563110e-02 -2.114833891391754150e-01 1.180797219276428223e-01 2.445337325334548950e-01 9.383585304021835327e-02 -6.911741569638252258e-03 -7.615633308887481689e-02 -1.544351428747177124e-01 -1.056699305772781372e-01 3.246131539344787598e-02 -1.859235614538192749e-01 -2.989892959594726562e-01 3.441337645053863525e-01 -1.738212704658508301e-01 8.923641592264175415e-02 -6.377139687538146973e-02 -4.272411018610000610e-02 3.326545059680938721e-01 -1.475103199481964111e-02 2.941317558288574219e-01 -9.793549031019210815e-02 -2.208142429590225220e-01 2.322801500558853149e-01 -1.123565584421157837e-01 4.067269563674926758e-01 9.025194495916366577e-02
-6.298385560512542725e-02 -9.416616521775722504e-03 -2.797307074069976807e-01 -2.274081110954284668e-01 -2.468833625316619873e-01 2.719814181327819824e-01 -4.063265863806009293e-03 -1.819908320903778076e-01 7.408956438302993774e-02 2.309313975274562836e-02 2.338126599788665771e-01 -9.667247533798217773e-02 -1.421054750680923462e-01 9.546673297882080078e-02 -1.124005615711212158e-01 -1.298577189445495605e-01 1.108560487627983093e-01 -2.569672763347625732e-01 -1.330481916666030884e-01 -2.178997099399566650e-01 1.729182600975036621e-01 -7.680109888315200806e-02 -2.402974367141723633e-01 2.586565613746643066e-01 -2.069676667451858521e-01 1.750060021877288818e-01 4.837347939610481262e-02 -1.429279297590255737e-01 -1.470935344696044922e-01 1.150928512215614319e-01 3.353297412395477295e-01 -1.468615978956222534e-01
1.426557749509811401e-01 -2.670924663543701172e-01 -6.655658781528472900e-02 -2.223919481039047241e-01 -2.190357074141502380e-02 2.674905955791473389e-01 1.114639490842819214e-01 -2.065060138702392578e-01 -1.915250346064567566e-02 -1.943768584169447422e-03 -1.815611124038696289e-01 -3.100732527673244476e-02 -7.495890557765960693e-02 -2.342987656593322754e-01 -7.141090184450149536e-02 -2.090315893292427063e-02 3.688602745532989502e-01 -3.896970748901367188e-01 1.537391077727079391e-02 -5.417785048484802246e-02 4.493939131498336792e-02 -2.469604462385177612e-02 -4.816240966320037842e-01 1.887126266956329346e-02 1.982130706310272217e-01 2.899464964866638184e-02 4.973975941538810730e-02 -6.088165193796157837e-02 7.918433099985122681e-02 -8.192517608404159546e-02 9.410498291254043579e-02 -1.810727268457412720e-01
7.996636629104614258e-02 -5.500756576657295227e-02 -3.273021876811981201e-01 -2.521218061447143555e-01 1.042739152908325195e-01 -2.138516902923583984e-01 1.335829496383666992e-01 2.173656225204467773e-01 -6.304657459259033203e-02 1.326345354318618774e-01 1.648039668798446655e-01 -4.550585895776748657e-02 1.557018458843231201e-01 2.134528458118438721e-01 2.954410738311707973e-04 -1.077523629646748304e-04 2.373768575489521027e-02 -2.481723278760910034e-01 -1.411495357751846313e-02 -1.863130629062652588e-01 2.731887698173522949e-01 -1.168784573674201965e-01 -5.824396386742591858e-02 -2.178993634879589081e-02 2.269196212291717529e-01 -2.725362032651901245e-02 1.431106179952621460e-01 -1.061532720923423767e-01 3.791465163230895996e-01 -1.939330846071243286e-01 2.422956526279449463e-01 -2.535904347896575928e-01
-6.625713407993316650e-02 -2.275070846080780029e-01 -2.464348375797271729e-01 -1.464872360229492188e-01 -1.086041703820228577e-01 9.927453845739364624e-02 2.441872209310531616e-01 -2.052829712629318237e-01 2.923758924007415771e-01 -1.026294082403182983e-01 1.567107737064361572e-01 4.514270126819610596e-01 2.178333885967731476e-02 -1.723573803901672363e-01 -1.926638931035995483e-01 1.028002947568893433e-01 -3.953610733151435852e-02 -1.719927936792373657e-01 -4.446693882346153259e-02 -9.138302505016326904e-02 5.269476771354675293e-02 -2.729203999042510986e-01 -3.148988783359527588e-01 1.496653538197278976e-02 -8.040829747915267944e-02 5.285948980599641800e-03 -2.078486979007720947e-01 6.995453685522079468e-02 3.442623838782310486e-02 -1.611830145120620728e-01 1.819815635681152344e-01 -5.497487261891365051e-02
-2.334143966436386108e-01 -6.534077227115631104e-02 -5.222312808036804199e-01 -2.988393902778625488e-01 -1.041391417384147644e-01 1.680884361267089844e-01 2.123683393001556396e-01 3.131953254342079163e-02 1.896114498376846313e-01 1.927638947963714600e-01 1.265118718147277832e-01 -2.078305929899215698e-03 2.318945080041885376e-01 3.187799826264381409e-02 -6.898976862430572510e-02 -7.757034152746200562e-02 -1.244858205318450928e-01 -3.674018755555152893e-02 1.240858435630798340e-01 -2.227763384580612183e-01 -6.136675179004669189e-02 -3.064668774604797363e-01 -6.371935829520225525e-03 9.371685981750488281e-02 8.759815990924835205e-02 -1.138597577810287476e-01 -8.776100724935531616e-02 -1.442846953868865967e-01 8.130644261837005615e-02 -2.346668690443038940e-01 1.818961799144744873e-01 -8.391857892274856567e-02
6.735815852880477905e-02 -8.597551286220550537e-02 -5.002000927925109863e-01 -3.618157505989074707e-01 -8.422148972749710083e-02 -1.221405565738677979e-01 1.402315199375152588e-01 -1.972632259130477905e-01 7.088119536638259888e-02 -1.280862689018249512e-01 1.907875388860702515e-01 -2.007444351911544800e-01 -1.984339207410812378e-02 -1.907716393470764160e-01 -1.353722512722015381e-01 -1.090014651417732239e-01 2.051734030246734619e-01 -1.016786918044090271e-01 1.320181638002395630e-01 -9.766344726085662842e-02 8.939094841480255127e-02 -2.577338367700576782e-02 -1.212550550699234009e-01 -1.625161990523338318e-02 1.218557544052600861e-02 -3.415860235691070557e-01 -6.753394007682800293e-02 -5.555462557822465897e-03 3.333817422389984131e-01 -1.033156365156173706e-01 1.083616763353347778e-01 5.695148929953575134e-02
2.083997577428817749e-01 -6.683831661939620972e-02 2.138578146696090698e-01 -2.005503326654434204e-01 7.490430772304534912e-02 1.085303490981459618e-03 1.185950189828872681e-01 -2.696918547153472900e-01 1.508147567510604858e-01 3.819034248590469360e-02 2.241453677415847778e-01 5.044141411781311035e-02 -2.128662168979644775e-01 -7.819516956806182861e-02 -1.923184245824813843e-01 4.334038868546485901e-02 -1.799994260072708130e-01 -1.865525841712951660e-01 3.964965045452117920e-02 -2.424595355987548828e-01 2.672709822654724121e-01 -1.443725079298019409e-01 -3.261653184890747070e-01 2.477869540452957153e-01 8.343042433261871338e-02 9.443119913339614868e-02 -9.670149534940719604e-03 -2.655644528567790985e-02 1.989543735980987549e-01 -1.851544678211212158e-01 1.468924432992935181e-01 -3.266758322715759277e-01
-5.330491065979003906e-02 1.208710949867963791e-02 -4.594072401523590088e-01 -1.317066103219985962e-01 1.816837787628173828e-01 1.066202372312545776e-01 -1.095224916934967041e-02 1.721988469362258911e-01 5.296006053686141968e-02 1.752238273620605469e-01 3.588941395282745361e-01 1.546156685799360275e-02 6.628278642892837524e-03 -3.265498578548431396e-01 -2.611947357654571533e-01 -1.121171340346336365e-01 1.988230794668197632e-01 -1.504988819360733032e-01 6.187772843986749649e-03 -2.500196099281311035e-01 1.451340764760971069e-01 4.828895628452301025e-02 -1.666794419288635254e-01 -4.492120817303657532e-02 -2.909229099750518799e-01 -1.831245124340057373e-01 -4.961536452174186707e-02 -1.201968044042587280e-01 -5.726755410432815552e-02 -1.117733716964721680e-01 3.646255657076835632e-02 1.197127625346183777e-01
3.721372038125991821e-02 -3.374455496668815613e-02 -1.385259628295898438e-01 -4.068429470062255859e-01 9.923420846462249756e-02 -7.056022435426712036e-02 1.637228019535541534e-02 -2.637975662946701050e-02 4.829010460525751114e-03 2.604694962501525879e-01 8.158385008573532104e-02 -7.240147888660430908e-02 -3.306089043617248535e-01 -2.718572020530700684e-01 -1.662178337574005127e-01 1.962631493806838989e-01 -1.532259583473205566e-01 -1.954895108938217163e-01 -4.119311925023794174e-03 -2.154215872287750244e-01 1.860284209251403809e-01 -2.989124357700347900e-01 -3.375833332538604736e-01 2.022590488195419312e-01 9.317021816968917847e-02 1.809792071580886841e-01 -9.758450835943222046e-02 -1.668527349829673767e-02 1.428716480731964111e-01 -9.147880971431732178e-02 -2.802065573632717133e-03 -2.976553887128829956e-02
-1.360374838113784790e-01 3.746540099382400513e-02 -1.651715040206909180e-01 -2.223387211561203003e-01 7.156253606081008911e-02 -5.739748850464820862e-02 1.719826161861419678e-01 5.076275393366813660e-02 4.833994060754776001e-02 -6.315241008996963501e-02 3.636066019535064697e-01 6.438330560922622681e-02 -3.696548193693161011e-02 2.060400247573852539e-01 -3.394719958305358887e-01 1.588287502527236938e-01 -1.918718963861465454e-01 -4.075575470924377441e-01 6.150410696864128113e-02 -2.443904280662536621e-01 -1.589995250105857849e-02 -2.832781970500946045e-01 -1.393471658229827881e-01 1.482738181948661804e-02 -3.303447365760803223e-02 -1.567943841218948364e-01 2.079361975193023682e-01 -1.850073784589767456e-02 2.163539826869964600e-01 -8.314330875873565674e-02 2.149982154369354248e-01 -8.423598483204841614e-03
-1.754549592733383179e-01 -9.423664957284927368e-02 -1.147964447736740112e-01 -2.428825199604034424e-02 6.793067604303359985e-02 -2.268787324428558350e-01 3.108444809913635254e-01 -2.045312076807022095e-01 -8.072865195572376251e-03 1.173232644796371460e-01 2.827183902263641357e-01 1.767948567867279053e-01 -1.024376153945922852e-01 1.249591410160064697e-01 1.138627007603645325e-01 -7.185134291648864746e-02 3.726352751255035400e-02 -3.052622377872467041e-01 -1.327644288539886475e-01 -2.659730911254882812e-01 2.047194540500640869e-01 -7.303252816200256348e-02 -5.943237617611885071e-02 3.359900414943695068e-02 3.821617364883422852e-02 4.257566034793853760e-01 -1.052380800247192383e-01 -2.881403639912605286e-02 3.850754797458648682e-01 -6.487211585044860840e-02 5.640368908643722534e-03 2.766030281782150269e-02
-2.958872728049755096e-02 1.633449196815490723e-01 -7.845340669155120850e-02 -1.854473054409027100e-01 2.456084638833999634e-01 -1.024969667196273804e-01 1.780155152082443237e-01 1.777325943112373352e-02 9.159180521965026855e-02 1.296552270650863647e-01 2.964516580104827881e-01 1.276532858610153198e-01 -1.602564752101898193e-01 -7.370363920927047729e-02 -8.720656484365463257e-02 1.539615541696548462e-01 -1.907174438238143921e-01 -1.817369312047958374e-01 -4.756838083267211914e-02 -1.851755827665328979e-01 3.237172067165374756e-01 -8.377419412136077881e-02 -2.128850072622299194e-01 2.682528793811798096e-01 3.742448985576629639e-02 1.721253246068954468e-01 -2.361173331737518311e-01 3.822497278451919556e-02 6.284219026565551758e-02 -2.280519902706146240e-01 2.280871272087097168e-01 -3.255688548088073730e-01
-5.724321678280830383e-02 -1.767498254776000977e-02 -1.791917383670806885e-01 -1.730119436979293823e-01 -1.017279103398323059e-01 1.503411829471588135e-01 2.316775321960449219e-01 1.319598704576492310e-01 -6.939335912466049194e-02 1.607216745615005493e-01 1.133383959531784058e-01 5.887677147984504700e-02 4.288906976580619812e-02 -6.676222383975982666e-02 1.930495053529739380e-01 1.276695877313613892e-01 -1.897536590695381165e-02 -4.299118816852569580e-01 -1.205492243170738220e-01 -3.937357664108276367e-01 -4.984811320900917053e-02 -5.240533128380775452e-02 1.735939085483551025e-02 2.343616187572479248e-01 1.071599498391151428e-01 -3.016593754291534424e-01 -2.106542736291885376e-01 -2.327648252248764038e-01 1.153092384338378906e-01 -2.859919369220733643e-01 2.650798298418521881e-02 -1.071308553218841553e-01
2.184446156024932861e-01 -7.436374574899673462e-02 -3.637798130512237549e-01 -5.130261778831481934e-01 1.027063876390457153e-01 -5.599308386445045471e-02 2.231829315423965454e-01 -5.054378136992454529e-02 -3.200442297384142876e-03 6.095907464623451233e-02 1.551046371459960938e-01 4.903159290552139282e-02 6.661222130060195923e-02 7.560591399669647217e-02 3.696403279900550842e-02 -2.944822609424591064e-01 3.716990724205970764e-02 -3.748876154422760010e-01 -4.933401197195053101e-02 -7.330062240362167358e-02 1.925025582313537598e-01 -4.359480366110801697e-02 -3.803920373320579529e-02 -2.909040153026580811e-01 9.262016043066978455e-03 -8.394857868552207947e-03 -9.800980985164642334e-02 -1.497900784015655518e-01 1.214695814996957779e-02 -9.224550426006317139e-02 1.834036558866500854e-01 -8.655577898025512695e-02
1.213886141777038574e-01 -1.175131276249885559e-01 -2.347713559865951538e-01 -4.266808629035949707e-01 -1.284929458051919937e-02 -2.595127224922180176e-01 2.869257144629955292e-02 4.763878509402275085e-02 7.258253544569015503e-02 1.509166359901428223e-01 3.401170670986175537e-01 -3.146449849009513855e-02 -2.027198672294616699e-02 -5.170967429876327515e-02 -6.777307484298944473e-03 -2.037827670574188232e-01 -4.113652743399143219e-03 -3.061580061912536621e-01 1.828470081090927124e-01 -3.185345828533172607e-01 4.219221323728561401e-02 -1.606817543506622314e-01 5.191976204514503479e-02 -1.112638860940933228e-01 -1.802623830735683441e-02 -5.982753261923789978e-02 -1.775220967829227448e-02 -1.681330353021621704e-01 2.463261336088180542e-01 -1.981212049722671509e-01 1.906438618898391724e-01 -1.849924921989440918e-01
1.055902615189552307e-01 -8.103276044130325317e-02 -1.930731981992721558e-01 -3.397141695022583008e-01 2.245353013277053833e-01 -9.175286442041397095e-02 1.026402413845062256e-01 -4.010831937193870544e-02 -5.565882101655006409e-02 2.992550730705261230e-01 -1.955867186188697815e-02 1.153702102601528168e-02 -2.882326245307922363e-01 -1.980669647455215454e-01 -1.424798369407653809e-01 1.029452979564666748e-01 -5.523442849516868591e-02 -4.484904557466506958e-02 6.139460951089859009e-02 -2.233974933624267578e-01 2.126255780458450317e-01 -3.090128302574157715e-01 -2.168444097042083740e-01 2.448191642761230469e-01 -1.220684591680765152e-02 2.332266718149185181e-01 -8.649099618196487427e-02 1.801173202693462372e-02 -2.598593197762966156e-02 -3.285747170448303223e-01 7.891941815614700317e-02 -1.692367196083068848e-01
1.701027899980545044e-01 9.967806935310363770e-02 -5.706460773944854736e-02 -3.738846480846405029e-01 1.262371391057968140e-01 -1.193065494298934937e-01 2.553757727146148682e-01 -1.161462888121604919e-01 1.109090521931648254e-01 2.608346045017242432e-01 1.997670978307723999e-01 1.235821191221475601e-02 -4.345740750432014465e-02 -1.681691110134124756e-01 -8.405909687280654907e-02 9.874014556407928467e-02 -1.609300076961517334e-01 -9.831313043832778931e-02 2.893740870058536530e-02 -2.303610295057296753e-01 3.512788712978363037e-01 -1.145893931388854980e-01 -4.032289087772369385e-01 1.931356638669967651e-01 -2.548167482018470764e-03 3.216530755162239075e-02 -2.227879911661148071e-01 -1.263954639434814453e-01 4.508993029594421387e-02 -1.034960076212882996e-01 2.770582772791385651e-02 -1.891376078128814697e-01
1.070230156183242798e-01 -2.018911950290203094e-02 -2.302282303571701050e-01 -2.626927793025970459e-01 7.246588170528411865e-02 1.769835501909255981e-01 -9.774998761713504791e-03 1.974627375602722168e-01 -1.758082658052444458e-01 2.049119956791400909e-02 3.040094077587127686e-01 9.524878859519958496e-02 -1.738728135824203491e-01 -2.146411538124084473e-01 -1.052906736731529236e-01 -2.692097425460815430e-01 3.583390116691589355e-01 -3.139343461953103542e-04 6.690973788499832153e-02 -3.107914924621582031e-01 2.982921302318572998e-01 -3.851690888404846191e-02 -1.408740994520485401e-03 6.948527693748474121e-02 -2.423021495342254639e-01 -1.581438481807708740e-01 -1.926432549953460693e-01 -2.416577562689781189e-02 1.769389361143112183e-01 7.911901921033859253e-02 9.573617018759250641e-03 1.180596351623535156e-01
-6.835693120956420898e-02 7.318930327892303467e-02 -2.641493380069732666e-01 -3.371754586696624756e-01 -1.601273864507675171e-01 -8.678019046783447266e-02 1.817413419485092163e-01 -1.001748219132423401e-01 2.699206769466400146e-01 -7.452385127544403076e-02 4.383920431137084961e-01 4.366949498653411865e-01 -2.125425823032855988e-02 1.334191262722015381e-01 -1.123321726918220520e-01 3.350671753287315369e-02 1.304551661014556885e-01 -5.279924347996711731e-02 -9.760053455829620361e-02 -1.163029670715332031e-01 -4.857714101672172546e-02 2.844676002860069275e-02 -9.142521023750305176e-02 1.475271880626678467e-01 -3.843851014971733093e-02 1.074779555201530457e-01 3.786614909768104553e-02 8.033709973096847534e-02 2.292536199092864990e-01 -2.516815960407257080e-01 4.720740392804145813e-02 1.475823521614074707e-01
-1.854249686002731323e-01 8.903767913579940796e-02 -7.977241277694702148e-02 -2.690930664539337158e-01 -2.982639670372009277e-01 1.938478052616119385e-01 9.207992255687713623e-02 -1.146258786320686340e-01 6.513588875532150269e-02 5.061077699065208435e-02 2.401493042707443237e-01 -7.271137088537216187e-02 -1.811943799257278442e-01 1.078949030488729477e-02 -4.369693249464035034e-02 -1.429865360260009766e-01 1.097509637475013733e-01 -1.654667258262634277e-01 -1.486070174723863602e-02 -2.589141130447387695e-01 3.394854366779327393e-01 -1.415987014770507812e-01 -2.358822077512741089e-01 2.523304224014282227e-01 -9.081372618675231934e-02 1.557335704565048218e-01 1.679625362157821655e-01 -3.100966289639472961e-02 7.264593988656997681e-02 2.557033672928810120e-02 3.422074913978576660e-01 -2.443153858184814453e-01
-3.219483885914087296e-03 -1.062239110469818115e-01 -7.842978835105895996e-02 -1.588120609521865845e-01 4.159644618630409241e-02 -7.543265074491500854e-02 6.197981163859367371e-02 -2.004184275865554810e-01 -7.148154824972152710e-02 2.841241359710693359e-01 1.973762214183807373e-01 4.166077077388763428e-02 -8.438000082969665527e-02 -2.034267485141754150e-01 -1.995525807142257690e-01 2.337396442890167236e-01 -2.269393354654312134e-01 -1.754017025232315063e-01 4.953276738524436951e-02 -1.566422581672668457e-01 1.789365857839584351e-01 -1.360665261745452881e-01 -2.342947423458099365e-01 1.818101853132247925e-01 2.154821343719959259e-02 1.510876566171646118e-01 -1.120309382677078247e-01 -3.272813931107521057e-02 2.419623434543609619e-01 -1.484104841947555542e-01 2.228905409574508667e-01 -4.706516563892364502e-01
7.087867707014083862e-02 -1.419240087270736694e-01 -1.211145594716072083e-01 -3.448447585105895996e-01 2.308083325624465942e-02 -5.181985348463058472e-02 4.198603928089141846e-01 -1.160911936312913895e-02 2.752602398395538330e-01 1.046859920024871826e-01 2.298640459775924683e-01 1.206797510385513306e-01 -9.915612637996673584e-02 -1.435391325503587723e-02 1.676862984895706177e-01 -1.487515568733215332e-01 -1.926389336585998535e-01 -2.394526153802871704e-01 1.940861940383911133e-01 -2.551301717758178711e-01 3.935104236006736755e-02 -1.076793819665908813e-01 -2.158570736646652222e-01 -4.272793233394622803e-02 9.293188154697418213e-02 1.311804950237274170e-01 -9.062495082616806030e-02 7.413396239280700684e-02 2.999047040939331055e-01 -6.340251117944717407e-02 2.254776805639266968e-01 -6.381016224622726440e-02
9.660646319389343262e-02 -8.873384445905685425e-02 -2.041398733854293823e-01 -3.847187459468841553e-01 1.364658921957015991e-01 -8.381420373916625977e-02 -5.661838874220848083e-02 -3.121303766965866089e-02 2.551738359034061432e-02 3.609780371189117432e-01 5.750533565878868103e-02 7.979911169968545437e-04 -2.428663223981857300e-01 -1.480704694986343384e-01 -1.586758941411972046e-01 7.898063957691192627e-02 -1.213570833206176758e-01 -1.122526749968528748e-01 -5.387086793780326843e-02 -2.790854275226593018e-01 1.198875010013580322e-01 -3.208853304386138916e-01 -3.361438810825347900e-01 1.688838005065917969e-01 1.637358665466308594e-01 3.021686077117919922e-01 -8.697785437107086182e-02 -6.352614611387252808e-02 7.706747949123382568e-02 -1.185658425092697144e-01 2.156300703063607216e-03 1.992103178054094315e-03
5.652516707777976990e-02 7.733821868896484375e-02 -1.855079084634780884e-01 -2.134695649147033691e-01 1.313329860568046570e-02 2.039997279644012451e-02 8.993042260408401489e-02 -2.084906399250030518e-01 1.196356862783432007e-01 2.108475267887115479e-01 -5.650265607982873917e-03 7.662612199783325195e-02 -3.143601715564727783e-01 -1.585755944252014160e-01 -8.385407179594039917e-02 5.258279293775558472e-02 -1.618414968252182007e-01 -2.392535954713821411e-01 1.235129982233047485e-01 -2.960726916790008545e-01 2.536246478557586670e-01 -2.042884677648544312e-01 -5.753089860081672668e-02 3.595580458641052246e-01 4.867087304592132568e-02 4.079311192035675049e-01 7.138247042894363403e-02 3.807202726602554321e-02 1.207422688603401184e-01 -5.718087777495384216e-02 1.342632323503494263e-01 -1.551187038421630859e-01
5.022129043936729431e-03 -6.539818644523620605e-02 -5.212597846984863281e-01 -1.244546324014663696e-01 -2.723053395748138428e-01 -1.383789815008640289e-02 -2.485770918428897858e-02 7.404185831546783447e-02 -6.498905271291732788e-02 -1.034665331244468689e-01 4.816856980323791504e-02 6.029476225376129150e-02 -8.239897899329662323e-03 -1.710010766983032227e-01 -1.493118703365325928e-01 -2.733197063207626343e-02 -7.524049282073974609e-02 1.342077851295471191e-01 4.411369934678077698e-02 -3.474566936492919922e-01 3.513751327991485596e-01 -2.907577455043792725e-01 1.545196748338639736e-03 1.857926398515701294e-01 -2.238432019948959351e-01 8.029145002365112305e-02 -1.006311848759651184e-01 -9.152819216251373291e-02 1.291296631097793579e-01 -7.569649070501327515e-02 2.398298084735870361e-01 -1.047390326857566833e-01
1.925800740718841553e-02 -2.750234305858612061e-02 -1.973210871219635010e-01 -4.498564004898071289e-01 1.918282061815261841e-01 2.088874951004981995e-02 -4.873061925172805786e-02 -7.068114727735519409e-02 4.055377468466758728e-02 3.639483153820037842e-01 1.122774370014667511e-02 2.138145267963409424e-02 -2.806036472320556641e-01 -1.509483456611633301e-01 -1.153209209442138672e-01 1.910476386547088623e-01 -1.115461438894271851e-01 -1.025051623582839966e-01 -1.665373146533966064e-02 -1.768186241388320923e-01 8.140501379966735840e-02 -1.963780224323272705e-01 -2.692653834819793701e-01 2.260261476039886475e-01 1.648086905479431152e-01 3.084650337696075439e-01 -1.130615845322608948e-01 -5.264651030302047729e-02 4.204655066132545471e-02 -1.235836446285247803e-01 2.170914411544799805e-01 4.052172973752021790e-02
-4.313521832227706909e-02 -7.520764321088790894e-02 -3.521034419536590576e-01 -3.295742273330688477e-01 -4.493594542145729065e-02 5.718152597546577454e-02 1.186900809407234192e-01 -1.244390383362770081e-02 -1.517540663480758667e-01 1.680086553096771240e-02 2.678672075271606445e-01 1.928040236234664917e-01 -8.440545201301574707e-02 -4.513089358806610107e-02 4.405817762017250061e-02 4.214014858007431030e-02 -7.901765406131744385e-02 4.242468252778053284e-02 -3.138131499290466309e-01 2.989543043076992035e-02 -1.641219854354858398e-02 -1.855529099702835083e-01 -2.334086447954177856e-01 -5.901872739195823669e-02 1.465610861778259277e-01 -1.602682769298553467e-01 1.282798051834106445e-01 -2.404996007680892944e-01 2.340758591890335083e-01 -5.943146347999572754e-02 4.199345707893371582e-01 1.975639611482620239e-01
-1.377836763858795166e-01 -2.063054293394088745e-01 -3.939488232135772705e-01 -2.325465232133865356e-01 -1.988969445228576660e-01 -5.505984276533126831e-02 1.996613442897796631e-01 -1.961086131632328033e-02 9.286284446716308594e-03 2.008727490901947021e-01 3.836442232131958008e-01 3.742765262722969055e-02 -1.346175074577331543e-01 4.481349140405654907e-02 4.676392674446105957e-02 -1.962172538042068481e-01 -9.652334451675415039e-02 -1.483314931392669678e-01 1.257233135402202606e-02 -1.546208262443542480e-01 1.284432858228683472e-01 -2.438265234231948853e-01 -2.586428225040435791e-01 -1.040697768330574036e-01 1.976994127035140991e-01 -1.843685507774353027e-01 2.958443202078342438e-02 -1.892180591821670532e-01 2.448828071355819702e-01 -4.847303405404090881e-02 1.227360069751739502e-01 1.744206063449382782e-02
-1.266051828861236572e-02 -2.978525757789611816e-01 5.081998556852340698e-02 -3.520779311656951904e-01 1.023161485791206360e-01 2.384136468172073364e-01 1.661842502653598785e-02 1.205515265464782715e-01 -2.073657661676406860e-01 -1.001509837806224823e-02 5.540432408452033997e-02 3.013155460357666016e-01 1.096140146255493164e-01 1.551187187433242798e-01 -1.652425676584243774e-01 -2.781480550765991211e-01 -5.485324561595916748e-02 -4.215420037508010864e-02 5.089890211820602417e-02 -2.708587050437927246e-01 1.315935701131820679e-01 -3.412246704101562500e-02 -3.510463237762451172e-01 1.240601092576980591e-01 1.236388906836509705e-01 -5.680679157376289368e-02 1.248117312788963318e-01 -6.753417104482650757e-02 1.781719028949737549e-01 -1.662851125001907349e-01 -1.574015021324157715e-01 2.531468868255615234e-01
1.778457872569561005e-02 -1.488062888383865356e-01 -2.398008704185485840e-01 -2.966304421424865723e-01 -2.681795358657836914e-01 3.585570678114891052e-02 2.908442541956901550e-02 1.942643076181411743e-01 -1.471492946147918701e-01 4.723739624023437500e-02 2.807977795600891113e-01 -1.433847378939390182e-02 1.661692112684249878e-01 -1.974678598344326019e-02 2.024940997362136841e-01 -3.305672407150268555e-01 2.524478733539581299e-01 -2.971107959747314453e-01 4.108460620045661926e-02 -1.902558803558349609e-01 -3.085703775286674500e-02 1.343822628259658813e-01 -2.528111040592193604e-01 3.130432665348052979e-01 -7.589372806251049042e-03 7.905374467372894287e-02 1.227237470448017120e-02 5.162641406059265137e-02 -8.850223571062088013e-02 -1.671855598688125610e-01 -1.299743307754397392e-03 -1.527063995599746704e-01
-3.582454323768615723e-01 -4.065019488334655762e-01 -1.426844894886016846e-01 -4.487214088439941406e-01 -3.368020355701446533e-01 2.194694429636001587e-01 1.105037704110145569e-01 -4.521614685654640198e-02 -1.491198781877756119e-02 3.780576959252357483e-02 8.822485804557800293e-02 1.226194798946380615e-01 -1.064947620034217834e-01 -8.435159176588058472e-02 -6.207951158285140991e-02 -5.365204811096191406e-02 6.269852072000503540e-02 -1.727201342582702637e-01 -1.264380961656570435e-01 7.262931764125823975e-02 2.269910722970962524e-01 2.849669568240642548e-02 5.005796626210212708e-02 -3.498255833983421326e-02 9.103541076183319092e-02 -8.266196399927139282e-02 -2.690012194216251373e-02 -2.158965319395065308e-01 5.519527941942214966e-02 -1.672211885452270508e-01 1.907208561897277832e-01 1.351231783628463745e-01
-9.226642549037933350e-02 1.128797531127929688e-01 -3.273248374462127686e-01 -3.184435963630676270e-01 -2.170051038265228271e-01 2.048892080783843994e-01 -9.285196661949157715e-03 1.279082801192998886e-02 -8.505509048700332642e-02 -4.194216802716255188e-02 -6.873904168605804443e-02 -1.525202095508575439e-01 -2.606165111064910889e-01 -1.520900279283523560e-01 -2.094078212976455688e-01 5.237166956067085266e-02 1.639533415436744690e-02 -7.428281009197235107e-02 -1.380854845046997070e-01 -3.270101547241210938e-01 1.312697082757949829e-01 4.461491480469703674e-03 -2.108811289072036743e-01 2.846001088619232178e-01 -2.631905972957611084e-01 -8.033040910959243774e-02 -2.236136607825756073e-02 1.564638912677764893e-01 1.234144270420074463e-01 -1.665284335613250732e-01 2.722638547420501709e-01 1.180903986096382141e-01
-2.495125383138656616e-01 -8.085398003458976746e-03 -1.673807948827743530e-01 -3.472080230712890625e-01 -2.863859534263610840e-01 2.414953857660293579e-01 -1.012809500098228455e-01 -1.987448185682296753e-01 -2.231121063232421875e-02 -1.178412288427352905e-01 1.495498716831207275e-01 -7.313981652259826660e-02 -1.272016018629074097e-01 1.450812667608261108e-01 -1.672529242932796478e-02 -1.594384759664535522e-01 4.868892952799797058e-03 -9.878956526517868042e-02 1.652058400213718414e-02 -3.431946933269500732e-01 3.366922140121459961e-01 -5.408585444092750549e-02 -1.752938926219940186e-01 3.380082547664642334e-01 1.066897138953208923e-01 2.674781903624534607e-02 2.221694439649581909e-01 -5.263773351907730103e-02 3.992906422354280949e-04 1.008163616061210632e-01 -9.272450581192970276e-03 -1.743697226047515869e-01
3.869805857539176941e-02 -7.229994982481002808e-02 -9.767061471939086914e-02 -3.111738562583923340e-01 4.204440116882324219e-02 -2.155537456274032593e-01 -4.137500002980232239e-02 -1.157211959362030029e-01 5.003156885504722595e-02 8.902040123939514160e-02 1.511844545602798462e-01 3.056027553975582123e-02 -1.824783682823181152e-01 -2.525101900100708008e-01 -1.262943446636199951e-01 7.068668305873870850e-02 -2.353403866291046143e-01 -1.701100319623947144e-01 7.606568187475204468e-02 -2.793976068496704102e-01 3.070155680179595947e-01 -4.877280071377754211e-02 -2.217112481594085693e-01 3.034380972385406494e-01 3.614096716046333313e-02 2.419465929269790649e-01 -3.856360614299774170e-01 -6.316285580396652222e-02 8.276936411857604980e-02 -1.387506425380706787e-01 1.338059268891811371e-02 -1.627167463302612305e-01
-5.153320729732513428e-02 -1.588270664215087891e-01 -9.460055828094482422e-02 -1.575881689786911011e-01 -6.897034496068954468e-02 -7.940939627587795258e-03 1.989907473325729370e-01 -3.308104872703552246e-01 -1.121365800499916077e-01 1.892409473657608032e-01 2.277735248208045959e-02 -1.635521799325942993e-01 -3.107642531394958496e-01 -1.635818332433700562e-01 -1.585106402635574341e-01 8.729965984821319580e-02 -2.416772991418838501e-01 -1.449810564517974854e-01 -1.259924471378326416e-01 -3.311354219913482666e-01 9.007111936807632446e-02 -4.762918129563331604e-02 -5.146912857890129089e-02 4.381541609764099121e-01 -1.064622867852449417e-02 1.618056893348693848e-01 2.269834876060485840e-01 -1.091006174683570862e-01 4.426036775112152100e-02 -1.678423583507537842e-01 1.491633355617523193e-01 2.620660513639450073e-02
-2.864497527480125427e-02 -1.519773006439208984e-01 -7.688488811254501343e-02 -4.782349765300750732e-01 1.565291546285152435e-02 1.937077492475509644e-01 -4.535063728690147400e-02 -1.069035604596138000e-01 -4.532598424702882767e-03 3.196258544921875000e-01 -3.798313438892364502e-02 -1.977628618478775024e-01 -1.484670341014862061e-01 -3.007812500000000000e-01 -1.070268899202346802e-01 -2.195741049945354462e-02 -8.213913440704345703e-02 4.305147007107734680e-02 -1.613069176673889160e-01 -2.418559342622756958e-01 1.912024915218353271e-01 8.234783262014389038e-02 -3.543249666690826416e-01 -1.321459840983152390e-02 -4.561641067266464233e-02 -1.223459281027317047e-02 -1.738715171813964844e-01 -1.145239695906639099e-01 3.090760707855224609e-01 -8.611015975475311279e-03 3.269096463918685913e-02 -1.363950520753860474e-01
9.102944284677505493e-03 1.161862015724182129e-01 -3.618632853031158447e-01 -1.704527586698532104e-01 -1.171079128980636597e-01 1.777678877115249634e-01 1.956928074359893799e-01 -6.043892726302146912e-02 -9.092442691326141357e-02 1.138999611139297485e-01 -1.725819408893585205e-01 6.629972252994775772e-03 9.042724967002868652e-02 2.180965989828109741e-02 -2.440581172704696655e-01 -1.227981671690940857e-01 -2.023489326238632202e-01 -2.829948365688323975e-01 -5.571963731199502945e-03 -2.032123059034347534e-01 3.558608591556549072e-01 -8.537759631872177124e-02 -2.926404774188995361e-01 7.542413473129272461e-02 -4.802884534001350403e-02 -2.894547283649444580e-01 1.172857731580734253e-01 -2.108009010553359985e-01 -1.381552219390869141e-01 3.432584181427955627e-02 1.619022339582443237e-01 1.625326424837112427e-01
-1.129029598087072372e-02 -9.667029976844787598e-02 -2.624965608119964600e-01 -3.937119543552398682e-01 -1.902513951063156128e-01 3.064488470554351807e-01 -2.380060218274593353e-02 -7.304424792528152466e-02 1.020115390419960022e-01 6.744159013032913208e-02 -8.859972655773162842e-02 1.723645478487014771e-01 1.939806621521711349e-03 -2.549805045127868652e-01 6.418050080537796021e-02 -2.288908660411834717e-01 1.716210544109344482e-01 -2.305272370576858521e-01 -2.084725797176361084e-01 1.141673773527145386e-01 1.623801290988922119e-01 -1.297941505908966064e-01 -2.456390410661697388e-01 1.839845776557922363e-01 -9.909199923276901245e-02 3.536582365632057190e-02 -4.745549708604812622e-02 -1.536543518304824829e-01 -3.749313578009605408e-02 -3.050520420074462891e-01 9.135720133781433105e-02 2.008177340030670166e-01
-8.492299169301986694e-02 -2.093086391687393188e-01 -3.605057597160339355e-01 -1.267668455839157104e-01 3.211600938811898232e-03 -9.967226535081863403e-02 2.225361168384552002e-01 -2.132923603057861328e-01 -1.411215960979461670e-01 6.623017042875289917e-02 1.025375947356224060e-01 1.617735475301742554e-01 -1.728053390979766846e-01 2.533365190029144287e-01 1.714589446783065796e-01 9.797534346580505371e-02 -1.703840345144271851e-01 -3.314553201198577881e-01 -6.347719579935073853e-02 7.885302603244781494e-02 6.907748430967330933e-02 -7.213228940963745117e-02 -9.473823755979537964e-02 3.799537420272827148e-01 -2.596738189458847046e-02 2.566733956336975098e-01 -2.852041125297546387e-01 3.450167179107666016e-02 3.899168223142623901e-02 -5.306970328092575073e-03 5.370547249913215637e-02 -1.948911845684051514e-01
7.122680544853210449e-02 2.345089428126811981e-02 -3.181481063365936279e-01 -1.542226076126098633e-01 -3.013433516025543213e-02 -2.691887691617012024e-02 1.396278440952301025e-01 7.594435662031173706e-02 5.292813479900360107e-02 -2.152261137962341309e-01 3.249418437480926514e-01 -6.278848741203546524e-03 9.865024685859680176e-02 -2.033274173736572266e-01 1.223799884319305420e-01 -1.542141139507293701e-01 -1.065408531576395035e-02 -3.031664788722991943e-01 -9.031797200441360474e-02 -4.680080413818359375e-01 -9.641212970018386841e-02 -9.846159815788269043e-02 -7.816896587610244751e-02 6.487950682640075684e-02 -1.361495852470397949e-01 1.295112539082765579e-03 -1.874318569898605347e-01 -8.462453261017799377e-03 2.335096150636672974e-01 -2.104318588972091675e-01 3.102454543113708496e-01 2.390787377953529358e-02
8.220793679356575012e-03 -4.237345978617668152e-02 -2.370925843715667725e-01 -3.368200063705444336e-01 1.194099932909011841e-01 -1.453054249286651611e-01 1.656060218811035156e-01 -8.581909537315368652e-02 -8.796765655279159546e-02 3.340395092964172363e-01 7.173085212707519531e-02 5.442737787961959839e-02 -2.418241798877716064e-01 -1.146510466933250427e-01 -1.046681255102157593e-01 1.293379068374633789e-01 -1.888977289199829102e-01 -1.005476489663124084e-01 -1.549366768449544907e-02 -2.015801817178726196e-01 2.165100425481796265e-01 -1.443617045879364014e-01 -2.826437354087829590e-01 2.760997116565704346e-01 8.208171278238296509e-02 3.440283536911010742e-01 -1.066868975758552551e-01 1.278230994939804077e-01 1.581913828849792480e-01 -6.796332448720932007e-02 1.175483539700508118e-01 -1.574821919202804565e-01
1.138927638530731201e-01 -2.863138020038604736e-01 -2.663144171237945557e-01 -1.855860352516174316e-01 -1.509131491184234619e-01 -6.423576176166534424e-02 2.696158885955810547e-01 1.014078259468078613e-01 1.613919734954833984e-01 9.470294415950775146e-02 3.512144684791564941e-01 3.538361489772796631e-01 -8.318415284156799316e-02 8.049420267343521118e-02 -1.474878489971160889e-01 -2.322181165218353271e-01 -6.067958474159240723e-02 -1.344449967145919800e-01 -7.631081342697143555e-02 -2.187506854534149170e-01 -9.679646231234073639e-03 -2.551671862602233887e-01 -9.253203123807907104e-02 6.337745487689971924e-02 1.366174519062042236e-01 1.347529608756303787e-02 1.892147026956081390e-02 7.311547640711069107e-03 3.491788804531097412e-01 -1.030907034873962402e-01 -1.097226068377494812e-01 -1.000994630157947540e-02
5.141470953822135925e-02 9.370880201458930969e-03 -9.552526473999023438e-02 -2.532008588314056396e-01 7.044004648923873901e-02 2.406437397003173828e-01 -9.315486997365951538e-02 1.284161861985921860e-02 2.621867358684539795e-01 4.564858600497245789e-02 9.902351349592208862e-02 -3.681251034140586853e-02 -9.748948365449905396e-02 -3.631487861275672913e-02 -1.299615353345870972e-01 -6.059244740754365921e-03 1.391379088163375854e-01 -3.737144172191619873e-01 3.531616628170013428e-01 1.269094496965408325e-01 1.694559156894683838e-01 1.828514412045478821e-02 -2.801795005798339844e-01 1.998986601829528809e-01 -5.111132562160491943e-02 6.958661973476409912e-02 9.845765680074691772e-02 -8.592763543128967285e-02 4.490237832069396973e-01 -2.727413736283779144e-02 1.157206669449806213e-01 -2.343771159648895264e-01
-8.385582268238067627e-02 8.135147392749786377e-02 -1.096635535359382629e-01 -4.204153716564178467e-01 6.102942675352096558e-02 8.641539514064788818e-02 4.985955357551574707e-02 1.762787345796823502e-03 9.500881657004356384e-03 1.178560592234134674e-02 1.975794434547424316e-01 3.986321762204170227e-02 1.698555946350097656e-01 8.539418131113052368e-02 1.946495473384857178e-01 1.125742644071578979e-01 2.432608455419540405e-01 -2.239464223384857178e-01 -2.511095702648162842e-01 -2.082522809505462646e-01 -7.964916527271270752e-02 -3.050722368061542511e-02 1.800947450101375580e-02 1.145170032978057861e-01 -2.088209241628646851e-01 -1.859751492738723755e-01 -1.235117912292480469e-01 -2.843298017978668213e-01 2.358915656805038452e-01 -1.944399774074554443e-01 3.207444250583648682e-01 -2.219167202711105347e-01
-3.075871430337429047e-02 -1.732800751924514771e-01 -9.507460892200469971e-02 -3.096995949745178223e-01 -5.584594979882240295e-02 -8.948011696338653564e-02 -1.539281755685806274e-01 -2.957810163497924805e-01 2.128735184669494629e-01 -1.319699585437774658e-01 -9.333610534667968750e-03 4.853688552975654602e-02 -7.538835518062114716e-03 -1.149488165974617004e-01 2.495887726545333862e-01 -1.587037891149520874e-01 1.637977063655853271e-01 -7.648061215877532959e-02 1.841496443375945091e-03 -4.564432203769683838e-01 -8.421348035335540771e-02 -1.485995948314666748e-01 -4.004995822906494141e-01 2.606292665004730225e-01 -1.160289496183395386e-01 -4.702030122280120850e-02 1.088514849543571472e-01 -2.947301231324672699e-02 1.286426335573196411e-01 -7.567127794027328491e-02 1.630704104900360107e-01 -7.845178246498107910e-03
-7.283970713615417480e-02 -3.643372654914855957e-02 -2.547419071197509766e-02 -2.762955427169799805e-01 6.336093693971633911e-02 -1.434385925531387329e-01 2.041359394788742065e-01 -2.634683623909950256e-02 -1.688380837440490723e-01 4.171766638755798340e-01 3.401190415024757385e-02 -6.873082369565963745e-02 -3.116710782051086426e-01 -4.705117642879486084e-02 -9.658395498991012573e-02 -3.743284568190574646e-02 -1.111936792731285095e-01 -5.042012035846710205e-02 7.669878005981445312e-02 -3.630049228668212891e-01 2.368497848510742188e-01 -1.470941752195358276e-01 -1.459190845489501953e-01 3.201869130134582520e-01 1.140913739800453186e-01 3.022315204143524170e-01 9.596522897481918335e-03 1.791407470591366291e-03 7.165448367595672607e-02 -1.650110483169555664e-01 1.917112320661544800e-01 -5.690244585275650024e-02
2.220632731914520264e-01 -4.068798571825027466e-02 -9.997438639402389526e-02 -3.149095773696899414e-01 2.046908289194107056e-01 -3.175514191389083862e-02 9.132555127143859863e-02 3.358377516269683838e-02 -5.674918368458747864e-02 3.119849860668182373e-01 1.108268927782773972e-02 2.680841274559497833e-02 -2.166723906993865967e-01 -6.044930219650268555e-02 -1.263843178749084473e-01 1.795931756496429443e-01 -1.881037801504135132e-01 -2.109073102474212646e-01 -9.037831425666809082e-02 -2.774709761142730713e-01 2.388451844453811646e-01 -1.954156607389450073e-01 -3.197207152843475342e-01 2.571340203285217285e-01 2.038468122482299805e-01 2.195684462785720825e-01 -9.214439988136291504e-02 3.470487892627716064e-02 6.771385669708251953e-02 -1.715063899755477905e-01 1.353470832109451294e-01 -8.304078131914138794e-02
1.237034648656845093e-01 -3.605576977133750916e-02 3.645992651581764221e-02 -3.507184684276580811e-01 2.628114521503448486e-01 -9.167776256799697876e-02 1.333994567394256592e-01 -1.761085540056228638e-01 -5.827375501394271851e-02 1.032835990190505981e-01 3.666932508349418640e-02 9.146229177713394165e-02 -1.408910453319549561e-01 -2.259956300258636475e-01 -8.961963653564453125e-02 1.748786568641662598e-01 -1.825278401374816895e-01 -1.779410243034362793e-01 5.219421163201332092e-02 -2.087721973657608032e-01 3.043214380741119385e-01 -1.403235346078872681e-01 -1.910867542028427124e-01 1.314362883567810059e-01 -2.193631231784820557e-02 1.747249662876129150e-01 -3.092692494392395020e-01 -1.345050185918807983e-01 2.362557351589202881e-01 -2.399617731571197510e-01 1.081403121352195740e-01 -2.285725474357604980e-01
2.340640407055616379e-03 -3.231973946094512939e-01 -1.900418251752853394e-01 -1.094045490026473999e-02 -8.964007347822189331e-02 1.528095901012420654e-01 -1.174274981021881104e-01 -1.190562546253204346e-01 -1.034474000334739685e-01 -2.682344615459442139e-01 5.413685441017150879e-01 1.112473979592323303e-01 -1.399546302855014801e-02 1.421376019716262817e-01 -2.219813466072082520e-01 -8.352465927600860596e-02 -1.652249395847320557e-01 -1.785915940999984741e-01 -1.460526883602142334e-01 -1.373029947280883789e-01 -5.240535363554954529e-02 -1.307159364223480225e-01 -2.806293964385986328e-01 1.768075525760650635e-01 1.019817218184471130e-01 -8.398456871509552002e-02 -8.913724869489669800e-02 -1.294002234935760498e-01 -9.254055470228195190e-02 -1.655884981155395508e-01 3.996046259999275208e-02 -1.620078682899475098e-01
-4.642990231513977051e-02 8.090048283338546753e-02 -3.717823922634124756e-01 -3.098130226135253906e-01 -3.434301912784576416e-01 1.853635311126708984e-01 1.359290629625320435e-01 -1.128005683422088623e-01 -1.093599796295166016e-01 3.968352079391479492e-02 -2.946430444717407227e-02 1.156532019376754761e-01 -6.053720787167549133e-02 -2.145513892173767090e-01 1.676504015922546387e-01 -2.630803287029266357e-01 2.494317293167114258e-01 -1.999999135732650757e-01 -8.058761060237884521e-02 5.049857869744300842e-02 2.089336365461349487e-01 -5.415422096848487854e-02 -1.887118369340896606e-01 2.645178735256195068e-01 1.219111084938049316e-01 -5.171918310225009918e-04 7.328709214925765991e-02 -1.350626945495605469e-01 -2.374608069658279419e-02 -1.285198777914047241e-01 1.131764948368072510e-01 2.588460445404052734e-01
1.897100731730461121e-02 -3.057624101638793945e-01 -3.399332165718078613e-01 -2.171084880828857422e-01 -1.155778840184211731e-01 1.103451922535896301e-01 1.783284731209278107e-02 9.821704030036926270e-02 -1.054687947034835815e-01 9.795248508453369141e-02 4.257754683494567871e-01 4.248888045549392700e-02 -1.218402087688446045e-01 -1.215052083134651184e-01 -2.357646375894546509e-01 -6.269314885139465332e-02 2.048413306474685669e-01 -1.252909898757934570e-01 -1.434100866317749023e-01 -5.809526890516281128e-02 -1.145778317004442215e-02 -2.238833159208297729e-01 -2.622047364711761475e-01 -6.363879144191741943e-02 7.787700276821851730e-03 -3.891818597912788391e-02 8.724985644221305847e-03 -1.979824155569076538e-02 4.026943743228912354e-01 6.187886372208595276e-02 2.057472914457321167e-01 -2.186260186135768890e-03
-1.418443862348794937e-02 -5.137532576918601990e-02 1.626535877585411072e-02 -2.152400761842727661e-01 -6.001600064337253571e-03 2.657916545867919922e-01 3.096646070480346680e-01 -7.728999853134155273e-02 4.252498224377632141e-02 -8.409444987773895264e-02 1.614355444908142090e-01 3.483131229877471924e-01 -9.774062782526016235e-03 -9.762877225875854492e-02 -1.762424409389495850e-01 -1.320368889719247818e-02 6.704100221395492554e-02 -2.207989245653152466e-01 -1.101843491196632385e-01 -1.803625822067260742e-01 2.724876105785369873e-01 -6.335572898387908936e-02 -4.029619693756103516e-01 -6.572143733501434326e-02 5.594606325030326843e-02 5.902026593685150146e-02 -4.081200659275054932e-01 1.250038146972656250e-01 1.094248592853546143e-01 -6.143595650792121887e-02 1.767467111349105835e-01 4.717428609728813171e-02
-8.484234660863876343e-02 1.067538782954216003e-01 -3.319601118564605713e-01 -2.734350264072418213e-01 2.747000753879547119e-02 -1.605978161096572876e-01 3.173953890800476074e-01 1.631240695714950562e-01 -4.496998619288206100e-03 -9.144310653209686279e-02 2.652235329151153564e-01 1.239386051893234253e-01 6.196052208542823792e-02 -2.397290915250778198e-01 -2.051062285900115967e-01 9.846772998571395874e-02 -2.212416194379329681e-02 -2.583903968334197998e-01 -3.983639478683471680e-01 6.503559648990631104e-02 1.564293950796127319e-01 3.372282162308692932e-02 7.812457531690597534e-02 -9.989186190068721771e-03 2.173408120870590210e-02 2.250501140952110291e-02 -6.245464086532592773e-03 -2.689837813377380371e-01 1.553867757320404053e-01 -2.615231871604919434e-01 7.388427108526229858e-02 4.503230005502700806e-02
4.483686760067939758e-02 4.710490815341472626e-03 -2.600270695984363556e-02 -2.270775288343429565e-01 -2.592262625694274902e-01 1.249124929308891296e-01 1.200573891401290894e-01 -2.827895879745483398e-01 -1.188900470733642578e-01 -7.636160403490066528e-02 -1.964965611696243286e-01 1.845863163471221924e-01 -8.576687425374984741e-03 7.604988664388656616e-02 2.942023798823356628e-02 -1.447166055440902710e-01 2.314060181379318237e-01 -3.181066811084747314e-01 -1.090854629874229431e-01 7.620871532708406448e-03 3.584486246109008789e-01 -1.983512938022613525e-01 -2.956821769475936890e-02 2.806009650230407715e-01 -1.682968288660049438e-01 8.088001608848571777e-02 1.874880790710449219e-01 -2.202114313840866089e-01 3.265495002269744873e-01 -8.574220538139343262e-02 -3.622766584157943726e-02 -1.674363017082214355e-02
-1.390320509672164917e-01 3.411291539669036865e-02 -4.420261383056640625e-01 -2.674958407878875732e-01 -1.804699189960956573e-02 2.161742895841598511e-01 6.508159637451171875e-02 -1.513919681310653687e-01 -3.056073002517223358e-02 3.565936535596847534e-02 1.650065779685974121e-01 6.009261682629585266e-02 -2.258761376142501831e-01 -7.903117686510086060e-02 -1.688863486051559448e-01 -1.310391817241907120e-02 -3.714485501404851675e-04 2.115114592015743256e-02 -2.731572389602661133e-01 -1.970918178558349609e-01 3.839851319789886475e-01 -1.465146988630294800e-02 -1.145996302366256714e-01 1.492663323879241943e-01 -2.238061428070068359e-01 4.527353495359420776e-02 -3.256622329354286194e-02 6.598565727472305298e-02 9.931660443544387817e-02 1.732350140810012817e-01 1.842555701732635498e-01 -3.016472756862640381e-01
1.910507678985595703e-02 6.021264195442199707e-02 -1.398376077413558960e-01 -3.891361355781555176e-01 2.201729416847229004e-01 -8.793050795793533325e-02 2.121521532535552979e-02 2.628983557224273682e-02 -6.636376678943634033e-02 3.806498646736145020e-01 1.127821207046508789e-02 6.022456288337707520e-02 -2.619955539703369141e-01 -2.038770020008087158e-01 -6.697249412536621094e-02 1.739923059940338135e-01 -3.852165490388870239e-02 -1.422963440418243408e-01 -5.066665820777416229e-03 -1.312471032142639160e-01 2.462992668151855469e-01 -1.977911591529846191e-01 -1.764176189899444580e-01 3.384882807731628418e-01 2.245777845382690430e-01 2.815028429031372070e-01 -5.946430191397666931e-02 -1.032070908695459366e-02 7.540573924779891968e-02 -1.191555708646774292e-01 1.409232765436172485e-01 1.101327389478683472e-01
1.850704699754714966e-01 -9.891471266746520996e-02 -6.107502430677413940e-02 -1.898037344217300415e-01 2.483726292848587036e-02 -8.384153991937637329e-02 1.454013884067535400e-01 -3.478967770934104919e-02 4.573146253824234009e-02 1.609294116497039795e-01 1.849073469638824463e-01 1.261043846607208252e-01 -1.348378956317901611e-01 -2.681376039981842041e-01 -2.786270678043365479e-01 1.353428959846496582e-01 -3.400174677371978760e-01 -1.545917391777038574e-01 6.872507929801940918e-02 -2.676196582615375519e-02 2.473402619361877441e-01 -9.732270240783691406e-02 -3.596304655075073242e-01 2.260631620883941650e-01 5.511775985360145569e-02 8.911097049713134766e-02 -2.696565911173820496e-02 -1.584878563880920410e-01 9.689999371767044067e-02 -3.403035551309585571e-02 1.474858075380325317e-01 -3.961530029773712158e-01
4.214251879602670670e-03 -5.069572851061820984e-02 -1.705391407012939453e-01 -3.474666774272918701e-01 2.551991045475006104e-01 -1.026461422443389893e-01 -1.129454839974641800e-02 -4.506880789995193481e-02 3.925462719053030014e-03 3.267696499824523926e-01 1.581500470638275146e-02 1.223753578960895538e-02 -1.894603818655014038e-01 -2.014500051736831665e-01 -2.404803931713104248e-01 1.332800090312957764e-01 -1.916225701570510864e-01 -7.313463091850280762e-02 -4.872860386967658997e-02 -3.195725679397583008e-01 1.462020725011825562e-01 -2.696961462497711182e-01 -3.074314296245574951e-01 2.090772986412048340e-01 1.289539635181427002e-01 2.741592228412628174e-01 2.342063002288341522e-02 -6.541501730680465698e-02 1.249783709645271301e-01 -3.036338090896606445e-02 1.351653933525085449e-01 -1.303785759955644608e-02
4.768792167305946350e-02 -1.957138814032077789e-02 -4.752694666385650635e-01 -3.176777362823486328e-01 1.710441112518310547e-01 -1.215655431151390076e-01 8.496709913015365601e-02 1.790875494480133057e-01 -5.578717961907386780e-02 -4.792532697319984436e-02 1.117157116532325745e-01 -9.402605891227722168e-02 -2.307307347655296326e-02 1.856490969657897949e-01 2.084936350584030151e-01 9.861241281032562256e-02 -1.440674811601638794e-01 -2.588663101196289062e-01 -9.719816595315933228e-02 -9.504780173301696777e-02 1.569253504276275635e-01 -1.558270901441574097e-01 -1.043253093957901001e-01 9.209363907575607300e-02 1.013551577925682068e-01 2.194950543344020844e-02 -7.528769783675670624e-03 -1.238105073571205139e-01 3.072861135005950928e-01 -2.401119023561477661e-01 3.251677751541137695e-01 1.175583973526954651e-01
8.495608717203140259e-02 -2.401948161423206329e-02 -1.038941591978073120e-01 -4.768638014793395996e-01 1.348014473915100098e-01 -6.970193237066268921e-02 6.608274579048156738e-02 -8.947242051362991333e-02 2.885420620441436768e-02 3.894287943840026855e-01 1.368918735533952713e-02 5.801451951265335083e-02 -2.687904536724090576e-01 -2.379622608423233032e-01 -1.728559434413909912e-01 4.108571261167526245e-02 -1.718537509441375732e-01 -4.678301513195037842e-02 3.356003388762474060e-02 -2.965106070041656494e-01 1.625060737133026123e-01 -1.655641794204711914e-01 -2.381916642189025879e-01 2.611501216888427734e-01 3.799780085682868958e-02 2.157029062509536743e-01 -7.649582624435424805e-02 -6.668134033679962158e-02 -7.240846753120422363e-02 -1.054816246032714844e-01 1.652035713195800781e-01 -2.599252760410308838e-02
2.303926274180412292e-03 3.003532066941261292e-03 -9.812863916158676147e-02 -3.571919202804565430e-01 2.672785520553588867e-01 -2.358715087175369263e-01 1.621213555335998535e-01 -2.333376258611679077e-01 4.424513876438140869e-02 2.425882667303085327e-01 -1.011930704116821289e-01 3.742405679076910019e-03 -1.681418567895889282e-01 -8.424586057662963867e-02 -5.532398447394371033e-02 7.826342433691024780e-02 -2.490850239992141724e-01 -1.339754313230514526e-01 5.540186539292335510e-02 -1.911916732788085938e-01 1.786561757326126099e-01 -2.957913093268871307e-02 -1.692954152822494507e-01 3.542878031730651855e-01 7.200025022029876709e-02 2.564551830291748047e-01 -4.103606566786766052e-02 4.297217726707458496e-02 1.439884454011917114e-01 -1.699733175337314606e-02 1.225301772356033325e-01 -3.496321141719818115e-01
4.768924415111541748e-02 -2.056006193161010742e-01 -2.561187744140625000e-01 -3.251490592956542969e-01 -2.166729047894477844e-02 -2.298698015511035919e-02 -4.660840705037117004e-02 9.971122443675994873e-02 7.991661876440048218e-02 4.155281931161880493e-02 1.988970488309860229e-01 -1.424861997365951538e-01 -7.375530898571014404e-02 -1.622849851846694946e-01 -6.438680575229227543e-04 -1.053129881620407104e-01 -7.264640182256698608e-02 -3.408229649066925049e-01 2.264183014631271362e-01 -2.962841391563415527e-01 1.357597559690475464e-01 -1.965789198875427246e-01 2.633716352283954620e-02 -1.437866985797882080e-01 1.400264166295528412e-02 9.620509296655654907e-02 -2.101733982563018799e-01 -1.399115920066833496e-01 3.380259871482849121e-01 -2.981422841548919678e-01 2.106292545795440674e-01 2.314304560422897339e-02
-6.752591580152511597e-02 -7.937975227832794189e-02 -2.354786247014999390e-01 -5.257664322853088379e-01 1.484826803207397461e-01 -2.103739678859710693e-01 3.066029250621795654e-01 5.990672484040260315e-02 1.802714020013809204e-01 1.486644893884658813e-01 2.449711114168167114e-01 2.483585476875305176e-01 9.979044646024703979e-02 1.281428635120391846e-01 -3.457770869135856628e-02 -2.218798696994781494e-01 2.647242322564125061e-02 -2.515540719032287598e-01 2.410099469125270844e-02 -1.337733566761016846e-01 -8.429416455328464508e-03 1.679523885250091553e-01 -1.530175507068634033e-01 -7.523780316114425659e-02 -8.895830065011978149e-02 -1.098022162914276123e-01 3.449274925515055656e-03 9.012933820486068726e-02 -2.978941984474658966e-02 -8.547461777925491333e-02 2.375474870204925537e-01 -8.789457380771636963e-02
1.683772774413228035e-03 -1.589985936880111694e-01 -4.492840766906738281e-01 -1.075190752744674683e-01 -1.400636136531829834e-01 -6.098504364490509033e-02 1.438043415546417236e-01 1.325955539941787720e-01 8.431182801723480225e-02 -1.919235102832317352e-02 1.693220734596252441e-01 -7.299820426851511002e-03 -4.094977863132953644e-03 -1.736222356557846069e-01 1.942786946892738342e-02 -2.097337245941162109e-01 -7.904320955276489258e-02 -2.387014478445053101e-01 -3.336729109287261963e-02 -6.116856336593627930e-01 -4.086113721132278442e-02 6.670617312192916870e-02 7.176826894283294678e-02 5.470967292785644531e-02 -8.869840204715728760e-02 9.941387921571731567e-02 1.461722552776336670e-01 -7.776243239641189575e-02 1.725445091724395752e-01 -1.208504140377044678e-01 1.855022013187408447e-01 1.107307672500610352e-01
-1.253434866666793823e-01 -1.580610871315002441e-01 -1.163845136761665344e-01 -8.131564408540725708e-02 3.407831117510795593e-02 -6.422879546880722046e-02 -1.802187114953994751e-01 -7.520254701375961304e-02 6.431791186332702637e-02 3.510650619864463806e-02 1.488739699125289917e-01 1.349737346172332764e-01 5.785236600786447525e-03 -2.245684713125228882e-02 1.318695396184921265e-01 -2.990870475769042969e-01 1.551858037710189819e-01 -5.775769054889678955e-02 7.843088358640670776e-02 -1.847738623619079590e-01 1.717301309108734131e-01 -1.039643362164497375e-01 -1.905238628387451172e-01 4.993107616901397705e-01 2.825699746608734131e-01 1.274173557758331299e-01 -2.462638076394796371e-03 -2.472855448722839355e-01 1.441834270954132080e-01 1.038686260581016541e-01 3.971854746341705322e-01 4.902498796582221985e-02
-2.117459326982498169e-01 8.675095438957214355e-02 -3.284403085708618164e-01 -3.032895922660827637e-01 -1.916650235652923584e-01 1.523028016090393066e-01 -1.151303127408027649e-01 1.730145961046218872e-01 -8.543660864233970642e-03 1.219555083662271500e-02 -1.523275822401046753e-01 1.122004240751266479e-01 -5.895437672734260559e-02 -1.410474926233291626e-01 -6.352327018976211548e-02 -1.743218898773193359e-01 9.742211550474166870e-02 -3.876467794179916382e-02 -1.279300749301910400e-01 -2.228499948978424072e-01 2.614552974700927734e-01 5.463904142379760742e-02 -8.467843383550643921e-02 3.726335465908050537e-01 -1.955140382051467896e-02 -4.073825478553771973e-02 -1.790633052587509155e-01 1.212459877133369446e-01 1.010758280754089355e-01 -2.188722193241119385e-01 3.440686166286468506e-01 1.764901131391525269e-01
3.316344320774078369e-02 1.630041748285293579e-02 -2.397534623742103577e-02 -2.538880407810211182e-01 -2.291339486837387085e-01 2.489169389009475708e-01 7.750180363655090332e-02 -1.665242314338684082e-01 8.418653160333633423e-02 -1.368960645049810410e-02 8.663747459650039673e-02 -1.902219466865062714e-02 -2.779261767864227295e-01 -2.558424174785614014e-01 -1.388358920812606812e-01 -1.186123937368392944e-01 1.397545486688613892e-01 -5.406493321061134338e-02 -1.475121676921844482e-01 -1.711301952600479126e-01 2.984288036823272705e-01 1.372652351856231689e-01 -1.564411520957946777e-01 3.683969974517822266e-01 -9.492544084787368774e-02 2.458754032850265503e-01 1.974982172250747681e-01 -7.528601679950952530e-03 -4.138771444559097290e-02 -2.842985391616821289e-01 2.469103485345840454e-01 2.436971850693225861e-02
1.004229709506034851e-01 -6.819440424442291260e-02 -2.049734145402908325e-01 -2.851142585277557373e-01 -3.517152741551399231e-02 -1.862255856394767761e-02 2.011096328496932983e-01 -3.021739050745964050e-02 -6.127866730093955994e-02 -4.653372243046760559e-02 4.021047055721282959e-01 2.960066683590412140e-02 -2.534181773662567139e-01 2.519428431987762451e-01 -1.268849670886993408e-01 5.893765762448310852e-02 -3.025250434875488281e-01 -1.662138551473617554e-01 -3.385356441140174866e-02 -3.398298621177673340e-01 1.352884024381637573e-01 -1.266607269644737244e-02 -7.484436780214309692e-02 -5.436693876981735229e-02 1.322847008705139160e-01 -7.824081182479858398e-02 3.043011724948883057e-01 -1.269280761480331421e-01 1.817794442176818848e-01 -1.868739724159240723e-01 1.425383090972900391e-01 1.408932507038116455e-01
-7.732527703046798706e-02 2.378380596637725830e-01 -1.767123490571975708e-01 -1.543912589550018311e-01 7.987673580646514893e-02 1.580655127763748169e-01 1.791299432516098022e-01 1.206134408712387085e-01 -8.451596833765506744e-03 7.259418070316314697e-02 4.239112511277198792e-02 1.544510596431791782e-03 1.122954115271568298e-01 1.298860013484954834e-01 -2.790406718850135803e-02 -1.242124959826469421e-01 1.005692034959793091e-01 -1.945189684629440308e-01 -1.058204546570777893e-01 -3.591467738151550293e-01 3.678717017173767090e-01 -8.489964157342910767e-02 -1.692191958427429199e-01 7.096330635249614716e-03 1.195197403430938721e-01 -2.586448788642883301e-01 -1.798394471406936646e-01 -4.463260769844055176e-01 -3.860455378890037537e-02 6.570222228765487671e-02 2.713943123817443848e-01 -2.938241465017199516e-03
6.007325649261474609e-02 -1.059941127896308899e-01 -3.370292484760284424e-01 -2.920409142971038818e-01 -1.392627656459808350e-01 -8.012121915817260742e-02 6.161146983504295349e-02 3.185128569602966309e-01 9.338389337062835693e-02 1.387861669063568115e-01 8.629851043224334717e-02 -1.015757769346237183e-02 -2.370903454720973969e-02 4.041817784309387207e-02 1.907051354646682739e-01 -8.212023414671421051e-03 -1.746165454387664795e-01 -3.621118366718292236e-01 -5.542007461190223694e-02 -1.868192479014396667e-02 3.028923869132995605e-01 -6.890308856964111328e-02 -1.357502490282058716e-01 5.619176849722862244e-02 1.992281228303909302e-01 -2.804503589868545532e-02 -6.016742810606956482e-02 -1.268878430128097534e-01 1.988589018583297729e-01 -3.873815834522247314e-01 -9.237088263034820557e-03 -2.191993147134780884e-01
2.533523440361022949e-01 -2.291442900896072388e-01 -1.836561858654022217e-01 -3.420442640781402588e-01 -8.314909785985946655e-02 -1.980900317430496216e-01 1.018960699439048767e-01 -1.261318325996398926e-01 -2.171681374311447144e-01 2.806598320603370667e-02 1.526636630296707153e-01 1.892692893743515015e-01 2.481954405084252357e-03 -1.970874071121215820e-01 1.248713880777359009e-01 -2.804213166236877441e-01 5.594493076205253601e-02 -1.649710685014724731e-01 -3.225174918770790100e-02 1.559594366699457169e-02 2.109204530715942383e-01 -4.872705042362213135e-02 -1.107524186372756958e-01 -6.071487441658973694e-02 -8.666074275970458984e-02 -5.846853181719779968e-02 -3.490715324878692627e-01 -2.544947862625122070e-01 8.269385248422622681e-02 -4.842694848775863647e-02 3.367713987827301025e-01 -7.341957837343215942e-02
-3.387467190623283386e-02 -2.983600497245788574e-01 -3.980671465396881104e-01 -2.943902611732482910e-01 5.021603312343358994e-03 -1.034762412309646606e-01 2.054102569818496704e-01 -1.854079514741897583e-01 -9.953572601079940796e-02 -1.306865084916353226e-02 2.477650195360183716e-01 -1.577772945165634155e-01 -1.114971488714218140e-01 -2.536442279815673828e-01 -9.907753020524978638e-02 -4.505643993616104126e-02 2.043583244085311890e-01 -8.283933252096176147e-02 6.201262027025222778e-02 -3.229827284812927246e-01 1.769872009754180908e-01 -6.703329831361770630e-02 1.645188080146908760e-03 -7.622668892145156860e-02 1.693321950733661652e-02 -1.803473532199859619e-01 1.561920195817947388e-01 -1.196246743202209473e-01 2.548381686210632324e-01 -2.262583076953887939e-01 -6.797447055578231812e-02 4.174821078777313232e-02
5.024848505854606628e-02 8.450671285390853882e-02 -3.822886347770690918e-01 -3.678792119026184082e-01 -2.358747422695159912e-01 1.528912186622619629e-01 1.745796501636505127e-01 -1.671732515096664429e-01 -5.841245502233505249e-02 -1.241066157817840576e-01 2.418102025985717773e-01 1.766695380210876465e-01 1.387411635369062424e-02 -2.553969025611877441e-01 -3.046023100614547729e-02 2.388270944356918335e-01 1.880988180637359619e-01 -1.877881139516830444e-01 -2.535020001232624054e-02 1.624294072389602661e-01 1.109622493386268616e-01 -1.969403214752674103e-02 2.047167718410491943e-02 -1.703323610126972198e-02 -5.564408376812934875e-02 1.206215247511863708e-01 -2.388573810458183289e-02 -8.509767800569534302e-02 1.354602128267288208e-01 -3.540196716785430908e-01 2.217095494270324707e-01 -1.007852330803871155e-01
-7.870781421661376953e-02 -4.004129767417907715e-01 -4.726871252059936523e-01 -8.921268582344055176e-02 3.557437658309936523e-02 3.498950973153114319e-02 7.798072695732116699e-02 -1.300558894872665405e-01 -8.026122301816940308e-02 1.175943166017532349e-01 1.124539002776145935e-01 3.233162686228752136e-02 1.037940159440040588e-01 -2.676813490688800812e-02 -7.297813147306442261e-02 1.036145910620689392e-01 2.694807350635528564e-01 -7.151198387145996094e-02 -2.558633685111999512e-01 -2.016187459230422974e-01 -8.185681700706481934e-02 -2.849495112895965576e-01 -1.416987776756286621e-01 2.424499690532684326e-01 1.910899430513381958e-01 -3.933379426598548889e-02 1.564823538064956665e-01 -1.902864575386047363e-01 1.971353739500045776e-01 -5.713410302996635437e-02 4.768581315875053406e-02 1.460071951150894165e-01
9.418062120676040649e-02 -7.789981085807085037e-03 -5.997822433710098267e-02 -2.770670354366302490e-01 1.775517910718917847e-01 -7.152576744556427002e-02 1.665798723697662354e-01 -1.618797034025192261e-01 -3.402116475626826286e-03 2.040614634752273560e-01 1.760220825672149658e-01 1.362888514995574951e-01 -1.676087677478790283e-01 -7.835245877504348755e-02 -1.341749727725982666e-01 3.519423305988311768e-02 -2.724850475788116455e-01 -2.501536011695861816e-01 8.787142485380172729e-02 -2.835446000099182129e-01 3.436218202114105225e-01 -1.898027807474136353e-01 -2.727476060390472412e-01 1.775088310241699219e-01 6.009712070226669312e-02 2.198898047208786011e-01 -2.191384881734848022e-01 -1.566566824913024902e-01 -3.205391019582748413e-02 -3.627374023199081421e-02 1.295765489339828491e-01 -2.163834422826766968e-01
3.194418251514434814e-01 -1.993954926729202271e-01 -3.387854695320129395e-01 -1.845639050006866455e-01 1.969070732593536377e-02 1.989368320209905505e-04 2.318837046623229980e-01 6.578489392995834351e-02 5.321443080902099609e-02 -4.122233763337135315e-02 1.552468091249465942e-01 1.507202256470918655e-02 1.192978546023368835e-01 8.516817539930343628e-02 6.917650997638702393e-02 -1.147604137659072876e-01 1.605260372161865234e-01 -2.397754490375518799e-01 2.911397069692611694e-02 -5.621343255043029785e-01 -3.381262347102165222e-02 -1.585027426481246948e-01 -1.183339580893516541e-02 6.140302866697311401e-02 -3.805907443165779114e-02 3.204286098480224609e-02 -4.075382277369499207e-02 -6.519733369350433350e-02 2.424706518650054932e-01 -7.466512918472290039e-02 2.804462015628814697e-01 2.980973012745380402e-02
7.629792392253875732e-02 -5.617960542440414429e-02 -4.983578920364379883e-01 -3.271089494228363037e-01 1.007871106266975403e-01 -1.770838499069213867e-01 1.199887692928314209e-01 1.564480066299438477e-01 -4.901486262679100037e-02 -5.009370669722557068e-02 2.350887060165405273e-01 -7.792074233293533325e-02 4.497922584414482117e-02 1.820046454668045044e-01 3.270157426595687866e-02 6.482911854982376099e-02 -1.792839169502258301e-01 -2.504785358905792236e-01 -2.159592509269714355e-01 -1.187507286667823792e-01 1.320578008890151978e-01 -9.960563853383064270e-03 3.302118182182312012e-02 3.438291326165199280e-02 6.038318201899528503e-02 -1.949687302112579346e-02 -2.462524175643920898e-02 -1.988255828619003296e-01 3.767547905445098877e-01 -1.975863575935363770e-01 2.175521254539489746e-01 2.625532075762748718e-02
3.034150041639804840e-02 5.509638227522373199e-03 -3.291696608066558838e-01 -8.710915595293045044e-02 -1.408248245716094971e-01 1.176284626126289368e-01 1.397163867950439453e-01 1.646714806556701660e-01 -2.261861562728881836e-01 6.846613436937332153e-02 2.641211450099945068e-01 -2.058604806661605835e-01 -3.132221475243568420e-02 2.375661432743072510e-01 1.489329989999532700e-02 -5.023325793445110321e-03 2.679890580475330353e-02 -2.856353223323822021e-01 -2.099136859178543091e-01 -2.600580155849456787e-01 6.298919767141342163e-02 2.748331986367702484e-02 9.330786764621734619e-02 2.836624383926391602e-01 1.314310580492019653e-01 6.211533397436141968e-02 -1.853876858949661255e-01 -7.297024130821228027e-02 3.759985864162445068e-01 -1.739121377468109131e-01 1.031830906867980957e-01 2.148593813180923462e-01
-2.955573238432407379e-02 -1.935633122920989990e-01 -1.302690804004669189e-01 -6.943141669034957886e-02 -1.876872926950454712e-01 1.137243136763572693e-01 2.357558161020278931e-01 -6.880994886159896851e-02 1.070136055350303650e-01 1.578003764152526855e-01 -2.233446575701236725e-02 9.755232185125350952e-02 -3.444281220436096191e-01 -3.480225205421447754e-01 7.581088691949844360e-02 -6.859619915485382080e-02 -2.538234591484069824e-01 -3.952152281999588013e-02 8.695286512374877930e-02 -1.532623320817947388e-01 1.826279461383819580e-01 4.880267009139060974e-02 -2.145658284425735474e-01 4.203345775604248047e-01 1.379235833883285522e-01 -8.643010258674621582e-02 2.086309194564819336e-01 -1.091600731015205383e-01 8.284494280815124512e-02 -2.174551486968994141e-01 1.927008628845214844e-01 -7.816717773675918579e-02
7.765218615531921387e-02 -1.079447790980339050e-01 -8.625500649213790894e-02 -8.781871944665908813e-02 -1.463135629892349243e-01 5.654766783118247986e-02 2.211529314517974854e-01 2.951287478208541870e-02 -7.626011967658996582e-02 3.249886035919189453e-01 6.997657567262649536e-02 -1.731577962636947632e-01 -2.443742156028747559e-01 -1.125736758112907410e-01 4.839154705405235291e-02 -4.693282395601272583e-02 -1.707608401775360107e-01 -6.919274479150772095e-02 -2.165075093507766724e-01 -3.551496565341949463e-01 9.472876042127609253e-02 -7.038052380084991455e-02 -2.426229268312454224e-01 4.120226502418518066e-01 3.882041946053504944e-02 2.266042977571487427e-01 1.745177954435348511e-01 2.815585955977439880e-02 1.583714485168457031e-01 -2.876027822494506836e-01 1.568006724119186401e-01 5.944040790200233459e-02
-1.909519582986831665e-01 -2.678334712982177734e-02 -2.698776125907897949e-01 -1.501601636409759521e-01 -1.848571151494979858e-01 8.004233241081237793e-02 3.794985637068748474e-02 -5.609579756855964661e-02 -6.566541641950607300e-02 -3.484681248664855957e-01 4.048999771475791931e-02 -4.774346202611923218e-02 -2.234653830528259277e-01 6.064775865525007248e-03 -8.306790841743350029e-04 -3.814737796783447266e-01 1.002271696925163269e-01 -2.389585077762603760e-01 -3.780627623200416565e-02 -1.909817606210708618e-01 1.137573346495628357e-01 -1.426043063402175903e-01 -3.252349495887756348e-01 3.388657569885253906e-01 8.067922294139862061e-02 -6.640063971281051636e-02 -9.105644375085830688e-02 -1.038422882556915283e-01 -1.201827079057693481e-01 -1.164401918649673462e-01 2.374750822782516479e-01 -1.542442589998245239e-01
8.793908357620239258e-02 -8.805914968252182007e-02 -3.201231658458709717e-01 -2.409965842962265015e-01 1.604377329349517822e-01 -2.065857052803039551e-01 5.752809345722198486e-02 1.801699995994567871e-01 9.682802110910415649e-02 8.208529651165008545e-02 -8.057138184085488319e-04 3.820546716451644897e-02 -6.017961725592613220e-02 5.726365745067596436e-02 -3.363437950611114502e-02 -9.114549309015274048e-02 -1.821002066135406494e-01 -1.330402344465255737e-01 2.373173683881759644e-01 -5.541338920593261719e-01 -1.241767406463623047e-01 -1.524241268634796143e-01 -9.652654826641082764e-02 -2.175132557749748230e-02 1.146645192056894302e-02 3.768379613757133484e-02 -9.060121327638626099e-02 -1.762807518243789673e-01 2.154828011989593506e-01 -2.621183097362518311e-01 2.511723339557647705e-01 -6.405472755432128906e-02
1.065705791115760803e-01 5.859270319342613220e-02 -2.197514027357101440e-01 -1.564420312643051147e-01 8.742826431989669800e-02 1.247423067688941956e-01 1.103832125663757324e-01 4.837818816304206848e-02 -1.098486334085464478e-01 -1.723188161849975586e-02 1.281910836696624756e-01 5.387017875909805298e-02 2.377962917089462280e-01 2.380719184875488281e-01 -1.558797359466552734e-01 1.503859460353851318e-01 -3.407166898250579834e-02 -2.628905177116394043e-01 -1.283973339013755322e-03 -2.814840078353881836e-01 2.183687090873718262e-01 5.136644840240478516e-02 -1.846324503421783447e-01 -1.413206756114959717e-01 -1.515162177383899689e-02 -5.143376532942056656e-03 -2.353414334356784821e-02 -5.454089641571044922e-01 5.793780833482742310e-02 8.885837346315383911e-02 3.084873259067535400e-01 1.558464765548706055e-01
5.877692997455596924e-02 -1.505925059318542480e-01 -2.600797116756439209e-01 -2.265290319919586182e-01 -4.866014700382947922e-03 -1.234301403164863586e-01 -3.334714844822883606e-02 7.150319963693618774e-02 4.243733733892440796e-02 -1.095941737294197083e-01 2.615994513034820557e-01 -7.681065797805786133e-02 1.135175377130508423e-01 -1.894766539335250854e-01 -1.518732309341430664e-01 -1.054150424897670746e-02 -1.482222229242324829e-01 -3.449243903160095215e-01 -1.197119206190109253e-01 -6.364836543798446655e-02 3.517327010631561279e-01 -1.440181732177734375e-01 8.164174109697341919e-02 5.854940041899681091e-02 1.549279540777206421e-01 -2.912443578243255615e-01 2.441356331110000610e-02 -1.753473579883575439e-01 2.753697633743286133e-01 -3.139391541481018066e-01 1.987693756818771362e-01 -7.332941144704818726e-02
-1.151458173990249634e-01 -1.159544512629508972e-01 -4.077327251434326172e-01 -3.704309463500976562e-01 -2.769155204296112061e-01 4.395230486989021301e-02 2.056775838136672974e-01 -2.312979288399219513e-02 9.885992109775543213e-02 1.127991676330566406e-01 1.269239336252212524e-01 2.575283944606781006e-01 1.747306622564792633e-02 8.284077048301696777e-02 -2.129437774419784546e-01 2.790921032428741455e-01 3.831138312816619873e-01 -7.150834053754806519e-02 -1.759500615298748016e-02 -2.962258458137512207e-02 7.212162483483552933e-03 -1.781912744045257568e-01 -2.946840599179267883e-02 2.156018912792205811e-01 2.632948569953441620e-02 -5.773789808154106140e-02 7.340969145298004150e-02 -2.272580983117222786e-03 2.415222823619842529e-01 -1.481232000514864922e-03 2.399899251759052277e-02 1.117148697376251221e-01
1.581980735063552856e-01 -1.085309162735939026e-01 -5.174783989787101746e-02 -2.773742973804473877e-01 1.281748563051223755e-01 -2.571704983711242676e-01 1.825794950127601624e-02 -2.056645154953002930e-01 -1.363590955734252930e-01 3.058094680309295654e-01 5.082041025161743164e-02 4.638268053531646729e-02 -2.541424334049224854e-01 -8.434937894344329834e-02 -7.151141762733459473e-02 -4.763976857066154480e-02 -2.186752259731292725e-01 -5.240133777260780334e-02 1.648692227900028229e-02 -1.214649751782417297e-01 8.449395000934600830e-02 -6.749729067087173462e-02 -1.223936900496482849e-01 4.765975475311279297e-01 1.293279975652694702e-01 2.296242862939834595e-01 1.143513619899749756e-02 -1.471537351608276367e-02 7.201761007308959961e-02 -1.191704273223876953e-01 3.770217597484588623e-01 -1.081881672143936157e-01
-6.899912655353546143e-02 -5.548495054244995117e-02 -3.576230406761169434e-01 -2.858947217464447021e-01 -1.807316839694976807e-01 -2.015602588653564453e-01 2.214167118072509766e-01 2.258965820074081421e-01 1.146080903708934784e-02 1.313151717185974121e-01 3.962744772434234619e-01 2.918350100517272949e-01 -4.072863236069679260e-02 -2.700526453554630280e-02 -1.640596985816955566e-02 6.167178601026535034e-02 2.962948977947235107e-01 1.044003758579492569e-02 -1.392519921064376831e-01 -3.459553234279155731e-03 1.095139160752296448e-01 -1.812014579772949219e-01 -1.352359950542449951e-01 1.811162084341049194e-01 4.830304160714149475e-02 3.752981498837471008e-02 2.088967710733413696e-01 -1.826391816139221191e-01 1.332050710916519165e-01 -1.291111558675765991e-01 1.378993391990661621e-01 7.589734345674514771e-02
6.763970851898193359e-02 8.130531013011932373e-02 -3.190129101276397705e-01 -1.467068791389465332e-01 -8.860904723405838013e-02 1.174472048878669739e-01 -9.339337795972824097e-02 2.067016512155532837e-01 -6.223916262388229370e-02 1.678118109703063965e-01 -3.575701266527175903e-02 5.070022344589233398e-01 -2.416294068098068237e-01 -3.970216959714889526e-02 -1.439050864428281784e-02 -9.598459117114543915e-03 1.256929039955139160e-01 -2.502548098564147949e-01 -1.811059266328811646e-01 -8.287186175584793091e-02 1.073333919048309326e-01 -2.685652673244476318e-01 -1.598248481750488281e-01 1.048876941204071045e-01 2.758367732167243958e-02 -2.046588361263275146e-01 5.034675449132919312e-02 7.335536926984786987e-02 2.023593187332153320e-01 -6.778195500373840332e-02 3.118907213211059570e-01 1.006798744201660156e-01
-5.808877293020486832e-03 -1.583934128284454346e-01 -1.785937547683715820e-01 -2.412699759006500244e-01 -2.179290540516376495e-02 3.302741348743438721e-01 6.874381750822067261e-02 -3.838043659925460815e-02 -6.778573989868164062e-02 2.100408077239990234e-01 4.145192354917526245e-02 1.378126293420791626e-01 1.209404245018959045e-01 -3.295868337154388428e-01 8.997935801744461060e-02 -1.301574110984802246e-01 1.141382753849029541e-01 -1.993387043476104736e-01 -1.230763792991638184e-01 5.989337339997291565e-02 2.327484935522079468e-01 6.022701784968376160e-02 -5.170999169349670410e-01 1.619476079940795898e-01 3.408667445182800293e-02 4.200922697782516479e-02 -1.633066534996032715e-01 1.623841673135757446e-01 2.070953398942947388e-01 -5.553408712148666382e-02 1.605931371450424194e-01 -2.565347962081432343e-02
7.525213807821273804e-02 -1.389566659927368164e-01 -2.511554658412933350e-01 -2.601083219051361084e-01 2.402845472097396851e-01 -2.602913603186607361e-02 1.242816075682640076e-01 2.153809666633605957e-01 -1.773636043071746826e-02 -1.117190998047590256e-02 1.355815082788467407e-01 9.623048827052116394e-03 -1.070715039968490601e-01 1.624112725257873535e-01 5.817181617021560669e-02 1.333640366792678833e-01 -2.473601549863815308e-01 -1.915008723735809326e-01 7.179915904998779297e-02 -1.594148129224777222e-01 1.564898937940597534e-01 -1.834921389818191528e-01 4.202177748084068298e-02 5.801768228411674500e-02 1.962245553731918335e-01 6.461532413959503174e-02 2.103669196367263794e-02 -2.632309496402740479e-01 4.194414913654327393e-01 -3.174639940261840820e-01 2.473865300416946411e-01 -6.381706148386001587e-02
-8.208715170621871948e-02 3.374352455139160156e-01 -1.499057114124298096e-01 -3.291794657707214355e-01 -1.378903090953826904e-01 -8.802789449691772461e-02 1.439316868782043457e-01 -1.290610134601593018e-01 -3.048492074012756348e-01 -4.212641622871160507e-03 -8.424108475446701050e-02 7.749510556459426880e-02 4.341180250048637390e-02 1.547962874174118042e-01 -1.721002608537673950e-01 -3.193076550960540771e-01 1.274357587099075317e-01 -3.518332839012145996e-01 -1.108656674623489380e-01 1.198248285800218582e-02 5.574907734990119934e-02 -1.830215752124786377e-01 -1.612729728221893311e-01 2.397086620330810547e-01 3.339895233511924744e-02 -4.194731265306472778e-02 -8.095712214708328247e-02 6.767284870147705078e-02 2.618031203746795654e-01 -9.647246450185775757e-02 1.721743792295455933e-01 1.640773564577102661e-01
-1.872960329055786133e-01 -4.895772039890289307e-02 2.073454856872558594e-02 -5.323202610015869141e-01 1.061378940939903259e-01 -4.087521135807037354e-02 2.339303940534591675e-01 1.528121381998062134e-01 -5.280682072043418884e-02 1.824536025524139404e-01 1.013872027397155762e-01 5.315812677145004272e-02 2.311558872461318970e-01 -9.563823230564594269e-03 -8.880984038114547729e-02 1.234350167214870453e-02 1.987647712230682373e-01 2.554418984800577164e-03 -2.857096306979656219e-02 -1.483660638332366943e-01 1.359986066818237305e-01 3.406867980957031250e-01 -3.982803821563720703e-01 2.111174464225769043e-01 1.368685662746429443e-01 1.152601372450590134e-02 6.038804352283477783e-02 -1.081236749887466431e-01 4.177493974566459656e-02 -1.220884472131729126e-01 -1.423551589250564575e-01 7.581379264593124390e-02
3.446842357516288757e-02 -8.939144760370254517e-02 -1.603945940732955933e-01 -2.502186596393585205e-01 -4.935062024742364883e-03 2.831116020679473877e-01 -6.104710698127746582e-02 -5.814826861023902893e-02 -3.366158604621887207e-01 2.237164974212646484e-01 -1.926789879798889160e-01 -1.135759726166725159e-01 -1.102639734745025635e-01 -1.161129772663116455e-01 -7.487169653177261353e-02 -1.011043936014175415e-01 6.386033445596694946e-02 -8.573872596025466919e-02 -2.360785752534866333e-02 -1.532960683107376099e-02 4.166414141654968262e-01 2.403583936393260956e-02 -3.303976356983184814e-01 1.600210219621658325e-01 1.538659930229187012e-01 4.152524471282958984e-02 -1.231784075498580933e-01 -2.222541123628616333e-01 3.798575699329376221e-01 4.139639809727668762e-02 5.475183203816413879e-02 1.476222556084394455e-02
8.677273243665695190e-02 -2.073430716991424561e-01 -1.195432320237159729e-01 -3.145217597484588623e-01 -1.977873295545578003e-01 1.514121890068054199e-01 1.641671359539031982e-01 3.703091666102409363e-02 -9.811640530824661255e-02 -8.861061185598373413e-02 2.639366090297698975e-01 -1.306069642305374146e-02 1.742414236068725586e-01 2.505620419979095459e-01 -1.258388608694076538e-01 5.276321992278099060e-02 -4.991062358021736145e-02 -2.975898087024688721e-01 -2.204988747835159302e-01 -2.789462208747863770e-01 -4.984974116086959839e-02 -1.108516901731491089e-01 -2.582327127456665039e-01 -1.556583307683467865e-02 1.121896877884864807e-01 -1.950782388448715210e-01 -8.181203901767730713e-02 -1.868007928133010864e-01 -8.321279287338256836e-02 -2.921361029148101807e-01 5.197096616029739380e-02 -2.458553016185760498e-01
-9.120986796915531158e-03 -1.734824627637863159e-01 -3.470860719680786133e-01 -3.687290549278259277e-01 -1.682580411434173584e-01 -2.300804480910301208e-02 1.987568438053131104e-01 -9.113174676895141602e-02 9.324515610933303833e-02 -5.420610308647155762e-02 3.146515190601348877e-01 2.868492901325225830e-01 -1.758345216512680054e-01 -6.664732843637466431e-02 -5.215745046734809875e-02 -5.741623789072036743e-02 -9.404747188091278076e-02 -1.490428298711776733e-01 1.407014578580856323e-01 -3.111920952796936035e-01 -3.136516083031892776e-03 -2.494003623723983765e-01 7.340911775827407837e-02 -9.279280155897140503e-02 8.180661499500274658e-02 7.028828561305999756e-02 -6.964419782161712646e-02 1.527963764965534210e-02 3.762358129024505615e-01 -1.342084556818008423e-01 1.808816380798816681e-02 -4.391539469361305237e-02
-1.356612741947174072e-01 -1.299062743782997131e-02 -3.448616862297058105e-01 -2.831698358058929443e-01 1.155146583914756775e-01 -1.753546893596649170e-01 2.171677052974700928e-01 1.414889693260192871e-01 -1.225293725728988647e-01 1.062023192644119263e-01 -3.576351329684257507e-02 2.496360689401626587e-01 -1.320770531892776489e-01 5.603735893964767456e-02 8.171767741441726685e-02 1.150554046034812927e-01 1.321969628334045410e-01 -3.148752450942993164e-01 2.229211479425430298e-02 -1.743478775024414062e-01 2.994826436042785645e-01 -2.036337703466415405e-01 -2.217261791229248047e-01 2.832834124565124512e-01 9.758534841239452362e-03 1.358246803283691406e-01 -2.097969800233840942e-01 5.654349550604820251e-02 -3.946344833821058273e-03 2.036062180995941162e-01 -1.417281478643417358e-02 -1.585449129343032837e-01
8.813215792179107666e-02 -9.058904647827148438e-02 -4.152671098709106445e-01 -3.640975952148437500e-01 7.316451985388994217e-03 -6.699761748313903809e-02 -1.060619503259658813e-01 1.396093368530273438e-01 -5.110472813248634338e-02 -1.500449776649475098e-01 1.571498662233352661e-01 -9.757480025291442871e-02 2.243469655513763428e-01 -1.108238771557807922e-01 -1.954761892557144165e-01 4.305600654333829880e-03 -1.327383518218994141e-01 -2.925395369529724121e-01 2.827668562531471252e-02 -8.699848316609859467e-03 2.769348621368408203e-01 9.656990319490432739e-02 -1.219964772462844849e-01 -5.849500745534896851e-02 1.083584129810333252e-01 -2.074090391397476196e-01 -3.353608027100563049e-02 -3.477403149008750916e-02 2.689308822154998779e-01 -3.229431509971618652e-01 2.028811275959014893e-01 1.664375700056552887e-02
7.827530056238174438e-02 1.628933101892471313e-01 -2.097297459840774536e-01 -3.445699214935302734e-01 -1.027811840176582336e-01 2.648715078830718994e-01 -3.309983015060424805e-02 -1.523822993040084839e-01 -1.924450397491455078e-01 -3.099648058414459229e-01 1.631452143192291260e-01 -7.278771139681339264e-03 -1.384995877742767334e-01 2.108980715274810791e-01 4.040813818573951721e-02 -2.359942495822906494e-01 2.527742087841033936e-01 -2.829760313034057617e-02 1.466509997844696045e-01 -2.209987342357635498e-01 -2.771295607089996338e-02 1.349428147077560425e-01 -1.668077148497104645e-02 1.714334934949874878e-01 1.225155889987945557e-01 7.657659053802490234e-02 1.870660632848739624e-01 -2.095918655395507812e-01 2.214907109737396240e-01 -2.662993073463439941e-01 -9.390231966972351074e-02 -8.088625967502593994e-02
3.666403237730264664e-03 -2.857486903667449951e-01 -1.540820598602294922e-01 -2.297955602407455444e-01 8.197451382875442505e-02 4.169176816940307617e-01 -3.419421240687370300e-02 -4.069329053163528442e-02 -1.294535249471664429e-01 1.860806904733181000e-02 -2.364019155502319336e-01 1.239386945962905884e-01 7.432259619235992432e-02 4.308836534619331360e-02 -2.705934941768646240e-01 -4.654472693800926208e-02 4.695706069469451904e-02 -1.085631474852561951e-01 1.699461787939071655e-01 -1.427138224244117737e-02 -1.066941302269697189e-02 -2.001122385263442993e-01 -4.251256883144378662e-01 1.879413276910781860e-01 -3.488492593169212341e-02 -4.483929276466369629e-02 -2.338057458400726318e-01 -1.945912390947341919e-01 1.319410055875778198e-01 -1.337496191263198853e-01 -8.784238249063491821e-02 -2.219049632549285889e-01
-4.157144203782081604e-02 -1.900901459157466888e-02 -4.720725417137145996e-01 -1.395476609468460083e-01 -1.933443397283554077e-01 -9.586837887763977051e-02 1.838120073080062866e-01 2.333159744739532471e-02 -1.112414598464965820e-01 7.120337337255477905e-02 2.190721333026885986e-01 3.723503947257995605e-01 3.094719052314758301e-01 -1.907224059104919434e-01 -1.068159788846969604e-01 2.165466994047164917e-01 1.438759863376617432e-01 -2.357171326875686646e-01 1.474543213844299316e-01 -5.236988142132759094e-02 7.504360377788543701e-02 -2.030288726091384888e-01 -1.543872207403182983e-01 1.394473612308502197e-01 -1.942974701523780823e-02 5.343545600771903992e-02 1.676968932151794434e-01 -1.599979847669601440e-01 5.753521993756294250e-02 -1.492890268564224243e-01 7.609537988901138306e-02 -3.040548041462898254e-02
8.446633070707321167e-02 -3.515208363533020020e-01 -2.095050662755966187e-01 -4.528441727161407471e-01 6.734629720449447632e-02 2.338823676109313965e-02 1.775576621294021606e-01 2.334555834531784058e-01 2.058870494365692139e-01 -1.610626727342605591e-01 1.538102924823760986e-01 4.219356179237365723e-02 2.228730618953704834e-01 1.015686094760894775e-01 -2.774772420525550842e-02 9.830262511968612671e-02 1.891165673732757568e-01 -1.832624822854995728e-01 -2.189483493566513062e-04 -1.835193037986755371e-01 3.368456289172172546e-02 9.044107049703598022e-03 -2.069690674543380737e-01 -1.698238961398601532e-02 2.503328621387481689e-01 -3.114575706422328949e-02 -4.320330172777175903e-02 -1.209338009357452393e-01 3.120541274547576904e-01 -1.013392135500907898e-01 1.633921265602111816e-01 -5.651403591036796570e-02
-3.028406202793121338e-02 -3.916987776756286621e-02 -2.226372212171554565e-01 -4.820711016654968262e-01 1.144793108105659485e-01 -2.557822465896606445e-01 2.430771291255950928e-01 2.718107402324676514e-02 -1.649982780218124390e-01 -5.506085231900215149e-02 1.998368948698043823e-01 -4.173890128731727600e-02 2.290827929973602295e-01 -2.011521458625793457e-01 -1.326124817132949829e-01 -9.476890414953231812e-02 4.087081849575042725e-01 3.168696165084838867e-02 8.452779054641723633e-02 -3.081235289573669434e-01 1.507152169942855835e-01 -1.564519852399826050e-01 -7.579379528760910034e-02 8.219944313168525696e-03 -2.029055915772914886e-02 -1.447811424732208252e-01 -1.550123002380132675e-02 -4.960336163640022278e-02 1.256431341171264648e-01 -1.454866379499435425e-01 1.957455649971961975e-02 3.530151024460792542e-02
-1.127297207713127136e-01 -1.406886279582977295e-01 -2.657972872257232666e-01 -2.286204546689987183e-01 -3.740383684635162354e-01 1.109762415289878845e-01 -7.249519228935241699e-02 1.564039736986160278e-01 -7.218900322914123535e-02 8.980823308229446411e-02 8.132569491863250732e-02 3.264255225658416748e-01 -1.655538333579897881e-03 -8.599906414747238159e-02 -5.515569075942039490e-02 7.659651339054107666e-02 -6.029684841632843018e-02 -1.816974878311157227e-01 6.501298397779464722e-02 -2.738272026181221008e-02 1.523052901029586792e-01 1.890933513641357422e-01 -1.349228620529174805e-01 -3.990520164370536804e-02 -1.366635560989379883e-01 -2.857596613466739655e-02 2.093688398599624634e-01 -4.061262309551239014e-01 1.965026110410690308e-01 -3.042548596858978271e-01 1.905976533889770508e-01 -6.113843992352485657e-02
-1.284523904323577881e-01 7.944472134113311768e-02 -1.268062293529510498e-01 -3.327089846134185791e-01 -1.338333636522293091e-01 2.243477702140808105e-01 1.923023462295532227e-01 2.640569806098937988e-01 1.038324534893035889e-01 1.326958686113357544e-01 3.308017179369926453e-02 7.199935615062713623e-02 -3.513580858707427979e-01 -2.418380230665206909e-01 -1.553612947463989258e-01 -2.266285121440887451e-01 3.512414544820785522e-02 8.882668614387512207e-02 -5.852986127138137817e-02 -3.350467085838317871e-01 1.456016451120376587e-01 8.141633868217468262e-02 -1.939337253570556641e-01 2.695913612842559814e-01 5.765955895185470581e-02 -6.661973427981138229e-03 -2.149497903883457184e-02 -2.947699278593063354e-02 4.597093164920806885e-02 8.946260809898376465e-02 9.202472120523452759e-02 -3.116909265518188477e-01
3.344003856182098389e-02 -1.767170131206512451e-01 -2.021256685256958008e-01 -1.669102758169174194e-01 1.603795439004898071e-01 1.852870881557464600e-01 1.852733939886093140e-01 -1.355102956295013428e-01 3.018798530101776123e-01 -4.258407279849052429e-02 4.776583611965179443e-02 4.070559144020080566e-01 -5.891460925340652466e-02 -1.620880663394927979e-01 -1.070277094841003418e-01 -4.261372610926628113e-02 1.246176362037658691e-01 -2.284661829471588135e-01 -6.099903583526611328e-02 -1.847490966320037842e-01 2.079002559185028076e-01 -5.121811851859092712e-02 -3.655505776405334473e-01 1.189964264631271362e-01 -6.058692559599876404e-02 1.765501648187637329e-01 -2.951810061931610107e-01 9.756525605916976929e-02 1.075893789529800415e-01 -1.814961284399032593e-01 -1.666316203773021698e-02 8.224105834960937500e-02
2.495271414518356323e-01 -2.126497030258178711e-01 -4.665923118591308594e-01 -1.530138701200485229e-01 1.524326298385858536e-02 -7.521481066942214966e-02 -5.781138315796852112e-02 -6.650089472532272339e-02 2.226444706320762634e-02 -3.875981271266937256e-02 3.064292669296264648e-01 -8.916564285755157471e-02 -6.655851751565933228e-02 -6.453281641006469727e-02 -1.404368132352828979e-01 4.882651567459106445e-02 -1.564413011074066162e-01 -2.231304347515106201e-01 -2.581852078437805176e-01 -9.303534775972366333e-02 3.209941089153289795e-01 1.666357666254043579e-01 1.057480797171592712e-01 1.012670248746871948e-01 1.215854287147521973e-01 -1.839862763881683350e-01 -1.079552993178367615e-01 -1.148606017231941223e-01 3.471845090389251709e-01 -4.970391467213630676e-02 6.160465627908706665e-02 3.300549834966659546e-02
-2.433462738990783691e-01 3.896820545196533203e-02 -3.938938379287719727e-01 -1.086747795343399048e-01 -1.996301263570785522e-01 -4.191035404801368713e-04 8.165601640939712524e-02 -6.014627963304519653e-02 -1.167463697493076324e-02 -1.885770559310913086e-01 7.737782597541809082e-02 3.104128688573837280e-02 -2.525504529476165771e-01 -2.978157252073287964e-02 -3.805365413427352905e-02 -1.972219198942184448e-01 2.821069657802581787e-01 -1.656551510095596313e-01 -1.572014242410659790e-01 -2.732357382774353027e-01 1.473017334938049316e-01 -1.070812121033668518e-01 -1.748470962047576904e-01 2.693748474121093750e-01 6.328067928552627563e-02 -6.768436729907989502e-02 2.100951597094535828e-02 -1.863535642623901367e-01 -1.105205118656158447e-01 4.629908502101898193e-02 4.167669117450714111e-01 -1.876195310615003109e-04
-1.223650276660919189e-01 1.069300994277000427e-01 -2.443069368600845337e-01 -2.867896854877471924e-01 -1.624578535556793213e-01 2.678467631340026855e-01 4.053667560219764709e-02 -8.659094572067260742e-02 -4.519005119800567627e-02 5.230721458792686462e-02 1.815795451402664185e-01 -5.799658596515655518e-02 -5.842831358313560486e-02 -2.413356676697731018e-02 -8.354936540126800537e-02 1.963337324559688568e-02 3.245871141552925110e-02 -2.212918996810913086e-01 -9.284921735525131226e-02 -2.271940857172012329e-01 3.881099522113800049e-01 -4.917841777205467224e-02 -1.501207202672958374e-01 3.409318923950195312e-01 -7.254427671432495117e-02 2.159252464771270752e-01 1.628333926200866699e-01 1.573525667190551758e-01 3.698090091347694397e-02 2.568555437028408051e-02 2.892077863216400146e-01 -2.846011221408843994e-01
9.533709287643432617e-02 -2.877803705632686615e-02 -1.178054511547088623e-01 -2.317363768815994263e-01 -1.390728261321783066e-02 1.458920687437057495e-01 -7.630532979965209961e-02 -2.098532766103744507e-01 4.243092611432075500e-02 4.115568101406097412e-02 2.388529032468795776e-01 1.402564793825149536e-01 -1.198084875941276550e-01 -3.265531361103057861e-01 -1.875389814376831055e-01 2.291077375411987305e-01 -3.544137179851531982e-01 -1.842295229434967041e-01 -3.727694600820541382e-02 -2.474007904529571533e-01 3.070506155490875244e-01 -1.621738970279693604e-01 -2.458088248968124390e-01 1.040624529123306274e-01 7.090525329113006592e-02 1.108524277806282043e-01 -1.091724559664726257e-01 -4.824632778763771057e-03 1.639995127916336060e-01 -2.211439013481140137e-01 9.591477923095226288e-03 -2.077673375606536865e-01
-2.158162444829940796e-01 -1.994354426860809326e-01 -2.199039906263351440e-01 -1.518958806991577148e-01 1.189454421401023865e-01 -5.595469847321510315e-02 1.507882326841354370e-01 -1.223355755209922791e-01 -2.800200134515762329e-02 -1.562558673322200775e-02 -8.616822957992553711e-02 1.548526883125305176e-01 -4.160237908363342285e-01 -2.119338139891624451e-02 2.955752238631248474e-02 -2.876327633857727051e-01 -1.529366429895162582e-02 -1.907419711351394653e-01 2.959456667304039001e-02 -4.113077521324157715e-01 2.118262052536010742e-01 -1.084424406290054321e-01 -1.613020598888397217e-01 2.164014130830764771e-01 -1.247072741389274597e-01 2.556056082248687744e-01 -3.644000366330146790e-02 -1.069607585668563843e-01 -2.042516171932220459e-01 1.033195853233337402e-02 2.512037195265293121e-02 -1.594287008047103882e-01
2.797292172908782959e-02 4.407019540667533875e-02 -1.296955943107604980e-01 -1.909001320600509644e-01 -5.560318753123283386e-02 2.764725312590599060e-02 1.791895478963851929e-01 -7.992464303970336914e-02 -1.278800796717405319e-02 -7.223048806190490723e-02 1.495501250028610229e-01 -3.212678059935569763e-02 -1.490077823400497437e-01 1.449556499719619751e-01 4.516880214214324951e-02 1.741913706064224243e-01 2.348187267780303955e-01 -3.698854148387908936e-01 -2.239419221878051758e-01 -2.798327207565307617e-01 1.992858760058879852e-02 2.598699927330017090e-01 -7.579097151756286621e-02 2.164520025253295898e-01 2.069095969200134277e-01 -1.983243525028228760e-01 -2.079533040523529053e-01 -4.051953852176666260e-01 -5.941862706094980240e-03 -1.036831513047218323e-01 1.492838710546493530e-01 -1.835816502571105957e-01
3.422363847494125366e-02 2.377326600253582001e-02 -3.046732544898986816e-01 -3.712843358516693115e-01 -1.757539510726928711e-01 -2.759392261505126953e-01 9.862191975116729736e-02 1.785090863704681396e-01 1.506566107273101807e-01 3.747068345546722412e-02 8.915041387081146240e-02 -5.553565174341201782e-02 1.267951577901840210e-01 -2.037893384695053101e-01 -7.791874557733535767e-02 8.618277311325073242e-02 -6.459759175777435303e-02 -3.063015043735504150e-01 -1.010705679655075073e-01 -1.600301265716552734e-02 2.308787852525711060e-01 3.933059051632881165e-02 -7.498268038034439087e-03 -7.256229221820831299e-02 1.483790576457977295e-01 1.381606459617614746e-01 -6.583181023597717285e-02 -2.779532670974731445e-01 3.209369778633117676e-01 -2.993094027042388916e-01 1.075368449091911316e-01 -1.312896907329559326e-01
-1.120093464851379395e-01 5.016970261931419373e-02 -1.055542081594467163e-01 -2.425093203783035278e-01 -2.179512083530426025e-01 2.329529225826263428e-01 4.571368545293807983e-02 5.262781307101249695e-02 2.157752029597759247e-02 5.360995605587959290e-02 2.136148959398269653e-01 -9.484677016735076904e-02 -1.667151451110839844e-01 4.198671504855155945e-02 -8.837008476257324219e-02 -2.071089446544647217e-01 1.299235075712203979e-01 -1.963774114847183228e-01 4.745619744062423706e-02 -4.298336207866668701e-01 2.473869174718856812e-01 -2.082855999469757080e-01 -1.804802715778350830e-01 2.802306115627288818e-01 -1.755587756633758545e-01 7.410816848278045654e-02 1.366593837738037109e-01 -6.355523318052291870e-02 2.428695186972618103e-02 1.677773147821426392e-01 2.407793402671813965e-01 -2.573865056037902832e-01
1.564760208129882812e-01 5.712249130010604858e-02 -2.342879772186279297e-01 -3.510231375694274902e-01 1.873899847269058228e-01 6.512591242790222168e-02 1.557505577802658081e-01 6.998759508132934570e-02 1.043545380234718323e-01 5.454467982053756714e-02 2.560102641582489014e-01 -4.699039459228515625e-02 -1.006871089339256287e-01 1.328778117895126343e-01 1.918167620897293091e-02 -1.865214556455612183e-01 -1.306711882352828979e-01 -1.922105550765991211e-01 2.526136040687561035e-01 -4.818311333656311035e-01 3.581793233752250671e-02 -1.359717100858688354e-01 7.878033071756362915e-02 -3.822454810142517090e-02 -3.952735289931297302e-02 2.481417506933212280e-01 -1.505678799003362656e-02 -7.647085189819335938e-02 2.267095297574996948e-01 -2.280199378728866577e-01 1.700452417135238647e-01 -4.597632959485054016e-02
-1.428659409284591675e-01 1.683875322341918945e-01 -1.414466649293899536e-01 -2.580194473266601562e-01 -1.054502800107002258e-01 9.443429857492446899e-02 -3.326727822422981262e-02 3.216522559523582458e-02 -9.138867259025573730e-02 -6.655608303844928741e-03 -4.340080171823501587e-02 2.969540469348430634e-02 -1.128957942128181458e-01 -6.427104026079177856e-02 -2.497724071145057678e-02 -2.652741372585296631e-01 3.077583312988281250e-01 -2.608931362628936768e-01 -1.318552941083908081e-01 -3.650515079498291016e-01 9.405250102281570435e-02 -1.168261542916297913e-01 -1.125827953219413757e-01 3.640636205673217773e-01 -2.267942875623703003e-01 -1.918609738349914551e-01 -8.428560942411422729e-02 -1.715267300605773926e-01 -8.816196024417877197e-02 -1.111382693052291870e-01 3.318721652030944824e-01 -8.524826914072036743e-02
-7.216231524944305420e-02 2.172684483230113983e-02 -3.138498365879058838e-01 -3.216189146041870117e-01 -2.006348520517349243e-01 1.685746908187866211e-01 -1.115273684263229370e-01 6.544432789087295532e-02 1.069733649492263794e-01 -3.455989062786102295e-02 1.775416582822799683e-01 4.160988330841064453e-02 3.307492285966873169e-02 2.013301849365234375e-02 -4.144234955310821533e-02 -8.753942698240280151e-02 1.845411509275436401e-01 -3.870570361614227295e-01 1.097508966922760010e-01 -1.835876703262329102e-01 2.713609337806701660e-01 -6.311049312353134155e-02 -1.252545267343521118e-01 4.189599156379699707e-01 2.828554809093475342e-02 2.317287400364875793e-02 -4.366590082645416260e-02 -4.188382253050804138e-02 -2.028183043003082275e-01 9.348094463348388672e-02 2.279964387416839600e-01 -2.119164168834686279e-01
2.058348655700683594e-01 3.424338996410369873e-01 -2.768362164497375488e-01 -3.936345279216766357e-01 6.845609098672866821e-02 1.150839328765869141e-01 3.344523161649703979e-02 -6.926866620779037476e-02 -3.281548023223876953e-01 -1.436500698328018188e-01 2.669011354446411133e-01 7.083724485710263252e-04 2.520258426666259766e-01 -2.290679812431335449e-01 -2.815414667129516602e-01 -1.724563688039779663e-01 7.421217113733291626e-02 -7.756819576025009155e-02 8.557255566120147705e-02 -1.662171781063079834e-01 5.816607736051082611e-03 8.571407943964004517e-02 -1.179655175656080246e-02 1.319208592176437378e-01 -1.905689090490341187e-01 1.538657695055007935e-01 -1.189827173948287964e-02 -1.095419898629188538e-01 3.259040787816047668e-02 -9.129969030618667603e-02 8.604492992162704468e-02 7.208208087831735611e-03
-8.686999231576919556e-02 4.746204987168312073e-02 -7.052955031394958496e-02 -2.442922443151473999e-01 2.023030370473861694e-01 2.898076176643371582e-01 1.315768510103225708e-01 2.148417979478836060e-01 -1.874213516712188721e-01 -3.351943800225853920e-03 1.373538374900817871e-01 1.201134175062179565e-01 1.100465282797813416e-01 3.574892878532409668e-02 -2.055919170379638672e-01 -2.561398148536682129e-01 -7.189030200242996216e-02 -1.929565072059631348e-01 1.140491738915443420e-01 -2.876552343368530273e-01 5.083245784044265747e-02 -1.026877462863922119e-01 -4.299483299255371094e-01 -2.711921185255050659e-02 2.129813283681869507e-01 -7.160047441720962524e-02 -8.636972308158874512e-02 -8.158624172210693359e-02 2.526519596576690674e-01 -2.178831547498703003e-01 -1.203388795256614685e-01 1.421414464712142944e-01
-2.678855322301387787e-02 3.741911798715591431e-02 -1.417704522609710693e-01 -2.140830308198928833e-01 -1.618205904960632324e-01 1.957682073116302490e-01 -2.803756892681121826e-01 9.904538094997406006e-02 -1.573523432016372681e-01 1.709177345037460327e-01 2.504335641860961914e-01 2.466315627098083496e-01 -1.030889451503753662e-01 2.539456449449062347e-02 8.891435340046882629e-03 -1.223985850811004639e-02 1.017923057079315186e-01 -2.216396108269691467e-02 -1.657217293977737427e-01 -2.159381508827209473e-01 3.996134996414184570e-01 -7.029172778129577637e-02 -2.929191589355468750e-01 -1.502131074666976929e-01 -7.145241368561983109e-03 -4.523846134543418884e-02 -5.615411326289176941e-03 -2.899223864078521729e-01 -1.353670470416545868e-02 -3.269535303115844727e-01 1.894089579582214355e-01 5.401073023676872253e-02
-2.663774490356445312e-01 -5.331950262188911438e-02 -2.110305130481719971e-01 -1.964396387338638306e-01 -2.304196208715438843e-01 -2.100895857438445091e-03 -2.211088836193084717e-01 -7.708813995122909546e-02 -9.498137980699539185e-02 1.830831766128540039e-01 5.231429636478424072e-02 2.705542445182800293e-01 -1.581135541200637817e-01 5.357228964567184448e-02 2.740813652053475380e-03 -1.974240504205226898e-02 -4.250084236264228821e-02 -7.170846313238143921e-02 -7.020793110132217407e-02 -5.544738378375768661e-03 2.886269688606262207e-01 -7.145672291517257690e-02 -1.325804442167282104e-01 -1.353844702243804932e-01 4.274361208081245422e-02 -9.820714592933654785e-02 2.841706760227680206e-02 -4.973382353782653809e-01 1.168780028820037842e-01 -1.571488231420516968e-01 3.742911219596862793e-01 -1.187553554773330688e-01
1.013660058379173279e-01 -3.923124074935913086e-02 -2.763698697090148926e-01 -4.657626748085021973e-01 -4.866043478250503540e-02 -1.462360769510269165e-01 -6.978524476289749146e-02 -1.053785607218742371e-01 -3.360590711236000061e-02 1.062738001346588135e-01 3.338511884212493896e-01 -1.303883343935012817e-01 1.398276984691619873e-01 -1.409576386213302612e-01 -1.269003897905349731e-01 1.167022138833999634e-01 -9.321641176939010620e-02 -3.497560918331146240e-01 -5.353462323546409607e-02 1.187096536159515381e-01 2.651555240154266357e-01 -1.250486075878143311e-01 2.654367685317993164e-02 -2.772730775177478790e-02 1.536688208580017090e-01 -1.121770069003105164e-01 -9.434378147125244141e-02 -1.175326853990554810e-01 3.040525019168853760e-01 -1.252654194831848145e-01 1.737888902425765991e-01 1.116644516587257385e-01
5.393129214644432068e-02 -4.219119250774383545e-02 -2.229162901639938354e-01 -3.493264913558959961e-01 9.158086776733398438e-02 -4.294220730662345886e-02 -2.495136577636003494e-03 -1.552055180072784424e-01 -4.123542904853820801e-01 5.341807007789611816e-02 2.016435265541076660e-01 7.891897857189178467e-02 3.768442571163177490e-01 8.728293329477310181e-02 -1.694216728210449219e-01 -1.908635348081588745e-02 2.595070600509643555e-01 -1.229061037302017212e-01 1.016044989228248596e-01 -3.111343979835510254e-01 9.234227985143661499e-02 -4.242289066314697266e-02 -5.467920005321502686e-02 9.861879795789718628e-02 -1.724718511104583740e-02 1.834873855113983154e-02 6.116488203406333923e-02 -2.738223969936370850e-01 9.858617186546325684e-02 -1.089403033256530762e-01 -8.535078912973403931e-02 -2.644667327404022217e-01
-1.051696017384529114e-01 9.499424695968627930e-02 -2.075715214014053345e-01 -3.496702015399932861e-01 -2.329982966184616089e-01 2.052524387836456299e-01 -1.361452639102935791e-01 1.333728134632110596e-01 1.838927865028381348e-01 3.983375802636146545e-02 2.274628281593322754e-01 5.858785659074783325e-02 -5.338019877672195435e-02 4.042612016201019287e-02 6.147781759500503540e-02 -3.489830195903778076e-01 1.280844509601593018e-01 -3.920239508152008057e-01 1.765689849853515625e-01 -1.661347597837448120e-01 1.928216069936752319e-01 1.078167557716369629e-02 -1.907420754432678223e-01 1.799046248197555542e-01 5.624560639262199402e-02 1.146645918488502502e-01 -1.298481076955795288e-01 -9.779199957847595215e-02 -7.941000908613204956e-02 -2.192265912890434265e-02 7.340568117797374725e-03 -2.769580483436584473e-01
-1.919402927160263062e-01 3.500935435295104980e-02 -2.981865704059600830e-01 -3.748757243156433105e-01 2.336973138153553009e-02 1.612735688686370850e-01 -2.781908027827739716e-02 -2.981088161468505859e-01 9.134102612733840942e-02 2.575123310089111328e-02 5.310279503464698792e-02 4.542038142681121826e-01 -6.634816061705350876e-03 -1.619577407836914062e-01 -3.037856146693229675e-02 -2.065127491950988770e-01 1.962964981794357300e-01 -3.157507479190826416e-01 -1.008118614554405212e-01 5.441709654405713081e-04 1.153680533170700073e-01 1.058352813124656677e-01 -1.658052057027816772e-01 5.010610818862915039e-02 -2.433543093502521515e-02 -5.409315228462219238e-02 -1.199875771999359131e-02 1.916926167905330658e-02 2.869717776775360107e-01 1.408514678478240967e-01 2.292345091700553894e-02 1.366089582443237305e-01
-8.927661925554275513e-02 2.108527868986129761e-01 -3.683092296123504639e-01 -2.131875604391098022e-01 -9.149383008480072021e-02 2.652136050164699554e-02 -1.786127239465713501e-01 1.667523235082626343e-01 1.137722507119178772e-01 3.039012663066387177e-03 -2.116626650094985962e-01 2.786075174808502197e-01 -8.793980814516544342e-03 -1.818233132362365723e-01 1.003365367650985718e-01 -1.622050702571868896e-01 1.118075102567672729e-01 -4.464544355869293213e-02 -1.346669346094131470e-01 -2.699716687202453613e-01 3.011939823627471924e-01 7.124871760606765747e-02 -1.123359352350234985e-01 3.123281896114349365e-01 -1.144141182303428650e-01 7.103404402732849121e-02 -9.057289361953735352e-02 1.151562202721834183e-02 2.110197991132736206e-01 -2.651753425598144531e-01 1.999972611665725708e-01 -5.078847170807421207e-04
-7.749944925308227539e-02 -1.853407733142375946e-02 -1.480387598276138306e-01 -3.989315330982208252e-01 1.441821455955505371e-01 -1.228692010045051575e-01 -1.764237694442272186e-02 -7.971297949552536011e-02 -3.039384447038173676e-02 3.502225279808044434e-01 -2.018076833337545395e-03 5.085201933979988098e-02 -2.382281571626663208e-01 -2.291771396994590759e-02 1.440344494767487049e-04 1.567670851945877075e-01 -1.485166698694229126e-01 -8.247388899326324463e-02 -3.125248104333877563e-02 -1.515948325395584106e-01 2.076089531183242798e-01 -2.755546867847442627e-01 -2.733385860919952393e-01 2.169439792633056641e-01 2.018559426069259644e-01 3.447687327861785889e-01 -1.177625358104705811e-01 -8.008550107479095459e-02 4.171758517622947693e-02 -2.232901751995086670e-01 1.610534340143203735e-01 -1.046753153204917908e-01
-2.476654797792434692e-01 -2.579484321177005768e-02 -1.085729822516441345e-01 -2.331692725419998169e-01 1.428765952587127686e-01 3.069311678409576416e-01 2.756474018096923828e-01 -1.580586433410644531e-01 7.975586503744125366e-02 -6.600391119718551636e-02 -1.307654082775115967e-01 -6.529372185468673706e-02 -2.129488289356231689e-01 -2.341528832912445068e-01 -1.291313171386718750e-01 -1.650142669677734375e-01 8.940257132053375244e-02 -2.733370363712310791e-01 7.610728591680526733e-02 6.787833292037248611e-03 2.385509163141250610e-01 -1.386449187994003296e-01 -3.972956538200378418e-01 1.827845424413681030e-01 -2.636907435953617096e-02 2.218698859214782715e-01 3.069372661411762238e-02 -6.181258708238601685e-03 2.240287810564041138e-01 -9.172780811786651611e-02 4.509332031011581421e-02 -1.123863533139228821e-01
9.247279912233352661e-02 8.701599389314651489e-02 -1.218971312046051025e-01 -3.046795129776000977e-01 1.902775615453720093e-01 5.756019353866577148e-01 1.157948002219200134e-01 5.715813860297203064e-02 4.359770100563764572e-03 -5.889221280813217163e-02 -3.185741603374481201e-03 1.344936434179544449e-02 1.488597542047500610e-01 -1.064798310399055481e-01 -5.262614414095878601e-02 7.163307070732116699e-02 6.996940821409225464e-02 -8.867190778255462646e-02 -3.743847087025642395e-02 -8.646328747272491455e-02 2.608272433280944824e-01 4.415030777454376221e-02 -2.673165202140808105e-01 2.073021531105041504e-01 6.438148766756057739e-02 -1.625603139400482178e-01 -1.225324049592018127e-01 -3.155845701694488525e-01 1.308424118906259537e-02 5.444702133536338806e-02 2.999623119831085205e-01 5.072906240820884705e-02
-1.857141703367233276e-01 1.544198095798492432e-01 -5.391800999641418457e-01 -1.357221752405166626e-01 -1.970117837190628052e-01 4.152264073491096497e-02 3.830678462982177734e-01 -7.318904995918273926e-02 4.010992497205734253e-02 -4.012517258524894714e-02 1.563745178282260895e-02 4.010981023311614990e-01 -3.513781726360321045e-02 7.928531616926193237e-02 -9.621781855821609497e-02 -2.692771330475807190e-02 1.859481781721115112e-01 -1.576097905635833740e-01 5.649347975850105286e-02 1.987065561115741730e-02 2.222824655473232269e-02 5.088619887828826904e-02 -6.822789460420608521e-02 1.995783448219299316e-01 -1.270908564329147339e-01 1.701017841696739197e-02 -4.737422615289688110e-02 -1.797675043344497681e-01 3.375107422471046448e-02 -1.691771596670150757e-01 2.424190342426300049e-01 8.912802487611770630e-02
1.238825172185897827e-01 -1.465009003877639771e-01 -2.984832823276519775e-01 -3.010861873626708984e-01 2.120613157749176025e-01 -6.509518623352050781e-02 2.027277648448944092e-01 2.172886282205581665e-01 1.942214667797088623e-01 1.363983303308486938e-01 9.628821164369583130e-02 -7.860019057989120483e-02 -1.013626977801322937e-01 -4.871529713273048401e-02 2.910002693533897400e-02 -2.745677530765533447e-01 -2.512384951114654541e-02 -1.965389996767044067e-01 1.347389305010437965e-03 -4.481505751609802246e-01 -7.814750075340270996e-03 -2.056634277105331421e-01 1.197679638862609863e-01 1.040089577436447144e-01 -6.482879072427749634e-02 -8.730810880661010742e-02 -1.106927730143070221e-02 -1.572349369525909424e-01 3.064756989479064941e-01 -1.731097698211669922e-01 1.033470779657363892e-01 8.000835776329040527e-02
1.661653369665145874e-01 -1.949967443943023682e-01 -4.789018034934997559e-01 -1.485458910465240479e-01 -2.558129429817199707e-01 2.942595258355140686e-02 -1.339300069957971573e-02 -2.178543061017990112e-01 5.428363569080829620e-03 1.144444718956947327e-01 1.928777247667312622e-01 2.968534827232360840e-01 -3.290646150708198547e-02 1.900256872177124023e-01 -5.005250126123428345e-02 -4.743504896759986877e-02 2.307836711406707764e-02 -7.672232389450073242e-02 6.647913902997970581e-02 -2.574283182621002197e-01 8.018575608730316162e-02 -3.549041450023651123e-01 -1.493802517652511597e-01 4.623036365956068039e-03 1.520843058824539185e-01 8.884510397911071777e-02 6.516692787408828735e-02 -1.665356941521167755e-02 3.142563700675964355e-01 -1.307077407836914062e-01 7.004133611917495728e-02 2.197474613785743713e-02
-1.176638677716255188e-01 -2.866927981376647949e-01 -5.821197107434272766e-02 7.128026336431503296e-02 1.054547578096389771e-01 1.919054239988327026e-01 2.093212902545928955e-01 -1.183812599629163742e-02 -2.531175911426544189e-01 1.749288141727447510e-01 2.111183553934097290e-01 1.419688165187835693e-01 2.818033099174499512e-01 -4.187604039907455444e-02 -1.538738459348678589e-01 -2.612631395459175110e-02 -2.966673672199249268e-02 -2.938114702701568604e-01 -2.581496164202690125e-02 -1.985060721635818481e-01 8.475069701671600342e-02 2.335100062191486359e-02 -1.151266321539878845e-01 1.380422562360763550e-01 3.041047416627407074e-02 -1.396353542804718018e-01 -2.288802564144134521e-01 -3.444744348526000977e-01 2.804939746856689453e-01 2.361960150301456451e-02 3.143331706523895264e-01 4.291885346174240112e-02
-2.813410758972167969e-01 -8.086575567722320557e-02 -3.148596584796905518e-01 -2.499523758888244629e-01 -3.050164282321929932e-01 4.815626889467239380e-02 5.134752392768859863e-02 1.479674410074949265e-02 3.106476552784442902e-02 1.568938642740249634e-01 2.211242318153381348e-01 7.835938595235347748e-03 4.277008399367332458e-02 -2.454081475734710693e-01 3.771401569247245789e-02 -2.084784954786300659e-01 3.441917523741722107e-02 -4.446985721588134766e-01 6.531443446874618530e-02 -9.793633222579956055e-02 -9.504771977663040161e-02 5.934738740324974060e-02 -1.466899514198303223e-01 3.761260509490966797e-01 1.064272224903106689e-02 -2.985939383506774902e-02 -1.067888885736465454e-01 8.823987096548080444e-02 -1.890523917973041534e-02 -6.728721410036087036e-02 -1.078595742583274841e-01 -2.189746946096420288e-01
-2.998781949281692505e-02 8.671125024557113647e-02 -1.984287798404693604e-01 -4.923197925090789795e-01 1.833943575620651245e-01 -1.704400628805160522e-01 4.373830929398536682e-02 -9.735818952322006226e-02 7.896468043327331543e-02 2.571395933628082275e-01 -4.854819923639297485e-02 2.675105445086956024e-02 -2.702293395996093750e-01 -1.243242099881172180e-01 -7.880759984254837036e-02 1.557607483118772507e-02 -7.602801918983459473e-02 -6.697881966829299927e-02 -2.103698067367076874e-02 -1.252444386482238770e-01 2.318452298641204834e-01 -2.476754784584045410e-01 -2.527058422565460205e-01 1.607863754034042358e-01 1.993798613548278809e-01 3.312431871891021729e-01 -7.473924010992050171e-02 -6.375408917665481567e-02 -4.763684235513210297e-03 -2.648429274559020996e-01 5.674139037728309631e-02 4.098485410213470459e-02
-9.150374680757522583e-02 1.398148480802774429e-02 -3.461971879005432129e-01 -2.743875980377197266e-01 -2.591455280780792236e-01 3.085133992135524750e-02 7.139430940151214600e-02 -8.676885813474655151e-02 -1.794830337166786194e-02 -2.289042174816131592e-01 8.041688799858093262e-02 1.353754401206970215e-01 -2.627294361591339111e-01 -3.028127551078796387e-02 6.002628430724143982e-02 -1.138366162776947021e-01 -1.168302223086357117e-01 -6.062895432114601135e-02 -1.059193760156631470e-01 -4.803808331489562988e-01 1.249763816595077515e-01 2.315868139266967773e-01 -5.786615237593650818e-02 1.912967413663864136e-01 2.923700027167797089e-02 8.865938335657119751e-02 1.306668967008590698e-01 -2.452057786285877228e-02 -1.168526113033294678e-01 -8.912388235330581665e-02 3.644543886184692383e-01 4.710370674729347229e-02
-3.475654870271682739e-02 4.747097939252853394e-02 -2.080718427896499634e-01 -3.425189852714538574e-01 2.110484093427658081e-01 3.626196086406707764e-02 1.712304726243019104e-02 2.985011637210845947e-01 5.063654109835624695e-02 -3.223636150360107422e-01 -8.347739279270172119e-02 1.211205869913101196e-01 -3.016985058784484863e-01 -5.482342466711997986e-02 -4.849641770124435425e-02 -7.034256309270858765e-02 2.117427438497543335e-01 -2.544667422771453857e-01 -1.771094202995300293e-01 -3.653237596154212952e-02 7.493348419666290283e-02 -2.582171559333801270e-02 1.005285307765007019e-01 3.524407744407653809e-01 2.863246500492095947e-01 9.096173197031021118e-02 -2.009652368724346161e-02 -2.021840661764144897e-01 1.586068123579025269e-01 -5.939313769340515137e-02 1.374760121107101440e-01 -9.596786648035049438e-02
8.856567740440368652e-02 9.088762849569320679e-02 -3.267138600349426270e-01 -3.683123290538787842e-01 1.033479422330856323e-01 -6.643794476985931396e-02 -1.116158962249755859e-01 -3.293057158589363098e-02 8.295681327581405640e-02 2.768165171146392822e-01 5.369422957301139832e-02 -7.577444612979888916e-02 -3.162073194980621338e-01 8.559276908636093140e-02 -1.992635875940322876e-01 1.532567478716373444e-02 -1.684384644031524658e-01 1.245161518454551697e-01 -1.308071017265319824e-01 -1.514589786529541016e-01 2.008599638938903809e-01 -7.769788801670074463e-02 -3.030141592025756836e-01 5.601780861616134644e-02 -1.173694431781768799e-01 2.327523380517959595e-01 -1.599393486976623535e-01 -1.214967891573905945e-01 -1.397812645882368088e-02 -2.229452878236770630e-01 2.734735906124114990e-01 1.234169900417327881e-01
-6.446377933025360107e-02 5.789856612682342529e-02 -3.682253137230873108e-02 -2.619866728782653809e-01 -2.744875848293304443e-01 1.980764269828796387e-01 1.171024218201637268e-01 -2.180661559104919434e-01 -1.133188530802726746e-01 2.791183888912200928e-01 2.115434780716896057e-02 9.019793011248111725e-03 -2.386934608221054077e-01 -6.888787448406219482e-02 1.961603760719299316e-02 -1.657991260290145874e-01 9.932237863540649414e-02 -3.346104919910430908e-02 -8.432840555906295776e-02 -2.839048802852630615e-01 1.586005091667175293e-01 -7.690603286027908325e-02 -1.142006460577249527e-02 3.751319944858551025e-01 -4.081274848431348801e-03 1.176691949367523193e-01 3.244932889938354492e-01 -2.457301504909992218e-02 -5.463579669594764709e-02 -1.845445185899734497e-01 2.306584566831588745e-01 -2.918149530887603760e-01
-7.705673575401306152e-02 -1.271133422851562500e-01 -2.457054890692234039e-02 -2.050167918205261230e-01 1.558818370103836060e-01 -9.468096494674682617e-02 1.057995036244392395e-01 -6.299648433923721313e-02 -2.271017879247665405e-01 5.720999836921691895e-02 7.187142968177795410e-02 -1.832697726786136627e-02 1.912624239921569824e-01 -1.148527935147285461e-01 -3.482154384255409241e-02 -8.308036625385284424e-02 3.459612429141998291e-01 -2.777443826198577881e-01 3.770529329776763916e-01 -7.296190410852432251e-02 1.334735751152038574e-01 -5.953532643616199493e-03 1.267598569393157959e-01 2.669258415699005127e-01 5.187548696994781494e-02 3.091939724981784821e-02 5.999557301402091980e-02 -2.655834257602691650e-01 4.261113703250885010e-02 -4.094971418380737305e-01 1.892494112253189087e-01 -1.897745728492736816e-01
1.696591824293136597e-01 -2.165981084108352661e-01 -3.756271004676818848e-01 -3.114576637744903564e-01 -2.723123319447040558e-02 -1.949454993009567261e-01 -2.688649855554103851e-02 -1.280401945114135742e-01 -1.472417712211608887e-01 -6.427546590566635132e-02 3.469280600547790527e-01 7.323970645666122437e-02 3.268166631460189819e-02 -1.515669673681259155e-01 -1.218106001615524292e-01 -2.387014180421829224e-01 -3.211906924843788147e-02 -6.421129405498504639e-02 -5.927485972642898560e-02 -4.306402057409286499e-02 1.842856109142303467e-01 -7.475490123033523560e-02 -5.517557263374328613e-02 -3.077064640820026398e-02 2.400001585483551025e-01 -5.015115253627300262e-03 9.224494546651840210e-02 2.919897623360157013e-02 5.050635933876037598e-01 -6.994166225194931030e-02 -3.452278673648834229e-02 -2.687511034309864044e-02
-4.678967595100402832e-02 -1.954250037670135498e-01 -3.693823218345642090e-01 -4.275003969669342041e-01 1.488667447119951248e-02 3.213114738464355469e-01 -2.507810890674591064e-01 -1.494438201189041138e-01 -6.317718327045440674e-02 1.019352488219738007e-02 5.079765990376472473e-02 8.926679193973541260e-02 -2.618419192731380463e-02 -4.072932526469230652e-02 -1.673373132944107056e-01 -2.387911314144730568e-03 -1.756380647420883179e-01 -1.352125871926546097e-02 -2.806771695613861084e-01 -2.580433189868927002e-01 2.877884805202484131e-01 -6.888917833566665649e-02 -1.543162763118743896e-01 3.617870807647705078e-02 -9.388104826211929321e-02 5.500232055783271790e-02 1.068784948438405991e-02 -5.400981009006500244e-02 -9.116769582033157349e-02 6.713790446519851685e-02 8.734752982854843140e-02 -2.869314253330230713e-01
-1.648037135601043701e-01 -3.709203749895095825e-02 4.331931471824645996e-02 -5.991331934928894043e-01 1.827945262193679810e-01 2.984427846968173981e-02 1.823243871331214905e-02 7.525005377829074860e-03 -1.724894642829895020e-01 -3.124404326081275940e-02 1.536633521318435669e-01 1.955275684595108032e-01 1.809614747762680054e-01 3.139545917510986328e-01 -9.844068437814712524e-02 -1.837482303380966187e-02 -1.539719253778457642e-01 5.641309544444084167e-03 3.742629196494817734e-03 -7.612786442041397095e-02 8.686828613281250000e-02 -8.619166910648345947e-02 -2.152875512838363647e-01 8.103162050247192383e-02 2.601281404495239258e-01 2.459995746612548828e-01 1.800060868263244629e-01 -1.676584035158157349e-01 3.340132161974906921e-02 -2.237536460161209106e-01 6.783956289291381836e-02 -1.009685639292001724e-02
-9.347794204950332642e-02 -6.402397900819778442e-02 -6.435299664735794067e-02 -1.105134040117263794e-01 2.359496355056762695e-01 2.192956581711769104e-02 -1.005528308451175690e-02 8.682430535554885864e-02 2.547056674957275391e-01 5.828724056482315063e-02 8.422978967428207397e-02 5.574828386306762695e-02 3.410454466938972473e-02 -2.988328337669372559e-01 -2.829881608486175537e-01 -1.684818714857101440e-01 4.747562482953071594e-02 -2.843350470066070557e-01 5.953873693943023682e-02 4.313157871365547180e-02 4.056657254695892334e-01 2.331902086734771729e-02 -2.950822114944458008e-01 2.633744180202484131e-01 2.296669334173202515e-01 -4.315622150897979736e-02 5.649648979306221008e-02 4.491956159472465515e-02 2.169933915138244629e-01 -8.907324820756912231e-02 1.271795481443405151e-01 -2.975577414035797119e-01
1.481280773878097534e-01 -1.198050915263593197e-03 -7.955261319875717163e-02 -2.037089914083480835e-01 -2.172791026532649994e-02 -1.272891163825988770e-01 -1.005169078707695007e-01 1.729446053504943848e-01 -1.814141273498535156e-01 4.748061299324035645e-03 4.746348559856414795e-01 -3.778899833559989929e-02 8.962335996329784393e-03 4.578594490885734558e-02 -2.097263336181640625e-01 -2.436815202236175537e-01 6.233680993318557739e-02 -2.379994839429855347e-02 -1.004648134112358093e-01 -1.213164031505584717e-01 2.603738754987716675e-02 -2.211744934320449829e-01 -2.334727197885513306e-01 2.002233862876892090e-01 3.380429744720458984e-02 1.285078972578048706e-01 -3.280497193336486816e-01 -3.478592634201049805e-01 6.164205819368362427e-02 -1.595947891473770142e-01 -2.235640585422515869e-01 -9.680601954460144043e-02
1.188333798199892044e-02 -1.790938377380371094e-01 -2.515277862548828125e-01 -1.827985048294067383e-01 -1.334212720394134521e-01 -1.501234769821166992e-01 2.152022272348403931e-01 -2.335111349821090698e-01 1.756904125213623047e-01 1.353805214166641235e-01 -5.727763101458549500e-02 2.585708498954772949e-01 -9.096631407737731934e-02 -1.762036085128784180e-01 7.218246906995773315e-02 -1.390423476696014404e-01 1.316922456026077271e-01 5.989981815218925476e-02 -1.383012533187866211e-01 4.681683704257011414e-02 1.592359691858291626e-01 2.175661474466323853e-01 -3.031389713287353516e-01 3.798410296440124512e-01 -4.258743673563003540e-02 -1.342814862728118896e-01 8.925780653953552246e-02 3.595295548439025879e-02 2.415293157100677490e-01 -2.531035244464874268e-01 9.601455926895141602e-02 -1.867888420820236206e-01
-1.761937290430068970e-01 4.741111397743225098e-02 6.851664930582046509e-02 -2.640401124954223633e-01 -2.581194937229156494e-01 1.502141207456588745e-01 2.267170995473861694e-01 -1.922196149826049805e-01 1.561591476202011108e-01 -3.799461945891380310e-02 9.675287455320358276e-02 2.837467193603515625e-01 1.140633821487426758e-01 -6.886864453554153442e-02 -9.562876075506210327e-03 -3.073745965957641602e-01 1.302238553762435913e-01 -6.168322637677192688e-02 8.657592535018920898e-02 6.031874939799308777e-02 -6.380919367074966431e-02 -1.053260862827301025e-01 -2.354326099157333374e-01 2.184258550405502319e-01 1.426625698804855347e-01 9.661427885293960571e-02 -1.245770901441574097e-01 -4.367727935314178467e-01 1.880802512168884277e-01 -4.043240472674369812e-02 2.007946670055389404e-01 -1.524010300636291504e-01
1.170479282736778259e-01 -2.184416949748992920e-01 2.438100054860115051e-02 -1.705785840749740601e-01 -2.336733043193817139e-01 2.932949550449848175e-02 9.264551103115081787e-03 1.820921003818511963e-01 -4.402169212698936462e-02 -1.059920992702245712e-02 -1.585849560797214508e-02 2.016675844788551331e-02 -3.450399637222290039e-01 1.015415228903293610e-02 -3.088621199131011963e-01 -2.876427471637725830e-01 5.196233466267585754e-02 -2.816012799739837646e-01 -1.843393594026565552e-02 2.857794612646102905e-02 3.122733831405639648e-01 8.181169629096984863e-02 1.121270433068275452e-01 2.696819007396697998e-01 -8.374975062906742096e-03 1.622900813817977905e-01 3.064640611410140991e-02 -1.316482573747634888e-01 3.574359416961669922e-01 -5.600292608141899109e-02 1.752400249242782593e-01 -2.030704617500305176e-01
-1.499045174568891525e-02 -1.532793939113616943e-01 -1.480760574340820312e-01 -2.108036279678344727e-01 -4.672124609351158142e-02 3.037106990814208984e-01 5.928960442543029785e-02 -7.953627500683069229e-04 -1.368464976549148560e-01 -1.971655897796154022e-02 -2.898957431316375732e-01 -5.180968716740608215e-02 -1.710984855890274048e-01 -2.772341072559356689e-01 -4.844945669174194336e-02 -2.186322957277297974e-01 2.629385292530059814e-01 -3.081844188272953033e-02 4.204024374485015869e-02 -1.292457133531570435e-01 2.728385329246520996e-01 2.228846028447151184e-02 -4.137848019599914551e-01 2.210292667150497437e-01 6.866733729839324951e-02 5.817347392439842224e-02 8.672176860272884369e-03 -2.372184544801712036e-01 3.044838011264801025e-01 -5.140690132975578308e-02 6.378754228353500366e-02 -4.919301345944404602e-02
2.597102336585521698e-02 1.260631680488586426e-01 -5.441864132881164551e-01 1.080859079957008362e-02 -2.891458272933959961e-01 1.985449194908142090e-01 1.437892168760299683e-01 6.267990171909332275e-02 7.127244770526885986e-02 1.955270618200302124e-01 -4.271144792437553406e-02 -6.471222266554832458e-03 -2.320042066276073456e-02 -9.738442301750183105e-02 -2.472378909587860107e-01 1.165320426225662231e-01 -8.877436816692352295e-02 -9.536320716142654419e-02 3.730577183887362480e-03 -3.441716134548187256e-01 2.621703147888183594e-01 -4.130326956510543823e-02 2.898237295448780060e-02 1.267331689596176147e-01 -5.067242681980133057e-02 1.471509635448455811e-01 8.294018357992172241e-02 -1.324423104524612427e-01 1.480636447668075562e-01 -7.851549983024597168e-02 3.291739225387573242e-01 -4.213676229119300842e-02
-1.200753003358840942e-01 -9.698752313852310181e-02 -4.268944263458251953e-02 -3.100530505180358887e-01 -2.015983611345291138e-01 -1.705036908388137817e-01 4.428555723279714584e-03 9.210114181041717529e-02 -2.621280848979949951e-01 3.845305368304252625e-02 1.924247890710830688e-01 1.157334521412849426e-01 -1.649309396743774414e-01 -2.823456525802612305e-01 -2.329874485731124878e-01 7.920990884304046631e-02 4.753092676401138306e-02 -1.690159887075424194e-01 -2.151040583848953247e-01 -2.513104379177093506e-01 -1.398809403181076050e-01 1.739098578691482544e-01 -1.723904907703399658e-01 7.442291080951690674e-02 1.126779690384864807e-01 -4.849923402070999146e-02 1.960166096687316895e-01 -2.108416110277175903e-01 3.418140411376953125e-01 -1.767991185188293457e-01 8.988519757986068726e-02 -1.802623122930526733e-01
-1.721359342336654663e-01 -8.827887475490570068e-02 -3.398565948009490967e-01 -2.763648927211761475e-01 -2.354158312082290649e-01 9.461892396211624146e-02 -4.343464598059654236e-02 2.936367094516754150e-01 -1.064069867134094238e-01 6.144400686025619507e-02 1.776428073644638062e-01 1.886343210935592651e-01 -2.375343739986419678e-01 -2.308653742074966431e-01 -4.670802131295204163e-02 5.381657928228378296e-02 2.153565585613250732e-01 -1.154911220073699951e-01 -2.275601923465728760e-01 -3.573718667030334473e-02 2.683625221252441406e-01 -1.379501223564147949e-01 -2.333730906248092651e-01 2.818682193756103516e-01 -1.539225429296493530e-01 9.163232147693634033e-02 6.444248557090759277e-02 -1.345188021659851074e-01 -3.247739002108573914e-02 3.236950607970356941e-03 1.249599680304527283e-01 1.114477813243865967e-01
2.068094462156295776e-01 3.895441815257072449e-02 -1.817192137241363525e-01 -1.900242120027542114e-01 -1.515495330095291138e-01 1.373762041330337524e-01 2.031763494014739990e-01 1.483637541532516479e-01 -7.344630360603332520e-02 1.637026816606521606e-01 6.780572235584259033e-02 2.226669788360595703e-01 -3.209394216537475586e-02 2.016912996768951416e-01 9.558942914009094238e-02 4.166633263230323792e-02 1.347358971834182739e-01 -2.641484439373016357e-01 -2.270143181085586548e-01 -3.520756065845489502e-01 5.454225838184356689e-02 1.728590726852416992e-01 -7.794305682182312012e-03 2.634779214859008789e-01 1.855547539889812469e-02 -2.162266224622726440e-01 2.691988088190555573e-02 -3.547202646732330322e-01 1.150074005126953125e-01 -1.790408194065093994e-01 8.759374916553497314e-02 -2.239053249359130859e-01
-9.692752361297607422e-02 -2.334019243717193604e-01 -1.673418730497360229e-01 -3.405269086360931396e-01 -4.761149757541716099e-04 7.008516043424606323e-02 1.303334832191467285e-01 1.513621509075164795e-01 -2.665119618177413940e-02 4.430861771106719971e-02 -5.749143287539482117e-02 -1.631724685430526733e-01 2.321271598339080811e-02 -2.927055954933166504e-02 -9.981420636177062988e-02 -4.622672125697135925e-02 4.581310451030731201e-01 -9.017562121152877808e-02 1.325062662363052368e-01 -5.030023306608200073e-02 -1.284664217382669449e-02 2.528945915400981903e-02 -1.730579733848571777e-01 1.166823431849479675e-01 2.378159463405609131e-01 1.524023413658142090e-01 -2.217350304126739502e-01 -1.770977526903152466e-01 1.775406673550605774e-02 -3.882537186145782471e-01 1.854848712682723999e-01 -2.702072262763977051e-01
-2.673351764678955078e-01 -3.903819248080253601e-02 -3.637871444225311279e-01 -1.003666594624519348e-01 5.522598698735237122e-02 -2.088138163089752197e-01 1.453409343957901001e-01 -2.562515139579772949e-01 -1.416738182306289673e-01 -6.899403035640716553e-02 -1.735856011509895325e-02 4.880356788635253906e-02 -2.409495264291763306e-01 1.387508064508438110e-01 -5.754372850060462952e-02 -1.990499347448348999e-01 -9.542347490787506104e-02 -3.175485730171203613e-01 7.550655305385589600e-02 -2.413893640041351318e-01 1.040601283311843872e-01 -6.496123503893613815e-03 -2.433420121669769287e-01 6.592113524675369263e-02 1.164010092616081238e-01 3.116293251514434814e-01 -1.920893043279647827e-02 -1.997082233428955078e-01 -1.183090731501579285e-01 1.149399653077125549e-01 4.826675727963447571e-02 -2.731287479400634766e-01
-2.031023353338241577e-01 2.530708909034729004e-02 -3.273339271545410156e-01 -1.939927637577056885e-01 -1.631241142749786377e-01 2.683693766593933105e-01 -5.439459159970283508e-02 -4.991624131798744202e-02 1.649878174066543579e-02 -5.857153609395027161e-02 1.188514679670333862e-01 7.719776779413223267e-02 -7.157527655363082886e-02 -2.333217859268188477e-01 7.015979383140802383e-03 -7.602593302726745605e-02 1.899096518754959106e-01 -8.526830375194549561e-02 -1.217791214585304260e-01 -2.535416781902313232e-01 3.284651339054107666e-01 -1.274984031915664673e-01 -2.924688756465911865e-01 4.471020102500915527e-01 -6.804513931274414062e-02 -3.637554123997688293e-02 -4.903504624962806702e-02 -6.408601254224777222e-02 -1.141932159662246704e-01 5.033794790506362915e-03 2.492526471614837646e-01 -1.940831914544105530e-02
-8.438850194215774536e-02 1.686942391097545624e-02 -3.364057838916778564e-01 -2.260312139987945557e-01 -8.623325079679489136e-02 2.952650189399719238e-01 1.283812671899795532e-01 4.503216187003999949e-04 3.917593508958816528e-02 -1.787779293954372406e-02 1.620251499116420746e-02 -2.127224057912826538e-01 -6.120876222848892212e-02 -1.428402662277221680e-01 -6.086216866970062256e-02 -4.993183165788650513e-02 1.181119233369827271e-01 -3.360457718372344971e-01 -1.192044764757156372e-01 -1.922837197780609131e-01 1.959225237369537354e-01 6.541653722524642944e-02 -1.934007108211517334e-01 3.025919795036315918e-01 7.878293097019195557e-02 2.320363670587539673e-01 6.496077030897140503e-02 -1.590027809143066406e-01 -1.761753261089324951e-01 1.472576409578323364e-01 1.696745008230209351e-01 -3.446278274059295654e-01
7.865154743194580078e-02 -2.727318108081817627e-01 -3.015138208866119385e-01 -1.129935011267662048e-01 6.139013543725013733e-02 -6.534762680530548096e-03 -8.533161878585815430e-02 2.534942924976348877e-01 -1.553570386022329330e-02 1.669431030750274658e-01 -5.784989520907402039e-02 -3.439976274967193604e-02 -3.797479867935180664e-01 -4.313082620501518250e-02 -1.676993668079376221e-01 1.510217338800430298e-01 -1.244523096829652786e-02 6.106514856219291687e-02 5.465258657932281494e-02 -2.649979591369628906e-01 2.966340184211730957e-01 -5.211123824119567871e-02 -4.275933802127838135e-01 1.690042018890380859e-01 3.244413062930107117e-02 1.286743730306625366e-01 -7.302409410476684570e-02 3.096175612881779671e-03 5.750276520848274231e-02 -2.299573868513107300e-01 2.037984430789947510e-01 -1.043406128883361816e-01
9.499686211347579956e-02 -9.345769882202148438e-02 -2.570846676826477051e-01 -3.524590432643890381e-01 -7.827732712030410767e-02 -6.111940834671258926e-03 2.749814391136169434e-01 -2.887030541896820068e-01 1.961924880743026733e-02 -2.167007029056549072e-01 2.004938721656799316e-01 1.756088435649871826e-01 5.035067349672317505e-02 -1.683594137430191040e-01 -3.468753024935722351e-02 -1.049580052495002747e-01 -3.880128264427185059e-02 -3.471184074878692627e-01 -2.714599110186100006e-02 -8.003218472003936768e-02 6.842721998691558838e-02 -2.686687707901000977e-01 -1.523626595735549927e-01 7.448870688676834106e-02 6.371187511831521988e-03 1.180055066943168640e-01 -2.221488505601882935e-01 -1.050712168216705322e-01 1.505275815725326538e-01 1.814306229352951050e-01 -1.523829400539398193e-01 2.781969606876373291e-01
-4.472888633608818054e-02 -8.108543604612350464e-02 -5.308819413185119629e-01 -2.684130668640136719e-01 -7.317981868982315063e-02 7.434825599193572998e-02 1.971976608037948608e-01 -1.268973499536514282e-01 1.503707468509674072e-01 3.802641853690147400e-02 2.683410644531250000e-01 -3.204547241330146790e-02 1.322474032640457153e-01 1.360270678997039795e-01 -3.878482058644294739e-02 -1.990144699811935425e-01 -5.579748749732971191e-02 1.713987290859222412e-01 6.518229842185974121e-03 -2.638127207756042480e-01 1.804056577384471893e-02 -1.499010622501373291e-01 -8.379157632589340210e-02 3.127137944102287292e-02 7.244054228067398071e-02 1.033525764942169189e-01 -8.023446425795555115e-03 -1.232919245958328247e-01 3.605437576770782471e-01 -1.458848267793655396e-01 2.651899755001068115e-01 -1.084228381514549255e-01
-5.143065378069877625e-02 -4.936564713716506958e-02 -3.462964892387390137e-01 -3.652175664901733398e-01 1.211781054735183716e-02 1.369859427213668823e-01 -2.695292606949806213e-02 8.525983244180679321e-02 -4.526052623987197876e-02 -1.255120038986206055e-01 1.500196158885955811e-01 1.617923378944396973e-02 1.694510132074356079e-01 1.297975331544876099e-01 2.069713175296783447e-01 5.395782366394996643e-02 2.584300637245178223e-01 -1.669070422649383545e-01 -1.648214459419250488e-01 -2.520437538623809814e-01 -1.722615212202072144e-01 -1.059348955750465393e-01 -6.530309468507766724e-02 1.561338603496551514e-01 -2.151164598762989044e-02 -1.369508653879165649e-01 -1.108415350317955017e-01 -3.908651173114776611e-01 2.278431206941604614e-01 -4.701329395174980164e-02 1.976041942834854126e-01 -2.247257083654403687e-01
2.495468780398368835e-02 -3.110706508159637451e-01 -2.152375131845474243e-01 -1.306095272302627563e-01 -9.168870747089385986e-02 6.930457055568695068e-02 -7.050040178000926971e-03 -8.918156474828720093e-02 1.961509324610233307e-02 -1.222156658768653870e-01 -4.615611582994461060e-02 -1.335760653018951416e-01 -3.288029134273529053e-01 7.021656259894371033e-03 1.291019469499588013e-02 1.685770899057388306e-01 -1.118198335170745850e-01 3.443692252039909363e-02 1.227120533585548401e-01 -1.672666668891906738e-01 4.609633982181549072e-01 1.371553167700767517e-02 -2.145314067602157593e-01 2.991497814655303955e-01 -9.196054190397262573e-02 1.291052550077438354e-01 -6.846108287572860718e-02 -5.912985280156135559e-02 8.349858969449996948e-02 -2.441439628601074219e-01 3.604975342750549316e-01 -1.058910042047500610e-01
-8.479742705821990967e-02 -2.178173363208770752e-01 3.903917595744132996e-02 -4.771902263164520264e-01 2.056310772895812988e-01 1.276824921369552612e-01 -1.394391953945159912e-01 1.149863563477993011e-02 1.725142598152160645e-01 -8.231005072593688965e-02 2.711830139160156250e-01 -7.160298526287078857e-02 -8.057320117950439453e-02 3.382406663149595261e-03 -2.187750302255153656e-02 1.010216102004051208e-01 -6.411184370517730713e-02 -1.602691262960433960e-01 -1.051744222640991211e-01 -3.446149230003356934e-01 -1.523443758487701416e-01 -2.064203023910522461e-01 2.739496901631355286e-02 2.898420393466949463e-01 4.003329202532768250e-03 -9.013602882623672485e-02 -2.132788002490997314e-01 -2.998994886875152588e-01 1.697031706571578979e-01 -1.340013742446899414e-01 6.516734510660171509e-02 2.849736623466014862e-02
1.960831321775913239e-02 -1.268181949853897095e-01 -4.413703680038452148e-01 -1.521145552396774292e-01 -6.688930839300155640e-02 1.411306560039520264e-01 2.571876943111419678e-01 -1.898524314165115356e-01 1.090589612722396851e-01 6.605423986911773682e-02 2.648902237415313721e-01 2.200348526239395142e-01 -1.348692178726196289e-01 1.909424364566802979e-01 -3.044642135500907898e-02 -1.310067623853683472e-01 -1.332974284887313843e-01 -1.138480380177497864e-01 6.565083563327789307e-02 -1.814922541379928589e-01 6.112672761082649231e-02 -2.078977972269058228e-01 -1.825975924730300903e-01 -1.101743578910827637e-01 1.783773750066757202e-01 6.947454810142517090e-02 2.276328504085540771e-01 -1.582148671150207520e-01 3.643505871295928955e-01 -5.727698653936386108e-02 1.345164626836776733e-01 5.821398273110389709e-02
-3.019028529524803162e-02 -3.372533619403839111e-01 -3.473234176635742188e-01 -1.754762828350067139e-01 -1.774811595678329468e-01 -9.440039843320846558e-02 2.613621950149536133e-01 -1.423227638006210327e-01 -3.074730932712554932e-01 -1.264375597238540649e-01 1.918204873800277710e-01 3.984989970922470093e-02 -6.101283803582191467e-02 2.677163481712341309e-01 -3.568185865879058838e-01 1.065439134836196899e-01 -1.075803861021995544e-01 -1.595315784215927124e-01 -1.237980723381042480e-01 -1.678749620914459229e-01 1.059874966740608215e-01 8.718857169151306152e-02 5.820031464099884033e-02 2.524482086300849915e-02 -1.182505190372467041e-01 1.572546958923339844e-01 -7.167848199605941772e-02 6.754898279905319214e-02 2.364033609628677368e-01 -1.647451967000961304e-01 -4.553192108869552612e-02 -7.117760926485061646e-02
-8.732771873474121094e-02 -7.204753160476684570e-02 -3.948999941349029541e-01 -1.802222877740859985e-01 -2.054302394390106201e-01 5.981185659766197205e-02 4.561024717986583710e-03 -3.310860320925712585e-02 1.332089304924011230e-01 -1.504626721143722534e-01 1.344605833292007446e-01 1.970082670450210571e-01 1.021376065909862518e-02 -2.872819453477859497e-02 9.465076774358749390e-02 -1.747832000255584717e-01 1.760114133358001709e-01 -2.652371525764465332e-01 1.944478452205657959e-01 -3.011604547500610352e-01 1.356949508190155029e-01 -1.867144554853439331e-02 -9.215477108955383301e-02 4.288637042045593262e-01 8.837883919477462769e-02 -1.234833151102066040e-01 -6.341288983821868896e-02 -1.465318351984024048e-01 -2.358494102954864502e-01 -1.730479449033737183e-01 7.849221676588058472e-02 -1.812397688627243042e-01
-1.776833534240722656e-01 -3.003490567207336426e-01 -2.255298793315887451e-01 1.868076249957084656e-02 -1.063042413443326950e-02 -1.245393529534339905e-01 1.289377510547637939e-01 -8.002340793609619141e-02 7.818911969661712646e-02 -2.592739835381507874e-02 1.993508264422416687e-02 8.541747182607650757e-02 -1.820482313632965088e-01 -1.277099698781967163e-01 7.818274945020675659e-02 -5.382732953876256943e-03 2.082626819610595703e-01 -1.189051643013954163e-01 2.080628648400306702e-02 1.808916963636875153e-02 2.489903867244720459e-01 1.277573257684707642e-01 -4.251618087291717529e-01 3.800439238548278809e-01 8.418436348438262939e-02 2.860553562641143799e-01 -1.316579580307006836e-01 -7.073927670717239380e-02 2.690960168838500977e-01 4.328021034598350525e-02 2.223086953163146973e-01 -1.467545926570892334e-01
-1.563023962080478668e-02 1.722222864627838135e-01 -4.056900739669799805e-01 -3.026209771633148193e-01 -7.159633189439773560e-02 2.433030903339385986e-01 -7.568350434303283691e-02 -8.037270605564117432e-02 8.193090558052062988e-02 2.695693671703338623e-01 1.429921537637710571e-01 2.459906786680221558e-01 5.457216408103704453e-03 1.314770877361297607e-01 -2.889703027904033661e-02 -2.012423574924468994e-01 -6.750740855932235718e-02 5.616698041558265686e-02 1.147225722670555115e-01 -3.185155391693115234e-01 -1.624517142772674561e-01 -1.644319444894790649e-01 1.271065175533294678e-01 2.408672720193862915e-01 8.703898638486862183e-02 9.143767505884170532e-02 8.287272602319717407e-02 -8.331754058599472046e-02 3.108825683593750000e-01 -1.763856709003448486e-01 6.097407639026641846e-02 -8.533626794815063477e-02
-1.565532684326171875e-01 2.124260738492012024e-02 -1.240811124444007874e-01 -3.331875205039978027e-01 -1.501305997371673584e-01 2.329702824354171753e-01 -8.708830922842025757e-02 1.390512101352214813e-02 6.227777898311614990e-02 1.898238509893417358e-01 4.166482016444206238e-02 -5.739542469382286072e-02 -1.593858003616333008e-01 -4.388143122196197510e-02 6.679328531026840210e-02 3.332087025046348572e-02 -2.906633168458938599e-02 -1.796182990074157715e-01 -7.915386557579040527e-02 -3.318182229995727539e-01 2.241723239421844482e-01 2.079218029975891113e-01 -8.830128610134124756e-02 1.389509737491607666e-01 -3.194436430931091309e-01 -8.669772744178771973e-02 2.408593595027923584e-01 -1.678236275911331177e-01 2.387003451585769653e-01 -9.526742994785308838e-02 3.265185952186584473e-01 -2.184549272060394287e-01
3.196170181035995483e-02 -1.053646802902221680e-01 -2.032428830862045288e-01 -2.943410277366638184e-01 -6.195996701717376709e-02 -4.610700160264968872e-02 -1.271265093237161636e-02 -1.898191273212432861e-01 -3.664573729038238525e-01 1.864780187606811523e-01 9.259529411792755127e-02 4.087651148438453674e-02 2.131255865097045898e-01 3.064181469380855560e-02 -2.170641422271728516e-01 -7.797807455062866211e-02 2.893908023834228516e-01 -2.197598665952682495e-01 1.907274723052978516e-01 -3.546557426452636719e-01 2.858347073197364807e-02 1.116820573806762695e-01 1.855213344097137451e-01 1.847276985645294189e-01 -4.582858085632324219e-02 6.837652623653411865e-02 1.183691318146884441e-03 -2.971293628215789795e-01 1.675057709217071533e-01 -1.162576079368591309e-01 -5.465465039014816284e-02 -1.524809896945953369e-01
-8.875026553869247437e-02 -7.393122650682926178e-03 -3.046575784683227539e-01 -2.060296684503555298e-01 -2.269480228424072266e-01 -1.059432327747344971e-02 4.047387540340423584e-01 7.849986106157302856e-02 -1.600906811654567719e-02 4.123537242412567139e-02 3.205116987228393555e-01 3.477402329444885254e-01 6.439392268657684326e-02 -1.677694022655487061e-01 -1.333877593278884888e-01 2.160439640283584595e-01 -1.663397625088691711e-02 -1.300833225250244141e-01 -6.310002505779266357e-02 2.265690565109252930e-01 1.882352977991104126e-01 1.138116866350173950e-01 -6.597340106964111328e-02 2.687361836433410645e-01 4.851013887673616409e-03 -7.369172573089599609e-02 8.283431641757488251e-03 -7.438931614160537720e-02 1.474567204713821411e-01 -8.209238946437835693e-02 2.737947106361389160e-01 -2.948734909296035767e-02
1.153523400425910950e-01 -1.793124824762344360e-01 -2.405123561620712280e-01 -2.539906501770019531e-01 1.942729949951171875e-02 2.092439979314804077e-01 1.481916010379791260e-01 -1.647329628467559814e-01 -1.686011999845504761e-02 2.924948036670684814e-01 1.477526575326919556e-01 -1.439296752214431763e-01 -2.771055400371551514e-01 -1.865114420652389526e-01 -8.881849050521850586e-02 -2.673554234206676483e-02 -9.733793139457702637e-02 3.480600938200950623e-02 -2.141630649566650391e-01 -1.296304166316986084e-01 2.759164869785308838e-01 -1.558028459548950195e-01 -1.922421753406524658e-01 8.764249272644519806e-03 -6.337971240282058716e-02 1.773847490549087524e-01 9.893339872360229492e-02 -2.134871631860733032e-01 3.181909918785095215e-01 1.948339939117431641e-01 2.189794778823852539e-01 -3.955573588609695435e-02
-2.844383716583251953e-01 -2.421947866678237915e-01 -2.980944812297821045e-01 -2.758736908435821533e-01 6.255070865154266357e-02 -1.873146444559097290e-01 2.837533354759216309e-01 -2.004635334014892578e-01 6.273330748081207275e-02 7.146611809730529785e-03 8.485921472311019897e-02 2.833144664764404297e-01 -1.325313299894332886e-01 1.685262620449066162e-01 1.616355478763580322e-01 1.700115203857421875e-01 1.613743752241134644e-01 -1.931711584329605103e-01 1.320723816752433777e-02 -1.719796210527420044e-01 1.585860103368759155e-01 -1.408025622367858887e-01 -2.535643577575683594e-01 1.709697842597961426e-01 5.537283141165971756e-03 2.169343382120132446e-01 -7.186657190322875977e-02 -5.116896331310272217e-02 6.036644056439399719e-02 1.803129166364669800e-01 5.780161172151565552e-02 -1.316732168197631836e-01
-3.055371940135955811e-01 -3.227689862251281738e-01 -3.165380060672760010e-01 -2.253872454166412354e-01 -7.935629785060882568e-02 -2.609525620937347412e-01 1.698155999183654785e-01 -3.245991095900535583e-02 -5.800345540046691895e-02 -2.657907083630561829e-02 7.796709239482879639e-02 2.924210429191589355e-01 -2.067447006702423096e-01 1.349564641714096069e-02 8.068910986185073853e-02 1.534995138645172119e-01 2.460422962903976440e-01 -2.705123722553253174e-01 2.064363807439804077e-01 -2.341797016561031342e-02 1.346757858991622925e-01 -2.041605561971664429e-01 -1.466170549392700195e-01 2.293802350759506226e-01 1.674259901046752930e-01 1.087399572134017944e-01 -4.321605712175369263e-02 3.495434299111366272e-02 1.248298883438110352e-01 -9.291061758995056152e-02 -1.534358039498329163e-02 1.800132915377616882e-02
-3.534915298223495483e-02 -9.538062661886215210e-02 -2.683495581150054932e-01 -3.798191845417022705e-01 3.826903179287910461e-03 1.529308855533599854e-01 2.899929881095886230e-01 -2.357631921768188477e-01 -3.164457976818084717e-01 -2.061530388891696930e-02 4.121836423873901367e-01 2.161663770675659180e-01 6.791451573371887207e-02 6.799992173910140991e-02 -2.319002896547317505e-01 2.051547169685363770e-02 2.557024359703063965e-02 -1.577947735786437988e-01 -1.238301694393157959e-01 -1.968636065721511841e-01 7.121838163584470749e-03 1.581823080778121948e-02 -1.126437336206436157e-01 -3.293825685977935791e-02 -5.136814713478088379e-02 1.325742453336715698e-01 -2.510298490524291992e-01 -8.893624693155288696e-02 -2.560529671609401703e-02 -7.470443099737167358e-02 -1.067482531070709229e-01 1.648833304643630981e-01
-1.728485077619552612e-01 -1.660475581884384155e-01 -3.871048092842102051e-01 -2.382275760173797607e-01 -1.815711557865142822e-01 5.320055410265922546e-02 3.650952503085136414e-02 -2.576476708054542542e-02 2.184370011091232300e-01 3.433924019336700439e-01 1.293146461248397827e-01 3.140967786312103271e-01 6.600423157215118408e-02 -1.353792846202850342e-02 -1.172305792570114136e-01 -1.120182648301124573e-01 1.337703019380569458e-01 -4.716069996356964111e-02 5.204791203141212463e-02 -1.867821514606475830e-01 -1.966868638992309570e-01 -2.593247294425964355e-01 -1.452363003045320511e-02 1.295051574707031250e-01 -1.043980270624160767e-01 4.370842501521110535e-02 3.614307194948196411e-02 -1.345716267824172974e-01 3.335574865341186523e-01 -5.553928762674331665e-02 2.271540910005569458e-01 -8.665264397859573364e-02
8.996974676847457886e-02 1.519320765510201454e-03 -4.282565787434577942e-02 -2.726138234138488770e-01 -3.798743337392807007e-02 7.994292676448822021e-02 -2.962765395641326904e-01 3.241973370313644409e-02 -6.245996430516242981e-02 3.382126102223992348e-03 2.808435261249542236e-01 -1.115840971469879150e-01 -3.176004067063331604e-02 1.922491043806076050e-01 -2.791155874729156494e-01 -1.659740060567855835e-01 -5.324522033333778381e-02 -4.158448874950408936e-01 -7.215806841850280762e-02 -6.986044347286224365e-02 -1.244313642382621765e-01 -2.210205048322677612e-02 -1.542724668979644775e-01 3.009417951107025146e-01 3.537832945585250854e-02 -1.692663282155990601e-01 -6.109322980046272278e-02 -4.338389039039611816e-01 -6.668759882450103760e-02 -1.543325334787368774e-01 -3.002190031111240387e-02 -1.149898171424865723e-01
-7.001916877925395966e-03 -1.612630188465118408e-01 -4.117410480976104736e-01 -2.766679525375366211e-01 -1.103039607405662537e-01 -3.379557048901915550e-03 -9.465222805738449097e-02 1.298774778842926025e-01 -4.681289196014404297e-03 -3.328990340232849121e-01 -1.623175591230392456e-01 2.255508489906787872e-02 -3.138092756271362305e-01 -9.890378266572952271e-02 -2.275912761688232422e-01 -1.123223006725311279e-01 1.859677433967590332e-01 -1.448460966348648071e-01 -7.984701544046401978e-02 -8.960208296775817871e-02 1.140776462852954865e-02 5.972630158066749573e-02 9.171918034553527832e-03 3.256641030311584473e-01 3.583720326423645020e-02 -1.210567913949489594e-02 -6.034867465496063232e-02 -1.452219635248184204e-01 3.095725737512111664e-02 -1.092424541711807251e-01 3.962991833686828613e-01 -5.981224030256271362e-02
-6.612097471952438354e-02 3.269190341234207153e-02 -2.969321906566619873e-01 -1.435022652149200439e-01 -1.143716201186180115e-01 -6.948951631784439087e-02 -5.292983353137969971e-02 -2.838828265666961670e-01 1.780261546373367310e-01 1.597909629344940186e-01 -2.530910074710845947e-02 1.218441948294639587e-01 1.509008109569549561e-01 8.795821666717529297e-02 1.482321619987487793e-01 -9.152146428823471069e-02 -4.052379727363586426e-02 7.888573408126831055e-02 -3.161464259028434753e-02 -3.272612392902374268e-01 5.738049000501632690e-02 1.503682881593704224e-01 -2.889342010021209717e-01 4.865658879280090332e-01 3.335128724575042725e-01 1.497098654508590698e-01 2.746514230966567993e-02 -1.784815788269042969e-01 5.407335609197616577e-02 3.965995833277702332e-02 1.341889500617980957e-01 8.541646413505077362e-03
-2.382983416318893433e-01 -3.010599017143249512e-01 -2.173309475183486938e-01 -6.773990392684936523e-02 9.781387448310852051e-02 1.413933187723159790e-01 -1.616230420768260956e-02 -1.344272047281265259e-01 -9.530667960643768311e-02 1.660784147679805756e-02 -9.422800689935684204e-02 -9.637112170457839966e-02 -3.137506246566772461e-01 -1.579793393611907959e-01 1.666487902402877808e-01 -1.989619135856628418e-01 1.579778194427490234e-01 -1.805613003671169281e-02 8.257627487182617188e-02 -3.337503597140312195e-02 1.497896313667297363e-01 -4.812347143888473511e-02 -3.609058856964111328e-01 3.229895532131195068e-01 2.444053292274475098e-01 1.775514781475067139e-01 -1.882155425846576691e-02 -1.235042512416839600e-01 1.309355497360229492e-01 -8.362575620412826538e-02 2.676517367362976074e-01 -1.984923034906387329e-01
2.207995578646659851e-02 -1.242261528968811035e-01 -8.284706622362136841e-02 -4.153376519680023193e-01 1.394844949245452881e-01 1.171511858701705933e-01 1.407293677330017090e-01 2.181851416826248169e-01 -3.228935301303863525e-01 -1.115168165415525436e-02 2.101904600858688354e-01 -1.576027832925319672e-02 2.183040231466293335e-01 2.606361508369445801e-01 -3.359121680259704590e-01 3.475898131728172302e-02 -2.021766602993011475e-01 -7.330608367919921875e-02 4.149205237627029419e-02 -1.603394746780395508e-01 6.721366941928863525e-02 -2.655096538364887238e-02 -3.811783790588378906e-01 5.590777099132537842e-02 1.573776304721832275e-01 2.203989215195178986e-02 1.211333572864532471e-01 -1.547205895185470581e-01 5.465567111968994141e-02 -1.642236262559890747e-01 6.476370245218276978e-02 1.828793250024318695e-02
-1.536432802677154541e-01 -8.260729908943176270e-02 -3.232354521751403809e-01 -3.019143939018249512e-01 9.151189029216766357e-02 -3.087176941335201263e-02 1.230814680457115173e-01 -1.928169727325439453e-01 -1.734135597944259644e-01 3.889796510338783264e-02 2.844296991825103760e-01 -2.322736382484436035e-01 -6.955398246645927429e-03 -1.915671378374099731e-01 1.560174822807312012e-01 -1.398355606943368912e-02 3.193691670894622803e-01 -1.465546637773513794e-01 -1.552217267453670502e-02 -2.819132804870605469e-01 3.984528034925460815e-02 -1.180407553911209106e-01 4.540898278355598450e-02 2.355332821607589722e-01 -3.157845139503479004e-02 -3.298201560974121094e-01 -8.520058542490005493e-02 -2.346152812242507935e-01 1.461622416973114014e-01 6.441133469343185425e-02 -1.396234263665974140e-03 -1.035141721367835999e-01
-1.174967288970947266e-01 -2.757949829101562500e-01 -6.312970072031021118e-02 -7.388798147439956665e-02 -2.370470166206359863e-01 -4.680024832487106323e-02 1.390000283718109131e-01 -1.491325795650482178e-01 -1.862540692090988159e-01 2.024384140968322754e-01 -2.813877165317535400e-02 1.505226194858551025e-01 -2.754400074481964111e-01 -1.479869335889816284e-01 -6.660320609807968140e-02 -8.551073819398880005e-02 -3.106236755847930908e-01 4.009930044412612915e-02 -7.619245350360870361e-02 -1.757628172636032104e-01 2.358023524284362793e-01 1.186516880989074707e-01 -2.147389650344848633e-01 2.796747088432312012e-01 6.474483758211135864e-02 -1.462365267798304558e-03 7.636561244726181030e-02 -4.488815553486347198e-03 3.043681383132934570e-01 -1.936789751052856445e-01 2.428382486104965210e-01 -2.532494068145751953e-01
-1.646954268217086792e-01 -8.713108301162719727e-02 -1.979109793901443481e-01 -2.041611969470977783e-01 1.858818382024765015e-01 -3.788117691874504089e-02 3.093381524085998535e-01 4.252711683511734009e-02 -1.950434297323226929e-01 2.465806342661380768e-02 3.628031313419342041e-01 1.085036396980285645e-01 -2.495009601116180420e-01 2.866702675819396973e-01 -1.987314522266387939e-01 2.688139118254184723e-02 -2.635295689105987549e-01 5.989811196923255920e-02 2.011953480541706085e-02 -1.903329491615295410e-01 5.644235759973526001e-02 -1.162351742386817932e-01 6.141598522663116455e-02 6.765700876712799072e-02 1.244391798973083496e-01 -8.966536074876785278e-02 1.617047786712646484e-01 -1.413917988538742065e-01 2.866370975971221924e-01 -6.501440703868865967e-02 3.003090322017669678e-01 -5.744326487183570862e-02
1.519390661269426346e-02 1.975703798234462738e-02 -1.706946492195129395e-01 -3.688008785247802734e-01 1.734068095684051514e-01 -1.531326919794082642e-01 -2.316332422196865082e-02 -3.640132956206798553e-03 3.396093845367431641e-03 3.055833876132965088e-01 4.177656397223472595e-02 6.937069445848464966e-02 -2.122359871864318848e-01 -2.246586233377456665e-01 -9.999463707208633423e-02 1.507916003465652466e-01 -3.931753337383270264e-02 -8.732888847589492798e-02 5.489174649119377136e-02 -3.258892297744750977e-01 2.855829000473022461e-01 -2.095563113689422607e-01 -2.771506607532501221e-01 2.648140490055084229e-01 1.885325461626052856e-01 2.593501508235931396e-01 -1.767701059579849243e-01 -7.847186177968978882e-02 1.141627803444862366e-01 -7.562221586704254150e-02 -1.172169949859380722e-02 -4.532691463828086853e-02
-1.922772079706192017e-01 -5.704540386795997620e-02 -3.070199303328990936e-02 -4.165527224540710449e-01 -2.307331375777721405e-02 -1.419619023799896240e-01 -3.482730686664581299e-02 -1.327885389328002930e-01 1.514433417469263077e-02 -3.213951289653778076e-01 -7.996644824743270874e-03 1.318110823631286621e-01 9.482773393392562866e-02 -5.404141545295715332e-02 -2.071731686592102051e-01 1.438340842723846436e-01 4.404167458415031433e-02 -3.366665914654731750e-02 -1.895533204078674316e-01 4.542888328433036804e-02 2.971522212028503418e-01 3.455949425697326660e-01 -3.210169821977615356e-02 3.038658201694488525e-01 2.517804503440856934e-01 9.124015271663665771e-02 -1.885798275470733643e-01 6.308715045452117920e-02 1.750107556581497192e-01 -1.140885800123214722e-02 1.978515833616256714e-01 -1.611483097076416016e-01
-1.516262590885162354e-01 -3.841576576232910156e-01 -2.767726480960845947e-01 -3.546921312808990479e-01 1.961618661880493164e-01 -1.707662642002105713e-01 2.406234666705131531e-02 1.235813573002815247e-01 6.691154092550277710e-02 -4.451375827193260193e-02 1.516228169202804565e-01 7.601314038038253784e-02 -5.515896156430244446e-02 2.409224063158035278e-01 -7.439225912094116211e-02 9.475896507501602173e-02 -1.014686226844787598e-01 -3.096808493137359619e-01 -2.471107989549636841e-01 -2.923407852649688721e-01 5.733737349510192871e-02 -8.508326858282089233e-02 -1.096750125288963318e-01 -3.059225529432296753e-02 2.327425777912139893e-01 2.184972725808620453e-02 -1.867877691984176636e-01 -6.364364922046661377e-02 1.327053308486938477e-01 -1.747792214155197144e-01 9.251409024000167847e-02 7.864415645599365234e-02
-1.546741463243961334e-02 -2.589890658855438232e-01 -4.465644955635070801e-01 -2.176916599273681641e-01 -1.113893464207649231e-01 -6.853492558002471924e-02 7.553291507065296173e-04 -1.886867880821228027e-01 7.884340733289718628e-02 1.306189894676208496e-01 3.229204714298248291e-01 2.889046967029571533e-01 2.267312258481979370e-02 1.045063436031341553e-01 -1.077483743429183960e-01 -9.282352030277252197e-02 -2.078402414917945862e-02 -4.280328005552291870e-02 6.130890920758247375e-02 -1.903967410326004028e-01 5.635510012507438660e-02 -3.009000718593597412e-01 -2.142238318920135498e-01 -1.143890805542469025e-02 1.922506839036941528e-01 5.547729134559631348e-02 2.122876644134521484e-01 -1.254260838031768799e-01 2.863072454929351807e-01 -1.168366521596908569e-01 8.208054304122924805e-02 7.263915240764617920e-02
1.973731815814971924e-01 -3.426974713802337646e-01 -5.114140510559082031e-01 -2.441307157278060913e-01 1.861759573221206665e-01 -1.219657063484191895e-01 -2.583584375679492950e-02 -1.918382570147514343e-02 -2.799294516444206238e-02 -2.035135030746459961e-01 9.883230179548263550e-02 -4.530544579029083252e-02 -1.066337376832962036e-01 2.572492696344852448e-02 -1.814095228910446167e-01 6.784102320671081543e-02 2.942618727684020996e-02 -2.031274288892745972e-01 1.261080950498580933e-01 -1.043452247977256775e-01 7.947894185781478882e-02 -1.062089353799819946e-01 -1.829252019524574280e-02 -3.533917292952537537e-02 1.169284284114837646e-01 -1.450674831867218018e-01 9.635216742753982544e-02 -1.851408481597900391e-01 3.341261744499206543e-01 -1.769976317882537842e-01 2.344859838485717773e-01 6.317403912544250488e-02
1.919347792863845825e-01 -2.805770337581634521e-01 -2.949973344802856445e-01 -4.451389014720916748e-01 9.940857067704200745e-03 -8.217003196477890015e-03 9.451843053102493286e-02 3.332454338669776917e-02 -2.181019075214862823e-02 -1.536521911621093750e-01 2.813536226749420166e-01 -1.081784293055534363e-01 1.831596940755844116e-01 -3.953632712364196777e-02 -1.769207119941711426e-01 -1.091356948018074036e-02 2.530746348202228546e-02 -2.488090395927429199e-01 -2.710035443305969238e-01 -3.674501925706863403e-02 3.035990595817565918e-01 9.977372735738754272e-02 5.874312669038772583e-02 -7.018484920263290405e-02 4.917948041111230850e-03 -4.506970942020416260e-02 -2.335918834432959557e-03 -9.554374217987060547e-02 2.655214667320251465e-01 -1.222381219267845154e-01 2.511821985244750977e-01 2.794216619804501534e-03
-7.012040913105010986e-02 7.180678099393844604e-02 -1.299292445182800293e-01 -3.048850595951080322e-01 -1.561443209648132324e-01 1.340698748826980591e-01 -3.844140097498893738e-02 -3.214136660099029541e-01 -3.447803258895874023e-01 -6.017414480447769165e-02 5.148577317595481873e-02 1.146317496895790100e-01 3.080430626869201660e-02 -6.936088949441909790e-02 -1.276647001504898071e-01 -7.041326165199279785e-02 1.346107721328735352e-01 -3.222453892230987549e-01 -1.081033330410718918e-02 -8.138630539178848267e-02 1.104484498500823975e-01 2.565592527389526367e-01 6.680699437856674194e-02 3.512300252914428711e-01 2.841583788394927979e-01 8.896254748106002808e-02 7.286020368337631226e-02 -9.193474799394607544e-02 -6.470149755477905273e-02 -3.119936287403106689e-01 2.862719632685184479e-02 -1.683197915554046631e-01
-2.160506881773471832e-02 -1.030013263225555420e-01 -8.808713406324386597e-02 -1.388308703899383545e-01 -1.574168354272842407e-01 -1.725553348660469055e-02 -2.532911002635955811e-01 4.964965954422950745e-02 7.108938694000244141e-02 8.864325284957885742e-02 1.652419120073318481e-01 1.392142325639724731e-01 3.584656864404678345e-02 -5.968437343835830688e-02 -6.170310080051422119e-03 -2.800020575523376465e-01 3.143670037388801575e-02 -1.999291330575942993e-01 -3.810559213161468506e-02 -4.195501804351806641e-01 8.898629993200302124e-02 5.112393945455551147e-02 -2.596200704574584961e-01 4.465070366859436035e-01 1.070424690842628479e-01 9.729798138141632080e-02 -3.773428872227668762e-02 -7.074296474456787109e-02 8.691450208425521851e-02 2.495260983705520630e-01 3.438930213451385498e-01 -1.270326524972915649e-01
3.866472095251083374e-02 -1.420340090990066528e-01 -2.992076873779296875e-01 -2.754868865013122559e-01 -8.477440476417541504e-02 1.194014027714729309e-01 2.810792438685894012e-02 1.377800256013870239e-01 1.515610069036483765e-01 -2.455006539821624756e-01 -1.864478141069412231e-01 1.390840113162994385e-02 -3.195821940898895264e-01 -8.127145469188690186e-02 -2.539637982845306396e-01 -3.165181279182434082e-01 1.796513497829437256e-01 -1.990903019905090332e-01 -6.951187551021575928e-02 -1.303945928812026978e-01 -1.100185140967369080e-01 5.403064936399459839e-02 -3.619292052462697029e-03 2.856033742427825928e-01 8.722243458032608032e-02 -5.801606923341751099e-02 -1.267158240079879761e-01 -2.140046805143356323e-01 5.860757827758789062e-02 -7.330328971147537231e-02 2.399613708257675171e-01 -2.247425019741058350e-01
2.787649631500244141e-03 -3.996565937995910645e-02 -6.488288752734661102e-03 -4.572613239288330078e-01 1.061103120446205139e-01 5.941199883818626404e-02 1.371756047010421753e-01 6.580809503793716431e-02 -3.219908773899078369e-01 -1.198317632079124451e-01 2.178434878587722778e-01 7.588911056518554688e-02 2.481443285942077637e-01 4.733617231249809265e-02 -2.612870335578918457e-01 -1.839676988311111927e-03 -1.446775645017623901e-01 -1.644588410854339600e-01 -3.080908209085464478e-02 -2.088383585214614868e-01 6.438048183917999268e-02 -2.381796538829803467e-01 -3.406939804553985596e-01 1.196729391813278198e-01 2.540210485458374023e-01 -7.693251222372055054e-02 1.692541241645812988e-01 -9.113845974206924438e-02 7.728007156401872635e-03 -1.648252457380294800e-01 1.495304554700851440e-01 -8.479423075914382935e-02
1.182632669806480408e-01 -5.232528224587440491e-02 -2.282201051712036133e-01 -4.071381390094757080e-01 1.482947319746017456e-01 -7.664169371128082275e-02 -1.518530547618865967e-01 -9.726092964410781860e-02 2.055586725473403931e-01 1.197302993386983871e-02 5.969697982072830200e-02 4.749950468540191650e-01 -5.654785782098770142e-02 -1.073670461773872375e-01 7.918586581945419312e-02 -2.173915356397628784e-01 -1.560615599155426025e-01 -1.090446412563323975e-01 1.101089119911193848e-01 -1.961023807525634766e-01 -6.602200120687484741e-02 -1.556872278451919556e-01 -2.667346596717834473e-02 2.970492839813232422e-01 -9.708479046821594238e-03 -2.584580481052398682e-01 -2.209728062152862549e-01 5.543799325823783875e-02 1.497088223695755005e-01 -1.065298728644847870e-02 1.375322192907333374e-01 -2.443687617778778076e-02
8.248702436685562134e-02 -2.599405646324157715e-01 -1.218026131391525269e-01 -3.614774942398071289e-01 -1.197358742356300354e-01 5.819581076502799988e-02 3.268384933471679688e-01 7.434561848640441895e-02 3.825625032186508179e-02 6.132766976952552795e-02 5.235566198825836182e-02 1.712701916694641113e-01 -1.419667154550552368e-01 -2.256086319684982300e-01 -8.570936322212219238e-02 -2.855426967144012451e-01 -2.371989004313945770e-02 3.739848034456372261e-03 2.030244320631027222e-01 -1.820022314786911011e-01 2.931913733482360840e-01 2.813362181186676025e-01 -1.696633845567703247e-01 1.545123904943466187e-01 -2.170159369707107544e-01 7.414019852876663208e-02 1.866550743579864502e-01 -1.529173403978347778e-01 -1.224470883607864380e-01 -5.366301536560058594e-02 8.837743848562240601e-02 1.537066251039505005e-01
4.456886649131774902e-02 -2.147308140993118286e-01 -3.027988970279693604e-01 -1.790656000375747681e-01 -2.088342607021331787e-01 2.100833058357238770e-01 2.759910188615322113e-02 -4.695050045847892761e-02 -4.238645732402801514e-01 -6.478184461593627930e-02 1.384986639022827148e-01 2.751635313034057617e-01 2.543775737285614014e-01 4.488476738333702087e-02 6.150499102659523487e-04 6.667770445346832275e-02 4.227810073643922806e-03 -4.421485215425491333e-02 1.267837882041931152e-01 1.521732751280069351e-02 1.821200400590896606e-01 -1.694541871547698975e-01 -2.593466639518737793e-01 2.996354997158050537e-01 -2.225167453289031982e-01 -1.415165811777114868e-01 -8.394311368465423584e-02 -1.171711385250091553e-01 1.190861314535140991e-01 -1.862212270498275757e-01 -4.055345058441162109e-02 9.742953628301620483e-02
4.329092055559158325e-02 -2.567112445831298828e-01 -6.949995458126068115e-02 -1.784080266952514648e-01 1.091622337698936462e-01 4.134465754032135010e-02 3.296399861574172974e-02 -8.378407359123229980e-02 2.728841900825500488e-01 8.296318352222442627e-02 1.153658106923103333e-01 2.772056162357330322e-01 2.658543922007083893e-02 -3.480648994445800781e-01 -8.420897275209426880e-02 -5.557568371295928955e-02 -2.572320774197578430e-02 -3.765868246555328369e-01 2.278865873813629150e-02 -9.480781853199005127e-02 2.333956658840179443e-01 -4.160251840949058533e-02 -4.031639397144317627e-01 6.074698641896247864e-02 6.316739320755004883e-02 1.426491737365722656e-01 -1.845688521862030029e-01 1.224898397922515869e-01 1.359747350215911865e-01 -6.650850176811218262e-02 1.434295028448104858e-01 -2.810358703136444092e-01
-2.532933652400970459e-01 5.698196217417716980e-02 -6.416434049606323242e-02 -4.589536190032958984e-01 -1.467571258544921875e-01 3.757025003433227539e-01 5.775457620620727539e-02 2.133647724986076355e-02 -1.243664771318435669e-01 -6.831333041191101074e-02 1.604283899068832397e-01 3.338196501135826111e-02 -1.730849444866180420e-01 -1.274195383302867413e-03 2.170949988067150116e-02 -4.950184747576713562e-02 3.950300440192222595e-02 -1.381312310695648193e-01 2.450835704803466797e-02 -3.019760549068450928e-01 -9.432756341993808746e-03 9.249547123908996582e-02 -9.043131023645401001e-02 1.850021779537200928e-01 -3.108313083648681641e-01 1.204131692647933960e-01 1.871331334114074707e-01 -1.376622915267944336e-01 1.969307065010070801e-01 -5.900131165981292725e-02 2.962933182716369629e-01 -1.134697645902633667e-01
1.955147236585617065e-01 -8.791343308985233307e-03 -2.176736742258071899e-01 -4.544269144535064697e-01 -8.091265708208084106e-02 -1.002655550837516785e-01 1.527328491210937500e-01 -1.725740581750869751e-01 9.274998307228088379e-02 5.863978341221809387e-02 3.031927645206451416e-01 4.179665073752403259e-02 -5.628727003931999207e-02 -3.434198722243309021e-02 -1.354000568389892578e-01 -1.966222822666168213e-01 -1.795487552881240845e-01 -3.025960624217987061e-01 9.250385686755180359e-03 -1.894565522670745850e-01 1.048042774200439453e-01 -1.718920096755027771e-02 1.882115751504898071e-02 -2.595362663269042969e-01 1.553875803947448730e-01 -1.574541032314300537e-01 3.583525866270065308e-02 1.671240106225013733e-02 3.346094787120819092e-01 -6.531060207635164261e-04 2.618167400360107422e-01 -3.549821302294731140e-02
5.457304418087005615e-02 -1.984197795391082764e-01 -6.342683453112840652e-03 -2.318168133497238159e-01 -1.619442403316497803e-01 1.309229284524917603e-01 2.405536174774169922e-01 -1.836437284946441650e-01 -1.883227080106735229e-01 -3.075319342315196991e-02 1.973131000995635986e-01 1.868299692869186401e-01 2.572539448738098145e-01 4.179159179329872131e-03 -5.276853591203689575e-02 -1.244761720299720764e-01 6.955336430110037327e-04 -8.122470974922180176e-02 1.064659375697374344e-02 -1.515424549579620361e-01 3.615389764308929443e-02 -1.687112003564834595e-01 -2.050399780273437500e-01 5.116629973053932190e-02 4.387854784727096558e-02 -1.201063320040702820e-01 -1.843401640653610229e-01 -4.537721872329711914e-01 3.559413552284240723e-01 -1.565542630851268768e-02 2.564256191253662109e-01 1.454238891601562500e-01
-9.793685376644134521e-02 -1.525063067674636841e-01 -1.370272040367126465e-01 -2.552406191825866699e-01 4.693967476487159729e-02 -1.936704963445663452e-01 -1.413605660200119019e-01 -1.429608464241027832e-01 5.720637366175651550e-02 1.569280587136745453e-02 -5.323084071278572083e-02 1.226469501852989197e-01 3.763058409094810486e-02 -5.739755928516387939e-02 6.213178113102912903e-02 -2.916999161243438721e-01 1.974807232618331909e-01 6.908945273607969284e-03 -6.471671164035797119e-02 -5.637165307998657227e-01 -1.084413670469075441e-04 -6.581543385982513428e-02 -4.410357773303985596e-02 4.377744197845458984e-01 2.366978861391544342e-02 9.467545151710510254e-02 4.134101793169975281e-02 -2.480517178773880005e-01 9.387138485908508301e-02 4.860763624310493469e-02 1.955100595951080322e-01 8.333127200603485107e-02
6.305538583546876907e-03 1.018964126706123352e-01 -2.124273329973220825e-01 -2.187093049287796021e-01 -1.836033016443252563e-01 -5.337722972035408020e-02 1.260618716478347778e-01 5.627282708883285522e-02 -3.876011818647384644e-02 3.983214497566223145e-02 -1.035982072353363037e-01 3.499396741390228271e-01 -2.454175204038619995e-01 -1.460046321153640747e-01 -1.148341521620750427e-01 -1.301114857196807861e-01 1.706672757863998413e-01 -1.346075534820556641e-01 -1.445380747318267822e-01 -1.666307300329208374e-01 9.034525603055953979e-02 -3.091889023780822754e-01 -2.492932379245758057e-01 -1.447719288989901543e-03 1.623987555503845215e-01 -2.014285624027252197e-01 -1.399886608123779297e-01 -1.356260478496551514e-01 1.730009913444519043e-01 1.551535278558731079e-01 3.353610038757324219e-01 2.446187138557434082e-01
-1.295416802167892456e-01 -1.890904009342193604e-01 -2.008255124092102051e-01 -7.034845650196075439e-02 -2.634454332292079926e-02 -2.166405320167541504e-01 -1.797408014535903931e-01 -1.865659654140472412e-01 1.373884230852127075e-01 1.453291624784469604e-01 1.105220615863800049e-01 1.787963137030601501e-02 5.508581921458244324e-02 -7.765662670135498047e-02 1.804809272289276123e-02 -2.909042835235595703e-01 6.549905240535736084e-02 -8.585280925035476685e-02 6.415011733770370483e-02 -3.453671634197235107e-01 4.721150547266006470e-02 1.041193120181560516e-02 -2.870937883853912354e-01 5.046689510345458984e-01 6.955113261938095093e-02 -1.930106803774833679e-02 7.231567054986953735e-02 -2.638670206069946289e-01 1.637249737977981567e-01 8.848614245653152466e-02 2.216987162828445435e-01 -5.039407685399055481e-02
4.228711500763893127e-02 8.660089224576950073e-03 2.880177088081836700e-02 -3.773818016052246094e-01 -2.910074219107627869e-02 -7.137202471494674683e-02 -4.544964060187339783e-02 -6.294948607683181763e-02 -3.715153038501739502e-01 2.518307566642761230e-01 1.764120310544967651e-01 1.035866960883140564e-01 1.131188869476318359e-01 8.940559625625610352e-02 -2.542693018913269043e-01 -1.502591371536254883e-01 2.602332234382629395e-01 -2.451016753911972046e-02 1.776745766401290894e-01 -4.297145605087280273e-01 2.742936313152313232e-01 6.438068300485610962e-02 7.590921968221664429e-02 4.722403362393379211e-02 -1.055242046713829041e-01 -1.323334723711013794e-01 -6.700965762138366699e-02 -1.424429863691329956e-01 1.646443456411361694e-01 -8.236815780401229858e-02 1.407052427530288696e-01 -1.121168956160545349e-01
-1.686195731163024902e-01 -2.361530251801013947e-02 -4.562916159629821777e-01 -3.792606666684150696e-02 -5.728451535105705261e-02 -5.681891739368438721e-02 -6.738521158695220947e-02 1.127100083976984024e-02 2.116829305887222290e-01 -7.345478236675262451e-02 2.378342151641845703e-01 6.295909732580184937e-02 -8.190336078405380249e-02 -8.884631097316741943e-02 -8.879143744707107544e-02 -4.024805501103401184e-02 -1.727006956934928894e-02 -1.618939191102981567e-01 -5.449147522449493408e-02 -6.632808446884155273e-01 3.988393396139144897e-02 -1.819690503180027008e-02 -2.369308471679687500e-02 1.004603505134582520e-01 4.006782919168472290e-02 -5.557610653340816498e-03 -2.620986662805080414e-02 -2.052056044340133667e-01 -2.972674556076526642e-02 -5.837652832269668579e-02 2.709942758083343506e-01 1.058091372251510620e-01
-8.222854882478713989e-02 -2.170266062021255493e-01 -3.052852749824523926e-01 -1.938710361719131470e-01 1.420280188322067261e-01 -4.436972737312316895e-02 3.145778179168701172e-01 7.929613441228866577e-02 -2.868178859353065491e-02 1.530363261699676514e-01 2.901140153408050537e-01 -4.901473596692085266e-02 -1.149488911032676697e-01 -2.158867195248603821e-03 1.620415747165679932e-01 -1.691185235977172852e-01 1.395429857075214386e-02 -3.436519205570220947e-02 1.988792046904563904e-02 -3.351443409919738770e-01 3.045322000980377197e-02 -2.195395082235336304e-01 -2.903486788272857666e-01 -1.360965371131896973e-01 1.970497220754623413e-01 -5.311175063252449036e-02 1.350107789039611816e-01 -2.751391828060150146e-01 9.790433943271636963e-02 -2.985148727893829346e-01 -4.601648449897766113e-02 -8.149902522563934326e-02
-8.002241700887680054e-02 -6.098215654492378235e-02 -4.441331326961517334e-01 -1.935879290103912354e-01 -4.409458860754966736e-02 -1.374794095754623413e-01 5.605931952595710754e-02 1.242627203464508057e-01 -2.682014554738998413e-02 4.297673329710960388e-02 3.342235088348388672e-01 2.302375882863998413e-01 -9.632524102926254272e-02 -2.366243153810501099e-01 -4.878878593444824219e-02 1.196597516536712646e-01 2.526130080223083496e-01 -9.889854118227958679e-04 -1.364025026559829712e-01 -7.908763736486434937e-02 -6.242832168936729431e-02 -2.247477322816848755e-01 -3.280488848686218262e-01 1.198515817523002625e-01 -2.213978208601474762e-02 -7.036922872066497803e-02 1.648657917976379395e-01 -2.870467007160186768e-01 2.238543331623077393e-01 -5.153183639049530029e-02 1.822504401206970215e-01 2.011029236018657684e-02
-2.872647047042846680e-01 -1.541046649217605591e-01 2.984818816184997559e-02 -2.256894856691360474e-01 8.960539847612380981e-02 2.870294749736785889e-01 4.963218700140714645e-03 -9.667820483446121216e-02 -1.562401652336120605e-01 2.416106611490249634e-01 2.423490285873413086e-01 6.147255003452301025e-02 2.505165757611393929e-03 2.857118844985961914e-01 -1.771635562181472778e-01 -9.636544436216354370e-02 2.375291734933853149e-01 1.033093873411417007e-02 -1.629262976348400116e-02 -7.350265979766845703e-02 -8.267614245414733887e-02 9.342082589864730835e-02 -2.003743499517440796e-01 2.235456854104995728e-01 2.640220224857330322e-01 -1.545185297727584839e-01 -1.135021680966019630e-03 -3.400503098964691162e-01 9.267630428075790405e-02 -2.236083000898361206e-01 1.532072424888610840e-01 -1.238825991749763489e-01
-5.353858321905136108e-02 -1.209937781095504761e-01 -2.023595571517944336e-01 -3.531326651573181152e-01 5.473182350397109985e-02 -9.577518701553344727e-02 2.359291166067123413e-01 4.190295934677124023e-02 -5.571947619318962097e-02 -1.640862971544265747e-01 2.546953856945037842e-01 1.321310698986053467e-01 -6.726542115211486816e-02 2.997756004333496094e-01 6.945250928401947021e-02 -1.573732197284698486e-01 -4.348926991224288940e-02 -6.420545279979705811e-02 7.853217422962188721e-02 -1.803645491600036621e-01 1.509962230920791626e-01 -2.218334190547466278e-02 -7.867581397294998169e-02 -4.082445055246353149e-02 6.644478440284729004e-02 -1.216341704130172729e-01 2.170198410749435425e-01 -2.242736965417861938e-01 5.388358831405639648e-01 -5.281403288245201111e-02 -8.647675812244415283e-02 -1.335641145706176758e-01
4.311336204409599304e-03 -2.453517168760299683e-02 -2.101536840200424194e-01 -5.710912942886352539e-01 -2.251719497144222260e-02 -3.640861064195632935e-02 -1.778802275657653809e-01 1.675699353218078613e-01 2.661753892898559570e-01 -2.020111531019210815e-01 4.171479120850563049e-02 8.334866911172866821e-02 -1.032836213707923889e-01 -1.311832964420318604e-01 -2.406590580940246582e-01 -1.022133752703666687e-01 2.650974988937377930e-01 2.188009908422827721e-03 -1.407465785741806030e-01 -7.726339995861053467e-02 -6.937329471111297607e-02 -9.506220370531082153e-02 9.587710350751876831e-02 1.881723999977111816e-01 -1.374144386500120163e-02 7.217689603567123413e-02 -1.804772019386291504e-01 -3.091788589954376221e-01 1.053024455904960632e-01 -3.530040010809898376e-02 1.784682571887969971e-01 -1.366415470838546753e-01
2.057028114795684814e-01 -1.072098016738891602e-01 -1.540137976408004761e-01 -2.165974080562591553e-01 1.116649731993675232e-01 2.265854179859161377e-02 1.906828582286834717e-02 -1.423614025115966797e-01 1.770171225070953369e-01 -2.680183202028274536e-02 1.004096418619155884e-01 1.206843107938766479e-01 -1.919993460178375244e-01 -6.380797177553176880e-02 -1.981911957263946533e-01 -5.057915300130844116e-02 1.255645602941513062e-01 -2.212083637714385986e-01 2.156348973512649536e-01 9.575266391038894653e-02 4.110006690025329590e-01 8.480895310640335083e-02 -2.911470532417297363e-01 1.962623745203018188e-01 -3.470505401492118835e-02 4.500455036759376526e-02 2.243667542934417725e-01 1.393314152956008911e-01 3.277101218700408936e-01 -2.822235599160194397e-02 1.531087458133697510e-01 -2.794442176818847656e-01
1.275131702423095703e-01 -2.618911564350128174e-01 -1.477613002061843872e-01 -3.535659909248352051e-01 -1.789086610078811646e-01 -5.312759801745414734e-02 1.304538846015930176e-01 -8.955010026693344116e-02 -8.738224208354949951e-02 -5.152085795998573303e-03 3.788522779941558838e-01 1.531631797552108765e-01 2.496181726455688477e-01 -2.979305200278759003e-02 -1.047641634941101074e-01 -1.018606796860694885e-01 -3.189404308795928955e-02 -2.930408418178558350e-01 -1.963024586439132690e-01 -5.407460778951644897e-02 -4.414053633809089661e-02 9.715372323989868164e-02 -1.697128713130950928e-01 -7.105104625225067139e-02 -1.791438320651650429e-03 -3.752987086772918701e-02 -2.486191093921661377e-01 -3.213842511177062988e-01 2.090882211923599243e-01 -6.455685943365097046e-02 2.329315096139907837e-01 8.369114995002746582e-02
-2.979488670825958252e-01 -3.481970727443695068e-02 -1.929839849472045898e-01 -3.380401432514190674e-01 -1.921083033084869385e-01 2.140046954154968262e-01 7.253897190093994141e-02 -1.673427596688270569e-02 6.946677714586257935e-02 4.622329026460647583e-03 1.795985102653503418e-01 6.371073424816131592e-02 -1.853598654270172119e-01 -5.788666754961013794e-02 -1.744072437286376953e-01 -5.658413842320442200e-02 7.058512419462203979e-03 -9.410844743251800537e-02 -1.438349187374114990e-01 -3.044572472572326660e-01 3.856962919235229492e-01 -1.480308622121810913e-01 -1.236249059438705444e-01 2.507207393646240234e-01 -1.071569547057151794e-01 1.062137335538864136e-01 3.112596273422241211e-01 3.319056332111358643e-02 1.759072765707969666e-02 3.759826300665736198e-03 1.667414009571075439e-01 -1.943753361701965332e-01
1.274150237441062927e-02 -1.523623615503311157e-01 -3.491178527474403381e-02 -2.944568395614624023e-01 -2.496309764683246613e-02 -1.431718468666076660e-01 1.031833291053771973e-01 9.542675316333770752e-02 -2.634774744510650635e-01 -5.427494761534035206e-04 3.421750068664550781e-01 -8.749828673899173737e-03 -1.755200177431106567e-01 -2.640037564560770988e-03 6.066583469510078430e-02 -3.019565343856811523e-01 -1.183404866605997086e-02 -3.371301293373107910e-02 2.171657606959342957e-02 3.304850682616233826e-02 1.143974289298057556e-01 -3.274074792861938477e-01 6.482802797108888626e-03 2.976201772689819336e-01 5.007574707269668579e-02 1.676850914955139160e-01 -8.451374620199203491e-02 -3.952383100986480713e-01 1.427086070179939270e-03 -1.256117522716522217e-01 -8.196017146110534668e-02 -3.276428580284118652e-01
7.860056310892105103e-02 -2.684049494564533234e-02 -2.192045301198959351e-01 -3.504570126533508301e-01 9.492042660713195801e-02 1.699574142694473267e-01 6.256937235593795776e-02 1.926085203886032104e-01 -3.781825006008148193e-01 1.048706248402595520e-01 -2.136292308568954468e-01 1.396887153387069702e-01 -8.758934587240219116e-02 -4.798165708780288696e-02 -2.757106423377990723e-01 1.651233062148094177e-02 -4.203537851572036743e-02 -2.496265619993209839e-01 2.831706106662750244e-01 -3.140723109245300293e-01 -8.770764805376529694e-03 -2.972159720957279205e-02 -1.052512899041175842e-01 1.142862215638160706e-01 1.973430067300796509e-01 8.957661688327789307e-02 1.281827390193939209e-01 -1.260958313941955566e-01 -2.300257235765457153e-02 -2.651998400688171387e-01 -7.959435135126113892e-02 1.157049387693405151e-01
1.476401239633560181e-01 -3.731120824813842773e-01 -2.436036616563796997e-01 -1.375066041946411133e-01 -1.441395431756973267e-01 2.463852427899837494e-02 2.684571593999862671e-02 -1.434624344110488892e-01 -8.571009337902069092e-02 -1.916926801204681396e-01 3.660480678081512451e-01 -8.171654306352138519e-03 6.436958909034729004e-02 -4.638900235295295715e-02 3.020255267620086670e-02 2.007635869085788727e-02 -1.548183895647525787e-02 -2.922469675540924072e-01 -3.959507122635841370e-02 -7.267379201948642731e-03 1.862453669309616089e-01 1.859334260225296021e-01 -1.269655823707580566e-01 1.482221782207489014e-01 -1.992645114660263062e-01 3.729415312409400940e-02 -1.827259659767150879e-01 -2.276040464639663696e-01 3.972277343273162842e-01 -9.565152227878570557e-02 1.757826805114746094e-01 1.163926646113395691e-01
2.803088573273271322e-04 3.048588931560516357e-01 -2.552808821201324463e-02 -3.625030219554901123e-01 2.859810739755630493e-02 -2.082451060414314270e-02 1.353087723255157471e-01 -8.781079202890396118e-03 -1.774189919233322144e-01 4.633739963173866272e-02 1.113556101918220520e-01 2.578747272491455078e-01 6.518535315990447998e-02 -8.164260536432266235e-02 -3.038240671157836914e-01 -2.864794135093688965e-01 2.682307362556457520e-02 -3.055613636970520020e-01 -1.538413912057876587e-01 2.666354738175868988e-02 -1.585898548364639282e-01 -1.935008019208908081e-01 -3.300055116415023804e-02 2.706651985645294189e-01 -4.231250658631324768e-02 1.172836720943450928e-01 -1.700804531574249268e-01 6.296049058437347412e-02 1.809149384498596191e-01 -1.305539458990097046e-01 3.159379661083221436e-01 6.410630792379379272e-02
2.791979610919952393e-01 -1.630411446094512939e-01 -2.442993223667144775e-01 -4.270121157169342041e-01 -4.209163039922714233e-02 -3.247242048382759094e-02 2.810741215944290161e-02 -2.009569406509399414e-01 -1.399862617254257202e-01 -9.966339170932769775e-02 3.778683543205261230e-01 7.819715887308120728e-02 2.191970311105251312e-02 -2.262354791164398193e-01 7.557937502861022949e-02 -2.537194490432739258e-01 -8.461281657218933105e-02 -1.283426731824874878e-01 -4.625247046351432800e-02 1.182786468416452408e-02 1.506398990750312805e-02 -1.485152691602706909e-01 -5.234388634562492371e-02 -5.891034752130508423e-02 -1.219935342669487000e-01 -1.199929192662239075e-01 -1.376498639583587646e-01 -2.247697114944458008e-01 1.206733807921409607e-01 -2.617787420749664307e-01 2.468152493238449097e-01 -1.100254133343696594e-01
1.304207891225814819e-01 -2.002952843904495239e-01 -3.996131420135498047e-01 -1.887167990207672119e-01 -1.373017393052577972e-02 2.962607191875576973e-03 3.038544952869415283e-01 1.091331765055656433e-01 8.108577132225036621e-02 6.291211396455764771e-02 3.027050793170928955e-01 6.606472283601760864e-02 8.549522608518600464e-02 5.722826812416315079e-03 2.037322334945201874e-02 -8.948295563459396362e-02 8.115749806165695190e-02 -2.644207775592803955e-01 -1.535664498805999756e-01 -5.092382431030273438e-01 -9.406507015228271484e-02 -7.040775567293167114e-02 1.119995340704917908e-01 8.003664016723632812e-02 -7.184171676635742188e-02 4.373347386717796326e-02 -7.762575894594192505e-02 6.526672840118408203e-02 2.809516191482543945e-01 -8.951131254434585571e-02 1.551675498485565186e-01 -1.707535982131958008e-02
7.699731737375259399e-02 6.255545467138290405e-02 -2.670187950134277344e-01 -3.958628773689270020e-01 -9.157834947109222412e-02 1.495888270437717438e-02 2.892518937587738037e-01 -2.735662162303924561e-01 1.308378726243972778e-01 9.208061546087265015e-02 4.632081985473632812e-01 3.362173140048980713e-01 -9.538414329290390015e-02 4.762178286910057068e-02 -1.719422340393066406e-01 -1.027848422527313232e-01 1.050000265240669250e-01 -1.942183375358581543e-01 8.248204737901687622e-02 -1.842837333679199219e-01 3.133178874850273132e-02 -2.062427625060081482e-02 -1.459674835205078125e-01 6.304690241813659668e-02 -7.049155980348587036e-02 -6.791431456804275513e-02 -3.379196301102638245e-02 1.187086999416351318e-01 3.452809900045394897e-02 -1.361676901578903198e-01 -1.624229848384857178e-01 5.667391046881675720e-02
-1.237832196056842804e-02 8.059131354093551636e-02 -2.175343632698059082e-01 -2.792048454284667969e-01 -1.325707137584686279e-01 1.981967389583587646e-01 1.501695215702056885e-01 1.308963894844055176e-01 -8.810143172740936279e-02 -2.373171299695968628e-01 7.625268399715423584e-02 -1.874747872352600098e-02 -1.465526521205902100e-01 1.070889979600906372e-01 3.049816191196441650e-01 -7.576724141836166382e-02 3.062495887279510498e-01 -4.089675545692443848e-01 -2.001032531261444092e-01 -1.841233521699905396e-01 6.605082005262374878e-02 -3.113628178834915161e-02 -8.182807266712188721e-02 1.924950331449508667e-01 -1.093961950391530991e-02 2.267425181344151497e-03 -6.628619134426116943e-02 -2.330628782510757446e-01 2.927340567111968994e-01 2.912841737270355225e-02 2.003466784954071045e-01 5.034754285588860512e-04
1.406239420175552368e-01 1.074241623282432556e-01 -1.143629103899002075e-01 -2.351784408092498779e-01 1.010522171854972839e-01 -5.467499606311321259e-03 9.875559806823730469e-02 -1.494048833847045898e-01 -8.506701886653900146e-02 -2.873371727764606476e-02 2.773142457008361816e-01 1.969745159149169922e-01 2.212903201580047607e-01 2.188477516174316406e-01 -2.638466060161590576e-01 -5.975672393105924129e-04 7.503402594011276960e-05 -3.747495412826538086e-01 -1.746110469102859497e-01 -2.755715847015380859e-01 -3.301953524351119995e-02 1.013940013945102692e-02 -2.985705733299255371e-01 1.153864059597253799e-02 2.221031486988067627e-01 -1.555256638675928116e-02 1.533236652612686157e-01 -6.834182888269424438e-02 -9.941142052412033081e-02 -3.556442856788635254e-01 5.944878235459327698e-02 1.129216551780700684e-01
-9.877994656562805176e-02 -3.143464028835296631e-01 -1.294284164905548096e-01 1.904271170496940613e-02 -2.179692238569259644e-01 -1.206042319536209106e-01 2.274677306413650513e-01 -1.829317808151245117e-01 3.428394440561532974e-03 3.034890294075012207e-01 -7.332636415958404541e-02 5.523534119129180908e-02 -3.117907047271728516e-01 8.495266549289226532e-03 -5.137031152844429016e-02 -1.889368891716003418e-01 -5.012643709778785706e-02 -1.607679575681686401e-02 -1.871076524257659912e-01 -1.790620088577270508e-01 2.523019611835479736e-01 -1.775366812944412231e-02 -2.380522638559341431e-01 4.214967191219329834e-01 3.109945543110370636e-02 -1.419190764427185059e-01 6.382091343402862549e-02 2.628356590867042542e-02 1.755660176277160645e-01 -1.162615045905113220e-01 7.964963465929031372e-02 -2.149109095335006714e-01
-6.956047564744949341e-02 -9.658663719892501831e-02 -1.491725742816925049e-01 -2.702412009239196777e-01 -2.706768810749053955e-01 4.123898968100547791e-02 9.236016124486923218e-02 -1.381697505712509155e-01 -2.655215561389923096e-01 -2.079599350690841675e-01 2.236619591712951660e-01 3.122693002223968506e-01 4.416757449507713318e-02 -2.728034928441047668e-02 1.185787692666053772e-01 -5.185025185346603394e-02 5.382323637604713440e-02 -2.359842360019683838e-01 -9.851156175136566162e-02 -1.952290982007980347e-01 3.980282321572303772e-02 1.479959636926651001e-01 -1.647735573351383209e-02 4.181475564837455750e-02 -7.441776990890502930e-02 -1.040745079517364502e-01 -2.180984430015087128e-02 -1.970834434032440186e-01 2.905272245407104492e-01 -3.041443526744842529e-01 3.629527091979980469e-01 -1.048262715339660645e-01
1.014774069190025330e-01 -1.676246970891952515e-01 -2.681895196437835693e-01 -1.783707290887832642e-01 -1.642107367515563965e-01 -6.981782615184783936e-02 2.890117168426513672e-01 6.880640238523483276e-02 -8.597671054303646088e-03 -9.248459339141845703e-02 2.847563922405242920e-01 1.745273917913436890e-02 -7.336581498384475708e-02 9.163737297058105469e-02 -4.181746840476989746e-01 1.871597766876220703e-01 -3.029735088348388672e-01 -2.489085942506790161e-01 -9.237479418516159058e-02 -2.937664687633514404e-01 2.409001067280769348e-02 -7.824234664440155029e-03 -8.670059591531753540e-02 1.441590189933776855e-01 -3.400305658578872681e-02 -1.382498741149902344e-01 7.060140836983919144e-03 6.151726841926574707e-02 2.767531573772430420e-01 -9.608256071805953979e-02 -1.359774470329284668e-01 1.346321851015090942e-01
-1.125018000602722168e-01 -1.942894011735916138e-01 -2.414783984422683716e-01 -3.963835835456848145e-01 3.906408697366714478e-02 -1.061906963586807251e-01 3.047129511833190918e-01 -2.697655856609344482e-01 -1.744000166654586792e-01 -2.270044758915901184e-03 2.306684702634811401e-01 -1.355652660131454468e-01 4.469692334532737732e-02 -9.174701757729053497e-03 -1.292650550603866577e-01 -1.640010178089141846e-01 3.783306777477264404e-01 -1.574597954750061035e-01 3.455008566379547119e-02 -2.245986908674240112e-01 1.665159165859222412e-01 -7.081361021846532822e-03 -1.091252863407135010e-01 1.162987276911735535e-01 -2.350718677043914795e-01 -2.045175582170486450e-01 4.422165080904960632e-02 4.403310641646385193e-02 1.317193210124969482e-01 -2.406900189816951752e-02 -9.461381472647190094e-03 1.275388002395629883e-01
6.960176676511764526e-02 2.554334513843059540e-02 -2.605012059211730957e-01 -3.946637213230133057e-01 1.405042707920074463e-01 -8.044382929801940918e-02 -1.263311058282852173e-01 -1.959850639104843140e-01 1.519132554531097412e-01 3.499573767185211182e-01 -6.124299764633178711e-02 -3.615703433752059937e-02 -2.353440076112747192e-01 3.314187517389655113e-03 -2.055642008781433105e-01 1.019663736224174500e-01 -2.178787589073181152e-01 -1.382537186145782471e-01 -5.480459332466125488e-02 -2.789490222930908203e-01 1.019230931997299194e-01 -2.426116317510604858e-01 -2.387971132993698120e-01 1.985859125852584839e-01 1.125887557864189148e-01 1.823759824037551880e-01 -1.632770001888275146e-01 -9.275940060615539551e-02 7.717517018318176270e-02 -1.448128372430801392e-01 9.552389383316040039e-02 -3.577780351042747498e-02
2.078728750348091125e-02 -2.090616375207901001e-01 -1.800695806741714478e-01 -2.652781307697296143e-01 -6.062777712941169739e-02 3.308370113372802734e-01 -1.402774751186370850e-01 -1.454829573631286621e-01 -2.682005465030670166e-01 2.853247821331024170e-01 -6.561877578496932983e-02 -8.548688143491744995e-02 -2.564977109432220459e-01 -1.202363222837448120e-01 -2.229338735342025757e-01 -6.731924414634704590e-02 -1.308485418558120728e-01 -9.550033509731292725e-02 -7.490280270576477051e-02 -1.603495627641677856e-01 3.246686458587646484e-01 -4.657252505421638489e-02 -1.726391911506652832e-01 4.562035948038101196e-02 5.761841312050819397e-03 2.027706205844879150e-01 -9.042545408010482788e-02 -2.685913443565368652e-01 2.247020304203033447e-01 1.063674315810203552e-01 1.123237796127796173e-02 -1.386728882789611816e-01
-1.092456430196762085e-01 -1.588191688060760498e-01 -2.567413747310638428e-01 -1.334252059459686279e-01 -7.264262437820434570e-02 -2.972904779016971588e-02 -1.983674317598342896e-01 -6.830827891826629639e-02 -1.353678200393915176e-02 -7.473006099462509155e-02 8.972019702196121216e-02 -3.980675339698791504e-02 -4.955168813467025757e-03 3.697021165862679482e-03 2.001523785293102264e-02 -2.792197465896606445e-01 2.888971194624900818e-02 -1.487399190664291382e-01 -1.307251863181591034e-02 -2.712112963199615479e-01 2.618377208709716797e-01 -2.172622382640838623e-01 -1.583083570003509521e-01 4.634371697902679443e-01 3.196638822555541992e-02 -7.429568469524383545e-02 1.779993623495101929e-01 -1.337291896343231201e-01 -4.631514847278594971e-02 1.136630401015281677e-01 4.599910974502563477e-01 -9.750584140419960022e-03
-6.378870457410812378e-02 -2.447259873151779175e-01 -3.187955617904663086e-01 -2.865539789199829102e-01 1.683390885591506958e-01 -1.220220699906349182e-01 1.471150219440460205e-01 6.851149350404739380e-02 -1.039698570966720581e-01 -1.474598199129104614e-01 2.468605339527130127e-01 -1.607976555824279785e-01 -1.031293645501136780e-01 3.727199137210845947e-02 9.572752565145492554e-02 2.843300579115748405e-03 1.779110133647918701e-01 -1.194068714976310730e-01 8.391743898391723633e-02 -3.033727109432220459e-01 1.383721977472305298e-01 -3.183222562074661255e-02 -1.946129500865936279e-01 -8.647460490465164185e-02 -2.844636095687747002e-03 -6.229657307267189026e-02 1.501753646880388260e-02 -1.340408176183700562e-01 4.858060181140899658e-01 -1.805089116096496582e-01 1.186951845884323120e-01 -1.640879064798355103e-01
4.392678290605545044e-02 8.863134309649467468e-03 -3.980589807033538818e-01 -1.446258425712585449e-01 -1.766002178192138672e-02 1.175460293889045715e-01 -7.056652754545211792e-02 5.841339007019996643e-02 1.705981642007827759e-01 2.759960293769836426e-01 -3.682976588606834412e-02 7.455811649560928345e-02 -1.193617954850196838e-01 -1.933264918625354767e-02 -1.707033067941665649e-01 -1.050887852907180786e-01 4.018715620040893555e-01 -9.137334302067756653e-03 1.063046529889106750e-01 -4.305911958217620850e-01 3.362348675727844238e-01 -8.221078664064407349e-02 -1.036134213209152222e-01 3.920073155313730240e-03 -1.653739213943481445e-01 2.043392807245254517e-01 6.455720961093902588e-02 -4.918506741523742676e-02 1.218072474002838135e-01 -9.565961360931396484e-02 1.648242026567459106e-01 1.157768592238426208e-01
-2.855359576642513275e-02 -1.172722876071929932e-01 -1.760396361351013184e-01 -2.624156773090362549e-01 -2.375679016113281250e-01 3.654348896816372871e-03 -1.634820699691772461e-01 2.828079760074615479e-01 -1.068650558590888977e-01 -2.305130660533905029e-01 3.610443472862243652e-01 -8.963769674301147461e-02 2.297984808683395386e-02 1.462502628564834595e-01 -2.591782510280609131e-01 -2.299655526876449585e-01 4.339144006371498108e-02 -6.993529945611953735e-02 -6.617724895477294922e-02 -3.099527359008789062e-01 -1.548610255122184753e-02 1.184755265712738037e-01 -2.486716657876968384e-01 2.507934272289276123e-01 -7.462805509567260742e-02 -7.979245483875274658e-02 -1.516757160425186157e-01 -2.339703291654586792e-01 -3.810289874672889709e-02 -1.341412663459777832e-01 4.528455436229705811e-02 -1.417285501956939697e-01
1.294152997434139252e-02 -8.794272691011428833e-02 -1.247195601463317871e-01 -2.565239369869232178e-01 -3.161360919475555420e-01 8.790906518697738647e-02 1.962612420320510864e-01 -1.718287914991378784e-01 -1.017840206623077393e-01 3.442460000514984131e-01 1.319145560264587402e-01 -2.342593073844909668e-01 -1.728387475013732910e-01 -1.279934644699096680e-01 -4.843149334192276001e-03 -2.604074403643608093e-02 -8.104774355888366699e-02 -1.116106808185577393e-01 4.234422370791435242e-02 -2.144075632095336914e-01 1.022782772779464722e-01 -1.244323477149009705e-01 -2.024585008621215820e-01 4.322191476821899414e-01 1.177898123860359192e-01 8.553154766559600830e-02 1.904898881912231445e-01 1.122647300362586975e-01 2.744069881737232208e-02 -1.499262452125549316e-01 2.599702775478363037e-01 7.411216199398040771e-02
4.813788458704948425e-02 -1.145540550351142883e-01 -3.399409949779510498e-01 -2.747357785701751709e-01 3.390914946794509888e-02 -5.061803385615348816e-02 3.218410611152648926e-01 2.564785256981849670e-02 -7.249805331230163574e-02 -5.205144733190536499e-02 2.141772061586380005e-01 -5.430994555354118347e-02 -1.975410133600234985e-01 3.128271996974945068e-01 -1.280920058488845825e-01 1.524538993835449219e-01 -3.291424214839935303e-01 -2.776196300983428955e-01 -2.304778248071670532e-02 -1.676156967878341675e-01 5.336768552660942078e-02 -1.751891821622848511e-01 -4.077225178480148315e-02 1.276994645595550537e-01 9.621115028858184814e-02 -1.782002747058868408e-01 9.702531993389129639e-02 -3.190471092239022255e-03 2.714412808418273926e-01 -1.345689743757247925e-01 9.192216396331787109e-02 1.898209452629089355e-01
8.417837321758270264e-03 -5.331750214099884033e-02 -2.768850028514862061e-01 -3.805026710033416748e-01 5.077757686376571655e-02 -4.277511686086654663e-02 -2.345278412103652954e-01 -7.563602179288864136e-02 -5.418511852622032166e-02 3.670958578586578369e-01 6.896474957466125488e-02 7.132578641176223755e-02 -3.976241052150726318e-01 -1.419494207948446274e-02 -2.541177272796630859e-01 4.092399030923843384e-02 -1.784212589263916016e-01 1.446016579866409302e-01 -8.359751850366592407e-02 -1.904031932353973389e-01 2.317202240228652954e-01 -1.022708639502525330e-01 -2.054169774055480957e-01 1.375367790460586548e-01 7.812914252281188965e-02 8.842250704765319824e-02 -1.284700483083724976e-01 -3.733125922735780478e-04 2.053699493408203125e-01 -9.912880510091781616e-02 1.859497874975204468e-01 -1.229043304920196533e-02
1.329604983329772949e-01 -2.330178916454315186e-01 2.948694676160812378e-02 -3.021088838577270508e-01 -1.232695206999778748e-01 9.978701174259185791e-02 2.027747780084609985e-01 2.466451376676559448e-02 -3.766165375709533691e-01 1.851539500057697296e-02 1.569865942001342773e-01 1.875735819339752197e-01 -1.451857388019561768e-02 7.657127082347869873e-02 3.883887827396392822e-02 -2.405900955200195312e-01 4.811389371752738953e-02 -2.274331301450729370e-01 -2.621347606182098389e-01 -1.984595060348510742e-01 8.164030499756336212e-03 3.890857473015785217e-02 -3.427952527999877930e-02 3.468955755233764648e-01 -1.244156854227185249e-03 -1.460637301206588745e-01 -1.158659607172012329e-01 -1.529579013586044312e-01 3.034037053585052490e-01 2.433719038963317871e-01 7.545598596334457397e-02 3.406639397144317627e-02
-3.331227973103523254e-02 -2.997088730335235596e-01 -1.792800426483154297e-01 -1.601531803607940674e-01 7.754338532686233521e-02 3.332700729370117188e-01 1.408297121524810791e-01 -2.936667501926422119e-01 -3.917578980326652527e-02 -1.503906399011611938e-01 -1.278538405895233154e-01 1.851305961608886719e-01 -1.818418055772781372e-01 5.142778903245925903e-02 -8.468728512525558472e-02 -1.235107854008674622e-01 2.357533127069473267e-01 -9.510561823844909668e-02 3.021492362022399902e-01 -5.335704237222671509e-02 2.573326230049133301e-02 5.452503263950347900e-02 -3.395212590694427490e-01 1.350040584802627563e-01 1.635037213563919067e-01 2.684112451970577240e-02 5.783132836222648621e-02 -8.644886314868927002e-02 -1.437534671276807785e-02 -3.178960978984832764e-01 2.083078324794769287e-01 -1.279808580875396729e-01
4.627753421664237976e-02 1.683251559734344482e-02 -2.176236957311630249e-01 -3.457215726375579834e-01 -7.176367938518524170e-02 1.783312484622001648e-02 2.114145010709762573e-01 -3.243890404701232910e-01 4.621162638068199158e-02 -2.863124571740627289e-02 3.651672005653381348e-01 3.015142083168029785e-01 3.431837260723114014e-02 1.341836005449295044e-01 -1.906786561012268066e-01 -1.461689621210098267e-01 1.455683261156082153e-01 -2.442221790552139282e-01 5.648737028241157532e-02 -2.244177609682083130e-01 8.216602355241775513e-02 -6.974164396524429321e-02 -2.196203172206878662e-01 1.228654757142066956e-02 1.416383893229067326e-04 -6.093794479966163635e-03 -1.890832930803298950e-01 -1.272385269403457642e-01 4.005948826670646667e-02 -1.536733061075210571e-01 -2.202571630477905273e-01 2.260060459375381470e-01
-1.170265302062034607e-01 -2.050292491912841797e-02 -3.552545607089996338e-01 -2.779634296894073486e-01 3.409097716212272644e-02 5.699059739708900452e-02 6.157007440924644470e-02 1.582744866609573364e-01 1.371961086988449097e-01 -2.903206646442413330e-01 -2.048017233610153198e-01 3.500036150217056274e-02 -1.689158231019973755e-01 1.297713071107864380e-01 -1.658587157726287842e-01 -2.174298912286758423e-01 3.605118021368980408e-02 -2.577446214854717255e-02 -2.425021529197692871e-01 -8.494257181882858276e-02 2.848821319639682770e-02 1.417612284421920776e-01 3.683695569634437561e-03 2.918138206005096436e-01 1.207802724093198776e-02 2.269872091710567474e-02 1.647119075059890747e-01 -3.241952061653137207e-01 3.304899111390113831e-02 -1.218607574701309204e-01 1.869851797819137573e-01 -3.533625900745391846e-01
-1.320397555828094482e-01 1.523043364286422729e-01 -3.594903945922851562e-01 -1.210432052612304688e-01 -1.924634873867034912e-01 1.145027205348014832e-01 -7.826706022024154663e-02 1.493459790945053101e-01 -3.663603588938713074e-02 -2.515251189470291138e-02 -1.895653158426284790e-01 1.248796377331018448e-02 -3.097508661448955536e-02 -2.361800372600555420e-01 -1.493156701326370239e-01 -1.773538291454315186e-01 2.093733847141265869e-01 -1.136546302586793900e-02 -2.211955487728118896e-01 -2.503959834575653076e-01 3.834203183650970459e-01 -3.878827393054962158e-02 -1.007089018821716309e-01 3.325353860855102539e-01 4.156620800495147705e-02 -1.788784563541412354e-01 4.965436458587646484e-02 -1.567711085081100464e-01 6.488442420959472656e-02 -2.175047695636749268e-01 2.206452190876007080e-01 -5.044792592525482178e-02
-2.109204828739166260e-01 -2.867363989353179932e-01 -3.146346509456634521e-01 -1.299629211425781250e-01 1.831952482461929321e-02 3.017956949770450592e-02 -5.011352896690368652e-02 -4.229007661342620850e-02 5.455387756228446960e-02 2.203422971069812775e-02 3.387205600738525391e-01 3.775363564491271973e-01 -2.570284903049468994e-01 2.448133379220962524e-01 6.258725374937057495e-02 -3.107791207730770111e-02 5.984824523329734802e-02 -9.914538264274597168e-02 2.343824654817581177e-01 -9.075154364109039307e-02 2.091467976570129395e-01 -1.659413240849971771e-02 -2.057364881038665771e-01 8.478253148496150970e-03 1.127508059144020081e-01 2.515566647052764893e-01 -1.676258593797683716e-01 -1.532564163208007812e-01 2.536276280879974365e-01 4.197643697261810303e-02 5.653342232108116150e-02 1.979211904108524323e-02
-1.473565250635147095e-01 -2.753445804119110107e-01 -5.739967152476310730e-02 -6.582035869359970093e-02 1.576818823814392090e-01 2.176213115453720093e-01 1.781051009893417358e-01 -2.450529038906097412e-01 -9.475582093000411987e-02 4.060604143887758255e-03 -2.656603232026100159e-02 -8.791249245405197144e-03 -9.813963621854782104e-02 1.723661869764328003e-01 -1.542810201644897461e-01 -1.373947858810424805e-01 3.927458226680755615e-01 -7.543881982564926147e-02 -3.147172555327415466e-02 -1.454289555549621582e-01 6.491187959909439087e-03 1.462593674659729004e-02 -3.268869593739509583e-02 1.921781152486801147e-01 4.702210798859596252e-02 8.900171518325805664e-02 -1.446240395307540894e-02 -2.274464964866638184e-01 3.260449767112731934e-01 -3.396663367748260498e-01 2.087016999721527100e-01 -3.023310005664825439e-01
1.815437823534011841e-01 -1.849964112043380737e-01 -1.087739616632461548e-01 -2.851196229457855225e-01 1.782399863004684448e-01 -1.297988742589950562e-01 3.777376934885978699e-02 -2.797925658524036407e-02 4.213134571909904480e-02 -2.211871184408664703e-02 1.786874681711196899e-01 3.404629528522491455e-01 -2.514454722404479980e-01 1.779389679431915283e-01 1.753807961940765381e-01 -2.608268260955810547e-01 1.691841781139373779e-01 5.334324203431606293e-03 -1.070581600069999695e-01 -3.721885085105895996e-01 -1.237699612975120544e-01 -3.879929706454277039e-02 -1.792743802070617676e-02 1.228879317641258240e-01 1.213906779885292053e-01 -1.049183830618858337e-01 -1.864766627550125122e-01 1.148399114608764648e-01 1.679213345050811768e-01 -1.661939173936843872e-01 2.872405946254730225e-01 -1.488842666149139404e-01
-4.158013686537742615e-02 -4.356830567121505737e-02 -2.718321681022644043e-01 -2.968850135803222656e-01 3.018529117107391357e-01 -1.663651615381240845e-01 -3.446804359555244446e-02 -4.540205001831054688e-02 2.078124508261680603e-02 2.710086107254028320e-01 -5.152285844087600708e-02 1.142949163913726807e-01 -1.859867572784423828e-01 -1.403553783893585205e-01 -1.399855017662048340e-01 1.516339331865310669e-01 -2.749750316143035889e-01 -1.233528628945350647e-01 -6.514523923397064209e-02 -2.434735447168350220e-01 1.224972084164619446e-01 -2.367691099643707275e-01 -2.483561784029006958e-01 2.255246043205261230e-01 1.979682445526123047e-01 2.732076644897460938e-01 -1.212440952658653259e-01 -1.584122478961944580e-01 -4.450115188956260681e-02 -1.264588087797164917e-01 1.275271028280258179e-01 9.835014352574944496e-04
-3.919703513383865356e-02 -8.351806551218032837e-02 -3.512365221977233887e-01 -2.089595943689346313e-01 8.653146028518676758e-02 1.209920123219490051e-01 1.780624538660049438e-01 -2.182682305574417114e-01 5.221470445394515991e-02 -3.222237154841423035e-02 1.173976957798004150e-01 7.380649447441101074e-02 -1.358380168676376343e-01 1.683431565761566162e-01 1.201262325048446655e-01 2.015047222375869751e-01 1.758704632520675659e-01 -3.179879784584045410e-01 -8.727498352527618408e-03 -1.008361056447029114e-01 1.471222341060638428e-01 -2.648721681907773018e-03 -1.431221961975097656e-01 3.695514500141143799e-01 1.136788651347160339e-01 3.644640147686004639e-01 -2.241921275854110718e-01 -1.249043792486190796e-01 -1.094486266374588013e-01 1.816447824239730835e-01 -9.325845539569854736e-02 -1.089808344841003418e-01
-1.326656341552734375e-01 1.785559393465518951e-02 -2.428011745214462280e-01 -3.719495534896850586e-01 -4.339236021041870117e-01 2.975011430680751801e-02 -1.511088013648986816e-01 -1.009779870510101318e-01 -4.146774485707283020e-02 -7.912465184926986694e-02 2.079180479049682617e-01 2.438473165966570377e-04 1.234843507409095764e-01 -1.646823622286319733e-02 -2.648677490651607513e-02 -3.339439928531646729e-01 9.715370833873748779e-02 -3.646983504295349121e-01 2.998431958258152008e-02 -1.463395804166793823e-01 3.962157666683197021e-02 1.133731678128242493e-01 -1.571545451879501343e-01 2.338139563798904419e-01 5.078114196658134460e-02 2.327594906091690063e-02 -9.299471974372863770e-02 -1.339843273162841797e-01 -8.596715331077575684e-02 -1.018500104546546936e-01 -2.342522144317626953e-02 -2.775719761848449707e-01
5.412859097123146057e-02 -2.097783423960208893e-02 -2.272172421216964722e-01 -3.946565091609954834e-01 1.063800901174545288e-01 -1.152215003967285156e-01 -1.098209843039512634e-01 -7.610958814620971680e-02 4.127361625432968140e-02 2.406335175037384033e-01 3.680669888854026794e-02 2.771540731191635132e-02 -1.698438525199890137e-01 -1.355464607477188110e-01 -1.635906994342803955e-01 1.586600244045257568e-01 -2.179355621337890625e-01 -5.661802738904953003e-02 -8.622938394546508789e-02 -3.470579087734222412e-01 1.202533319592475891e-01 -1.439845412969589233e-01 -3.621139526367187500e-01 2.627075016498565674e-01 1.520759761333465576e-01 3.377553224563598633e-01 -5.957833305001258850e-02 -3.107143100351095200e-03 -7.191804051399230957e-02 -9.112329035997390747e-02 1.326379179954528809e-01 -1.278271619230508804e-02
1.220997124910354614e-01 1.544237881898880005e-01 -5.718462541699409485e-02 -4.820318520069122314e-01 1.161634624004364014e-01 8.218438178300857544e-02 2.019581943750381470e-02 -9.360804408788681030e-02 -3.053403794765472412e-01 7.544085383415222168e-02 1.912964880466461182e-01 6.041735410690307617e-02 1.505506187677383423e-01 2.544930577278137207e-01 -2.446729987859725952e-01 1.322310268878936768e-01 -1.838523298501968384e-01 -1.090014204382896423e-01 1.626114249229431152e-01 -9.130819886922836304e-02 3.500261902809143066e-02 -9.227520227432250977e-02 -1.344411075115203857e-01 2.312520146369934082e-01 1.123867556452751160e-01 1.041111648082733154e-01 1.761231124401092529e-01 -3.717997372150421143e-01 -9.347210079431533813e-02 -5.200737714767456055e-02 1.210590973496437073e-01 -1.080506667494773865e-01
-2.694897949695587158e-01 -1.607680171728134155e-01 -2.544846832752227783e-01 -8.007013052701950073e-02 3.060008287429809570e-01 7.466711103916168213e-02 1.603183001279830933e-01 -4.049460291862487793e-01 -1.067478656768798828e-01 -6.739074736833572388e-02 1.409422308206558228e-01 2.175073623657226562e-01 -5.272310599684715271e-02 -2.591936383396387100e-03 -1.250869631767272949e-01 1.210250556468963623e-01 3.205006197094917297e-02 -1.789293438196182251e-01 1.189441457390785217e-01 -1.511652022600173950e-01 3.042260408401489258e-01 3.847834013868123293e-04 -1.961354166269302368e-01 1.824474185705184937e-01 2.153943926095962524e-01 2.055205702781677246e-01 -1.435355991125106812e-01 1.115628052502870560e-02 -1.100434586405754089e-01 1.682160049676895142e-01 1.883339434862136841e-01 -7.537669688463211060e-02
-1.737839914858341217e-02 6.112756580114364624e-02 -7.130008190870285034e-02 -1.739537864923477173e-01 -5.291365832090377808e-02 8.427407592535018921e-02 1.492463052272796631e-01 -3.248105049133300781e-01 1.641607433557510376e-01 -1.143335476517677307e-01 5.653365328907966614e-02 2.693081498146057129e-01 2.040219455957412720e-01 -7.006905227899551392e-02 -1.611002534627914429e-01 -8.226341009140014648e-02 1.876353025436401367e-01 -1.991913765668869019e-01 6.166778504848480225e-02 1.228193268179893494e-01 -9.558156132698059082e-02 -2.085648477077484131e-01 -2.099096216261386871e-02 3.300641775131225586e-01 -1.475449558347463608e-02 4.149473458528518677e-02 -5.028996989130973816e-02 -2.969042658805847168e-01 3.543320894241333008e-01 1.094909161329269409e-01 3.469203114509582520e-01 -1.470942497253417969e-01
3.239102065563201904e-01 -1.765084862709045410e-01 -2.347990125417709351e-01 -3.753862977027893066e-01 -1.841322481632232666e-01 -1.684885472059249878e-02 8.898536115884780884e-02 -1.862471103668212891e-01 -2.129079252481460571e-01 6.871841847896575928e-02 3.332421779632568359e-01 -6.890526413917541504e-02 6.155870109796524048e-02 -2.476053684949874878e-01 -1.380584090948104858e-01 1.266729831695556641e-01 -8.576668798923492432e-02 -2.152442634105682373e-01 -3.865574300289154053e-02 -5.720476433634757996e-02 1.749248355627059937e-01 -1.306390464305877686e-01 1.286204457283020020e-01 -4.232391715049743652e-02 -1.484246924519538879e-02 -1.392083019018173218e-01 6.960363127291202545e-03 -2.962005734443664551e-01 2.923040390014648438e-01 -1.892280392348766327e-02 8.590663224458694458e-02 4.203418735414743423e-03
6.042852252721786499e-02 6.491554528474807739e-02 -2.178751826286315918e-01 -3.736682534217834473e-01 7.287450134754180908e-03 6.537197530269622803e-02 -1.308226287364959717e-01 -1.228221431374549866e-01 9.173711389303207397e-02 3.841002881526947021e-01 8.537340909242630005e-02 -1.425921102054417133e-03 -3.772427737712860107e-01 -4.811669886112213135e-02 -1.510851681232452393e-01 6.291136145591735840e-02 -4.950687661767005920e-02 1.479915082454681396e-01 -3.335733339190483093e-02 -2.167362123727798462e-01 3.286658525466918945e-01 -8.339227735996246338e-02 -3.235916793346405029e-01 9.205633401870727539e-02 2.686872333288192749e-02 1.663226634263992310e-01 -2.702306956052780151e-02 -1.956051141023635864e-01 6.574983894824981689e-02 -1.661294996738433838e-01 1.640668511390686035e-01 8.391128480434417725e-02
-8.925706893205642700e-02 -2.314251512289047241e-01 -1.726104617118835449e-01 -2.299189716577529907e-01 -3.963990509510040283e-02 -1.930761188268661499e-01 -2.421906441450119019e-01 -1.369854360818862915e-01 7.896004617214202881e-02 -3.855602350085973740e-03 7.913065701723098755e-02 2.760666050016880035e-02 1.245977878570556641e-01 -2.883399091660976410e-02 8.147666603326797485e-02 -2.163182049989700317e-01 1.415821257978677750e-02 -1.187385618686676025e-01 -4.346526041626930237e-02 -4.846060872077941895e-01 -1.717797294259071350e-02 1.718962788581848145e-01 -2.144369035959243774e-01 4.378602206707000732e-01 2.491792477667331696e-02 5.081391334533691406e-02 -6.946958601474761963e-02 -9.263554960489273071e-02 1.881223469972610474e-01 1.124701723456382751e-01 2.688751518726348877e-01 3.103110752999782562e-02
-3.144929409027099609e-01 9.074397385120391846e-02 -1.503880023956298828e-01 -2.667135894298553467e-01 -1.767386943101882935e-01 -2.122009396553039551e-01 1.231628730893135071e-01 1.931664049625396729e-01 -3.784552589058876038e-02 5.648049712181091309e-02 2.534435689449310303e-01 2.144459336996078491e-01 -6.511647254228591919e-02 -1.912170201539993286e-01 -4.574613180011510849e-03 6.176604330539703369e-02 -6.721709668636322021e-02 -2.679394781589508057e-01 -2.530353069305419922e-01 -4.381314851343631744e-03 -5.214802920818328857e-02 -2.711005136370658875e-02 -2.508105933666229248e-01 1.459192931652069092e-01 2.753727138042449951e-02 1.660092920064926147e-01 1.616542935371398926e-01 -4.227624237537384033e-01 1.371738016605377197e-01 -5.561306327581405640e-02 1.346675008535385132e-01 -9.820913523435592651e-02
-1.111511513590812683e-01 3.803340659942477942e-04 -7.442105561494827271e-02 -4.295210838317871094e-01 2.679775655269622803e-01 2.464535273611545563e-02 -2.304649502038955688e-01 -4.876697435975074768e-02 -1.419713646173477173e-01 4.842455312609672546e-02 2.694513201713562012e-01 9.648099541664123535e-02 -6.968397647142410278e-02 5.063775777816772461e-01 -1.945949196815490723e-01 2.112366072833538055e-02 1.231923252344131470e-01 -2.608323991298675537e-01 7.354886084794998169e-02 -1.031307317316532135e-02 1.637532562017440796e-01 -6.377577781677246094e-02 -7.992199063301086426e-02 1.596173048019409180e-01 1.555915921926498413e-01 -7.791493833065032959e-02 -8.692982047796249390e-02 -1.595371663570404053e-01 -5.719389766454696655e-03 -1.709181219339370728e-01 8.058249205350875854e-02 1.233085766434669495e-01
2.415648102760314941e-01 -2.590742707252502441e-01 -2.784306704998016357e-01 -3.172529041767120361e-01 -1.408627927303314209e-01 -2.751610614359378815e-02 2.998162992298603058e-02 -1.683465540409088135e-01 -2.330505698919296265e-01 9.172705560922622681e-02 1.016776785254478455e-01 9.721501171588897705e-02 -6.479774415493011475e-02 -8.549106866121292114e-02 1.756234765052795410e-01 -3.319653868675231934e-01 -5.814712867140769958e-02 -1.846355497837066650e-01 1.094740852713584900e-01 -2.204309590160846710e-02 4.908106848597526550e-02 1.627900451421737671e-02 -2.463541924953460693e-02 -2.923399209976196289e-02 -3.774890676140785217e-02 -7.434471696615219116e-02 -3.004728257656097412e-01 -1.960365176200866699e-01 1.162688508629798889e-01 -2.916896343231201172e-01 3.497522771358489990e-01 2.785742282867431641e-02
1.306359916925430298e-01 3.142114728689193726e-03 -2.366871535778045654e-01 -6.359425187110900879e-02 -1.093063578009605408e-01 -9.798461571335792542e-03 1.806122511625289917e-01 -1.006800159811973572e-01 8.765300735831260681e-03 3.992368653416633606e-02 5.902003496885299683e-02 1.235557645559310913e-01 -3.535757586359977722e-02 1.057198867201805115e-01 2.489737719297409058e-01 2.956138737499713898e-02 1.265703886747360229e-01 -3.797852694988250732e-01 -1.815396547317504883e-01 -4.865747690200805664e-01 2.378064580261707306e-02 8.747919462621212006e-03 -7.068791240453720093e-02 1.650455892086029053e-01 -1.006736978888511658e-01 -1.807798743247985840e-01 -2.944830432534217834e-02 -3.161488473415374756e-01 1.912866979837417603e-01 -2.566852867603302002e-01 -6.659549474716186523e-02 -2.428064048290252686e-01
2.401812076568603516e-01 -1.903773397207260132e-01 -3.485341072082519531e-01 -3.423037827014923096e-01 8.569926023483276367e-02 3.804434090852737427e-02 -2.741795033216476440e-02 -2.123555690050125122e-01 2.517257444560527802e-02 9.888913482427597046e-02 1.335723996162414551e-01 9.246511012315750122e-02 -5.174799822270870209e-03 -1.408891379833221436e-01 7.276856899261474609e-02 -2.062948942184448242e-01 -1.272742301225662231e-01 -2.498769313097000122e-01 -4.585168510675430298e-02 -4.899722710251808167e-02 1.067963689565658569e-01 1.256175190210342407e-01 -1.560667306184768677e-01 -1.258953064680099487e-01 -1.742586940526962280e-01 -2.812041938304901123e-01 -2.039498090744018555e-01 -3.395821154117584229e-01 -7.503967732191085815e-02 -1.785698384046554565e-01 2.255078256130218506e-01 -5.470195785164833069e-02
-1.154454275965690613e-01 -3.917759060859680176e-01 -1.860250085592269897e-01 -2.430825978517532349e-01 3.535640612244606018e-02 2.529097199440002441e-01 1.155612468719482422e-01 -1.549342721700668335e-01 4.813577234745025635e-02 -2.088551074266433716e-01 -1.523233652114868164e-01 1.284714490175247192e-01 -1.436911225318908691e-01 -4.337278753519058228e-02 -8.587326109409332275e-02 -9.784717112779617310e-02 3.257429897785186768e-01 -1.351910978555679321e-01 -1.692034862935543060e-02 -1.046660616993904114e-01 -1.420929878950119019e-01 2.803000807762145996e-02 -8.349504321813583374e-02 1.788900047540664673e-02 1.963543742895126343e-01 2.228017151355743408e-01 -6.346660852432250977e-02 -6.331761926412582397e-02 2.113737910985946655e-01 -3.022947609424591064e-01 2.435085922479629517e-01 -2.373005300760269165e-01
-1.969437599182128906e-01 -2.162946760654449463e-01 -3.611310943961143494e-02 -2.486937940120697021e-01 1.594029366970062256e-02 2.792329788208007812e-01 -5.631488189101219177e-02 -2.594366855919361115e-02 -1.595760583877563477e-01 2.059002071619033813e-01 -7.531462609767913818e-02 1.407311260700225830e-01 -4.777421057224273682e-02 8.655299246311187744e-02 -4.286074340343475342e-01 6.862633675336837769e-02 2.897627186030149460e-03 -3.230003416538238525e-01 2.198666930198669434e-01 -1.214754059910774231e-01 9.299425291828811169e-04 1.214651465415954590e-01 -3.790003955364227295e-01 2.160594165325164795e-01 7.246475666761398315e-02 -1.467100530862808228e-01 1.182168722152709961e-01 -8.911116421222686768e-02 1.789657473564147949e-01 -1.075543016195297241e-01 1.881371252238750458e-02 1.119312047958374023e-01
-1.313835382461547852e-01 1.169236376881599426e-01 -4.239723980426788330e-01 -1.852435618638992310e-01 -1.572940349578857422e-01 9.728084504604339600e-02 -1.616903990507125854e-01 1.008135527372360229e-01 6.446584314107894897e-02 6.454662233591079712e-02 -1.717195808887481689e-01 2.697959542274475098e-01 -2.270426368340849876e-03 -1.745777577161788940e-01 -3.566559776663780212e-02 -1.597402244806289673e-01 1.099834889173507690e-01 -3.619153797626495361e-02 -1.526650935411453247e-01 -1.970402598381042480e-01 2.348529845476150513e-01 5.120080336928367615e-02 -1.806744188070297241e-01 4.207982122898101807e-01 -1.023853644728660583e-01 -6.134911999106407166e-02 -1.325722932815551758e-01 1.067459434270858765e-01 2.059739828109741211e-01 -2.109518647193908691e-01 2.080076187849044800e-01 1.330297719687223434e-02
-1.740105152130126953e-01 1.057897210121154785e-01 -3.286413848400115967e-01 -2.563897371292114258e-01 -2.044168859720230103e-01 1.846732795238494873e-01 6.193979084491729736e-02 7.426810264587402344e-02 -1.004930660128593445e-01 1.035468094050884247e-02 -6.090926006436347961e-02 -1.219549104571342468e-01 -2.517305314540863037e-01 -1.668984293937683105e-01 -2.140689194202423096e-01 3.047788143157958984e-02 7.160676270723342896e-02 7.833113521337509155e-02 -7.614401169121265411e-03 -2.568559348583221436e-01 2.432151883840560913e-01 -1.027229726314544678e-01 -9.911402314901351929e-02 3.711126446723937988e-01 -1.225805282592773438e-01 -4.216473549604415894e-02 1.350714731961488724e-02 6.692907959222793579e-02 2.942377924919128418e-01 -7.868507504463195801e-02 3.520432710647583008e-01 7.800412829965353012e-03
6.667243689298629761e-02 2.299231477081775665e-02 -1.396146267652511597e-01 -2.993860840797424316e-01 -1.487352102994918823e-01 4.421321675181388855e-02 1.319923549890518188e-01 -6.518235802650451660e-02 -3.180055320262908936e-01 -3.443417605012655258e-03 1.500855684280395508e-01 2.025488764047622681e-01 6.385351717472076416e-02 -5.586281791329383850e-02 -1.983487419784069061e-02 -3.397875726222991943e-01 1.973177194595336914e-01 -3.251344859600067139e-01 -1.192492395639419556e-01 -2.328386455774307251e-01 1.072073951363563538e-01 -6.586325913667678833e-02 -2.354942820966243744e-02 3.199648261070251465e-01 -1.571967303752899170e-01 -5.811695009469985962e-02 -2.327191978693008423e-01 -5.303137749433517456e-02 2.630469501018524170e-01 2.327783852815628052e-01 1.383528020232915878e-02 1.092794016003608704e-01
1.255715936422348022e-01 -3.156001567840576172e-01 -4.325841665267944336e-01 -2.742157578468322754e-01 1.889041960239410400e-01 -1.255414038896560669e-01 -6.369296461343765259e-02 9.125398099422454834e-02 -8.407813310623168945e-02 9.489295072853565216e-03 1.298562437295913696e-01 -7.556044496595859528e-03 -2.908987402915954590e-01 4.685745760798454285e-02 -1.784397847950458527e-02 -6.750380247831344604e-02 -3.310005739331245422e-02 -2.960427999496459961e-01 -6.461381912231445312e-02 -9.628991782665252686e-02 4.118958860635757446e-02 -1.257915645837783813e-01 -1.644426584243774414e-01 2.042833482846617699e-03 9.518216550350189209e-02 -2.516256868839263916e-01 3.491595759987831116e-02 -5.172602832317352295e-02 4.037282168865203857e-01 -1.689990162849426270e-01 1.656228154897689819e-01 2.638912759721279144e-02
1.296097636222839355e-01 3.855141997337341309e-02 -2.042285203933715820e-01 -2.129307240247726440e-01 -9.201197326183319092e-02 1.277115345001220703e-01 2.402395755052566528e-01 -8.522070012986660004e-03 -4.339550435543060303e-01 5.551428068429231644e-03 7.768274098634719849e-02 5.724566429853439331e-02 -4.584939405322074890e-02 -6.525607407093048096e-02 -1.706131845712661743e-01 -2.209714055061340332e-01 2.686686217784881592e-01 -2.657262682914733887e-01 -1.047979220747947693e-01 -1.620031297206878662e-01 7.135383039712905884e-02 -2.330703437328338623e-01 -4.030995478387922049e-04 2.622013092041015625e-01 -1.338984668254852295e-01 4.630088340491056442e-03 -1.509882360696792603e-01 -4.284733161330223083e-02 2.590222060680389404e-01 1.873757094144821167e-01 2.284445613622665405e-01 1.580783426761627197e-01
-1.446770727634429932e-01 1.651851832866668701e-01 -2.923344075679779053e-01 -3.115206956863403320e-01 -2.085850685834884644e-01 1.696999073028564453e-01 5.251088738441467285e-02 9.500192105770111084e-02 -1.690754108130931854e-02 -5.474351346492767334e-02 -1.187219545245170593e-01 -8.320823311805725098e-02 -1.816958039999008179e-01 -1.914384514093399048e-01 -1.921562254428863525e-01 6.861075013875961304e-02 1.013140156865119934e-01 3.321291506290435791e-02 -1.088779121637344360e-01 -3.347390294075012207e-01 3.572638332843780518e-01 -6.479453295469284058e-02 -5.995812639594078064e-02 3.516144752502441406e-01 -8.609009534120559692e-02 -4.141370952129364014e-02 6.997982412576675415e-02 6.459129601716995239e-02 2.123032361268997192e-01 -1.418755948543548584e-01 2.356204092502593994e-01 1.278471350669860840e-01
-6.962348520755767822e-02 1.442588716745376587e-01 -2.079523801803588867e-01 -3.183434009552001953e-01 -1.178672015666961670e-01 4.077914357185363770e-01 -3.715179488062858582e-02 3.285796940326690674e-02 8.166332542896270752e-02 9.120541810989379883e-02 6.960054486989974976e-02 1.828531920909881592e-01 1.562450826168060303e-01 -2.655089795589447021e-01 -3.743551969528198242e-01 2.585015445947647095e-02 -2.523205988109111786e-02 -3.335699439048767090e-02 2.267892509698867798e-01 -1.386538296937942505e-01 1.177525594830513000e-01 -3.412906229496002197e-01 -9.616799652576446533e-02 1.820839047431945801e-01 1.115289423614740372e-02 7.048068940639495850e-02 1.054674107581377029e-02 7.253786921501159668e-02 1.197162196040153503e-01 -5.005320534110069275e-02 2.574912607669830322e-01 -1.391586959362030029e-01
-3.221080079674720764e-02 -2.000157088041305542e-01 -2.295374423265457153e-01 -5.353612303733825684e-01 1.313642561435699463e-01 1.115120425820350647e-01 2.773420810699462891e-01 1.751868426799774170e-01 1.773857623338699341e-01 6.078908964991569519e-02 1.489952802658081055e-01 1.825164407491683960e-01 4.719544947147369385e-02 2.379604279994964600e-01 -8.616334199905395508e-02 -1.691254377365112305e-01 3.784905001521110535e-02 -2.247234582901000977e-01 1.175252050161361694e-01 -1.023617163300514221e-01 1.207516863942146301e-01 1.509588956832885742e-01 -1.266009956598281860e-01 -1.673272252082824707e-01 2.316001802682876587e-01 -6.060821190476417542e-02 4.518261644989252090e-03 -8.013484627008438110e-02 9.923384338617324829e-02 -1.878486126661300659e-01 1.429927200078964233e-01 9.924302250146865845e-02
1.372850388288497925e-01 -6.581666320562362671e-02 -3.181113600730895996e-01 -1.269757747650146484e-01 2.290232032537460327e-01 -3.116901405155658722e-02 1.538253128528594971e-01 2.345383167266845703e-01 2.185134291648864746e-01 1.375568956136703491e-01 3.438561260700225830e-01 8.615543134510517120e-03 2.449408918619155884e-02 5.778852105140686035e-02 -7.301812618970870972e-02 -1.622716635465621948e-01 -8.043546229600906372e-02 -2.436725497245788574e-01 1.559769660234451294e-01 -4.292627573013305664e-01 -9.612429141998291016e-02 -6.121456623077392578e-02 6.165907159447669983e-02 1.676644086837768555e-01 -2.571428939700126648e-02 1.484747976064682007e-01 -4.803506284952163696e-02 -1.684015393257141113e-01 1.801099777221679688e-01 -1.687995791435241699e-01 2.355106472969055176e-01 -1.330892741680145264e-01
-2.131340950727462769e-01 1.315723955631256104e-01 -1.525971442461013794e-01 -2.453566938638687134e-01 -2.015269696712493896e-01 1.989189237356185913e-01 -1.425514221191406250e-01 2.194021195173263550e-01 -8.717684447765350342e-02 9.652159363031387329e-02 1.605686992406845093e-01 2.135019153356552124e-01 -3.067921102046966553e-01 -2.362615764141082764e-01 4.901265725493431091e-02 -4.157860297709703445e-03 -1.783787459135055542e-02 1.069072168320417404e-02 -2.168173901736736298e-02 -2.455118298530578613e-02 3.287840187549591064e-01 -1.095386743545532227e-01 -1.773765087127685547e-01 -4.570132493972778320e-02 2.271381020545959473e-01 6.206014007329940796e-02 1.133189275860786438e-01 -1.095570474863052368e-01 3.101997077465057373e-01 -3.012129664421081543e-01 1.906975507736206055e-01 7.572886347770690918e-02
7.296551764011383057e-02 -2.369709461927413940e-01 -3.360362052917480469e-01 -3.618648946285247803e-01 -1.855178177356719971e-01 1.050395052880048752e-02 1.491285711526870728e-01 -2.012289613485336304e-01 -1.133772432804107666e-01 -3.059979714453220367e-02 2.510072290897369385e-01 1.125499531626701355e-01 7.788827270269393921e-02 -1.032464429736137390e-01 -7.724896818399429321e-02 -2.668351531028747559e-01 -2.512073218822479248e-01 -1.924658864736557007e-01 -1.717099547386169434e-01 5.359526723623275757e-03 7.995264977216720581e-02 8.425301313400268555e-02 -2.535955607891082764e-02 -9.497641026973724365e-02 4.990742076188325882e-03 -2.166835516691207886e-01 -2.585025429725646973e-01 -2.217261493206024170e-01 2.329047769308090210e-01 -6.392438709735870361e-02 1.980479508638381958e-01 -2.654188685119152069e-02
-2.126595377922058105e-01 -1.152806133031845093e-01 -2.987182736396789551e-01 -3.502970337867736816e-01 -8.931182324886322021e-03 1.513468921184539795e-01 2.732937335968017578e-01 -8.299503475427627563e-02 6.071212142705917358e-02 2.791309654712677002e-01 2.183716297149658203e-01 4.169470965862274170e-01 -2.517930604517459869e-02 -1.125935316085815430e-01 -3.444519359618425369e-03 -2.813896238803863525e-01 7.726388424634933472e-02 -2.955640479922294617e-02 -1.234945878386497498e-01 -1.451467126607894897e-01 1.865729838609695435e-01 4.087576642632484436e-02 -1.026675999164581299e-01 -1.930444501340389252e-02 -1.838198453187942505e-01 1.524653434753417969e-01 5.934784188866615295e-02 6.007041782140731812e-02 2.030793428421020508e-01 -2.321959286928176880e-02 1.808553338050842285e-01 1.172972843050956726e-02
-1.636039763689041138e-01 -1.796029061079025269e-01 -5.646917223930358887e-02 -1.841036975383758545e-01 2.248450219631195068e-01 2.912327647209167480e-03 2.871147729456424713e-02 -2.171077281236648560e-01 1.534420549869537354e-01 5.179651454091072083e-02 1.226065382361412048e-01 -6.097250804305076599e-02 -2.667308971285820007e-02 -1.908922754228115082e-02 2.322320453822612762e-02 7.083601504564285278e-02 1.405951827764511108e-01 3.859157115221023560e-02 3.667442826554179192e-03 2.304984629154205322e-02 2.184543162584304810e-01 -1.779021471738815308e-01 -2.437423765659332275e-01 4.523268342018127441e-01 -1.070689782500267029e-01 2.092412412166595459e-01 -1.213745623826980591e-01 -7.775994390249252319e-02 2.122657299041748047e-01 -4.078825190663337708e-02 5.096220374107360840e-01 7.821775227785110474e-02
-1.205154880881309509e-01 -5.831537023186683655e-02 -3.011145293712615967e-01 -8.859401941299438477e-02 -7.585079967975616455e-02 8.819043636322021484e-02 6.226931884884834290e-02 -1.094857007265090942e-01 -7.320477068424224854e-02 -3.457198143005371094e-01 -8.084729313850402832e-02 3.890105988830327988e-03 -1.433894485235214233e-01 3.435244411230087280e-02 2.493795007467269897e-02 -1.977492868900299072e-01 -4.425913468003273010e-02 -2.513842284679412842e-01 2.005170844495296478e-02 -1.301511675119400024e-01 2.479472011327743530e-01 -1.644991338253021240e-01 -3.992668688297271729e-01 1.769528388977050781e-01 -4.288851469755172729e-02 1.968020498752593994e-01 4.659424722194671631e-02 -3.114410340785980225e-01 -1.499430388212203979e-01 -1.976798027753829956e-01 1.757393777370452881e-01 -2.594637274742126465e-01
-1.661013811826705933e-01 3.265992924571037292e-02 -3.037609755992889404e-01 -3.111722171306610107e-01 3.709153272211551666e-03 2.740147113800048828e-01 8.021780848503112793e-02 -2.394419014453887939e-01 -4.575602710247039795e-02 -3.034537844359874725e-02 8.898171782493591309e-02 6.624215096235275269e-02 -1.679535955190658569e-01 -6.579029560089111328e-02 -1.941258609294891357e-01 -1.025347225368022919e-02 -7.433605194091796875e-02 5.582982674241065979e-03 -2.164876908063888550e-01 -2.698307931423187256e-01 4.774916470050811768e-01 -7.790608215145766735e-04 -1.396295130252838135e-01 1.705357730388641357e-01 -1.226524189114570618e-01 2.026122659444808960e-01 1.198641210794448853e-01 -6.110903806984424591e-03 -3.748622164130210876e-02 1.270121783018112183e-01 1.626655161380767822e-01 -2.035310566425323486e-01
1.678238958120346069e-01 -1.208622828125953674e-01 -2.331569641828536987e-01 -3.662852942943572998e-01 1.416704505681991577e-01 8.412837237119674683e-02 -6.073294579982757568e-02 -9.659326076507568359e-02 9.884580969810485840e-02 3.139212727546691895e-03 -2.458214759826660156e-02 1.486840844154357910e-01 2.169374376535415649e-02 2.325930595397949219e-01 -2.315968275070190430e-01 -2.116186320781707764e-01 1.699949242174625397e-02 -7.618436217308044434e-02 2.309621311724185944e-02 3.675435483455657959e-01 1.440509259700775146e-01 -2.647342346608638763e-02 -4.152167737483978271e-01 8.575729280710220337e-02 6.059375405311584473e-02 2.217724323272705078e-01 4.847912117838859558e-02 -1.399894058704376221e-01 3.249010741710662842e-01 -2.798528224229812622e-02 8.515643328428268433e-02 -1.083025261759757996e-01
4.783523082733154297e-02 2.405250072479248047e-02 -2.142292410135269165e-01 -5.488874316215515137e-01 -2.337520718574523926e-01 1.425161361694335938e-01 1.075949817895889282e-01 -1.797685213387012482e-02 -6.763538718223571777e-02 -2.271219901740550995e-02 3.422110155224800110e-02 3.326164782047271729e-01 -5.918912589550018311e-02 -3.758672475814819336e-01 3.541361913084983826e-02 8.843455463647842407e-02 1.090177893638610840e-01 -7.705933600664138794e-02 5.069022066891193390e-03 2.190224826335906982e-01 3.189852833747863770e-01 -5.513943731784820557e-02 -8.250454068183898926e-02 6.541680544614791870e-02 3.285201266407966614e-02 -1.102076694369316101e-01 5.458587408065795898e-02 -1.913141310214996338e-01 2.077244967222213745e-01 -9.488635510206222534e-02 6.581899523735046387e-02 -3.705088794231414795e-02
3.490713611245155334e-02 -6.991314142942428589e-02 -1.327444761991500854e-01 -1.989660263061523438e-01 2.612308263778686523e-01 -1.648322492837905884e-01 9.756931662559509277e-02 -2.352203875780105591e-01 -8.378513902425765991e-02 1.815244406461715698e-01 -1.434899717569351196e-01 2.387971803545951843e-02 -3.212495744228363037e-01 -4.652792122215032578e-03 -1.175833269953727722e-01 6.095831282436847687e-03 -1.527351737022399902e-01 -2.402424812316894531e-01 1.094976067543029785e-01 -1.906109601259231567e-01 3.184665441513061523e-01 -7.504808902740478516e-02 -1.595671474933624268e-01 3.548892736434936523e-01 1.331408470869064331e-01 2.731142044067382812e-01 -2.633077790960669518e-03 -5.123097077012062073e-02 2.943917922675609589e-02 -4.663844034075737000e-02 3.257678747177124023e-01 7.915297150611877441e-02
7.912019267678260803e-03 -1.942788362503051758e-01 -8.600375801324844360e-02 -3.928991854190826416e-01 -1.978235095739364624e-01 -1.324994862079620361e-01 -1.127924993634223938e-01 8.835207670927047729e-02 -1.511041820049285889e-01 -6.328464951366186142e-03 3.367964327335357666e-01 1.631239950656890869e-01 7.304741442203521729e-02 1.700451076030731201e-01 -2.866444289684295654e-01 1.733803749084472656e-01 -2.781158126890659332e-02 -1.841242313385009766e-01 -2.177705019712448120e-01 -2.404144853353500366e-01 -2.767101228237152100e-01 -3.845501318573951721e-02 -1.954895704984664917e-01 1.314425617456436157e-01 1.105134859681129456e-01 -9.608100354671478271e-02 1.321727037429809570e-01 -1.001750901341438293e-01 1.091222465038299561e-01 -4.133515805006027222e-02 1.859129667282104492e-01 -2.079638689756393433e-01
-2.149620205163955688e-01 -3.024036884307861328e-01 -1.859694272279739380e-01 -1.776060163974761963e-01 4.862742498517036438e-02 -4.488411545753479004e-02 -2.439065836369991302e-02 -1.145108137279748917e-03 3.873835876584053040e-02 -1.357096731662750244e-01 2.873856723308563232e-01 1.260436177253723145e-01 -3.884722664952278137e-02 -4.273753985762596130e-02 -2.099134624004364014e-01 5.071140453219413757e-02 2.065176144242286682e-02 -3.096449375152587891e-01 -9.779942035675048828e-02 -4.489118158817291260e-01 3.831109404563903809e-02 -1.912080943584442139e-01 1.464940160512924194e-01 6.923565641045570374e-03 1.847854852676391602e-01 -8.868682198226451874e-03 -1.796101778745651245e-01 -2.062281966209411621e-01 2.364382892847061157e-01 -1.434491127729415894e-01 9.012007713317871094e-02 2.496538013219833374e-01
1.480105966329574585e-01 -5.700971186161041260e-02 -6.914985924959182739e-02 -2.294708788394927979e-01 2.717757225036621094e-02 7.469009608030319214e-02 2.535347342491149902e-01 -2.646213211119174957e-02 -2.101144045591354370e-01 -6.307752430438995361e-02 3.417812660336494446e-02 1.310176700353622437e-01 2.202321588993072510e-01 3.578198850154876709e-01 -3.529290258884429932e-01 -3.842996433377265930e-02 -3.798751160502433777e-02 -1.282743066549301147e-01 9.627270698547363281e-02 -2.586179375648498535e-01 2.444174736738204956e-01 -1.072000116109848022e-01 -2.407317757606506348e-01 7.014453411102294922e-02 2.557433843612670898e-01 -6.125111132860183716e-02 -4.495054483413696289e-02 -3.662541210651397705e-01 -2.260490320622920990e-02 2.787766605615615845e-02 2.019754797220230103e-01 -3.897811844944953918e-02
3.851842507719993591e-02 2.030695825815200806e-01 -8.641186356544494629e-02 -2.288018465042114258e-01 -6.442169658839702606e-03 1.761154979467391968e-01 8.679293096065521240e-02 -1.101832762360572815e-01 1.290300935506820679e-01 -7.180850207805633545e-02 2.953020483255386353e-02 4.559821635484695435e-02 1.381685025990009308e-03 -8.801950514316558838e-02 -4.963870719075202942e-02 -1.928721815347671509e-01 1.476082652807235718e-01 -1.439051479101181030e-01 4.732388630509376526e-02 9.288989752531051636e-02 5.368519425392150879e-01 -9.549716114997863770e-02 -4.137783348560333252e-01 7.415016740560531616e-02 -7.505951076745986938e-02 -7.362611591815948486e-02 7.732743024826049805e-02 -3.540874123573303223e-01 1.996835172176361084e-01 9.557394683361053467e-02 1.685677468776702881e-01 1.652886569499969482e-01
6.266669183969497681e-02 -3.021004144102334976e-03 -1.163379848003387451e-01 -2.174433618783950806e-01 -1.282453536987304688e-01 2.496767491102218628e-01 -7.653561234474182129e-02 1.434329152107238770e-01 1.122859772294759750e-02 1.137364804744720459e-01 1.676605343818664551e-01 5.863926187157630920e-02 -1.126713603734970093e-01 -2.113034278154373169e-01 7.289209216833114624e-02 -1.488363891839981079e-01 -6.655129045248031616e-02 -1.553820371627807617e-01 1.435391791164875031e-02 -3.076374530792236328e-01 2.893682122230529785e-01 -2.190658152103424072e-01 -2.537018060684204102e-01 2.733636796474456787e-01 -1.651440262794494629e-01 1.658779233694076538e-01 -1.147566810250282288e-01 -7.306165248155593872e-02 1.368845999240875244e-01 2.449021339416503906e-01 3.202208280563354492e-01 -2.276505529880523682e-01
4.045438021421432495e-02 -2.589303255081176758e-01 -2.341562658548355103e-01 -2.098141312599182129e-01 1.584153324365615845e-01 -3.007259219884872437e-02 2.189493626356124878e-01 1.700444519519805908e-01 2.212692797183990479e-01 2.667552605271339417e-02 2.727679610252380371e-01 -1.064494624733924866e-01 -2.147727645933628082e-02 -1.054596826434135437e-01 -5.272690206766128540e-02 -1.542251706123352051e-01 3.288070857524871826e-02 -1.694126129150390625e-01 1.769849956035614014e-01 -3.417571187019348145e-01 -2.545914947986602783e-01 -1.894991844892501831e-01 -1.058218628168106079e-01 9.575878828763961792e-02 1.526588201522827148e-02 1.586886048316955566e-01 1.037104651331901550e-01 -3.133973181247711182e-01 2.997333109378814697e-01 -1.291244179010391235e-01 8.356149494647979736e-02 -9.579560905694961548e-02
-2.850877046585083008e-01 -3.592333495616912842e-01 -4.324176348745822906e-03 -3.673096597194671631e-01 2.784932851791381836e-01 1.747379899024963379e-01 3.238950073719024658e-01 7.112274318933486938e-02 -4.581566900014877319e-03 1.643031537532806396e-01 1.483677234500646591e-02 -4.002932086586952209e-02 4.084483534097671509e-02 9.893868863582611084e-02 -2.926207520067691803e-02 -7.695852965116500854e-02 2.235074788331985474e-01 -3.969376534223556519e-02 -7.388459891080856323e-02 -2.400540746748447418e-02 1.212765872478485107e-01 3.156882151961326599e-02 -8.493000268936157227e-02 1.863610371947288513e-02 1.930161118507385254e-01 -1.535811088979244232e-02 -5.318662896752357483e-02 -1.448463052511215210e-01 2.481109350919723511e-01 -2.763500809669494629e-01 2.544508576393127441e-01 -2.116657793521881104e-01
8.311178535223007202e-02 -1.167813166975975037e-01 -1.521962136030197144e-01 -1.563528031110763550e-01 1.575688570737838745e-01 -1.126204058527946472e-01 1.176396459341049194e-01 -1.268826574087142944e-01 1.033621057868003845e-01 -5.821418762207031250e-02 6.806159019470214844e-02 8.344505727291107178e-02 -4.345304071903228760e-01 2.437009662389755249e-01 -5.931579321622848511e-02 -3.092639744281768799e-01 1.619774103164672852e-01 -4.009984731674194336e-01 -1.597895622253417969e-01 -8.800729364156723022e-02 7.757098972797393799e-02 -4.235546290874481201e-02 2.822672724723815918e-01 2.008734792470932007e-01 1.682283282279968262e-01 3.057999163866043091e-02 1.244128495454788208e-01 -5.900718271732330322e-02 -1.198185142129659653e-02 -2.522720098495483398e-01 1.760593950748443604e-01 1.513724029064178467e-02
5.647717416286468506e-02 -1.114918291568756104e-01 -2.376800626516342163e-01 -2.176097333431243896e-01 -1.662000864744186401e-01 2.453043311834335327e-01 1.420557498931884766e-01 -1.182324485853314400e-03 -1.681486703455448151e-02 -1.880954802036285400e-01 -2.715319395065307617e-01 1.064370200037956238e-01 -1.952393352985382080e-01 -2.229562401771545410e-01 -8.793366700410842896e-02 -2.258564978837966919e-01 5.669034644961357117e-02 -2.943334579467773438e-01 -1.412405669689178467e-01 2.389549091458320618e-02 1.999250799417495728e-01 8.791157975792884827e-03 7.064395584166049957e-03 4.108566641807556152e-01 -1.766276061534881592e-01 -9.690646082162857056e-02 1.237738505005836487e-01 -1.725010424852371216e-01 2.101875394582748413e-01 -1.610853374004364014e-01 1.736498624086380005e-01 -7.149897050112485886e-03
-2.296726554632186890e-01 -3.421384692192077637e-01 -2.718471586704254150e-01 -1.477866619825363159e-01 -7.120442390441894531e-02 -1.351780146360397339e-01 7.330538332462310791e-02 6.453402340412139893e-02 6.153212860226631165e-03 2.629848122596740723e-01 5.365644022822380066e-02 1.912083327770233154e-01 7.602119352668523788e-03 2.768602035939693451e-02 -2.072826474905014038e-01 1.281279474496841431e-01 2.114753425121307373e-01 -1.876517534255981445e-01 -4.031776264309883118e-02 -2.114733308553695679e-01 -1.545119732618331909e-01 -3.238386213779449463e-01 -9.221931546926498413e-02 1.414086669683456421e-01 1.252405643463134766e-01 -7.291483879089355469e-02 5.190413445234298706e-02 -2.533346712589263916e-01 3.501095473766326904e-01 -1.879173964262008667e-01 1.281866338104009628e-02 5.715577676892280579e-02
6.277843564748764038e-02 -1.050521433353424072e-01 -2.357282638549804688e-01 -3.001459538936614990e-01 -2.312052547931671143e-01 1.213977262377738953e-01 1.303745508193969727e-01 -2.346640378236770630e-01 7.275220006704330444e-02 5.631659924983978271e-02 1.856496743857860565e-02 2.676328718662261963e-01 -8.225697278976440430e-02 1.568132638931274414e-01 2.782755792140960693e-01 1.192202717065811157e-01 -6.810732930898666382e-02 -3.755258321762084961e-01 -4.816259071230888367e-02 -2.234573960304260254e-01 1.226636469364166260e-01 1.943017989397048950e-01 -2.927034199237823486e-01 -4.108652472496032715e-02 -9.604559093713760376e-02 -1.572642922401428223e-01 -9.044130146503448486e-02 -2.983906865119934082e-01 1.386564522981643677e-01 -7.677936553955078125e-02 3.555366024374961853e-02 -5.787326954305171967e-03
-1.002558916807174683e-01 -8.813990652561187744e-02 -1.776892319321632385e-02 -3.452870547771453857e-01 1.829840242862701416e-01 5.101702734827995300e-02 7.436154410243034363e-04 2.174981534481048584e-01 2.991343438625335693e-01 -4.877703636884689331e-02 1.874629706144332886e-01 -6.786207109689712524e-02 -2.676735520362854004e-01 8.396640419960021973e-02 6.348770856857299805e-02 -1.333498805761337280e-01 1.202017292380332947e-01 -3.980643302202224731e-02 6.949649006128311157e-02 -1.066784486174583435e-01 9.331889450550079346e-02 -3.452222049236297607e-02 -1.520516723394393921e-01 3.643616437911987305e-01 3.760338574647903442e-02 -2.390017546713352203e-02 1.699772775173187256e-01 -1.453108787536621094e-01 -1.267415285110473633e-01 -2.583034038543701172e-01 4.481068253517150879e-01 -1.163177117705345154e-01
-1.063074693083763123e-01 2.353892922401428223e-01 -1.458071917295455933e-01 -2.354279458522796631e-01 -2.802861034870147705e-01 3.548264801502227783e-01 2.087868005037307739e-01 -4.598759487271308899e-02 -1.438413709402084351e-01 1.001960039138793945e-01 5.775512009859085083e-02 6.180921941995620728e-02 -1.271200180053710938e-01 8.883649855852127075e-02 -2.236072160303592682e-02 -1.493103355169296265e-01 -3.650130704045295715e-02 -1.679273396730422974e-01 -1.627100110054016113e-01 -2.459427416324615479e-01 4.162091314792633057e-01 -1.466735918074846268e-02 -8.473512530326843262e-02 1.370035707950592041e-01 -7.470600306987762451e-02 -1.567637622356414795e-01 9.474011510610580444e-02 -2.835159301757812500e-01 1.172116771340370178e-01 3.664113953709602356e-02 2.635838985443115234e-01 4.177660495042800903e-02
-1.320111155509948730e-01 4.621490091085433960e-02 -1.271458119153976440e-01 9.299796074628829956e-02 -1.305274367332458496e-01 1.362057626247406006e-01 1.316053271293640137e-01 6.356040388345718384e-02 -8.347782492637634277e-02 -8.802467584609985352e-02 -9.024973958730697632e-03 6.100365892052650452e-02 -3.659538626670837402e-01 9.298518300056457520e-03 -9.528019279241561890e-02 -1.709742248058319092e-01 -1.912551224231719971e-01 -1.591341346502304077e-01 -1.630202233791351318e-01 -3.104687631130218506e-01 2.285731732845306396e-01 -1.157382279634475708e-01 -3.347309231758117676e-01 3.611830174922943115e-01 -1.257413476705551147e-01 7.786241173744201660e-02 1.159776598215103149e-01 -1.501421183347702026e-01 7.757934927940368652e-02 -2.663659155368804932e-01 1.194827407598495483e-01 -2.563479840755462646e-01
-4.538072273135185242e-03 -7.806690782308578491e-02 -1.576150208711624146e-01 -3.579196035861968994e-01 -1.493179891258478165e-02 3.244177103042602539e-01 -1.232714578509330750e-02 -2.239619195461273193e-01 -3.413503468036651611e-01 7.541926205158233643e-02 -2.646716833114624023e-01 -8.320450037717819214e-02 -1.979717910289764404e-01 -1.412387043237686157e-01 -5.282510071992874146e-02 -2.248549759387969971e-01 8.235460519790649414e-02 6.703746039420366287e-03 -5.953926965594291687e-02 -7.463011890649795532e-02 2.830233871936798096e-01 -1.099246647208929062e-02 -3.244975507259368896e-01 2.040771991014480591e-01 -4.658176004886627197e-02 -3.414658457040786743e-02 -1.047150120139122009e-01 -2.071633040904998779e-01 2.364248633384704590e-01 -2.839299105107784271e-02 8.329110592603683472e-02 -9.753345698118209839e-02
-1.307415962219238281e-01 5.342772603034973145e-02 -5.458898469805717468e-02 -4.206068515777587891e-01 -2.903040349483489990e-01 3.189276754856109619e-01 5.104508250951766968e-02 8.010217547416687012e-02 5.368818342685699463e-02 -1.517874449491500854e-01 2.368782758712768555e-01 -9.974911808967590332e-02 3.002902120351791382e-02 -8.569042198359966278e-03 -3.495931252837181091e-02 -1.288259327411651611e-01 7.142112590372562408e-04 -2.408087849617004395e-01 6.766588240861892700e-02 -2.211890220642089844e-01 2.092052698135375977e-01 -9.149154275655746460e-02 -1.221293658018112183e-01 3.131630718708038330e-01 -1.855396777391433716e-01 1.433587968349456787e-01 2.690266966819763184e-01 -1.067959815263748169e-01 1.022554188966751099e-01 3.721791133284568787e-02 1.831918060779571533e-01 -1.832961887121200562e-01
5.720640067011117935e-03 2.491400018334388733e-02 -9.259036928415298462e-02 -1.367229819297790527e-01 -2.628255486488342285e-01 2.716489322483539581e-02 1.986182034015655518e-01 -3.148692846298217773e-02 1.016813516616821289e-01 1.582473218441009521e-01 1.271903365850448608e-01 1.450043022632598877e-01 -2.066003680229187012e-01 1.976538598537445068e-01 -1.581804901361465454e-01 1.958491802215576172e-01 -6.044127978384494781e-03 -4.779503345489501953e-01 -2.580628991127014160e-01 -2.397868484258651733e-01 2.004781365394592285e-01 1.080970689654350281e-01 1.780818253755569458e-01 1.988618671894073486e-01 9.163167327642440796e-02 4.482195712625980377e-03 -1.601531356573104858e-01 -2.786921560764312744e-01 -6.683098524808883667e-02 -1.708237230777740479e-01 -3.728795796632766724e-03 -1.516976356506347656e-01
-9.220521152019500732e-02 -9.948278218507766724e-02 -2.709776461124420166e-01 -1.914930194616317749e-01 2.784228138625621796e-02 -2.300398945808410645e-01 4.117555543780326843e-02 -1.455658525228500366e-01 -4.772494360804557800e-02 1.723541915416717529e-01 3.243994116783142090e-01 -1.412195414304733276e-01 3.778631240129470825e-02 -1.707823425531387329e-01 2.775124646723270416e-02 -3.666062057018280029e-01 3.473553657531738281e-01 -1.016828790307044983e-01 8.600586093962192535e-03 -3.642411231994628906e-01 8.818203955888748169e-02 -9.246273338794708252e-02 -8.339912747032940388e-04 1.676601022481918335e-01 -6.891680508852005005e-02 -1.997313648462295532e-01 -1.356448680162429810e-01 -7.023240625858306885e-02 2.950748205184936523e-01 -9.998643770813941956e-03 9.312605857849121094e-02 2.410227432847023010e-03
8.094712346792221069e-02 -1.116313263773918152e-01 -4.051385521888732910e-01 -3.467464447021484375e-01 6.762514263391494751e-02 -9.763798862695693970e-02 -8.800921961665153503e-03 -5.050669610500335693e-02 -9.618541598320007324e-02 -8.017083257436752319e-02 2.183434963226318359e-01 -1.091768071055412292e-01 -5.157837271690368652e-02 1.486349850893020630e-01 -8.166014216840267181e-03 -1.195788234472274780e-01 1.177603080868721008e-01 -1.131989210844039917e-01 -1.693213172256946564e-02 -1.632277071475982666e-01 3.274380862712860107e-01 -1.326322834938764572e-02 -7.194841746240854263e-03 -4.878861084580421448e-02 1.144922222010791302e-03 -2.280620187520980835e-01 1.911875009536743164e-01 -3.610650449991226196e-02 5.098544955253601074e-01 -1.911356598138809204e-01 4.142450168728828430e-02 -1.182554140686988831e-01
-2.128202840685844421e-02 1.340351998805999756e-02 -2.637116312980651855e-01 -3.618581295013427734e-01 -1.586274057626724243e-01 2.570718824863433838e-01 6.870850175619125366e-02 -2.753700017929077148e-01 4.396308213472366333e-02 2.104987390339374542e-02 7.754306774586439133e-03 3.518828749656677246e-01 2.089678123593330383e-02 -1.916796527802944183e-02 -4.443642497062683105e-02 -2.039650827646255493e-01 -7.766364607959985733e-03 -1.139176562428474426e-01 -2.165417969226837158e-01 2.368201017379760742e-01 2.920234501361846924e-01 1.061870828270912170e-01 -1.897451579570770264e-01 3.136042058467864990e-01 1.041131094098091125e-01 -5.073551833629608154e-02 -1.560345441102981567e-01 -4.943504929542541504e-02 1.781481057405471802e-01 -1.689625717699527740e-02 -2.973462827503681183e-02 1.908400356769561768e-01
-2.522113919258117676e-02 -2.937129139900207520e-01 -1.301527470350265503e-01 -2.239371240139007568e-01 1.841266602277755737e-01 2.005004584789276123e-01 -8.467402309179306030e-03 2.556395232677459717e-01 1.046862676739692688e-01 -2.988812923431396484e-01 1.414109617471694946e-01 1.885515302419662476e-01 -2.218560725450515747e-01 -1.213117782026529312e-02 -2.153297215700149536e-01 -9.894784539937973022e-02 8.700577169656753540e-02 -6.371154636144638062e-02 -6.882432848215103149e-02 -2.645870298147201538e-02 1.895143091678619385e-01 2.378365844488143921e-01 -1.206798199564218521e-02 1.353947371244430542e-01 1.350766271352767944e-01 7.313081622123718262e-02 -3.324966132640838623e-02 -3.508348464965820312e-01 -1.475498676300048828e-01 -2.137160450220108032e-01 3.190231621265411377e-01 -9.422262199223041534e-03
-1.115932613611221313e-01 -3.367079049348831177e-02 -9.947875142097473145e-02 -3.621051311492919922e-01 7.607936859130859375e-02 1.156760901212692261e-01 9.720963984727859497e-02 -5.941390246152877808e-02 -1.447955518960952759e-01 1.376395225524902344e-01 2.918329462409019470e-02 2.806944549083709717e-01 -2.751444280147552490e-01 -1.095817685127258301e-01 8.819066733121871948e-02 1.819936335086822510e-01 -1.202744767069816589e-01 -2.789674997329711914e-01 1.205760315060615540e-01 9.258423000574111938e-03 2.063148021697998047e-01 -6.551825255155563354e-02 -1.755670607089996338e-01 3.714536130428314209e-01 -4.095076024532318115e-02 1.434301435947418213e-01 -1.715611517429351807e-01 -5.078108608722686768e-02 -1.791128218173980713e-01 2.529906630516052246e-01 2.541106343269348145e-01 -1.661108434200286865e-01
-1.353164464235305786e-01 -2.126161307096481323e-01 -2.447769641876220703e-01 -2.104324400424957275e-01 1.922057121992111206e-01 1.797450035810470581e-01 2.295324355363845825e-01 1.921657845377922058e-02 -7.807720452547073364e-02 -8.720772713422775269e-02 1.668663918972015381e-01 2.626728415489196777e-01 1.815321892499923706e-01 -4.315035790205001831e-02 -1.505696773529052734e-01 2.121947705745697021e-01 -4.113136604428291321e-02 -1.167174801230430603e-01 6.213127076625823975e-02 -1.922807991504669189e-01 2.549329400062561035e-01 3.191073238849639893e-01 -2.300142645835876465e-01 6.399571150541305542e-02 8.587457239627838135e-02 1.884922236204147339e-01 -8.097545057535171509e-02 -4.883379489183425903e-02 2.363069951534271240e-01 -2.691125869750976562e-01 -1.906038522720336914e-01 2.273813448846340179e-02
-8.495402336120605469e-02 -1.915847361087799072e-01 -2.289518341422080994e-02 -3.680674731731414795e-01 -2.036423794925212860e-02 -3.222874924540519714e-02 1.368830502033233643e-01 5.135720595717430115e-02 -1.088814437389373779e-01 -1.401577889919281006e-02 4.219616651535034180e-01 1.206484213471412659e-01 8.686325699090957642e-02 2.728783786296844482e-01 -4.370079338550567627e-01 9.474075585603713989e-02 -1.668723523616790771e-01 -5.697443708777427673e-02 3.235366567969322205e-02 -1.108133196830749512e-01 -1.368749793618917465e-02 -2.264619171619415283e-01 -2.668970823287963867e-01 5.462600290775299072e-02 1.747333556413650513e-01 3.961043804883956909e-02 1.121669188141822815e-01 -1.074467599391937256e-01 1.594893783330917358e-01 -2.410287261009216309e-01 2.449181675910949707e-02 1.286994758993387222e-02
1.906336098909378052e-01 -5.683943629264831543e-03 -3.791682124137878418e-01 -2.650295495986938477e-01 1.202501431107521057e-01 -8.446027338504791260e-02 -1.757126003503799438e-01 -6.621206551790237427e-02 2.214460074901580811e-02 3.092863559722900391e-01 8.211047947406768799e-02 1.033207252621650696e-01 -3.728974163532257080e-01 4.463246092200279236e-02 -2.526155114173889160e-01 5.255863443017005920e-02 -1.159184649586677551e-01 8.806305378675460815e-02 -4.911362752318382263e-02 -1.382406055927276611e-01 3.312931954860687256e-01 -1.408296227455139160e-01 -2.069354057312011719e-01 4.875269159674644470e-02 1.439212709665298462e-01 8.517959713935852051e-02 1.023021861910820007e-01 -1.249073967337608337e-01 4.815771710127592087e-03 -1.441195905208587646e-01 2.596995234489440918e-01 1.086349189281463623e-01
-4.291933029890060425e-02 -2.824989259243011475e-01 -8.863952010869979858e-02 -1.015621349215507507e-01 1.803655028343200684e-01 2.439876794815063477e-01 1.554233729839324951e-01 -4.601581394672393799e-02 -1.484410017728805542e-01 -2.003232389688491821e-01 -1.923326402902603149e-01 1.537081003189086914e-01 -1.141465678811073303e-01 -1.606265008449554443e-01 -1.340203881263732910e-01 -3.252717852592468262e-01 1.180616915225982666e-01 -2.918409705162048340e-01 1.287238299846649170e-01 -8.802752941846847534e-02 1.274977624416351318e-01 -1.180134154856204987e-02 -4.199644625186920166e-01 2.578786611557006836e-01 -4.760987684130668640e-02 5.944082885980606079e-02 -1.996927149593830109e-02 -5.992146581411361694e-02 3.914875537157058716e-02 -7.624571770429611206e-02 1.340142041444778442e-01 -2.804981470108032227e-01
2.427469193935394287e-01 1.721639782190322876e-01 -2.163277119398117065e-01 -1.978903561830520630e-01 -1.426464319229125977e-01 1.445481628179550171e-01 2.265426218509674072e-01 -5.487555637955665588e-02 -2.074548229575157166e-02 1.685903072357177734e-01 1.226187497377395630e-01 2.687443196773529053e-01 -7.927994430065155029e-02 1.284167915582656860e-01 1.610650420188903809e-01 1.596264541149139404e-01 1.566447466611862183e-01 -3.242904245853424072e-01 -1.110628899186849594e-02 -3.253299891948699951e-01 -1.449104491621255875e-02 2.492488026618957520e-01 7.024914026260375977e-02 2.852070629596710205e-01 -7.319379597902297974e-02 -1.109648272395133972e-01 -5.914592742919921875e-02 -2.722716927528381348e-01 3.526915609836578369e-02 -5.003033578395843506e-02 5.572744458913803101e-02 -2.305614203214645386e-01
-2.445697635412216187e-01 -9.110905230045318604e-02 -1.665572971105575562e-01 -4.014760255813598633e-01 -1.783156841993331909e-01 2.487787455320358276e-01 -5.346493795514106750e-02 -7.332843542098999023e-02 7.112628221511840820e-02 -1.951805502176284790e-02 2.505502402782440186e-01 3.020577877759933472e-02 -2.689034305512905121e-02 1.954606920480728149e-02 -1.913895457983016968e-01 -2.488192915916442871e-01 3.225107491016387939e-02 -1.170816123485565186e-01 -1.982821673154830933e-01 -2.925321757793426514e-01 2.907524108886718750e-01 -7.346708327531814575e-02 -1.376754641532897949e-01 1.161155849695205688e-01 -5.268479511141777039e-02 2.249978780746459961e-01 2.488860338926315308e-01 4.632619768381118774e-02 3.554834052920341492e-02 7.803083956241607666e-02 1.911964565515518188e-01 -2.210297733545303345e-01
-1.103477030992507935e-01 -9.821815043687820435e-02 -2.843902111053466797e-01 -9.083467721939086914e-02 2.659786045551300049e-01 -3.164801001548767090e-02 -9.289432317018508911e-02 -1.044298112392425537e-01 8.191993832588195801e-02 -3.758035227656364441e-02 -1.010751873254776001e-01 2.098388820886611938e-01 -1.179447770118713379e-01 -1.699856072664260864e-01 -2.809946238994598389e-01 -2.045648396015167236e-01 4.598182067275047302e-02 -3.385200798511505127e-01 1.506708711385726929e-01 -4.543561115860939026e-02 1.302055567502975464e-01 3.324500620365142822e-01 -4.023427963256835938e-01 1.229988113045692444e-01 7.366558164358139038e-02 -4.635313153266906738e-02 -4.982094094157218933e-02 9.450580924749374390e-02 8.462668396532535553e-03 -1.684215366840362549e-01 1.851770877838134766e-01 -2.100149840116500854e-01
1.144223511219024658e-01 -1.007813438773155212e-01 -6.226538121700286865e-02 -5.013223886489868164e-01 -5.032207816839218140e-02 -3.264357894659042358e-02 -1.755241304636001587e-01 1.846475005149841309e-01 5.538374558091163635e-02 -1.604465693235397339e-01 3.898535370826721191e-01 -4.170994833111763000e-02 5.407207459211349487e-02 5.051450803875923157e-02 -1.479473114013671875e-01 -9.094218909740447998e-02 -4.965061694383621216e-02 -3.062462210655212402e-01 -1.996548473834991455e-01 -6.056496128439903259e-02 -1.088081970810890198e-01 -3.571089357137680054e-02 -8.462936431169509888e-02 3.255741000175476074e-01 -3.892120905220508575e-03 -9.605742245912551880e-02 -5.989670753479003906e-02 -3.110375106334686279e-01 -4.530863091349601746e-02 1.245638877153396606e-01 2.334235236048698425e-03 -2.041369825601577759e-01
1.033029984682798386e-02 -1.123533546924591064e-01 -3.662470281124114990e-01 -3.502867370843887329e-02 9.139110334217548370e-03 -1.970758885145187378e-01 2.065005600452423096e-01 -7.690318673849105835e-02 1.204386427998542786e-01 3.738905116915702820e-02 2.898560166358947754e-01 2.473755627870559692e-01 -1.832540184259414673e-01 1.104457825422286987e-01 -2.071335762739181519e-01 2.174335420131683350e-01 3.868901729583740234e-01 -2.771920859813690186e-01 5.458617582917213440e-02 6.508620083332061768e-02 1.380642876029014587e-02 -1.599614024162292480e-01 -1.073494553565979004e-01 2.530305683612823486e-01 8.404676616191864014e-02 1.291460543870925903e-02 -1.260432898998260498e-01 -2.435831725597381592e-01 1.102056056261062622e-01 8.756805956363677979e-02 1.716053634881973267e-01 2.401009388267993927e-02
-4.235854372382164001e-02 -1.585159078240394592e-02 -3.514335155487060547e-01 -1.743143349885940552e-01 1.112646684050559998e-01 2.598292529582977295e-01 -4.719892740249633789e-01 -1.373246461153030396e-01 -1.892203688621520996e-01 1.077421680092811584e-01 9.011065214872360229e-02 4.356069955974817276e-03 -6.191571708768606186e-03 -8.181139826774597168e-03 -2.567776441574096680e-01 -2.089900821447372437e-01 -2.010677903890609741e-01 -1.079886108636856079e-01 -2.881893217563629150e-01 -1.297150552272796631e-01 1.810215115547180176e-01 7.099466770887374878e-02 -2.343792468309402466e-01 7.049360126256942749e-02 -6.139092147350311279e-02 8.691938966512680054e-02 1.786166727542877197e-01 -1.203591600060462952e-01 1.243891119956970215e-01 1.751039735972881317e-02 1.114907413721084595e-01 -1.471990346908569336e-01
-2.264898084104061127e-02 -1.086901351809501648e-01 -2.692134082317352295e-01 -1.871532648801803589e-01 -1.341921985149383545e-01 -1.334917098283767700e-01 3.297527730464935303e-01 1.514061987400054932e-01 7.799290865659713745e-02 2.036077715456485748e-02 2.360109388828277588e-01 3.743153065443038940e-02 3.894165903329849243e-02 -1.530270278453826904e-01 -1.534354537725448608e-01 1.100272387266159058e-01 5.291358008980751038e-02 -3.785581290721893311e-01 -3.039843440055847168e-01 1.863726377487182617e-01 2.822270393371582031e-01 1.803974248468875885e-02 -1.470335875637829304e-03 7.881123572587966919e-02 8.403183519840240479e-02 1.539401859045028687e-01 6.605185568332672119e-02 -1.827033311128616333e-01 1.998555064201354980e-01 -2.472944855690002441e-01 2.315652966499328613e-01 -7.642780989408493042e-02
1.719511896371841431e-01 -7.030700147151947021e-02 -4.496086835861206055e-01 -2.343327999114990234e-01 -3.265907755121588707e-03 2.792318165302276611e-02 -8.944500237703323364e-02 2.006045728921890259e-02 -6.357154250144958496e-02 -8.971749246120452881e-02 1.838319897651672363e-01 -1.873346269130706787e-01 5.090718716382980347e-02 -6.905464082956314087e-02 -1.257769763469696045e-01 1.101243570446968079e-01 -1.901114732027053833e-01 -3.842463493347167969e-01 -2.265222743153572083e-02 -3.748987987637519836e-02 2.670052349567413330e-01 -3.273250907659530640e-02 1.258347630500793457e-01 1.579890698194503784e-01 1.469019353389739990e-01 -1.399766057729721069e-01 -1.089177206158638000e-01 1.347368862479925156e-02 4.002821445465087891e-01 -2.001265734434127808e-01 1.744142323732376099e-01 1.307377591729164124e-02
1.375052779912948608e-01 -8.980949968099594116e-02 -3.317705690860748291e-01 -2.354609519243240356e-01 1.396839916706085205e-01 -1.452586352825164795e-01 1.087596267461776733e-01 1.761678904294967651e-01 2.601792477071285248e-02 -1.745127886533737183e-01 1.425842046737670898e-01 -8.420584350824356079e-02 4.930291324853897095e-02 1.307278871536254883e-01 3.905972093343734741e-02 -1.538283191621303558e-02 -2.627616524696350098e-01 -2.814429104328155518e-01 -7.037220895290374756e-02 -1.384741961956024170e-01 1.869688779115676880e-01 -2.276120632886886597e-01 1.364937704056501389e-02 1.869173943996429443e-01 1.272263526916503906e-01 7.373205386102199554e-03 1.944789779372513294e-03 -2.622078061103820801e-01 3.170546889305114746e-01 -2.612502872943878174e-01 3.082481026649475098e-01 -3.379809111356735229e-02
1.782650477252900600e-03 -1.289053857326507568e-01 -1.783996447920799255e-02 -4.551237449049949646e-02 3.358139395713806152e-01 -1.723519861698150635e-01 -1.392855215817689896e-02 -1.814896464347839355e-01 3.318297863006591797e-02 2.145785838365554810e-01 -2.789448015391826630e-02 -1.213032472878694534e-02 -1.078391540795564651e-02 -1.757679134607315063e-01 -2.531685233116149902e-01 1.857595890760421753e-02 -3.137822821736335754e-02 -2.039659023284912109e-01 -1.506250444799661636e-02 -1.644416302442550659e-01 2.061112821102142334e-01 -1.540073752403259277e-01 -1.949526220560073853e-01 4.576162695884704590e-01 1.188612058758735657e-01 1.892158836126327515e-01 8.040975034236907959e-02 -1.157463341951370239e-01 2.170203030109405518e-01 -1.505326926708221436e-01 3.449384868144989014e-01 1.409023404121398926e-01
-1.160185411572456360e-01 -2.556358277797698975e-01 -1.265932619571685791e-01 -2.022035419940948486e-01 1.471723616123199463e-01 -5.096435174345970154e-02 2.905528247356414795e-01 -7.131874095648527145e-03 1.073779314756393433e-01 -2.143773622810840607e-02 7.492984086275100708e-02 1.932951062917709351e-02 1.175369471311569214e-01 1.009518504142761230e-01 -1.862880438566207886e-01 -9.358539432287216187e-02 -3.299338743090629578e-02 -6.082713603973388672e-02 -1.692906171083450317e-01 2.975873649120330811e-01 -1.022983901202678680e-02 2.919860184192657471e-01 -3.419450521469116211e-01 2.934118211269378662e-01 1.682579219341278076e-01 -8.817885816097259521e-02 9.440001100301742554e-02 -2.999419867992401123e-01 2.081595212221145630e-01 -7.817701250314712524e-02 2.324370443820953369e-01 -1.459051370620727539e-01
1.366289407014846802e-01 -2.700356841087341309e-01 -2.938350737094879150e-01 -1.820648312568664551e-01 -5.817362293601036072e-02 -1.308686286211013794e-01 1.535179018974304199e-01 1.901551187038421631e-01 5.989979952573776245e-03 -9.451292455196380615e-02 2.765694558620452881e-01 -2.703249640762805939e-02 1.563151031732559204e-01 1.575453132390975952e-01 -9.010563045740127563e-02 -7.383634150028228760e-02 6.073797866702079773e-02 -3.522413969039916992e-01 -1.768074780702590942e-01 -3.442516177892684937e-02 3.410853147506713867e-01 1.902505159378051758e-01 -1.179327294230461121e-01 -9.028623811900615692e-03 5.576350912451744080e-02 -2.002071216702461243e-02 -3.050416707992553711e-02 -3.316560089588165283e-01 3.351594507694244385e-01 -6.657246500253677368e-02 3.598602116107940674e-02 -2.109131589531898499e-02
4.621489439159631729e-03 -5.604453384876251221e-02 -5.841551423072814941e-01 -1.895688176155090332e-01 -7.651077210903167725e-02 1.988600492477416992e-01 1.411276459693908691e-01 -2.362154424190521240e-01 1.760076880455017090e-01 1.123919337987899780e-01 1.669661886990070343e-02 3.448849916458129883e-02 1.260930746793746948e-01 -1.162997409701347351e-01 -9.853691607713699341e-02 -1.260513365268707275e-01 -1.391681134700775146e-01 5.132620409131050110e-02 1.721389940939843655e-03 -2.081947624683380127e-01 -6.630504131317138672e-02 -1.340523064136505127e-01 2.206398695707321167e-01 1.599852591753005981e-01 4.445813968777656555e-02 2.254123389720916748e-01 -2.165148705244064331e-01 -1.795565187931060791e-01 1.825514584779739380e-01 -2.335363924503326416e-01 1.058493256568908691e-01 -7.401984184980392456e-02
-8.652298152446746826e-02 7.277068682014942169e-03 -2.712572515010833740e-01 -3.724383711814880371e-01 3.366944566369056702e-02 2.058177143335342407e-01 2.755653262138366699e-01 -1.924604550004005432e-02 2.348028309643268585e-02 -3.049801290035247803e-02 -1.413636654615402222e-01 7.383771240711212158e-02 1.050877496600151062e-01 -3.148787096142768860e-02 -1.710132062435150146e-01 9.460960328578948975e-02 -1.247953176498413086e-01 -8.242449909448623657e-02 -1.140902191400527954e-01 -2.172197848558425903e-01 4.253987073898315430e-01 -1.274850368499755859e-01 -1.120560318231582642e-01 1.348704472184181213e-02 -4.358656704425811768e-02 -1.738556474447250366e-01 1.201897636055946350e-01 -4.558387994766235352e-01 -6.639577448368072510e-02 1.015463694930076599e-01 1.246445700526237488e-01 -7.797568291425704956e-02
2.331272959709167480e-01 4.090248048305511475e-02 -2.591601908206939697e-01 -8.080771565437316895e-02 7.657775282859802246e-02 4.384711682796478271e-01 9.431578218936920166e-02 -1.773862987756729126e-01 1.061925105750560760e-02 1.150238513946533203e-01 -1.906994879245758057e-01 -7.106523960828781128e-02 6.424885988235473633e-02 6.042172387242317200e-02 -2.604799866676330566e-01 -1.256189048290252686e-01 1.010683998465538025e-01 -9.921433031558990479e-02 -1.120794285088777542e-02 -9.692339599132537842e-02 1.574896126985549927e-01 1.295962035655975342e-01 -4.278616607189178467e-01 2.164176106452941895e-01 2.946978807449340820e-02 -1.312202960252761841e-01 -1.039009541273117065e-01 -2.741029858589172363e-01 1.673679202795028687e-01 6.739348918199539185e-02 1.827784925699234009e-01 1.207410618662834167e-01
1.006033569574356079e-01 3.182918205857276917e-02 -4.217035472393035889e-01 -3.979273438453674316e-01 4.390626028180122375e-02 1.717766374349594116e-01 -1.175799127668142319e-02 1.191851496696472168e-02 1.862142533063888550e-01 1.721743345260620117e-01 1.805769652128219604e-01 2.838359773159027100e-01 8.518123626708984375e-02 -1.397621631622314453e-01 3.501991182565689087e-02 -2.598031237721443176e-02 -1.419471055269241333e-01 1.552904248237609863e-01 6.827873736619949341e-02 -2.335417866706848145e-01 -1.205221340060234070e-01 -1.804184317588806152e-01 1.387095600366592407e-01 3.423209786415100098e-01 9.006793797016143799e-02 4.711100459098815918e-02 1.108744814991950989e-01 -5.320771038532257080e-02 6.316792219877243042e-02 -1.479891687631607056e-01 2.149476110935211182e-01 -1.739872545003890991e-01
6.549005955457687378e-02 -2.636393010616302490e-01 -3.269048035144805908e-02 -2.026579827070236206e-01 -9.146808087825775146e-02 2.246281653642654419e-01 2.350581437349319458e-01 -2.610467746853828430e-02 -6.555824726819992065e-02 -6.482435762882232666e-02 2.998759746551513672e-01 1.857354342937469482e-01 2.223463058471679688e-01 -5.734844133257865906e-02 -6.846605241298675537e-02 -2.004844844341278076e-01 -3.545644879341125488e-02 -1.737435460090637207e-01 -3.718994930386543274e-02 -6.360792368650436401e-02 1.022489517927169800e-01 -8.739739656448364258e-03 -2.228272408246994019e-01 3.378602489829063416e-02 9.647504240274429321e-02 -1.521404534578323364e-01 -2.377662956714630127e-01 -4.315340220928192139e-01 2.587849199771881104e-01 3.714859485626220703e-02 3.056641519069671631e-01 5.991856008768081665e-02
8.132603019475936890e-02 1.584558002650737762e-02 -9.888415783643722534e-02 -4.065571427345275879e-01 1.763954162597656250e-01 -6.013396009802818298e-02 8.702994883060455322e-02 -1.713638454675674438e-01 -1.406391859054565430e-01 1.712787896394729614e-01 5.414960980415344238e-01 4.986418411135673523e-02 1.722488254308700562e-01 1.893058419227600098e-01 -3.530624210834503174e-01 -3.732935339212417603e-02 9.198430180549621582e-02 -1.937015503644943237e-01 1.176144182682037354e-02 -6.421254575252532959e-02 1.138107012957334518e-02 6.863048672676086426e-02 -1.686296910047531128e-01 2.043947577476501465e-01 4.348764568567276001e-02 1.314895302057266235e-01 9.474276751279830933e-02 -3.918894752860069275e-02 -1.146741881966590881e-01 -3.786466317251324654e-03 -5.710012838244438171e-02 -1.964952945709228516e-01
-3.059680014848709106e-02 -3.178277984261512756e-02 -4.582382440567016602e-01 -2.315176427364349365e-01 -2.678525745868682861e-01 -3.696427121758460999e-02 2.071525156497955322e-02 2.343790978193283081e-01 1.610338687896728516e-02 1.960556209087371826e-01 4.413858056068420410e-01 2.033276706933975220e-01 -1.286726444959640503e-01 -1.832010596990585327e-01 -8.265609294176101685e-02 4.396261647343635559e-02 3.018901050090789795e-01 -1.348803788423538208e-01 -8.081453852355480194e-03 4.466285184025764465e-02 8.912179619073867798e-02 -6.838377565145492554e-02 -1.576443463563919067e-01 2.536291778087615967e-01 -7.091756910085678101e-02 3.469127789139747620e-02 -8.414952084422111511e-03 -1.140147000551223755e-01 6.562960147857666016e-02 7.565298676490783691e-02 1.698588430881500244e-01 2.962679974734783173e-02
-3.082259893417358398e-01 -3.742062672972679138e-02 -2.691248953342437744e-01 -2.492801100015640259e-01 -7.587905228137969971e-02 1.506352573633193970e-01 1.316550970077514648e-01 -9.570219367742538452e-02 5.297012254595756531e-02 2.480954863131046295e-02 6.079369410872459412e-02 2.224411815404891968e-01 -2.779721319675445557e-01 -2.167952507734298706e-01 -2.511550784111022949e-01 -2.564780227839946747e-02 -3.305274248123168945e-02 -2.041804371401667595e-03 -1.888888627290725708e-01 -2.446285337209701538e-01 3.515225350856781006e-01 -8.807919919490814209e-03 -2.181468456983566284e-01 2.404155582189559937e-01 -8.738805353641510010e-02 1.689203977584838867e-01 2.597565054893493652e-01 7.095934357494115829e-03 -8.905170834623277187e-04 -9.955751709640026093e-03 5.510691553354263306e-02 -1.923567652702331543e-01
-2.567728459835052490e-01 2.833892405033111572e-02 -4.667344987392425537e-01 -3.517265319824218750e-01 -1.457961201667785645e-01 -5.046866834163665771e-02 2.588267922401428223e-01 7.227015495300292969e-02 7.079047709703445435e-02 9.421808272600173950e-02 2.021165788173675537e-01 7.993759959936141968e-02 1.211058497428894043e-01 1.247429028153419495e-01 -2.234916761517524719e-02 -8.530785143375396729e-02 -1.364862639456987381e-02 -1.287621557712554932e-01 -1.824748665094375610e-01 -1.324955970048904419e-01 -1.927596330642700195e-01 2.826173231005668640e-02 -1.612081676721572876e-01 8.259826898574829102e-02 2.028424441814422607e-01 -8.234134316444396973e-02 -8.813324570655822754e-02 -4.380908906459808350e-01 4.931157920509576797e-03 -1.274062227457761765e-02 -2.087402343750000000e-02 -9.968899935483932495e-02
1.313326414674520493e-02 -9.274043142795562744e-03 -2.477609515190124512e-01 -2.064570635557174683e-01 9.557312354445457458e-03 -1.396932303905487061e-01 1.405514925718307495e-01 -2.170017957687377930e-01 -4.239910244941711426e-01 1.846863925457000732e-01 1.592394113540649414e-01 1.799362897872924805e-02 2.710585892200469971e-01 9.709307551383972168e-02 -3.259672522544860840e-01 -4.246664419770240784e-02 2.096599787473678589e-01 -7.062239944934844971e-02 2.168884277343750000e-01 -3.113004565238952637e-01 1.418571025133132935e-01 8.771908283233642578e-02 -4.741512984037399292e-02 1.681933104991912842e-01 -2.825885266065597534e-02 -9.797757863998413086e-02 -5.793451145291328430e-02 -1.979967355728149414e-01 1.866697371006011963e-01 6.494937837123870850e-02 8.416689932346343994e-02 -1.685561984777450562e-01
-1.465077400207519531e-01 -1.998477578163146973e-01 -2.979030609130859375e-01 -1.459098905324935913e-01 2.092427946627140045e-02 -1.392606645822525024e-01 2.402364090085029602e-02 4.996032454073429108e-03 -1.778542846441268921e-01 -8.524399250745773315e-02 2.176302075386047363e-01 -5.070100724697113037e-02 -1.582106761634349823e-02 2.130022495985031128e-01 1.808885186910629272e-01 1.685015857219696045e-01 1.608972400426864624e-01 -2.476406097412109375e-01 7.687301188707351685e-02 -1.481261700391769409e-01 1.893084347248077393e-01 -6.727509945631027222e-02 -1.520521938800811768e-01 2.321825027465820312e-01 -5.230747535824775696e-02 -1.439180225133895874e-01 -8.014370501041412354e-02 -2.933585345745086670e-01 4.113982617855072021e-01 -1.381936520338058472e-01 -2.152949571609497070e-01 -1.716847270727157593e-01
9.994476288557052612e-02 -1.359925568103790283e-01 -2.829090952873229980e-01 -2.373519688844680786e-01 1.259311139583587646e-01 -6.518795341253280640e-02 2.441269606351852417e-01 5.627037212252616882e-02 8.730380982160568237e-02 -1.910421065986156464e-03 2.254726886749267578e-01 1.577388122677803040e-02 3.761417791247367859e-02 -1.949845254421234131e-01 1.585087925195693970e-01 -1.694198548793792725e-01 7.275209575891494751e-02 -2.348438203334808350e-01 1.528051197528839111e-01 -3.195439577102661133e-01 -2.831644713878631592e-01 -1.394972950220108032e-01 -2.637093663215637207e-01 -5.889402236789464951e-03 -6.897881627082824707e-02 1.664310842752456665e-01 -1.263198442757129669e-02 -3.289272189140319824e-01 -3.090180456638336182e-02 -2.138860970735549927e-01 2.344383150339126587e-01 5.198306962847709656e-02
1.717592477798461914e-01 -7.914999127388000488e-02 -2.577643692493438721e-01 -4.018363654613494873e-01 7.030025869607925415e-02 -1.937415003776550293e-01 -7.221475988626480103e-02 -4.294158518314361572e-02 1.908037811517715454e-02 6.014137342572212219e-02 9.223408997058868408e-02 3.866443783044815063e-02 7.647313177585601807e-02 -3.259300813078880310e-02 -7.193583995103836060e-02 -2.209236919879913330e-01 -4.770386964082717896e-02 -2.571491301059722900e-01 1.709246337413787842e-01 -3.552291691303253174e-01 6.029625888913869858e-03 -1.852626055479049683e-01 4.055757820606231689e-02 -7.786677777767181396e-02 -2.079210057854652405e-02 -1.211866289377212524e-01 -1.087473258376121521e-01 1.549857109785079956e-02 4.560231566429138184e-01 -2.517197132110595703e-01 1.939950287342071533e-01 -9.948262572288513184e-02
-5.595672130584716797e-02 8.420177735388278961e-03 -3.577236533164978027e-01 -2.890228629112243652e-01 -2.902941107749938965e-01 6.599831581115722656e-02 -7.231436669826507568e-02 1.074820756912231445e-01 -3.271956369280815125e-02 -7.945486903190612793e-02 2.735400199890136719e-01 4.641138017177581787e-02 -8.638913184404373169e-02 1.940010488033294678e-02 4.068584740161895752e-02 -3.075723648071289062e-01 1.015213057398796082e-01 -3.834724426269531250e-01 1.069311052560806274e-01 -5.755145475268363953e-02 1.117058843374252319e-01 1.466601938009262085e-01 -1.916793137788772583e-01 4.178723394870758057e-01 5.228173732757568359e-02 3.057145141065120697e-02 2.221756428480148315e-02 -5.712586641311645508e-02 -8.939041942358016968e-02 3.226566687226295471e-02 1.058021709322929382e-01 -2.152471244335174561e-01
1.864733546972274780e-01 -2.081257402896881104e-01 -3.295957148075103760e-01 -2.304802685976028442e-01 -6.617825943976640701e-03 3.365729004144668579e-02 -1.014166399836540222e-01 -3.367224335670471191e-02 -8.520347625017166138e-02 -9.795529395341873169e-02 2.106360495090484619e-01 1.450335979461669922e-01 1.989572942256927490e-01 3.274157270789146423e-02 -1.631556004285812378e-01 2.032805420458316803e-02 1.706588454544544220e-02 -2.127270698547363281e-01 -1.775201112031936646e-01 -4.602899029850959778e-02 1.376639455556869507e-01 1.541441380977630615e-01 -9.511262178421020508e-02 4.090590402483940125e-02 -2.707605063915252686e-01 -4.124271869659423828e-02 -2.229431718587875366e-01 -2.689784765243530273e-01 4.792745411396026611e-01 -5.944856628775596619e-02 1.700438857078552246e-01 7.608619332313537598e-02
-3.998211771249771118e-02 -1.127883270382881165e-01 -1.164833977818489075e-01 -6.900355964899063110e-02 -1.859940239228308201e-03 -1.905674487352371216e-01 -2.593466937541961670e-01 -8.239562064409255981e-02 7.934482395648956299e-02 1.907450109720230103e-01 1.834783703088760376e-01 1.475789695978164673e-01 2.851900756359100342e-01 -3.647260740399360657e-02 8.203181624412536621e-02 -1.451152116060256958e-01 -1.352999955415725708e-01 -1.660196185111999512e-01 -1.289927363395690918e-01 -2.899396121501922607e-01 1.607104390859603882e-01 1.245967298746109009e-01 -2.879687845706939697e-01 5.058480501174926758e-01 1.395806372165679932e-01 1.931596994400024414e-01 -2.084191329777240753e-02 -2.088220417499542236e-01 7.076427340507507324e-02 -7.122718542814254761e-02 1.691237837076187134e-02 1.023342609405517578e-01
-2.357936464250087738e-02 -3.005843460559844971e-01 -2.160467505455017090e-01 -2.184403240680694580e-01 1.437884718179702759e-01 -2.056144475936889648e-01 -7.553265243768692017e-02 5.541051551699638367e-02 1.806928962469100952e-01 -8.760875789448618889e-04 5.233685299754142761e-02 -1.903327793115749955e-04 -4.089250788092613220e-02 1.271289288997650146e-01 6.649718433618545532e-02 -3.429985046386718750e-01 -3.983049839735031128e-02 -3.411769168451428413e-03 9.843135252594947815e-03 -2.734471857547760010e-01 2.295996248722076416e-01 -3.032279387116432190e-02 -1.804025620222091675e-01 4.812475740909576416e-01 4.849776625633239746e-02 -5.127834156155586243e-02 2.269959747791290283e-01 -2.883941829204559326e-01 -2.097332291305065155e-02 9.326957911252975464e-02 1.079001054167747498e-01 1.138842403888702393e-01
-1.794825047254562378e-01 -3.196243196725845337e-02 -7.451058924198150635e-02 -2.362737059593200684e-01 3.464284241199493408e-01 -3.806569427251815796e-02 3.969118744134902954e-02 -2.503356635570526123e-01 1.144994124770164490e-01 -2.088517397642135620e-01 -1.111933961510658264e-01 2.280850559473037720e-01 7.518758624792098999e-02 -1.475051641464233398e-01 -2.568257749080657959e-01 -1.936139911413192749e-01 3.885666653513908386e-02 -1.320138126611709595e-01 1.595872193574905396e-01 -1.315615922212600708e-01 3.062200248241424561e-01 2.143433392047882080e-01 -2.365876883268356323e-01 1.935959160327911377e-01 1.969408094882965088e-01 9.348572790622711182e-02 1.563179194927215576e-01 -2.429181151092052460e-02 7.832525670528411865e-02 -2.510788142681121826e-01 1.041687056422233582e-01 -1.423083394765853882e-01
-8.465321362018585205e-02 3.254466056823730469e-01 -1.425530761480331421e-01 -2.768487036228179932e-01 -1.228763535618782043e-01 2.531421780586242676e-01 -4.199101775884628296e-02 -6.370788812637329102e-02 -9.278929978609085083e-02 9.126290678977966309e-02 1.665224730968475342e-01 2.813405394554138184e-01 1.031794473528862000e-01 -8.784549683332443237e-02 -1.343408226966857910e-01 -3.579870462417602539e-01 5.802047997713088989e-02 4.779923707246780396e-03 1.122260317206382751e-01 -2.326398044824600220e-01 -4.942330345511436462e-02 -1.490951478481292725e-01 9.744425769895315170e-04 3.811397552490234375e-01 3.039050847291946411e-02 1.837738454341888428e-01 3.038478828966617584e-02 -1.628820598125457764e-01 2.065782546997070312e-01 -8.159370720386505127e-02 1.722164452075958252e-02 -2.544399201869964600e-01
-9.587533026933670044e-02 -1.887332350015640259e-01 -2.140407562255859375e-01 -2.336648851633071899e-01 -8.558017201721668243e-03 6.466034799814224243e-02 6.552426517009735107e-02 -2.715574800968170166e-01 1.529159545898437500e-01 1.345574557781219482e-01 1.851670295000076294e-01 4.916329681873321533e-01 -1.558401435613632202e-01 1.094957068562507629e-01 1.299101412296295166e-01 -1.492474377155303955e-01 -2.298784255981445312e-02 -1.488923728466033936e-01 -5.537755414843559265e-02 -3.424464464187622070e-01 -1.314720660448074341e-01 6.466520577669143677e-02 3.859143704175949097e-02 2.311426550149917603e-01 -8.161915093660354614e-02 -3.198142647743225098e-01 -3.875413909554481506e-02 -1.477533429861068726e-01 1.520514488220214844e-02 -1.307585388422012329e-01 7.397198677062988281e-02 -7.130961120128631592e-02
-2.189386188983917236e-01 4.280322045087814331e-02 -6.021572626195847988e-04 -1.664329469203948975e-01 4.091210663318634033e-02 -1.780824810266494751e-01 1.227126717567443848e-01 -2.758049368858337402e-01 8.734287321567535400e-02 -3.026330471038818359e-01 -4.841836541891098022e-02 8.099047094583511353e-02 -6.061631813645362854e-02 -1.684654951095581055e-01 -2.324497140944004059e-02 -1.340044587850570679e-01 3.424902260303497314e-02 -1.249397769570350647e-01 -3.737828135490417480e-02 -1.010052487254142761e-01 2.669381499290466309e-01 3.521628677845001221e-01 -1.531368196010589600e-01 2.772891819477081299e-01 3.101908266544342041e-01 -8.508627116680145264e-02 -5.459108948707580566e-02 -2.947520911693572998e-01 2.617510557174682617e-01 -6.252399832010269165e-02 -4.181283339858055115e-02 -2.187748700380325317e-01
-6.595273315906524658e-02 6.948094815015792847e-02 -4.116767346858978271e-01 -3.854650855064392090e-01 8.566440641880035400e-02 1.968079507350921631e-01 3.423006460070610046e-02 9.955920279026031494e-02 1.278608292341232300e-01 1.799298524856567383e-01 1.864573806524276733e-01 3.010457754135131836e-01 4.922593012452125549e-02 -7.954787462949752808e-02 4.145099595189094543e-02 -2.287137955427169800e-01 -1.676954925060272217e-01 8.951666206121444702e-02 9.057363122701644897e-02 -1.501781493425369263e-01 -2.100379765033721924e-01 -1.263791173696517944e-01 5.883336067199707031e-02 2.088370025157928467e-01 2.242888361215591431e-01 1.709199249744415283e-01 -6.448078900575637817e-02 -1.926618367433547974e-01 7.880472391843795776e-02 -1.957343965768814087e-01 1.954437792301177979e-01 -3.374782949686050415e-02
5.104285106062889099e-02 -1.986719816923141479e-01 -4.604366421699523926e-02 -2.364492416381835938e-01 -1.005445197224617004e-01 -5.746278911828994751e-03 1.509688198566436768e-01 -1.244973316788673401e-01 -1.642843484878540039e-01 3.110888600349426270e-01 6.725682411342859268e-03 -1.419030725955963135e-01 -2.864036858081817627e-01 -9.470617771148681641e-02 -9.152419120073318481e-02 -1.288544088602066040e-01 -4.806447774171829224e-02 -1.065663248300552368e-01 3.473547054454684258e-03 -2.584912180900573730e-01 2.964195311069488525e-01 -2.893868274986743927e-02 -1.521731466054916382e-01 3.292958736419677734e-01 2.409309521317481995e-02 2.104350775480270386e-01 3.409518301486968994e-01 6.482800841331481934e-02 7.039804011583328247e-02 -1.637387424707412720e-01 3.016420900821685791e-01 5.176248773932456970e-02
-2.530902326107025146e-01 -4.059806000441312790e-03 -1.913432478904724121e-01 -1.575908362865447998e-01 -5.684701725840568542e-02 9.138447232544422150e-03 2.673860192298889160e-01 -1.755969412624835968e-02 -1.237705945968627930e-01 1.178052052855491638e-01 -6.832014024257659912e-02 2.675884664058685303e-01 -2.351807951927185059e-01 1.559655964374542236e-01 1.962173879146575928e-01 4.653540998697280884e-02 -6.280385702848434448e-02 -1.854432672262191772e-01 -1.931927651166915894e-01 -7.790052145719528198e-02 6.463329493999481201e-02 -1.648139953613281250e-01 -2.237435579299926758e-01 2.485321760177612305e-01 1.362716853618621826e-01 4.378327131271362305e-01 -1.908860206604003906e-01 -1.204479262232780457e-01 2.890490889549255371e-01 -3.195070894435048103e-03 -4.676585644483566284e-02 4.168007150292396545e-02
1.062706187367439270e-01 -3.554124832153320312e-01 -4.050496518611907959e-01 -3.093742430210113525e-01 -1.158166453242301941e-01 -5.605890764854848385e-04 -8.897366374731063843e-02 -1.543561369180679321e-01 -1.726072095334529877e-02 -1.215363945811986923e-02 3.542616069316864014e-01 1.219850555062294006e-01 -1.090430989861488342e-01 1.409194171428680420e-01 -2.247270047664642334e-01 -2.398715019226074219e-01 9.006758034229278564e-02 -1.882899999618530273e-01 7.339706271886825562e-02 -5.773710459470748901e-02 1.438538581132888794e-01 -2.742722630500793457e-01 2.301168628036975861e-02 9.282060898840427399e-03 1.414966732263565063e-01 -4.802664741873741150e-02 1.166478693485260010e-01 4.796443134546279907e-02 2.511857151985168457e-01 -1.482944339513778687e-01 6.144728884100914001e-02 -3.034692630171775818e-02
-5.885882303118705750e-02 -2.149996012449264526e-01 -3.241507411003112793e-01 -3.430497944355010986e-01 -9.277866780757904053e-02 -6.506774574518203735e-03 2.178545296192169189e-01 1.081517990678548813e-02 4.328239336609840393e-02 4.987958073616027832e-02 6.567925959825515747e-02 1.952422559261322021e-01 2.147217392921447754e-01 1.770488619804382324e-01 1.616614405065774918e-03 1.634050905704498291e-02 -5.528313294053077698e-02 -7.531276345252990723e-02 -2.623397409915924072e-01 -2.412966936826705933e-01 -1.716087758541107178e-01 1.791717857122421265e-01 -7.338549196720123291e-02 1.581650227308273315e-01 1.869857162237167358e-01 -8.532329648733139038e-02 -3.180947899818420410e-02 -4.399999082088470459e-01 1.917353272438049316e-01 8.003182709217071533e-02 -4.292451962828636169e-02 -1.929158270359039307e-01
1.025893241167068481e-01 -7.977811247110366821e-02 -2.439015060663223267e-01 -2.407498806715011597e-01 -5.853040516376495361e-02 2.049468606710433960e-01 1.594790667295455933e-01 -1.697515100240707397e-01 2.645457684993743896e-01 -1.207865122705698013e-02 2.791050970554351807e-01 5.235198736190795898e-01 -1.185721009969711304e-01 8.007007092237472534e-02 2.194456988945603371e-03 -7.015773653984069824e-02 9.921901673078536987e-02 -1.434573084115982056e-01 -1.371984183788299561e-01 -2.994212880730628967e-02 3.016740083694458008e-01 -8.382808417081832886e-02 -1.913031488656997681e-01 7.962029427289962769e-03 1.467366963624954224e-01 1.038668900728225708e-01 -3.000216931104660034e-02 -3.470938652753829956e-02 2.978060245513916016e-01 8.592289686203002930e-02 -2.816011384129524231e-02 4.853420704603195190e-02
-9.666965901851654053e-02 2.091615274548530579e-02 -4.163661301136016846e-01 -2.745296061038970947e-01 -1.123957186937332153e-01 1.954659968614578247e-01 2.527805231511592865e-02 2.479616701602935791e-01 -2.064427547156810760e-02 5.437731370329856873e-02 3.124604932963848114e-02 -2.121410518884658813e-01 -2.397308200597763062e-01 -2.481647431850433350e-01 -9.556484967470169067e-02 -1.196507178246974945e-02 -6.683944910764694214e-02 -6.108866631984710693e-02 -2.140230834484100342e-01 -3.619660437107086182e-01 1.639742553234100342e-01 1.033774539828300476e-01 -1.638141572475433350e-01 3.564986288547515869e-01 -6.753707677125930786e-02 -1.430048942565917969e-01 -5.984928831458091736e-02 1.124081909656524658e-01 1.071569100022315979e-01 -1.429287996143102646e-02 1.447234451770782471e-01 2.108255401253700256e-02
-8.476942777633666992e-02 -6.405074615031480789e-03 -2.862693667411804199e-01 -3.997552096843719482e-01 1.528233140707015991e-01 -9.340921789407730103e-02 -1.501002907752990723e-01 -5.400811508297920227e-02 -2.951926551759243011e-03 3.265736401081085205e-01 8.642176981084048748e-04 1.181404143571853638e-01 -3.932469487190246582e-01 -7.135126739740371704e-02 -3.413423895835876465e-01 -1.045951470732688904e-01 -3.732038661837577820e-02 1.539293825626373291e-01 -2.783601172268390656e-02 -1.342400014400482178e-01 3.122670352458953857e-01 -8.137244731187820435e-03 -2.294197678565979004e-01 3.019254654645919800e-02 5.512167140841484070e-02 1.225743368268013000e-01 -1.356460899114608765e-01 -4.217980057001113892e-02 1.338515337556600571e-02 -1.650965958833694458e-01 1.555872857570648193e-01 -2.821281366050243378e-02
-1.966902986168861389e-02 2.200909256935119629e-01 -2.303636074066162109e-01 -2.082687765359878540e-01 1.239309161901473999e-01 9.019050002098083496e-02 4.646511673927307129e-01 1.326750218868255615e-01 2.458823611959815025e-03 8.377586491405963898e-04 6.459706276655197144e-02 3.519563972949981689e-01 -9.088397957384586334e-03 1.279255896806716919e-01 -9.380163252353668213e-02 -1.174670085310935974e-01 1.377105563879013062e-01 -3.934834003448486328e-01 6.627908349037170410e-02 1.771137118339538574e-02 -9.141650050878524780e-02 8.047038316726684570e-02 2.457886748015880585e-02 3.599683642387390137e-01 1.478472352027893066e-01 -1.314408779144287109e-01 -1.313922554254531860e-01 -2.554243803024291992e-02 1.167404130101203918e-01 -1.373152881860733032e-01 1.233966797590255737e-01 -4.857588931918144226e-02
1.866666041314601898e-02 1.152382418513298035e-01 -3.249283134937286377e-02 -7.815459370613098145e-02 8.553683757781982422e-02 2.788098156452178955e-01 4.172671958804130554e-02 9.611818008124828339e-03 1.033706441521644592e-01 -2.825154364109039307e-01 1.395635604858398438e-01 9.559418261051177979e-02 -1.487363129854202271e-01 4.843744263052940369e-02 -1.773354113101959229e-01 -1.673161387443542480e-01 -2.081556916236877441e-01 -1.575141400098800659e-01 -3.568051755428314209e-02 -2.833236157894134521e-01 1.122720465064048767e-01 -7.980496436357498169e-02 -3.949387073516845703e-01 2.216285914182662964e-01 -1.884791105985641479e-01 2.635545134544372559e-01 -4.019228368997573853e-02 -3.117331564426422119e-01 1.031353622674942017e-01 1.026270091533660889e-01 2.254657149314880371e-01 -1.993941068649291992e-01
-1.563175767660140991e-01 3.808500245213508606e-02 -1.985730528831481934e-01 -4.067794084548950195e-01 -1.370910648256540298e-02 2.519679367542266846e-01 -3.085846826434135437e-02 3.152870386838912964e-02 -1.223190128803253174e-01 -1.033331751823425293e-01 2.708485424518585205e-01 -3.990408405661582947e-02 -4.659093171358108521e-02 4.513418301939964294e-02 -1.503838002681732178e-01 2.769987331703305244e-03 9.586577117443084717e-02 -1.222254335880279541e-01 -2.004809379577636719e-01 -3.791130185127258301e-01 2.206122428178787231e-01 -1.560985743999481201e-01 -1.377944648265838623e-01 1.928982138633728027e-01 -9.168551862239837646e-02 1.444822996854782104e-01 2.630118727684020996e-01 1.391110122203826904e-01 -6.797541677951812744e-02 1.155651733279228210e-02 2.122928798198699951e-01 -2.669395506381988525e-01
4.402019083499908447e-02 -1.124932616949081421e-01 -1.575940102338790894e-01 -2.312473766505718231e-02 3.206284940242767334e-01 1.303399354219436646e-01 2.704019844532012939e-01 -7.005921751260757446e-02 5.317915976047515869e-02 -2.102576568722724915e-02 -3.373139724135398865e-02 1.784148514270782471e-01 -1.091083884239196777e-02 -3.578232526779174805e-01 -2.262483239173889160e-01 -1.307512223720550537e-01 5.376030877232551575e-02 -2.010366320610046387e-01 1.428547129034996033e-02 -2.401707917451858521e-01 3.974745869636535645e-01 2.023578286170959473e-01 -2.748073637485504150e-01 1.763577610254287720e-01 1.555143445730209351e-01 3.569858893752098083e-02 1.211548447608947754e-01 -2.266341634094715118e-02 1.380372345447540283e-01 2.985860593616962433e-02 2.450475543737411499e-01 -4.633164033293724060e-02
3.086459264159202576e-02 -2.794468998908996582e-01 -4.330965578556060791e-01 -9.429860860109329224e-02 -6.811865605413913727e-03 8.664850890636444092e-02 1.206265240907669067e-01 -1.007478535175323486e-01 -7.928113639354705811e-02 6.543847918510437012e-02 1.811047047376632690e-01 1.557934135198593140e-01 -6.559260934591293335e-02 6.312841176986694336e-02 -1.423597633838653564e-01 2.366147190332412720e-01 3.489642441272735596e-01 -1.052568256855010986e-01 -4.540725494734942913e-04 -1.639085412025451660e-01 -1.144599840044975281e-01 -1.430098116397857666e-01 -2.606279551982879639e-01 1.966559141874313354e-01 3.243880346417427063e-02 1.242414861917495728e-01 9.596453607082366943e-02 -2.715778648853302002e-01 1.925014406442642212e-01 -1.677260100841522217e-01 -7.698208093643188477e-02 2.638491690158843994e-01
-1.332953870296478271e-01 -9.816818684339523315e-02 -4.336845278739929199e-01 -1.795628815889358521e-01 -7.718243449926376343e-02 -1.456370204687118530e-01 4.853387176990509033e-01 -5.046438425779342651e-02 -9.902679175138473511e-02 7.435912638902664185e-02 -1.134526208043098450e-01 2.037108987569808960e-01 -1.886187195777893066e-01 1.671203225851058960e-01 -3.725446015596389771e-02 1.467474699020385742e-01 1.241929754614830017e-01 -1.610222160816192627e-01 2.333045937120914459e-02 -8.878193795680999756e-02 1.301463246345520020e-01 -1.151685975492000580e-02 -9.880959987640380859e-02 2.136114686727523804e-01 1.105666160583496094e-01 2.731872498989105225e-01 -2.923336625099182129e-01 -1.250007748603820801e-01 7.520522177219390869e-02 7.880373299121856689e-02 3.624720126390457153e-02 -8.663706481456756592e-02
1.127282828092575073e-01 1.312192380428314209e-01 -2.584537565708160400e-01 -2.629977166652679443e-01 -2.018882930278778076e-01 2.666290104389190674e-01 -1.182845458388328552e-01 1.752345710992813110e-01 -4.122562333941459656e-02 3.574388623237609863e-01 1.749042719602584839e-01 3.122278749942779541e-01 -1.092347502708435059e-02 -2.808275818824768066e-01 -1.085571646690368652e-01 -2.202940881252288818e-01 1.297632791101932526e-02 1.969520300626754761e-01 1.797523051500320435e-01 -9.267350286245346069e-02 2.082507312297821045e-01 -1.163114681839942932e-01 -1.372433602809906006e-01 1.965212970972061157e-01 1.132453009486198425e-01 -1.473430842161178589e-01 5.273758992552757263e-02 -6.222992762923240662e-02 5.088127776980400085e-02 -5.057267472147941589e-02 1.714870631694793701e-01 -1.037717387080192566e-01
-2.622021175920963287e-02 -2.046519368886947632e-01 -6.448430567979812622e-02 -2.114622145891189575e-01 1.817034035921096802e-01 1.934712231159210205e-01 -6.313135474920272827e-02 -1.195990443229675293e-01 -1.574208736419677734e-01 3.597422540187835693e-01 -1.869253441691398621e-02 5.547033157199621201e-03 -1.558099687099456787e-01 -2.712457180023193359e-01 -1.164682507514953613e-01 -1.523596644401550293e-01 -6.019179150462150574e-02 -2.200824441388249397e-03 -1.029795259237289429e-01 -2.637902796268463135e-01 2.711910605430603027e-01 -1.688306778669357300e-01 -1.544966697692871094e-01 1.807137876749038696e-01 -1.574797779321670532e-01 1.639343053102493286e-01 -6.650434341281652451e-03 -3.466178178787231445e-01 2.192776352167129517e-01 -4.313491808716207743e-04 8.467224985361099243e-02 -2.471955865621566772e-01
2.059842497110366821e-01 -3.960808515548706055e-01 -1.263543218374252319e-01 -2.582907080650329590e-01 -3.739895671606063843e-02 1.759515255689620972e-01 1.394742280244827271e-01 -7.529229670763015747e-02 3.385332226753234863e-02 1.219741329550743103e-01 1.326105892658233643e-01 1.744368076324462891e-01 2.721646428108215332e-01 2.029502838850021362e-01 -2.406171523034572601e-02 -8.274076133966445923e-02 -2.217384725809097290e-01 -2.282621413469314575e-01 -1.613361388444900513e-01 -2.152563035488128662e-01 1.363227069377899170e-01 1.441745162010192871e-01 -7.023482769727706909e-02 2.686440199613571167e-02 8.499690890312194824e-02 -1.274527162313461304e-01 -2.156090438365936279e-01 -3.852966129779815674e-01 8.603922277688980103e-02 -4.464918747544288635e-02 1.556238532066345215e-01 -5.586638301610946655e-02
-1.236096024513244629e-01 -1.826826035976409912e-01 -3.049376010894775391e-01 -1.135263592004776001e-01 -8.514815568923950195e-02 -2.099426537752151489e-01 2.512590289115905762e-01 -3.875260055065155029e-02 -1.426392048597335815e-02 5.693389847874641418e-02 1.356691569089889526e-01 2.283592373132705688e-01 -1.057233437895774841e-01 3.247117102146148682e-01 -1.281190961599349976e-01 3.303531557321548462e-02 -5.177348107099533081e-02 -4.381222277879714966e-02 1.602979451417922974e-01 -1.332008391618728638e-01 3.116017580032348633e-01 -1.889466792345046997e-01 -8.627881854772567749e-02 8.359219878911972046e-02 -3.210323303937911987e-02 2.427559792995452881e-01 -3.229046165943145752e-01 -4.294515773653984070e-02 3.198789060115814209e-01 -4.010353237390518188e-02 -1.659884452819824219e-01 -1.690321266651153564e-01
4.623864078894257545e-04 6.140090897679328918e-02 -2.776286303997039795e-01 -2.455480247735977173e-01 -1.451186239719390869e-01 -1.391171962022781372e-01 -1.538735628128051758e-01 -5.953356740064918995e-04 2.964553795754909515e-02 1.413183361291885376e-01 7.652996573597192764e-03 3.392476737499237061e-01 1.456214040517807007e-01 -9.036722034215927124e-02 5.399476736783981323e-03 -2.255980521440505981e-01 1.915364116430282593e-01 6.571640819311141968e-02 -8.667653799057006836e-02 -2.944936454296112061e-01 2.759351134300231934e-01 1.668324768543243408e-01 -1.215711385011672974e-01 2.964544594287872314e-01 -1.388790607452392578e-01 5.444420129060745239e-02 8.689896203577518463e-03 2.002437561750411987e-01 2.191073149442672729e-01 -2.783945500850677490e-01 1.985549777746200562e-01 -9.608706086874008179e-02
7.028186321258544922e-02 -7.720911409705877304e-03 -3.880927264690399170e-01 -3.379385471343994141e-01 -2.344556599855422974e-01 -1.582694053649902344e-02 1.349388509988784790e-01 7.170344144105911255e-02 -1.328318417072296143e-01 -5.859485268592834473e-02 1.178868412971496582e-01 -1.289206296205520630e-01 -4.057826474308967590e-02 1.776174753904342651e-01 -1.127020716667175293e-01 2.796715795993804932e-01 -1.549073308706283569e-01 -1.356098055839538574e-01 -1.006418913602828979e-01 -1.303719282150268555e-01 1.513913869857788086e-01 8.388011902570724487e-02 3.019720502197742462e-02 1.776573210954666138e-01 1.985761523246765137e-02 5.953451618552207947e-02 -2.815353274345397949e-01 2.297678217291831970e-02 4.200254082679748535e-01 -1.898671388626098633e-01 1.198556795716285706e-01 1.827521920204162598e-01
-1.311335414648056030e-01 -2.127505093812942505e-01 -3.092198669910430908e-01 -2.708659768104553223e-01 2.133181393146514893e-01 -6.188604980707168579e-02 1.034976318478584290e-01 -1.173800006508827209e-01 -1.065935287624597549e-02 -6.594580411911010742e-02 1.840419322252273560e-01 1.019733175635337830e-01 -3.381499275565147400e-02 7.041011005640029907e-02 6.076419353485107422e-02 3.796745464205741882e-02 8.481702953577041626e-02 -2.339441031217575073e-01 -7.400204427540302277e-03 -2.187202423810958862e-01 3.176405131816864014e-01 -1.361275557428598404e-02 -1.566544622182846069e-01 2.986153066158294678e-01 2.949800193309783936e-01 3.135354518890380859e-01 -2.360579371452331543e-01 9.992604702711105347e-02 -1.921148598194122314e-02 2.028458416461944580e-01 2.361891046166419983e-02 1.305952668190002441e-01
-6.561803072690963745e-02 -2.025616914033889771e-01 -2.281310558319091797e-01 -2.099389880895614624e-01 3.111850284039974213e-02 3.897323459386825562e-02 -3.499276703223586082e-03 2.090502679347991943e-01 1.905819922685623169e-01 -1.643010824918746948e-01 3.182400763034820557e-02 -6.132045388221740723e-02 -1.097310930490493774e-01 1.212916076183319092e-01 -5.035946965217590332e-01 -1.449597161263227463e-02 4.377833753824234009e-02 -1.578711867332458496e-01 -1.531634330749511719e-01 2.342285960912704468e-02 1.199281215667724609e-01 -9.326966106891632080e-02 3.808216191828250885e-03 3.535480201244354248e-01 1.434739232063293457e-01 -1.201875656843185425e-01 -2.181840240955352783e-01 6.911600381135940552e-02 1.189704462885856628e-01 -2.870191633701324463e-01 1.586700230836868286e-01 -2.358435690402984619e-01
9.095001965761184692e-02 -4.744581133127212524e-02 3.574656322598457336e-02 -3.227968215942382812e-01 6.825274229049682617e-02 2.657398581504821777e-02 1.921983361244201660e-01 7.271878421306610107e-02 -2.368603497743606567e-01 5.893657729029655457e-02 3.798431530594825745e-02 8.555443584918975830e-02 2.708795964717864990e-01 1.729432493448257446e-01 -3.198781609535217285e-01 2.844436652958393097e-02 -8.867622166872024536e-02 -1.524435728788375854e-01 1.473015695810317993e-01 -3.048654794692993164e-01 1.439817696809768677e-01 -4.177162796258926392e-02 -2.752555310726165771e-01 7.890359312295913696e-02 2.446905374526977539e-01 5.932260304689407349e-02 1.575993746519088745e-01 -4.432628154754638672e-01 -9.957896545529365540e-03 -4.431038349866867065e-02 1.167843043804168701e-01 -1.050244942307472229e-01
1.015262082219123840e-01 -1.032501906156539917e-01 -1.196724474430084229e-01 -1.530716866254806519e-01 -2.130900472402572632e-01 3.414725959300994873e-01 5.238712951540946960e-02 -1.121303364634513855e-01 -1.584591269493103027e-01 -1.173915639519691467e-01 1.339957565069198608e-01 2.134181857109069824e-01 -2.344708517193794250e-02 9.745258837938308716e-02 -4.384422302246093750e-02 -1.994571387767791748e-01 5.895075201988220215e-02 -1.625583022832870483e-01 -2.450634837150573730e-01 -1.651165783405303955e-01 2.318637520074844360e-01 -9.603175520896911621e-02 -8.346341550350189209e-02 3.152525424957275391e-01 -1.897547245025634766e-01 -3.251963555812835693e-01 -2.347429469227790833e-02 -2.213764041662216187e-01 3.363040089607238770e-01 7.736793905496597290e-02 9.961476922035217285e-02 5.409112572669982910e-02
5.756457895040512085e-02 1.130788847804069519e-01 -2.587088942527770996e-01 -2.892963588237762451e-01 2.907834947109222412e-01 -5.352433025836944580e-02 3.687637671828269958e-02 7.582882046699523926e-02 3.992093503475189209e-01 1.835317462682723999e-01 1.129399146884679794e-02 1.355984807014465332e-01 -8.669283241033554077e-03 4.494083672761917114e-02 -5.197081342339515686e-02 -2.810495793819427490e-01 -2.032936364412307739e-02 -2.598489075899124146e-02 4.543670639395713806e-02 -4.639764130115509033e-01 -2.646384947001934052e-02 -5.830128863453865051e-02 2.203995361924171448e-02 -2.541251247748732567e-03 -5.354285612702369690e-02 1.007047295570373535e-01 6.436282396316528320e-02 -3.266523182392120361e-01 2.406385987997055054e-01 -1.424340903759002686e-01 2.416169084608554840e-02 1.332154273986816406e-01
2.376246601343154907e-01 -1.452047675848007202e-01 -1.510841548442840576e-01 -3.653308153152465820e-01 -2.249265909194946289e-01 -1.082920730113983154e-01 9.147056192159652710e-02 -2.142741978168487549e-01 2.132306108251214027e-03 1.163218095898628235e-01 3.345978558063507080e-01 3.417852893471717834e-02 9.578569978475570679e-02 -1.963578462600708008e-01 -1.529696583747863770e-01 -3.212736174464225769e-02 -1.331034153699874878e-01 -2.914044260978698730e-01 -1.010926961898803711e-01 -6.705166399478912354e-02 2.204768806695938110e-01 3.477023541927337646e-02 9.036543220281600952e-02 -7.655062526464462280e-02 -4.378391802310943604e-02 -1.739172637462615967e-01 -1.594275683164596558e-01 -3.388841152191162109e-01 2.571298778057098389e-01 5.984982848167419434e-02 1.574502736330032349e-01 5.127929523587226868e-02
1.782517284154891968e-01 1.045767068862915039e-01 -1.809527426958084106e-01 -3.223331570625305176e-01 -3.651397675275802612e-02 4.114338196814060211e-03 8.033601939678192139e-02 -8.537052571773529053e-02 -3.047510981559753418e-01 3.189120590686798096e-01 6.672508269548416138e-02 1.684765070676803589e-01 1.151725798845291138e-01 8.005855977535247803e-02 -9.987683594226837158e-02 -8.217192441225051880e-02 3.237519860267639160e-01 -2.271984368562698364e-01 1.967391073703765869e-01 -3.966374397277832031e-01 8.216600865125656128e-02 1.428689658641815186e-01 -3.426646348088979721e-03 2.328788042068481445e-01 -1.877949200570583344e-02 -2.116175442934036255e-01 -1.469147056341171265e-01 -8.912029117345809937e-02 1.375671327114105225e-01 7.054506242275238037e-02 5.294492002576589584e-03 -9.632949531078338623e-02
-4.067824035882949829e-02 -3.371363878250122070e-01 -1.247516945004463196e-01 -4.326201379299163818e-01 8.560432493686676025e-02 6.172955781221389771e-02 -1.827635616064071655e-02 1.850531548261642456e-01 -1.337939500808715820e-01 -3.916728496551513672e-02 2.323800176382064819e-01 -1.696820259094238281e-01 6.867498904466629028e-02 4.955222085118293762e-02 -1.424592882394790649e-01 1.281421631574630737e-02 -2.238339483737945557e-01 -3.777543306350708008e-01 -1.296565085649490356e-01 -3.098150193691253662e-01 -2.302817702293395996e-01 -2.017728686332702637e-01 -1.177726015448570251e-01 1.477919369935989380e-01 9.971787780523300171e-02 -1.127026528120040894e-01 -1.465603262186050415e-01 -7.727865129709243774e-02 6.520664691925048828e-02 -1.266770511865615845e-01 1.463495474308729172e-02 -2.691454812884330750e-02
4.375401139259338379e-02 4.900547862052917480e-02 -1.999122500419616699e-01 -4.277160167694091797e-01 1.066587716341018677e-01 -8.932834863662719727e-02 -7.192731648683547974e-02 -9.478718042373657227e-03 1.790965721011161804e-02 4.042482376098632812e-01 5.880868062376976013e-02 9.482993930578231812e-02 -4.166000485420227051e-01 7.672438025474548340e-02 -1.741263717412948608e-01 -5.868380889296531677e-02 -1.224215701222419739e-01 1.385185867547988892e-01 -1.449308246374130249e-01 -2.144179642200469971e-01 2.824414074420928955e-01 1.351236278424039483e-04 -3.066672980785369873e-01 1.056195572018623352e-01 4.516726732254028320e-02 5.260100588202476501e-02 -8.474909514188766479e-02 -4.546534270048141479e-02 6.605176627635955811e-02 -1.084042564034461975e-01 1.642453819513320923e-01 1.244565770030021667e-01
-2.200106829404830933e-01 1.638301648199558258e-02 -7.640377432107925415e-02 -3.654002845287322998e-01 -3.085985779762268066e-01 1.668183058500289917e-01 -5.035312101244926453e-02 3.577375039458274841e-02 -4.196027293801307678e-02 -1.554320938885211945e-02 -7.689988240599632263e-03 -1.816846057772636414e-02 -2.867781221866607666e-01 -3.008972108364105225e-01 -1.060139015316963196e-01 -8.236737549304962158e-02 3.145343065261840820e-02 2.241295063868165016e-03 -2.135258167982101440e-01 -1.911658495664596558e-01 1.587171703577041626e-01 -1.038361787796020508e-01 -2.111354470252990723e-01 4.283090829849243164e-01 -1.129403188824653625e-01 -1.398582905530929565e-01 4.541992396116256714e-02 6.636346131563186646e-02 1.435000151395797729e-01 -2.378762364387512207e-01 1.697199642658233643e-01 1.649089623242616653e-03
-4.072879999876022339e-02 3.141516447067260742e-02 -1.788557320833206177e-01 -5.543606877326965332e-01 -1.030752435326576233e-01 9.316565096378326416e-02 1.202581375837326050e-01 -9.707649052143096924e-02 -2.443216890096664429e-01 9.765101969242095947e-02 -1.386322528123855591e-01 -6.285069044679403305e-03 3.079505078494548798e-02 3.981716185808181763e-02 -2.847103402018547058e-02 -2.889612913131713867e-01 1.744457185268402100e-01 -3.614680469036102295e-01 3.555684909224510193e-02 1.764257699251174927e-01 1.562397554516792297e-02 -7.613495737314224243e-02 -1.345066130161285400e-01 3.484437763690948486e-01 -6.718035042285919189e-02 -2.406622096896171570e-02 6.523811724036931992e-03 -1.253779530525207520e-01 4.965229704976081848e-02 2.499107271432876587e-01 1.119770556688308716e-01 4.677871987223625183e-02
-2.053012400865554810e-01 -1.102554202079772949e-01 -2.211479693651199341e-01 -1.942353248596191406e-01 -1.212506517767906189e-01 2.849033847451210022e-02 3.264121115207672119e-01 -2.206486910581588745e-01 -2.338443649932742119e-03 6.051295902580022812e-03 -1.232609823346138000e-01 6.884475052356719971e-02 -1.336880922317504883e-01 8.708727359771728516e-02 2.183760702610015869e-01 1.131925061345100403e-01 -1.939285397529602051e-01 -4.273114800453186035e-01 -1.604132540524005890e-02 -1.365942358970642090e-01 8.958566188812255859e-02 -2.630186676979064941e-01 -1.395432353019714355e-01 1.097861900925636292e-01 1.886038631200790405e-01 1.604752838611602783e-01 -3.366764187812805176e-01 -1.727853864431381226e-01 6.909786909818649292e-02 3.246098011732101440e-02 1.539815813302993774e-01 -2.164009399712085724e-02
-1.409901678562164307e-01 1.990341246128082275e-01 -8.715961128473281860e-02 -3.526654839515686035e-01 -1.252913326025009155e-01 3.943042755126953125e-01 8.947344124317169189e-02 -4.551834613084793091e-02 6.929238140583038330e-02 -1.190963983535766602e-01 2.029388993978500366e-01 3.186349291354417801e-03 -4.512260481715202332e-02 1.557260900735855103e-01 -1.727271080017089844e-01 -1.121332049369812012e-01 1.277518868446350098e-01 3.989249840378761292e-02 -1.094722375273704529e-01 -2.668936848640441895e-01 3.271209597587585449e-01 -8.632638305425643921e-02 -1.927300393581390381e-01 3.210080265998840332e-01 1.597134396433830261e-02 9.115782380104064941e-02 2.637507617473602295e-01 -3.504128381609916687e-02 3.560411557555198669e-02 8.605820685625076294e-02 1.608320176601409912e-01 -1.695105582475662231e-01
1.146733835339546204e-01 6.580712646245956421e-02 -3.065052032470703125e-01 -3.168909847736358643e-01 6.541343033313751221e-02 -1.083724200725555420e-01 -1.865631192922592163e-01 1.006080806255340576e-01 -5.711498111486434937e-02 3.277718126773834229e-01 1.461062580347061157e-01 7.583764940500259399e-02 -2.819316685199737549e-01 3.476228937506675720e-02 -3.154860138893127441e-01 -9.122890233993530273e-02 -9.899006038904190063e-02 1.697420477867126465e-01 -9.134001284837722778e-02 -1.680139452219009399e-01 2.876622080802917480e-01 -8.217898011207580566e-02 -2.025998532772064209e-01 1.356852650642395020e-01 -1.657907292246818542e-02 2.771342992782592773e-01 -5.468103662133216858e-02 6.352598220109939575e-02 1.466712057590484619e-01 -1.273983567953109741e-01 2.333704233169555664e-01 -2.020837925374507904e-02
4.469811171293258667e-02 -4.085583612322807312e-02 -2.108190506696701050e-01 -2.838729918003082275e-01 1.138285249471664429e-01 4.664210230112075806e-02 -6.778810173273086548e-02 -8.149345964193344116e-02 -4.116291180253028870e-03 4.322983026504516602e-01 -1.318583041429519653e-01 -1.008587777614593506e-01 -2.704310119152069092e-01 -5.103199183940887451e-02 -1.325432211160659790e-01 -1.291089802980422974e-01 -1.881824433803558350e-01 -2.071974985301494598e-02 -1.474986523389816284e-01 -1.542521864175796509e-01 2.841323912143707275e-01 -1.553085148334503174e-01 -2.989406585693359375e-01 1.094345822930335999e-01 -1.334549486637115479e-01 1.812215447425842285e-01 -7.663939893245697021e-02 -2.114777714014053345e-01 2.561838030815124512e-01 -1.194631904363632202e-01 1.885128766298294067e-01 -1.274055391550064087e-01
2.146605849266052246e-01 -2.483028918504714966e-01 -2.440840154886245728e-01 -2.516811490058898926e-01 -1.291038934141397476e-02 1.604047268629074097e-01 5.095457285642623901e-02 -3.341600671410560608e-02 1.598816663026809692e-01 1.534256488084793091e-01 -2.140806615352630615e-02 -9.806440770626068115e-02 1.183525919914245605e-01 -2.751116156578063965e-01 -1.640033721923828125e-01 -3.886185213923454285e-02 -4.745708405971527100e-02 -1.661929041147232056e-01 6.935865432024002075e-02 -7.324689626693725586e-02 2.212742418050765991e-01 2.753984332084655762e-01 -2.784083485603332520e-01 3.820073902606964111e-01 -3.360437601804733276e-02 5.103987455368041992e-02 -3.178524971008300781e-02 2.898885905742645264e-01 1.591376662254333496e-01 -9.134867042303085327e-02 2.216227948665618896e-01 -5.096653476357460022e-02
-6.843072921037673950e-02 -4.394394531846046448e-02 -3.538449704647064209e-01 -3.756244480609893799e-01 1.078167334198951721e-01 -1.839624792337417603e-01 -1.088266633450984955e-02 3.161650598049163818e-01 1.171308755874633789e-01 3.300498425960540771e-02 9.380124509334564209e-02 -1.162343844771385193e-01 1.203013285994529724e-01 -2.137305215001106262e-02 2.865016460418701172e-02 -8.526165783405303955e-02 -1.834653764963150024e-01 -2.438173294067382812e-01 1.234938651323318481e-01 -1.270155906677246094e-01 3.813450336456298828e-01 5.511662364006042480e-02 -9.379188716411590576e-02 8.055467158555984497e-03 1.431341469287872314e-01 1.040260270237922668e-01 1.528045535087585449e-01 -2.463448792695999146e-01 2.565210163593292236e-01 -2.152903228998184204e-01 5.090869497507810593e-03 -1.098478883504867554e-01
-1.996049731969833374e-01 -3.077657818794250488e-01 -8.529426157474517822e-02 -2.629622220993041992e-01 1.363416463136672974e-01 -1.179958283901214600e-01 1.339141726493835449e-01 1.598438993096351624e-02 1.205464154481887817e-01 -2.517407536506652832e-01 2.775031924247741699e-01 1.447286158800125122e-01 -4.974174662493169308e-04 1.464446336030960083e-01 -7.203160971403121948e-02 3.118479065597057343e-02 -1.399868428707122803e-01 -3.498799800872802734e-01 -2.819788157939910889e-01 -1.815353482961654663e-01 1.539008766412734985e-01 -1.339305937290191650e-01 -1.932239234447479248e-01 8.268382400274276733e-02 2.577578127384185791e-01 9.713060408830642700e-02 -1.872731931507587433e-02 -1.723130643367767334e-01 1.104878559708595276e-01 -2.216919362545013428e-01 -9.330336749553680420e-02 1.363676339387893677e-01
1.507030725479125977e-01 4.440484941005706787e-02 -1.204074099659919739e-01 -4.085009694099426270e-01 -9.749764949083328247e-02 1.763848960399627686e-01 -6.102033704519271851e-02 -1.519357711076736450e-01 -1.057887226343154907e-01 2.604304552078247070e-01 1.467889696359634399e-01 -2.380597405135631561e-02 -3.786670267581939697e-01 -2.174121290445327759e-01 -1.891416609287261963e-01 -1.419097036123275757e-01 -6.042401865124702454e-02 -2.953245071694254875e-03 -7.192242890596389771e-02 -2.531185150146484375e-01 3.316246569156646729e-01 -1.064660921692848206e-01 -2.144354581832885742e-01 2.730933018028736115e-02 -3.341423720121383667e-02 2.394202351570129395e-01 -9.916398674249649048e-03 -9.151861071586608887e-02 5.863935872912406921e-02 3.359690308570861816e-02 1.689004302024841309e-01 -1.946142315864562988e-01
-2.913872897624969482e-01 1.684691384434700012e-02 -2.850978076457977295e-01 -2.642201483249664307e-01 -3.211200609803199768e-02 1.895406097173690796e-01 6.915349513292312622e-02 1.424129307270050049e-01 5.350677296519279480e-03 -1.864843815565109253e-02 -1.078334450721740723e-01 -2.391012012958526611e-02 -2.600884735584259033e-01 -1.306175142526626587e-01 -1.462666988372802734e-01 8.456845581531524658e-02 5.771255865693092346e-02 -1.281298696994781494e-01 -2.728670835494995117e-01 -3.877337574958801270e-01 3.027121424674987793e-01 -8.745656162500381470e-02 -1.599881947040557861e-01 3.235027790069580078e-01 -1.929734051227569580e-01 -3.595770522952079773e-02 7.808101922273635864e-02 9.280831366777420044e-02 1.301590353250503540e-01 -1.357561200857162476e-01 1.023072525858879089e-01 5.207932367920875549e-02
-1.305321753025054932e-01 -7.356908172369003296e-02 -5.211238563060760498e-02 -3.175710439682006836e-01 2.160525321960449219e-01 1.254909783601760864e-01 5.879985541105270386e-02 -5.499891564249992371e-02 2.242264002561569214e-01 -7.508709281682968140e-02 2.295935750007629395e-01 -9.654691070318222046e-02 -3.951791301369667053e-02 -1.109542697668075562e-01 -1.247660294175148010e-01 -1.815124303102493286e-01 3.730728030204772949e-01 -7.937152683734893799e-02 -7.203802466392517090e-02 -1.939446330070495605e-01 -1.383590996265411377e-01 8.479782193899154663e-02 -1.417333036661148071e-01 1.858445703983306885e-01 1.280952394008636475e-01 1.999260932207107544e-01 -2.943999469280242920e-01 -1.352549195289611816e-01 1.560470908880233765e-01 1.206373199820518494e-01 3.644020259380340576e-01 -1.498411595821380615e-01
-7.193145900964736938e-02 -8.581048995256423950e-02 -2.322407662868499756e-01 -2.142628580331802368e-01 -4.349475726485252380e-02 -7.092285156250000000e-02 -8.670490235090255737e-02 -1.666582003235816956e-02 -1.075218766927719116e-01 -2.250662893056869507e-01 1.250366866588592529e-01 2.927641943097114563e-02 -1.388016343116760254e-01 1.659709513187408447e-01 -8.160727471113204956e-02 -9.487258270382881165e-03 2.003260403871536255e-01 -2.079136222600936890e-01 -1.337517201900482178e-01 -8.963309973478317261e-02 -1.344301104545593262e-01 6.509344279766082764e-02 -1.549644209444522858e-02 4.539165496826171875e-01 1.311288028955459595e-01 -1.213462054729461670e-01 -1.666496396064758301e-01 -4.828565716743469238e-01 1.850707828998565674e-02 -3.147450685501098633e-01 6.618866324424743652e-02 -7.829573005437850952e-02
-3.383308649063110352e-01 -2.925099246203899384e-02 -2.402151226997375488e-01 -1.383820921182632446e-01 -1.924996972084045410e-01 -5.891272053122520447e-02 9.352969937026500702e-03 2.771359384059906006e-01 -1.124685853719711304e-01 -5.121390521526336670e-02 3.114267885684967041e-01 3.482224792242050171e-02 -1.036462560296058655e-01 -1.599876582622528076e-01 -3.578835353255271912e-02 5.712522938847541809e-02 4.287250339984893799e-02 -5.546749010682106018e-02 -2.971459552645683289e-02 -3.032434582710266113e-01 -8.753511309623718262e-02 3.297319635748863220e-02 -2.698416411876678467e-01 9.733667597174644470e-03 1.371028870344161987e-01 9.274636395275592804e-03 7.020323723554611206e-02 -3.225939571857452393e-01 2.981138601899147034e-02 -3.304814994335174561e-01 3.417914509773254395e-01 -4.279408603906631470e-02
6.173654459416866302e-03 -2.149982899427413940e-01 -3.001117706298828125e-01 -2.806446254253387451e-01 -2.741144411265850067e-02 -5.754770338535308838e-02 -1.349921822547912598e-01 1.793897598981857300e-01 -2.882907092571258545e-01 -1.231164708733558655e-01 3.714225292205810547e-01 -8.716975152492523193e-02 -4.064365848898887634e-02 2.807773351669311523e-01 5.518089979887008667e-02 8.545245230197906494e-02 7.889270037412643433e-02 -1.431281417608261108e-01 -1.802529692649841309e-01 -2.255154401063919067e-01 -3.338465467095375061e-02 -1.910261511802673340e-01 -2.533932030200958252e-01 1.241815388202667236e-01 -2.609764412045478821e-02 -2.531121075153350830e-01 -5.243391171097755432e-02 -2.238153964281082153e-01 9.319427609443664551e-02 -1.517221480607986450e-01 8.444980531930923462e-02 -1.098469644784927368e-01
-3.610989451408386230e-02 5.591488443315029144e-03 -3.741010725498199463e-01 -1.025547906756401062e-01 -3.261625766754150391e-01 7.663114368915557861e-02 -1.067481860518455505e-01 9.108786284923553467e-02 2.388154342770576477e-02 -2.903515100479125977e-02 2.023513466119766235e-01 1.017839983105659485e-01 -3.476829081773757935e-02 5.790035799145698547e-02 -1.328916549682617188e-01 -2.883759737014770508e-01 1.866655349731445312e-01 -3.739316761493682861e-01 5.231222603470087051e-03 -3.285584747791290283e-01 1.751080155372619629e-01 -9.833676740527153015e-04 -6.364244967699050903e-02 3.984605967998504639e-01 9.776913374662399292e-02 -2.098189853131771088e-02 -1.060405373573303223e-01 -6.444202363491058350e-02 -1.434828490018844604e-01 -1.316520385444164276e-02 3.069090284407138824e-02 -1.868599206209182739e-01
1.421053111553192139e-01 -2.631388902664184570e-01 -2.248668521642684937e-01 -4.357486367225646973e-01 -7.595463539473712444e-04 -1.382734160870313644e-03 1.177465245127677917e-01 6.398294866085052490e-02 1.962374709546566010e-02 6.858994066715240479e-02 3.037046492099761963e-01 -2.727449834346771240e-01 1.704187542200088501e-01 -7.753981649875640869e-02 -1.003916710615158081e-01 -2.341135144233703613e-01 -1.453918963670730591e-02 -1.868299096822738647e-01 2.164152078330516815e-02 -7.539270818233489990e-02 3.672356307506561279e-01 1.752837188541889191e-02 3.265402093529701233e-02 1.095397025346755981e-01 8.490853011608123779e-02 -1.901120394468307495e-01 -4.378939419984817505e-02 9.625843167304992676e-02 3.107824921607971191e-01 -1.251240670680999756e-01 6.371639668941497803e-02 1.419940739870071411e-01
-6.435839459300041199e-03 -1.148422509431838989e-01 -1.907272189855575562e-01 -2.169741690158843994e-01 -1.186056211590766907e-01 2.663598954677581787e-01 -1.974510774016380310e-02 -6.944567710161209106e-02 -1.888939589262008667e-01 1.606957241892814636e-02 -2.868821322917938232e-01 -8.938474953174591064e-02 -1.477953940629959106e-01 -2.615760862827301025e-01 -1.281877011060714722e-01 -2.132396548986434937e-01 2.374555766582489014e-01 -4.670000821352005005e-02 -6.197495386004447937e-03 -4.825585335493087769e-02 3.021663129329681396e-01 -3.513738885521888733e-02 -3.808921873569488525e-01 1.861883550882339478e-01 7.668790221214294434e-02 2.623738162219524384e-02 -1.069016456604003906e-01 -2.288736701011657715e-01 3.314135968685150146e-01 4.745082929730415344e-02 8.933075517416000366e-02 -1.049984246492385864e-01
1.373517215251922607e-01 -3.317373991012573242e-01 8.576923049986362457e-03 -6.115137934684753418e-01 9.509398788213729858e-02 4.081436246633529663e-02 -7.601138949394226074e-02 6.425871700048446655e-02 9.440265595912933350e-02 -3.873070329427719116e-02 3.284528553485870361e-01 1.819637268781661987e-01 5.209886655211448669e-02 4.233476519584655762e-02 -1.498197019100189209e-01 -1.384672336280345917e-02 3.183881044387817383e-01 -1.538604944944381714e-01 7.636895775794982910e-02 -1.943979561328887939e-01 -2.589564584195613861e-02 -2.932627126574516296e-02 5.298176780343055725e-02 1.008797734975814819e-01 1.231871694326400757e-01 2.726750634610652924e-02 -5.075867101550102234e-02 -2.978595495223999023e-01 -5.838001891970634460e-02 -3.874985501170158386e-02 1.774960197508335114e-02 -4.771695286035537720e-02
1.556571274995803833e-01 2.313190400600433350e-01 -2.751632630825042725e-01 -2.948276102542877197e-01 -8.619946427643299103e-03 -5.420607328414916992e-02 -1.782702952623367310e-01 -1.175540462136268616e-01 -1.725541800260543823e-02 3.025942742824554443e-01 3.994006663560867310e-02 2.853675931692123413e-02 -1.915642917156219482e-01 -2.338926494121551514e-02 -2.629893422126770020e-01 -1.345439720898866653e-02 -1.962690502405166626e-01 -8.202872239053249359e-03 -1.176245585083961487e-01 -2.744004428386688232e-01 2.225748896598815918e-01 -2.496442496776580811e-01 -2.184677124023437500e-01 1.221326440572738647e-01 -2.696209028363227844e-02 1.506717503070831299e-01 -1.371925324201583862e-01 -1.250117868185043335e-01 8.035725355148315430e-02 -3.071980476379394531e-01 2.149472236633300781e-01 5.493637919425964355e-02
-4.162521287798881531e-02 7.904366403818130493e-02 -1.969487816095352173e-01 -2.884960174560546875e-01 -2.541934251785278320e-01 2.533812820911407471e-01 2.407464087009429932e-01 -2.523484826087951660e-02 -1.643084436655044556e-01 -6.042309105396270752e-02 1.422650516033172607e-01 -2.324882596731185913e-01 -7.189831137657165527e-02 -2.663865499198436737e-02 -1.693643070757389069e-02 -5.309049412608146667e-02 1.295057008974254131e-03 -1.527328640222549438e-01 2.929454483091831207e-02 -1.047861278057098389e-01 3.652330636978149414e-01 -1.084696054458618164e-01 -9.533924609422683716e-02 3.204400539398193359e-01 -1.654983311891555786e-01 1.144450008869171143e-01 2.783899009227752686e-01 -4.028528556227684021e-02 1.067605838179588318e-01 -4.036496952176094055e-02 3.192813992500305176e-01 -2.049081176519393921e-01
-1.193822249770164490e-01 -5.385985225439071655e-02 3.374257823452353477e-03 -5.484474301338195801e-01 8.280375599861145020e-02 -6.852638721466064453e-02 1.129771620035171509e-01 -4.851481691002845764e-02 -1.528779417276382446e-01 6.271827965974807739e-02 2.405789792537689209e-01 2.630254626274108887e-01 1.968699991703033447e-01 1.955149918794631958e-01 -2.591161727905273438e-01 7.150110602378845215e-02 -2.571683526039123535e-01 1.873780190944671631e-01 1.831129938364028931e-02 -2.115017473697662354e-01 -1.366698592901229858e-01 -5.843307077884674072e-02 -2.946690022945404053e-01 1.776937544345855713e-01 1.526288390159606934e-01 2.464582957327365875e-02 -6.470010429620742798e-02 -1.265670806169509888e-01 8.852702379226684570e-02 -8.891506493091583252e-02 7.051594555377960205e-02 1.148050464689731598e-02
-1.622453629970550537e-01 -5.118385329842567444e-02 -3.109056651592254639e-01 -2.499029487371444702e-01 -1.923359334468841553e-01 2.068630009889602661e-01 1.182607933878898621e-01 -3.999179601669311523e-02 1.218004710972309113e-02 1.755510456860065460e-02 7.277628034353256226e-02 1.955189108848571777e-01 -3.497495651245117188e-01 -2.006261497735977173e-01 -2.377884536981582642e-01 1.113915964961051941e-01 -1.300409436225891113e-01 -6.297864764928817749e-02 -2.226856201887130737e-01 -2.838270366191864014e-01 2.008182108402252197e-01 1.099030114710330963e-02 -6.109394878149032593e-02 2.259169965982437134e-01 -2.037355154752731323e-01 -4.982360638678073883e-03 9.509459882974624634e-02 4.777761548757553101e-02 1.972583308815956116e-02 6.407012045383453369e-02 2.691538333892822266e-01 -2.550000250339508057e-01
3.113315403461456299e-01 8.801613748073577881e-02 -7.658296823501586914e-02 -4.658428430557250977e-01 -3.132227808237075806e-02 -9.169440716505050659e-02 9.290872514247894287e-02 -1.228051111102104187e-01 -9.798556566238403320e-02 -2.123860716819763184e-01 8.066035062074661255e-02 6.391897052526473999e-02 2.018666416406631470e-01 7.812354713678359985e-02 -9.896297752857208252e-02 -1.421386599540710449e-01 -5.947628617286682129e-02 -2.309924960136413574e-01 -7.837945967912673950e-02 -2.603105604648590088e-01 -2.075736820697784424e-01 3.678442910313606262e-02 -2.761144042015075684e-01 3.020175695419311523e-01 6.767517328262329102e-02 5.452758050523698330e-04 3.196396827697753906e-01 5.352064594626426697e-02 -7.578519731760025024e-02 -1.324649006128311157e-01 1.302029192447662354e-01 -6.817060708999633789e-02
-1.352608203887939453e-01 1.495890971273183823e-02 -5.396555066108703613e-01 -2.923550643026828766e-02 -2.388319373130798340e-01 -1.710352748632431030e-01 6.911087781190872192e-02 1.513258516788482666e-01 -1.918555237352848053e-02 -4.550585895776748657e-02 2.024866454303264618e-02 1.559099107980728149e-01 -5.721955373883247375e-02 -2.010007351636886597e-01 -2.067502140998840332e-01 -3.420256376266479492e-01 3.477097302675247192e-02 -4.582383111119270325e-02 -6.691454350948333740e-02 -1.996390670537948608e-01 1.072482243180274963e-01 4.529171064496040344e-02 6.292322278022766113e-02 2.552553713321685791e-01 -1.534886285662651062e-02 -1.321483403444290161e-01 3.052595420740544796e-04 -2.583354413509368896e-01 1.306930780410766602e-01 3.696575295180082321e-03 3.096008300781250000e-01 -1.310554146766662598e-01
-1.086777150630950928e-01 2.129875719547271729e-01 -3.158698379993438721e-01 -1.070596575736999512e-01 -1.561550945043563843e-01 8.949262648820877075e-02 -1.198603287339210510e-01 9.706446900963783264e-03 1.283101830631494522e-02 -1.535615622997283936e-01 5.491334572434425354e-02 -3.369333595037460327e-02 -9.683140367269515991e-02 7.845967262983322144e-02 3.681747615337371826e-02 -2.888133227825164795e-01 4.697426036000251770e-02 -4.475889801979064941e-01 1.415307074785232544e-01 -2.079713344573974609e-01 1.982453614473342896e-01 2.047369256615638733e-02 -2.368437349796295166e-01 3.208692073822021484e-01 -7.350955903530120850e-02 -7.019735127687454224e-02 -1.005834266543388367e-01 -2.150643169879913330e-01 -5.956348776817321777e-02 -2.220880985260009766e-01 -2.016089297831058502e-02 -2.682577371597290039e-01
1.418724358081817627e-01 -1.875790953636169434e-02 -3.435231447219848633e-01 -3.132426142692565918e-01 2.101321816444396973e-01 -7.438459992408752441e-02 8.817450143396854401e-03 1.632701158523559570e-01 -7.342523336410522461e-02 5.869613494724035263e-03 1.902763247489929199e-01 -9.777118265628814697e-02 1.693551056087017059e-02 1.436667293310165405e-01 1.650748103857040405e-01 -3.672470897436141968e-02 -3.151531517505645752e-01 -2.816247045993804932e-01 -1.530899703502655029e-01 -1.440203189849853516e-01 5.853704363107681274e-02 -1.801324039697647095e-01 -8.850218728184700012e-03 1.233802661299705505e-01 2.460957616567611694e-01 1.093234717845916748e-01 7.965181022882461548e-02 -1.557619273662567139e-01 2.300949990749359131e-01 -2.124248445034027100e-01 3.133345544338226318e-01 -1.135661303997039795e-01
-1.082275435328483582e-01 -4.950076807290315628e-03 -3.477324545383453369e-02 -3.319106400012969971e-01 2.640600204467773438e-01 2.038294225931167603e-01 3.516753613948822021e-01 -1.017899885773658752e-01 -2.077450752258300781e-01 1.604899913072586060e-01 6.530256569385528564e-02 -2.445691227912902832e-01 7.711417973041534424e-02 4.047125577926635742e-02 -1.899841576814651489e-01 -1.304534971714019775e-01 2.216420620679855347e-01 3.051511757075786591e-02 -1.204230636358261108e-01 -2.070327550172805786e-01 2.610018663108348846e-02 2.602272927761077881e-01 -4.250217974185943604e-02 1.534932553768157959e-01 1.796070188283920288e-01 7.573944330215454102e-02 -4.000432789325714111e-02 -9.955045580863952637e-02 2.384029477834701538e-01 -1.570466905832290649e-01 3.160726428031921387e-01 7.611340284347534180e-02
9.068551659584045410e-02 3.184308856725692749e-02 -6.325206253677606583e-03 -2.254657447338104248e-01 1.822054982185363770e-01 1.459899395704269409e-01 2.236390858888626099e-01 -2.014125287532806396e-01 1.736457049846649170e-01 2.094315886497497559e-01 2.037140130996704102e-01 5.981807783246040344e-02 -1.083766296505928040e-01 -2.502415776252746582e-01 -1.831458210945129395e-01 1.759333163499832153e-01 -6.006452813744544983e-02 -1.114664748311042786e-01 -1.519931200891733170e-02 -3.089589774608612061e-01 3.420331776142120361e-01 -1.332669854164123535e-01 -3.381968736648559570e-01 2.077418267726898193e-01 -4.149424284696578979e-02 2.292914688587188721e-01 -1.592476665973663330e-01 -2.007059603929519653e-01 7.693108171224594116e-02 -8.615842089056968689e-03 -2.543103322386741638e-02 -7.913586497306823730e-02
-5.930801853537559509e-03 -2.677373215556144714e-02 -9.445316344499588013e-02 -2.309157699346542358e-01 2.896130681037902832e-01 1.551343053579330444e-01 -7.894028723239898682e-02 -1.939116865396499634e-01 -1.200372651219367981e-01 -8.129943162202835083e-02 -8.232566714286804199e-02 1.317911297082901001e-01 5.566788464784622192e-02 2.228426188230514526e-02 -2.251144796609878540e-01 2.462000846862792969e-01 9.935946017503738403e-02 -9.151057153940200806e-02 2.025164812803268433e-01 -4.109664559364318848e-01 1.297473311424255371e-01 1.154261678457260132e-01 -3.534667789936065674e-01 3.216084837913513184e-01 5.628652870655059814e-02 -3.417372703552246094e-01 5.499476566910743713e-02 -3.045342117547988892e-02 -1.828754134476184845e-02 -1.038236096501350403e-01 4.102446138858795166e-02 -4.236670583486557007e-02
3.258811309933662415e-02 -9.130267798900604248e-02 -2.513281628489494324e-02 -2.378468960523605347e-01 -3.579780459403991699e-01 3.358432352542877197e-01 1.248703245073556900e-02 -3.067705035209655762e-02 -2.861522138118743896e-01 -4.104867950081825256e-02 2.804659008979797363e-01 9.145809710025787354e-02 -8.753608167171478271e-02 1.320426464080810547e-01 -1.434917300939559937e-01 -1.138827279210090637e-01 -1.015868037939071655e-01 -1.256481409072875977e-01 -2.025388032197952271e-01 -1.570211797952651978e-01 3.502126336097717285e-01 1.022723168134689331e-01 -7.431212812662124634e-02 2.770664095878601074e-01 -9.309568256139755249e-02 -1.464889198541641235e-01 -1.122432723641395569e-01 -4.101797565817832947e-02 1.619419157505035400e-01 1.458490639925003052e-01 2.450201511383056641e-01 -5.469934269785881042e-02
-1.479713916778564453e-01 -4.386515170335769653e-02 -2.365761250257492065e-01 -3.022137582302093506e-01 1.419921126216650009e-02 -2.105996161699295044e-01 -8.941784501075744629e-02 3.238014876842498779e-02 1.316974461078643799e-01 9.940753132104873657e-02 -1.175072863698005676e-01 2.426521182060241699e-01 2.305468022823333740e-01 4.985870048403739929e-02 6.624183058738708496e-02 -1.121203377842903137e-01 4.371464997529983521e-02 1.142827793955802917e-01 -1.961970329284667969e-01 -4.678858071565628052e-02 3.655066192150115967e-01 2.369316369295120239e-01 -2.553871572017669678e-01 3.445874452590942383e-01 5.700444802641868591e-02 8.212837576866149902e-02 9.442231804132461548e-02 -1.303053833544254303e-02 7.077795267105102539e-02 -3.304438889026641846e-01 1.757088154554367065e-01 -9.625663608312606812e-02
1.232900023460388184e-01 -2.376669347286224365e-01 2.667076885700225830e-02 -1.424070745706558228e-01 7.782426476478576660e-02 1.134580075740814209e-01 2.824585139751434326e-01 1.525377761572599411e-02 -7.850991934537887573e-02 -3.276206552982330322e-02 6.206910312175750732e-02 1.608012765645980835e-01 1.291164755821228027e-01 2.111306786537170410e-01 -1.262328028678894043e-01 -2.090573310852050781e-01 -2.552412077784538269e-02 -3.426251709461212158e-01 4.081664606928825378e-02 -2.043779194355010986e-01 1.873243451118469238e-01 1.358908414840698242e-01 -1.424134010449051857e-03 -1.206177696585655212e-01 9.453881531953811646e-02 1.272593289613723755e-01 -1.320105791091918945e-01 -3.786439001560211182e-01 2.363733798265457153e-01 5.283962190151214600e-02 4.133413136005401611e-01 -7.423802465200424194e-02
-6.183006986975669861e-02 -6.777449697256088257e-02 -1.431690305471420288e-01 -2.745338082313537598e-01 -2.555165290832519531e-01 9.884902834892272949e-02 -6.718267500400543213e-02 1.394819617271423340e-01 9.515832178294658661e-03 -2.563882619142532349e-02 5.103872157633304596e-03 1.048575863242149353e-01 -1.445108950138092041e-01 -3.759865462779998779e-01 -1.686758697032928467e-01 -5.556272342801094055e-02 3.904674053192138672e-01 -7.637142390012741089e-02 -2.406634986400604248e-01 -6.619292497634887695e-02 2.044933885335922241e-01 -1.455289423465728760e-01 -2.269496768712997437e-01 2.988634109497070312e-01 -2.143160440027713776e-02 -1.590972542762756348e-01 1.552616246044635773e-02 -1.658969223499298096e-01 8.864966034889221191e-02 -1.143158003687858582e-01 2.817380428314208984e-01 1.134692505002021790e-01
8.253966458141803741e-03 -6.872538477182388306e-02 -3.656131029129028320e-01 -2.190529704093933105e-01 -1.793370768427848816e-02 -7.814558595418930054e-02 3.723301887512207031e-01 -1.072811558842658997e-01 -3.548284992575645447e-02 -2.345007378607988358e-03 2.073688358068466187e-01 -8.453661203384399414e-02 -1.591104716062545776e-01 1.976881325244903564e-01 -2.096021622419357300e-01 2.414087355136871338e-01 -3.225999176502227783e-01 -3.128594458103179932e-01 -9.667912870645523071e-02 -1.869373470544815063e-01 1.514936797320842743e-02 -1.858316659927368164e-01 6.368714570999145508e-02 7.882603257894515991e-02 1.376752704381942749e-01 -9.855856001377105713e-02 8.306943625211715698e-02 2.616666257381439209e-02 2.238869518041610718e-01 -2.395723313093185425e-01 5.114953964948654175e-02 3.601070493459701538e-02
-2.182197868824005127e-01 8.280581980943679810e-02 -2.089082896709442139e-01 -2.079520076513290405e-01 -1.549138128757476807e-01 -1.297503411769866943e-01 -7.115616649389266968e-02 1.383549273014068604e-01 -9.267606586217880249e-02 -7.492100447416305542e-02 3.212822228670120239e-02 3.102416694164276123e-01 -7.460358738899230957e-02 2.869313210248947144e-02 -7.386629283428192139e-02 -9.103290736675262451e-03 1.704250276088714600e-01 -5.361639708280563354e-02 -1.698276698589324951e-01 -9.639015048742294312e-02 3.336802423000335693e-01 -1.663283556699752808e-01 -3.844732642173767090e-01 -7.446201052516698837e-03 -2.628585509955883026e-02 -1.639576852321624756e-01 -1.276270747184753418e-01 -2.339899726212024689e-02 2.819535732269287109e-01 6.985051184892654419e-02 4.263736307621002197e-01 5.167635902762413025e-02
-4.325402155518531799e-02 6.506461650133132935e-02 -3.154194653034210205e-01 -3.953237533569335938e-01 2.016430944204330444e-01 2.383078336715698242e-01 8.229427039623260498e-02 -1.327236294746398926e-01 -5.602222308516502380e-02 -4.030851125717163086e-01 9.215593338012695312e-02 -5.473696440458297729e-02 -2.464579790830612183e-01 -1.712608523666858673e-02 -2.217794507741928101e-01 -3.329873457551002502e-02 6.964033097028732300e-02 -2.146779596805572510e-01 -2.118916958570480347e-01 5.690491292625665665e-03 -1.009389907121658325e-01 -2.434629015624523163e-02 1.031000986695289612e-01 2.291171699762344360e-01 2.266219407320022583e-01 -2.646911703050136566e-02 7.437525689601898193e-02 -3.871640563011169434e-02 -6.576844956725835800e-03 -2.887201607227325439e-01 5.144696310162544250e-02 -1.137605831027030945e-01
1.830069907009601593e-02 3.887302707880735397e-03 8.129377849400043488e-03 -3.275585174560546875e-01 -1.200814545154571533e-01 3.661612048745155334e-02 2.296972461044788361e-02 -5.656704679131507874e-02 -2.406885772943496704e-01 2.436110377311706543e-01 1.018394455313682556e-01 1.829974055290222168e-01 2.385867536067962646e-01 1.459376066923141479e-01 -1.728355735540390015e-01 6.777306646108627319e-02 2.258779853582382202e-01 -1.804893165826797485e-01 1.815907955169677734e-01 -5.057543516159057617e-01 2.099835276603698730e-01 7.201927155256271362e-02 1.047131195664405823e-01 2.194819748401641846e-01 -6.404690444469451904e-02 -2.470630221068859100e-02 -1.339819580316543579e-01 -7.816292345523834229e-02 2.185748219490051270e-01 7.734910398721694946e-02 1.399482190608978271e-01 -1.268259733915328979e-01
1.377134770154953003e-01 2.141671180725097656e-01 -4.748680889606475830e-01 -1.956628859043121338e-01 -1.289438307285308838e-01 -8.817870914936065674e-02 -8.586710691452026367e-02 -1.346341520547866821e-01 -5.767510086297988892e-02 3.411121070384979248e-01 2.985819615423679352e-02 6.263270974159240723e-02 -1.652699410915374756e-01 -1.598229706287384033e-01 -2.697920501232147217e-01 5.226466059684753418e-02 -8.231481909751892090e-02 -1.516928523778915405e-02 -2.471061050891876221e-02 -2.448425889015197754e-01 3.565514087677001953e-01 -1.127086952328681946e-01 -9.905019402503967285e-02 -1.175037003122270107e-03 -1.017035469412803650e-01 2.153365463018417358e-01 4.080464423168450594e-04 -6.516342610120773315e-02 4.185699671506881714e-02 -2.426467686891555786e-01 1.725547015666961670e-01 5.819290876388549805e-03
1.790210455656051636e-01 -1.469955146312713623e-01 1.450361311435699463e-01 -3.616779744625091553e-01 3.393474593758583069e-02 -1.786707490682601929e-01 -1.334455311298370361e-01 -9.581889957189559937e-02 1.345775872468948364e-01 3.274538367986679077e-02 3.264050185680389404e-01 -9.836082905530929565e-02 -1.481446027755737305e-01 2.101317942142486572e-01 -1.879997402429580688e-01 -2.113177776336669922e-01 1.107609122991561890e-01 -7.364580873399972916e-03 -1.167910248041152954e-01 -9.393394738435745239e-02 4.758216068148612976e-02 8.917143195867538452e-02 -1.797884702682495117e-01 3.909038305282592773e-01 1.818918883800506592e-01 -1.606475561857223511e-01 -5.792663898319005966e-03 -1.435558795928955078e-01 3.580914735794067383e-01 -4.842695221304893494e-02 4.478088021278381348e-02 -1.033851131796836853e-01
2.122299047186970711e-04 -2.288945397594943643e-04 -3.079989738762378693e-02 -1.866579204797744751e-01 -2.947283685207366943e-01 2.162621766328811646e-01 2.861689627170562744e-01 1.646819263696670532e-01 -1.663572043180465698e-01 3.075882792472839355e-02 2.542401552200317383e-01 8.394669741392135620e-02 -1.265165805816650391e-01 1.848868876695632935e-01 -9.654165804386138916e-02 1.776501238346099854e-01 5.390167236328125000e-02 -2.083179205656051636e-01 -1.794781386852264404e-01 -3.375133872032165527e-01 2.532109320163726807e-01 1.761659979820251465e-01 1.192467585206031799e-01 3.257763087749481201e-01 7.294942159205675125e-03 1.121137011796236038e-02 -5.794719327241182327e-03 -3.064459562301635742e-01 3.547605872154235840e-02 1.049593761563301086e-01 5.914248153567314148e-02 -1.111925542354583740e-01
-1.876529753208160400e-01 2.926490269601345062e-03 -1.250828355550765991e-01 -3.693808615207672119e-01 -2.038100510835647583e-01 -1.751529574394226074e-01 1.135557144880294800e-01 8.582711219787597656e-02 -1.039548218250274658e-01 1.272827684879302979e-01 1.436776667833328247e-01 1.830661743879318237e-01 -1.766846776008605957e-01 -2.528439760208129883e-01 -9.489537775516510010e-02 2.283693999052047729e-01 6.390371173620223999e-02 -2.248415201902389526e-01 -1.163249313831329346e-01 -9.213420003652572632e-02 -1.682427376508712769e-01 -3.254056349396705627e-02 -1.024412363767623901e-01 1.559975445270538330e-01 1.130531430244445801e-01 -1.326809078454971313e-01 2.601197063922882080e-01 -2.819546163082122803e-01 2.591135203838348389e-01 -1.518931984901428223e-01 2.307858616113662720e-01 -1.444686949253082275e-01
2.018227875232696533e-01 2.435240149497985840e-01 -1.398268938064575195e-01 -2.984760105609893799e-01 2.727692574262619019e-02 4.817398637533187866e-02 2.535578012466430664e-01 -1.579868793487548828e-01 -1.878443509340286255e-01 9.535008668899536133e-02 1.147942710667848587e-02 3.449667096138000488e-01 5.123859643936157227e-02 1.216958910226821899e-01 -1.904855519533157349e-01 -2.229555696249008179e-01 -5.089686717838048935e-03 -2.097886800765991211e-01 -2.935616672039031982e-01 1.865780353546142578e-01 -3.668135404586791992e-02 -1.392585337162017822e-01 -1.669544726610183716e-02 3.022013306617736816e-01 1.106150797568261623e-03 2.125403732061386108e-01 -2.042283676564693451e-02 -9.901855140924453735e-02 1.058553531765937805e-01 -1.117489933967590332e-01 2.709860205650329590e-01 4.663566127419471741e-02
-2.342497706413269043e-01 -2.488469518721103668e-02 -3.842240869998931885e-01 -1.465041041374206543e-01 -1.189726963639259338e-01 3.859456628561019897e-02 9.821365028619766235e-02 -1.128992438316345215e-01 -5.318241938948631287e-02 -3.140991330146789551e-01 -5.358166620135307312e-02 -4.542310256510972977e-03 -1.893302947282791138e-01 5.868568643927574158e-02 -8.793853223323822021e-02 -3.518315851688385010e-01 2.682714462280273438e-01 -1.878673434257507324e-01 6.772826611995697021e-02 -1.641481965780258179e-01 6.371875107288360596e-02 -4.791754484176635742e-02 -2.125563770532608032e-01 3.873395323753356934e-01 4.174328967928886414e-02 -7.645839452743530273e-02 -4.634869471192359924e-02 -1.881579458713531494e-01 -5.329468846321105957e-02 -3.837480023503303528e-02 2.641853094100952148e-01 -5.081904307007789612e-02
7.628851383924484253e-02 -1.233806386590003967e-01 -2.645988166332244873e-01 -3.430695086717605591e-02 1.958766132593154907e-01 1.119211092591285706e-01 1.549437525682151318e-03 -2.158193886280059814e-01 1.828879266977310181e-01 -2.100075129419565201e-03 2.100382745265960693e-01 3.331939280033111572e-01 8.289780467748641968e-02 -3.085466325283050537e-01 -3.416269645094871521e-02 -2.268371731042861938e-02 -9.746957570314407349e-02 -2.891756594181060791e-01 -1.080495640635490417e-01 -3.183253705501556396e-01 1.336201131343841553e-01 1.405680924654006958e-02 -2.357627600431442261e-01 1.378176659345626831e-01 1.246602609753608704e-01 6.440044939517974854e-02 -2.109375298023223877e-01 2.320300340652465820e-01 2.027835398912429810e-01 -1.674281507730484009e-01 1.325073838233947754e-01 1.202581152319908142e-01
-5.861039459705352783e-02 1.120822206139564514e-01 -3.280738294124603271e-01 -3.201696872711181641e-01 2.451250329613685608e-03 -4.069391638040542603e-03 -2.521689748391509056e-03 -1.752944439649581909e-01 -7.271462585777044296e-03 4.070415198802947998e-01 3.013970563188195229e-03 2.591166272759437561e-02 -2.783241271972656250e-01 -6.177579239010810852e-02 -2.430366724729537964e-01 -1.792858703993260860e-03 -1.220917701721191406e-01 7.892426848411560059e-02 -9.171772003173828125e-02 -1.423391848802566528e-01 2.591719627380371094e-01 -3.590551763772964478e-02 -2.581971585750579834e-01 -7.975215464830398560e-02 9.724123775959014893e-02 3.069050312042236328e-01 6.659729033708572388e-02 -2.106331884860992432e-01 7.238826900720596313e-02 -1.409256309270858765e-01 2.477545291185379028e-01 -7.818876951932907104e-02
9.330779314041137695e-02 -1.839600950479507446e-01 -4.513434693217277527e-02 -9.118150174617767334e-02 1.243037357926368713e-01 6.118997186422348022e-02 8.985558897256851196e-02 -2.201400250196456909e-01 2.445947080850601196e-01 -9.818121790885925293e-02 -2.257188037037849426e-02 1.440994888544082642e-01 3.042302727699279785e-01 -4.378457367420196533e-02 -1.504015829414129257e-02 5.700195208191871643e-03 1.958518847823143005e-02 -2.320325225591659546e-01 -2.193836271762847900e-01 -7.207194715738296509e-02 -1.946753710508346558e-01 -6.169338524341583252e-02 -2.071265727281570435e-01 4.444414079189300537e-01 7.098651677370071411e-02 1.462443619966506958e-01 -1.010290831327438354e-01 -1.700347363948822021e-01 1.616533696651458740e-01 -9.629460424184799194e-02 4.310313761234283447e-01 -9.736508876085281372e-02
4.340122919529676437e-03 -2.835001945495605469e-01 -2.644902765750885010e-01 -4.056816399097442627e-01 -1.366169098764657974e-02 -4.953052476048469543e-02 1.385936737060546875e-01 1.020221412181854248e-01 -2.453163824975490570e-02 -1.474486291408538818e-01 1.657175719738006592e-01 -5.902611091732978821e-02 1.094768121838569641e-01 1.791994273662567139e-02 4.216244816780090332e-02 1.310728639364242554e-01 -2.881604433059692383e-01 -3.948940932750701904e-01 -1.269557625055313110e-01 -7.631583511829376221e-02 2.747589945793151855e-01 1.413851417601108551e-02 9.901489317417144775e-02 1.069885045289993286e-01 1.104115415364503860e-02 -4.163854196667671204e-02 -1.305412948131561279e-01 -7.984773069620132446e-02 2.083630114793777466e-01 -3.225862681865692139e-01 1.506839394569396973e-01 1.222645565867424011e-01
1.413598060607910156e-01 -2.499872073531150818e-02 -4.051235020160675049e-01 6.262961030006408691e-02 -2.698719203472137451e-01 1.618175804615020752e-01 -4.950117319822311401e-02 6.567849963903427124e-02 -1.118224114179611206e-02 1.942441985011100769e-02 2.253653854131698608e-01 9.024775773286819458e-02 -1.964257471263408661e-02 9.382969886064529419e-02 -1.980786919593811035e-01 -2.916716635227203369e-01 1.964247822761535645e-01 -3.022580742835998535e-01 -1.632636487483978271e-01 -3.045833408832550049e-01 1.706425994634628296e-01 -1.288420259952545166e-01 -1.697641313076019287e-01 3.514754474163055420e-01 -4.144213348627090454e-02 1.736626029014587402e-01 6.294887512922286987e-02 -2.972716465592384338e-02 -1.074481830000877380e-01 8.099311031401157379e-03 2.062391862273216248e-02 -1.281798779964447021e-01
1.855454444885253906e-01 1.836771965026855469e-01 -1.667542010545730591e-01 -2.790216207504272461e-01 -3.888811171054840088e-01 2.003578245639801025e-01 5.836747959256172180e-02 1.387771815061569214e-01 -5.323253199458122253e-02 1.035584062337875366e-01 1.111284568905830383e-01 2.090567499399185181e-01 -1.578063219785690308e-01 -3.186273202300071716e-02 9.565502405166625977e-03 1.070015206933021545e-01 3.184211626648902893e-02 -2.604886293411254883e-01 -1.766543835401535034e-01 -2.568854689598083496e-01 3.247141242027282715e-01 8.990274369716644287e-02 1.102787349373102188e-02 3.234578669071197510e-01 -3.109160624444484711e-02 -2.391349375247955322e-01 -8.088511228561401367e-02 -2.306974232196807861e-01 -3.875864669680595398e-02 3.319393098354339600e-02 -1.455792132765054703e-02 1.210871268995106220e-03
2.106234878301620483e-01 -3.268596157431602478e-02 -2.393951416015625000e-01 -2.126754373311996460e-01 -2.466455250978469849e-01 1.298979371786117554e-01 1.426655203104019165e-01 -7.968983799219131470e-02 -1.723714172840118408e-01 -6.652891635894775391e-02 1.669274568557739258e-01 9.886025637388229370e-02 8.636524435132741928e-04 9.075807780027389526e-02 -7.468896359205245972e-02 3.448522835969924927e-02 -1.270069275051355362e-02 -3.359875380992889404e-01 -2.554472088813781738e-01 -1.121951639652252197e-01 4.445734247565269470e-02 2.062727659940719604e-01 1.125720217823982239e-01 2.207970470190048218e-01 -1.087054312229156494e-01 -1.501574069261550903e-01 -4.557861760258674622e-02 -3.593233600258827209e-02 5.380113720893859863e-01 -7.960300147533416748e-02 1.337480843067169189e-01 1.121726706624031067e-01
-1.854596287012100220e-01 -1.208098530769348145e-01 -2.738523483276367188e-01 -5.259144902229309082e-01 8.614059537649154663e-02 -1.974438503384590149e-02 -5.070768296718597412e-02 1.291935741901397705e-01 1.553833782672882080e-01 -2.658391892910003662e-01 6.755942851305007935e-02 7.517676800489425659e-02 -2.519071102142333984e-02 2.775441110134124756e-02 -2.728350460529327393e-01 2.207500487565994263e-02 3.559921085834503174e-01 -9.831294417381286621e-02 -7.446266710758209229e-02 -6.337144225835800171e-02 8.658800274133682251e-02 -1.160611957311630249e-01 -1.665513147599995136e-03 6.673049926757812500e-02 4.219327121973037720e-02 1.070286333560943604e-01 -3.562300279736518860e-02 -4.151481389999389648e-01 -6.516987085342407227e-02 4.073722660541534424e-02 1.588594317436218262e-01 4.024708271026611328e-02
-2.394423633813858032e-02 -2.562897801399230957e-01 -1.082390323281288147e-01 -3.064545691013336182e-01 3.801248595118522644e-02 3.805156797170639038e-02 -4.020807798951864243e-03 -1.307353675365447998e-01 -1.602539569139480591e-01 3.907799422740936279e-01 -1.232773736119270325e-01 -5.407484248280525208e-02 -1.158141270279884338e-01 -7.724566012620925903e-02 -6.032469868659973145e-02 -5.121007561683654785e-02 -9.073437750339508057e-02 1.061041187494993210e-02 -8.038311451673507690e-02 -5.731613561511039734e-02 3.583101630210876465e-01 -2.038081437349319458e-01 -3.256034851074218750e-01 7.392944395542144775e-02 2.336604893207550049e-02 -1.895347610116004944e-02 1.260256469249725342e-01 -2.402640134096145630e-01 3.706887960433959961e-01 7.100859284400939941e-02 2.337527647614479065e-02 -2.625753581523895264e-01
4.743304476141929626e-02 3.025264665484428406e-02 -2.444338947534561157e-01 -3.511481285095214844e-01 -9.607308357954025269e-02 1.804601848125457764e-01 -1.871511936187744141e-01 -2.366671711206436157e-01 -2.533354461193084717e-01 3.472368121147155762e-01 6.114376708865165710e-02 9.974078275263309479e-04 -4.090653955936431885e-01 -2.693961858749389648e-01 -5.511918291449546814e-02 -5.855509638786315918e-02 8.106400072574615479e-02 -5.665798485279083252e-02 -1.281813234090805054e-01 -9.974262863397598267e-02 2.665325999259948730e-01 -8.486226946115493774e-02 -4.710952192544937134e-02 6.585062295198440552e-02 -1.003782376646995544e-01 1.097748205065727234e-01 2.369712851941585541e-02 -8.350655436515808105e-02 4.329586774110794067e-02 -6.250288337469100952e-02 2.561208307743072510e-01 -1.551907956600189209e-01
1.233353838324546814e-01 1.000696793198585510e-01 -5.718106031417846680e-01 -3.316742479801177979e-01 7.680084556341171265e-03 1.768337041139602661e-01 3.604993969202041626e-02 -1.937284693121910095e-02 1.696742326021194458e-01 1.661685556173324585e-01 1.769993603229522705e-01 2.484536357223987579e-02 1.329396069049835205e-01 -6.147542223334312439e-02 -1.561666131019592285e-01 -2.381274551153182983e-01 -4.557050019502639771e-02 1.545874625444412231e-01 2.454195730388164520e-02 -2.203191369771957397e-01 -9.616927802562713623e-02 -1.400634497404098511e-01 2.595240995287895203e-02 1.250174343585968018e-01 2.525772200897336006e-03 2.544522285461425781e-01 -3.299391642212867737e-02 -1.295486688613891602e-01 1.176582463085651398e-02 -3.080212473869323730e-01 1.204773560166358948e-01 -3.824829682707786560e-02
1.876609474420547485e-01 5.059350747615098953e-03 1.658023335039615631e-02 -3.327972292900085449e-01 2.846907675266265869e-01 6.248321756720542908e-02 7.275363057851791382e-02 -8.970905095338821411e-02 -2.942416258156299591e-02 -4.621366411447525024e-02 2.160833179950714111e-01 1.681379079818725586e-01 -3.733950853347778320e-02 3.288512229919433594e-01 -1.814437657594680786e-01 -9.818378090858459473e-02 -1.277183294296264648e-01 -1.847259849309921265e-01 -2.082041800022125244e-01 -2.631001472473144531e-01 2.808342315256595612e-02 -2.874838747084140778e-02 -8.421361446380615234e-02 3.999630510807037354e-01 2.473844736814498901e-01 -3.101584017276763916e-01 -4.227833449840545654e-02 3.828908503055572510e-02 1.453766524791717529e-01 4.528340324759483337e-02 -9.880626946687698364e-02 -9.466098621487617493e-03
1.911011934280395508e-01 5.019318684935569763e-02 -2.324571162462234497e-01 -1.781897246837615967e-01 2.111609429121017456e-01 -1.873143017292022705e-02 1.560419052839279175e-01 7.746414840221405029e-02 -3.985090255737304688e-01 -3.510591387748718262e-02 -6.481205578893423080e-03 1.120471283793449402e-01 1.776196360588073730e-01 -1.561054736375808716e-01 -5.091373249888420105e-02 -3.540115356445312500e-01 3.789336979389190674e-02 -1.515446454286575317e-01 1.194336917251348495e-02 3.558915853500366211e-02 -4.575600475072860718e-02 1.181893125176429749e-01 -2.472708523273468018e-01 2.466811984777450562e-01 1.939600855112075806e-01 4.666977748274803162e-02 -1.292975991964340210e-01 -3.667159378528594971e-02 9.576713293790817261e-02 -3.358556628227233887e-01 2.768103778362274170e-01 -1.519461125135421753e-01
4.889857396483421326e-02 5.574410781264305115e-02 -2.078096121549606323e-01 -2.453762292861938477e-01 -1.353195160627365112e-01 4.437439143657684326e-02 2.234360426664352417e-01 1.902953535318374634e-01 -1.868745535612106323e-01 -5.708479881286621094e-02 1.778695732355117798e-01 -1.757437586784362793e-01 -1.189398169517517090e-01 9.125830978155136108e-02 -6.285595148801803589e-02 1.517969220876693726e-01 -7.780228741466999054e-03 -2.921369671821594238e-01 -4.526998102664947510e-02 -2.164759635925292969e-01 1.071861684322357178e-01 1.064008250832557678e-01 -1.130299121141433716e-01 1.648382693529129028e-01 2.438650280237197876e-02 5.038649588823318481e-02 -2.007594853639602661e-01 7.302139699459075928e-02 5.159644484519958496e-01 -1.248716413974761963e-01 1.895506083965301514e-01 2.663341760635375977e-01
-1.754977256059646606e-01 1.454433519393205643e-02 -1.234879493713378906e-01 -2.420789003372192383e-01 -2.242595255374908447e-01 1.539273094385862350e-02 -1.177518889307975769e-01 2.172374576330184937e-01 -5.116017907857894897e-02 2.002345770597457886e-01 1.262880861759185791e-01 3.211795389652252197e-01 -1.107468903064727783e-01 -8.808709681034088135e-02 -1.504842787981033325e-01 -1.712999939918518066e-01 7.463616132736206055e-02 -2.751986682415008545e-01 -4.631214588880538940e-02 -5.475971847772598267e-02 2.538678646087646484e-01 -2.526695132255554199e-01 -3.110770881175994873e-01 2.895819395780563354e-02 2.415236979722976685e-01 -2.012235671281814575e-01 9.271892718970775604e-03 2.976646879687905312e-03 2.550433576107025146e-01 -6.084304768592119217e-03 2.237524837255477905e-01 1.526621580123901367e-01
7.477546483278274536e-02 -5.299358442425727844e-02 -2.052662372589111328e-01 -1.833184957504272461e-01 1.478449255228042603e-01 1.573381945490837097e-02 4.790083318948745728e-02 -4.561208654195070267e-03 -2.434246707707643509e-03 -1.800286024808883667e-01 4.968045353889465332e-01 -1.519794017076492310e-01 -7.423758041113615036e-03 1.152694504708051682e-02 1.114885434508323669e-01 -1.525430977344512939e-01 1.675675511360168457e-01 3.294540941715240479e-02 -1.545693427324295044e-01 -2.251462787389755249e-01 1.181908771395683289e-01 6.998323649168014526e-02 -2.595668733119964600e-01 -5.479559185914695263e-04 4.919991269707679749e-02 -2.770374529063701630e-02 1.284630745649337769e-01 -1.438922435045242310e-01 4.739936292171478271e-01 -2.009157240390777588e-01 6.648184359073638916e-02 -2.310454696416854858e-01
6.599588692188262939e-02 4.772033169865608215e-02 -1.251152604818344116e-01 -2.510643899440765381e-01 6.499731540679931641e-02 3.449287638068199158e-02 7.159780710935592651e-02 -8.920828253030776978e-02 3.500958383083343506e-01 2.793879806995391846e-02 1.358144134283065796e-01 1.108544021844863892e-01 -1.816130578517913818e-01 9.407951682806015015e-02 -1.270376425236463547e-02 -2.030864059925079346e-01 1.132249683141708374e-01 -4.445675015449523926e-01 2.031870186328887939e-01 1.825935207307338715e-02 1.422077268362045288e-01 7.052650302648544312e-02 -1.980312466621398926e-01 -1.115429680794477463e-02 -1.149186715483665466e-01 6.764143705368041992e-03 -2.150016091763973236e-02 1.426582932472229004e-01 3.178856074810028076e-01 -1.052234787493944168e-02 3.906539380550384521e-01 -2.332492619752883911e-01
4.805200174450874329e-02 -2.137634903192520142e-01 -1.073490977287292480e-01 -3.407178223133087158e-01 -1.327783018350601196e-01 4.627174437046051025e-01 2.680558338761329651e-02 -1.690336316823959351e-02 -2.613265216350555420e-01 -4.624098073691129684e-03 -2.219572663307189941e-01 9.682757407426834106e-02 -8.232723176479339600e-02 5.930896848440170288e-02 -2.195799946784973145e-01 -1.718994416296482086e-02 2.233756147325038910e-02 -1.052754744887351990e-01 1.967402100563049316e-01 -9.457791596651077271e-02 2.096935408189892769e-03 4.859679937362670898e-02 -1.460395604372024536e-01 3.299567103385925293e-01 2.843351066112518311e-01 -2.285655587911605835e-02 -2.842395603656768799e-01 -5.320934578776359558e-03 -1.868961751461029053e-02 -1.856895834207534790e-01 3.906875476241111755e-02 -1.246517077088356018e-01
4.020164161920547485e-02 -1.824194751679897308e-02 -4.932474344968795776e-03 -3.902299106121063232e-01 -7.727029174566268921e-02 -5.499998852610588074e-02 5.287889391183853149e-03 -1.778973042964935303e-01 -9.578517079353332520e-02 -6.982800364494323730e-02 3.240289092063903809e-01 -4.299965500831604004e-02 1.548437587916851044e-02 1.942534297704696655e-01 -2.089115828275680542e-01 1.770299673080444336e-01 -2.517808414995670319e-02 -3.028338551521301270e-01 -7.522021979093551636e-02 -2.195939868688583374e-01 -1.332282721996307373e-01 -1.884611099958419800e-01 -3.515654206275939941e-01 1.415216624736785889e-01 3.438867926597595215e-01 1.287847310304641724e-01 1.340173929929733276e-01 -5.210892111063003540e-02 -5.301718786358833313e-02 -2.141370028257369995e-01 1.253166198730468750e-01 9.065835922956466675e-02
-3.824881976470351219e-03 -3.111566603183746338e-02 -4.674122631549835205e-01 -2.430892288684844971e-01 -1.509708762168884277e-01 1.142869610339403152e-02 2.173274010419845581e-01 6.739699840545654297e-02 -2.640966093167662621e-03 7.091793417930603027e-02 1.958545744419097900e-01 2.238665521144866943e-01 -3.226826433092355728e-03 -1.897395998239517212e-01 -1.441286802291870117e-01 1.902326792478561401e-01 3.575185835361480713e-01 1.518411468714475632e-02 7.428741455078125000e-02 1.052344143390655518e-01 3.010753728449344635e-02 -2.485892474651336670e-01 -1.491326987743377686e-01 2.365959733724594116e-01 -1.282138377428054810e-01 1.592938750982284546e-01 -5.163620039820671082e-02 -4.373966529965400696e-02 3.310341536998748779e-01 -7.548794150352478027e-02 7.933190464973449707e-02 -8.207890391349792480e-02
-1.487055122852325439e-01 6.519379466772079468e-02 -1.661757975816726685e-01 -5.859107375144958496e-01 6.478207558393478394e-02 7.448603212833404541e-02 9.755606204271316528e-02 6.758937239646911621e-02 -2.866712510585784912e-01 -5.723031237721443176e-02 -1.747126728296279907e-01 2.749889492988586426e-01 5.779178813099861145e-03 -1.240508281625807285e-03 -4.201706647872924805e-01 -2.113260515034198761e-02 -1.653753072023391724e-01 -2.102498710155487061e-01 4.980316385626792908e-02 -9.102299064397811890e-02 -1.600330919027328491e-01 1.686823368072509766e-01 -1.665593534708023071e-01 1.383124887943267822e-01 -4.408252425491809845e-05 9.745591878890991211e-02 -6.019570305943489075e-02 -8.546256273984909058e-02 -4.565532878041267395e-02 1.629211753606796265e-02 -5.901415273547172546e-02 2.761413156986236572e-02
3.075153753161430359e-02 -2.501271069049835205e-01 -1.630647182464599609e-01 -3.841211199760437012e-01 6.812205910682678223e-02 2.261004783213138580e-02 -4.255590029060840607e-03 -2.295763464644551277e-03 1.386986225843429565e-01 -1.440816223621368408e-01 2.592736184597015381e-01 -1.561086345463991165e-02 8.717151731252670288e-02 6.844955682754516602e-02 -8.011983335018157959e-02 -2.814725600183010101e-02 -1.276022195816040039e-01 -2.703131139278411865e-01 -6.563735753297805786e-02 -4.797345697879791260e-01 -2.328249067068099976e-01 -1.694269031286239624e-01 -6.723371148109436035e-02 -2.311675436794757843e-02 1.841918448917567730e-03 8.279680460691452026e-02 -2.351665198802947998e-01 -8.994720876216888428e-02 3.612467944622039795e-01 -5.090577527880668640e-02 1.158295124769210815e-01 4.105035215616226196e-02
-1.433558017015457153e-01 2.004714608192443848e-01 -1.114761680364608765e-01 -2.603869438171386719e-01 2.878803201019763947e-02 2.107400745153427124e-01 2.878800928592681885e-01 2.733509428799152374e-02 4.676790535449981689e-02 7.240583002567291260e-02 9.045908227562904358e-03 2.878108918666839600e-01 9.823841601610183716e-02 1.956388056278228760e-01 2.931924164295196533e-02 -9.055584669113159180e-02 4.838541895151138306e-02 -2.104965746402740479e-01 -1.044474020600318909e-01 -1.031554192304611206e-01 -7.574197649955749512e-02 8.856964111328125000e-02 -2.795019149780273438e-01 3.482548594474792480e-01 -2.043752819299697876e-01 -2.069023847579956055e-01 -1.678836047649383545e-01 -9.203184396028518677e-02 1.516223549842834473e-01 -3.162609636783599854e-01 2.345703989267349243e-01 -4.885589331388473511e-02
-8.263558149337768555e-02 -1.175497006624937057e-02 -4.705273360013961792e-02 -2.965409159660339355e-01 -1.308202296495437622e-01 3.696596622467041016e-01 2.206185758113861084e-01 -5.080699548125267029e-02 4.847071319818496704e-02 3.064693009946495295e-04 1.894935518503189087e-01 -9.054126590490341187e-02 -4.111526906490325928e-02 -4.222653433680534363e-02 -1.188836172223091125e-01 -1.781753003597259521e-01 -1.279655843973159790e-01 -1.301554888486862183e-01 -1.972361654043197632e-01 -3.367689549922943115e-01 2.747197151184082031e-01 -1.277434676885604858e-01 -8.902457356452941895e-02 2.939285933971405029e-01 -7.735554128885269165e-02 1.593646258115768433e-01 2.867151796817779541e-01 -7.227565348148345947e-02 2.814137749373912811e-02 3.705739229917526245e-02 2.605494558811187744e-01 -2.036097198724746704e-01
1.528620421886444092e-01 1.253833249211311340e-02 -3.889187276363372803e-01 1.656949520111083984e-02 -1.523378789424896240e-01 2.111436724662780762e-01 5.948224291205406189e-02 -9.932131506502628326e-03 8.898551762104034424e-02 1.319443900138139725e-02 1.743694096803665161e-01 9.188789874315261841e-02 -4.958934336900711060e-02 9.842067211866378784e-02 -6.790611147880554199e-02 -2.976676523685455322e-01 1.671192795038223267e-01 -2.712800502777099609e-01 -1.067525893449783325e-01 -3.343510329723358154e-01 2.585934102535247803e-01 -1.129430979490280151e-01 -2.419900149106979370e-01 3.440323770046234131e-01 6.722459942102432251e-02 9.478125721216201782e-02 1.788528114557266235e-01 -1.197635456919670105e-01 -2.014098763465881348e-01 1.192847117781639099e-01 5.632992833852767944e-02 -4.647857695817947388e-02
2.008218169212341309e-01 2.081208163872361183e-03 -1.149192005395889282e-01 -5.318335890769958496e-01 -4.833105020225048065e-03 7.024789601564407349e-02 -5.505930166691541672e-03 -6.989344209432601929e-02 -1.938715279102325439e-01 -8.102798461914062500e-02 2.794992625713348389e-01 -8.512957952916622162e-03 -2.445512413978576660e-01 -4.811420291662216187e-02 1.684357598423957825e-02 -1.233585849404335022e-01 7.610182464122772217e-02 -1.490345001220703125e-01 -1.644809544086456299e-01 -2.080175131559371948e-01 -1.134077012538909912e-01 1.988291740417480469e-01 -5.589916929602622986e-02 2.656719088554382324e-01 1.347075849771499634e-01 3.199116140604019165e-02 1.607042104005813599e-01 -6.260334700345993042e-02 -1.341261714696884155e-01 -2.359322309494018555e-01 -2.948036193847656250e-01 -1.409531384706497192e-01
-1.564097106456756592e-01 -2.542787790298461914e-02 -3.413482308387756348e-01 -3.985030651092529297e-01 8.138711005449295044e-02 -9.843044728040695190e-02 1.878241635859012604e-02 -2.387354969978332520e-01 -5.093906819820404053e-02 -9.163623303174972534e-02 1.875140070915222168e-01 -1.741796433925628662e-01 8.487290143966674805e-02 -1.436151713132858276e-01 -1.532000303268432617e-01 -1.882780045270919800e-01 2.644222378730773926e-01 -1.636677831411361694e-01 8.687219768762588501e-02 -3.425908982753753662e-01 -3.609629347920417786e-02 -1.720998287200927734e-01 -5.399547144770622253e-02 8.533806353807449341e-02 -1.829282194375991821e-01 -2.601007223129272461e-01 -1.736652255058288574e-01 -9.202768653631210327e-02 1.093110740184783936e-01 -1.998527795076370239e-01 -8.673143386840820312e-02 2.774064429104328156e-02
[truncated: 3,278,891 more chars]
