# Supplementary material for: The Language of Innovation
Source: PLoS One. 2020 Apr 30;15(4):e0230107. doi: 10.1371/journal.pone.0230107 (PMC7194493; doi:10.1371/journal.pone.0230107)
Supplement: S19 File — (GZ) [file pone.0230107.s019.tar.gz › 1997-2001/V2Run_2_VS_4500_embeddings1997-2001ED32.txt]

-1.293994039297103882e-01 -1.960068708285689354e-03 -7.903660088777542114e-02 4.023528099060058594e-01 -1.197807788848876953e-01 -3.503124415874481201e-01 -1.064291074872016907e-01 2.211187928915023804e-01 3.216147050261497498e-02 -2.027966268360614777e-02 -1.160948425531387329e-01 2.061758041381835938e-01 4.676106199622154236e-02 -2.489518187940120697e-02 -9.877628833055496216e-02 -4.615990072488784790e-02 7.365674525499343872e-02 -2.109222412109375000e-01 -1.125563308596611023e-01 6.532010436058044434e-02 -1.239203140139579773e-01 1.704580038785934448e-01 1.563982665538787842e-02 -2.247722893953323364e-01 1.456050574779510498e-01 2.366552352905273438e-01 2.711346149444580078e-01 8.309625834226608276e-02 -3.807851076126098633e-01 -1.862557381391525269e-01 2.088368684053421021e-01 5.243404954671859741e-02
2.047589570283889771e-01 7.166323065757751465e-02 1.292604058980941772e-01 1.777966916561126709e-01 -6.515207886695861816e-02 2.380653619766235352e-01 -5.444150045514106750e-02 -6.250809878110885620e-02 -1.009836271405220032e-01 1.374144852161407471e-01 8.812036365270614624e-02 2.665913477540016174e-02 4.136880636215209961e-01 -2.850231528282165527e-01 -6.388761848211288452e-02 -9.257382899522781372e-02 -9.654834866523742676e-03 -2.996015921235084534e-02 5.847185850143432617e-02 2.590559050440788269e-02 -3.115701079368591309e-01 -2.157321125268936157e-01 -4.888308793306350708e-02 -1.976712495088577271e-01 1.712176799774169922e-01 1.550901681184768677e-01 2.789790332317352295e-01 -3.880776464939117432e-02 -2.680767178535461426e-01 -2.330792546272277832e-01 3.274318203330039978e-02 2.900269031524658203e-01
2.340871281921863556e-02 1.254166811704635620e-01 -1.293827295303344727e-01 3.858357667922973633e-01 4.395985603332519531e-02 1.512893736362457275e-01 -5.416570231318473816e-02 5.121333524584770203e-02 1.259735375642776489e-01 -1.364985387772321701e-02 8.128704875707626343e-02 -1.080313622951507568e-01 2.924477756023406982e-01 1.007695402950048447e-02 -8.580330759286880493e-03 1.005356982350349426e-01 2.006300985813140869e-01 -3.312556147575378418e-01 1.265615504235029221e-02 -1.915725171566009521e-01 3.189174085855484009e-02 -2.466828674077987671e-01 2.290149182081222534e-01 6.709119677543640137e-02 1.170785948634147644e-01 -9.153998643159866333e-02 -2.238941565155982971e-02 1.490797102451324463e-01 -3.536374270915985107e-01 -1.790255457162857056e-01 2.735491096973419189e-02 3.863434195518493652e-01
-8.414883166551589966e-02 -2.111473381519317627e-01 -6.717083603143692017e-02 4.184770882129669189e-01 -1.389359589666128159e-02 1.130809113383293152e-01 -1.552153229713439941e-01 1.727766245603561401e-01 -1.148550957441329956e-01 7.445004582405090332e-02 -6.293217092752456665e-02 1.779200285673141479e-01 6.039700005203485489e-03 -1.268383562564849854e-01 -9.433751925826072693e-03 1.885069459676742554e-01 9.345653653144836426e-02 -7.199782878160476685e-02 7.044868543744087219e-03 3.947826027870178223e-01 -1.850775480270385742e-01 -2.561939954757690430e-01 -5.576601624488830566e-02 -1.229252442717552185e-01 1.478927396237850189e-02 4.092390239238739014e-01 1.856875866651535034e-01 1.535978615283966064e-01 -7.896916940808296204e-06 -2.769967913627624512e-01 -5.833502113819122314e-02 4.301615059375762939e-02
4.934049770236015320e-02 2.012808322906494141e-01 -4.748514387756586075e-03 2.683639526367187500e-01 -1.529943794012069702e-01 -7.347855716943740845e-02 1.378917135298252106e-02 1.799463927745819092e-01 1.159067004919052124e-01 6.430701352655887604e-03 -2.079912871122360229e-01 -1.986441165208816528e-01 1.343706399202346802e-01 1.799119412899017334e-01 -2.230045348405838013e-01 2.966300956904888153e-02 1.828527748584747314e-01 -2.313777357339859009e-01 9.381844103336334229e-02 1.654904708266258240e-02 -1.390834301710128784e-01 -4.882129654288291931e-02 1.504355072975158691e-01 -1.560369879007339478e-01 1.603086441755294800e-01 1.710531264543533325e-01 3.444676995277404785e-01 2.206833474338054657e-02 -3.096502423286437988e-01 -1.484315842390060425e-01 -8.242844045162200928e-02 4.035305082798004150e-01
3.734919428825378418e-02 3.555158898234367371e-02 6.499368697404861450e-02 4.343651533126831055e-01 -2.429699748754501343e-01 -1.215473636984825134e-01 -2.129756212234497070e-01 1.384707987308502197e-01 -1.169466227293014526e-01 -4.276567697525024414e-02 -1.300411224365234375e-01 -3.203687025234103203e-03 6.679771840572357178e-02 2.161782607436180115e-02 3.513651341199874878e-02 1.223302707076072693e-01 -8.929241448640823364e-02 -2.512549757957458496e-01 1.151132583618164062e-01 -2.488751262426376343e-01 -1.684700250625610352e-01 -1.270100772380828857e-01 9.090595692396163940e-02 3.847928717732429504e-02 5.052729323506355286e-02 1.201893165707588196e-01 2.711198627948760986e-01 -6.152432039380073547e-02 -3.818995058536529541e-01 -3.318715989589691162e-01 -7.915096729993820190e-02 2.354931086301803589e-01
-1.067566201090812683e-01 7.537657767534255981e-02 1.503276377916336060e-01 2.971508502960205078e-01 6.699487566947937012e-02 2.138871848583221436e-01 1.739090383052825928e-01 2.371248602867126465e-01 -4.332583770155906677e-02 6.502080708742141724e-02 -1.291473060846328735e-01 2.152374982833862305e-01 -6.581141799688339233e-02 1.786496303975582123e-02 -1.008803620934486389e-01 2.234465330839157104e-01 1.421079486608505249e-01 -1.271986961364746094e-01 2.153510451316833496e-01 -4.020233079791069031e-02 -1.200737953186035156e-01 5.008317902684211731e-02 -4.758618399500846863e-02 1.437219884246587753e-02 3.423149287700653076e-01 4.593483731150627136e-02 2.635274529457092285e-01 1.392329633235931396e-01 -4.510674178600311279e-01 -8.311691135168075562e-02 6.631533801555633545e-02 2.734878063201904297e-01
1.149434223771095276e-01 -1.008269339799880981e-01 2.499637892469763756e-03 3.065181076526641846e-01 7.794214785099029541e-02 -8.539572358131408691e-02 -4.739083349704742432e-02 2.652455568313598633e-01 -1.400278601795434952e-02 7.644744124263525009e-03 -2.085568308830261230e-01 -6.950227171182632446e-02 8.607457578182220459e-02 -2.148679941892623901e-01 7.644106447696685791e-02 5.620413273572921753e-02 1.847577840089797974e-01 -2.105156183242797852e-01 1.462131440639495850e-01 -4.733807966113090515e-02 2.545062080025672913e-02 -5.066441372036933899e-02 2.831367850303649902e-01 -2.199877798557281494e-01 2.521183788776397705e-01 9.055374562740325928e-02 3.992103934288024902e-01 1.766345836222171783e-02 -4.295720160007476807e-01 7.740842550992965698e-02 -3.353270515799522400e-02 1.690954416990280151e-01
2.266459912061691284e-02 1.425649821758270264e-01 1.125398725271224976e-01 3.873122632503509521e-01 1.054861694574356079e-01 -1.366213150322437286e-02 4.009283334016799927e-02 1.233085244894027710e-01 -1.405542790889739990e-01 -5.218688771128654480e-02 -1.865602880716323853e-01 7.845479995012283325e-02 -1.629835665225982666e-01 -8.225781470537185669e-02 2.946592122316360474e-02 1.319772750139236450e-01 2.181916534900665283e-01 -3.275650441646575928e-01 2.051872313022613525e-01 6.938996911048889160e-02 -1.171449795365333557e-01 -1.086732149124145508e-01 3.480826914310455322e-01 -3.144378662109375000e-01 3.050239980220794678e-01 -9.294635802507400513e-02 1.210348233580589294e-01 2.164509892463684082e-01 -4.489582031965255737e-02 -1.480139046907424927e-01 9.771320968866348267e-02 1.710690259933471680e-01
-9.847222268581390381e-02 -1.051171198487281799e-01 1.281081587076187134e-01 4.448780417442321777e-01 -3.433871269226074219e-02 1.878500431776046753e-01 -1.389785259962081909e-01 3.866526111960411072e-02 -1.988379955291748047e-01 6.640752404928207397e-02 -5.388122051954269409e-02 9.453801065683364868e-02 4.391665458679199219e-01 -6.582812964916229248e-02 -5.061572417616844177e-02 -1.192170381546020508e-01 1.286367624998092651e-01 -1.548829395323991776e-02 3.785740733146667480e-01 -1.058411151170730591e-01 -1.412016153335571289e-01 2.217009168816730380e-04 1.168021857738494873e-01 2.217520773410797119e-01 2.056795954704284668e-01 1.940667182207107544e-01 4.902920126914978027e-02 9.121942520141601562e-02 -6.119656190276145935e-02 5.089067667722702026e-02 9.584005922079086304e-02 2.785905003547668457e-01
1.690814346075057983e-01 -3.885879740118980408e-02 -1.391178965568542480e-01 4.250676631927490234e-01 3.667783364653587341e-02 -1.791436821222305298e-01 2.295261947438120842e-03 -1.500845104455947876e-01 -1.829809993505477905e-01 1.566345430910587311e-02 4.533334821462631226e-02 1.874762177467346191e-01 8.464624988846480846e-04 -1.870384961366653442e-01 -3.286292403936386108e-02 4.929750412702560425e-02 1.899077594280242920e-01 -2.231924533843994141e-01 -1.493926495313644409e-01 1.887487471103668213e-01 -7.377214729785919189e-02 -4.947377368807792664e-02 -4.918408393859863281e-02 -3.053400218486785889e-01 -1.259236317127943039e-02 3.745191395282745361e-01 2.031990699470043182e-02 1.106961593031883240e-01 -2.987809181213378906e-01 -6.965917348861694336e-02 -7.675863057374954224e-02 3.224948048591613770e-01
-7.012231647968292236e-02 8.350857347249984741e-02 2.011911012232303619e-02 2.187916189432144165e-01 -4.017664119601249695e-02 -1.302997618913650513e-01 6.012329831719398499e-02 1.892929226160049438e-01 -3.825351968407630920e-02 7.871141284704208374e-02 1.316345203667879105e-02 1.974192634224891663e-02 1.567447781562805176e-01 -8.800923824310302734e-02 -8.097390085458755493e-02 3.144887983798980713e-01 2.575152814388275146e-01 -2.264949083328247070e-01 2.125093042850494385e-01 -2.360423468053340912e-02 8.472876995801925659e-02 -5.759733915328979492e-02 2.501227557659149170e-01 -1.277175545692443848e-01 1.970200687646865845e-01 1.389375329017639160e-01 3.910886049270629883e-01 1.811282038688659668e-01 -3.088540434837341309e-01 -2.091158777475357056e-01 5.441975966095924377e-02 3.116703629493713379e-01
2.049220204353332520e-01 -9.355274587869644165e-02 -5.564660206437110901e-02 2.558985650539398193e-01 -1.207517310976982117e-01 2.052448838949203491e-01 6.303495913743972778e-02 5.413854867219924927e-02 1.796674542129039764e-02 5.716581642627716064e-02 -1.172549650073051453e-02 -1.251863688230514526e-01 5.052918940782546997e-02 2.252447232604026794e-02 1.818363219499588013e-01 2.320675253868103027e-01 3.138693273067474365e-01 -3.103466928005218506e-01 3.654405474662780762e-01 6.998200714588165283e-02 -2.098675221204757690e-01 -1.509938836097717285e-01 1.041448712348937988e-01 6.671834737062454224e-02 1.745010316371917725e-01 9.160964936017990112e-02 3.370783850550651550e-02 6.842248886823654175e-02 -4.319705665111541748e-01 -1.352980285882949829e-01 -8.314971625804901123e-02 1.891823559999465942e-01
-1.857092380523681641e-01 1.037807911634445190e-01 -1.046862304210662842e-01 3.624402880668640137e-01 7.526125758886337280e-02 -1.561420112848281860e-01 -1.481718271970748901e-01 7.755228877067565918e-02 -1.147357597947120667e-01 -6.253863219171762466e-03 -7.237050682306289673e-02 5.185347981750965118e-03 3.226965665817260742e-01 -1.696162372827529907e-01 -1.883617937564849854e-01 -6.802822649478912354e-02 2.461042553186416626e-01 9.310903400182723999e-02 3.476113677024841309e-01 -6.533049046993255615e-03 -6.821411103010177612e-02 -2.860763370990753174e-01 -1.183539032936096191e-01 -1.726175546646118164e-01 2.568797469139099121e-01 1.926371455192565918e-01 8.635857701301574707e-02 8.177417330443859100e-03 -2.946059703826904297e-01 3.922057896852493286e-02 1.310387700796127319e-01 1.624618917703628540e-01
1.820261478424072266e-01 -8.283343166112899780e-02 1.890724003314971924e-01 2.227397114038467407e-01 2.016761302947998047e-01 -5.210296437144279480e-02 8.460163325071334839e-02 2.187514156103134155e-01 7.111440598964691162e-02 -1.071774810552597046e-01 4.706512205302715302e-03 1.514557003974914551e-01 4.930968880653381348e-01 -1.233490407466888428e-01 -6.991875916719436646e-02 -2.102716416120529175e-01 -4.368413705378770828e-03 2.045477181673049927e-02 1.387342810630798340e-02 -1.153076812624931335e-01 1.372240185737609863e-01 -7.001245021820068359e-02 4.052944853901863098e-02 -2.043084949254989624e-01 2.263635396957397461e-01 3.487365245819091797e-01 2.502833008766174316e-01 -9.423911571502685547e-03 -2.247713059186935425e-01 -1.715525984764099121e-01 1.446615606546401978e-01 1.084821969270706177e-01
3.493751287460327148e-01 4.023655652999877930e-01 9.435521438717842102e-03 3.577724993228912354e-01 7.559382170438766479e-02 1.197346970438957214e-01 -6.625048816204071045e-02 4.051164984703063965e-01 -1.307594925165176392e-01 -7.463067770004272461e-02 -1.173257082700729370e-01 1.044616401195526123e-01 1.031945273280143738e-01 9.349870681762695312e-02 -5.186114460229873657e-02 1.162636354565620422e-01 1.921475529670715332e-01 -1.182592734694480896e-01 -7.910379022359848022e-02 -1.136797219514846802e-01 -4.609340429306030273e-02 -5.821384489536285400e-02 5.062595009803771973e-02 -1.030028238892555237e-01 -7.150389999151229858e-02 8.908777683973312378e-02 1.030230447649955750e-01 -1.360074430704116821e-01 1.204175129532814026e-02 -3.849461972713470459e-01 1.475678384304046631e-01 1.241277828812599182e-01
1.666355282068252563e-01 2.311978489160537720e-01 -6.191085278987884521e-02 4.683532416820526123e-01 1.383803784847259521e-01 1.574554741382598877e-01 -6.594823300838470459e-02 -1.290318220853805542e-01 -2.958956360816955566e-01 4.732417315244674683e-02 5.780128389596939087e-02 9.786399453878402710e-02 -1.193443089723587036e-01 -3.035309016704559326e-01 -1.106692403554916382e-01 -3.371359407901763916e-02 -6.446941196918487549e-02 -1.630537062883377075e-01 -7.390971877612173557e-04 1.120636239647865295e-01 4.082438722252845764e-02 9.547899663448333740e-02 2.162646204233169556e-01 -1.511041224002838135e-01 2.004337310791015625e-02 3.623025715351104736e-01 8.069255948066711426e-02 9.627269208431243896e-02 -2.473658174276351929e-01 -1.161293536424636841e-01 7.198280841112136841e-02 2.391501814126968384e-01
-2.309129983186721802e-01 1.934353709220886230e-01 4.950742796063423157e-02 1.676970720291137695e-01 1.371805835515260696e-02 -1.496417522430419922e-01 1.018593385815620422e-01 1.364711374044418335e-01 8.421983569860458374e-02 4.026321694254875183e-02 -1.981578171253204346e-01 6.697422266006469727e-02 -9.082549810409545898e-02 -5.485600605607032776e-02 2.100017666816711426e-01 9.500395506620407104e-02 1.206137090921401978e-01 -3.895747363567352295e-01 2.124198824167251587e-01 9.832485765218734741e-02 -8.429789543151855469e-02 -1.298813223838806152e-01 9.355643391609191895e-02 -1.524415761232376099e-01 1.947429031133651733e-01 2.493248879909515381e-02 1.980697065591812134e-01 1.381165981292724609e-01 -3.502960801124572754e-01 -1.690094023942947388e-01 9.894162416458129883e-02 4.186512827873229980e-01
1.099648475646972656e-01 7.781254500150680542e-02 1.836355961859226227e-02 1.710308045148849487e-01 8.184006065130233765e-02 -2.079810649156570435e-01 6.516820285469293594e-03 2.077277004718780518e-01 1.426672637462615967e-01 8.231360465288162231e-02 -1.890728473663330078e-01 1.832900047302246094e-01 -1.131572797894477844e-01 -1.456342190504074097e-01 -4.984150081872940063e-02 2.448649108409881592e-01 1.833758056163787842e-01 -2.486196160316467285e-01 2.172149717807769775e-01 1.703965067863464355e-01 -1.481830626726150513e-01 -5.882689356803894043e-02 2.752495110034942627e-01 -1.761354357004165649e-01 3.404221832752227783e-01 1.297439932823181152e-01 9.231244772672653198e-02 1.588536798954010010e-02 -2.972551286220550537e-01 -2.785806059837341309e-01 1.596359759569168091e-01 1.714068204164505005e-01
-5.978205427527427673e-02 -8.407343924045562744e-02 -4.682984203100204468e-02 5.446031093597412109e-01 -1.130677610635757446e-01 -8.808278292417526245e-02 -2.059784531593322754e-01 2.882555313408374786e-02 -1.250546276569366455e-01 1.189961060881614685e-01 2.834677929058670998e-03 2.727123163640499115e-02 7.318802922964096069e-02 -1.027152836322784424e-01 -1.090227439999580383e-01 2.422402352094650269e-01 -1.097532361745834351e-02 -3.411916494369506836e-01 -6.495415419340133667e-02 2.580968439579010010e-01 7.659126073122024536e-02 -9.371399879455566406e-03 6.526017189025878906e-02 -2.731290459632873535e-01 -1.845213919878005981e-01 2.614665329456329346e-01 5.530342832207679749e-02 6.367503106594085693e-02 -2.297724485397338867e-01 -3.725374490022659302e-02 1.605823263525962830e-02 2.712989151477813721e-01
-6.575345247983932495e-02 2.553196810185909271e-02 -1.574953645467758179e-01 5.327913761138916016e-01 1.139357909560203552e-01 3.002728894352912903e-02 2.937443368136882782e-02 1.571737229824066162e-01 -3.129717707633972168e-01 1.242379005998373032e-02 -8.799087256193161011e-02 -5.758829787373542786e-02 -1.198238134384155273e-01 -3.950838930904865265e-03 5.058514326810836792e-02 1.700351536273956299e-01 1.916855871677398682e-01 -2.904924452304840088e-01 4.374611191451549530e-03 3.257952332496643066e-01 -1.131659448146820068e-01 -1.703527197241783142e-02 -1.265087723731994629e-01 -2.307017296552658081e-01 -6.076104938983917236e-02 3.254997134208679199e-01 9.808485209941864014e-02 1.607486158609390259e-01 -8.151293545961380005e-02 4.859834536910057068e-02 -5.812191870063543320e-03 1.677412688732147217e-01
2.782510519027709961e-01 1.746158003807067871e-01 9.260630607604980469e-02 1.940122544765472412e-01 -7.213306427001953125e-02 -6.372856348752975464e-02 -7.626935839653015137e-02 1.623669117689132690e-01 1.486194040626287460e-02 8.591992780566215515e-03 1.233656555414199829e-01 4.865544289350509644e-02 2.477419674396514893e-01 -1.034172251820564270e-01 -1.078596487641334534e-01 -3.941658139228820801e-01 2.384712174534797668e-02 -2.275650799274444580e-01 9.581948816776275635e-02 -1.098415181040763855e-01 -6.310264766216278076e-02 -7.438927888870239258e-02 -7.437831163406372070e-02 -1.769840866327285767e-01 3.833908140659332275e-01 2.942491173744201660e-01 -4.867512732744216919e-02 1.517938971519470215e-01 -8.605171740055084229e-02 -2.151999920606613159e-01 2.489683479070663452e-01 2.298186570405960083e-01
9.622083976864814758e-03 -6.445386260747909546e-02 -1.846080273389816284e-01 2.079948037862777710e-01 -2.419440820813179016e-02 -9.140998125076293945e-02 -3.020133078098297119e-01 1.309569329023361206e-01 7.218828052282333374e-02 -9.388648718595504761e-02 1.507218182086944580e-01 1.887224055826663971e-02 2.961135804653167725e-01 -1.411894708871841431e-01 -1.433820426464080811e-01 -4.094544798135757446e-02 -5.774109810590744019e-02 6.164013221859931946e-02 1.253622025251388550e-01 1.032313406467437744e-01 -8.865333348512649536e-02 -3.749402984976768494e-02 -1.779003627598285675e-02 -1.560082584619522095e-01 3.225815594196319580e-01 9.786526858806610107e-02 1.196005381643772125e-02 2.276375740766525269e-01 -4.321874082088470459e-01 1.764165461063385010e-01 2.466704398393630981e-01 3.498238921165466309e-01
-1.353004425764083862e-01 9.430122375488281250e-02 6.633999943733215332e-02 4.527899920940399170e-01 4.132433235645294189e-02 -4.090150073170661926e-02 8.127445727586746216e-02 2.899160981178283691e-01 -4.180778749287128448e-03 2.153078019618988037e-01 -6.992069631814956665e-02 -9.245050698518753052e-02 -8.528444170951843262e-02 -4.105325043201446533e-02 -2.049512118101119995e-01 1.376677751541137695e-01 2.654252052307128906e-01 -2.242033481597900391e-01 3.203406035900115967e-01 7.906296104192733765e-02 -2.011980116367340088e-02 1.779294200241565704e-02 9.031975269317626953e-02 -1.359260547906160355e-02 1.671590954065322876e-01 -1.100785192102193832e-02 1.466402858495712280e-01 2.309970855712890625e-01 -2.971362769603729248e-01 -2.797434628009796143e-01 2.953079529106616974e-02 1.749899089336395264e-01
1.986815482378005981e-01 9.144508093595504761e-02 -1.043350026011466980e-01 1.056217625737190247e-01 -6.579124182462692261e-02 5.354030989110469818e-03 -1.093456000089645386e-01 2.996067702770233154e-01 -1.526533067226409912e-01 -1.493011862039566040e-01 -8.766520768404006958e-02 2.227744311094284058e-01 1.645935922861099243e-01 5.760990828275680542e-02 -1.050582751631736755e-01 6.621643900871276855e-02 2.589466571807861328e-01 -8.002912998199462891e-02 -8.093623816967010498e-02 -2.029230743646621704e-01 -3.016040325164794922e-01 8.583635091781616211e-02 2.703080140054225922e-02 1.662674099206924438e-01 1.741209030151367188e-01 2.984287738800048828e-01 1.506465822458267212e-01 -1.131897643208503723e-01 -3.155932426452636719e-01 5.107021331787109375e-02 -1.442687679082155228e-02 4.124442040920257568e-01
-1.183783188462257385e-01 8.691852539777755737e-02 2.338373102247714996e-03 3.401801586151123047e-01 1.746596395969390869e-01 1.240674033761024475e-01 2.688105106353759766e-01 3.078457415103912354e-01 1.746156513690948486e-01 7.343822717666625977e-02 3.733073174953460693e-02 -1.018497124314308167e-01 -3.702827170491218567e-02 1.066701337695121765e-01 9.558121673762798309e-03 1.397202759981155396e-01 1.219967529177665710e-01 -1.638514697551727295e-01 2.390153408050537109e-01 -3.065264821052551270e-01 -4.280033707618713379e-02 -3.321379125118255615e-01 1.073420718312263489e-01 5.229245871305465698e-02 8.674286305904388428e-02 2.101952433586120605e-01 2.220255434513092041e-01 5.499241501092910767e-02 -1.221787109971046448e-01 -2.541118860244750977e-01 4.679010808467864990e-02 2.546100914478302002e-01
1.970687806606292725e-01 5.854641273617744446e-02 6.006392464041709900e-02 3.405913710594177246e-01 2.509129047393798828e-02 -1.820372045040130615e-01 -1.865729503333568573e-02 1.984275728464126587e-01 -2.167190238833427429e-02 3.385919332504272461e-02 -1.224444210529327393e-01 -1.193977892398834229e-02 5.983878672122955322e-02 1.040421128273010254e-01 -8.660294115543365479e-02 1.704308837652206421e-01 5.209205299615859985e-02 -3.198488354682922363e-01 2.358117997646331787e-01 4.150906205177307129e-02 4.571225494146347046e-02 -1.499086618423461914e-01 7.308741658926010132e-02 -8.335344493389129639e-02 2.358862161636352539e-01 -2.705909684300422668e-02 2.841527462005615234e-01 2.308111637830734253e-01 -3.740638196468353271e-01 -1.420701891183853149e-01 1.332746297121047974e-01 3.598250448703765869e-01
2.143348902463912964e-01 3.712822496891021729e-02 3.217885494232177734e-01 2.183534353971481323e-01 -1.270595472306013107e-02 1.265535950660705566e-01 -1.309864874929189682e-02 2.311433404684066772e-01 -1.121227070689201355e-01 1.586982905864715576e-01 9.423499554395675659e-02 4.530509002506732941e-03 5.334835126996040344e-02 -1.663713604211807251e-01 2.411139011383056641e-01 1.774030774831771851e-01 -5.838039144873619080e-02 -2.869082987308502197e-01 2.321912534534931183e-02 4.279129207134246826e-01 1.535817887634038925e-02 -1.245938688516616821e-01 -1.240332424640655518e-01 1.196861863136291504e-01 1.755772978067398071e-01 3.610236346721649170e-01 -1.256199479103088379e-01 1.136108934879302979e-01 -1.676290333271026611e-01 -9.070061892271041870e-02 -1.001007854938507080e-01 1.176777482032775879e-01
1.575172394514083862e-01 9.020667523145675659e-02 9.671270102262496948e-02 2.862054705619812012e-01 -6.465749442577362061e-02 3.252677246928215027e-02 -1.054371669888496399e-01 1.633636653423309326e-03 -1.114073619246482849e-01 -1.580127477645874023e-01 -2.217041403055191040e-01 3.348482027649879456e-02 3.113123960793018341e-02 1.247339025139808655e-01 1.472910642623901367e-01 5.036151409149169922e-02 3.206121921539306641e-01 -2.560824751853942871e-01 2.862878143787384033e-01 3.200573474168777466e-02 2.420482039451599121e-01 -1.570510566234588623e-01 1.775077432394027710e-01 -8.261977136135101318e-02 1.918259263038635254e-01 2.110222578048706055e-01 9.937083721160888672e-02 -1.303300857543945312e-01 -3.405412435531616211e-01 -3.119569458067417145e-02 5.901411175727844238e-02 3.598036170005798340e-01
-2.886348962783813477e-02 -1.156220510601997375e-01 1.481371223926544189e-01 3.704737126827239990e-01 2.603352069854736328e-01 1.317570656538009644e-01 -7.287439703941345215e-02 1.063090711832046509e-01 -1.957898736000061035e-01 -1.892391145229339600e-01 -1.352782845497131348e-01 2.043699473142623901e-01 2.867114543914794922e-01 -3.622857853770256042e-02 -1.617646515369415283e-01 -2.903192043304443359e-01 3.951081261038780212e-02 -2.325393110513687134e-01 -3.428342938423156738e-02 -9.304449707269668579e-02 -1.242976784706115723e-01 -1.105409581214189529e-02 6.185508146882057190e-02 -4.554672911763191223e-02 4.882280156016349792e-02 1.036282777786254883e-01 -9.330711513757705688e-02 -1.291425824165344238e-01 -2.637732625007629395e-01 -7.199635729193687439e-03 1.302744895219802856e-01 4.296836853027343750e-01
-2.574515640735626221e-01 -1.875336021184921265e-01 1.863779127597808838e-01 3.922203481197357178e-01 5.083050951361656189e-02 -7.210637629032135010e-02 -2.598753897473216057e-03 8.398939669132232666e-02 1.703895479440689087e-01 -6.826077401638031006e-02 -5.948813632130622864e-03 -8.456846326589584351e-02 1.559125930070877075e-01 -1.429345756769180298e-01 -2.841579169034957886e-02 2.174195647239685059e-01 1.209082901477813721e-01 -2.859403844922780991e-03 2.883802354335784912e-01 -2.120434343814849854e-01 1.381428241729736328e-01 -5.626788362860679626e-02 -4.226299747824668884e-02 2.263422682881355286e-02 3.066811561584472656e-01 2.105672061443328857e-01 4.514486715197563171e-02 1.169821396470069885e-01 -3.746102750301361084e-01 -1.706069558858871460e-01 -1.039881408214569092e-01 2.444721609354019165e-01
7.811826467514038086e-02 2.659200429916381836e-01 1.495167016983032227e-01 2.515641152858734131e-01 2.742691664025187492e-03 -8.762224763631820679e-02 -8.619491755962371826e-02 2.594332993030548096e-01 -3.639359027147293091e-02 1.749439090490341187e-01 -5.356520041823387146e-02 -1.903066635131835938e-01 1.787860542535781860e-01 -1.668127626180648804e-02 6.515125185251235962e-02 1.380234807729721069e-01 1.615955382585525513e-01 -5.923492833971977234e-02 1.244308501482009888e-01 1.649394333362579346e-01 -8.456763625144958496e-02 -1.647678762674331665e-01 -7.023117505013942719e-03 -1.569843478500843048e-02 3.267973661422729492e-01 5.594456940889358521e-02 1.660453230142593384e-01 2.788905501365661621e-01 -3.973485529422760010e-01 -2.150125950574874878e-01 6.793177872896194458e-02 3.124995231628417969e-01
-1.871525347232818604e-01 -1.256260573863983154e-01 7.186923921108245850e-02 2.753736972808837891e-01 -4.819400981068611145e-02 1.719265431165695190e-01 -9.868105873465538025e-03 2.032328844070434570e-01 2.345836460590362549e-01 1.757988035678863525e-01 -9.833979420363903046e-03 -9.385876357555389404e-02 -5.451221019029617310e-02 -2.255007624626159668e-02 -9.307829663157463074e-03 3.818348348140716553e-01 1.548940241336822510e-01 -3.128400146961212158e-01 3.306489288806915283e-01 -1.824123412370681763e-01 3.666513413190841675e-02 -8.397263288497924805e-02 -6.390114873647689819e-02 -1.171972677111625671e-01 1.570651680231094360e-01 9.532009065151214600e-02 4.235366359353065491e-02 1.102188322693109512e-02 -3.290648460388183594e-01 -8.404254168272018433e-02 9.446050226688385010e-02 3.163697719573974609e-01
-8.610081672668457031e-02 4.385316744446754456e-02 7.372909039258956909e-02 2.034086138010025024e-01 3.718455880880355835e-02 -2.322304248809814453e-01 7.783286273479461670e-02 2.176905870437622070e-01 -6.693185865879058838e-02 1.496272385120391846e-01 9.190630912780761719e-02 -1.832504868507385254e-01 1.484993398189544678e-01 5.474217608571052551e-02 -1.039563212543725967e-02 1.582941710948944092e-01 2.794773690402507782e-02 -2.082616984844207764e-01 3.549471870064735413e-02 -3.360377252101898193e-01 -1.464365571737289429e-01 -3.602835536003112793e-02 5.457890406250953674e-02 -1.173450723290443420e-01 3.057337999343872070e-01 6.623475998640060425e-02 4.624511301517486572e-02 1.948783844709396362e-01 -3.818086385726928711e-01 -8.572208881378173828e-02 1.934875547885894775e-01 4.354500174522399902e-01
-1.489234343171119690e-02 2.506013773381710052e-02 -9.603947401046752930e-02 2.724417448043823242e-01 -4.554665461182594299e-02 -1.059660241007804871e-01 -5.664095282554626465e-02 -6.629642844200134277e-02 -2.922499477863311768e-01 3.829356655478477478e-02 -7.757217437028884888e-02 1.495779156684875488e-01 1.067181527614593506e-01 -5.054803565144538879e-02 2.148639038205146790e-02 9.629154205322265625e-02 -5.394873023033142090e-02 -1.250869929790496826e-01 -3.772304207086563110e-02 2.042666673660278320e-01 -2.951159514486789703e-02 1.177873760461807251e-01 1.577859371900558472e-01 -2.557276189327239990e-01 -2.202443545684218407e-03 5.735461115837097168e-01 3.284203633666038513e-02 1.202635392546653748e-01 -2.503719329833984375e-01 6.069238763302564621e-03 2.157797366380691528e-01 3.678610920906066895e-01
2.974393665790557861e-01 6.707818806171417236e-02 -3.431888818740844727e-01 1.736385077238082886e-01 -2.066542357206344604e-01 9.984980523586273193e-02 1.692440360784530640e-01 2.860558331012725830e-01 -1.001147367060184479e-02 1.053737327456474304e-01 1.138018593192100525e-01 2.227734625339508057e-01 2.965515665709972382e-02 -3.344188034534454346e-01 9.451851248741149902e-02 1.737528741359710693e-01 1.808287054300308228e-01 -1.884555220603942871e-01 -2.319110371172428131e-02 1.260708868503570557e-01 -1.991187930107116699e-01 -2.013993859291076660e-01 -6.236398220062255859e-02 -6.451079249382019043e-02 1.637492477893829346e-01 2.306561470031738281e-01 -2.012995779514312744e-01 -1.990057155489921570e-02 -8.954738825559616089e-02 1.667413562536239624e-01 1.583689600229263306e-01 1.248564049601554871e-01
-9.471864439547061920e-03 -1.915275864303112030e-02 1.386057883501052856e-01 4.992720782756805420e-01 1.006447151303291321e-02 8.240386843681335449e-02 4.218711704015731812e-02 1.488997489213943481e-01 -2.905586659908294678e-01 2.198771387338638306e-01 -1.246694847941398621e-01 -4.041259307996369898e-05 4.243699461221694946e-02 -1.558930240571498871e-02 -1.913344860076904297e-01 -5.239898711442947388e-02 2.751789242029190063e-02 -3.868514597415924072e-01 -1.676357835531234741e-01 2.764124274253845215e-01 -1.404347419738769531e-01 -1.282271742820739746e-01 -2.237773984670639038e-01 4.771710187196731567e-02 9.148433059453964233e-02 2.001941800117492676e-01 6.456893682479858398e-02 2.009584605693817139e-01 2.425788342952728271e-02 -1.315486282110214233e-01 1.689435392618179321e-01 1.662385910749435425e-01
-1.051473096013069153e-01 9.939094632863998413e-02 7.191187888383865356e-02 3.917977809906005859e-01 1.639887243509292603e-01 1.548849791288375854e-01 -1.037407852709293365e-02 3.379780650138854980e-01 -9.507762640714645386e-02 3.649822250008583069e-02 2.078532278537750244e-01 1.640635430812835693e-01 1.141759976744651794e-01 -5.789492279291152954e-02 2.977961599826812744e-01 -1.483504027128219604e-01 2.306033521890640259e-01 -1.800666004419326782e-01 8.468282222747802734e-02 3.731150925159454346e-02 4.469345882534980774e-02 -8.691854774951934814e-02 6.052494514733552933e-03 -2.917307913303375244e-01 1.057104691863059998e-01 3.770268261432647705e-01 5.614301934838294983e-02 -1.499908864498138428e-01 -5.434849113225936890e-02 -9.853208065032958984e-02 -2.287469655275344849e-01 1.215666010975837708e-01
-1.353126168251037598e-01 2.186177819967269897e-01 -1.116812787950038910e-02 3.889163136482238770e-01 -1.908787898719310760e-02 2.201139926910400391e-02 -2.251233011484146118e-01 1.849133074283599854e-01 3.356834501028060913e-02 7.259228825569152832e-02 1.760411411523818970e-01 1.317186802625656128e-01 2.296564280986785889e-01 5.885023996233940125e-02 3.073289394378662109e-01 -1.385902613401412964e-01 9.568911790847778320e-02 -3.393220603466033936e-01 -2.409651279449462891e-01 -1.106364205479621887e-01 -9.217309206724166870e-02 1.706192642450332642e-01 -1.106607019901275635e-01 -1.807439625263214111e-01 2.784600555896759033e-01 1.587053388357162476e-01 -3.371349535882472992e-03 -1.045110747218132019e-01 -2.973547764122486115e-02 -1.602113693952560425e-01 1.156728118658065796e-01 2.036627382040023804e-01
2.555049257352948189e-03 -1.559153497219085693e-01 -8.715913444757461548e-02 2.945034801959991455e-01 -1.089212745428085327e-01 3.339301794767379761e-03 3.160262852907180786e-02 2.726347148418426514e-01 1.446208208799362183e-01 -6.625044345855712891e-02 -7.351688295602798462e-02 -1.923716068267822266e-02 5.597223639488220215e-01 1.190055161714553833e-01 1.732495278120040894e-01 -5.448905378580093384e-02 1.330405753105878830e-02 -1.754007935523986816e-01 2.634190917015075684e-01 -1.493847966194152832e-01 -8.255031704902648926e-02 -2.394876331090927124e-01 1.153951287269592285e-01 -3.969254717230796814e-02 1.843481808900833130e-01 1.445736885070800781e-01 2.508304417133331299e-01 -7.661954313516616821e-02 -1.118352264165878296e-01 3.175897523760795593e-02 -1.935701258480548859e-02 2.517248690128326416e-01
-1.506636478006839752e-02 2.305120080709457397e-01 -1.901719905436038971e-02 3.340790569782257080e-01 -7.149814814329147339e-02 -7.086977362632751465e-02 1.140679046511650085e-01 1.957535892724990845e-01 1.864449083805084229e-01 -1.084577590227127075e-01 -3.587859496474266052e-02 5.975312553346157074e-03 -1.855588853359222412e-01 -7.562904059886932373e-02 -9.584528952836990356e-02 2.678515315055847168e-01 1.628687828779220581e-01 -2.130116075277328491e-01 4.092399775981903076e-01 -3.825774881988763809e-03 1.433442682027816772e-01 -9.334181249141693115e-02 7.532407343387603760e-02 -2.031077630817890167e-02 3.661058843135833740e-01 7.468461245298385620e-02 1.196299195289611816e-01 7.963179051876068115e-02 -3.574666976928710938e-01 2.086535282433032990e-02 -3.005020320415496826e-02 2.003687769174575806e-01
3.101594746112823486e-02 2.928084321320056915e-02 2.994118630886077881e-01 3.333408236503601074e-01 1.523568630218505859e-01 -9.573479741811752319e-02 6.883990019559860229e-02 1.515881419181823730e-01 -1.092984378337860107e-01 1.654148697853088379e-01 -6.424006074666976929e-02 -1.226573288440704346e-01 -3.909870982170104980e-02 -1.272731274366378784e-02 -2.766231819987297058e-02 1.385525614023208618e-01 2.025051116943359375e-01 -1.107533052563667297e-01 2.123583108186721802e-01 5.340750887989997864e-02 -7.433145493268966675e-02 -1.588452011346817017e-01 7.859976589679718018e-02 -7.278620451688766479e-02 2.314040809869766235e-01 8.687628805637359619e-02 3.589248359203338623e-01 -1.091147307306528091e-02 -3.408064842224121094e-01 -1.353827267885208130e-01 1.837984174489974976e-01 3.942488431930541992e-01
1.866127550601959229e-01 6.099373102188110352e-02 -2.526456713676452637e-01 3.492459058761596680e-01 -1.013327464461326599e-01 1.964025050401687622e-01 3.572422545403242111e-03 1.389828622341156006e-01 2.110606282949447632e-01 1.858846098184585571e-01 1.744756996631622314e-01 9.570492804050445557e-02 2.796989381313323975e-01 1.070888563990592957e-01 -6.042069196701049805e-02 -2.587776482105255127e-01 1.599925607442855835e-01 -1.354697644710540771e-01 2.933091521263122559e-01 -7.283332943916320801e-02 -1.153159514069557190e-02 1.229888647794723511e-01 -4.457967355847358704e-02 1.043850928544998169e-01 1.074615567922592163e-01 1.806227713823318481e-01 2.673518285155296326e-02 -1.763119548559188843e-02 -3.402441740036010742e-01 -1.633805930614471436e-01 2.357383519411087036e-01 1.476725637912750244e-01
7.682626694440841675e-02 -1.853720098733901978e-01 -7.681456953287124634e-02 5.418378114700317383e-01 1.239625215530395508e-01 -2.314317598938941956e-02 -5.124313384294509888e-02 1.717815101146697998e-01 -1.645914912223815918e-01 6.516359001398086548e-02 9.578658640384674072e-02 3.588107228279113770e-02 4.763768240809440613e-02 3.307384252548217773e-02 -2.431728504598140717e-02 7.539977878332138062e-02 -2.923733927309513092e-02 -1.446323543787002563e-01 -9.931681677699089050e-03 3.842723965644836426e-01 -1.540996134281158447e-01 -2.245880663394927979e-01 -7.956244796514511108e-02 -1.020652279257774353e-01 -5.286646261811256409e-02 4.115722775459289551e-01 2.081547379493713379e-01 2.162160426378250122e-01 -1.943998783826828003e-02 -6.584689952433109283e-03 3.935151919722557068e-02 1.899078041315078735e-01
3.456456065177917480e-01 3.555642962455749512e-01 1.505977362394332886e-01 2.600726783275604248e-01 -8.221305161714553833e-02 -2.410974912345409393e-02 -1.902564018964767456e-01 2.924231886863708496e-01 -4.396953061223030090e-02 9.686154127120971680e-02 -2.822109311819076538e-02 7.885871827602386475e-02 8.167524635791778564e-02 8.608090132474899292e-02 2.715126425027847290e-02 2.918276190757751465e-01 2.590961158275604248e-01 -1.488732248544692993e-01 1.588131487369537354e-01 -1.397397071123123169e-01 -2.392516881227493286e-01 -7.289846986532211304e-02 1.964908652007579803e-02 6.631907820701599121e-02 -7.296927738934755325e-03 3.466815054416656494e-01 1.807719618082046509e-01 -1.010987907648086548e-01 -1.622450053691864014e-01 -8.652331680059432983e-02 1.055499836802482605e-01 8.337112516164779663e-02
-1.696903109550476074e-01 1.195538565516471863e-01 1.784114539623260498e-01 2.568501830101013184e-01 2.080044709146022797e-02 1.980870962142944336e-02 1.955619454383850098e-01 -8.679147064685821533e-02 2.746939957141876221e-01 1.225342676043510437e-01 8.960009366273880005e-02 2.462999708950519562e-02 3.701338171958923340e-01 -5.527939647436141968e-02 1.477680169045925140e-02 5.999905243515968323e-02 2.827415764331817627e-01 -4.317662864923477173e-02 -8.392541110515594482e-02 2.301728725433349609e-01 -1.607845127582550049e-01 -4.011363163590431213e-02 1.869784444570541382e-01 -2.029752731323242188e-01 2.291852533817291260e-01 1.879551410675048828e-01 -8.783771097660064697e-02 -2.403949499130249023e-01 -7.966461777687072754e-02 -3.615127503871917725e-01 1.827269494533538818e-01 -1.708387024700641632e-02
-1.597822904586791992e-01 2.540749311447143555e-01 1.913495808839797974e-01 2.548266351222991943e-01 8.007381111383438110e-02 4.435289278626441956e-02 1.057460624724626541e-02 2.456523627042770386e-01 -2.484078332781791687e-02 1.720654070377349854e-01 2.349559664726257324e-01 1.439558565616607666e-01 3.218788206577301025e-01 -4.118838533759117126e-02 6.329683214426040649e-02 -7.958450913429260254e-02 2.143782824277877808e-01 -2.493834644556045532e-01 2.930699475109577179e-02 7.026947289705276489e-02 -6.709489226341247559e-02 -6.660991813987493515e-03 -3.113703243434429169e-02 -3.163236975669860840e-01 -3.776406496763229370e-02 3.800834119319915771e-01 2.094734907150268555e-01 -9.044688194990158081e-02 1.875512488186359406e-02 -4.355025291442871094e-02 -1.229041293263435364e-01 2.879380881786346436e-01
-6.355791538953781128e-02 5.985958129167556763e-02 1.918690502643585205e-01 1.180888861417770386e-01 9.451746940612792969e-02 4.698548093438148499e-02 4.358356446027755737e-02 2.376346439123153687e-01 1.016876995563507080e-01 -1.294956356287002563e-01 9.151706844568252563e-02 5.410287529230117798e-02 2.916472554206848145e-01 -2.961215190589427948e-02 -1.283032745122909546e-01 -1.315694451332092285e-01 1.758112460374832153e-01 -2.128656581044197083e-02 1.035708189010620117e-01 -2.284275889396667480e-01 -5.224099382758140564e-02 -1.869383156299591064e-01 -4.472219571471214294e-02 -1.759667843580245972e-01 4.497505724430084229e-01 3.560437262058258057e-01 1.897146850824356079e-01 -3.619346395134925842e-02 -1.988058686256408691e-01 4.752966761589050293e-02 -4.850254580378532410e-02 3.722907602787017822e-01
1.726756803691387177e-02 -5.524922162294387817e-03 1.623089313507080078e-01 2.966867089271545410e-01 -2.596346735954284668e-01 3.221365213394165039e-01 2.111361175775527954e-01 5.807559564709663391e-02 -9.426412731409072876e-02 1.168446466326713562e-01 -9.903851896524429321e-02 1.407508552074432373e-01 2.686649858951568604e-01 5.527880042791366577e-02 -1.183346435427665710e-01 2.484022080898284912e-01 2.350243628025054932e-01 -1.756468117237091064e-01 -2.024533227086067200e-02 -1.856535226106643677e-01 -3.778519481420516968e-02 -1.684931218624114990e-01 -2.999939024448394775e-01 -2.061737626791000366e-01 1.127629652619361877e-01 1.412527412176132202e-01 4.582585394382476807e-02 2.762613892555236816e-01 -7.349073141813278198e-02 5.912151560187339783e-02 1.327529177069664001e-02 2.441763579845428467e-01
-6.898603896843269467e-05 6.069430150091648102e-03 4.078324139118194580e-02 2.736269235610961914e-01 2.345195859670639038e-01 6.365229189395904541e-02 6.425035744905471802e-02 1.369557678699493408e-01 5.898790806531906128e-02 2.913934737443923950e-02 4.288151115179061890e-02 -1.377159804105758667e-01 1.963678747415542603e-01 7.942017912864685059e-02 -2.275256216526031494e-01 -4.147599264979362488e-02 -3.503967449069023132e-02 -7.535939663648605347e-02 3.099732995033264160e-01 3.180134575814008713e-03 2.217771261930465698e-01 -1.868982166051864624e-01 -8.380149304866790771e-02 -3.167380392551422119e-01 1.456776447594165802e-02 1.672316044569015503e-01 9.160289168357849121e-02 9.912610054016113281e-02 -3.386624753475189209e-01 -7.272966951131820679e-02 2.833313345909118652e-01 4.205787181854248047e-01
1.165870428085327148e-01 5.523012205958366394e-02 -1.488833874464035034e-01 4.392591714859008789e-01 -2.267321571707725525e-02 2.514448761940002441e-01 -2.464483976364135742e-01 1.420441716909408569e-01 -3.030687943100929260e-02 -1.545576751232147217e-01 5.952715873718261719e-02 1.569990515708923340e-01 3.099564909934997559e-01 1.406759954988956451e-02 2.642925381660461426e-01 -2.125389277935028076e-01 2.166343778371810913e-01 -1.035460308194160461e-01 2.288231998682022095e-01 1.249431539326906204e-02 -1.760002225637435913e-01 -6.045658886432647705e-02 7.810248434543609619e-02 3.431665897369384766e-02 2.838297188282012939e-01 5.078702792525291443e-02 1.099694594740867615e-01 1.172203421592712402e-01 -1.692714691162109375e-01 1.141660753637552261e-02 -1.882122755050659180e-01 1.845015436410903931e-01
3.303892211988568306e-03 1.737813800573348999e-01 -2.046549171209335327e-01 4.152598679065704346e-01 1.270028352737426758e-01 -1.846510022878646851e-01 -1.497847139835357666e-01 -1.457598060369491577e-02 -7.243007421493530273e-02 1.003579571843147278e-01 1.976743489503860474e-01 7.908262312412261963e-03 1.315951645374298096e-01 -1.331379860639572144e-01 5.336719751358032227e-02 4.651841148734092712e-02 -3.032649680972099304e-02 -3.993761837482452393e-01 1.047302335500717163e-01 3.907977938652038574e-01 -1.602215021848678589e-01 -8.622235059738159180e-02 -1.571778357028961182e-01 3.802845254540443420e-02 9.815511852502822876e-02 1.268696486949920654e-01 -1.296479403972625732e-01 1.115287244319915771e-01 1.024322435259819031e-01 -2.488288879394531250e-01 2.202595621347427368e-01 1.697406023740768433e-01
-2.555002570152282715e-01 2.214028537273406982e-01 1.072448194026947021e-01 3.995424211025238037e-01 1.689852476119995117e-01 1.270458996295928955e-01 -8.029601722955703735e-02 3.189232051372528076e-01 -6.343788653612136841e-02 1.072744056582450867e-01 1.569182872772216797e-01 2.043475657701492310e-01 1.263876706361770630e-01 -6.964082270860671997e-02 3.801066279411315918e-01 -1.650440245866775513e-01 1.287435740232467651e-01 -1.754594296216964722e-01 -7.207050174474716187e-02 -1.459582149982452393e-01 -1.138671860098838806e-01 -1.206280365586280823e-01 -4.608961194753646851e-02 -1.976484805345535278e-01 6.298483908176422119e-02 2.921382784843444824e-01 7.884807884693145752e-02 3.782260045409202576e-02 2.028301358222961426e-02 5.904909223318099976e-03 3.710230812430381775e-02 2.142511457204818726e-01
-1.039602234959602356e-01 1.431479007005691528e-01 5.482641607522964478e-02 2.541009783744812012e-01 -2.374776899814605713e-01 -9.073384106159210205e-03 7.248849421739578247e-02 1.314256638288497925e-01 -1.514753401279449463e-01 7.882145047187805176e-02 1.339515596628189087e-01 2.027828097343444824e-01 6.866145879030227661e-02 -3.244979679584503174e-01 2.890172600746154785e-01 1.404430419206619263e-01 7.260526064783334732e-03 -1.577762961387634277e-01 -2.173761874437332153e-01 1.501996722072362900e-02 -4.843752831220626831e-02 -1.825035810470581055e-01 -8.228515833616256714e-02 7.269991096109151840e-03 1.670583933591842651e-01 -9.665215015411376953e-02 1.019729599356651306e-01 3.376828879117965698e-02 -3.960601985454559326e-01 3.064227998256683350e-01 2.264059185981750488e-01 2.343581914901733398e-01
-8.258178830146789551e-02 1.216096431016921997e-01 1.582413613796234131e-01 3.455873727798461914e-01 -1.096626892685890198e-01 5.443278327584266663e-02 -7.240699231624603271e-02 3.023779690265655518e-01 1.479314267635345459e-01 1.835589855909347534e-01 2.377629280090332031e-02 1.661239713430404663e-01 -6.205802038311958313e-02 2.858758904039859772e-02 -3.844632580876350403e-02 3.027722537517547607e-01 1.165504232048988342e-01 -1.071095466613769531e-01 3.089915812015533447e-01 -6.127251777797937393e-03 5.515794456005096436e-02 -1.869744807481765747e-01 1.033621206879615784e-01 -1.115270182490348816e-01 2.790640890598297119e-01 1.053089201450347900e-01 3.199774324893951416e-01 4.966637119650840759e-02 -2.887123525142669678e-01 -1.920971125364303589e-01 -1.768668442964553833e-01 1.168243885040283203e-01
8.839178085327148438e-02 1.017717868089675903e-01 -1.926659792661666870e-01 2.110947370529174805e-01 -5.543256178498268127e-02 2.497792541980743408e-01 -1.796308457851409912e-01 2.945935167372226715e-02 -1.815278977155685425e-01 -1.634530872106552124e-01 -8.539459854364395142e-02 1.377663314342498779e-01 -5.597080290317535400e-02 -1.149283647537231445e-01 2.281359434127807617e-01 -9.929150342941284180e-02 -7.234916090965270996e-03 -2.927170395851135254e-01 1.916426122188568115e-01 -1.580964773893356323e-01 -6.570377200841903687e-02 2.003694511950016022e-02 -1.356922369450330734e-02 -2.545962333679199219e-01 -8.464753627777099609e-03 2.119970768690109253e-01 6.404938548803329468e-02 2.550002336502075195e-01 -3.703050017356872559e-01 1.395276784896850586e-01 2.503592073917388916e-01 2.945669889450073242e-01
1.873131394386291504e-01 1.755480915307998657e-01 1.158415824174880981e-01 2.144729793071746826e-01 -1.107429787516593933e-01 -1.729307025671005249e-01 -2.602686733007431030e-02 5.055040717124938965e-01 4.780116025358438492e-03 -1.126047074794769287e-01 -2.689135372638702393e-01 -4.335378855466842651e-02 1.275818943977355957e-01 8.031195402145385742e-02 1.588790416717529297e-01 1.632339060306549072e-01 5.883479863405227661e-02 -2.406064718961715698e-01 2.247579097747802734e-01 -1.126309931278228760e-01 -6.670717895030975342e-02 -9.735556691884994507e-02 -1.085763797163963318e-02 1.345118284225463867e-01 7.431445270776748657e-02 1.309470236301422119e-01 1.168016865849494934e-01 -1.489780843257904053e-02 -1.971188485622406006e-01 -1.852111816406250000e-01 1.899458765983581543e-01 3.351407647132873535e-01
-2.537865340709686279e-01 1.154028577730059624e-03 1.301767081022262573e-01 3.438118994235992432e-01 2.909472286701202393e-01 -1.784304082393646240e-01 -1.984401643276214600e-01 1.065967753529548645e-01 2.144096186384558678e-03 -1.096866428852081299e-01 4.537868127226829529e-02 -2.797790467739105225e-01 1.521508395671844482e-01 1.922713778913021088e-02 1.515588313341140747e-01 2.518925368785858154e-01 3.139001429080963135e-01 -8.332493901252746582e-02 1.451429575681686401e-01 2.267704159021377563e-02 -1.373200118541717529e-01 -2.126169055700302124e-01 2.878325432538986206e-02 6.441045552492141724e-02 4.705663397908210754e-02 2.316370047628879547e-02 2.483464628458023071e-01 1.117094457149505615e-01 -2.936350405216217041e-01 -1.448359787464141846e-01 4.550396278500556946e-02 2.205134630203247070e-01
1.107641309499740601e-01 -3.941438347101211548e-02 -1.665853708982467651e-01 4.635089039802551270e-01 -1.311825662851333618e-01 -1.085442081093788147e-01 -4.435620084404945374e-02 4.005234315991401672e-02 -1.291248798370361328e-01 -1.621718406677246094e-01 3.880126774311065674e-02 2.301667481660842896e-01 -4.031018167734146118e-02 -1.508075743913650513e-01 -1.591405868530273438e-01 4.552131146192550659e-02 9.969983994960784912e-02 -3.889322876930236816e-01 -2.715937979519367218e-02 3.431470096111297607e-01 -7.507582008838653564e-02 2.431103438138961792e-01 7.596413791179656982e-02 3.956480324268341064e-02 -1.526140719652175903e-01 3.455420434474945068e-01 -6.255300343036651611e-02 1.178551018238067627e-01 -5.752697959542274475e-02 -1.718047633767127991e-02 2.138218656182289124e-02 2.132549881935119629e-01
4.670726135373115540e-02 -2.774701267480850220e-02 -2.098218770697712898e-03 2.539042532444000244e-01 1.309252828359603882e-01 8.689192682504653931e-02 -2.590520977973937988e-01 7.944297045469284058e-03 -4.214308224618434906e-03 1.302832216024398804e-01 1.547162681818008423e-01 2.903787046670913696e-02 2.837139368057250977e-01 1.066941842436790466e-01 -2.385715954005718231e-02 -1.192101240158081055e-01 4.446139335632324219e-01 -4.768114537000656128e-02 5.054717184975743294e-04 -3.723044879734516144e-03 -4.136072397232055664e-01 -1.591051928699016571e-02 -9.545031189918518066e-02 3.088375180959701538e-02 4.660515487194061279e-02 1.240371838212013245e-01 2.321080863475799561e-02 8.668646961450576782e-02 -2.414477765560150146e-01 -4.240522384643554688e-01 2.197141572833061218e-02 2.161395251750946045e-01
1.568406634032726288e-02 -2.410909235477447510e-01 -6.903878966113552451e-05 5.138762593269348145e-01 1.193187087774276733e-01 4.864260181784629822e-02 -8.916122466325759888e-02 2.576058730483055115e-02 -1.992745250463485718e-01 -2.620782516896724701e-02 -5.416651070117950439e-02 1.236847192049026489e-01 -1.171915140002965927e-02 3.876822441816329956e-02 1.751970686018466949e-02 1.611651033163070679e-01 -6.892233341932296753e-02 -2.248711138963699341e-01 7.624114304780960083e-02 3.700450956821441650e-01 -9.935321658849716187e-02 -2.162212133407592773e-01 -1.146270055323839188e-02 -1.334279477596282959e-01 5.691001564264297485e-02 4.007281064987182617e-01 9.150254540145397186e-03 2.270920127630233765e-01 -1.408973187208175659e-01 3.651573136448860168e-02 5.725590139627456665e-02 2.307228296995162964e-01
-8.157743513584136963e-02 -7.897470891475677490e-02 7.588049862533807755e-03 2.975208461284637451e-01 -7.322077453136444092e-02 1.517271846532821655e-01 6.725209765136241913e-03 2.199946045875549316e-01 1.926407366991043091e-01 1.477507036179304123e-02 -3.586171269416809082e-01 2.652328610420227051e-01 4.046615958213806152e-02 1.188221201300621033e-02 5.849858745932579041e-02 1.700887233018875122e-01 1.912472099065780640e-01 1.729716658592224121e-01 2.749562561511993408e-01 1.049648076295852661e-01 -2.794367447495460510e-02 -1.832294315099716187e-01 2.500401735305786133e-01 -1.805874109268188477e-01 5.290365219116210938e-02 1.769388169050216675e-01 9.742637723684310913e-02 1.455706357955932617e-01 -3.071386218070983887e-01 -1.650889366865158081e-01 2.922677807509899139e-02 2.854149639606475830e-01
1.101882681250572205e-01 1.337730735540390015e-01 -2.070477008819580078e-01 1.840946823358535767e-01 -1.134420335292816162e-01 1.566945314407348633e-01 -4.804750159382820129e-02 -3.013066016137599945e-02 2.357319369912147522e-02 3.619191348552703857e-01 3.419486433267593384e-02 -6.027817353606224060e-02 -1.076930761337280273e-01 5.395073816180229187e-02 1.700956672430038452e-01 1.572981476783752441e-02 2.054906636476516724e-01 -8.449185639619827271e-02 6.118060275912284851e-02 7.839724421501159668e-02 -6.697156280279159546e-02 -1.504903137683868408e-01 1.568803340196609497e-01 -1.004678606986999512e-01 1.807048469781875610e-01 5.159977078437805176e-01 1.794857680797576904e-01 5.617862567305564880e-02 -3.154988884925842285e-01 -2.824016809463500977e-01 1.802374720573425293e-01 7.338691502809524536e-02
3.073402494192123413e-02 2.562543563544750214e-02 -2.708624489605426788e-02 4.461549222469329834e-01 -8.414828032255172729e-02 -1.805280894041061401e-01 5.474707111716270447e-02 -9.717244654893875122e-03 -1.368612945079803467e-01 -2.905940823256969452e-02 -1.403831988573074341e-01 7.292620837688446045e-02 1.399139463901519775e-01 -6.063025444746017456e-02 -6.939747929573059082e-02 4.238073155283927917e-02 9.699273109436035156e-02 -3.736776411533355713e-01 -1.461342424154281616e-01 2.788403034210205078e-01 -2.834141254425048828e-02 4.197822511196136475e-02 1.715270280838012695e-01 -1.604653894901275635e-01 -1.335301399230957031e-01 4.259319603443145752e-01 1.570185571908950806e-01 2.565910816192626953e-01 -2.603835761547088623e-01 6.936104595661163330e-02 -8.312747627496719360e-02 7.895506173372268677e-02
8.587057143449783325e-02 1.051965951919555664e-01 6.306668370962142944e-02 3.210633397102355957e-01 -3.433554200455546379e-03 -2.116157859563827515e-02 1.043762117624282837e-01 2.694343924522399902e-01 1.906963810324668884e-02 -1.115561649203300476e-01 2.373457551002502441e-01 -1.544361859560012817e-01 1.672105304896831512e-02 2.065383940935134888e-01 9.469615668058395386e-02 1.579766348004341125e-02 1.339629888534545898e-01 1.349334120750427246e-01 3.472106754779815674e-01 -1.739273369312286377e-01 -5.731735751032829285e-02 2.350481599569320679e-02 -4.918196424841880798e-02 -2.141852676868438721e-01 3.706318140029907227e-01 3.458535671234130859e-01 2.123506367206573486e-01 2.340172082185745239e-01 8.242802321910858154e-02 -6.676523014903068542e-03 1.215227842330932617e-01 1.669375449419021606e-01
1.679047942161560059e-01 -1.635248214006423950e-02 2.321297526359558105e-01 1.568810343742370605e-01 -6.583795417100191116e-03 -2.996833249926567078e-02 -2.184617146849632263e-02 2.601356506347656250e-01 7.522814441472291946e-03 6.449089944362640381e-02 -1.379824876785278320e-01 -3.746166452765464783e-02 1.472703367471694946e-01 -1.450382024049758911e-01 -1.714785844087600708e-01 1.217900812625885010e-01 3.373323678970336914e-01 -1.367654651403427124e-01 3.071611523628234863e-01 1.073177531361579895e-01 -1.309626251459121704e-01 5.032340437173843384e-02 -3.644977882504463196e-02 -3.836489049717783928e-03 1.685138791799545288e-01 6.165265291929244995e-02 2.692500352859497070e-01 3.506393134593963623e-01 -3.529093861579895020e-01 -1.072854623198509216e-01 1.598823517560958862e-01 2.523608803749084473e-01
1.763793528079986572e-01 1.839505136013031006e-01 1.147123649716377258e-01 3.989469707012176514e-01 1.146357357501983643e-01 -7.559124380350112915e-02 2.251665107905864716e-02 5.860471725463867188e-02 2.152968663722276688e-03 2.017533630132675171e-01 -1.868363916873931885e-01 2.669179067015647888e-02 5.920560285449028015e-02 -1.071459874510765076e-01 7.283443212509155273e-02 2.288302779197692871e-01 2.106979936361312866e-01 -4.332114756107330322e-02 1.806577295064926147e-01 6.221449002623558044e-02 -4.020960256457328796e-02 4.057165980339050293e-02 6.397817283868789673e-02 2.201859652996063232e-02 1.924518197774887085e-01 1.843793690204620361e-01 2.078405767679214478e-01 1.563429981470108032e-01 -2.644769549369812012e-01 -1.044820621609687805e-01 -1.542590707540512085e-01 5.069528222084045410e-01
2.778293751180171967e-02 -1.809345185756683350e-01 3.178588300943374634e-02 5.843897461891174316e-01 1.100341528654098511e-01 1.466178614646196365e-02 -1.632072590291500092e-02 3.772818669676780701e-02 -1.284846663475036621e-01 -1.029047183692455292e-02 -4.360668361186981201e-02 1.045389324426651001e-01 2.781888470053672791e-03 -8.725639432668685913e-02 2.391065843403339386e-02 1.649505496025085449e-01 -8.085849881172180176e-02 -1.870273202657699585e-01 -4.091138392686843872e-02 3.745194673538208008e-01 -1.045149415731430054e-01 -1.959511637687683105e-01 5.806289240717887878e-02 -2.745790183544158936e-01 2.612750418484210968e-02 3.495182991027832031e-01 -5.636889114975929260e-02 2.048878222703933716e-01 9.730717167258262634e-03 1.429704129695892334e-01 1.248743906617164612e-01 1.715775430202484131e-01
1.141523122787475586e-01 -8.800823241472244263e-02 -8.555453270673751831e-02 4.788281321525573730e-01 6.455530226230621338e-02 1.238196715712547302e-02 -6.692641973495483398e-02 -1.932087168097496033e-02 -1.718385666608810425e-01 1.522060204297304153e-02 -2.720345184206962585e-02 2.203543335199356079e-01 1.428633630275726318e-01 4.123627394437789917e-02 -3.902617096900939941e-02 2.026736289262771606e-01 1.050118431448936462e-01 -2.511461377143859863e-01 -1.131163612008094788e-01 3.342185616493225098e-01 -1.161103472113609314e-01 7.670966535806655884e-02 4.617682099342346191e-02 -2.739308476448059082e-01 -1.051909476518630981e-01 3.229272067546844482e-01 1.840289831161499023e-01 1.726295202970504761e-01 -1.560566127300262451e-01 -5.594555987045168877e-04 1.211007758975028992e-01 2.766200602054595947e-01
1.057967022061347961e-01 -1.432656049728393555e-01 2.459304928779602051e-01 -2.664463222026824951e-02 6.478262599557638168e-03 -1.601371914148330688e-02 -2.244379073381423950e-01 9.406232088804244995e-02 3.849371150135993958e-02 -1.206378489732742310e-01 1.749730706214904785e-01 -3.134805709123611450e-02 3.246384859085083008e-01 -9.181201457977294922e-02 7.414537668228149414e-02 -1.182737853378057480e-02 4.373726248741149902e-01 1.887554302811622620e-02 -7.958334684371948242e-02 4.016885161399841309e-02 -2.077710181474685669e-01 2.019782364368438721e-02 -1.018091943114995956e-02 1.564123108983039856e-02 1.962240040302276611e-01 3.858342170715332031e-01 1.351722031831741333e-01 4.151076078414916992e-02 -3.729997277259826660e-01 -2.594383358955383301e-01 -1.381383389234542847e-01 6.381395459175109863e-02
1.294443905353546143e-01 -2.164183557033538818e-02 9.885567240417003632e-03 2.458654791116714478e-01 2.994580008089542389e-02 1.601166129112243652e-01 -2.359235584735870361e-01 1.598092913627624512e-01 6.196181476116180420e-02 -2.558902204036712646e-01 -1.354075316339731216e-02 -1.609458476305007935e-01 2.801043912768363953e-02 -2.253836840391159058e-01 2.221628129482269287e-01 -1.347740888595581055e-01 1.328845918178558350e-01 -9.386996924877166748e-02 2.837962508201599121e-01 -8.193639665842056274e-02 -2.864720858633518219e-02 -2.108522802591323853e-01 3.963673710823059082e-01 -1.127004548907279968e-01 -1.421853452920913696e-01 3.000732958316802979e-01 4.793161153793334961e-02 -8.134965598583221436e-02 -2.607427239418029785e-01 -6.281983852386474609e-02 1.518170088529586792e-01 2.387832552194595337e-01
-1.253513842821121216e-01 1.392207890748977661e-01 -4.440418258309364319e-02 3.794584572315216064e-01 1.821704655885696411e-01 1.422173622995615005e-02 -5.225842446088790894e-02 3.080421686172485352e-01 -1.331793367862701416e-01 5.211606249213218689e-02 2.311668097972869873e-01 1.074380800127983093e-01 2.578851282596588135e-01 -8.270765841007232666e-02 2.016910463571548462e-01 -2.054614275693893433e-01 1.731201410293579102e-01 -3.407036662101745605e-01 -9.418183565139770508e-02 -3.654254600405693054e-02 -7.754398137331008911e-02 -4.164980724453926086e-02 -2.923965640366077423e-02 -1.744665354490280151e-01 9.078232198953628540e-02 4.101138114929199219e-01 -3.093162178993225098e-02 -2.944708056747913361e-02 -5.228506028652191162e-02 -3.729309886693954468e-02 -1.629964709281921387e-01 2.049746066331863403e-01
1.555811911821365356e-01 -1.077673062682151794e-01 -1.221204251050949097e-01 5.133219361305236816e-01 -3.091989457607269287e-01 -1.190462261438369751e-01 -1.642249375581741333e-01 9.743292629718780518e-02 -1.610825508832931519e-01 -3.570297732949256897e-02 2.089781221002340317e-03 5.272003635764122009e-02 5.135089531540870667e-02 -2.417381256818771362e-01 -5.028912052512168884e-02 1.557864621281623840e-02 -8.091925084590911865e-02 -2.421108782291412354e-01 -4.061451554298400879e-02 3.746480643749237061e-01 2.307289093732833862e-02 8.112822473049163818e-02 -2.792785316705703735e-02 -2.018078267574310303e-01 3.726554661989212036e-02 2.867141664028167725e-01 2.818369120359420776e-02 2.058242559432983398e-01 -1.218305453658103943e-01 -8.634112775325775146e-03 -9.790997952222824097e-02 1.965318918228149414e-01
1.605860888957977295e-02 1.031568646430969238e-01 -9.568340331315994263e-02 2.341488301753997803e-01 -2.076980657875537872e-02 -1.807472854852676392e-01 -1.141786351799964905e-01 7.496204972267150879e-02 -1.502248346805572510e-01 6.223730742931365967e-02 -2.503493130207061768e-01 1.562544726766645908e-03 -1.340473741292953491e-01 -1.785463094711303711e-01 6.342822313308715820e-02 1.310173328965902328e-02 1.875499039888381958e-01 -2.920264005661010742e-01 3.145582973957061768e-01 1.954830288887023926e-01 1.678713969886302948e-02 -1.703844964504241943e-01 2.000275105237960815e-01 -2.640885710716247559e-01 2.212083935737609863e-01 8.272795379161834717e-02 2.478274255990982056e-01 1.735458523035049438e-01 -1.599161922931671143e-01 -3.752886876463890076e-02 1.011868789792060852e-01 3.859881162643432617e-01
9.680841863155364990e-02 -1.865047812461853027e-01 -7.344422489404678345e-02 5.258129835128784180e-01 1.227304190397262573e-01 9.948645532131195068e-02 -3.916341811418533325e-02 1.205286085605621338e-01 -1.359275579452514648e-01 6.144975498318672180e-02 -5.724054947495460510e-02 3.271054103970527649e-02 3.079935535788536072e-02 3.958720713853836060e-02 1.283183097839355469e-01 1.178333610296249390e-01 -9.778754413127899170e-02 -1.286373585462570190e-01 4.956149309873580933e-02 4.057802557945251465e-01 -1.599722951650619507e-01 -2.580938041210174561e-01 -1.316360980272293091e-01 -7.780379801988601685e-02 -1.568601280450820923e-02 3.662628233432769775e-01 7.317370176315307617e-02 2.382421493530273438e-01 -1.780247986316680908e-01 -3.995238617062568665e-02 7.518113404512405396e-02 1.709568053483963013e-01
-1.159343868494033813e-01 3.957109898328781128e-02 -5.589659512042999268e-02 4.863812029361724854e-01 2.472266852855682373e-01 9.833427518606185913e-02 -1.012398675084114075e-01 1.214976683259010315e-01 -1.903026103973388672e-01 4.339911043643951416e-02 3.798245685175061226e-03 -3.910844773054122925e-02 3.567538782954216003e-02 -6.008031964302062988e-02 3.797562047839164734e-02 4.333966970443725586e-02 -1.168194115161895752e-01 -3.502103686332702637e-01 -2.018710970878601074e-01 3.867716491222381592e-01 2.067459933459758759e-02 -1.450936198234558105e-01 -7.318326830863952637e-02 -1.766218096017837524e-01 1.509046256542205811e-01 3.866378962993621826e-01 8.808372169733047485e-02 -4.844643175601959229e-02 -1.122105047106742859e-01 -4.313623532652854919e-02 -7.105650729499757290e-04 1.420099884271621704e-01
-1.445910800248384476e-02 8.465982973575592041e-02 2.710911035537719727e-01 3.313883841037750244e-01 -9.559885598719120026e-03 1.335034519433975220e-01 -3.381817936897277832e-01 2.686851024627685547e-01 -2.866460978984832764e-01 -2.929266393184661865e-01 3.745280951261520386e-02 1.879873275756835938e-01 1.967184990644454956e-01 7.358486205339431763e-02 9.236834943294525146e-02 2.729859203100204468e-02 9.270767122507095337e-02 -1.411809027194976807e-01 9.287995100021362305e-02 1.151112318038940430e-01 -4.617338255047798157e-02 4.903397336602210999e-02 7.975409924983978271e-02 1.734032332897186279e-01 3.250773251056671143e-01 6.957087665796279907e-02 1.318480223417282104e-01 2.222397737205028534e-02 2.220173925161361694e-02 -1.933448463678359985e-01 -1.827508956193923950e-01 2.360122054815292358e-01
-3.665549308061599731e-02 -1.427534520626068115e-01 -3.789055347442626953e-02 5.034262537956237793e-01 7.636747509241104126e-02 4.562230408191680908e-02 5.904511362314224243e-02 2.231451496481895447e-02 -1.270511746406555176e-01 2.301960438489913940e-02 -9.111367398872971535e-04 1.334301531314849854e-01 1.406545937061309814e-02 2.328606694936752319e-02 3.547694906592369080e-02 1.831715106964111328e-01 -6.854094564914703369e-02 -2.673836052417755127e-01 2.699748054146766663e-02 4.420562386512756348e-01 -9.077426791191101074e-02 -2.450933158397674561e-01 -8.414825052022933960e-02 -3.185315057635307312e-02 -1.734038628637790680e-02 4.091761410236358643e-01 1.760611832141876221e-01 2.127331942319869995e-01 -1.492322981357574463e-01 -2.375202812254428864e-02 1.455176970921456814e-03 1.610082536935806274e-01
-4.501067474484443665e-02 -1.818117350339889526e-01 -2.973646819591522217e-01 2.645761072635650635e-01 -1.096905618906021118e-01 -2.514651790261268616e-02 9.751547873020172119e-02 2.893571853637695312e-01 -2.712538652122020721e-02 -1.800746768712997437e-01 -1.097009181976318359e-01 -8.344796299934387207e-02 3.820074200630187988e-01 9.694608859717845917e-03 -9.730000048875808716e-02 -6.518054008483886719e-02 1.050930023193359375e-01 -1.685956306755542755e-02 7.781697064638137817e-02 -3.584520146250724792e-02 -9.819810837507247925e-02 -2.565056681632995605e-01 9.787526726722717285e-02 5.319336056709289551e-02 3.719730079174041748e-01 1.167166009545326233e-01 2.101364731788635254e-01 2.189013734459877014e-02 -2.921167612075805664e-01 -6.467724591493606567e-02 1.288959849625825882e-02 3.096287250518798828e-01
9.226307272911071777e-03 1.014863234013319016e-02 -1.750655025243759155e-01 2.660515010356903076e-01 -1.917480379343032837e-01 -8.910052478313446045e-02 -1.020941734313964844e-01 9.659966826438903809e-02 7.186365313827991486e-03 -1.799598336219787598e-01 -1.368071734905242920e-01 -8.709555864334106445e-02 1.843081414699554443e-01 2.313536107540130615e-01 5.078107863664627075e-02 6.929303705692291260e-02 1.784100383520126343e-01 -2.971574366092681885e-01 2.502383291721343994e-01 3.369597718119621277e-02 2.117755124345421791e-03 -1.985101103782653809e-01 1.662332564592361450e-01 2.271434292197227478e-02 1.978403776884078979e-01 5.342736840248107910e-02 3.260270655155181885e-01 1.795456260442733765e-01 -3.101422190666198730e-01 -4.193548113107681274e-02 2.323144078254699707e-01 3.105101287364959717e-01
-1.472645998001098633e-01 2.505498528480529785e-01 5.282733961939811707e-02 4.233578741550445557e-01 -3.564789146184921265e-02 2.084499150514602661e-01 -5.756339803338050842e-02 1.380611360073089600e-01 -3.839013352990150452e-02 -2.003323882818222046e-01 2.225742936134338379e-01 -1.365492045879364014e-01 -1.484988778829574585e-01 -2.275127358734607697e-02 -4.002978280186653137e-02 2.593857347965240479e-01 1.780682504177093506e-01 6.406965106725692749e-02 8.293966203927993774e-02 1.868052780628204346e-01 7.102012634277343750e-02 1.373104751110076904e-01 -3.304758295416831970e-02 -2.004002928733825684e-01 1.288027167320251465e-01 -7.831008732318878174e-02 -2.455967292189598083e-02 1.098335832357406616e-01 -3.077277541160583496e-01 2.015447467565536499e-01 2.561061978340148926e-01 2.934943139553070068e-01
2.777472436428070068e-01 1.484582759439945221e-02 1.745314300060272217e-01 3.074640631675720215e-01 4.188588261604309082e-02 -1.368810981512069702e-01 -1.145686581730842590e-01 3.878350257873535156e-01 1.923493146896362305e-01 -1.151442527770996094e-01 7.204004377126693726e-02 -8.058167248964309692e-02 1.523453593254089355e-01 -2.614685893058776855e-01 3.316142857074737549e-01 -1.868191063404083252e-01 3.214752972126007080e-01 -8.981268107891082764e-02 -7.713223993778228760e-02 -9.214651584625244141e-02 -2.848589047789573669e-02 -3.562242724001407623e-03 1.114476546645164490e-01 -1.298244446516036987e-01 7.478647679090499878e-02 9.297502040863037109e-02 2.096967250108718872e-01 1.343158185482025146e-01 1.743037998676300049e-02 1.339044272899627686e-01 -3.596490947529673576e-03 2.545072436332702637e-01
-3.763754665851593018e-02 1.082697734236717224e-01 -1.269130557775497437e-01 3.446981608867645264e-01 6.445049494504928589e-02 6.512951850891113281e-02 -3.426498174667358398e-02 1.063468307256698608e-01 -2.355743758380413055e-02 -2.455706940963864326e-03 -1.458384841680526733e-02 1.084883064031600952e-01 4.612648189067840576e-01 -6.003179028630256653e-02 5.852240324020385742e-02 1.062911301851272583e-01 2.365700341761112213e-02 7.483111228793859482e-03 2.587031424045562744e-01 -1.441804915666580200e-01 -1.550759077072143555e-01 2.586542628705501556e-02 1.552636362612247467e-02 -4.087988138198852539e-01 3.613474220037460327e-02 1.950414031744003296e-01 1.177165377885103226e-02 -6.795423477888107300e-02 -4.202431738376617432e-01 2.048932760953903198e-01 -1.582934558391571045e-01 1.388210207223892212e-01
6.735684722661972046e-02 1.439678519964218140e-01 1.630449444055557251e-01 2.627063989639282227e-01 -4.376793652772903442e-02 3.287076652050018311e-01 -1.373417526483535767e-01 3.512387573719024658e-01 -8.023739792406558990e-03 -8.070852607488632202e-02 2.804120481014251709e-01 2.741323411464691162e-01 1.441994905471801758e-01 9.430208802223205566e-02 1.297609061002731323e-01 9.261618368327617645e-03 9.150116890668869019e-02 -3.456154167652130127e-01 2.254421263933181763e-02 8.860430121421813965e-02 -9.600903838872909546e-02 3.074812330305576324e-02 5.043393000960350037e-02 -1.976171284914016724e-01 3.000676929950714111e-01 8.606328070163726807e-02 -2.697199285030364990e-01 1.940544508397579193e-02 -1.799993813037872314e-01 -6.209336966276168823e-02 -8.207148313522338867e-02 1.359032988548278809e-01
-3.316546976566314697e-02 1.858647912740707397e-01 1.412118077278137207e-01 4.775667488574981689e-01 9.449440240859985352e-02 9.273451566696166992e-02 1.189088746905326843e-01 3.102200627326965332e-01 3.693859279155731201e-02 2.419175393879413605e-02 2.540076971054077148e-01 1.970605999231338501e-01 8.449005335569381714e-02 -1.094152685254812241e-02 2.095419466495513916e-01 -1.689408719539642334e-01 2.793769538402557373e-01 -2.619600296020507812e-01 1.840550568886101246e-03 3.407024964690208435e-02 1.105106100440025330e-01 8.665069192647933960e-02 -1.574864983558654785e-01 1.211943849921226501e-01 1.026188731193542480e-01 2.702513039112091064e-01 1.569521874189376831e-01 8.492415398359298706e-02 7.210669666528701782e-02 7.046985626220703125e-02 -1.227955371141433716e-01 2.360573410987854004e-01
-3.629877045750617981e-02 -6.339044123888015747e-02 -2.240953221917152405e-02 4.806163609027862549e-01 1.103842929005622864e-01 -7.702223211526870728e-02 -1.145947054028511047e-01 6.219194829463958740e-02 -1.507948338985443115e-01 4.239340312778949738e-03 -1.005600243806838989e-01 8.785591274499893188e-02 -5.771146342158317566e-02 -9.868218749761581421e-02 -5.240462720394134521e-02 1.894559860229492188e-01 4.861024394631385803e-02 -3.378137946128845215e-01 -7.671073079109191895e-02 1.393934786319732666e-01 4.670833796262741089e-02 1.023410633206367493e-01 -1.507299691438674927e-01 -3.326930999755859375e-01 -6.693657487630844116e-03 4.456505179405212402e-01 6.769344210624694824e-03 2.861405014991760254e-01 -1.770263165235519409e-01 -1.557921618223190308e-01 9.510771185159683228e-02 5.171010643243789673e-02
2.748175896704196930e-02 -1.630531251430511475e-02 2.339179962873458862e-01 3.281446695327758789e-01 9.449763596057891846e-02 -3.188181668519973755e-02 3.984786197543144226e-02 2.305497527122497559e-01 -1.641233712434768677e-01 -9.121499955654144287e-02 -4.323761910200119019e-02 -3.329203277826309204e-02 1.153601258993148804e-01 -1.444213539361953735e-01 -2.773787453770637512e-02 -2.912308461964130402e-02 7.429624348878860474e-02 -2.448392659425735474e-01 -1.453863680362701416e-01 4.705128967761993408e-01 4.980089142918586731e-03 -1.512044817209243774e-01 6.741718947887420654e-02 -2.445740438997745514e-02 2.948416173458099365e-01 3.983048796653747559e-01 -2.159620076417922974e-01 7.925209403038024902e-02 5.043241754174232483e-02 -2.038365155458450317e-01 -1.609162427484989166e-02 1.378787010908126831e-01
2.371250092983245850e-02 -1.211203783750534058e-01 6.918232142925262451e-02 3.532680273056030273e-01 3.681236878037452698e-02 2.721287608146667480e-01 -1.456832885742187500e-01 1.936201900243759155e-01 -1.693194806575775146e-01 9.493067860603332520e-03 3.052582442760467529e-01 3.603419363498687744e-01 -5.894171819090843201e-02 -1.686697825789451599e-02 4.737437888979911804e-02 1.448282003402709961e-01 1.450109630823135376e-01 -1.970050297677516937e-02 8.749794214963912964e-03 3.402714133262634277e-01 -7.434543967247009277e-02 -2.428054809570312500e-01 2.301039695739746094e-01 6.414721161127090454e-02 1.538079604506492615e-02 1.404062360525131226e-01 1.294059678912162781e-02 -6.662353128194808960e-02 -1.464388668537139893e-01 -2.872477099299430847e-02 1.940138936042785645e-01 3.146519064903259277e-01
5.013600364327430725e-02 6.289191544055938721e-02 8.834464102983474731e-02 1.960024535655975342e-01 4.464234784245491028e-02 2.336462289094924927e-01 -6.310980767011642456e-02 2.378590703010559082e-01 2.603426277637481689e-01 1.290554404258728027e-01 1.360352486371994019e-01 2.727479040622711182e-01 2.867630124092102051e-01 -2.531678415834903717e-02 -2.967416867613792419e-02 2.186893373727798462e-01 1.536420732736587524e-01 -1.614399254322052002e-01 -4.321890324354171753e-02 -1.614771038293838501e-02 1.947777532041072845e-02 -2.525644004344940186e-01 -4.055687487125396729e-01 -8.195746690034866333e-02 1.943810842931270599e-02 2.374121695756912231e-01 -8.513886481523513794e-02 2.347415387630462646e-01 -8.225161582231521606e-02 -7.940292358398437500e-02 2.933993041515350342e-01 1.258538961410522461e-01
-3.743066638708114624e-02 -6.789742503315210342e-03 1.842014789581298828e-01 4.031452238559722900e-01 -1.218042243272066116e-02 5.984403192996978760e-03 -3.390606641769409180e-01 3.804527595639228821e-02 -1.055001169443130493e-01 -1.169607937335968018e-01 1.864669173955917358e-01 1.828188747167587280e-01 4.647585749626159668e-01 -1.770998388528823853e-01 9.254842996597290039e-02 -1.225606165826320648e-02 -3.818747401237487793e-02 -1.764765679836273193e-01 7.495347410440444946e-02 -6.394307315349578857e-02 4.508324433118104935e-03 -1.363612115383148193e-01 3.865465149283409119e-02 -8.501032739877700806e-02 4.539944976568222046e-02 4.857786372303962708e-02 7.082556188106536865e-02 6.212621810846030712e-04 -1.899933367967605591e-01 7.850348204374313354e-02 4.416396915912628174e-01 1.415339261293411255e-01
1.558355987071990967e-02 9.072292014025151730e-04 8.135513961315155029e-02 5.219834446907043457e-01 -1.115864142775535583e-01 3.519850075244903564e-01 3.015148825943470001e-02 -1.239215135574340820e-01 -1.044439035467803478e-03 1.742181628942489624e-01 -2.131936997175216675e-01 -1.323853526264429092e-02 -1.315411478281021118e-01 5.384496878832578659e-03 -8.770115673542022705e-02 -8.108450472354888916e-02 -5.628279969096183777e-02 -3.276472687721252441e-01 4.945703223347663879e-02 4.028286039829254150e-02 -1.580395698547363281e-01 -1.075599715113639832e-01 -1.011757762171328068e-03 4.785794392228126526e-02 2.144398987293243408e-01 4.049355983734130859e-01 1.395244151353836060e-01 -1.378328055143356323e-01 -1.287662684917449951e-01 2.817976474761962891e-02 1.918812245130538940e-01 -6.663649529218673706e-02
3.851253911852836609e-02 7.180105894804000854e-02 5.006190016865730286e-02 1.198711246252059937e-01 2.094926089048385620e-01 -1.721803098917007446e-01 -2.390253394842147827e-01 2.054231166839599609e-01 1.298015713691711426e-01 -1.117131207138299942e-02 -4.075263440608978271e-02 -1.985793188214302063e-02 8.158394694328308105e-02 7.396629545837640762e-03 7.296245545148849487e-02 1.222557201981544495e-01 1.750625073909759521e-01 -2.583324611186981201e-01 1.691819578409194946e-01 -1.177890598773956299e-01 -3.049725852906703949e-02 2.625205740332603455e-02 8.266033977270126343e-02 -2.863055467605590820e-01 3.298462927341461182e-01 2.429808676242828369e-01 9.954997897148132324e-02 3.032158017158508301e-01 -1.030909940600395203e-01 3.654394997283816338e-03 -1.069847196340560913e-01 4.853192865848541260e-01
9.116617590188980103e-02 2.638550847768783569e-02 -2.275032177567481995e-02 5.352368950843811035e-01 6.499005109071731567e-02 7.579744607210159302e-02 -1.059399545192718506e-01 1.412767469882965088e-01 -1.925152540206909180e-01 4.544679075479507446e-02 2.358056837692856789e-03 6.581118702888488770e-02 -1.092594414949417114e-01 -4.801474511623382568e-03 1.069878134876489639e-02 1.481371819972991943e-01 -3.662209212779998779e-02 -2.605016231536865234e-01 -1.069810688495635986e-01 3.856621682643890381e-01 -9.865538030862808228e-02 -3.004193603992462158e-01 -1.457998342812061310e-02 -2.257205545902252197e-01 -3.980581089854240417e-02 3.691713213920593262e-01 6.505423784255981445e-02 1.498006880283355713e-01 -1.822066158056259155e-01 -1.984356902539730072e-02 4.355255886912345886e-02 6.926326453685760498e-02
1.964591741561889648e-01 2.674950100481510162e-02 -7.260639220476150513e-02 2.646147906780242920e-01 -3.949646651744842529e-02 4.298644885420799255e-02 -2.265142947435379028e-01 8.517561852931976318e-02 -6.973798573017120361e-02 -1.920603215694427490e-01 -9.842757135629653931e-03 -6.827763468027114868e-02 -1.479920595884323120e-01 1.193170771002769470e-01 1.543211042881011963e-01 -1.483098976314067841e-02 1.188965588808059692e-01 -1.438131630420684814e-01 2.394035160541534424e-01 8.222691714763641357e-02 7.642342895269393921e-02 -1.183571964502334595e-01 2.985864281654357910e-01 -1.288098543882369995e-01 2.308925241231918335e-01 1.781011968851089478e-01 -5.530736595392227173e-02 -9.676658548414707184e-03 -5.003956556320190430e-01 -1.294422000646591187e-01 1.088865250349044800e-01 3.536407947540283203e-01
-1.945985555648803711e-01 2.742281556129455566e-02 -1.575765758752822876e-01 2.421676516532897949e-01 -1.196744441986083984e-01 -2.679285705089569092e-01 1.438739597797393799e-01 2.681586742401123047e-01 5.794744193553924561e-02 5.804426223039627075e-02 2.550022602081298828e-01 1.243778839707374573e-01 -1.615893654525279999e-02 -4.390577375888824463e-01 7.769264280796051025e-02 -1.004349440336227417e-01 2.481709867715835571e-01 -3.753627538681030273e-01 5.338165536522865295e-02 4.027368966490030289e-03 -8.533334732055664062e-02 -1.158846914768218994e-01 1.622489690780639648e-01 -2.368814125657081604e-02 2.522505261003971100e-02 1.310928463935852051e-01 1.515542273409664631e-03 2.358214408159255981e-01 -2.180059999227523804e-01 9.383064461871981621e-04 1.104456558823585510e-01 -1.292208880186080933e-01
2.513711750507354736e-01 1.901138871908187866e-01 5.960476025938987732e-02 3.843829333782196045e-01 -5.152809992432594299e-02 -4.436737857758998871e-03 2.174632251262664795e-01 1.073727607727050781e-01 1.567185521125793457e-01 1.215021405369043350e-02 2.476151585578918457e-01 -1.376785784959793091e-01 3.163417577743530273e-01 3.033666126430034637e-02 -5.274518206715583801e-02 7.076616585254669189e-02 1.254894733428955078e-01 -5.253519490361213684e-02 3.440401256084442139e-01 -1.552090942859649658e-01 -1.191795468330383301e-01 -1.492152810096740723e-01 -8.872644603252410889e-02 -1.660390496253967285e-01 3.002909719944000244e-01 1.670257002115249634e-02 1.264535486698150635e-01 -6.879366934299468994e-02 9.106521308422088623e-02 -6.378689408302307129e-02 1.438989955931901932e-02 3.427771627902984619e-01
1.756699681282043457e-01 -1.264156401157379150e-01 -5.808089673519134521e-02 3.132866322994232178e-01 2.307244688272476196e-01 -2.585290968418121338e-01 -1.184416860342025757e-01 3.710112720727920532e-02 2.139501422643661499e-01 -9.764520823955535889e-02 -2.598417922854423523e-02 4.457867518067359924e-02 1.014857217669487000e-01 -7.730767875909805298e-02 1.725511401891708374e-01 -2.216345220804214478e-01 1.275566071271896362e-01 -4.772539734840393066e-01 -5.964173004031181335e-02 5.182541161775588989e-02 1.092786807566881180e-02 9.919590502977371216e-02 -2.441911548376083374e-01 1.279015094041824341e-01 2.622893750667572021e-01 2.121916599571704865e-02 2.793243341147899628e-02 7.093944400548934937e-02 -4.789560660719871521e-02 -1.226667314767837524e-02 1.240440979599952698e-01 3.659175634384155273e-01
3.129882505163550377e-03 -1.648631319403648376e-02 -6.954672187566757202e-02 4.586556255817413330e-01 1.389491558074951172e-01 7.407361268997192383e-02 -6.398893147706985474e-02 2.813580036163330078e-01 -2.305482141673564911e-02 5.434984713792800903e-02 5.547704175114631653e-02 -7.958650588989257812e-02 -7.876820862293243408e-02 -3.203501179814338684e-02 -1.273377090692520142e-01 1.456980407238006592e-01 -2.436401136219501495e-02 -3.015167415142059326e-01 -9.978266805410385132e-02 4.500040411949157715e-01 -1.870638430118560791e-01 -1.888906657695770264e-01 -7.670857012271881104e-02 1.416160166263580322e-02 1.800834015011787415e-02 4.180788993835449219e-01 -2.324390970170497894e-02 1.657178401947021484e-01 -8.594138175249099731e-02 -9.016432613134384155e-02 -1.071940660476684570e-01 8.971565961837768555e-02
1.001571044325828552e-01 -1.501498818397521973e-01 -3.153236582875251770e-02 5.222271680831909180e-01 4.197739809751510620e-02 8.085823059082031250e-02 -1.652595959603786469e-02 1.259676367044448853e-01 -1.584768593311309814e-01 -6.213875114917755127e-02 -3.663629293441772461e-02 3.675886616110801697e-02 9.307395666837692261e-02 -2.578383870422840118e-02 -1.019957587122917175e-01 1.518788933753967285e-01 1.274915039539337158e-02 -1.895565986633300781e-01 3.052532114088535309e-02 5.041461586952209473e-01 -1.229865401983261108e-01 -1.637082546949386597e-01 -6.645461916923522949e-02 -2.090273499488830566e-01 -8.332546055316925049e-02 4.245508909225463867e-01 2.407777123153209686e-02 6.637964397668838501e-02 -9.093956649303436279e-02 2.515554428100585938e-02 4.061304405331611633e-02 1.041655540466308594e-01
-9.032484889030456543e-02 1.436490751802921295e-02 -1.473834812641143799e-01 4.421837329864501953e-01 -3.131463006138801575e-02 -1.912639103829860687e-02 -1.466464102268218994e-01 -5.306693725287914276e-03 -1.300549507141113281e-01 4.133998416364192963e-03 4.667146876454353333e-02 1.379337459802627563e-01 -1.426521390676498413e-01 -1.410582810640335083e-01 -1.298117190599441528e-01 1.259785145521163940e-01 4.718048125505447388e-02 -2.690720260143280029e-01 5.552355200052261353e-03 3.595660626888275146e-01 -1.541428714990615845e-01 5.017783120274543762e-02 -4.755201935768127441e-02 -3.283863365650177002e-01 -9.103567898273468018e-02 2.917089164257049561e-01 1.663101371377706528e-03 2.293664216995239258e-01 -2.124128192663192749e-01 3.864221647381782532e-02 2.098348550498485565e-02 3.271635174751281738e-01
-4.808239638805389404e-02 -5.922610685229301453e-02 2.858997583389282227e-01 1.456789225339889526e-01 -3.279254138469696045e-01 2.438083738088607788e-01 -4.855302348732948303e-02 1.691228151321411133e-01 3.669306933879852295e-01 1.237865760922431946e-01 -5.174982920289039612e-02 2.460773801431059837e-03 8.690136671066284180e-02 -5.171867832541465759e-02 1.694756597280502319e-01 5.582008138298988342e-02 8.593451231718063354e-02 1.138914749026298523e-01 -2.280115932226181030e-01 -1.215944439172744751e-01 -2.836129069328308105e-02 3.737151995301246643e-02 1.214238107204437256e-01 -3.810080885887145996e-02 6.574597209692001343e-02 1.223372668027877808e-01 -9.829344600439071655e-02 1.260338872671127319e-01 -3.973091840744018555e-01 -1.481424719095230103e-01 2.091520428657531738e-01 3.530786335468292236e-01
-2.355844974517822266e-01 -3.002310544252395630e-02 1.431148946285247803e-01 1.919953227043151855e-01 7.449470926076173782e-03 3.516835346817970276e-02 -3.445944488048553467e-01 1.144239977002143860e-01 -4.132889956235885620e-02 -2.190416157245635986e-01 8.004315942525863647e-02 3.483668202534317970e-03 4.607893526554107666e-01 -5.141054093837738037e-02 1.495403051376342773e-01 -8.510449528694152832e-02 1.357250511646270752e-01 -1.504439711570739746e-01 -1.381469517946243286e-02 -2.295031771063804626e-02 4.518718644976615906e-02 -1.841019392013549805e-01 -8.581798523664474487e-02 -2.336868494749069214e-01 1.671842783689498901e-01 2.158905118703842163e-01 2.659227252006530762e-01 -3.044276870787143707e-02 -2.714315354824066162e-01 9.941231459379196167e-02 2.798286974430084229e-01 6.854091584682464600e-02
-5.749634653329849243e-02 -5.951456725597381592e-02 -1.598790735006332397e-01 3.706493079662322998e-01 -2.198598347604274750e-02 2.747869491577148438e-01 -9.582621604204177856e-02 1.737943738698959351e-01 -5.695858597755432129e-02 -1.642706096172332764e-01 -9.076476097106933594e-02 -1.944611966609954834e-01 3.016218245029449463e-01 1.977422535419464111e-01 -5.095297843217849731e-02 1.139149814844131470e-01 3.446207642555236816e-01 -1.853238791227340698e-01 -1.131496299058198929e-02 -6.441158801317214966e-02 -1.820903420448303223e-01 -8.743640780448913574e-02 1.601907610893249512e-01 4.711578041315078735e-02 4.551514238119125366e-02 3.559853509068489075e-02 9.702790528535842896e-02 1.809759885072708130e-01 -3.634836971759796143e-01 -4.247810691595077515e-02 -3.893086314201354980e-02 2.930603921413421631e-01
2.364622950553894043e-01 7.940047979354858398e-02 -2.669945061206817627e-01 1.968140900135040283e-01 -4.691924899816513062e-02 7.574222981929779053e-02 -7.176077365875244141e-02 1.447114646434783936e-01 -1.374146938323974609e-01 -2.730352804064750671e-02 3.488006815314292908e-02 -8.035321533679962158e-02 9.083361923694610596e-02 -2.986778020858764648e-01 2.324482500553131104e-01 4.834447056055068970e-02 1.729074716567993164e-01 -3.346890583634376526e-02 -8.960228413343429565e-03 -4.720326513051986694e-02 2.316024303436279297e-01 -5.676434561610221863e-02 -5.777833983302116394e-02 -3.548508584499359131e-01 2.155435085296630859e-02 4.224372506141662598e-01 1.612949520349502563e-01 1.889234334230422974e-01 -3.446681499481201172e-01 5.426913872361183167e-02 9.182917326688766479e-02 1.495165377855300903e-01
-5.083989724516868591e-02 -3.071689978241920471e-02 -2.210716158151626587e-01 3.294049203395843506e-01 1.188398823142051697e-01 1.422834843397140503e-01 -1.118669360876083374e-01 1.724089831113815308e-01 2.070626914501190186e-01 -5.824163183569908142e-02 2.226748764514923096e-01 8.733522891998291016e-02 6.742529571056365967e-02 -4.362523183226585388e-02 6.693727523088455200e-02 5.157513916492462158e-02 -3.953400254249572754e-02 5.000729486346244812e-02 4.452606439590454102e-01 -1.263942569494247437e-01 -1.335149258375167847e-01 4.505518078804016113e-02 -2.567165344953536987e-02 1.172906905412673950e-01 4.132302105426788330e-02 4.299909621477127075e-02 2.261105626821517944e-01 1.442835479974746704e-01 -3.409886658191680908e-01 -3.387064039707183838e-01 1.722541302442550659e-01 2.380774021148681641e-01
-9.701736271381378174e-02 2.837754786014556885e-01 3.312078118324279785e-01 3.408251404762268066e-01 1.560403406620025635e-01 1.546421498060226440e-01 -7.377014309167861938e-02 8.992807567119598389e-02 -9.938751347362995148e-03 -1.389318555593490601e-01 1.319363266229629517e-01 2.935441136360168457e-01 1.895273625850677490e-01 -2.734719216823577881e-01 -2.055489718914031982e-01 1.273321686312556267e-03 8.914349228143692017e-02 9.408120065927505493e-02 1.214170530438423157e-01 -9.396424889564514160e-02 -2.073543518781661987e-01 -7.674069702625274658e-02 -8.730432391166687012e-02 -1.086260098963975906e-02 8.747361600399017334e-02 2.736456692218780518e-01 -5.494776368141174316e-02 1.111077442765235901e-01 -1.883947849273681641e-01 2.946836054325103760e-01 1.635544151067733765e-01 4.998183995485305786e-02
-6.676970422267913818e-02 -3.620509803295135498e-02 -6.869625300168991089e-02 2.734535336494445801e-01 6.329181045293807983e-02 2.992163896560668945e-01 -6.732062250375747681e-02 3.405517041683197021e-01 -3.361216932535171509e-02 -5.403440818190574646e-02 1.183471754193305969e-01 1.545791327953338623e-01 3.000155389308929443e-01 -1.799344420433044434e-01 5.048520490527153015e-02 -1.269306838512420654e-01 1.305833756923675537e-01 -2.298388481140136719e-01 1.479562073945999146e-01 1.902895122766494751e-01 5.212529748678207397e-02 8.425175398588180542e-02 -1.278447061777114868e-01 -2.628761529922485352e-02 -2.472394704818725586e-02 3.019929528236389160e-01 -7.742615044116973877e-02 -1.417341232299804688e-01 -6.026187539100646973e-02 1.317739486694335938e-01 -1.401689201593399048e-01 4.520260989665985107e-01
5.800222046673297882e-03 -2.212327122688293457e-01 1.404851675033569336e-03 5.649076104164123535e-01 2.516838908195495605e-01 1.731270924210548401e-02 -5.570200085639953613e-02 1.613033562898635864e-01 -1.289652734994888306e-01 -9.036419796757400036e-04 -1.729948632419109344e-02 3.105425089597702026e-02 8.200202137231826782e-02 -5.092592909932136536e-02 -6.689643859863281250e-02 1.637596040964126587e-01 1.941178808920085430e-03 -2.067442834377288818e-01 -4.218197241425514221e-02 4.388124644756317139e-01 -1.449827402830123901e-01 -2.515414953231811523e-01 -4.682168364524841309e-02 -2.206312306225299835e-02 -2.691371180117130280e-02 2.765331864356994629e-01 9.459634125232696533e-02 1.463057696819305420e-01 -1.658200025558471680e-01 -8.685032278299331665e-02 1.104268729686737061e-01 4.231025278568267822e-02
7.028687000274658203e-02 -1.208486557006835938e-01 -1.056144982576370239e-01 5.041773915290832520e-01 -1.793698668479919434e-01 -3.965073078870773315e-02 5.442902445793151855e-02 -4.870638996362686157e-02 -1.563077867031097412e-01 -8.383861929178237915e-02 1.130743250250816345e-01 1.385691463947296143e-01 5.794116482138633728e-02 -2.502961456775665283e-01 1.239133179187774658e-01 1.115605384111404419e-01 6.560217589139938354e-02 -3.614872097969055176e-01 4.555847495794296265e-02 4.588569402694702148e-01 -1.582580246031284332e-02 1.517653912305831909e-01 4.302640631794929504e-02 -1.997873485088348389e-01 -6.381494551897048950e-02 2.617458403110504150e-01 5.498229525983333588e-03 5.792836099863052368e-02 -7.127401232719421387e-02 2.143507823348045349e-02 -7.730795443058013916e-02 1.365108042955398560e-01
-7.023104280233383179e-02 -1.512294113636016846e-01 -2.025541663169860840e-02 4.716812670230865479e-01 1.371621191501617432e-01 -7.608328014612197876e-02 -1.133441254496574402e-01 1.375535279512405396e-01 -1.012415885925292969e-01 -9.992059320211410522e-02 -7.448997348546981812e-02 1.389234662055969238e-01 -3.297955915331840515e-02 -4.120106250047683716e-02 2.425770461559295654e-02 4.469620436429977417e-02 -8.508882671594619751e-02 -2.221969515085220337e-01 -8.356563746929168701e-03 4.491598308086395264e-01 -1.165733486413955688e-01 -3.082841634750366211e-01 -1.358325332403182983e-01 1.279859244823455811e-02 -5.552391707897186279e-02 3.610523343086242676e-01 3.009504824876785278e-02 2.066075503826141357e-01 -1.282158941030502319e-01 -3.789567947387695312e-02 8.196271955966949463e-02 2.349120378494262695e-01
-1.666562706232070923e-01 -7.636017352342605591e-02 2.161859720945358276e-02 3.332483768463134766e-01 -1.171324998140335083e-01 7.652256637811660767e-02 3.898419067263603210e-02 3.388865590095520020e-01 2.552415430545806885e-01 1.115249991416931152e-01 -1.295696198940277100e-01 5.546099971979856491e-03 -8.662692457437515259e-02 -7.157071679830551147e-02 -2.073937803506851196e-01 2.579765617847442627e-01 6.563565135002136230e-02 -2.242067903280258179e-01 2.225998342037200928e-01 -1.239866688847541809e-01 -7.740613073110580444e-02 -1.705638617277145386e-01 3.598157316446304321e-02 -5.915813148021697998e-02 2.543114721775054932e-01 1.047070994973182678e-01 1.100096553564071655e-01 1.812738925218582153e-01 -2.108635753393173218e-01 -8.999679982662200928e-02 -1.774592846632003784e-01 3.718934059143066406e-01
-1.484623849391937256e-01 -2.112177461385726929e-01 1.753346621990203857e-02 5.456678867340087891e-01 9.333739429712295532e-02 8.299819380044937134e-02 -1.334697566926479340e-02 3.976300358772277832e-02 -1.606586277484893799e-01 -4.700889065861701965e-02 4.570747166872024536e-02 -1.300068292766809464e-02 -8.084452711045742035e-03 -5.305433645844459534e-02 4.977078363299369812e-02 5.466392263770103455e-02 -2.854811213910579681e-02 -2.222102284431457520e-01 -8.912817575037479401e-03 3.636385202407836914e-01 -9.805905073881149292e-02 -2.663654983043670654e-01 -7.885041087865829468e-02 -1.469107419252395630e-01 -8.834859728813171387e-02 3.677252829074859619e-01 7.043823599815368652e-02 2.900937199592590332e-01 -8.463122695684432983e-02 -1.753617078065872192e-01 6.001063436269760132e-02 1.215349733829498291e-01
2.572427317500114441e-02 9.692936390638351440e-02 2.821910940110683441e-02 4.667206704616546631e-01 -7.927252352237701416e-02 -3.695298731327056885e-02 -9.234713762998580933e-02 -5.547399073839187622e-02 -2.014689147472381592e-01 2.206200920045375824e-02 -6.042496860027313232e-02 -3.036445938050746918e-03 -1.656506210565567017e-01 -2.348172068595886230e-01 -4.211543500423431396e-02 1.022674962878227234e-01 1.876383647322654724e-02 -2.538707852363586426e-01 -1.655735522508621216e-01 4.290711879730224609e-01 -1.708543300628662109e-01 -1.446148306131362915e-01 -1.866678893566131592e-01 -1.420641690492630005e-01 6.214356049895286560e-02 4.346077740192413330e-01 1.378344297409057617e-01 1.481171790510416031e-02 -5.442826449871063232e-02 2.299929969012737274e-02 1.216131374239921570e-01 2.862860448658466339e-02
2.162773720920085907e-02 -6.335700862109661102e-03 8.241541683673858643e-02 2.921714782714843750e-01 1.802248507738113403e-01 -6.002111732959747314e-02 9.752506762742996216e-02 1.957569420337677002e-01 -5.485054850578308105e-02 1.358622908592224121e-01 -8.217438310384750366e-02 -1.302165258675813675e-02 2.425802958896383643e-04 -9.127093851566314697e-02 6.043141707777976990e-02 1.509733945131301880e-01 2.344089746475219727e-01 -8.074769377708435059e-02 1.086186841130256653e-01 -2.060904726386070251e-02 -4.766193032264709473e-02 -7.077136635780334473e-02 -2.811577916145324707e-02 -1.653600633144378662e-01 1.842824369668960571e-01 1.616899967193603516e-01 1.441484093666076660e-01 1.311630159616470337e-01 -4.451301991939544678e-01 -2.936312854290008545e-01 -2.880611717700958252e-01 4.309577941894531250e-01
2.293417751789093018e-01 9.954401291906833649e-03 1.944040209054946899e-01 7.722944021224975586e-02 -1.254803538322448730e-01 -1.080598086118698120e-01 1.074938625097274780e-01 1.946145296096801758e-01 1.072911620140075684e-01 4.908408969640731812e-02 -1.132027655839920044e-01 -1.266177594661712646e-01 1.660495549440383911e-01 -1.558151692152023315e-01 1.504642814397811890e-01 1.182896457612514496e-02 -7.413026690483093262e-02 -1.678853332996368408e-01 3.253728151321411133e-01 1.317327618598937988e-01 -1.458734720945358276e-01 9.050142765045166016e-02 8.762986958026885986e-02 -3.635816276073455811e-01 6.167401000857353210e-02 4.507346823811531067e-02 3.106214404106140137e-01 3.462715446949005127e-02 -3.966872096061706543e-01 -1.552800685167312622e-01 2.498968988656997681e-01 1.887147128582000732e-01
-7.513844966888427734e-02 3.063142597675323486e-01 -3.612850233912467957e-02 2.099101543426513672e-01 2.192998677492141724e-01 -1.636528372764587402e-01 -2.633732557296752930e-01 3.439649939537048340e-01 1.137417778372764587e-01 9.291496127843856812e-02 -1.070971637964248657e-01 -1.363992840051651001e-01 1.458475291728973389e-01 -5.967093259096145630e-02 2.002603709697723389e-01 3.660310804843902588e-02 1.645117066800594330e-02 -1.492417454719543457e-01 7.527694851160049438e-02 -1.315561681985855103e-01 -1.116149574518203735e-01 -2.063248865306377411e-02 7.734189927577972412e-02 -1.450888514518737793e-01 2.165347635746002197e-01 2.492926269769668579e-01 -4.102509841322898865e-02 1.775934249162673950e-01 -5.518669262528419495e-02 -3.012830018997192383e-01 -5.878926813602447510e-02 3.869390189647674561e-01
9.821528941392898560e-02 5.222367122769355774e-02 -1.063158214092254639e-01 3.474155664443969727e-01 3.708265349268913269e-02 -1.883718557655811310e-02 1.618244685232639313e-02 6.593088060617446899e-02 9.430119395256042480e-02 -1.191862151026725769e-01 -7.557137310504913330e-02 1.971256136894226074e-01 1.236832961440086365e-01 -1.607566773891448975e-01 3.609037399291992188e-01 4.750607162714004517e-02 9.849159978330135345e-03 -4.768144786357879639e-01 -1.083309128880500793e-01 2.440176345407962799e-02 -8.652703836560249329e-03 -2.015704065561294556e-01 -2.798070013523101807e-01 3.086243569850921631e-02 2.540688216686248779e-01 1.713648438453674316e-01 2.245900779962539673e-01 -1.000236347317695618e-01 1.940681487321853638e-01 3.672457113862037659e-02 6.191942840814590454e-02 2.259058207273483276e-01
6.461805664002895355e-03 1.189365014433860779e-01 2.132008671760559082e-01 1.076274812221527100e-01 -1.473079528659582138e-02 1.177964136004447937e-01 -8.674091100692749023e-02 2.519692182540893555e-01 1.417158916592597961e-02 -1.359686106443405151e-01 6.017385516315698624e-03 2.265401631593704224e-01 2.768848836421966553e-01 6.121311336755752563e-02 5.274328961968421936e-02 -8.557319641113281250e-02 2.098809778690338135e-01 -4.212000668048858643e-01 -3.693993389606475830e-02 1.367087811231613159e-01 -2.899420559406280518e-01 8.230899274349212646e-02 -1.880410462617874146e-01 -1.868123859167098999e-01 3.404711186885833740e-01 1.657654494047164917e-01 -1.556701511144638062e-01 -6.192386895418167114e-02 -2.258470654487609863e-01 1.084454357624053955e-01 1.489941626787185669e-01 1.551155745983123779e-01
-9.340548515319824219e-02 5.665861442685127258e-02 -4.843038320541381836e-02 3.376857340335845947e-01 6.087693572044372559e-02 7.297471165657043457e-02 -7.877772301435470581e-02 4.918292760848999023e-01 -1.130334436893463135e-01 -7.789136469364166260e-02 2.435404509305953979e-01 8.543628454208374023e-02 3.343860507011413574e-01 -2.334565818309783936e-01 1.547036916017532349e-01 -2.014440447092056274e-01 7.678192853927612305e-02 1.773745007812976837e-02 -1.442397236824035645e-01 1.435955166816711426e-01 -1.063118949532508850e-01 6.565430015325546265e-02 3.789594396948814392e-02 -3.598006963729858398e-01 1.164686903357505798e-01 2.247528582811355591e-01 -1.070677340030670166e-01 -5.080996826291084290e-02 -1.303561776876449585e-01 -4.999965056777000427e-02 -7.602159678936004639e-02 2.710643038153648376e-02
-2.164047211408615112e-02 -1.015823781490325928e-01 6.214793026447296143e-02 3.779431879520416260e-01 -1.075176373124122620e-01 1.868088543415069580e-01 -3.155330196022987366e-04 1.128198206424713135e-01 2.245397269725799561e-01 4.777275770902633667e-02 -1.542577743530273438e-01 1.919771172106266022e-02 7.566238194704055786e-02 1.246705204248428345e-01 -3.988763783127069473e-04 2.784114778041839600e-01 -2.806540206074714661e-02 -7.497636973857879639e-02 1.529844552278518677e-01 1.140801087021827698e-01 8.185335993766784668e-02 -1.308654248714447021e-02 3.852197527885437012e-01 3.267857804894447327e-02 2.076873928308486938e-01 -9.960481896996498108e-03 2.990068867802619934e-02 -1.107524633407592773e-01 -1.656257212162017822e-01 -5.568295717239379883e-02 1.974046677350997925e-01 5.316228270530700684e-01
1.374951470643281937e-02 4.756792634725570679e-02 8.641813695430755615e-02 1.913369297981262207e-01 -1.023604422807693481e-01 6.290569901466369629e-02 9.537235647439956665e-02 2.861597537994384766e-01 1.603752523660659790e-01 5.947429686784744263e-02 -8.126520365476608276e-02 1.378677636384963989e-01 1.697648167610168457e-01 1.689662188291549683e-01 1.546479016542434692e-02 1.105779334902763367e-01 2.600060701370239258e-01 -5.478435009717941284e-02 -6.774900108575820923e-02 -2.513885498046875000e-01 1.840268224477767944e-01 -2.609004080295562744e-01 -3.842393159866333008e-01 -1.171139106154441833e-01 2.681692540645599365e-01 3.697681427001953125e-01 6.854520738124847412e-02 -2.470596320927143097e-02 -5.179221183061599731e-02 -4.214035347104072571e-03 1.995272934436798096e-01 2.553477883338928223e-01
4.503203090280294418e-03 2.817588299512863159e-02 -1.934593170881271362e-01 4.247325658798217773e-01 -8.337017893791198730e-02 2.305429987609386444e-02 1.129393428564071655e-01 2.777227163314819336e-01 1.453665792942047119e-01 2.982607483863830566e-02 1.559486985206604004e-01 9.640107303857803345e-02 -1.977353394031524658e-01 3.499256074428558350e-02 -2.777746319770812988e-01 3.116255253553390503e-02 -3.294271230697631836e-02 -1.858482956886291504e-01 2.194887101650238037e-01 -1.207046359777450562e-01 -3.595035150647163391e-02 9.141514450311660767e-02 -2.364648692309856415e-02 1.084103900939226151e-02 1.868499517440795898e-01 -2.441125176846981049e-02 3.531845808029174805e-01 4.193456098437309265e-02 -3.702031075954437256e-01 -2.254281491041183472e-01 3.491844516247510910e-03 2.265475392341613770e-01
2.678012847900390625e-01 -1.949757151305675507e-02 -8.650450967252254486e-03 2.663380205631256104e-01 3.467369079589843750e-01 -7.863439619541168213e-02 -1.800900399684906006e-01 1.676706969738006592e-01 1.469121724367141724e-01 9.559339284896850586e-02 -5.545150116086006165e-02 1.473373360931873322e-02 2.608295083045959473e-01 -1.489367336034774780e-01 -1.815650314092636108e-01 1.194462478160858154e-01 2.224535942077636719e-01 2.812389051541686058e-03 1.080189049243927002e-01 2.755977027118206024e-02 -8.550698310136795044e-02 -2.193415760993957520e-01 -8.029267191886901855e-02 5.827388539910316467e-02 1.681760400533676147e-01 2.533874809741973877e-01 2.999489605426788330e-01 1.663717478513717651e-01 -3.127436935901641846e-01 1.049919724464416504e-01 2.004961371421813965e-01 1.100953072309494019e-01
-3.760952875018119812e-02 1.094869971275329590e-01 1.131059229373931885e-01 1.566725671291351318e-01 2.339069694280624390e-01 -3.301464393734931946e-02 3.505017235875129700e-02 3.845992032438516617e-03 3.438838198781013489e-02 -2.985410988330841064e-01 -2.173028327524662018e-02 -2.064757794141769409e-01 2.089117169380187988e-01 1.309926528483629227e-02 1.605294793844223022e-01 1.602901667356491089e-01 3.250069916248321533e-01 -1.515626162290573120e-01 4.170541092753410339e-02 1.480212211608886719e-01 -1.255276352167129517e-01 -2.261952161788940430e-01 5.226915329694747925e-02 5.038931220769882202e-02 1.302424073219299316e-01 1.866369098424911499e-01 3.092375397682189941e-01 1.760970950126647949e-01 -2.799364626407623291e-01 -3.268763124942779541e-01 5.403630807995796204e-02 2.692790329456329346e-01
-5.324596911668777466e-02 2.474317550659179688e-01 -8.487666398286819458e-02 3.914205133914947510e-01 2.458254992961883545e-02 4.025683179497718811e-02 -2.950465977191925049e-01 9.481514990329742432e-02 2.234451621770858765e-01 -1.881193071603775024e-01 8.799023181200027466e-02 6.161705404520034790e-02 3.300012350082397461e-01 -1.886081546545028687e-01 2.680688165128231049e-02 -2.307840995490550995e-02 -3.573659807443618774e-02 5.216797068715095520e-02 3.699511289596557617e-01 -1.803827658295631409e-02 2.067022770643234253e-02 6.340520083904266357e-02 -1.367726624011993408e-01 9.925784170627593994e-02 2.671732753515243530e-02 9.998333454132080078e-02 2.225484102964401245e-01 -1.085827872157096863e-01 -3.689208328723907471e-01 -4.919960722327232361e-02 6.201445683836936951e-02 2.146829962730407715e-01
1.064996886998414993e-02 9.115140140056610107e-02 -7.542409747838973999e-02 4.959924817085266113e-01 1.908936053514480591e-01 8.571160584688186646e-02 9.497474879026412964e-02 8.918284438550472260e-04 -4.553602635860443115e-02 -3.812772631645202637e-01 -5.279995873570442200e-02 -1.228661164641380310e-01 8.176765590906143188e-02 1.985622197389602661e-01 2.322666049003601074e-01 1.095654666423797607e-01 5.828852951526641846e-02 -2.570129930973052979e-01 5.583650246262550354e-02 -3.321429193019866943e-01 -2.380725592374801636e-01 -1.716840863227844238e-01 1.465613096952438354e-01 -9.575118124485015869e-02 5.418283492326736450e-02 8.553543686866760254e-02 7.204604148864746094e-02 6.609588116407394409e-02 -1.641015261411666870e-01 -2.711191587150096893e-02 -9.679214097559452057e-03 2.498315423727035522e-01
1.595013402402400970e-02 -1.360131707042455673e-02 8.148710429668426514e-02 5.635234713554382324e-01 1.130392998456954956e-01 4.609011486172676086e-02 -3.280731663107872009e-02 1.225951220840215683e-02 -1.565056443214416504e-01 1.131000146269798279e-01 -6.289187073707580566e-02 1.050779670476913452e-01 -3.829862922430038452e-02 -7.605134695768356323e-02 -9.623506665229797363e-02 7.978288084268569946e-02 1.902401447296142578e-02 -1.852427721023559570e-01 -1.493218354880809784e-02 3.854679167270660400e-01 -1.132888533174991608e-02 7.817815244197845459e-02 3.657393157482147217e-02 -2.278619259595870972e-01 -1.055491715669631958e-01 4.354882240295410156e-01 5.716916918754577637e-02 1.606830060482025146e-01 -2.929717302322387695e-01 3.709013387560844421e-02 8.601257950067520142e-02 1.288599073886871338e-01
-1.826238352805376053e-03 1.463909447193145752e-01 1.676963716745376587e-01 1.052037402987480164e-01 1.681687682867050171e-01 -3.838412091135978699e-02 -5.452656745910644531e-02 1.346417367458343506e-01 1.427288651466369629e-01 5.095923691987991333e-02 -1.782457828521728516e-01 -9.974247962236404419e-02 -6.462271511554718018e-02 -2.872249670326709747e-02 1.720748245716094971e-01 1.851825416088104248e-01 1.965173780918121338e-01 -1.474407762289047241e-01 1.550939828157424927e-01 -1.646318584680557251e-01 -1.663852781057357788e-01 -1.044681593775749207e-01 -2.303318120539188385e-02 -1.891660094261169434e-01 2.956987023353576660e-01 3.340862095355987549e-01 -1.990416459739208221e-02 2.466548830270767212e-01 -1.396146267652511597e-01 -7.957821339368820190e-02 -6.185132078826427460e-04 5.314038395881652832e-01
-8.125665783882141113e-02 -1.019667387008666992e-01 -2.158319205045700073e-02 3.606750965118408203e-01 -1.158464401960372925e-01 8.879645913839340210e-02 -2.939403755590319633e-03 2.481392920017242432e-01 1.977526992559432983e-01 5.906933546066284180e-02 -1.140860491432249546e-03 9.919925592839717865e-03 -4.239439591765403748e-02 -7.907588779926300049e-02 -1.029276773333549500e-01 2.988656461238861084e-01 9.235218912363052368e-02 -1.504655629396438599e-01 2.824348509311676025e-01 -1.766841858625411987e-01 -9.325344860553741455e-02 -7.176156342029571533e-02 3.227888420224189758e-02 -1.622585207223892212e-02 4.140851497650146484e-01 2.948230318725109100e-02 7.454793155193328857e-02 1.681441366672515869e-01 -2.562949657440185547e-01 -3.034363687038421631e-01 -1.484572608023881912e-02 3.121654689311981201e-01
-3.078847564756870270e-02 -1.487237364053726196e-01 9.745977073907852173e-02 2.243431657552719116e-01 -9.007884562015533447e-02 1.270192265510559082e-01 -9.986529126763343811e-03 6.302887946367263794e-02 2.886857986450195312e-01 -1.237257476896047592e-02 4.566900059580802917e-02 5.766271799802780151e-02 2.897539176046848297e-02 -4.924414679408073425e-02 6.932312250137329102e-02 1.663344204425811768e-01 2.484384328126907349e-01 -1.806821674108505249e-01 3.004685044288635254e-01 -2.807586193084716797e-01 -3.756948560476303101e-02 -2.286566644906997681e-01 -5.438788235187530518e-02 -2.845027744770050049e-01 3.863712251186370850e-01 2.998181581497192383e-01 -8.897756040096282959e-02 3.456572070717811584e-02 9.448848664760589600e-03 -2.877277731895446777e-01 6.234636530280113220e-02 1.674077063798904419e-01
1.128946170210838318e-01 -9.021749347448348999e-02 8.665107935667037964e-02 2.962021827697753906e-01 -1.557546318508684635e-03 -1.652271859347820282e-02 4.436917975544929504e-02 4.771956801414489746e-01 -2.701679766178131104e-01 6.629114598035812378e-02 1.725322939455509186e-02 -9.941210597753524780e-02 1.281792819499969482e-01 -2.401755452156066895e-01 2.953663468360900879e-01 4.275927692651748657e-02 -1.470708230044692755e-04 -1.436977088451385498e-01 -5.908006429672241211e-02 2.411513626575469971e-01 -2.068220973014831543e-01 -6.667175889015197754e-02 1.640433222055435181e-01 -1.577261835336685181e-01 -6.447138637304306030e-02 2.671788036823272705e-01 -2.689354121685028076e-01 -6.359126418828964233e-02 -4.960208386182785034e-02 -7.106392830610275269e-02 1.040125712752342224e-01 2.272008806467056274e-01
5.027101561427116394e-02 1.044978015124797821e-02 7.256083190441131592e-02 2.863448560237884521e-01 -9.036992490291595459e-02 5.212765187025070190e-02 -1.377771049737930298e-02 3.461621999740600586e-01 -2.324246913194656372e-01 -9.188942611217498779e-02 1.437178552150726318e-01 -2.621446549892425537e-01 4.949330911040306091e-02 -4.736800491809844971e-02 1.803217232227325439e-01 -8.241210132837295532e-03 1.728501319885253906e-01 -2.474078387022018433e-01 -9.380494803190231323e-02 4.235999286174774170e-01 -1.726656109094619751e-01 -1.744745373725891113e-01 -4.006393253803253174e-02 -9.308925271034240723e-02 1.601650118827819824e-01 3.480785191059112549e-01 -1.254471838474273682e-01 1.544869989156723022e-01 6.195366382598876953e-02 -4.449797328561544418e-03 -1.669790893793106079e-01 1.485995948314666748e-01
-1.363813728094100952e-01 3.141023814678192139e-01 9.880024194717407227e-02 3.691249787807464600e-01 -5.225091800093650818e-02 3.602579701691865921e-03 -8.178398013114929199e-02 2.928843498229980469e-01 2.873931527137756348e-01 5.871606618165969849e-02 -5.758103728294372559e-02 1.512779574841260910e-02 1.852429509162902832e-01 -2.040935903787612915e-01 1.581761091947555542e-01 -7.783123850822448730e-02 2.685980498790740967e-01 -1.932799518108367920e-01 -2.197402417659759521e-01 -9.479665756225585938e-02 -9.614887833595275879e-02 -3.920898586511611938e-02 -1.052983254194259644e-01 5.947797372937202454e-02 2.658869624137878418e-01 2.310077100992202759e-01 -1.172103881835937500e-01 -2.242125123739242554e-01 7.528636604547500610e-02 1.686960272490978241e-02 1.035816371440887451e-01 2.189642637968063354e-01
9.633153676986694336e-02 1.830283254384994507e-01 3.790016099810600281e-02 2.772558331489562988e-01 6.480154395103454590e-02 -2.492381036281585693e-01 -2.006169222295284271e-02 2.664851546287536621e-01 1.010407954454421997e-01 9.006837755441665649e-02 -7.156677544116973877e-02 1.858169883489608765e-01 -2.001132220029830933e-01 -1.491354256868362427e-01 1.682257801294326782e-01 2.443543523550033569e-01 1.352233737707138062e-01 -1.046177148818969727e-01 7.479034364223480225e-02 4.860910028219223022e-02 -1.094637438654899597e-01 9.214526042342185974e-03 1.706116944551467896e-01 -2.382300645112991333e-01 2.720699012279510498e-01 1.473576575517654419e-01 2.243678718805313110e-01 1.481471657752990723e-01 -1.836259365081787109e-01 -1.350447237491607666e-01 -1.504718363285064697e-01 3.939200043678283691e-01
1.784684211015701294e-01 1.259429454803466797e-01 -1.241257935762405396e-01 4.411970078945159912e-01 -7.005960494279861450e-02 8.052013069391250610e-02 3.433563187718391418e-02 3.380205631256103516e-01 5.174190923571586609e-02 2.592534758150577545e-03 -8.286850154399871826e-02 -3.372368216514587402e-02 1.244027465581893921e-01 1.238789632916450500e-01 -4.595063254237174988e-02 3.035096824169158936e-01 7.900269329547882080e-02 2.274715304374694824e-01 1.351002305746078491e-01 -1.288529485464096069e-01 6.995145976543426514e-02 -1.779305636882781982e-01 -2.275891751050949097e-01 -1.434653550386428833e-01 3.306944966316223145e-01 9.866970777511596680e-02 -1.020327731966972351e-01 2.711173295974731445e-01 -2.897297404706478119e-02 -1.264267861843109131e-01 1.171549260616302490e-01 2.105394750833511353e-01
-1.708159297704696655e-01 -1.519063115119934082e-01 -3.662402555346488953e-02 3.966275453567504883e-01 1.869244724512100220e-01 1.022301390767097473e-01 7.362261414527893066e-02 9.900168329477310181e-02 1.389819383621215820e-01 9.173679351806640625e-02 7.130921632051467896e-02 3.124257177114486694e-02 7.020211964845657349e-02 -4.567088931798934937e-02 -2.310976535081863403e-01 1.915516853332519531e-01 1.720583140850067139e-01 -6.948013603687286377e-02 1.958577185869216919e-01 -9.636191651225090027e-03 1.269927248358726501e-02 -2.623012405820190907e-04 -7.002979516983032227e-03 1.415175348520278931e-01 1.592751443386077881e-01 2.120793908834457397e-01 3.276705443859100342e-01 1.958761662244796753e-01 -4.352701008319854736e-01 -2.579804062843322754e-01 -8.475051075220108032e-02 1.586588025093078613e-01
1.196525394916534424e-01 2.026203274726867676e-01 4.165597632527351379e-02 4.413481652736663818e-01 -9.706901013851165771e-02 3.161119520664215088e-01 -7.854049652814865112e-02 7.174199074506759644e-02 -1.006218865513801575e-01 -2.543774843215942383e-01 -9.926802664995193481e-02 -2.425025552511215210e-01 2.345092445611953735e-01 8.728923276066780090e-03 2.604402899742126465e-01 -3.759179636836051941e-02 1.309626400470733643e-01 -3.096166811883449554e-02 2.948178350925445557e-01 -5.979620292782783508e-02 -2.108499854803085327e-01 3.704215586185455322e-02 4.883923381567001343e-02 4.261317849159240723e-02 4.075653478503227234e-02 1.583408564329147339e-01 -1.399923413991928101e-01 -9.726797044277191162e-02 -2.547333240509033203e-01 2.875907346606254578e-02 5.133799836039543152e-02 2.772276997566223145e-01
-7.840529084205627441e-03 1.420708149671554565e-01 1.302941143512725830e-01 4.821974337100982666e-01 9.857890009880065918e-02 -1.407084316015243530e-01 4.676831513643264771e-02 2.614662647247314453e-01 -1.761225163936614990e-01 7.195932418107986450e-02 -2.724327379837632179e-03 -5.099795293062925339e-03 -9.829598665237426758e-02 -2.006940096616744995e-01 -8.995251357555389404e-02 1.470159441232681274e-01 2.546719275414943695e-02 -2.057507634162902832e-01 -2.005481347441673279e-02 4.450676143169403076e-01 -3.260787576436996460e-02 -1.391228437423706055e-01 -1.262909322977066040e-01 -4.684568196535110474e-02 5.526653677225112915e-02 2.985780537128448486e-01 -8.351082354784011841e-02 8.391519635915756226e-02 -7.698822766542434692e-02 -3.327140808105468750e-01 6.695683300495147705e-02 -8.342082798480987549e-02
-2.044889610260725021e-03 -6.102097406983375549e-02 -1.985692381858825684e-01 3.621476590633392334e-01 -1.803003996610641479e-02 1.650554537773132324e-01 -1.215612664818763733e-01 9.799022227525711060e-02 6.949941813945770264e-02 -1.981551796197891235e-01 -1.233289949595928192e-02 -1.693814843893051147e-01 2.724521160125732422e-01 8.098751306533813477e-02 1.346068233251571655e-01 -2.013532668352127075e-01 2.231325209140777588e-01 -7.650636136531829834e-02 3.150749206542968750e-01 1.578656770288944244e-02 -1.896225214004516602e-01 -2.379070036113262177e-02 1.435951441526412964e-01 3.029704093933105469e-01 1.433450579643249512e-01 2.615023851394653320e-01 4.618713632225990295e-02 2.828769572079181671e-02 -2.011622041463851929e-01 -5.455630272626876831e-02 3.873049840331077576e-02 3.470609486103057861e-01
6.120695546269416809e-02 -7.037210464477539062e-02 5.339034646749496460e-02 1.551473140716552734e-01 -3.154399693012237549e-01 1.619122475385665894e-01 2.921201288700103760e-02 1.446597427129745483e-01 -8.566194772720336914e-02 -1.763066351413726807e-01 -2.406519651412963867e-02 7.692784816026687622e-02 4.591955244541168213e-01 -4.617376998066902161e-02 -2.954366207122802734e-01 -1.553872078657150269e-01 2.927920222282409668e-01 -3.136353492736816406e-01 2.514189183712005615e-01 9.531107544898986816e-02 -2.056163996458053589e-01 -1.078121587634086609e-01 1.303545385599136353e-01 -4.769470915198326111e-02 1.713949739933013916e-01 1.407195478677749634e-01 1.820395328104496002e-02 8.878390491008758545e-02 -1.539675593376159668e-01 -8.418470621109008789e-02 1.312550008296966553e-01 1.121218502521514893e-01
-2.130122296512126923e-02 -2.442261204123497009e-02 1.782410219311714172e-02 2.953906059265136719e-01 6.529012694954872131e-03 1.161482483148574829e-01 4.367242753505706787e-02 1.889430880546569824e-01 -3.547582030296325684e-01 -1.533337682485580444e-01 7.335051149129867554e-02 2.590676546096801758e-01 3.182880580425262451e-01 -4.026983976364135742e-01 2.154986839741468430e-03 -3.658839687705039978e-02 1.328203231096267700e-01 -1.811082214117050171e-01 -1.650162637233734131e-01 -1.080866530537605286e-02 4.536758176982402802e-03 -4.717637225985527039e-02 1.074647232890129089e-01 -1.140047907829284668e-01 -4.961862042546272278e-02 1.122568026185035706e-01 2.447033822536468506e-01 6.505919992923736572e-02 -1.668391972780227661e-01 1.149135977029800415e-01 3.283591866493225098e-01 2.023422271013259888e-01
-5.547730997204780579e-02 -9.674994647502899170e-02 5.777062848210334778e-02 3.599227368831634521e-01 -1.230627000331878662e-01 2.419496513903141022e-02 1.842969655990600586e-01 2.965729832649230957e-01 1.416915059089660645e-01 -2.655968070030212402e-02 -1.441549956798553467e-01 1.474391967058181763e-01 -2.061005532741546631e-01 -1.126745194196701050e-01 4.084644094109535217e-02 2.031278014183044434e-01 5.281735584139823914e-02 -2.591836750507354736e-01 3.117527067661285400e-01 -8.425701525993645191e-05 1.638654805719852448e-02 -2.352252453565597534e-01 9.794428199529647827e-02 -1.641236841678619385e-01 2.956519722938537598e-01 -2.082373201847076416e-02 6.842020899057388306e-02 2.978955581784248352e-02 -3.056743741035461426e-01 -1.858132034540176392e-01 -7.365928590297698975e-02 2.637039721012115479e-01
1.887300610542297363e-01 1.370147615671157837e-01 2.453936636447906494e-01 2.337380647659301758e-01 -4.515482485294342041e-02 1.245567351579666138e-01 -1.775007694959640503e-01 1.303942352533340454e-01 2.831394374370574951e-01 -4.081892967224121094e-01 1.217618286609649658e-01 -8.593966066837310791e-02 2.068370580673217773e-01 -6.452217698097229004e-02 -1.993874311447143555e-01 1.013464331626892090e-01 1.912772357463836670e-01 -2.954863905906677246e-01 2.494423650205135345e-02 1.908595561981201172e-01 9.659983217716217041e-02 -1.393712908029556274e-01 -2.258094400167465210e-02 -1.001801118254661560e-01 -1.541534531861543655e-02 2.882872521877288818e-01 -1.145371124148368835e-01 -2.190922573208808899e-02 -2.489004284143447876e-02 2.850649952888488770e-01 1.161607354879379272e-01 7.844400405883789062e-02
9.369917213916778564e-02 1.676616072654724121e-02 -1.044088751077651978e-01 4.044384658336639404e-01 -1.224612221121788025e-01 1.768620312213897705e-01 2.351228594779968262e-01 8.013019710779190063e-02 5.799907445907592773e-02 -1.982210725545883179e-01 7.313398271799087524e-02 -3.916938900947570801e-01 -5.527476221323013306e-02 -5.325428396463394165e-02 -3.664622828364372253e-02 2.655351161956787109e-01 3.433436155319213867e-02 -1.212070882320404053e-01 -1.074798256158828735e-01 -4.351355135440826416e-02 -3.671424686908721924e-01 1.508691906929016113e-01 -1.191562041640281677e-01 9.800802171230316162e-02 5.428331717848777771e-02 1.192343384027481079e-01 1.845628619194030762e-01 -1.017573326826095581e-01 -1.553828418254852295e-01 2.654212415218353271e-01 1.309882402420043945e-01 2.128615826368331909e-01
-8.202520757913589478e-02 -2.266200724989175797e-03 1.955644786357879639e-02 3.511440157890319824e-01 -1.569179743528366089e-01 3.374617099761962891e-01 5.669987946748733521e-02 3.772981166839599609e-01 -1.920805424451828003e-01 -1.118501499295234680e-01 2.504459321498870850e-01 2.102502882480621338e-01 2.000666260719299316e-01 -2.108704745769500732e-01 -1.673462539911270142e-01 1.057646945118904114e-01 1.535475701093673706e-01 1.148506402969360352e-01 -1.648148000240325928e-01 2.594506442546844482e-01 -8.584168553352355957e-02 -9.814503043889999390e-02 -2.229271270334720612e-02 8.370736986398696899e-02 1.369101852178573608e-01 4.640757665038108826e-02 8.900906145572662354e-02 2.330011874437332153e-01 -5.031941831111907959e-02 -3.964627906680107117e-02 1.798764616250991821e-01 1.736986339092254639e-01
1.947824805974960327e-01 -1.127449329942464828e-02 1.760974377393722534e-01 3.128094673156738281e-01 3.037265874445438385e-02 1.908269375562667847e-01 2.316903918981552124e-01 3.029016852378845215e-01 3.846933245658874512e-01 6.641726940870285034e-02 1.308107376098632812e-01 -4.442572966217994690e-02 1.884419322013854980e-01 2.056005448102951050e-01 6.614681333303451538e-02 9.075517952442169189e-02 9.368907660245895386e-02 9.303846955299377441e-02 9.623458981513977051e-02 -1.257622539997100830e-01 -2.976560965180397034e-02 -7.902169227600097656e-02 1.899990439414978027e-01 -2.051260024309158325e-01 7.350179553031921387e-02 3.106004558503627777e-02 1.272637248039245605e-01 1.687223017215728760e-01 -2.570860087871551514e-01 5.802629888057708740e-02 1.748144477605819702e-01 3.309946656227111816e-01
2.161851674318313599e-01 4.094563424587249756e-03 1.245311275124549866e-02 2.345363497734069824e-01 -1.393923303112387657e-04 6.219009682536125183e-02 -1.070796772837638855e-01 9.359134733676910400e-02 -1.788631081581115723e-01 -1.693430542945861816e-01 -9.918490797281265259e-02 4.112852364778518677e-02 -1.297068148851394653e-01 4.775365442037582397e-02 1.706187427043914795e-01 -1.630158536136150360e-02 3.234892785549163818e-01 -1.329040825366973877e-01 2.367805838584899902e-01 4.345938190817832947e-02 1.101071983575820923e-01 -1.958770453929901123e-01 1.834181547164916992e-01 -5.409085005521774292e-02 2.525660693645477295e-01 1.858562380075454712e-01 8.405072987079620361e-02 9.688197076320648193e-02 -3.238167166709899902e-01 -2.835076153278350830e-01 7.551496475934982300e-02 4.245840013027191162e-01
-3.202273219358175993e-04 -1.177648901939392090e-01 7.237543910741806030e-02 3.063329160213470459e-01 1.797825843095779419e-02 1.701177805662155151e-01 -7.392203062772750854e-02 -4.993645939975976944e-03 1.962555013597011566e-02 8.058384805917739868e-02 -3.063437640666961670e-01 1.274411678314208984e-01 -6.508201826363801956e-03 3.412720188498497009e-02 2.253456600010395050e-02 -2.841722965240478516e-01 1.995164453983306885e-01 -2.748257517814636230e-01 -1.670609861612319946e-01 1.331666707992553711e-01 -1.420166939496994019e-01 -1.195336431264877319e-01 -1.252657324075698853e-01 4.089571908116340637e-02 1.408642083406448364e-01 4.211278259754180908e-01 1.902174204587936401e-01 2.440053820610046387e-01 -3.051769137382507324e-01 1.437516659498214722e-01 1.773845106363296509e-01 4.347547516226768494e-02
-4.480452463030815125e-02 -9.169621020555496216e-02 6.680724769830703735e-02 3.240945041179656982e-01 1.829026788473129272e-01 1.428979337215423584e-01 -5.972952395677566528e-02 2.577255070209503174e-01 7.558187842369079590e-02 -1.183539256453514099e-01 -5.703603103756904602e-02 -3.835093975067138672e-02 1.028193235397338867e-01 1.261885277926921844e-02 -1.393226385116577148e-01 3.156100809574127197e-01 1.134238913655281067e-01 -1.552354544401168823e-01 2.261047363281250000e-01 8.880579471588134766e-02 1.739972680807113647e-01 1.361512541770935059e-01 -8.492423593997955322e-02 -6.130475550889968872e-02 2.599583566188812256e-01 1.371350437402725220e-01 3.195992410182952881e-01 3.549250587821006775e-02 -3.966617286205291748e-01 -2.730683684349060059e-01 -4.848315939307212830e-02 1.490775644779205322e-01
-1.949739307165145874e-01 1.366827785968780518e-01 1.416093260049819946e-01 4.433405101299285889e-01 3.113575093448162079e-02 -1.697821766138076782e-01 1.192149072885513306e-01 1.277616918087005615e-01 7.723372429609298706e-02 -1.071698218584060669e-01 7.614678889513015747e-02 -2.381999194622039795e-01 -9.485176950693130493e-02 7.839527726173400879e-02 1.909191161394119263e-01 -1.009185165166854858e-01 2.403569370508193970e-01 -1.679475307464599609e-01 -5.610444396734237671e-02 -6.047444045543670654e-02 -1.046529337763786316e-01 -1.705413907766342163e-01 -3.757842630147933960e-02 -4.135896265506744385e-01 -1.911461167037487030e-02 -4.180294275283813477e-02 -4.859577864408493042e-02 -3.241612315177917480e-01 -1.289010345935821533e-01 7.605465501546859741e-02 -2.558203879743814468e-03 2.955569624900817871e-01
-4.653357435017824173e-03 3.058408498764038086e-01 -7.751885801553726196e-02 3.595274984836578369e-01 -2.654054462909698486e-01 1.499072462320327759e-01 2.919907122850418091e-02 3.185270130634307861e-01 1.264871507883071899e-01 -9.936450049281120300e-03 2.339981645345687866e-01 1.928222336573526263e-04 1.504749506711959839e-01 -1.704482883214950562e-01 1.137230768799781799e-01 1.620763540267944336e-01 1.304387003183364868e-01 5.067983269691467285e-02 -3.776151314377784729e-02 2.908793091773986816e-01 1.437493562698364258e-01 -1.820624917745590210e-01 8.027098327875137329e-02 -2.139260172843933105e-01 -5.294428393244743347e-02 -9.405662119388580322e-02 2.604898512363433838e-01 -6.123358383774757385e-03 -2.011962383985519409e-01 2.402652502059936523e-01 8.116558194160461426e-02 1.349864155054092407e-01
-8.991448581218719482e-02 2.730074226856231689e-01 -1.327187418937683105e-01 3.963713943958282471e-01 -1.490410417318344116e-01 2.789763174951076508e-02 -2.537846267223358154e-01 3.609536215662956238e-02 2.194267697632312775e-02 -2.498417198657989502e-01 3.814785182476043701e-02 -1.233061775565147400e-01 1.101315394043922424e-01 1.001323312520980835e-01 -9.198439121246337891e-02 -1.029050052165985107e-01 2.575070559978485107e-01 -8.333855867385864258e-02 3.545174598693847656e-01 -2.977855503559112549e-02 -1.359568387269973755e-01 1.423390060663223267e-01 -5.147432908415794373e-02 1.111249402165412903e-01 1.264145225286483765e-01 1.550019383430480957e-01 1.123364120721817017e-01 -2.746306657791137695e-01 -2.442488521337509155e-01 4.021885246038436890e-02 7.625798135995864868e-02 2.906595468521118164e-01
2.853586897253990173e-02 1.736956834793090820e-01 1.328029781579971313e-01 3.451278209686279297e-01 -9.797414392232894897e-02 -3.027532063424587250e-02 2.337694913148880005e-01 8.034725487232208252e-02 1.433922052383422852e-01 -1.178177595138549805e-01 -8.661112189292907715e-02 -3.337199985980987549e-01 -6.761624477803707123e-03 -5.135077238082885742e-02 8.937396854162216187e-02 3.256121575832366943e-01 -1.406882256269454956e-01 -3.335401788353919983e-02 2.931910753250122070e-01 -1.590180024504661560e-02 -6.438675522804260254e-02 9.295196831226348877e-02 2.142046838998794556e-01 2.334388531744480133e-02 2.529449462890625000e-01 1.990603953599929810e-01 1.072181463241577148e-01 1.166279166936874390e-01 -3.426299691200256348e-01 -2.214651554822921753e-01 8.995157480239868164e-02 1.451500654220581055e-01
9.675208479166030884e-02 1.239800974726676941e-01 1.620094925165176392e-01 2.342934608459472656e-01 1.345122605562210083e-01 -2.307151407003402710e-01 -6.604593247175216675e-02 1.411183327436447144e-01 1.090482994914054871e-01 -4.475202560424804688e-01 6.664279103279113770e-02 -2.213848084211349487e-01 1.019078791141510010e-01 -1.147270426154136658e-01 3.803063184022903442e-02 5.181455612182617188e-02 3.958913981914520264e-01 1.025652065873146057e-01 7.430518418550491333e-02 7.946429401636123657e-02 -1.886344999074935913e-01 5.121595039963722229e-02 6.468363851308822632e-02 7.816063612699508667e-02 1.769219934940338135e-01 -1.133739296346902847e-02 2.339274138212203979e-01 7.220245152711868286e-02 -2.691779732704162598e-01 -2.815587222576141357e-01 1.729416474699974060e-02 1.850678622722625732e-01
-5.965023487806320190e-02 1.382623761892318726e-01 -2.376576662063598633e-01 4.781783819198608398e-01 -1.197667121887207031e-01 -2.728203684091567993e-02 -2.398137748241424561e-01 1.563861221075057983e-01 -9.285210818052291870e-02 -1.330157220363616943e-01 6.751175224781036377e-02 2.290188223123550415e-01 3.664133548736572266e-01 -2.244703099131584167e-02 -1.445363014936447144e-01 -8.719091117382049561e-02 9.078846871852874756e-02 -6.740695983171463013e-02 3.161178827285766602e-01 -1.406277567148208618e-01 2.512427791953086853e-02 1.114755347371101379e-01 9.649949520826339722e-02 -2.744458019733428955e-01 2.245913743972778320e-01 4.619234427809715271e-02 1.843681782484054565e-01 8.439166098833084106e-02 -5.554426088929176331e-02 -6.333697587251663208e-02 1.244140788912773132e-01 4.591868817806243896e-02
-4.287828132510185242e-02 6.394864618778228760e-02 -1.351071870885789394e-03 1.418056339025497437e-01 5.471890419721603394e-02 -5.401393026113510132e-02 -8.172363042831420898e-02 5.481601953506469727e-01 4.798636958003044128e-02 9.873699396848678589e-02 1.447268277406692505e-01 2.788615226745605469e-01 4.662982001900672913e-02 2.249191701412200928e-02 1.676944941282272339e-01 -1.917056292295455933e-01 2.675340473651885986e-01 -4.649605602025985718e-02 -2.953021787106990814e-03 2.165418416261672974e-01 -1.142694130539894104e-01 -1.654451936483383179e-01 -1.242841631174087524e-01 -1.477448046207427979e-01 2.450252771377563477e-01 2.510829269886016846e-01 5.902969744056463242e-03 -1.884963959455490112e-01 -2.849318683147430420e-01 -1.843301206827163696e-02 -1.633740812540054321e-01 1.318122893571853638e-01
2.361856773495674133e-02 5.669265240430831909e-02 -2.530144453048706055e-01 2.320352345705032349e-01 8.232722990214824677e-03 5.989918485283851624e-02 -1.175670921802520752e-01 3.301621518403408118e-07 -1.184056997299194336e-01 -7.271445542573928833e-02 4.474858939647674561e-02 -9.176493436098098755e-02 4.760251566767692566e-02 -3.696136474609375000e-01 2.098577171564102173e-01 6.745389103889465332e-02 6.956960260868072510e-02 -3.454145491123199463e-01 -8.225314319133758545e-02 -3.236771747469902039e-02 1.361114382743835449e-01 -1.141620203852653503e-01 1.499864161014556885e-01 -2.689479589462280273e-01 3.070065379142761230e-02 3.284692466259002686e-01 6.603866070508956909e-02 -8.487483114004135132e-02 -1.602898985147476196e-01 1.225524619221687317e-01 3.253505229949951172e-01 3.440579473972320557e-01
-2.223497927188873291e-01 -9.909661859273910522e-02 1.688818633556365967e-01 3.879963457584381104e-01 1.156431660056114197e-01 1.906216144561767578e-01 -1.175760403275489807e-01 -7.938145846128463745e-02 1.359999477863311768e-01 -5.136266723275184631e-02 4.243551194667816162e-02 -7.608517259359359741e-02 9.391164779663085938e-02 -6.019933149218559265e-02 -1.643361896276473999e-01 3.771694004535675049e-01 4.079193249344825745e-02 -8.493391424417495728e-02 2.531245946884155273e-01 -2.037800848484039307e-02 -7.540595531463623047e-02 1.956945471465587616e-02 -7.201483100652694702e-02 1.373396664857864380e-01 2.382481694221496582e-01 1.315773278474807739e-01 8.843240886926651001e-02 1.226506158709526062e-01 -2.585739195346832275e-01 -3.782847821712493896e-01 2.135884761810302734e-01 1.594115048646926880e-01
-2.705442607402801514e-01 1.968378871679306030e-01 3.095021843910217285e-02 2.546771764755249023e-01 -9.246591478586196899e-02 4.152232035994529724e-02 -6.974266469478607178e-02 2.088700681924819946e-01 9.900321811437606812e-02 4.396957904100418091e-02 7.720983773469924927e-02 -3.324199095368385315e-02 3.655880093574523926e-01 5.514227226376533508e-02 2.509905695915222168e-01 -1.728700399398803711e-01 2.297314256429672241e-01 -2.276681363582611084e-01 -1.329669542610645294e-02 -7.412020862102508545e-02 -1.775636225938796997e-01 -7.357785850763320923e-02 -7.755103707313537598e-02 -3.588683530688285828e-02 4.315759837627410889e-01 1.871394664049148560e-01 7.685453444719314575e-02 -2.260694801807403564e-01 3.699199855327606201e-02 -6.403964012861251831e-02 1.788555979728698730e-01 2.117173969745635986e-01
-7.414897531270980835e-02 1.250710040330886841e-01 1.024818234145641327e-02 4.046418964862823486e-01 1.012098714709281921e-01 1.316957026720046997e-01 -4.902092739939689636e-03 4.196384251117706299e-01 -1.109614446759223938e-01 1.864002197980880737e-01 1.686794161796569824e-01 1.507545113563537598e-01 1.482842862606048584e-01 -1.631487309932708740e-01 3.419917821884155273e-02 -1.740680634975433350e-01 2.689490318298339844e-01 -4.190070629119873047e-01 -1.636522077023983002e-02 5.439371615648269653e-02 -3.517559170722961426e-02 7.619170099496841431e-02 -8.670791052281856537e-03 -2.180705666542053223e-01 3.076450154185295105e-02 2.803191244602203369e-01 4.767891392111778259e-02 -1.367186848074197769e-02 1.229723170399665833e-02 -1.230610981583595276e-01 -1.226048171520233154e-01 1.220133230090141296e-01
6.982304900884628296e-02 -2.977603115141391754e-02 -4.543016105890274048e-02 4.386468529701232910e-01 -2.553951740264892578e-02 -1.420120894908905029e-01 -1.056616082787513733e-01 6.221768260002136230e-02 -2.791779935359954834e-01 -2.471506744623184204e-01 7.170207798480987549e-02 1.324757486581802368e-01 -8.493563532829284668e-02 -1.316506713628768921e-01 3.604251891374588013e-02 3.716136887669563293e-02 -7.608440518379211426e-02 -1.615263074636459351e-01 2.350108884274959564e-02 2.619950473308563232e-01 1.366143971681594849e-01 6.525997072458267212e-02 6.084880605340003967e-02 -3.063680529594421387e-01 7.097259163856506348e-02 4.184705913066864014e-01 5.316287279129028320e-03 2.350066602230072021e-01 -8.605754375457763672e-02 3.451852593570947647e-03 -3.443476930260658264e-02 3.307460248470306396e-01
-5.764677003026008606e-02 1.949473470449447632e-01 1.162991151213645935e-01 4.685420095920562744e-01 -1.032186821103096008e-01 1.013687402009963989e-01 -2.115189135074615479e-01 1.170338988304138184e-01 3.951063007116317749e-02 1.338061988353729248e-01 -3.561780750751495361e-01 1.538554280996322632e-01 9.447797387838363647e-02 -1.369302868843078613e-01 5.089738219976425171e-02 1.815274357795715332e-02 -7.890190184116363525e-02 -2.773811109364032745e-02 -2.493489682674407959e-01 1.960402876138687134e-01 8.810412883758544922e-02 1.619378291070461273e-02 -6.024354137480258942e-03 -4.943931009620428085e-03 3.129194676876068115e-01 4.103560447692871094e-01 1.203885897994041443e-01 2.578685525804758072e-03 1.251417994499206543e-01 -9.388892352581024170e-02 1.226129531860351562e-01 9.821205586194992065e-02
-7.179331034421920776e-02 2.173250615596771240e-01 9.841010719537734985e-02 3.949209451675415039e-01 -1.696522384881973267e-01 -6.901914626359939575e-02 2.616683840751647949e-01 9.828367084264755249e-02 1.714289039373397827e-01 9.185288846492767334e-02 2.484823316335678101e-01 -8.789113163948059082e-02 1.936074197292327881e-01 2.407871037721633911e-01 7.034665346145629883e-02 5.067149177193641663e-02 -5.486039444804191589e-02 -5.550392717123031616e-02 2.290162444114685059e-01 -1.626502573490142822e-01 -1.333296597003936768e-01 2.178092747926712036e-01 2.913321368396282196e-02 -2.815553545951843262e-01 1.731204688549041748e-01 2.621213197708129883e-01 -5.978980287909507751e-02 6.106904521584510803e-02 5.143421515822410583e-02 -1.908440329134464264e-02 2.333293259143829346e-01 2.573957145214080811e-01
-1.488867253065109253e-01 5.062286555767059326e-02 -6.844109296798706055e-02 3.531632125377655029e-01 3.649123385548591614e-02 1.443589478731155396e-01 -3.671404346823692322e-02 2.573423683643341064e-01 9.996864944696426392e-02 -9.337921626865863800e-03 2.162906825542449951e-01 -7.123789936304092407e-02 -6.358646601438522339e-02 -1.156240105628967285e-01 -6.955862510949373245e-03 7.259351015090942383e-02 -1.054582558572292328e-02 -1.365357190370559692e-01 3.455055356025695801e-01 1.269840635359287262e-03 -2.523974888026714325e-02 1.480118483304977417e-01 -7.739906013011932373e-02 1.072700843214988708e-01 2.166605293750762939e-01 1.647477596998214722e-02 4.896200001239776611e-01 1.503656953573226929e-01 -2.958701550960540771e-01 -1.970956176519393921e-01 -5.532415956258773804e-02 2.329838871955871582e-01
-1.054762117564678192e-02 9.267277270555496216e-02 1.038712561130523682e-01 3.305281400680541992e-01 1.955055594444274902e-01 -6.540597882121801376e-03 -1.983234882354736328e-01 2.624871730804443359e-01 1.448311507701873779e-01 7.847153395414352417e-02 3.282452225685119629e-01 2.638819515705108643e-01 4.251830279827117920e-02 8.087430149316787720e-03 2.387202680110931396e-01 -1.891915202140808105e-01 1.785041391849517822e-01 -3.600582778453826904e-01 4.434067755937576294e-02 4.861458763480186462e-02 -1.286336481571197510e-01 2.059319987893104553e-02 -1.005756855010986328e-02 -6.920406967401504517e-02 1.453295350074768066e-01 4.300652146339416504e-01 5.991834402084350586e-02 4.632469266653060913e-02 6.220148131251335144e-02 1.374864857643842697e-02 -1.055716276168823242e-01 1.043378189206123352e-01
9.491330385208129883e-02 1.188437119126319885e-01 9.609626978635787964e-02 2.432758361101150513e-01 1.160161420702934265e-01 -1.871848255395889282e-01 8.738910406827926636e-02 2.353404462337493896e-01 -7.862704247236251831e-02 1.223192512989044189e-01 -8.149176836013793945e-02 4.080320708453655243e-03 -1.203209385275840759e-01 8.716582506895065308e-02 1.991672366857528687e-01 2.087474465370178223e-01 4.831944033503532410e-02 -1.942978948354721069e-01 2.946516573429107666e-01 2.639394104480743408e-01 -1.759172230958938599e-01 -3.490975499153137207e-02 2.737145423889160156e-01 -2.128406167030334473e-01 1.683233231306076050e-01 2.531683743000030518e-01 1.512822061777114868e-01 7.872366346418857574e-03 -2.066577821969985962e-01 -2.142324149608612061e-01 3.346837684512138367e-02 3.312937021255493164e-01
2.843073569238185883e-02 9.274176508188247681e-02 2.512347400188446045e-01 2.974520921707153320e-01 -1.537164766341447830e-02 1.597813516855239868e-01 -6.598380953073501587e-02 1.069731786847114563e-01 2.272291928529739380e-01 -1.806118041276931763e-01 2.684501111507415771e-01 1.004074811935424805e-01 3.788214027881622314e-01 -3.738992381840944290e-04 3.774317353963851929e-02 -1.350278705358505249e-01 1.215412318706512451e-01 -3.387263417243957520e-01 -1.215478628873825073e-01 -9.638623893260955811e-02 -6.200841069221496582e-02 2.523022703826427460e-02 -1.615246385335922241e-01 -1.019847765564918518e-01 3.937350213527679443e-01 2.099712342023849487e-01 4.537892714142799377e-02 -1.969562321901321411e-01 3.704568371176719666e-02 -4.878345504403114319e-02 1.216179430484771729e-01 1.217074692249298096e-01
-9.252748452126979828e-03 1.626404672861099243e-01 1.542728096246719360e-01 3.504936695098876953e-01 -2.549537084996700287e-02 1.602433770895004272e-01 -2.605307102203369141e-02 2.850868999958038330e-01 1.848559379577636719e-01 8.355759084224700928e-02 6.912640482187271118e-02 2.549372613430023193e-01 8.690075576305389404e-02 -2.198631763458251953e-01 3.333732187747955322e-01 -1.362340152263641357e-01 3.544130325317382812e-01 -2.630542516708374023e-01 -9.866366162896156311e-03 -4.979992657899856567e-02 -2.103309780359268188e-01 1.532754600048065186e-01 -2.958894893527030945e-02 -1.173153743147850037e-01 8.347415179014205933e-02 1.940675973892211914e-01 2.881519496440887451e-01 3.117767162621021271e-02 4.029935225844383240e-02 8.234382420778274536e-02 3.287621960043907166e-02 6.440304964780807495e-02
1.644835919141769409e-01 -1.474672276526689529e-02 8.499288558959960938e-02 2.706242799758911133e-01 -4.267814159393310547e-01 -4.475077241659164429e-02 -1.903972178697586060e-01 1.838417053222656250e-01 1.740704923868179321e-01 -2.332500517368316650e-01 3.555678427219390869e-01 -3.385274112224578857e-02 1.094462443143129349e-02 5.982477590441703796e-02 -3.392066061496734619e-02 3.354630619287490845e-02 3.341381251811981201e-01 -1.134829372167587280e-01 -1.572742015123367310e-01 -3.806134685873985291e-02 -2.010089755058288574e-01 -1.714865565299987793e-01 -1.536090523004531860e-01 -7.065616548061370850e-02 3.888231888413429260e-02 1.456405371427536011e-01 1.029623076319694519e-01 -2.093319296836853027e-01 -2.566477954387664795e-01 -1.106119751930236816e-01 -1.223505735397338867e-01 2.212684601545333862e-02
5.237990617752075195e-02 2.463920265436172485e-01 5.054743587970733643e-02 3.760837316513061523e-01 -1.015850976109504700e-01 1.660987436771392822e-01 2.650786936283111572e-02 1.145746260881423950e-01 8.576734364032745361e-02 -1.556949615478515625e-01 -1.188881043344736099e-02 -1.562279909849166870e-01 -4.697550460696220398e-02 4.476907476782798767e-02 8.290956728160381317e-03 1.642664968967437744e-01 1.962152123451232910e-01 2.109381556510925293e-02 9.430355578660964966e-02 2.255104631185531616e-01 2.627495825290679932e-01 1.685205698013305664e-01 -9.699012339115142822e-02 -4.981612041592597961e-02 -4.623353306669741869e-04 -8.960237726569175720e-03 2.403877526521682739e-01 1.647251695394515991e-01 -2.813664674758911133e-01 1.139312759041786194e-01 3.292859792709350586e-01 3.997620940208435059e-01
-1.066152900457382202e-01 -7.498931139707565308e-02 3.847189620137214661e-02 3.846065998077392578e-01 -2.220666557550430298e-01 -8.023874461650848389e-02 -3.415955007076263428e-01 2.005560100078582764e-01 -1.566241383552551270e-01 -7.972536236047744751e-02 1.324905157089233398e-01 1.557473540306091309e-01 4.014693200588226318e-01 7.961667329072952271e-02 -1.706979721784591675e-01 -1.072162240743637085e-01 -6.802096217870712280e-02 1.168647184967994690e-01 1.038861274719238281e-01 2.257423847913742065e-02 1.660662144422531128e-02 -1.692506372928619385e-01 1.970056444406509399e-01 4.574412479996681213e-03 1.278511285781860352e-01 2.951849102973937988e-01 1.323535293340682983e-01 1.953611224889755249e-01 -2.017167061567306519e-01 5.531315878033638000e-02 -9.254103526473045349e-03 1.993978172540664673e-01
-8.007549680769443512e-03 -6.787078082561492920e-02 -5.203756317496299744e-02 2.777199745178222656e-01 -3.627588152885437012e-01 -1.627193298190832138e-03 -1.572395116090774536e-01 9.446970187127590179e-03 -1.502085030078887939e-01 -1.193472594022750854e-01 6.706842780113220215e-02 1.776508539915084839e-01 5.018852949142456055e-01 9.775400161743164062e-02 9.392131865024566650e-02 5.604913458228111267e-02 -1.293329000473022461e-01 -9.086538106203079224e-03 1.653870642185211182e-01 -1.542555168271064758e-02 -8.628711104393005371e-03 -1.224839240312576294e-01 -5.495626013725996017e-03 -6.593272835016250610e-02 2.312976121902465820e-01 3.173556625843048096e-01 1.914139240980148315e-01 2.349041849374771118e-01 -9.588579088449478149e-02 4.046467319130897522e-02 1.105751749128103256e-02 3.032665848731994629e-01
-2.996272966265678406e-02 -1.470042765140533447e-01 -1.162836998701095581e-01 5.193128585815429688e-01 1.749580800533294678e-01 1.287744790315628052e-01 -5.526276677846908569e-02 1.479508131742477417e-01 7.059282064437866211e-02 1.156757101416587830e-01 3.567759692668914795e-02 -9.284456819295883179e-02 1.839604526758193970e-01 1.993310302495956421e-01 -8.122961968183517456e-02 2.753193378448486328e-01 9.463632106781005859e-02 -1.167891398072242737e-01 1.745216846466064453e-01 3.589864820241928101e-02 2.959536202251911163e-02 1.234193742275238037e-01 -6.868358701467514038e-02 8.556939661502838135e-02 3.600187599658966064e-01 2.999620698392391205e-02 1.650436669588088989e-01 1.553191244602203369e-01 -2.691397070884704590e-01 -2.529467344284057617e-01 1.541479378938674927e-01 1.156305447220802307e-01
2.019509822130203247e-01 1.082215905189514160e-01 1.921905577182769775e-01 6.421350836753845215e-01 -1.847019940614700317e-01 -2.159088104963302612e-01 -6.122383475303649902e-02 2.332274243235588074e-02 -1.553509198129177094e-02 -2.154502719640731812e-01 6.451883167028427124e-02 -1.141916140913963318e-01 -5.111456383019685745e-03 1.062663346529006958e-01 -1.591947972774505615e-01 1.585297584533691406e-01 2.102835476398468018e-01 1.912459284067153931e-01 -7.123161107301712036e-02 -2.208268083631992340e-02 -3.161620721220970154e-02 -3.553096950054168701e-02 -9.318798780441284180e-02 -9.280229359865188599e-02 1.367125809192657471e-01 1.426129192113876343e-01 6.003405153751373291e-02 -1.872602552175521851e-01 -1.895868480205535889e-01 -1.894096285104751587e-01 1.642957143485546112e-02 1.784583032131195068e-01
6.287225335836410522e-02 2.194893956184387207e-01 2.518547177314758301e-01 4.057907760143280029e-01 -3.735703974962234497e-02 1.222707107663154602e-01 -1.425817459821701050e-01 3.797822296619415283e-01 3.153806924819946289e-01 1.128830611705780029e-01 6.962697207927703857e-02 1.460655331611633301e-01 7.342141866683959961e-02 -2.964858710765838623e-01 1.975234746932983398e-01 -1.187360137701034546e-01 1.989434212446212769e-01 -2.389247119426727295e-01 -4.574170336127281189e-02 -1.759674251079559326e-01 -2.232064306735992432e-01 1.402798742055892944e-01 -2.591403946280479431e-02 -1.114217415452003479e-01 -4.750199615955352783e-02 9.585697203874588013e-02 6.949860602617263794e-02 9.470180422067642212e-02 -1.028929837048053741e-02 2.191352192312479019e-03 -5.157102271914482117e-02 1.172431707382202148e-01
1.048791874200105667e-02 3.170227631926536560e-02 4.197167698293924332e-03 1.748496443033218384e-01 -1.305859386920928955e-01 5.064415186643600464e-02 -4.829261824488639832e-02 5.253970995545387268e-02 -2.009081840515136719e-01 -2.429346144199371338e-01 3.192987293004989624e-02 -1.786437630653381348e-01 2.722982466220855713e-01 -3.907774090766906738e-01 -1.087183356285095215e-01 -2.335781157016754150e-01 2.285977005958557129e-01 -1.977428495883941650e-01 8.078683912754058838e-02 -3.083226829767227173e-02 -7.394488435238599777e-03 -1.131878048181533813e-02 -1.062213331460952759e-01 -7.047768682241439819e-02 -3.279375284910202026e-02 2.807848751544952393e-01 2.314078010385856032e-04 -4.918193817138671875e-02 -4.726633727550506592e-01 -1.557506620883941650e-01 2.556668221950531006e-01 8.602517843246459961e-02
-6.227137782843783498e-05 9.442088007926940918e-02 1.002179905772209167e-01 1.245055496692657471e-01 -6.938976794481277466e-02 1.764514595270156860e-01 -1.997206062078475952e-01 3.559277653694152832e-01 -1.163632869720458984e-01 -2.230088412761688232e-01 -8.319526165723800659e-02 1.153170466423034668e-01 2.914450764656066895e-01 -1.376757323741912842e-01 -8.338627405464649200e-03 -2.101672440767288208e-02 2.630808651447296143e-01 -2.976886928081512451e-01 9.721133857965469360e-02 1.909415572881698608e-01 -2.428148239850997925e-01 1.249765381217002869e-01 -1.864956915378570557e-01 -2.967852950096130371e-01 2.880671620368957520e-01 6.659467518329620361e-02 -1.075181290507316589e-01 -8.389254659414291382e-02 -1.069871336221694946e-01 -1.047186646610498428e-02 1.615881770849227905e-01 1.739424318075180054e-01
-3.414520248770713806e-02 -1.669017523527145386e-01 -5.690368264913558960e-02 4.880055189132690430e-01 1.021720319986343384e-01 1.027835384011268616e-01 2.087016962468624115e-02 1.217093095183372498e-01 -6.299524754285812378e-02 7.606481760740280151e-02 1.199295278638601303e-02 7.643771916627883911e-02 7.067896425724029541e-02 7.441592961549758911e-02 -9.683528542518615723e-02 1.813491135835647583e-01 -1.021616440266370773e-02 -2.263641357421875000e-01 7.887404412031173706e-02 4.618405699729919434e-01 -1.855774223804473877e-01 -1.941519528627395630e-01 -1.839211881160736084e-01 -5.554574728012084961e-02 -1.099863648414611816e-01 4.037156105041503906e-01 6.235807016491889954e-02 1.454917937517166138e-01 -1.810977011919021606e-01 -1.375074312090873718e-02 4.707821086049079895e-02 9.771887212991714478e-02
-8.600500226020812988e-02 1.999084651470184326e-01 -2.084599137306213379e-01 3.878492116928100586e-01 3.502038121223449707e-02 6.325521320104598999e-02 -4.943705629557371140e-03 2.945966720581054688e-01 -4.320164397358894348e-02 1.974972337484359741e-01 5.846552923321723938e-02 1.708368211984634399e-01 2.889424860477447510e-01 -3.413571417331695557e-01 -7.005041837692260742e-02 1.295887678861618042e-01 1.159932464361190796e-01 -1.375483721494674683e-01 -3.309441506862640381e-01 1.453505456447601318e-01 1.743725091218948364e-01 5.498987436294555664e-02 -3.701978921890258789e-02 1.531247943639755249e-01 7.229409366846084595e-02 1.949097663164138794e-01 1.074261367321014404e-01 1.036645323038101196e-01 -2.277161180973052979e-01 4.984196275472640991e-02 9.486757963895797729e-02 1.463434845209121704e-01
-6.613130122423171997e-02 8.494371920824050903e-02 2.505291625857353210e-02 2.587218582630157471e-01 -1.722338646650314331e-01 1.092521324753761292e-01 2.298779487609863281e-01 1.249382942914962769e-01 -1.676708012819290161e-01 5.012250691652297974e-02 1.784932315349578857e-01 2.421896606683731079e-01 2.148070633411407471e-01 1.490501035004854202e-02 1.957404240965843201e-02 2.923697531223297119e-01 3.583935201168060303e-01 -4.764025285840034485e-02 -2.204411476850509644e-01 -1.625585407018661499e-01 3.815668635070323944e-03 -1.658159792423248291e-01 -1.058766394853591919e-01 -3.230877816677093506e-01 1.624951064586639404e-01 1.321672499179840088e-01 2.081919312477111816e-01 1.222291812300682068e-01 -1.209110096096992493e-01 1.527369767427444458e-01 2.313088029623031616e-01 1.223728507757186890e-01
9.369846433401107788e-02 1.560275852680206299e-01 1.222550347447395325e-01 3.957172036170959473e-01 6.406620144844055176e-02 2.164339870214462280e-01 -2.462014555931091309e-01 1.118431314826011658e-01 6.737149506807327271e-02 -3.177423477172851562e-01 1.460786163806915283e-01 3.940815106034278870e-02 1.103912889957427979e-01 -6.883403751999139786e-03 2.369628101587295532e-02 -2.259021550416946411e-01 7.386153191328048706e-02 -1.300816386938095093e-01 1.700786501169204712e-01 -1.148655563592910767e-01 -5.354780331254005432e-02 -1.496103554964065552e-01 5.318730697035789490e-02 1.078639253973960876e-01 2.464796453714370728e-01 1.457355357706546783e-02 2.776216566562652588e-01 -2.016268074512481689e-01 -1.216312050819396973e-01 -5.137841030955314636e-02 4.121452271938323975e-01 9.405537694692611694e-02
6.257574539631605148e-03 1.500273495912551880e-01 3.427191823720932007e-02 2.547553181648254395e-01 2.288749516010284424e-01 -3.188292980194091797e-01 2.545491047203540802e-02 2.385330647230148315e-01 -5.690487101674079895e-02 -8.955165743827819824e-02 -1.746720075607299805e-01 1.652796566486358643e-01 -1.068291738629341125e-01 -2.173567712306976318e-01 1.183083653450012207e-01 1.125874370336532593e-01 1.406713575124740601e-01 -8.941810578107833862e-02 2.662293910980224609e-01 -7.682605832815170288e-02 -1.373392343521118164e-01 -3.935205936431884766e-02 4.795820638537406921e-02 -1.041817590594291687e-01 2.470729500055313110e-01 2.178143113851547241e-01 5.482382699847221375e-02 2.489061504602432251e-01 -1.013101711869239807e-01 -2.565729022026062012e-01 -1.305443793535232544e-01 3.750592172145843506e-01
9.082936495542526245e-02 8.764228224754333496e-02 3.433958441019058228e-02 2.353488206863403320e-01 -2.504056692123413086e-01 -5.080388858914375305e-02 -2.046694755554199219e-01 1.668845564126968384e-01 -5.406973138451576233e-02 -1.952541321516036987e-01 -2.243477255105972290e-01 -9.540405869483947754e-02 7.379611581563949585e-02 3.186133876442909241e-02 5.859160330146551132e-03 1.264807116240262985e-02 3.116237819194793701e-01 -2.983237206935882568e-01 2.128683924674987793e-01 8.527403324842453003e-02 1.092188060283660889e-01 -9.754761308431625366e-02 1.738220006227493286e-01 9.443795680999755859e-02 6.449391692876815796e-02 3.224211633205413818e-01 -1.460233330726623535e-02 -4.573495313525199890e-02 -4.943253397941589355e-01 -8.103172481060028076e-02 1.790296658873558044e-02 1.562297195196151733e-01
1.398105472326278687e-01 7.491731084883213043e-03 -1.526537537574768066e-01 4.192766547203063965e-01 1.495845522731542587e-02 -1.901756376028060913e-01 1.546982079744338989e-01 1.692823767662048340e-01 -3.612538799643516541e-02 -2.830664217472076416e-01 -4.256725311279296875e-02 4.864143207669258118e-02 2.126859426498413086e-01 7.963764481246471405e-03 -3.925558328628540039e-01 2.228392511606216431e-01 -1.406589988619089127e-02 9.029218927025794983e-03 8.045274764299392700e-02 -1.990507543087005615e-01 -1.872886717319488525e-01 -8.554725348949432373e-02 -1.469507962465286255e-01 -1.594744622707366943e-01 2.508934438228607178e-01 7.358296215534210205e-02 2.866082452237606049e-02 9.703198075294494629e-02 -1.999766677618026733e-01 -4.748482629656791687e-02 2.809154689311981201e-01 1.486728042364120483e-01
1.307519078254699707e-01 9.280927479267120361e-02 1.526373028755187988e-01 2.448081374168395996e-01 2.907607238739728928e-03 1.855132430791854858e-01 -2.091678082942962646e-01 3.051565289497375488e-01 3.684896826744079590e-01 5.065552890300750732e-02 -3.956371918320655823e-03 -4.591520503163337708e-02 1.813794970512390137e-01 -2.344847321510314941e-01 1.335077434778213501e-01 -2.215101122856140137e-01 2.205327004194259644e-01 -1.428029388189315796e-01 -1.833987832069396973e-01 -6.080190092325210571e-02 -2.675783038139343262e-01 -4.241314530372619629e-02 -7.023406773805618286e-02 -1.497263163328170776e-01 -2.201233655214309692e-01 1.942849904298782349e-01 2.146101444959640503e-01 1.159282997250556946e-01 -8.587323129177093506e-02 -9.550176560878753662e-02 7.139419764280319214e-02 2.238789200782775879e-01
-5.631759762763977051e-02 -1.874926239252090454e-01 6.704851984977722168e-02 4.433043599128723145e-01 2.095380723476409912e-01 3.467698767781257629e-02 -1.208426952362060547e-01 2.645860426127910614e-02 -2.011465728282928467e-01 -1.186348125338554382e-02 2.338480390608310699e-02 -2.591509604826569557e-03 3.782065585255622864e-02 2.435863576829433441e-02 3.608358651399612427e-02 2.739579975605010986e-01 -9.202791750431060791e-02 -2.361089885234832764e-01 3.011335432529449463e-02 3.226405382156372070e-01 -1.550306379795074463e-01 -2.441342622041702271e-01 -1.366865187883377075e-01 -1.557153016328811646e-01 2.780529297888278961e-02 4.105232357978820801e-01 1.390327811241149902e-01 9.108937531709671021e-02 -2.393240779638290405e-01 -4.331345856189727783e-02 9.554571658372879028e-02 1.404215395450592041e-01
-9.908665716648101807e-02 9.653351455926895142e-02 5.528918653726577759e-02 3.297466039657592773e-01 1.480112411081790924e-02 1.274353917688131332e-02 -2.395325526595115662e-02 3.322437405586242676e-01 1.488753501325845718e-02 4.170926287770271301e-02 -1.697148233652114868e-01 -9.516604244709014893e-02 2.951967716217041016e-01 2.367418445646762848e-02 5.857378989458084106e-02 -2.176877707242965698e-01 1.575238630175590515e-02 -1.872322708368301392e-01 -5.224145948886871338e-02 8.991916477680206299e-02 2.761150337755680084e-02 2.002285867929458618e-01 -2.860624343156814575e-02 -2.061543911695480347e-01 4.498371481895446777e-01 2.279386669397354126e-01 9.999294998124241829e-04 -1.838748902082443237e-01 8.912957459688186646e-02 6.715391296893358231e-03 1.443698257207870483e-02 3.908738493919372559e-01
-1.421761810779571533e-01 2.146249115467071533e-01 9.703462570905685425e-02 1.748827099800109863e-01 3.044874966144561768e-02 -3.289460390806198120e-02 3.857434689998626709e-01 -5.345841869711875916e-02 2.821438610553741455e-01 -2.176075279712677002e-01 7.046209275722503662e-02 1.104861721396446228e-01 1.965014785528182983e-01 -1.841652095317840576e-01 5.430871620774269104e-02 -4.697533324360847473e-02 9.750216454267501831e-02 -2.354831695556640625e-01 -1.040059253573417664e-01 8.167444914579391479e-02 -2.410195320844650269e-01 -2.220258414745330811e-01 9.697782993316650391e-02 -2.239336669445037842e-01 3.034312129020690918e-01 3.015459477901458740e-01 -1.108801811933517456e-01 -1.749956309795379639e-01 -9.125960618257522583e-02 2.606048947200179100e-03 -3.562372177839279175e-02 1.825788766145706177e-01
1.924858661368489265e-03 -6.426206231117248535e-02 -2.579340897500514984e-02 4.887144565582275391e-01 8.620231598615646362e-02 1.137494519352912903e-01 8.665206283330917358e-02 2.911249399185180664e-01 -2.868369221687316895e-01 -9.927184879779815674e-02 1.509622037410736084e-01 1.055986657738685608e-01 5.304728820919990540e-02 7.751031219959259033e-02 6.826134771108627319e-02 1.722256392240524292e-01 -2.341450601816177368e-01 -1.114955618977546692e-01 -1.532529480755329132e-03 1.002687364816665649e-01 -2.123450040817260742e-01 -3.311555683612823486e-01 -7.105384021997451782e-02 -2.400880455970764160e-01 -4.983791708946228027e-02 2.543684244155883789e-01 9.190714359283447266e-02 1.721288859844207764e-01 -1.767361611127853394e-01 -1.754423826932907104e-01 -9.507902711629867554e-02 5.863840132951736450e-02
8.098489791154861450e-02 1.803710162639617920e-01 1.137574836611747742e-01 2.794002294540405273e-01 1.911105029284954071e-02 1.016022264957427979e-01 3.237904980778694153e-02 5.443115234375000000e-01 -7.066587358713150024e-02 2.581056356430053711e-01 2.143241614103317261e-01 -4.493420943617820740e-02 1.555497497320175171e-01 -2.924581058323383331e-02 -1.917371712625026703e-02 -1.959082186222076416e-01 3.636489808559417725e-02 -2.835221290588378906e-01 2.642627060413360596e-02 1.460227519273757935e-01 -3.008066676557064056e-02 -1.084469556808471680e-01 1.428888142108917236e-01 -2.491565048694610596e-01 1.352681815624237061e-01 3.599339425563812256e-01 6.972450017929077148e-02 -6.724128872156143188e-02 1.110449898988008499e-02 -1.372055858373641968e-01 -4.968134313821792603e-02 3.140349313616752625e-02
3.374079167842864990e-01 4.557886347174644470e-02 4.512724280357360840e-02 5.097485780715942383e-01 -1.945542395114898682e-01 -3.875224292278289795e-01 1.348464190959930420e-01 -1.186804845929145813e-02 -1.007948592305183411e-01 -4.898054897785186768e-02 4.445034638047218323e-02 2.595000714063644409e-02 2.160608470439910889e-01 -7.383526861667633057e-02 1.488836556673049927e-01 6.547092646360397339e-02 3.041930496692657471e-01 1.838992685079574585e-01 1.062005907297134399e-01 1.565510779619216919e-01 1.872638799250125885e-02 1.036109253764152527e-01 -1.653638780117034912e-01 -1.210393160581588745e-01 1.044061779975891113e-01 2.009990066289901733e-01 1.337062269449234009e-01 -1.315515488386154175e-01 -7.406812906265258789e-02 -1.995870471000671387e-02 1.162338703870773315e-01 3.089375980198383331e-02
-1.386944353580474854e-01 1.286934763193130493e-01 -1.164241805672645569e-01 2.662389278411865234e-01 6.462835241109132767e-03 5.013948306441307068e-02 -1.511278152465820312e-01 7.828352600336074829e-02 4.417424276471138000e-02 -7.097037136554718018e-02 -9.340908378362655640e-02 -9.296289645135402679e-03 1.157301962375640869e-01 1.266178637742996216e-01 9.395143389701843262e-02 3.398757874965667725e-01 3.734591901302337646e-01 -4.275456070899963379e-02 6.981975585222244263e-02 1.011812239885330200e-01 1.216209977865219116e-01 -9.204644709825515747e-02 -1.015618368983268738e-01 4.066278040409088135e-02 6.952366977930068970e-02 8.011846989393234253e-02 2.268877178430557251e-01 1.394600421190261841e-02 -5.134969353675842285e-01 -2.870063185691833496e-01 1.193036437034606934e-01 2.526220977306365967e-01
-2.064477205276489258e-01 -2.550927400588989258e-01 1.908769011497497559e-01 4.694751799106597900e-01 -1.788684912025928497e-02 2.418545782566070557e-01 -8.287409693002700806e-02 2.179006338119506836e-01 5.160499736666679382e-02 1.925255656242370605e-01 1.740943342447280884e-01 1.338537782430648804e-01 1.664816588163375854e-01 -1.396943479776382446e-01 1.526198089122772217e-01 -1.216566264629364014e-01 -6.146226660348474979e-04 -1.529891043901443481e-01 9.534314274787902832e-02 1.730386316776275635e-01 3.234231173992156982e-01 -1.470556408166885376e-01 -9.233548492193222046e-02 -3.266470506787300110e-02 -1.559254713356494904e-03 9.948758035898208618e-02 7.145912945270538330e-02 -1.132941022515296936e-01 -9.652285277843475342e-02 -6.450480222702026367e-02 3.214850276708602905e-02 3.292605578899383545e-01
-7.745522260665893555e-02 3.809806331992149353e-02 2.133645713329315186e-01 4.598312377929687500e-01 -2.928061485290527344e-01 8.831246942281723022e-02 -1.235185042023658752e-01 7.886050269007682800e-03 1.959854178130626678e-02 -3.302141726016998291e-01 -3.978640213608741760e-02 -1.094306781888008118e-01 -5.823320522904396057e-02 1.221605390310287476e-01 1.718798726797103882e-01 2.936903536319732666e-01 -1.074070408940315247e-01 2.361943200230598450e-02 -2.171832472085952759e-01 4.699509963393211365e-02 3.491914272308349609e-02 1.758042373694479465e-03 3.737632185220718384e-02 -3.020988702774047852e-01 1.011926531791687012e-01 8.811662346124649048e-02 1.975402832031250000e-01 7.515337318181991577e-02 -9.194623678922653198e-02 6.379049271345138550e-02 -1.507410407066345215e-02 3.726289272308349609e-01
6.590569019317626953e-02 4.436367005109786987e-02 -2.397469803690910339e-02 2.609978914260864258e-01 -1.610052138566970825e-01 -1.752879619598388672e-01 1.259066313505172729e-01 6.627081334590911865e-02 -1.680024117231369019e-01 5.886368453502655029e-02 1.822607815265655518e-01 5.939828231930732727e-02 1.208285242319107056e-01 -4.246800243854522705e-01 1.279405355453491211e-01 2.590819895267486572e-01 2.740619480609893799e-01 -1.539990603923797607e-01 2.700265683233737946e-02 1.220197379589080811e-01 -1.685900539159774780e-01 2.151929885149002075e-01 1.329186260700225830e-01 -7.664234936237335205e-02 1.974871009588241577e-01 3.891495764255523682e-01 -7.200189679861068726e-02 2.448743879795074463e-01 -7.241659611463546753e-02 1.444517225027084351e-01 8.129652589559555054e-02 -1.405182946473360062e-02
-9.559427201747894287e-02 -2.872673235833644867e-02 7.011526823043823242e-02 2.218599766492843628e-01 -8.719616383314132690e-02 -2.078905850648880005e-01 7.709299679845571518e-03 2.872912883758544922e-01 3.080151081085205078e-01 -7.993859797716140747e-02 6.457241624593734741e-02 5.462586879730224609e-02 -1.894661039113998413e-01 -7.322521507740020752e-02 2.430150508880615234e-01 -8.956471085548400879e-02 2.797648906707763672e-01 2.601568102836608887e-01 6.299751996994018555e-02 5.724631994962692261e-02 3.378677740693092346e-02 9.830350428819656372e-02 -6.726564466953277588e-02 4.622422531247138977e-02 6.727590691298246384e-03 3.918929398059844971e-01 -7.682329416275024414e-02 7.088384032249450684e-02 -1.632137149572372437e-01 -2.262514382600784302e-01 2.660266757011413574e-01 3.192396461963653564e-01
2.734778821468353271e-01 -1.229749843478202820e-01 -1.049183979630470276e-01 2.573434412479400635e-01 1.807891279458999634e-01 -1.600533537566661835e-02 6.795617938041687012e-02 3.448374867439270020e-01 -2.190301567316055298e-02 -1.699774861335754395e-01 -1.547065004706382751e-02 -1.388202309608459473e-01 5.158431828022003174e-02 -4.415927231311798096e-01 4.376070201396942139e-02 -1.367270648479461670e-01 8.159519056789577007e-04 -2.473890185356140137e-01 6.249212846159934998e-02 -2.380113862454891205e-02 -3.676188290119171143e-01 -8.778783679008483887e-02 8.079097419977188110e-02 3.681872040033340454e-02 2.320583462715148926e-01 9.285679459571838379e-02 -2.606651745736598969e-02 -1.226341128349304199e-01 -2.621099650859832764e-01 1.531188040971755981e-01 1.216005459427833557e-01 8.770500123500823975e-02
-3.330647945404052734e-02 3.364756107330322266e-01 -3.572707250714302063e-02 6.314133852720260620e-02 -7.828250527381896973e-02 -8.417367935180664062e-02 2.220761626958847046e-01 4.058874249458312988e-01 -4.242007434368133545e-02 -2.157188653945922852e-01 -7.482811063528060913e-02 -3.725281730294227600e-02 4.144880175590515137e-02 -1.091501489281654358e-01 2.014925777912139893e-01 -3.554169088602066040e-02 -4.862758889794349670e-02 -1.273496299982070923e-01 1.425063014030456543e-01 -1.960057467222213745e-01 -1.557085011154413223e-02 9.118830412626266479e-02 -3.008346259593963623e-01 -7.881940901279449463e-02 1.036555022001266479e-01 3.816447854042053223e-01 4.990594461560249329e-02 -1.169852539896965027e-01 -3.157626986503601074e-01 3.546253591775894165e-02 2.917104363441467285e-01 -3.328357636928558350e-02
-4.234285354614257812e-01 9.947864711284637451e-02 2.537966668605804443e-01 1.330623626708984375e-01 2.239380031824111938e-02 5.902513861656188965e-02 7.119140774011611938e-02 1.701037734746932983e-01 1.363687962293624878e-01 -5.895742401480674744e-02 3.169066458940505981e-02 6.108985468745231628e-02 2.796889245510101318e-01 -3.343327343463897705e-01 8.182381838560104370e-02 4.048272967338562012e-02 9.059007465839385986e-02 -2.119172960519790649e-01 -6.447383016347885132e-02 2.636707127094268799e-01 -1.790895611047744751e-01 -8.599535375833511353e-02 2.473869770765304565e-01 -9.251429885625839233e-02 1.564820259809494019e-01 2.673400640487670898e-01 -1.401329934597015381e-01 1.599578559398651123e-01 -1.084966957569122314e-01 2.565432190895080566e-01 9.847706556320190430e-02 3.272510319948196411e-02
-8.216937631368637085e-02 1.186027824878692627e-01 4.377062246203422546e-02 2.492676079273223877e-01 -4.213076829910278320e-02 1.547049134969711304e-01 2.862336859107017517e-02 2.858385145664215088e-01 -1.205880567431449890e-01 -1.918962001800537109e-01 2.018318176269531250e-01 2.892556488513946533e-01 3.399805426597595215e-01 -2.532300949096679688e-01 7.514598220586776733e-02 3.191423788666725159e-02 1.870430111885070801e-01 2.974680438637733459e-02 -2.734488546848297119e-01 2.070872336626052856e-01 5.350874364376068115e-02 -8.885560184717178345e-02 9.993609786033630371e-02 1.151827722787857056e-01 3.023745715618133545e-01 3.762149438261985779e-02 3.190672770142555237e-02 2.926651947200298309e-02 -1.992128193378448486e-01 1.317531764507293701e-01 2.708664536476135254e-01 1.790972650051116943e-01
-2.296444028615951538e-01 8.485495299100875854e-02 2.138718217611312866e-01 1.547797620296478271e-01 -3.952658548951148987e-02 1.841874979436397552e-02 -2.538782954216003418e-01 3.374336659908294678e-01 -5.975651741027832031e-02 -8.136270195245742798e-02 -4.081277921795845032e-02 1.279540807008743286e-01 2.301575988531112671e-01 2.009494453668594360e-01 -9.169321507215499878e-02 -7.986494898796081543e-02 5.318026989698410034e-02 -4.138195514678955078e-01 1.607898920774459839e-01 1.368431597948074341e-01 1.517988089472055435e-02 -1.760678738355636597e-02 -2.270712852478027344e-01 1.552106291055679321e-01 9.987616539001464844e-02 3.052219450473785400e-01 -9.785289317369461060e-02 1.460699439048767090e-01 -8.702017366886138916e-02 -2.462908923625946045e-01 -4.457337036728858948e-02 2.338115125894546509e-01
-1.340526789426803589e-01 1.407975107431411743e-01 -1.577835828065872192e-01 3.902002871036529541e-01 -2.290021181106567383e-01 8.422695845365524292e-02 1.506816595792770386e-01 4.342197999358177185e-02 2.209059745073318481e-01 -2.799283862113952637e-01 -1.225759983062744141e-01 2.007021158933639526e-01 3.501972556114196777e-01 1.888982020318508148e-02 1.795136332511901855e-01 -5.044871941208839417e-02 1.147791221737861633e-01 -1.497327387332916260e-01 1.645347923040390015e-01 -1.852651238441467285e-01 -4.183809831738471985e-02 -6.285748630762100220e-02 -6.425386667251586914e-02 -1.559604406356811523e-01 -1.155792325735092163e-01 1.983857452869415283e-01 1.600849926471710205e-01 2.740687429904937744e-01 1.674677804112434387e-02 -1.436854153871536255e-01 1.483995020389556885e-01 1.820697337388992310e-01
-1.153715848922729492e-01 -4.372128844261169434e-02 8.109980076551437378e-02 4.102307856082916260e-01 -5.888053029775619507e-02 2.784227132797241211e-01 -1.630635261535644531e-01 1.432695090770721436e-01 -3.612873330712318420e-02 -2.448600903153419495e-02 1.273831427097320557e-01 1.324320882558822632e-01 4.650412201881408691e-01 1.168796271085739136e-01 1.708158999681472778e-01 -2.796704471111297607e-01 1.467834860086441040e-01 -1.632855683565139771e-01 5.117482692003250122e-02 1.147034671157598495e-02 -2.481473535299301147e-01 -1.272992324084043503e-02 1.451121717691421509e-01 1.030085906386375427e-01 1.595894396305084229e-01 1.202090680599212646e-01 6.585244089365005493e-02 2.502912841737270355e-02 -2.883304059505462646e-01 1.003919318318367004e-01 -1.313586160540580750e-02 1.618303656578063965e-01
4.582133889198303223e-02 2.388806939125061035e-01 1.391854733228683472e-01 3.281168937683105469e-01 -1.282846927642822266e-02 8.202940970659255981e-02 2.744275033473968506e-01 2.458213269710540771e-01 1.099140495061874390e-01 -1.697502657771110535e-02 2.381654381752014160e-01 -2.195276916027069092e-01 8.908851444721221924e-02 1.289902031421661377e-01 -1.010535936802625656e-02 -1.629761904478073120e-01 1.457649469375610352e-01 -1.445428095757961273e-02 3.109349310398101807e-01 -1.497772783041000366e-01 -1.939153224229812622e-01 -1.776462495326995850e-01 -9.634764492511749268e-02 -9.672570228576660156e-02 2.079046815633773804e-01 3.456659615039825439e-01 -1.967995427548885345e-02 1.064949855208396912e-01 -6.054997816681861877e-02 1.405747979879379272e-01 1.495027393102645874e-01 2.325114160776138306e-01
1.671049445867538452e-01 -2.789349108934402466e-02 -5.357433855533599854e-02 4.465532898902893066e-01 -1.174995973706245422e-01 -1.875029057264328003e-01 3.426664769649505615e-01 2.448553591966629028e-01 1.769459545612335205e-01 2.052688747644424438e-01 2.407920956611633301e-01 -3.953293710947036743e-02 2.991620302200317383e-01 -1.576975733041763306e-01 2.781657278537750244e-01 1.042428240180015564e-01 -4.086244106292724609e-02 -2.770265750586986542e-02 9.212530404329299927e-02 1.077888160943984985e-01 -1.306510269641876221e-01 2.250357531011104584e-02 1.423985362052917480e-01 -1.496162265539169312e-01 1.139127463102340698e-01 -7.236406952142715454e-02 6.980876059969887137e-05 -2.044799476861953735e-01 -1.964719742536544800e-01 -4.982456099241971970e-03 1.452620178461074829e-01 6.744492799043655396e-02
-8.637777715921401978e-02 2.787444554269313812e-02 -8.286160300485789776e-05 4.826229512691497803e-01 -1.974099427461624146e-01 8.805168420076370239e-02 -1.965321600437164307e-01 2.390616759657859802e-02 1.127770394086837769e-01 2.767789065837860107e-01 -1.457858383655548096e-01 -2.248862572014331818e-02 -1.753138303756713867e-01 -1.794161647558212280e-01 1.618480831384658813e-01 -2.244989573955535889e-01 1.646016240119934082e-01 -1.210950464010238647e-01 -1.002621278166770935e-01 2.734182178974151611e-01 -6.932620704174041748e-02 1.034600734710693359e-01 -1.074637621641159058e-01 1.413138806819915771e-01 4.180265367031097412e-01 1.681015640497207642e-01 3.138797357678413391e-02 3.818589821457862854e-02 -1.422661393880844116e-01 -1.196067407727241516e-01 3.273765742778778076e-02 8.747423440217971802e-02
-3.965088725090026855e-02 7.313670963048934937e-02 7.170400023460388184e-02 2.664418518543243408e-01 -8.319986984133720398e-03 2.397862374782562256e-01 -1.985884159803390503e-01 2.091887444257736206e-01 -7.160118222236633301e-02 -5.266828089952468872e-02 1.610652059316635132e-01 1.873589605093002319e-01 3.259737193584442139e-01 5.457964260131120682e-03 3.234487771987915039e-01 -1.038658842444419861e-01 2.419758290052413940e-01 -3.248327970504760742e-01 -1.526362299919128418e-01 -5.756316706538200378e-02 -1.078221499919891357e-01 4.691570997238159180e-03 -1.388195157051086426e-01 -8.129147440195083618e-02 2.922078967094421387e-01 2.281008809804916382e-01 1.135550960898399353e-01 -1.309902667999267578e-01 -2.065086811780929565e-01 1.250140070915222168e-01 1.990578882396221161e-02 1.766195744276046753e-01
-5.775226652622222900e-02 1.301215887069702148e-01 1.012053638696670532e-01 4.453989565372467041e-01 -5.500611662864685059e-02 1.054635122418403625e-01 2.558269165456295013e-02 3.542929887771606445e-01 -1.331507042050361633e-02 3.047462701797485352e-01 9.969318285584449768e-03 3.023549020290374756e-01 1.152125671505928040e-01 -1.402514129877090454e-01 2.698941528797149658e-01 -1.695949733257293701e-01 1.545626521110534668e-01 -1.903037875890731812e-01 -1.073570773005485535e-01 -1.713149994611740112e-01 -4.293968901038169861e-02 -1.216608062386512756e-01 -2.405947446823120117e-01 -2.277876138687133789e-01 7.673572748899459839e-02 1.589156389236450195e-01 -2.349376305937767029e-02 4.953284189105033875e-02 -7.190917432308197021e-02 -1.458770185708999634e-01 6.272663921117782593e-02 1.404910236597061157e-01
1.079837977886199951e-02 -3.129688203334808350e-01 1.292025595903396606e-01 4.786345958709716797e-01 -3.344482183456420898e-02 8.223826438188552856e-02 -1.142040342092514038e-01 1.908945441246032715e-01 -1.072174310684204102e-01 -2.155666053295135498e-01 3.253235667943954468e-02 1.802314072847366333e-01 2.725801169872283936e-01 -1.653831277508288622e-04 2.298889011144638062e-01 2.227937430143356323e-01 -7.675606012344360352e-02 -2.260138094425201416e-01 -2.144345492124557495e-01 2.291841506958007812e-01 -9.674994647502899170e-02 -1.160215288400650024e-01 1.831078678369522095e-01 -8.831647783517837524e-02 -3.340432047843933105e-02 2.001358866691589355e-01 -7.075618486851453781e-03 2.506869137287139893e-01 -5.408944934606552124e-02 -5.630798265337944031e-02 -1.428721006959676743e-02 -2.228293009102344513e-02
4.676211159676313400e-03 -2.992511726915836334e-02 -1.032673344016075134e-01 2.120148092508316040e-01 1.136504486203193665e-01 2.134506255388259888e-01 -3.479122221469879150e-01 5.724979937076568604e-02 -1.301298886537551880e-01 -1.702602505683898926e-01 3.993252664804458618e-02 -1.566729843616485596e-01 -1.667432188987731934e-01 1.246908959001302719e-02 -1.446793377399444580e-01 1.585692018270492554e-01 3.263336420059204102e-01 -7.560376077890396118e-02 2.842497266829013824e-02 -4.210114851593971252e-02 -1.449034214019775391e-01 -2.840673029422760010e-01 1.322365403175354004e-01 -3.092641234397888184e-01 2.944316267967224121e-01 2.937198579311370850e-01 8.989294618368148804e-02 1.326554715633392334e-01 -9.215284138917922974e-02 9.844494611024856567e-02 2.153596878051757812e-01 1.475015580654144287e-01
3.398545458912849426e-02 1.732386797666549683e-01 1.001905556768178940e-02 1.966560035943984985e-01 -1.288008093833923340e-01 -2.260278016328811646e-01 -1.318091303110122681e-01 2.813415825366973877e-01 -1.254515647888183594e-01 -1.655187308788299561e-01 -1.567891091108322144e-01 -1.427852809429168701e-01 -3.030190942808985710e-03 2.134373784065246582e-02 -1.791581697762012482e-02 1.881620734930038452e-01 2.594237923622131348e-01 -3.438228070735931396e-01 2.780084125697612762e-02 -7.116706669330596924e-02 -1.241953745484352112e-01 -4.586174711585044861e-02 1.742808669805526733e-01 1.158572956919670105e-01 2.824833691120147705e-01 1.611020416021347046e-01 1.440816074609756470e-01 -6.420585326850414276e-03 -2.497993111610412598e-01 -2.770743966102600098e-01 2.455045133829116821e-01 2.507748007774353027e-01
1.691920496523380280e-02 1.082067042589187622e-01 2.903435193002223969e-02 1.906579583883285522e-01 -8.577427268028259277e-02 -1.045629829168319702e-01 3.098034262657165527e-01 5.546146258711814880e-02 6.369185447692871094e-02 -4.433870688080787659e-02 1.629242300987243652e-01 -8.946045488119125366e-02 1.099512577056884766e-01 1.167421936988830566e-01 -1.549820415675640106e-02 6.825836002826690674e-02 2.527402937412261963e-01 -1.948951184749603271e-01 1.948678791522979736e-01 -3.722720742225646973e-01 -2.701098322868347168e-01 -1.737242750823497772e-02 -6.496306508779525757e-02 -1.382054984569549561e-01 4.054357111454010010e-01 2.245504409074783325e-01 1.923194527626037598e-01 -4.185255616903305054e-02 -6.243038456887006760e-03 -9.616213850677013397e-03 8.022943139076232910e-02 3.566061258316040039e-01
1.438982971012592316e-02 -9.218367189168930054e-02 2.822081372141838074e-02 3.813422322273254395e-01 2.011179178953170776e-02 -3.326849080622196198e-03 -1.684044301509857178e-01 2.531685829162597656e-01 -9.995911270380020142e-02 4.374785814434289932e-03 1.127040833234786987e-01 1.743476390838623047e-01 2.302849143743515015e-01 -1.060279831290245056e-02 2.485926449298858643e-01 2.301937490701675415e-01 1.138263195753097534e-01 -1.579745113849639893e-01 -4.167510569095611572e-01 1.848585903644561768e-01 -1.806151717901229858e-01 2.873637527227401733e-02 1.394771933555603027e-01 -1.160023137927055359e-01 2.113777697086334229e-01 1.886714100837707520e-01 -1.388002187013626099e-01 2.354852706193923950e-01 -9.986346215009689331e-02 -1.963046044111251831e-01 8.740469813346862793e-02 -8.886484056711196899e-02
1.134779229760169983e-01 7.395341992378234863e-02 2.780081331729888916e-01 3.612030744552612305e-01 1.366561651229858398e-01 -1.525013446807861328e-01 2.536163330078125000e-01 1.539289206266403198e-02 2.654096186161041260e-01 -1.800205707550048828e-01 1.791250407695770264e-01 1.257380694150924683e-01 -2.303737252950668335e-01 -8.920688182115554810e-03 8.432379364967346191e-02 -4.393291845917701721e-02 1.103308796882629395e-01 -1.701535731554031372e-01 1.630388796329498291e-01 -3.004416078329086304e-02 -1.202332004904747009e-01 7.887478172779083252e-02 1.368082463741302490e-01 1.042277291417121887e-01 9.953240305185317993e-02 3.483223170042037964e-02 -2.241706661880016327e-02 3.742139339447021484e-01 -1.655534356832504272e-01 -1.360758990049362183e-01 2.233648151159286499e-01 2.968642115592956543e-01
5.973732471466064453e-02 -5.963482335209846497e-02 4.639714956283569336e-03 2.292003482580184937e-01 -1.406240314245223999e-01 -1.438194960355758667e-01 -6.350381672382354736e-02 2.073397189378738403e-01 -5.272387340664863586e-02 -1.027402281761169434e-01 -2.195320725440979004e-01 3.327901661396026611e-02 4.899878799915313721e-02 1.159967780113220215e-01 -7.473807036876678467e-02 2.019606344401836395e-02 2.973368763923645020e-01 -2.895523309707641602e-01 2.327870130538940430e-01 1.554967314004898071e-01 3.005174174904823303e-02 -2.650320529937744141e-01 3.528360724449157715e-01 -3.366129845380783081e-02 1.973491311073303223e-01 1.388307958841323853e-01 3.833399619907140732e-03 -6.805348396301269531e-02 -3.679947853088378906e-01 -1.402870416641235352e-01 2.418154478073120117e-01 2.109974771738052368e-01
1.530162990093231201e-01 -3.336677849292755127e-01 -1.009873375296592712e-01 4.827072620391845703e-01 -2.669709548354148865e-02 1.243653818964958191e-01 -9.096740186214447021e-02 -8.496679365634918213e-02 2.463046759366989136e-01 -7.076758425682783127e-03 -9.159051626920700073e-02 1.678744331002235413e-02 -6.455892324447631836e-02 3.892725333571434021e-02 3.789191320538520813e-02 3.422340378165245056e-02 7.140696048736572266e-02 -1.377986371517181396e-01 8.792033791542053223e-02 -1.997025758028030396e-01 9.603469818830490112e-02 -1.089750826358795166e-01 7.052769511938095093e-02 -8.440084755420684814e-02 1.651820093393325806e-01 2.719953656196594238e-01 -1.934116482734680176e-01 -1.170162931084632874e-01 -3.606139123439788818e-01 -1.033013761043548584e-01 2.073664665222167969e-01 2.678056359291076660e-01
1.672997325658798218e-01 2.223533987998962402e-01 1.279751509428024292e-01 3.387302458286285400e-01 1.553644686937332153e-01 1.655551195144653320e-01 3.730417229235172272e-03 2.812691628932952881e-01 2.532520592212677002e-01 -2.672266066074371338e-01 -1.035469844937324524e-01 -4.784360155463218689e-02 1.269573420286178589e-01 -1.362549811601638794e-01 3.039243817329406738e-01 -1.821825206279754639e-01 1.739115566015243530e-01 -5.207683891057968140e-02 -1.995499879121780396e-01 -1.041175201535224915e-01 -1.051269397139549255e-01 2.276858538389205933e-01 -2.476391755044460297e-02 -6.403862684965133667e-02 1.215146183967590332e-01 2.337255179882049561e-01 1.844335347414016724e-01 -1.996729522943496704e-02 1.043956428766250610e-01 -1.023131702095270157e-02 1.798509508371353149e-01 2.315109223127365112e-01
2.160838544368743896e-01 5.956063047051429749e-02 -9.916751086711883545e-02 4.933397769927978516e-01 -2.671240456402301788e-02 1.091456115245819092e-01 1.548683792352676392e-01 -9.975954890251159668e-02 -2.004327476024627686e-01 -1.068581361323595047e-02 -1.206800341606140137e-01 1.230941191315650940e-01 1.809299290180206299e-01 -2.735661864280700684e-01 1.332655400037765503e-01 2.350069954991340637e-02 -6.789585575461387634e-03 -3.564514219760894775e-01 -2.681076824665069580e-01 3.669293597340583801e-02 -4.606725275516510010e-02 -1.485717445611953735e-01 9.905984997749328613e-02 1.853937655687332153e-01 2.536246776580810547e-01 2.693734467029571533e-01 1.653196290135383606e-02 -1.334447264671325684e-01 -5.885415524244308472e-02 -2.356876060366630554e-02 1.600386500358581543e-01 2.790734916925430298e-02
2.120318561792373657e-01 3.026992976665496826e-01 1.233566179871559143e-01 2.215718030929565430e-01 -4.236622527241706848e-02 -5.429024994373321533e-02 -2.047370560467243195e-02 3.145891726016998291e-01 -8.566841483116149902e-02 -2.302519679069519043e-01 -1.255178302526473999e-01 1.274119168519973755e-01 -5.457224696874618530e-02 -1.155764609575271606e-01 1.017195284366607666e-01 5.835798755288124084e-02 1.962843984365463257e-01 -2.217937707901000977e-01 1.798803061246871948e-01 -2.070709131658077240e-02 -1.778207272291183472e-01 -6.917135789990425110e-03 -3.781292214989662170e-02 7.485479116439819336e-03 -1.592573076486587524e-01 2.495468705892562866e-01 2.282500416040420532e-01 -2.047021239995956421e-01 -9.993007779121398926e-02 -2.082798779010772705e-01 -1.184737086296081543e-01 4.121226072311401367e-01
-8.281388133764266968e-02 7.901562005281448364e-02 1.630177944898605347e-01 2.946927249431610107e-01 2.059172540903091431e-01 1.576075106859207153e-01 6.032125093042850494e-04 2.229416370391845703e-01 1.695637032389640808e-02 -6.153621152043342590e-02 3.655234873294830322e-01 1.512903124094009399e-01 9.532789885997772217e-02 -1.846981942653656006e-01 -1.855421513319015503e-01 -3.891047537326812744e-01 8.356365561485290527e-02 -1.636817455291748047e-01 1.779803447425365448e-02 1.305751055479049683e-01 -8.948780596256256104e-03 -2.076969668269157410e-02 -3.111145272850990295e-02 -1.077067404985427856e-01 3.752381801605224609e-01 2.366659939289093018e-01 -3.406876325607299805e-02 3.297721594572067261e-02 -8.255875110626220703e-02 -9.428728371858596802e-02 -1.351948827505111694e-01 2.639453709125518799e-01
3.020350933074951172e-01 1.671758592128753662e-01 1.225692927837371826e-01 4.969094991683959961e-01 -1.389749199151992798e-01 -1.991894394159317017e-01 2.690932899713516235e-02 8.807225525379180908e-02 1.870323270559310913e-01 -1.983138322830200195e-01 8.120097965002059937e-02 -1.612527519464492798e-01 5.547763779759407043e-02 -6.630232930183410645e-02 7.873275876045227051e-02 1.342263445258140564e-02 2.420463413000106812e-01 1.840196549892425537e-01 9.429358877241611481e-03 -2.806708961725234985e-02 -1.145906560122966766e-02 -1.750307232141494751e-01 -3.078569471836090088e-01 -2.677001990377902985e-02 5.478264018893241882e-02 2.563729882240295410e-01 6.780211348086595535e-03 -1.543827801942825317e-01 -2.024196237325668335e-01 -1.673633456230163574e-01 -1.265807002782821655e-01 1.829041689634323120e-01
5.760414525866508484e-02 1.014784276485443115e-01 -2.988046705722808838e-01 3.133706748485565186e-01 1.472944021224975586e-01 2.513967752456665039e-01 -8.935179561376571655e-02 1.777056306600570679e-01 7.717137783765792847e-02 -1.916523128747940063e-01 -2.006022632122039795e-02 2.400395646691322327e-02 2.702846229076385498e-01 1.158849615603685379e-02 -1.953479647636413574e-01 -1.571988761425018311e-01 -5.992236081510782242e-03 -6.605519354343414307e-02 2.489639669656753540e-01 1.286953091621398926e-01 -1.725060641765594482e-01 1.147512570023536682e-01 5.416789650917053223e-02 1.239812150597572327e-01 1.243772134184837341e-01 2.665335834026336670e-01 2.512288391590118408e-01 -2.158517986536026001e-01 -3.463009297847747803e-01 -9.742556512355804443e-02 1.402530223131179810e-01 7.234223186969757080e-02
-2.002329081296920776e-01 -1.292051970958709717e-01 -9.655999392271041870e-02 2.613810896873474121e-01 1.713843345642089844e-01 9.286124259233474731e-02 -4.814606532454490662e-02 4.463869333267211914e-01 -1.373288184404373169e-01 -1.144814863801002502e-01 3.138351738452911377e-01 1.386141479015350342e-01 1.159044653177261353e-01 -5.304802674800157547e-03 4.050088673830032349e-02 -7.407316565513610840e-02 5.071997642517089844e-02 -1.273514032363891602e-01 2.046224288642406464e-02 4.517832100391387939e-01 -1.162758618593215942e-01 -1.985199600458145142e-01 -4.488378390669822693e-02 -3.933456260710954666e-03 -2.693204209208488464e-02 1.229373738169670105e-01 -5.032387748360633850e-02 -5.906056240200996399e-02 -1.244018077850341797e-01 -6.215607002377510071e-02 6.861513108015060425e-02 3.626958131790161133e-01
6.570594757795333862e-02 3.036133572459220886e-02 -2.637402415275573730e-01 4.399909079074859619e-01 -4.404840990900993347e-02 5.784406140446662903e-02 -1.824514865875244141e-01 -4.372180998325347900e-02 4.461769014596939087e-02 1.144433319568634033e-01 -1.505097895860671997e-01 -9.316539764404296875e-02 -1.273920983076095581e-01 3.173975273966789246e-02 3.018958866596221924e-01 -1.745113432407379150e-01 1.711191684007644653e-01 -3.569509983062744141e-01 -3.179804235696792603e-02 -3.669179743155837059e-03 -1.359821707010269165e-01 -1.113411635160446167e-01 4.922625422477722168e-02 4.626063257455825806e-02 2.797179818153381348e-01 3.062020540237426758e-01 1.592887639999389648e-01 1.098390389233827591e-02 -1.978972852230072021e-01 -5.330144241452217102e-02 2.612066566944122314e-01 -7.050539553165435791e-02
8.730071038007736206e-02 1.634510755538940430e-01 -1.382175832986831665e-01 4.726422131061553955e-01 9.631972759962081909e-02 1.477963179349899292e-01 -1.198439449071884155e-01 -8.205468952655792236e-02 7.545220851898193359e-02 2.957779355347156525e-02 -1.869921982288360596e-01 -1.513439118862152100e-01 6.554292887449264526e-02 1.086189504712820053e-02 3.922965526580810547e-01 -1.727489382028579712e-02 -2.522965334355831146e-02 -1.617586463689804077e-01 8.353868499398231506e-03 -1.323804408311843872e-01 3.522394597530364990e-02 -1.330452859401702881e-01 1.824574731290340424e-02 1.148965954780578613e-01 1.676087677478790283e-01 4.022910296916961670e-01 1.196835711598396301e-01 1.128535568714141846e-01 -3.660661876201629639e-01 1.235751435160636902e-01 6.881632655858993530e-02 -5.342461634427309036e-03
9.698623418807983398e-02 1.093549653887748718e-01 -4.094094038009643555e-02 2.922528684139251709e-01 -2.514387369155883789e-01 1.032813489437103271e-01 -2.315471470355987549e-01 -7.458741217851638794e-02 1.616953015327453613e-01 -2.519405484199523926e-01 1.469439268112182617e-01 -2.779970169067382812e-01 -6.591809447854757309e-03 5.787465721368789673e-03 -1.196437105536460876e-01 2.838866598904132843e-02 1.573182344436645508e-01 1.860333383083343506e-01 1.888160556554794312e-01 4.595983773469924927e-02 -4.645095905289053917e-04 -4.601719230413436890e-02 4.864411056041717529e-02 -2.224803417921066284e-01 7.161948364228010178e-03 2.800706624984741211e-01 1.464983820915222168e-01 -4.330813884735107422e-02 -2.445770651102066040e-01 -1.990009993314743042e-01 1.615882962942123413e-01 4.199149012565612793e-01
4.800950363278388977e-02 2.543690204620361328e-01 -1.380899250507354736e-01 1.892904341220855713e-01 -7.193994522094726562e-02 -3.780938684940338135e-02 -8.681103587150573730e-02 3.280675411224365234e-01 -6.007495149970054626e-02 -3.796122670173645020e-01 -1.629230827093124390e-01 -3.219167143106460571e-02 7.433233782649040222e-03 -1.289090663194656372e-01 1.166925393044948578e-02 -1.124069094657897949e-01 1.434345245361328125e-01 -2.611197531223297119e-01 2.324513196945190430e-01 -2.147046029567718506e-01 -2.767430543899536133e-01 -1.864721924066543579e-01 1.185172498226165771e-01 4.336495324969291687e-02 -1.344024203717708588e-02 2.218409329652786255e-01 -1.562810502946376801e-02 9.966794401407241821e-03 -3.146633505821228027e-01 -1.771861314773559570e-01 -4.574769735336303711e-02 2.305881381034851074e-01
-1.563671082258224487e-01 -9.644100069999694824e-02 3.137546479701995850e-01 3.773198425769805908e-01 -1.555633246898651123e-01 4.537297785282135010e-02 1.941260695457458496e-01 -8.279602043330669403e-03 2.067492008209228516e-01 7.408577948808670044e-02 2.506426572799682617e-01 1.850801706314086914e-01 -4.462089762091636658e-02 -1.996006071567535400e-02 2.571572959423065186e-01 -4.059695452451705933e-02 3.349287211894989014e-01 1.718047708272933960e-01 -1.110417172312736511e-01 -6.940022110939025879e-02 -2.278141677379608154e-01 -2.147661149501800537e-02 5.223447456955909729e-02 -2.175185382366180420e-01 -7.342389225959777832e-02 7.788477838039398193e-02 7.966938614845275879e-02 1.548113971948623657e-01 -1.440019905567169189e-01 -3.786730766296386719e-02 2.233981937170028687e-01 2.661842107772827148e-01
-2.099315226078033447e-01 3.754499554634094238e-01 4.738890007138252258e-02 2.390425354242324829e-01 -1.797894984483718872e-01 -4.893374443054199219e-02 5.993849784135818481e-02 1.748130768537521362e-01 2.742339074611663818e-01 -6.075870618224143982e-02 1.138344686478376389e-02 1.597142815589904785e-01 2.528192996978759766e-01 -5.086709931492805481e-02 1.902056932449340820e-01 -1.129009202122688293e-01 3.143346682190895081e-02 -2.876072525978088379e-01 -4.976544156670570374e-02 2.256693243980407715e-01 -1.470724940299987793e-01 -7.552142441272735596e-02 6.192539632320404053e-02 -2.544091641902923584e-01 3.799632787704467773e-01 1.751813106238842010e-02 -1.235183775424957275e-01 -5.517227575182914734e-02 -1.161466240882873535e-01 -2.112261056900024414e-01 1.085782498121261597e-01 -2.943944372236728668e-02
1.568973660469055176e-01 -1.508156806230545044e-01 1.434735655784606934e-01 1.276670992374420166e-01 -2.070265859365463257e-01 -1.006133016198873520e-02 1.567579060792922974e-01 1.189725175499916077e-01 -7.125948369503021240e-02 -4.063283279538154602e-02 -1.695759892463684082e-01 4.298201296478509903e-03 1.315025538206100464e-01 -6.771765649318695068e-02 2.073205858469009399e-01 2.658472955226898193e-01 1.433681789785623550e-02 -5.018942356109619141e-01 -8.543276041746139526e-02 4.141457006335258484e-02 -2.156017869710922241e-01 5.572624038904905319e-03 -6.119553372263908386e-02 -1.254838798195123672e-02 2.264016270637512207e-01 3.472696840763092041e-01 3.479416370391845703e-01 -1.415301412343978882e-01 1.192782223224639893e-01 -3.568243980407714844e-02 3.734992444515228271e-02 1.471344530582427979e-01
5.843251571059226990e-02 1.627387404441833496e-01 -1.448182761669158936e-01 4.099716842174530029e-01 -2.865422666072845459e-01 -5.140527151525020599e-03 6.047361716628074646e-02 2.681675255298614502e-01 -1.129157543182373047e-01 1.555532366037368774e-01 -6.463643163442611694e-02 1.216465011239051819e-01 3.843670189380645752e-01 -2.748272418975830078e-01 2.117795944213867188e-01 1.983795613050460815e-01 3.805307671427726746e-03 -5.702022835612297058e-02 -1.642866432666778564e-01 1.667500436305999756e-01 1.083982586860656738e-01 -3.561527654528617859e-02 6.972932815551757812e-02 -1.512679178267717361e-02 1.790237128734588623e-01 8.301720023155212402e-02 1.021797652356326580e-03 -2.107107266783714294e-02 8.720837533473968506e-02 -2.613428831100463867e-01 2.585990130901336670e-01 -4.021183401346206665e-02
3.183748573064804077e-02 -1.337041854858398438e-01 8.673340827226638794e-02 5.145776271820068359e-01 -1.562730371952056885e-01 9.182500839233398438e-02 1.319475099444389343e-02 7.469078153371810913e-02 1.431184113025665283e-01 -1.639424562454223633e-01 1.815383695065975189e-02 9.947269223630428314e-03 -3.655761480331420898e-02 2.482575327157974243e-01 1.823853999376296997e-01 2.827685177326202393e-01 6.101995334029197693e-02 9.419812262058258057e-02 -2.062376961112022400e-02 1.732874661684036255e-01 5.957384034991264343e-02 -4.157233238220214844e-02 8.503891527652740479e-03 -2.687840759754180908e-01 9.256481379270553589e-02 -1.011919081211090088e-01 1.789351403713226318e-01 1.503569185733795166e-01 -2.957834303379058838e-01 2.033797791227698326e-04 3.147207498550415039e-01 2.561179697513580322e-01
-6.821881979703903198e-02 1.140140071511268616e-01 2.116598337888717651e-01 3.381269872188568115e-01 3.000641763210296631e-01 -1.313607543706893921e-01 8.583269268274307251e-02 -7.195990532636642456e-02 6.669173389673233032e-02 -1.485526561737060547e-01 1.188023462891578674e-01 -2.406792193651199341e-01 2.866325974464416504e-01 1.159402206540107727e-01 2.143008857965469360e-01 4.898172616958618164e-02 3.257174789905548096e-01 -4.185569286346435547e-02 5.525340326130390167e-03 -1.550878882408142090e-01 -2.162475734949111938e-01 -8.128734678030014038e-02 2.154019428417086601e-03 -3.817149670794606209e-03 1.006501168012619019e-01 1.552169173955917358e-01 2.399094402790069580e-01 6.349606066942214966e-02 3.816138207912445068e-02 -2.689127624034881592e-01 1.190055236220359802e-01 3.030456006526947021e-01
2.257525026798248291e-01 -2.913335859775543213e-01 1.944774948060512543e-02 2.888284325599670410e-01 -3.746835049241781235e-03 1.292451750487089157e-02 -1.575971543788909912e-01 4.574263393878936768e-01 -1.697915643453598022e-01 3.776907222345471382e-03 6.891780346632003784e-02 -1.497582048177719116e-01 8.458288758993148804e-02 -1.951355934143066406e-01 4.507561028003692627e-02 1.440856158733367920e-01 2.094843387603759766e-01 -6.860347092151641846e-02 -2.115463167428970337e-01 2.157494723796844482e-01 3.177980333566665649e-02 -1.071397140622138977e-01 -4.448913037776947021e-03 -9.642525576055049896e-03 1.573251783847808838e-01 3.053971230983734131e-01 -1.886018812656402588e-01 -2.042021006345748901e-01 -1.902822256088256836e-01 -1.219144910573959351e-01 -4.584277421236038208e-02 1.452828943729400635e-01
6.676091253757476807e-02 -1.679410636425018311e-01 1.434264034032821655e-01 1.570908576250076294e-01 -1.657793372869491577e-01 1.640117615461349487e-01 8.552700281143188477e-02 1.672486364841461182e-01 2.134767025709152222e-01 -1.662366688251495361e-01 -2.857892513275146484e-01 6.335053592920303345e-02 8.951381593942642212e-02 -1.049417853355407715e-01 -1.285698078572750092e-02 2.143064290285110474e-01 1.641749292612075806e-01 -1.690019667148590088e-01 -5.845125764608383179e-02 7.245045155286788940e-02 1.350484695285558701e-02 -2.329419106245040894e-01 4.094477891921997070e-01 -5.055059120059013367e-02 2.030749469995498657e-01 4.561228305101394653e-02 2.222361043095588684e-02 4.584035649895668030e-02 -1.508378237485885620e-01 -9.041815996170043945e-02 1.444458309561014175e-02 4.924709796905517578e-01
6.573703605681657791e-03 -1.949589103460311890e-01 -1.095042824745178223e-01 5.679035186767578125e-01 1.474240422248840332e-01 5.209621414542198181e-02 -6.162453442811965942e-02 1.584103256464004517e-01 -1.574363559484481812e-01 9.164907038211822510e-02 -1.090335324406623840e-01 5.075364559888839722e-02 4.895482212305068970e-02 -2.950149774551391602e-02 1.131509244441986084e-02 4.472062364220619202e-02 -8.784002065658569336e-02 -1.973404437303543091e-01 -3.227263316512107849e-02 3.840378522872924805e-01 -2.269100844860076904e-01 -1.789886355400085449e-01 -1.430377215147018433e-01 -1.126719340682029724e-01 -9.903430193662643433e-02 2.598951160907745361e-01 5.811723694205284119e-02 1.793171018362045288e-01 -1.982115507125854492e-01 -1.148640811443328857e-01 1.091843843460083008e-01 1.786179244518280029e-01
3.321333825588226318e-01 1.447528004646301270e-01 -1.884230971336364746e-02 3.928248882293701172e-01 -1.191446259617805481e-01 2.672536671161651611e-01 2.050521522760391235e-01 -1.197167560458183289e-01 1.135454997420310974e-01 -8.546987920999526978e-02 1.342404782772064209e-01 2.738921903073787689e-02 1.799089014530181885e-01 -2.382159829139709473e-01 -1.285347715020179749e-02 1.766063421964645386e-01 1.155508309602737427e-01 -2.066966593265533447e-01 6.139805912971496582e-02 1.725121140480041504e-01 -2.140164077281951904e-01 1.452718228101730347e-01 1.769488006830215454e-01 -1.438016816973686218e-02 3.701807558536529541e-01 2.433207631111145020e-02 -4.951748251914978027e-02 7.986595481634140015e-02 1.599532067775726318e-01 -1.809443682432174683e-01 8.421397209167480469e-02 -1.128150299191474915e-01
-1.352612208575010300e-02 9.650475531816482544e-02 1.013112962245941162e-01 2.884224951267242432e-01 -2.084178179502487183e-01 1.439926028251647949e-01 8.723357692360877991e-03 4.474498331546783447e-02 2.276216596364974976e-01 -1.384780108928680420e-01 -9.441909939050674438e-02 -1.961476355791091919e-02 -2.117439508438110352e-01 -5.263018235564231873e-02 5.840505287051200867e-02 2.755422294139862061e-01 -2.621980011463165283e-02 -2.296282500028610229e-01 2.242059856653213501e-01 -7.886470854282379150e-02 -5.600742064416408539e-03 -5.633641406893730164e-02 2.056657671928405762e-01 -1.172310337424278259e-01 2.241329848766326904e-01 2.593253552913665771e-01 7.382682710886001587e-02 3.901157379150390625e-01 -3.451769649982452393e-01 -2.251552790403366089e-01 5.576036125421524048e-02 7.966309040784835815e-02
3.783909231424331665e-02 4.957655444741249084e-02 -4.995462018996477127e-03 2.723584175109863281e-01 -1.578700989484786987e-01 -3.067576140165328979e-02 -4.639471694827079773e-02 1.672805100679397583e-01 -8.169699460268020630e-02 -2.281067222356796265e-01 -3.276078402996063232e-01 -1.078091040253639221e-01 1.206951364874839783e-01 7.156203687191009521e-02 8.334762416779994965e-03 2.523939125239849091e-02 2.864198088645935059e-01 -2.814581990242004395e-01 1.349384635686874390e-01 4.494893923401832581e-02 3.272591903805732727e-02 -1.984386295080184937e-01 2.496685683727264404e-01 8.058439940214157104e-02 3.688171133399009705e-02 2.568762004375457764e-01 9.211821109056472778e-02 -5.108184739947319031e-02 -4.720996320247650146e-01 -1.090231612324714661e-01 6.446293741464614868e-02 2.444057613611221313e-01
-2.098714411258697510e-01 1.756857521831989288e-02 -2.556082792580127716e-02 3.491569757461547852e-01 1.389663815498352051e-01 7.407315075397491455e-02 -8.767451345920562744e-02 3.167564049363136292e-02 2.089173048734664917e-01 -1.338200569152832031e-01 -6.835902575403451920e-03 -5.039222911000251770e-02 1.107573788613080978e-02 8.513733744621276855e-02 -7.987340912222862244e-03 3.679308295249938965e-01 1.606963872909545898e-01 -2.346632033586502075e-01 1.568512767553329468e-01 1.458452045917510986e-01 -1.631687283515930176e-01 -1.675112247467041016e-01 1.810451894998550415e-01 -6.681167334318161011e-02 3.473373353481292725e-01 3.659379482269287109e-02 1.189215704798698425e-01 2.263231426477432251e-01 -3.886355757713317871e-01 -1.321695595979690552e-01 -2.098817937076091766e-02 1.328988522291183472e-01
3.538600727915763855e-02 -3.739206120371818542e-02 6.822028011083602905e-02 3.640908300876617432e-01 4.955780133605003357e-02 1.426048576831817627e-01 -4.231841862201690674e-02 8.183059096336364746e-02 1.169732362031936646e-01 -4.949723929166793823e-02 -8.229562640190124512e-02 -1.367098987102508545e-01 1.699653565883636475e-01 -1.442737430334091187e-01 -2.277678400278091431e-01 2.824708223342895508e-01 5.504315719008445740e-02 -1.809864491224288940e-01 2.063407897949218750e-01 -5.488832294940948486e-02 1.480499655008316040e-02 8.739142864942550659e-02 -1.441577523946762085e-01 2.547016441822052002e-01 3.311348855495452881e-01 1.188034638762474060e-01 3.157775998115539551e-01 5.340476706624031067e-02 -3.093318045139312744e-01 -2.095765173435211182e-01 1.736798584461212158e-01 1.868076771497726440e-01
1.925549358129501343e-01 1.441955715417861938e-01 2.211098074913024902e-01 3.707401454448699951e-01 -3.229993209242820740e-02 -1.859419643878936768e-01 1.416459381580352783e-01 2.254763841629028320e-01 1.821086704730987549e-01 -1.747739166021347046e-01 2.397987395524978638e-01 -4.184653237462043762e-02 4.789744969457387924e-03 -1.186252757906913757e-02 1.023127287626266479e-01 -8.919632434844970703e-02 2.467399984598159790e-01 -4.870705306529998779e-02 7.163206487894058228e-02 1.365080922842025757e-01 -2.484484612941741943e-01 8.252818137407302856e-02 -9.869807958602905273e-02 -5.240026861429214478e-02 1.281066536903381348e-01 2.463850677013397217e-01 7.241009175777435303e-02 -1.851280331611633301e-01 -2.997722104191780090e-02 4.561570882797241211e-01 2.203111723065376282e-02 1.165371611714363098e-01
-7.433197647333145142e-02 -1.270291954278945923e-01 7.192890346050262451e-02 1.826906204223632812e-01 1.907947100698947906e-02 4.725620523095130920e-02 -4.357136413455009460e-02 1.155838817358016968e-01 2.154781073331832886e-01 6.014365702867507935e-02 1.595751047134399414e-01 6.682993471622467041e-02 2.491868138313293457e-01 -1.575309187173843384e-01 2.987784147262573242e-01 1.085435077548027039e-01 2.032207697629928589e-01 -4.413711428642272949e-01 -4.474064335227012634e-03 9.540118277072906494e-02 -6.614454835653305054e-02 5.776178836822509766e-02 -2.407793253660202026e-01 -1.219782307744026184e-01 1.717907786369323730e-01 2.348470091819763184e-01 3.353622555732727051e-01 4.674669355154037476e-02 2.017817944288253784e-01 -1.005642339587211609e-01 9.546639770269393921e-02 2.625642418861389160e-01
-1.794303506612777710e-01 2.142276465892791748e-01 1.409141719341278076e-01 2.324040979146957397e-01 -1.549419611692428589e-01 -8.861459046602249146e-02 9.455841779708862305e-02 7.896942645311355591e-02 3.644020259380340576e-01 -5.323773249983787537e-02 5.423739552497863770e-03 1.998836547136306763e-01 3.310849666595458984e-01 -1.678319424390792847e-01 2.360735833644866943e-01 3.609190136194229126e-02 1.417283862829208374e-01 -2.095841318368911743e-01 -1.261995285749435425e-01 1.351370662450790405e-01 -8.305608481168746948e-02 -1.099137216806411743e-01 5.835061147809028625e-02 -3.219789862632751465e-01 3.477327823638916016e-01 1.026359573006629944e-01 5.407589673995971680e-02 -1.232216358184814453e-01 -1.754781603813171387e-01 -6.562004238367080688e-02 1.077726930379867554e-01 -1.002629473805427551e-01
-8.870372921228408813e-02 -7.810989767313003540e-02 6.586568057537078857e-02 4.516102671623229980e-01 -1.693376749753952026e-01 2.036795318126678467e-01 -1.287411246448755264e-02 3.109866082668304443e-01 1.389333158731460571e-01 -2.163499891757965088e-01 -8.645169436931610107e-02 -4.408165812492370605e-02 -3.429912403225898743e-02 2.213062345981597900e-01 7.721485942602157593e-02 4.135088622570037842e-01 1.551072299480438232e-01 1.187174469232559204e-01 -3.681728243827819824e-02 5.676227062940597534e-02 3.151123970746994019e-02 -4.722771793603897095e-02 -1.009904593229293823e-01 -3.029702305793762207e-01 -1.456359308212995529e-02 3.046070411801338196e-02 1.341027468442916870e-01 9.682952612638473511e-02 -2.658550441265106201e-01 1.078919246792793274e-01 2.010372579097747803e-01 9.429661184549331665e-02
2.175097018480300903e-01 -3.620680421590805054e-02 -1.072024181485176086e-02 2.084082365036010742e-01 1.379253119230270386e-01 -9.186514467000961304e-02 -1.105376258492469788e-01 5.829561036080121994e-03 1.696673482656478882e-01 -1.718907505273818970e-01 -1.458816975355148315e-01 2.564957141876220703e-01 -1.075782179832458496e-01 -1.850671917200088501e-01 2.648476883769035339e-02 -1.070959344506263733e-01 2.839255034923553467e-01 -3.019950687885284424e-01 3.716388642787933350e-01 8.329746127128601074e-02 -3.036802113056182861e-01 -2.000565826892852783e-01 -1.673510670661926270e-01 -2.066504657268524170e-01 3.302660211920738220e-02 1.666485071182250977e-01 1.533363908529281616e-01 4.039559885859489441e-02 3.553842753171920776e-02 -1.015692856162786484e-02 1.928606480360031128e-01 2.287446111440658569e-01
2.692237310111522675e-02 -5.766020342707633972e-02 3.128147423267364502e-01 3.110310137271881104e-01 2.642818093299865723e-01 1.987992227077484131e-01 -9.458170831203460693e-02 2.315458804368972778e-01 -8.426842838525772095e-02 -1.059015765786170959e-01 9.978917986154556274e-02 8.515466749668121338e-02 -2.712338604032993317e-02 -2.942062318325042725e-01 2.048425972461700439e-01 -1.082014814019203186e-01 4.614065587520599365e-02 3.338164463639259338e-02 2.025230228900909424e-01 7.643041759729385376e-02 -1.627287268638610840e-01 8.317416906356811523e-02 3.668126463890075684e-02 -2.255474030971527100e-01 6.249182298779487610e-02 2.274371236562728882e-01 -1.396182030439376831e-01 -1.425454169511795044e-01 -4.377570152282714844e-01 -4.363060742616653442e-02 1.346316635608673096e-01 -1.006151959300041199e-01
-6.891946494579315186e-02 1.758980900049209595e-01 -2.577373199164867401e-02 2.677118480205535889e-01 -1.234903410077095032e-01 8.317776024341583252e-02 -3.364428579807281494e-01 1.258548051118850708e-01 1.822636723518371582e-01 -2.742673456668853760e-01 -1.685643047094345093e-01 -1.288595795631408691e-01 8.589565008878707886e-02 -1.510380208492279053e-01 -2.988660037517547607e-01 -7.046446204185485840e-02 3.450446948409080505e-02 -6.475943326950073242e-02 -2.327227592468261719e-01 -2.091096788644790649e-01 -1.261527687311172485e-01 3.225577622652053833e-02 -1.570232510566711426e-01 -1.044468879699707031e-01 2.314208298921585083e-01 9.642445296049118042e-02 1.360954046249389648e-01 9.362580254673957825e-03 -4.334851801395416260e-01 4.410228133201599121e-02 9.754940867424011230e-02 1.619007289409637451e-01
1.128559783101081848e-01 1.821790263056755066e-02 -1.503622382879257202e-01 4.385660588741302490e-01 -1.703563034534454346e-01 -1.031859964132308960e-01 -1.777017712593078613e-01 -1.410605311393737793e-01 -2.133857756853103638e-01 6.550976634025573730e-02 5.014453455805778503e-02 1.071233674883842468e-01 1.422066092491149902e-01 -3.128546476364135742e-01 1.014967784285545349e-01 4.383843392133712769e-02 2.095144987106323242e-01 -3.089150786399841309e-01 -7.279950380325317383e-02 9.536641091108322144e-02 9.323286265134811401e-02 6.693368405103683472e-02 1.791204512119293213e-01 8.901958353817462921e-03 -5.045332014560699463e-02 2.070863842964172363e-01 4.291665181517601013e-02 2.005877494812011719e-01 -1.440567225217819214e-01 4.080770164728164673e-02 3.146574497222900391e-01 2.805514335632324219e-01
-8.005750179290771484e-02 2.354540079832077026e-01 1.914730668067932129e-01 3.272997140884399414e-01 1.780230402946472168e-01 -9.558542631566524506e-03 9.546379745006561279e-02 2.142318636178970337e-01 -1.126406863331794739e-01 -3.695272281765937805e-02 2.574612200260162354e-01 3.270695209503173828e-01 1.368248313665390015e-01 -9.121476113796234131e-02 -3.288377448916435242e-02 -3.474514484405517578e-01 1.981191337108612061e-01 -1.850958913564682007e-01 1.184435039758682251e-01 3.376908227801322937e-02 -7.910598069429397583e-02 -9.877756237983703613e-02 -2.597671560943126678e-02 -2.229354381561279297e-01 2.726373076438903809e-01 1.965221315622329712e-01 4.765366017818450928e-02 4.937560111284255981e-02 3.422281518578529358e-02 -4.602771624922752380e-02 -4.440772533416748047e-02 3.056476712226867676e-01
6.250986456871032715e-02 -3.265422582626342773e-02 1.340874284505844116e-01 3.545618653297424316e-01 1.575393602252006531e-02 -7.204985618591308594e-02 -1.416075378656387329e-01 4.699889943003654480e-02 -1.102784201502799988e-01 1.057119145989418030e-01 -1.391958147287368774e-01 -3.901642933487892151e-02 7.199335098266601562e-02 -1.288173720240592957e-02 -1.965207159519195557e-01 2.044679522514343262e-01 7.404009997844696045e-02 4.064346849918365479e-02 1.463326662778854370e-01 2.462226450443267822e-01 2.421226352453231812e-03 3.083319030702114105e-02 9.919032454490661621e-02 -1.896617002785205841e-02 2.237922847270965576e-01 3.910145908594131470e-02 2.273015230894088745e-01 2.207403630018234253e-01 -3.222162127494812012e-01 -3.293497264385223389e-01 1.111001670360565186e-01 4.654581844806671143e-01
7.859681546688079834e-02 1.606799513101577759e-01 -7.466920465230941772e-02 3.356497287750244141e-01 1.005706726573407650e-03 -1.499782651662826538e-01 2.977565862238407135e-03 1.532230973243713379e-01 4.381037503480911255e-02 -9.003533422946929932e-02 -3.308559954166412354e-02 -1.642506569623947144e-01 3.350752592086791992e-01 7.130406051874160767e-02 -2.861059904098510742e-01 2.688100934028625488e-01 8.588863909244537354e-02 -9.342541545629501343e-02 1.037899628281593323e-01 -1.889557689428329468e-01 -2.371663749217987061e-01 -2.091524899005889893e-01 -1.193837895989418030e-01 -1.590329259634017944e-01 2.177889794111251831e-01 1.311982423067092896e-01 5.000493302941322327e-02 6.682661175727844238e-02 -2.902369797229766846e-01 1.399147212505340576e-01 2.759243845939636230e-01 2.013355344533920288e-01
5.696315690875053406e-02 -1.379947066307067871e-01 2.445569634437561035e-02 2.735218107700347900e-01 6.930311769247055054e-02 -1.282976660877466202e-02 -9.759724140167236328e-02 1.087165400385856628e-01 2.154310643672943115e-01 -1.699836254119873047e-01 5.349943879991769791e-03 3.107167966663837433e-02 1.336160451173782349e-01 -1.261020824313163757e-02 4.493691921234130859e-01 1.599718183279037476e-01 -9.884969145059585571e-02 -3.526242077350616455e-01 -2.854536287486553192e-02 8.058513700962066650e-02 -1.274457126855850220e-01 3.298978507518768311e-02 -2.552014887332916260e-01 1.332266628742218018e-01 2.609181106090545654e-01 7.294651865959167480e-02 1.364913433790206909e-01 -1.203097403049468994e-01 4.153984412550926208e-02 -2.118088006973266602e-01 1.438077688217163086e-01 3.724897503852844238e-01
-8.041135966777801514e-02 -9.531170874834060669e-02 -5.326292943209409714e-03 2.815614342689514160e-01 -1.909378767013549805e-01 -8.507581055164337158e-02 6.216200813651084900e-02 7.476638257503509521e-02 -3.473235294222831726e-02 -1.763643622398376465e-01 2.774096727371215820e-01 -1.767371892929077148e-01 4.174223244190216064e-01 2.281028404831886292e-02 -7.687137275934219360e-02 -1.642799675464630127e-01 1.648243218660354614e-01 -4.433914721012115479e-01 3.213168382644653320e-01 7.376629114151000977e-02 -1.765533722937107086e-02 -1.014201492071151733e-01 1.638159900903701782e-01 -1.364239603281021118e-01 1.141065657138824463e-01 1.179880201816558838e-01 3.459173068404197693e-02 1.588679105043411255e-01 -2.106173634529113770e-01 -6.038418412208557129e-02 -1.060923188924789429e-01 -5.196769163012504578e-02
-3.690617624670267105e-03 -3.794438391923904419e-02 -5.752594769001007080e-02 3.184909224510192871e-01 6.918482482433319092e-02 -1.195778474211692810e-01 8.062710985541343689e-03 -3.764107450842857361e-02 1.040067821741104126e-01 -1.487828791141510010e-01 -1.296262741088867188e-01 8.247647434473037720e-02 2.553960084915161133e-01 -2.174407988786697388e-01 3.216665089130401611e-01 1.134488545358181000e-02 6.296642869710922241e-02 -4.133702516555786133e-01 -1.685449630022048950e-01 1.013414114713668823e-01 -5.245341733098030090e-02 8.648578822612762451e-02 -2.580111324787139893e-01 1.780911348760128021e-02 2.249865233898162842e-01 2.631594836711883545e-01 2.932793498039245605e-01 -1.378272101283073425e-02 1.168636009097099304e-01 -1.280246675014495850e-01 1.308249831199645996e-01 2.381102591753005981e-01
5.206762254238128662e-02 5.969120934605598450e-02 2.407155632972717285e-01 5.441979169845581055e-01 5.043287947773933411e-02 -1.967041939496994019e-01 4.165140539407730103e-02 2.061656117439270020e-01 -9.871587902307510376e-02 -2.687546610832214355e-01 7.767504453659057617e-02 -1.970375031232833862e-01 6.590735167264938354e-03 3.562461584806442261e-02 -1.419457942247390747e-01 4.248355329036712646e-02 3.120574057102203369e-01 5.136850848793983459e-02 7.465412467718124390e-02 3.274011611938476562e-02 1.647642254829406738e-01 -9.541720896959304810e-02 -1.947651505470275879e-01 -1.264716386795043945e-01 6.978481262922286987e-02 2.051938921213150024e-01 -1.177323386073112488e-01 -1.465162336826324463e-01 -2.962162494659423828e-01 -1.837708652019500732e-01 -5.529221519827842712e-02 1.841150037944316864e-02
-2.664827927947044373e-02 2.741704881191253662e-01 1.365919504314661026e-02 1.922586113214492798e-01 2.278212830424308777e-02 1.661070063710212708e-02 -1.522623747587203979e-01 1.356667727231979370e-01 1.392009407281875610e-01 1.086822822690010071e-01 -1.298350691795349121e-01 2.024903806159272790e-04 2.108083963394165039e-01 1.123841851949691772e-01 2.879232168197631836e-01 4.260333254933357239e-03 2.256609313189983368e-02 -2.940383851528167725e-01 1.163673847913742065e-01 1.228842325508594513e-02 -1.728927791118621826e-01 2.771036028861999512e-01 3.599663823843002319e-02 3.317008493468165398e-03 3.317512869834899902e-01 3.174079954624176025e-01 8.716743439435958862e-02 2.165243625640869141e-01 1.672369614243507385e-02 -2.376523315906524658e-01 2.593278698623180389e-02 3.538195788860321045e-01
6.109831482172012329e-02 4.356108140200376511e-03 6.371183693408966064e-02 3.810631036758422852e-01 -6.836962699890136719e-02 -2.791919708251953125e-01 1.347222924232482910e-01 9.595046937465667725e-02 1.069260463118553162e-01 -1.064074877649545670e-02 -1.786464899778366089e-01 -3.917461261153221130e-02 -3.863394260406494141e-02 -5.337642878293991089e-02 8.432144671678543091e-02 -9.516790509223937988e-02 7.829182595014572144e-02 -1.047002226114273071e-01 6.451062858104705811e-02 4.149035736918449402e-02 -1.282455027103424072e-01 -3.702140748500823975e-01 3.668576776981353760e-01 1.496993452310562134e-01 1.709479242563247681e-01 1.684878617525100708e-01 3.353562355041503906e-01 1.959023475646972656e-01 -2.844075560569763184e-01 -1.153823286294937134e-01 -4.579532518982887268e-02 1.824030727148056030e-01
-1.942693442106246948e-01 1.153962220996618271e-02 -2.339501678943634033e-01 4.480552673339843750e-01 -6.599115580320358276e-02 1.817698031663894653e-02 3.062678501009941101e-02 1.123053953051567078e-01 -2.678696066141128540e-02 -1.862625479698181152e-01 -4.080638289451599121e-02 -1.547791808843612671e-01 2.682115435600280762e-01 9.449021518230438232e-02 1.763498783111572266e-01 -2.343934774398803711e-01 2.283966243267059326e-01 -2.480370253324508667e-01 1.331663727760314941e-01 -1.129274964332580566e-01 -2.755139470100402832e-01 -9.386524558067321777e-02 4.520453512668609619e-02 1.339356005191802979e-01 1.610726714134216309e-01 1.467544212937355042e-02 1.483749300241470337e-01 1.547324955463409424e-01 -2.764343619346618652e-01 -1.365775316953659058e-01 4.976422712206840515e-02 2.047654390335083008e-01
1.065831482410430908e-01 3.008206561207771301e-02 1.745710223913192749e-01 3.966620266437530518e-01 -1.621452122926712036e-01 -5.426580831408500671e-02 3.175417780876159668e-01 1.204740107059478760e-01 1.889258176088333130e-01 -3.533754497766494751e-02 1.477991044521331787e-01 -3.523338213562965393e-02 2.667926251888275146e-01 -9.561041742563247681e-02 2.039832174777984619e-01 2.513580918312072754e-01 1.285850554704666138e-01 2.000941485166549683e-01 -1.001089438796043396e-01 -1.407979242503643036e-02 1.308979243040084839e-01 7.022823393344879150e-02 -5.038896948099136353e-02 5.085313692688941956e-02 1.403013151139020920e-02 4.605864733457565308e-02 1.855633258819580078e-01 1.870158500969409943e-02 -1.235157400369644165e-01 -1.514845639467239380e-01 2.832123637199401855e-01 4.008758068084716797e-01
1.967579685151576996e-02 -1.406648545525968075e-03 7.925635576248168945e-02 2.328381985425949097e-01 -2.690115869045257568e-01 3.036072850227355957e-02 4.451996833086013794e-02 2.844858542084693909e-02 6.553334742784500122e-02 -9.402328729629516602e-02 -5.755390971899032593e-02 8.228024840354919434e-02 -8.976694941520690918e-02 -1.941480301320552826e-02 1.190096810460090637e-01 2.038422971963882446e-01 2.518309056758880615e-01 -5.599442869424819946e-02 1.837852746248245239e-01 9.684603661298751831e-02 3.430911898612976074e-02 -4.124992787837982178e-01 4.314104840159416199e-02 -1.679559051990509033e-02 3.817883729934692383e-01 -3.973620757460594177e-02 2.704541087150573730e-01 4.810342937707901001e-02 -2.957509458065032959e-01 -2.564856112003326416e-01 2.126501053571701050e-01 2.668471038341522217e-01
4.598400741815567017e-02 2.787494659423828125e-01 2.384297549724578857e-01 2.134770303964614868e-01 -1.369132697582244873e-01 -8.395656198263168335e-02 1.858892738819122314e-01 -1.515296548604965210e-01 1.535866260528564453e-01 -1.065171808004379272e-01 3.061684370040893555e-01 2.261351794004440308e-01 1.569859236478805542e-01 -1.423923969268798828e-01 3.484031558036804199e-01 -5.770114436745643616e-02 2.005513757467269897e-01 -1.875667572021484375e-01 1.641774773597717285e-01 1.227016448974609375e-01 -1.617753952741622925e-01 8.375857770442962646e-02 6.858780980110168457e-02 -1.952120810747146606e-01 1.741771847009658813e-01 1.131877452135086060e-01 -8.251962065696716309e-02 -8.038616180419921875e-02 -2.394032478332519531e-01 -2.346996515989303589e-01 -4.105549678206443787e-02 1.452339887619018555e-01
-2.475686073303222656e-01 -1.078684553503990173e-01 -8.823655545711517334e-02 2.418119460344314575e-01 -7.003436982631683350e-02 -1.696145087480545044e-01 8.957470953464508057e-02 8.871143311262130737e-02 -3.796528652310371399e-02 2.518170699477195740e-02 6.720706820487976074e-02 1.977684050798416138e-01 1.615551263093948364e-01 -4.913136959075927734e-01 -7.549665868282318115e-02 1.598428189754486084e-01 2.880038022994995117e-01 -1.808755248785018921e-01 5.168852210044860840e-02 1.163903847336769104e-01 -3.169872164726257324e-01 1.427074372768402100e-01 8.761110901832580566e-02 1.486575156450271606e-01 8.665490150451660156e-02 2.252229750156402588e-01 -3.347227722406387329e-02 1.469906866550445557e-01 -2.326489537954330444e-01 1.693078279495239258e-01 1.046099066734313965e-01 9.802211076021194458e-02
2.227357774972915649e-01 5.923771113157272339e-02 -1.553461104631423950e-01 4.076857864856719971e-01 7.763826847076416016e-02 -1.303914934396743774e-01 -1.104679629206657410e-01 1.334769427776336670e-01 2.275294363498687744e-01 -4.141339287161827087e-02 6.065335497260093689e-02 -2.812250256538391113e-01 2.599861919879913330e-01 -1.061875447630882263e-01 -2.736462056636810303e-01 1.741815209388732910e-01 6.597376614809036255e-02 8.370997011661529541e-02 2.955064773559570312e-01 -7.726088166236877441e-02 -8.237849920988082886e-02 -1.038254275918006897e-01 1.169358491897583008e-01 -8.705147355794906616e-02 2.015408724546432495e-01 1.471196562051773071e-01 6.104655563831329346e-02 1.450254917144775391e-01 -2.247440814971923828e-01 -4.891647771000862122e-02 2.619380652904510498e-01 1.764710247516632080e-01
-4.363653808832168579e-02 4.678170755505561829e-02 3.551116213202476501e-02 3.551791906356811523e-01 1.496399939060211182e-01 1.375868171453475952e-01 1.003937702625989914e-02 3.917393386363983154e-01 3.929308056831359863e-02 2.060496211051940918e-01 9.441625326871871948e-02 1.229416877031326294e-01 2.873950600624084473e-01 -1.201842874288558960e-01 1.496043354272842407e-01 -2.047183215618133545e-01 1.289530396461486816e-01 -3.728547096252441406e-01 -9.813879430294036865e-02 1.417010873556137085e-01 -1.005756109952926636e-01 -2.780236490070819855e-02 5.464782565832138062e-02 -1.430768519639968872e-01 7.427319884300231934e-02 2.302131950855255127e-01 -3.997138515114784241e-02 -1.097958907485008240e-01 -1.941149532794952393e-01 6.179181486368179321e-02 -2.167164385318756104e-01 2.528092265129089355e-01
-6.401404738426208496e-02 -5.495303776115179062e-03 -1.430696807801723480e-02 3.005673587322235107e-01 -4.992044717073440552e-02 1.279958188533782959e-01 2.973958849906921387e-01 3.793047368526458740e-01 1.344278007745742798e-01 -8.315721899271011353e-02 3.543288260698318481e-02 -7.228250801563262939e-02 -1.827886551618576050e-01 -5.486016348004341125e-02 1.688260734081268311e-01 -8.936858922243118286e-02 1.210309267044067383e-01 1.613854020833969116e-01 -8.152413368225097656e-02 -3.360662609338760376e-02 -1.821033209562301636e-01 2.038229629397392273e-02 -1.041732206940650940e-01 -4.114780575037002563e-02 7.951036840677261353e-02 3.285266757011413574e-01 -8.525425195693969727e-02 -5.652958154678344727e-02 2.494068443775177002e-02 -4.849267005920410156e-01 6.950587034225463867e-02 2.997403442859649658e-01
7.610644213855266571e-03 4.715873301029205322e-02 -1.600654609501361847e-02 5.271293520927429199e-01 8.572312444448471069e-02 4.069218784570693970e-02 1.256202757358551025e-01 2.163630723953247070e-01 1.697784513235092163e-01 -2.679993398487567902e-02 2.227466553449630737e-01 -1.237420141696929932e-01 -8.960869908332824707e-02 8.517786115407943726e-02 -4.204451665282249451e-02 -6.551990658044815063e-02 9.445028752088546753e-02 -1.049821376800537109e-01 2.165191806852817535e-02 3.649312555789947510e-01 -2.054153569042682648e-02 7.358460128307342529e-02 -2.627889215946197510e-01 -2.857732214033603668e-02 -7.290014624595642090e-02 -6.265641003847122192e-02 1.089520230889320374e-01 5.313894897699356079e-02 -4.812885522842407227e-01 1.435881257057189941e-01 2.634974196553230286e-02 1.612453013658523560e-01
-9.377387911081314087e-02 1.650192961096763611e-02 -4.650712758302688599e-02 2.685910463333129883e-01 1.969733983278274536e-01 1.158413290977478027e-01 -9.180598706007003784e-02 -3.196759894490242004e-02 3.520219326019287109e-01 -9.454916417598724365e-02 8.773191273212432861e-02 -3.237873017787933350e-01 3.011999428272247314e-01 -1.687984764575958252e-01 -2.279180139303207397e-01 1.813394278287887573e-01 5.766572803258895874e-02 -7.809953391551971436e-02 2.231769859790802002e-01 4.545925185084342957e-02 7.155695464462041855e-03 -1.134195476770401001e-01 4.194059595465660095e-02 6.741335988044738770e-02 2.896425724029541016e-01 2.885275185108184814e-01 1.143859177827835083e-01 -4.083460196852684021e-02 -2.417359054088592529e-01 7.025800645351409912e-03 2.282967269420623779e-01 1.802982687950134277e-01
1.238961294293403625e-01 1.653455048799514771e-01 2.480088770389556885e-01 2.517204284667968750e-01 2.912821434438228607e-02 1.420358121395111084e-01 -3.119424358010292053e-02 1.442627757787704468e-01 2.451565414667129517e-01 -4.334681034088134766e-01 1.349643468856811523e-01 1.166666597127914429e-01 9.336302429437637329e-02 1.026736292988061905e-02 -2.520801723003387451e-01 7.476282119750976562e-02 1.620514243841171265e-01 -4.163904488086700439e-01 -6.119976285845041275e-03 1.569930016994476318e-01 -1.752448976039886475e-01 -8.975673466920852661e-02 8.278868347406387329e-02 3.214063122868537903e-02 -1.205841153860092163e-01 1.267422288656234741e-01 2.089528292417526245e-01 7.538000494241714478e-02 -2.060151249170303345e-01 -6.161753460764884949e-02 1.705115139484405518e-01 -7.491402328014373779e-02
1.637029200792312622e-01 3.212076798081398010e-02 4.986855387687683105e-02 4.165185391902923584e-01 1.772995293140411377e-01 -1.613978594541549683e-01 -2.546071112155914307e-01 2.286404184997081757e-02 3.694566711783409119e-02 2.635781764984130859e-01 -4.651929438114166260e-02 -1.084470227360725403e-01 3.268325924873352051e-01 -1.719795051030814648e-03 1.918339170515537262e-02 1.743881702423095703e-01 2.461313009262084961e-01 -1.754195243120193481e-01 1.274594515562057495e-01 5.179036781191825867e-02 -6.544302403926849365e-02 -7.804074883460998535e-02 -1.258465945720672607e-01 -5.010572820901870728e-02 2.565054893493652344e-01 6.161920726299285889e-02 1.739331781864166260e-01 1.191025376319885254e-01 -3.574267625808715820e-01 1.310296915471553802e-02 2.210780978202819824e-01 1.454813778400421143e-01
1.816705465316772461e-01 2.385303825139999390e-01 -6.133250519633293152e-02 1.809438318014144897e-01 1.811956614255905151e-01 -2.064343169331550598e-02 -1.948135644197463989e-01 2.042822986841201782e-01 1.991504579782485962e-01 1.420084759593009949e-02 -6.776925921440124512e-02 -1.592797487974166870e-01 -3.249225765466690063e-02 -3.539220616221427917e-02 2.470144331455230713e-01 4.590976610779762268e-02 1.653088927268981934e-01 -1.176826581358909607e-01 2.478186488151550293e-01 -2.134442329406738281e-01 -1.612099707126617432e-01 -3.284988552331924438e-02 -1.120333652943372726e-02 -1.685368865728378296e-01 2.215428799390792847e-01 2.164905965328216553e-01 -2.799235656857490540e-02 1.518490612506866455e-01 -2.299634814262390137e-01 -2.323958277702331543e-01 4.523878172039985657e-02 4.392291307449340820e-01
3.666470060124993324e-03 3.490002825856208801e-02 1.038229763507843018e-01 2.382121831178665161e-01 -1.100549399852752686e-01 7.662319391965866089e-02 -1.892228275537490845e-01 -2.179619111120700836e-02 -6.991902831941843033e-03 -3.017259538173675537e-01 -1.059358268976211548e-01 -1.890166699886322021e-01 -6.171136721968650818e-02 -1.702926754951477051e-01 8.322479575872421265e-02 -2.036397606134414673e-01 1.956571936607360840e-01 -1.058435663580894470e-01 1.392548084259033203e-01 4.588507488369941711e-02 -1.209860071539878845e-01 -1.133532635867595673e-02 1.927520632743835449e-01 -3.326836824417114258e-01 -1.512552797794342041e-01 2.962911128997802734e-01 9.395045787096023560e-02 -1.957594044506549835e-02 -2.343077510595321655e-01 -1.038340106606483459e-01 3.054352402687072754e-01 3.811972141265869141e-01
-2.412869129329919815e-03 1.727078408002853394e-01 1.420491635799407959e-01 2.932018935680389404e-01 5.572796985507011414e-02 -6.615161895751953125e-03 1.128232032060623169e-01 -2.863160520792007446e-02 1.984649449586868286e-01 2.594493096694350243e-03 3.847710788249969482e-02 5.713480990380048752e-03 3.516542613506317139e-01 4.216483607888221741e-02 -2.681731060147285461e-02 -2.015011198818683624e-02 2.412407398223876953e-01 -3.615615665912628174e-01 1.447675973176956177e-01 -3.061628341674804688e-01 7.336216419935226440e-02 -1.020108386874198914e-01 4.106187075376510620e-02 -1.371068954467773438e-01 4.478545188903808594e-01 2.832067608833312988e-01 9.801491349935531616e-02 -4.085760563611984253e-02 -1.305598020553588867e-01 1.352445036172866821e-01 2.344217151403427124e-02 1.096282005310058594e-01
-1.013438478112220764e-01 -2.225582674145698547e-02 6.830872595310211182e-02 3.472577333450317383e-01 -1.364050060510635376e-01 8.913919329643249512e-02 -5.933937430381774902e-02 1.879121512174606323e-01 2.760626375675201416e-01 -2.568365633487701416e-01 5.220351740717887878e-02 -5.794436484575271606e-02 -7.342633605003356934e-02 3.193321451544761658e-02 -2.135998010635375977e-01 1.205495521426200867e-01 4.986904934048652649e-02 2.963108718395233154e-01 -1.724004186689853668e-02 2.064845263957977295e-01 -1.480461955070495605e-01 5.706707760691642761e-02 1.182846277952194214e-01 -3.850597143173217773e-01 1.992792487144470215e-01 1.134579777717590332e-01 3.614598810672760010e-01 5.721305962651968002e-03 -1.260671317577362061e-01 -1.231582742184400558e-02 -7.029863446950912476e-02 2.426009774208068848e-01
1.688752025365829468e-01 -1.640159189701080322e-01 9.550890326499938965e-02 3.922013044357299805e-01 -1.320461332798004150e-01 2.292491309344768524e-02 -3.111387975513935089e-02 3.648796081542968750e-01 -1.383749842643737793e-01 5.189685616642236710e-03 1.237418204545974731e-01 -2.401668131351470947e-01 5.701803788542747498e-02 -3.146705627441406250e-01 1.809772104024887085e-01 2.238231245428323746e-03 -1.048597618937492371e-01 -2.278955578804016113e-01 -1.849972307682037354e-01 5.340188369154930115e-02 -1.584842205047607422e-01 -3.248491510748863220e-02 -5.934480205178260803e-02 -7.465385645627975464e-02 1.685738116502761841e-01 3.774426281452178955e-01 -2.159229815006256104e-01 -1.362511962652206421e-01 -4.984494298696517944e-02 -2.080371044576168060e-02 -6.899318099021911621e-02 1.528284698724746704e-01
6.541558355093002319e-02 2.435878515243530273e-01 -2.794272080063819885e-02 3.397138416767120361e-01 6.197485141456127167e-03 -1.384115070104598999e-01 -1.314563006162643433e-01 3.067928925156593323e-02 1.736606359481811523e-01 -1.940798014402389526e-01 -1.324002817273139954e-02 -9.522061794996261597e-03 3.673209249973297119e-01 -2.237624973058700562e-01 -1.546078771352767944e-01 -2.966126054525375366e-02 -1.410878002643585205e-01 -1.692019775509834290e-02 1.886408329010009766e-01 -2.583180069923400879e-01 -9.399940818548202515e-02 -6.808917969465255737e-02 -8.446504920721054077e-02 -2.705501616001129150e-01 2.725818157196044922e-01 1.741448491811752319e-01 6.033648177981376648e-02 1.935243979096412659e-02 -1.138236373662948608e-01 -5.967816337943077087e-02 7.513774931430816650e-02 3.972383141517639160e-01
8.100552856922149658e-02 -3.523986637592315674e-01 -2.331868931651115417e-02 3.955651819705963135e-01 1.234757900238037109e-01 1.636018753051757812e-01 -1.983382105827331543e-01 -2.059519290924072266e-03 3.450852036476135254e-01 -2.588167190551757812e-01 -3.538901358842849731e-02 -2.901408076286315918e-02 -6.064490228891372681e-02 -7.219903171062469482e-02 9.551347792148590088e-02 1.255925744771957397e-01 2.963705956935882568e-01 -6.300640106201171875e-02 2.012149840593338013e-01 -3.657292574644088745e-02 9.312686324119567871e-02 -6.797043234109878540e-02 2.024749666452407837e-01 -2.077393978834152222e-01 1.808271110057830811e-01 1.631612777709960938e-01 -2.782083489000797272e-02 1.918657273054122925e-01 -1.231262460350990295e-01 -1.417124569416046143e-01 6.966438889503479004e-02 2.021278440952301025e-01
1.485141068696975708e-01 8.335677534341812134e-02 2.557857632637023926e-01 2.598437368869781494e-01 2.535356283187866211e-01 9.560254961252212524e-02 -1.848453730344772339e-01 5.925383046269416809e-02 7.119486480951309204e-02 -2.811315357685089111e-01 2.217723280191421509e-01 -2.336709201335906982e-01 6.317016482353210449e-02 -6.474413722753524780e-02 2.977900765836238861e-02 5.378977581858634949e-02 4.222742021083831787e-01 -2.991782873868942261e-02 -4.373527318239212036e-02 -6.448386609554290771e-02 -1.674412339925765991e-01 -7.238833606243133545e-02 -8.644123375415802002e-02 2.499836497008800507e-02 7.193483412265777588e-02 -5.943980999290943146e-03 3.183211374562233686e-04 1.552937477827072144e-01 -1.545230746269226074e-01 -1.745480298995971680e-01 1.248814761638641357e-01 4.485294818878173828e-01
2.102383226156234741e-02 -3.302010148763656616e-02 -3.439716994762420654e-02 5.201845765113830566e-01 7.396019995212554932e-02 6.173352152109146118e-02 2.109992317855358124e-02 6.720816344022750854e-02 -1.856697499752044678e-01 -6.364563852548599243e-02 -3.172080218791961670e-02 7.097955048084259033e-02 6.382280588150024414e-02 4.102508723735809326e-02 3.329502046108245850e-02 1.620163470506668091e-01 -1.814769953489303589e-02 -1.558837443590164185e-01 -5.869511887431144714e-02 3.813273608684539795e-01 -2.156265825033187866e-01 -2.506184279918670654e-01 -1.784359365701675415e-01 -3.980986401438713074e-02 -1.295279264450073242e-01 3.884561657905578613e-01 1.614278256893157959e-01 2.517112493515014648e-01 -1.797086596488952637e-01 -7.722155749797821045e-02 2.017975039780139923e-02 1.509788483381271362e-01
-4.076717793941497803e-02 -9.235314279794692993e-02 1.157276257872581482e-01 3.418040275573730469e-01 -7.092449814081192017e-02 3.453496098518371582e-01 -2.956413850188255310e-02 3.048771619796752930e-01 -1.537490636110305786e-01 -1.628170311450958252e-01 3.149999082088470459e-01 3.598050177097320557e-01 -1.172813773155212402e-02 -1.283863633871078491e-01 4.913349449634552002e-02 2.487837523221969604e-02 1.491520274430513382e-02 1.823953166604042053e-02 -5.095914006233215332e-03 2.982082068920135498e-01 6.739785522222518921e-02 -1.154780387878417969e-01 -1.082963719964027405e-01 -4.874558001756668091e-02 1.207017898559570312e-01 2.448922693729400635e-01 1.451427489519119263e-02 1.103259623050689697e-01 3.938857093453407288e-02 -5.364500451833009720e-03 9.384250640869140625e-02 3.523885011672973633e-01
-6.533069908618927002e-02 -9.628660231828689575e-02 5.227350629866123199e-04 4.032181203365325928e-01 -1.005951408296823502e-02 -6.772506982088088989e-02 -1.320218145847320557e-01 1.444465219974517822e-01 1.136812940239906311e-01 2.621318586170673370e-02 -3.416407480835914612e-02 1.363518834114074707e-01 3.516547381877899170e-01 -1.367368847131729126e-01 3.103982210159301758e-01 -6.436369568109512329e-02 1.573290079832077026e-01 -4.298908114433288574e-01 -6.521304696798324585e-02 1.491433978080749512e-01 7.139603793621063232e-02 -1.241493155248463154e-03 -1.801571100950241089e-01 -7.092983275651931763e-02 1.832597404718399048e-01 1.799839287996292114e-01 2.077660709619522095e-01 -1.461565047502517700e-01 2.450739294290542603e-01 -5.798697099089622498e-02 -8.535750210285186768e-03 1.789720952510833740e-01
-1.229284927248954773e-01 1.234293133020401001e-01 5.978590343147516251e-03 3.146848380565643311e-01 -1.104457117617130280e-02 -1.467891931533813477e-01 7.918050885200500488e-02 9.840581566095352173e-02 2.174164503812789917e-01 8.788493275642395020e-02 -1.174775734543800354e-01 -1.852491348981857300e-01 2.337760291993618011e-02 -1.509406119585037231e-01 6.736183911561965942e-02 1.140658408403396606e-01 2.585221827030181885e-01 -7.066740095615386963e-02 2.692769980058073997e-03 9.077781438827514648e-02 -1.050817668437957764e-01 -2.768332362174987793e-01 1.304367035627365112e-01 -1.912384852766990662e-02 3.827289640903472900e-01 3.253522887825965881e-02 2.692978680133819580e-01 7.138085365295410156e-02 -3.344063460826873779e-01 -3.139855563640594482e-01 -1.078833490610122681e-01 2.379816025495529175e-01
-8.358477614820003510e-03 3.847911255434155464e-03 1.245104745030403137e-01 1.698765158653259277e-01 1.884461194276809692e-01 2.733927071094512939e-01 -1.825158447027206421e-01 1.705895215272903442e-01 -1.733558028936386108e-01 -2.574161291122436523e-01 -1.010603904724121094e-01 2.591370642185211182e-01 9.911575913429260254e-02 -2.745566330850124359e-02 2.023075073957443237e-01 -5.777147039771080017e-02 1.819791048765182495e-01 -3.774044811725616455e-01 -1.229174993932247162e-02 4.183167964220046997e-02 -3.318067193031311035e-01 -1.623745262622833252e-01 -4.052428528666496277e-02 7.380425184965133667e-02 3.337537497282028198e-02 2.215218544006347656e-01 -3.643469884991645813e-02 2.239532209932804108e-02 -3.183424472808837891e-01 -1.613343954086303711e-01 -1.601677536964416504e-01 1.682879626750946045e-01
-7.423547212965786457e-04 8.232348412275314331e-02 2.192990630865097046e-01 3.058598637580871582e-01 -2.390056103467941284e-01 -9.742613136768341064e-02 8.359432220458984375e-02 1.931314915418624878e-01 3.769522905349731445e-01 4.870465025305747986e-02 -2.431919425725936890e-02 7.649978995323181152e-02 2.389508038759231567e-01 -4.811721853911876678e-03 2.859575450420379639e-01 -2.334106564521789551e-01 3.791506886482238770e-01 5.420845374464988708e-02 6.633254885673522949e-02 1.508758664131164551e-01 1.023039147257804871e-01 1.473945975303649902e-01 1.110039278864860535e-01 -2.900426276028156281e-02 7.229701429605484009e-02 1.284252405166625977e-01 1.124406903982162476e-01 8.599733002483844757e-03 -2.123018912971019745e-02 -2.312175631523132324e-01 2.293460369110107422e-01 1.903536170721054077e-01
3.443190827965736389e-02 6.536584347486495972e-02 6.414411216974258423e-02 1.744689941406250000e-01 1.299704611301422119e-02 -5.655890703201293945e-02 -5.737094581127166748e-02 3.614795804023742676e-01 -6.658829003572463989e-02 1.742364093661308289e-02 1.530975699424743652e-01 -1.584005951881408691e-01 2.501399219036102295e-01 -8.740672469139099121e-02 1.034823432564735413e-01 9.822250157594680786e-02 7.094206660985946655e-02 -3.892711400985717773e-01 -4.207563027739524841e-02 3.521509766578674316e-01 6.783492118120193481e-02 -2.514272928237915039e-01 -7.976103574037551880e-02 -8.039849996566772461e-02 1.711726188659667969e-01 3.804211020469665527e-01 -1.514393836259841919e-01 2.416276782751083374e-01 -2.938340045511722565e-02 -1.262712478637695312e-01 -1.454970985651016235e-01 1.500801295042037964e-01
-1.139563173055648804e-01 -2.588199973106384277e-01 3.329550474882125854e-02 3.327821791172027588e-01 -2.139977179467678070e-03 9.855985641479492188e-02 -1.528681814670562744e-02 1.333758831024169922e-01 3.000596761703491211e-01 -8.532400429248809814e-02 -2.099763303995132446e-01 5.324154347181320190e-02 -6.483722478151321411e-02 -7.167553156614303589e-02 -8.626136928796768188e-02 2.886213958263397217e-01 1.896635144948959351e-01 -1.926726102828979492e-01 2.599867880344390869e-01 -3.940149769186973572e-02 -1.270048618316650391e-01 -6.155075505375862122e-02 3.658911585807800293e-01 -3.448231890797615051e-02 1.440961062908172607e-01 1.056424975395202637e-01 -1.121362447738647461e-01 1.707885414361953735e-03 -3.257040977478027344e-01 -9.561048448085784912e-02 1.563351154327392578e-01 2.339136600494384766e-01
1.031389925628900528e-02 -1.739486753940582275e-01 1.782326027750968933e-02 5.960302352905273438e-01 -8.386655244976282120e-04 3.804962709546089172e-02 -1.291814632713794708e-02 2.870690822601318359e-01 -1.867195516824722290e-01 -1.126422062516212463e-01 2.440123856067657471e-01 2.362944036722183228e-01 9.298232197761535645e-02 7.419961690902709961e-02 -4.387498274445533752e-02 8.866450190544128418e-02 -1.576195657253265381e-01 -1.280456632375717163e-01 1.097726598381996155e-01 2.215909957885742188e-01 -1.577218621969223022e-01 -2.360295206308364868e-01 1.997723616659641266e-02 -4.056609794497489929e-02 -1.130746304988861084e-02 3.033493757247924805e-01 9.860423393547534943e-03 1.218161880970001221e-01 -1.709492057561874390e-01 -1.378136575222015381e-01 -4.331427067518234253e-02 -3.120842017233371735e-02
2.251908928155899048e-01 7.382972538471221924e-02 2.439277470111846924e-01 3.864804208278656006e-01 1.656602472066879272e-01 2.259437553584575653e-02 -5.462220311164855957e-02 -5.654710903763771057e-02 1.203902298584580421e-03 -2.581288218498229980e-01 1.909212321043014526e-01 4.832097142934799194e-02 7.701639086008071899e-02 8.029773831367492676e-02 -2.654336690902709961e-01 1.232033595442771912e-01 2.469609491527080536e-03 -1.011488214135169983e-01 8.058074861764907837e-02 -1.614997088909149170e-01 -5.832257494330406189e-02 -1.683679372072219849e-01 4.264859482645988464e-02 -1.507418453693389893e-01 3.712570965290069580e-01 3.902508020401000977e-01 2.933922782540321350e-02 2.236375659704208374e-01 -1.305584162473678589e-01 1.686811000108718872e-01 -5.616202577948570251e-02 9.297994524240493774e-02
1.687574684619903564e-01 2.703813016414642334e-01 1.039929538965225220e-01 4.146038889884948730e-01 -1.082695350050926208e-01 1.383056631311774254e-03 2.474539130926132202e-01 2.649770379066467285e-01 3.163880109786987305e-02 1.303798556327819824e-01 -3.356407210230827332e-02 7.375543564558029175e-02 2.169157415628433228e-01 -4.520646631717681885e-01 4.783920198678970337e-02 5.385263636708259583e-02 9.461335837841033936e-02 9.690835326910018921e-02 -7.359032169915735722e-04 1.745696067810058594e-01 -2.721590921282768250e-02 1.048503816127777100e-01 -7.428181171417236328e-02 1.648112088441848755e-01 1.570738095324486494e-05 -5.550915002822875977e-02 5.637596920132637024e-02 -9.314534068107604980e-02 -2.735717296600341797e-01 1.718951612710952759e-01 2.190966010093688965e-01 1.755061149597167969e-01
5.864387005567550659e-02 1.178067848086357117e-01 1.116607561707496643e-01 2.168936580419540405e-01 -2.054852992296218872e-01 5.508385971188545227e-02 -3.134503364562988281e-01 8.167650550603866577e-02 -5.451562465168535709e-04 -2.062138170003890991e-01 -1.586713333381339908e-04 -2.936272919178009033e-01 -1.571974456310272217e-01 -1.676388680934906006e-01 7.621746975928544998e-03 -1.363153476268053055e-02 2.678789794445037842e-01 1.296775788068771362e-01 3.887693956494331360e-02 -7.176653295755386353e-02 -1.560789942741394043e-01 -8.817297965288162231e-02 1.662666499614715576e-01 -2.771582305431365967e-01 6.768280267715454102e-02 3.679295778274536133e-01 5.437152087688446045e-02 1.047064214944839478e-01 -2.592834532260894775e-01 -1.421942189335823059e-02 1.766228675842285156e-01 3.268935978412628174e-01
-1.548346728086471558e-01 2.653171122074127197e-01 1.506538838148117065e-01 2.887646555900573730e-01 -2.285293787717819214e-01 4.068532213568687439e-02 2.318719774484634399e-01 3.966874256730079651e-02 1.978869289159774780e-01 -1.319537758827209473e-01 -5.680473148822784424e-02 7.779782265424728394e-02 3.506704568862915039e-01 -2.457827329635620117e-02 7.550565153360366821e-02 -3.020961582660675049e-02 3.567682206630706787e-02 -9.748753905296325684e-02 -2.514958977699279785e-01 1.494816839694976807e-01 3.573502972722053528e-02 1.340871900320053101e-01 1.083589345216751099e-01 -5.066206306219100952e-02 4.162666201591491699e-01 3.086965382099151611e-01 1.333474647253751755e-03 -1.645407974720001221e-01 -2.214662432670593262e-01 -1.286045759916305542e-01 3.987991809844970703e-02 -3.917368128895759583e-02
-8.923641592264175415e-02 1.654423475265502930e-01 7.025753706693649292e-02 1.044132485985755920e-01 -1.020070537924766541e-01 1.914945095777511597e-01 -1.454753279685974121e-01 3.801456987857818604e-01 5.178693309426307678e-02 -1.575547903776168823e-01 -1.040957961231470108e-02 7.043258100748062134e-02 4.216394126415252686e-01 1.364514045417308807e-02 1.270213425159454346e-01 6.343182176351547241e-02 1.679257303476333618e-01 -3.815627396106719971e-01 -7.562980800867080688e-02 5.073342844843864441e-02 -2.019954770803451538e-01 2.426444087177515030e-03 -2.326128631830215454e-01 -2.318440973758697510e-01 2.442760914564132690e-01 7.419735938310623169e-02 -1.397301256656646729e-01 -1.315152496099472046e-01 -1.665849834680557251e-01 -6.852664053440093994e-02 1.504717022180557251e-01 1.324508339166641235e-01
3.631194308400154114e-02 -4.966446664184331894e-03 -1.509455889463424683e-01 2.103636264801025391e-01 -1.766607761383056641e-01 1.337365359067916870e-01 -3.929192945361137390e-02 7.886330038309097290e-02 -1.303416937589645386e-01 -1.477153748273849487e-01 -3.156985640525817871e-01 -2.537525258958339691e-02 -1.095566526055335999e-02 -6.111665815114974976e-02 6.559911370277404785e-02 -3.599107265472412109e-02 2.040110230445861816e-01 -1.572176069021224976e-01 -7.979571819305419922e-02 -4.136065393686294556e-02 -1.178568322211503983e-02 -1.942220330238342285e-01 2.033313214778900146e-01 -1.401800215244293213e-01 2.510847151279449463e-01 4.843454957008361816e-01 1.826801002025604248e-01 -5.830845609307289124e-02 -4.490406215190887451e-01 -1.203123778104782104e-01 -4.581113159656524658e-02 -1.735721156001091003e-02
-4.453514143824577332e-02 1.165304854512214661e-01 -9.529563598334789276e-03 6.193940043449401855e-01 -1.172096561640501022e-02 -2.444412708282470703e-01 3.069879412651062012e-01 1.428043991327285767e-01 -3.065481409430503845e-02 -1.103078424930572510e-01 8.026882261037826538e-02 1.026284098625183105e-01 3.247458934783935547e-01 -1.863803565502166748e-01 -5.201280117034912109e-03 2.506980895996093750e-01 8.223058283329010010e-02 6.196452304720878601e-02 -1.048310101032257080e-01 -4.414931312203407288e-02 -1.004303433001041412e-02 -9.717515110969543457e-02 2.676120214164257050e-02 6.463403254747390747e-02 2.349586188793182373e-01 -5.215843766927719116e-02 5.188182462006807327e-03 -2.149993628263473511e-01 -3.782880306243896484e-02 2.315577678382396698e-02 1.503399759531021118e-01 1.621472984552383423e-01
-6.900376174598932266e-03 -1.427661925554275513e-01 5.952304601669311523e-02 2.240508943796157837e-01 2.116452157497406006e-01 -2.540459036827087402e-01 1.023472622036933899e-01 -6.295034289360046387e-02 1.195526346564292908e-01 -7.862480729818344116e-02 -2.218157052993774414e-01 1.194917261600494385e-01 1.783718727529048920e-02 -1.405424475669860840e-01 1.045499891042709351e-01 4.291878640651702881e-02 -1.011715605854988098e-01 -1.854173392057418823e-01 2.790386378765106201e-01 4.205571860074996948e-02 -2.275627553462982178e-01 2.188056334853172302e-02 5.742023512721061707e-02 -4.207291901111602783e-01 2.387760132551193237e-01 1.438935846090316772e-01 7.461686432361602783e-02 -1.030213311314582825e-01 -7.618859410285949707e-02 8.846425265073776245e-02 7.983090728521347046e-02 4.631794691085815430e-01
-1.120406910777091980e-01 -9.822704643011093140e-02 4.368892684578895569e-02 5.634979009628295898e-01 2.460502237081527710e-01 9.817209094762802124e-02 -1.798858866095542908e-02 1.864294707775115967e-02 -1.526269614696502686e-01 2.533267624676227570e-02 -7.731860131025314331e-02 -5.435964465141296387e-02 2.633993886411190033e-02 3.673819079995155334e-02 2.471244707703590393e-02 7.555025815963745117e-02 -7.954307645559310913e-02 -2.365415990352630615e-01 -1.610358804464340210e-02 4.197378456592559814e-01 -1.799282580614089966e-01 -1.852213442325592041e-01 -9.808009117841720581e-02 -5.044699460268020630e-02 -1.150801256299018860e-01 3.134219944477081299e-01 4.024828970432281494e-02 1.190450862050056458e-01 -2.167961150407791138e-01 -1.701822578907012939e-01 2.277993038296699524e-02 1.580003052949905396e-01
-1.402321159839630127e-01 -1.322895884513854980e-01 8.027740754187107086e-03 3.801893293857574463e-01 -1.673472076654434204e-01 3.799209892749786377e-01 -4.727115482091903687e-02 1.112032234668731689e-01 -1.140946708619594574e-02 1.086993515491485596e-01 -2.134075611829757690e-01 -1.299926042556762695e-01 -1.218687146902084351e-01 9.570980444550514221e-03 1.722800731658935547e-01 -1.295306384563446045e-01 1.091400161385536194e-01 -3.544014096260070801e-01 -7.820273935794830322e-02 1.688195206224918365e-02 -1.246168240904808044e-01 -5.186941474676132202e-02 -6.659907847642898560e-02 -1.237841844558715820e-01 1.419326961040496826e-01 2.496016919612884521e-01 3.597363531589508057e-01 5.970317125320434570e-02 -1.356779634952545166e-01 1.093191802501678467e-01 2.561539113521575928e-01 -4.697495698928833008e-02
1.489396691322326660e-01 2.437676936388015747e-01 8.089974522590637207e-02 3.146886527538299561e-01 3.905941918492317200e-02 -1.322338730096817017e-01 -1.229307800531387329e-01 4.604289829730987549e-01 3.301776051521301270e-01 1.661770604550838470e-02 4.829901084303855896e-02 3.142668679356575012e-02 7.173261791467666626e-02 -1.899463832378387451e-01 1.702395975589752197e-01 -2.233608365058898926e-01 2.943859100341796875e-01 -6.099455058574676514e-02 -1.298357248306274414e-01 -1.934911310672760010e-01 -1.399905681610107422e-01 1.276981383562088013e-01 -9.669579565525054932e-02 -2.111383527517318726e-01 -3.355004638433456421e-02 1.065983474254608154e-01 1.284240782260894775e-01 -4.616734106093645096e-03 -5.371974408626556396e-02 -4.552208632230758667e-02 1.608855575323104858e-01 1.990814357995986938e-01
-5.001437291502952576e-02 -2.556278407573699951e-01 -2.710421755909919739e-02 5.360691547393798828e-01 1.259938031435012817e-01 3.078637644648551941e-02 7.964072376489639282e-02 1.563545167446136475e-01 -1.359507888555526733e-01 9.301044046878814697e-02 -8.272085338830947876e-02 1.929660327732563019e-02 3.979727625846862793e-02 5.087660998106002808e-02 -5.679593980312347412e-02 1.223549097776412964e-01 -2.112914109602570534e-03 -1.983195990324020386e-01 -5.097340419888496399e-02 3.554959595203399658e-01 -1.593067944049835205e-01 -2.127240002155303955e-01 -1.178080216050148010e-01 -1.027541160583496094e-01 -3.794096782803535461e-02 4.573822021484375000e-01 8.734419941902160645e-02 1.252139657735824585e-01 -1.733895838260650635e-01 -6.025152280926704407e-02 2.494290284812450409e-02 8.988573402166366577e-02
-1.829555034637451172e-01 1.191754266619682312e-01 2.329301238059997559e-01 4.279224276542663574e-01 -1.458029299974441528e-01 7.624331861734390259e-02 -8.327226340770721436e-02 5.353750288486480713e-02 1.442780196666717529e-01 -2.202027291059494019e-01 -1.743097417056560516e-02 1.227137967944145203e-01 -8.209986984729766846e-02 2.590164542198181152e-01 1.922695338726043701e-01 3.134968876838684082e-01 1.159839034080505371e-01 1.886566430330276489e-01 -1.261140406131744385e-01 1.365581899881362915e-01 -2.510681450366973877e-01 -1.245004385709762573e-01 -1.872457712888717651e-01 -1.848448514938354492e-01 -1.259797066450119019e-02 1.412324756383895874e-01 2.615246474742889404e-01 3.779885917901992798e-02 -1.400403976440429688e-01 -9.240284562110900879e-02 5.960995703935623169e-02 1.770311146974563599e-01
9.651206433773040771e-02 7.147799432277679443e-02 -9.009826183319091797e-02 4.407218992710113525e-01 5.847072973847389221e-02 6.997471302747726440e-02 -9.205809980630874634e-02 1.183817069977521896e-02 -1.623681932687759399e-01 1.912292987108230591e-01 -3.347582742571830750e-02 -1.370972245931625366e-01 -2.146935462951660156e-01 -7.087984681129455566e-02 1.252044141292572021e-01 1.827232986688613892e-01 2.567533552646636963e-01 -1.717413663864135742e-01 -1.656390279531478882e-01 8.349315822124481201e-02 -3.347566723823547363e-02 -3.470127284526824951e-02 -1.535344719886779785e-01 1.261019110679626465e-01 2.841836214065551758e-01 4.079504609107971191e-01 -2.659904770553112030e-02 7.577247917652130127e-02 -4.497573245316743851e-03 1.907445639371871948e-01 3.295109570026397705e-01 1.141263693571090698e-01
4.847284778952598572e-02 3.784921467304229736e-01 -1.836492121219635010e-02 6.239378452301025391e-02 -3.576141223311424255e-02 -2.051478922367095947e-01 1.656942814588546753e-01 1.771095544099807739e-01 7.359051704406738281e-02 -1.908888369798660278e-01 5.769579112529754639e-02 8.353329449892044067e-02 1.986391991376876831e-01 -4.398779571056365967e-02 -5.815101414918899536e-02 1.242741495370864868e-01 1.221794914454221725e-02 -3.846708238124847412e-01 2.048113495111465454e-01 -4.946877807378768921e-02 -9.553654491901397705e-02 -5.543967336416244507e-02 -2.675909996032714844e-01 1.945181563496589661e-02 7.126790285110473633e-02 4.046751558780670166e-01 1.489184349775314331e-01 -1.587980389595031738e-01 -2.114310264587402344e-01 1.058933660387992859e-01 2.941531836986541748e-01 1.487113442271947861e-02
-3.117149695754051208e-02 -5.548622831702232361e-02 -3.635881468653678894e-02 3.478960096836090088e-01 2.001955956220626831e-01 8.436552435159683228e-02 -1.301960051059722900e-01 -1.130823977291584015e-02 2.318073436617851257e-02 7.457484304904937744e-02 2.849974669516086578e-02 -1.894778758287429810e-01 1.738872975111007690e-01 1.203655302524566650e-01 -2.842518389225006104e-01 1.711550801992416382e-01 2.153923362493515015e-01 -1.215132027864456177e-01 2.448973953723907471e-01 5.728353559970855713e-02 -2.301687449216842651e-01 -6.550297886133193970e-02 -2.260191887617111206e-01 1.861752420663833618e-01 3.356650769710540771e-01 1.647166609764099121e-01 2.725119888782501221e-02 5.400273948907852173e-02 -1.620285063982009888e-01 -2.250807434320449829e-01 1.829276382923126221e-01 3.007035851478576660e-01
-1.100956350564956665e-01 -8.588926494121551514e-02 -2.028865665197372437e-01 4.229351282119750977e-01 -1.565774083137512207e-01 1.670133620500564575e-01 5.188897252082824707e-02 2.620444297790527344e-01 -2.197676151990890503e-01 -9.110587835311889648e-02 1.631437093019485474e-01 1.735518425703048706e-01 1.502636671066284180e-01 2.185163944959640503e-01 1.345605552196502686e-01 1.393694579601287842e-01 -9.928612411022186279e-02 -2.197465747594833374e-01 4.200673103332519531e-02 2.589773535728454590e-01 -1.081293970346450806e-01 -3.244752287864685059e-01 -7.319976389408111572e-02 -8.345342427492141724e-02 -9.679031372070312500e-02 3.057354092597961426e-01 1.104251109063625336e-02 -2.283463440835475922e-02 -5.680797621607780457e-02 -1.473538279533386230e-01 1.127632614225149155e-02 1.751275062561035156e-01
6.035777553915977478e-02 -1.109323576092720032e-01 -1.287319697439670563e-02 2.218303233385086060e-01 5.457470566034317017e-02 -3.738451749086380005e-02 -8.181738667190074921e-03 6.721040606498718262e-02 5.934380367398262024e-02 -1.606948226690292358e-01 5.567177012562751770e-02 3.304198011755943298e-02 6.668288260698318481e-02 -8.810488879680633545e-02 4.424712955951690674e-01 1.326437592506408691e-01 5.309695750474929810e-02 -5.137691497802734375e-01 -1.104146391153335571e-01 -9.179395437240600586e-02 -1.545816361904144287e-01 7.160257548093795776e-02 -1.080464646220207214e-01 -3.357969690114259720e-04 3.457237184047698975e-01 1.927236020565032959e-01 1.890934705734252930e-01 1.000005528330802917e-01 6.050869077444076538e-02 -2.007884234189987183e-01 1.748453676700592041e-01 2.480576932430267334e-01
-1.428766846656799316e-01 7.871440798044204712e-02 -4.260575175285339355e-01 2.862221598625183105e-01 -8.471020311117172241e-02 1.583912223577499390e-01 6.712650507688522339e-02 1.446095854043960571e-01 1.975556463003158569e-01 -2.633791565895080566e-01 1.300891637802124023e-01 9.967236220836639404e-02 2.338296175003051758e-01 -3.487520664930343628e-02 9.077528119087219238e-02 -1.028487011790275574e-01 1.750525534152984619e-01 -1.008968055248260498e-01 1.848169416189193726e-01 -1.461648344993591309e-01 -1.940191686153411865e-01 -4.278996214270591736e-02 2.321711331605911255e-01 1.641252636909484863e-02 7.270088791847229004e-02 3.057177662849426270e-01 2.477822750806808472e-01 9.204670786857604980e-02 4.583176597952842712e-02 -4.770774766802787781e-02 -7.186184823513031006e-02 2.722961008548736572e-01
-1.804781556129455566e-01 -2.136668004095554352e-02 2.529622316360473633e-01 3.904483616352081299e-01 -2.897151112556457520e-01 3.844902291893959045e-02 6.217043474316596985e-02 -2.019187510013580322e-01 2.606948614120483398e-01 -5.531246587634086609e-02 6.763048470020294189e-02 -1.097736530937254429e-03 -4.953450709581375122e-02 -1.006414294242858887e-01 1.489010304212570190e-01 2.033791244029998779e-01 2.653611004352569580e-01 5.428396537899971008e-02 1.684085726737976074e-01 2.531024515628814697e-01 -2.166542708873748779e-01 1.751070767641067505e-01 1.099146157503128052e-01 -6.459578126668930054e-02 8.302368968725204468e-02 -1.455252245068550110e-02 1.767078340053558350e-01 1.008808538317680359e-01 -1.214670240879058838e-01 5.823043733835220337e-02 1.088956519961357117e-01 3.614097237586975098e-01
1.243807524442672729e-01 -1.234505046159029007e-02 1.478064805269241333e-01 4.343256056308746338e-01 1.995816230773925781e-01 -1.714144051074981689e-01 -1.875815093517303467e-01 9.430531412363052368e-02 4.939170181751251221e-02 1.829967498779296875e-01 -1.745233535766601562e-01 -9.863900952041149139e-03 3.549011945724487305e-01 -2.011949867010116577e-01 -2.061441354453563690e-02 1.917117387056350708e-01 1.144855618476867676e-01 -4.052172228693962097e-02 1.524851322174072266e-01 -8.118830621242523193e-02 -1.328953951597213745e-01 -1.890885531902313232e-01 -1.386404316872358322e-02 -1.749000847339630127e-01 1.002385653555393219e-02 1.548865735530853271e-01 2.781890630722045898e-01 1.809116750955581665e-01 -3.025129437446594238e-01 6.064551323652267456e-02 1.623315811157226562e-01 7.718527317047119141e-02
5.395907163619995117e-02 8.825656771659851074e-02 1.711374223232269287e-01 1.654316037893295288e-01 5.802456662058830261e-02 2.132451161742210388e-02 1.250600814819335938e-01 3.187285959720611572e-01 2.039484381675720215e-01 1.671427488327026367e-02 1.727201789617538452e-01 -2.395551949739456177e-01 3.031302429735660553e-02 5.977307260036468506e-02 -3.407304733991622925e-02 -7.228685170412063599e-02 -6.404455751180648804e-02 -1.180800050497055054e-01 2.152838557958602905e-01 -2.423876225948333740e-01 -2.891303598880767822e-01 -4.296952858567237854e-02 -1.440805196762084961e-02 -1.216930672526359558e-01 2.752268910408020020e-01 3.580393195152282715e-01 9.087178856134414673e-02 2.974762618541717529e-01 -8.318391628563404083e-03 3.892135992646217346e-02 1.133117228746414185e-01 3.645603060722351074e-01
1.273994296789169312e-01 -2.351517602801322937e-02 2.220997512340545654e-01 3.003410398960113525e-01 1.458569020032882690e-01 2.841643616557121277e-02 -1.363859325647354126e-01 1.393792778253555298e-01 -8.606838434934616089e-02 1.383094936609268188e-01 -2.313302904367446899e-01 -3.074618428945541382e-02 3.329369425773620605e-01 -1.711523830890655518e-01 -3.732285276055335999e-02 2.049038559198379517e-01 2.585588395595550537e-01 -9.443467482924461365e-03 -2.207187935709953308e-02 -6.512618064880371094e-02 -1.673865877091884613e-02 -2.867372334003448486e-02 -1.729434430599212646e-01 -2.098388522863388062e-01 1.404790282249450684e-01 1.644965857267379761e-01 3.092153072357177734e-01 1.714771687984466553e-01 -2.757800519466400146e-01 -4.230840504169464111e-02 2.975349128246307373e-01 1.848261356353759766e-01
1.265619993209838867e-01 3.000799119472503662e-01 -6.287666410207748413e-02 4.608844220638275146e-01 1.208934485912322998e-01 -3.426904678344726562e-01 2.297090291976928711e-01 1.363193094730377197e-01 2.050108509138226509e-03 8.666394278407096863e-03 3.437762334942817688e-02 1.209114640951156616e-01 2.491248697042465210e-01 -2.143301069736480713e-01 1.367306113243103027e-01 1.681895107030868530e-01 8.386536687612533569e-02 4.229670763015747070e-02 1.946266554296016693e-02 -1.999684423208236694e-02 -2.844227850437164307e-02 -1.697127819061279297e-01 1.699389368295669556e-01 -8.258204162120819092e-02 2.007599323987960815e-01 1.675977185368537903e-02 -1.079907566308975220e-01 -1.854560971260070801e-01 -1.829082816839218140e-01 1.488293260335922241e-01 2.698715329170227051e-01 1.153754666447639465e-01
1.736962795257568359e-01 1.699109971523284912e-01 -2.045835863100364804e-04 4.537594318389892578e-01 -9.732518345117568970e-02 2.358333468437194824e-01 5.639975890517234802e-02 2.960056625306606293e-02 5.390925332903862000e-02 -1.047441288828849792e-01 3.504082858562469482e-01 -9.066256880760192871e-02 9.038994088768959045e-03 -1.126866415143013000e-01 9.732361137866973877e-02 1.778511703014373779e-01 2.249957919120788574e-01 -7.246781885623931885e-02 -1.045427396893501282e-01 3.194363713264465332e-01 9.997506439685821533e-02 2.683296240866184235e-02 -3.253856301307678223e-02 -1.495518535375595093e-01 8.988302201032638550e-02 -1.882354170083999634e-01 2.921370863914489746e-01 2.549552619457244873e-01 -1.617689728736877441e-01 3.993228822946548462e-02 1.638772785663604736e-01 1.252568215131759644e-01
1.044927816838026047e-02 9.721073508262634277e-02 9.845923632383346558e-02 1.629799008369445801e-01 -8.441720902919769287e-02 1.561415493488311768e-01 -1.827619820833206177e-01 2.948334217071533203e-01 -8.149726688861846924e-02 -1.817574650049209595e-01 2.565668337047100067e-02 1.454922854900360107e-01 3.041297495365142822e-01 -1.362061947584152222e-01 4.509105905890464783e-02 -5.118010565638542175e-02 2.186750024557113647e-01 -3.681451082229614258e-01 8.333247900009155273e-02 7.191549986600875854e-02 -3.426927030086517334e-01 4.607818275690078735e-02 -1.095774620771408081e-01 -3.049199581146240234e-01 3.081944286823272705e-01 -5.897790659219026566e-03 -1.123327463865280151e-01 -1.737951189279556274e-01 -1.691241115331649780e-01 -1.236301753669977188e-02 1.568834036588668823e-01 1.180037260055541992e-01
-3.327473253011703491e-02 9.389553964138031006e-02 7.923638820648193359e-02 2.085593640804290771e-01 8.353324979543685913e-02 1.937113404273986816e-01 -5.451553314924240112e-02 4.308536648750305176e-01 -1.106672082096338272e-02 -1.245195120573043823e-01 2.569713890552520752e-01 2.065315991640090942e-01 3.576421737670898438e-01 3.837274014949798584e-02 6.148490589112043381e-03 1.006623730063438416e-01 2.836542576551437378e-02 -3.711569607257843018e-01 1.298560667783021927e-02 1.820602566003799438e-01 -1.884503364562988281e-01 1.422307789325714111e-01 -9.506331756711006165e-03 -1.146704033017158508e-01 2.731341421604156494e-01 1.977406889200210571e-01 -1.281729936599731445e-01 -1.183306705206632614e-02 -1.988025456666946411e-01 -1.040317192673683167e-01 -1.439944654703140259e-01 3.336118534207344055e-02
2.547727823257446289e-01 2.964306809008121490e-02 1.544061154127120972e-01 3.534053564071655273e-01 8.963617682456970215e-02 2.105674520134925842e-02 -3.107265830039978027e-01 6.232997775077819824e-02 -2.680099196732044220e-02 -2.139402925968170166e-01 2.272526919841766357e-01 -9.327199310064315796e-02 8.093115687370300293e-02 -1.561233997344970703e-01 -2.415538728237152100e-01 5.991076305508613586e-02 2.755464315414428711e-01 -1.665100157260894775e-01 -1.513382978737354279e-02 -1.938081532716751099e-01 -1.878363490104675293e-01 -8.863858133554458618e-02 3.163004294037818909e-02 -2.770159840583801270e-01 2.147624045610427856e-01 3.380113244056701660e-01 7.585530728101730347e-02 1.349132359027862549e-01 -6.084484606981277466e-02 -5.505914986133575439e-02 -2.436673454940319061e-02 -1.512953788042068481e-01
-2.479208409786224365e-01 1.450406853109598160e-02 1.291760802268981934e-01 2.225945889949798584e-01 1.674198210239410400e-01 1.768148690462112427e-01 -3.303521499037742615e-02 3.235511854290962219e-02 9.443879127502441406e-02 -7.901065796613693237e-02 3.238771855831146240e-02 -1.415595412254333496e-01 -7.161927223205566406e-02 -1.469894647598266602e-01 6.594684720039367676e-02 3.734513521194458008e-01 1.575973033905029297e-01 -1.652959734201431274e-01 8.554685860872268677e-02 8.977454900741577148e-02 -1.560063511133193970e-01 -1.828952878713607788e-01 2.018770426511764526e-01 2.795002609491348267e-02 3.879341781139373779e-01 6.541083008050918579e-02 6.514076888561248779e-02 8.238013088703155518e-02 -4.333085417747497559e-01 -8.614792674779891968e-02 -7.144090533256530762e-02 2.662988305091857910e-01
5.547399818897247314e-02 -1.132296398282051086e-02 2.403150349855422974e-01 1.782493889331817627e-01 2.543691731989383698e-02 -3.845269558951258659e-03 -2.509488761425018311e-01 2.382007539272308350e-01 8.829494565725326538e-02 -2.226478457450866699e-01 1.620638668537139893e-01 -3.945489600300788879e-02 1.783123612403869629e-01 2.346494235098361969e-02 -2.407198846340179443e-01 1.259355843067169189e-01 3.752737939357757568e-01 -2.971400618553161621e-01 -7.628384232521057129e-02 -1.122474968433380127e-01 -6.816747039556503296e-02 -9.749494493007659912e-02 1.322881728410720825e-01 -1.361473798751831055e-01 1.868790388107299805e-01 4.188810288906097412e-01 -1.483994256705045700e-02 1.232789456844329834e-01 -1.657747179269790649e-01 -2.021606266498565674e-02 -1.608671038411557674e-03 -2.100642323493957520e-01
-5.671187117695808411e-02 1.097245886921882629e-01 1.647358238697052002e-01 1.938027441501617432e-01 3.615216165781021118e-02 1.151359453797340393e-01 -3.723154962062835693e-02 3.588921427726745605e-01 -7.021655142307281494e-02 -1.063156798481941223e-01 2.241636216640472412e-01 2.380288392305374146e-01 3.703343272209167480e-01 1.395817697048187256e-01 5.531690269708633423e-02 5.781126394867897034e-02 8.453374356031417847e-02 -3.913147151470184326e-01 -2.989706583321094513e-02 1.977331340312957764e-01 -1.394412070512771606e-01 5.695727840065956116e-02 -9.361469745635986328e-02 -1.251779049634933472e-01 2.801999747753143311e-01 2.039703130722045898e-01 -1.539456993341445923e-01 -7.982196658849716187e-02 -2.913674116134643555e-01 -2.394942753016948700e-02 -3.281612694263458252e-02 7.072486728429794312e-02
-6.419841945171356201e-02 1.329970806837081909e-01 2.013961523771286011e-01 2.149510979652404785e-01 -1.047582700848579407e-01 1.017068475484848022e-01 -1.334245353937149048e-01 4.614010155200958252e-01 -2.152394205331802368e-01 8.577264845371246338e-02 5.946886166930198669e-02 1.571263074874877930e-01 1.875542700290679932e-01 -7.779349386692047119e-02 6.103932484984397888e-02 2.570041418075561523e-01 9.342882782220840454e-03 -3.585047423839569092e-01 2.528726458549499512e-01 -1.328975856304168701e-01 -1.307652890682220459e-01 -7.719679921865463257e-02 3.408738970756530762e-02 -1.185632050037384033e-01 -1.711699962615966797e-01 3.280523717403411865e-01 2.418453805148601532e-02 -1.645912677049636841e-01 -4.985537007451057434e-02 -7.707823067903518677e-02 -7.983352988958358765e-02 1.364136785268783569e-01
-1.242765318602323532e-02 1.562563478946685791e-01 2.230918258428573608e-01 2.222705334424972534e-01 -4.506143555045127869e-02 -4.573241621255874634e-02 2.162325084209442139e-01 1.913587152957916260e-01 4.120597988367080688e-02 -1.243608221411705017e-01 -2.305858135223388672e-01 -1.894895583391189575e-01 3.059170208871364594e-02 -3.012223243713378906e-01 5.764956027269363403e-02 1.474317908287048340e-01 -6.135946139693260193e-03 -3.298236429691314697e-02 3.063370287418365479e-01 6.174200400710105896e-02 6.307935342192649841e-03 1.609268039464950562e-02 1.969370990991592407e-01 -1.659649163484573364e-01 7.939403504133224487e-02 4.449918121099472046e-02 2.510884106159210205e-01 1.291387677192687988e-01 -3.910834193229675293e-01 -9.510286897420883179e-02 3.445864021778106689e-01 1.778904646635055542e-01
5.175875872373580933e-02 1.400035023689270020e-01 -9.232828766107559204e-02 2.018937766551971436e-01 -7.402711198665201664e-04 -1.993110477924346924e-01 -7.124309241771697998e-02 2.056860178709030151e-01 6.404469162225723267e-02 5.402652919292449951e-02 -9.592600166797637939e-02 1.380430907011032104e-01 -2.812466025352478027e-02 -1.115994825959205627e-01 1.465214695781469345e-02 2.330887168645858765e-01 -3.865186497569084167e-02 -2.642684280872344971e-01 2.930209338665008545e-01 4.543330520391464233e-02 -1.858737915754318237e-01 4.027701914310455322e-02 3.184741735458374023e-01 -1.837909519672393799e-01 3.635854721069335938e-01 1.485073864459991455e-01 8.083298802375793457e-02 6.582550704479217529e-02 -1.002757810056209564e-02 -6.924948841333389282e-02 1.503845793195068836e-03 4.874530732631683350e-01
-1.182902231812477112e-01 -9.129538387060165405e-02 -1.266140788793563843e-01 3.000075221061706543e-01 -2.520314753055572510e-01 2.063645748421549797e-03 -2.189968824386596680e-01 2.082927525043487549e-01 -9.649503231048583984e-02 -1.468617469072341919e-01 5.600264761596918106e-03 3.165253996849060059e-01 5.103630423545837402e-01 4.418795555830001831e-02 -7.292909920215606689e-02 6.580699980258941650e-02 -4.406526684761047363e-02 -1.325443834066390991e-01 8.768693357706069946e-02 3.195120766758918762e-02 6.803978979587554932e-02 -2.638908624649047852e-01 2.095644623041152954e-01 -1.226460933685302734e-01 3.649588301777839661e-02 3.073313534259796143e-01 6.077852100133895874e-02 1.832436956465244293e-02 -1.074266657233238220e-01 -5.253847315907478333e-02 -9.200038015842437744e-02 1.719591617584228516e-01
9.903991967439651489e-02 -3.390939533710479736e-02 3.792704641819000244e-02 3.854100704193115234e-01 5.396695435047149658e-02 -9.546032547950744629e-02 -2.088340222835540771e-01 2.363303005695343018e-01 1.653001308441162109e-01 2.280399650335311890e-01 -3.413771465420722961e-02 -1.586050093173980713e-01 2.985151708126068115e-01 -1.077494993805885315e-01 -1.610392779111862183e-01 1.547477096319198608e-01 8.791822195053100586e-02 -7.222913205623626709e-03 2.185653448104858398e-01 -8.686412870883941650e-02 -9.805227816104888916e-02 -5.009728297591209412e-02 8.163952268660068512e-03 -3.973573818802833557e-02 1.414685547351837158e-01 5.314743146300315857e-02 1.057506278157234192e-01 1.417947411537170410e-01 -3.554739654064178467e-01 -8.389446139335632324e-02 4.369723796844482422e-01 1.264296621084213257e-01
3.647544980049133301e-02 2.767859725281596184e-03 3.733565658330917358e-02 5.496663600206375122e-02 -3.219092637300491333e-02 3.448654338717460632e-02 -2.148531824350357056e-01 1.685437113046646118e-01 -8.687297254800796509e-02 -8.100984245538711548e-02 -1.523909345269203186e-02 -3.455477207899093628e-02 2.527304887771606445e-01 -2.688040435314178467e-01 -4.998800158500671387e-02 -2.876294255256652832e-01 9.820241481065750122e-02 -2.797684669494628906e-01 1.430600881576538086e-01 4.884574562311172485e-02 -7.537157833576202393e-02 -3.789548203349113464e-02 1.663534194231033325e-01 -8.072008192539215088e-02 1.315541565418243408e-01 1.926107853651046753e-01 -6.440782546997070312e-02 -4.575086385011672974e-02 -4.504581689834594727e-01 -2.117211371660232544e-01 2.894403934478759766e-01 3.692224025726318359e-01
6.358730047941207886e-02 -5.606975406408309937e-02 -1.386786550283432007e-01 5.322885513305664062e-01 1.818500012159347534e-01 -2.455477267503738403e-01 -4.232985898852348328e-02 1.897702068090438843e-01 -1.863377839326858521e-01 -9.839728474617004395e-02 -5.331852938979864120e-03 1.698603034019470215e-01 1.699001789093017578e-01 -2.577253282070159912e-01 1.721587032079696655e-01 1.694410890340805054e-01 3.509914129972457886e-02 -3.821863830089569092e-01 -6.133529543876647949e-02 1.942302137613296509e-01 1.252363715320825577e-02 -1.197393983602523804e-01 -6.752607971429824829e-02 5.864685866981744766e-03 1.882889568805694580e-01 -4.109763354063034058e-02 -1.132101751863956451e-02 -1.616603881120681763e-01 5.108398571610450745e-02 -9.915494173765182495e-02 2.120662629604339600e-01 5.889477953314781189e-02
-2.462219893932342529e-01 1.788487136363983154e-01 1.741251051425933838e-01 5.609740614891052246e-01 -1.469998359680175781e-01 1.074102008715271950e-03 -1.376234889030456543e-01 3.063154220581054688e-01 6.108853220939636230e-02 2.777402102947235107e-01 -1.278073936700820923e-01 -3.560344502329826355e-02 1.373798400163650513e-01 -1.944299638271331787e-01 1.146998628973960876e-01 8.058992028236389160e-02 1.203056573867797852e-01 -4.352463781833648682e-02 -1.501063555479049683e-01 3.607674269005656242e-03 -1.865262985229492188e-01 -7.264590263366699219e-02 -1.002961993217468262e-01 7.631070166826248169e-02 2.258570045232772827e-01 1.949974745512008667e-01 -7.736285775899887085e-02 -1.891825199127197266e-01 6.689781695604324341e-02 2.726523019373416901e-02 1.123265326023101807e-01 9.841209650039672852e-02
-6.974331289529800415e-02 2.919502183794975281e-02 -2.986446954309940338e-03 3.506228029727935791e-01 4.704948142170906067e-02 1.615739762783050537e-01 -2.980202436447143555e-02 4.174350798130035400e-01 -3.155587241053581238e-02 1.176906153559684753e-01 1.882010251283645630e-01 1.731028854846954346e-01 1.521839052438735962e-01 -1.197311431169509888e-01 1.065946966409683228e-01 -1.936725229024887085e-01 5.614888505078852177e-04 -2.642050683498382568e-01 -1.937125623226165771e-02 2.209773957729339600e-01 2.187468260526657104e-01 5.907909944653511047e-02 -2.164603956043720245e-02 -1.201804261654615402e-02 4.025685787200927734e-02 3.356804847717285156e-01 6.379639357328414917e-02 -1.076157316565513611e-01 -2.244410961866378784e-01 1.048596799373626709e-01 -1.293809711933135986e-01 3.496486246585845947e-01
-2.509071826934814453e-01 2.182994633913040161e-01 -1.012583449482917786e-01 2.279779911041259766e-01 -3.008499741554260254e-01 -2.456192299723625183e-02 2.069458812475204468e-01 1.989944130182266235e-01 -2.831316925585269928e-02 -1.494236439466476440e-01 1.030563563108444214e-01 1.786356866359710693e-01 4.208900406956672668e-02 -3.704546689987182617e-01 -1.165846362709999084e-01 3.024584054946899414e-01 9.943035989999771118e-02 -2.611834704875946045e-01 7.415862381458282471e-02 7.102186232805252075e-02 -1.978552192449569702e-01 3.903194516897201538e-02 5.204591155052185059e-02 -4.195040091872215271e-02 -1.400132030248641968e-01 3.390381485223770142e-02 2.057027369737625122e-01 4.615675657987594604e-02 -3.627599179744720459e-01 -4.726675897836685181e-02 1.047481670975685120e-01 9.943299926817417145e-03
-1.198514597490429878e-03 -4.453875124454498291e-02 -6.635095179080963135e-02 3.029349446296691895e-01 1.240901127457618713e-01 9.794146753847599030e-04 -2.404472678899765015e-01 1.327939182519912720e-01 1.259231716394424438e-01 -4.434788972139358521e-02 1.423619836568832397e-01 3.932651281356811523e-01 2.501640319824218750e-01 -1.329007595777511597e-01 6.256805360317230225e-02 -8.345622569322586060e-02 -4.841848742216825485e-03 -7.054550200700759888e-02 1.293574124574661255e-01 -1.186349615454673767e-01 -9.887860715389251709e-02 -1.862787902355194092e-01 -2.768913656473159790e-02 -1.665791720151901245e-01 2.826501056551933289e-02 1.693505793809890747e-01 1.496430635452270508e-01 -5.688764527440071106e-02 -5.366786718368530273e-01 7.665007561445236206e-02 2.535412311553955078e-01 -7.093837112188339233e-02
-2.443211339414119720e-02 -5.997769907116889954e-02 -4.458124935626983643e-02 4.733050167560577393e-01 9.911395609378814697e-02 -4.888215661048889160e-02 -3.846277948468923569e-03 1.110582500696182251e-01 -1.570807695388793945e-01 1.108667850494384766e-01 2.763834781944751740e-03 -9.789865463972091675e-03 1.380998343229293823e-01 -1.069324016571044922e-01 -7.306809723377227783e-02 1.119324713945388794e-01 1.708606928586959839e-01 -2.632820010185241699e-01 -1.886432766914367676e-01 4.096096456050872803e-01 3.970342688262462616e-03 -2.011239975690841675e-01 -2.128660827875137329e-01 5.109223723411560059e-02 1.737640649080276489e-01 3.929472863674163818e-01 4.571286216378211975e-02 9.036795049905776978e-02 -1.472387909889221191e-01 -1.309500932693481445e-01 1.540550738573074341e-01 -1.100545600056648254e-01
2.877097949385643005e-02 -7.545110583305358887e-02 -9.671803563833236694e-02 4.442608654499053955e-01 -3.870439231395721436e-01 3.999792411923408508e-02 1.510586291551589966e-01 2.607103586196899414e-01 2.763295173645019531e-01 -1.390665322542190552e-01 -9.417748451232910156e-02 7.685332745313644409e-02 2.468955665826797485e-01 1.258077565580606461e-02 8.078236877918243408e-02 3.539374098181724548e-03 2.379425764083862305e-01 -3.652447834610939026e-02 1.115771904587745667e-01 -2.089023888111114502e-01 8.468363434076309204e-02 8.022457361221313477e-02 1.162924319505691528e-01 -2.052594423294067383e-01 -9.958773106336593628e-02 2.462451905012130737e-02 -2.967444621026515961e-02 2.367564737796783447e-01 -1.548082232475280762e-01 -2.280409261584281921e-02 5.049369484186172485e-02 2.977279722690582275e-01
7.738824933767318726e-02 1.279876381158828735e-01 1.732608526945114136e-01 3.334394991397857666e-01 2.726929821074008942e-02 -6.149812042713165283e-02 -7.779171317815780640e-02 -2.845195308327674866e-02 1.966114342212677002e-01 -2.114783674478530884e-01 -1.456542611122131348e-01 1.821614801883697510e-02 -6.513211876153945923e-02 -1.494037806987762451e-01 2.697622179985046387e-01 1.149853840470314026e-01 5.808537080883979797e-02 -9.042804688215255737e-02 1.989673227071762085e-01 -2.234519422054290771e-01 4.264087229967117310e-02 7.300927489995956421e-02 1.783984899520874023e-01 -7.870139554142951965e-03 2.240689843893051147e-01 3.499260246753692627e-01 -7.066822797060012817e-02 2.855294644832611084e-01 -3.418966531753540039e-01 -2.730748355388641357e-01 8.414740860462188721e-02 9.865330904722213745e-02
1.016878429800271988e-02 6.449506431818008423e-02 1.733169406652450562e-01 3.742204010486602783e-01 -4.866869747638702393e-02 2.532908916473388672e-01 7.505668699741363525e-02 1.733440011739730835e-01 1.985751390457153320e-01 -1.604919284582138062e-01 5.190185736864805222e-03 5.461851507425308228e-02 1.398826092481613159e-01 -3.512408211827278137e-02 -6.027363985776901245e-02 3.826298117637634277e-01 9.222953580319881439e-03 2.041277289390563965e-01 -1.638186722993850708e-02 -6.088865920901298523e-02 -1.595749170519411564e-03 -8.176738768815994263e-02 -3.988455533981323242e-01 -3.150379955768585205e-01 -1.674150303006172180e-02 1.026414334774017334e-01 -6.093478575348854065e-02 1.074222698807716370e-01 -2.038525342941284180e-01 -3.375364467501640320e-02 1.599849015474319458e-01 2.816182076930999756e-01
-3.268081545829772949e-01 -5.199768394231796265e-02 -9.095201641321182251e-02 4.232231974601745605e-01 -9.965620189905166626e-02 6.894286721944808960e-02 -1.226999163627624512e-01 2.459926009178161621e-01 -1.482861768454313278e-02 7.580245845019817352e-03 2.131513059139251709e-01 1.494066566228866577e-01 3.168078660964965820e-01 -2.418448776006698608e-01 -2.313209027051925659e-01 1.154008582234382629e-01 8.418396115303039551e-02 -1.406939774751663208e-01 -9.806467592716217041e-02 -1.700608879327774048e-01 7.548809517174959183e-03 -1.455084532499313354e-01 -2.324213981628417969e-01 -2.795679122209548950e-02 -1.850765384733676910e-02 2.559998929500579834e-01 -1.125505641102790833e-01 -6.905432790517807007e-02 -1.427155286073684692e-01 1.132608503103256226e-01 2.287954390048980713e-01 9.395023435354232788e-02
-1.916580647230148315e-01 -1.482238620519638062e-01 5.083151627331972122e-03 2.489102631807327271e-01 1.017900705337524414e-01 -4.083110019564628601e-02 -2.763553857803344727e-01 3.447590768337249756e-01 -3.793674334883689880e-02 1.198680698871612549e-01 3.643401563167572021e-01 3.061040937900543213e-01 1.175591628998517990e-02 -1.003278605639934540e-02 1.183871105313301086e-01 -1.651107370853424072e-01 2.155068218708038330e-01 -2.108062058687210083e-01 1.060081794857978821e-01 1.784001588821411133e-01 -1.413078457117080688e-01 1.012930497527122498e-01 6.880726665258407593e-02 -7.815288007259368896e-02 2.265623807907104492e-01 3.508286178112030029e-01 1.410615891218185425e-01 -5.625638365745544434e-02 5.777157098054885864e-02 -3.992100805044174194e-02 9.247421473264694214e-02 4.810259118676185608e-02
-4.250091966241598129e-03 1.784677207469940186e-01 3.923871368169784546e-02 2.048146724700927734e-01 9.605129808187484741e-02 -1.782231181859970093e-01 1.542667746543884277e-01 6.364740431308746338e-02 5.785459652543067932e-02 -3.879619017243385315e-02 -4.475981369614601135e-02 2.700236067175865173e-02 -4.404247552156448364e-02 -1.029092445969581604e-01 5.325909703969955444e-03 1.866932809352874756e-01 8.208791166543960571e-02 -2.466780543327331543e-01 7.131420820951461792e-02 4.275156185030937195e-02 -3.445023596286773682e-01 -1.592999100685119629e-01 3.543345630168914795e-01 6.859800964593887329e-02 2.004626244306564331e-01 1.520626246929168701e-01 2.683490701019763947e-02 1.451361030340194702e-01 -1.902772337198257446e-01 -2.129179090261459351e-01 -1.514933109283447266e-01 5.122545361518859863e-01
6.136641651391983032e-02 1.829172372817993164e-01 1.685767248272895813e-02 3.501791357994079590e-01 -1.636670976877212524e-01 -1.813776195049285889e-01 4.016663134098052979e-01 6.419216841459274292e-02 3.450233489274978638e-02 -7.751076947897672653e-03 -4.646841064095497131e-02 -2.167026251554489136e-01 2.615045309066772461e-01 -3.409534394741058350e-01 1.318584829568862915e-01 2.323732823133468628e-01 -1.701007187366485596e-01 -6.973215937614440918e-02 4.755713418126106262e-02 1.892938651144504547e-02 9.548924118280410767e-02 -1.132594123482704163e-01 1.486376952379941940e-02 -1.470436155796051025e-01 1.177998036146163940e-01 -8.075086772441864014e-02 6.431776285171508789e-02 3.862260282039642334e-02 -3.328918516635894775e-01 -1.632650196552276611e-01 1.370835006237030029e-01 2.141055762767791748e-01
-2.630212903022766113e-01 1.547753512859344482e-01 2.011485099792480469e-01 2.937185764312744141e-01 -2.941093221306800842e-02 -2.401068434119224548e-02 1.443117707967758179e-01 -1.656266748905181885e-01 2.461415976285934448e-01 -7.659529149532318115e-02 -2.352415472269058228e-01 1.456793397665023804e-01 4.464444518089294434e-02 -1.192463338375091553e-01 -1.548506412655115128e-02 -1.093067880719900131e-02 -4.173151403665542603e-02 -1.722299009561538696e-01 2.152722328901290894e-01 3.108642697334289551e-01 -9.342259913682937622e-02 -1.556662493385374546e-03 2.462001144886016846e-01 -2.495673894882202148e-01 3.477768301963806152e-01 2.790684103965759277e-01 -1.952657289803028107e-02 -1.955500990152359009e-01 -7.844412326812744141e-02 1.173321995884180069e-02 8.479496836662292480e-02 1.179214715957641602e-01
-1.337707787752151489e-01 2.591905593872070312e-01 2.213644683361053467e-01 1.904579997062683105e-01 -8.357357233762741089e-02 -3.688318282365798950e-02 -7.001115381717681885e-02 2.208647429943084717e-01 9.078845381736755371e-02 -1.738093644380569458e-01 2.167374938726425171e-01 2.087821662425994873e-01 3.813549280166625977e-01 -2.799566984176635742e-01 -4.948951303958892822e-02 -1.079523712396621704e-01 2.880050428211688995e-02 -7.677705585956573486e-02 -1.567422151565551758e-01 1.516170352697372437e-01 -1.521673351526260376e-01 -1.460686139762401581e-02 6.287583708763122559e-02 -2.145267426967620850e-01 3.142462670803070068e-01 1.943869739770889282e-01 -5.048632994294166565e-02 1.097896695137023926e-01 -2.587996125221252441e-01 1.937110871076583862e-01 1.319306939840316772e-01 -4.890845157206058502e-03
4.393849149346351624e-02 5.900485813617706299e-02 -3.877376019954681396e-02 4.019653499126434326e-01 -5.039720609784126282e-02 9.437792003154754639e-02 8.926267921924591064e-02 -7.881929725408554077e-02 1.525320927612483501e-03 -4.114389419555664062e-01 -1.996046602725982666e-01 1.640392839908599854e-02 1.792777776718139648e-01 3.715122118592262268e-02 1.441133469343185425e-01 1.088684946298599243e-01 1.604990065097808838e-01 -2.291925251483917236e-01 4.420929029583930969e-02 -2.883949577808380127e-01 -1.026443541049957275e-01 -7.069196552038192749e-02 1.779238283634185791e-01 7.136672735214233398e-02 2.025530040264129639e-01 2.565829455852508545e-01 -1.102075949311256409e-01 1.466205269098281860e-01 -3.074154257774353027e-01 5.547280609607696533e-02 -4.672008380293846130e-02 2.727179527282714844e-01
5.191930383443832397e-02 -6.681412458419799805e-02 1.071829199790954590e-01 2.822359502315521240e-01 -6.150649115443229675e-02 2.083066701889038086e-01 8.441305160522460938e-02 2.426086664199829102e-01 -9.598955512046813965e-03 -1.050456240773200989e-02 1.538150012493133545e-02 -3.073831796646118164e-01 1.564078032970428467e-01 -2.122202962636947632e-01 -1.196355298161506653e-01 -2.541898190975189209e-01 1.222488433122634888e-01 5.238640587776899338e-03 2.452878206968307495e-01 -8.826378732919692993e-02 1.363107711076736450e-01 -1.107588130980730057e-02 -1.997376233339309692e-01 -7.756826281547546387e-02 2.521453201770782471e-01 2.876181900501251221e-01 8.316924422979354858e-02 2.144156992435455322e-01 -2.283830642700195312e-01 7.286404073238372803e-02 1.966214478015899658e-01 3.198772072792053223e-01
-4.553601518273353577e-02 -2.152091450989246368e-02 -7.548087835311889648e-02 2.854468822479248047e-01 2.514850199222564697e-01 -4.476966708898544312e-02 1.116127744317054749e-01 2.186679989099502563e-01 2.985437512397766113e-01 -6.112474575638771057e-02 -1.182437241077423096e-01 2.177312821149826050e-01 3.701418638229370117e-01 -5.571807548403739929e-02 4.357779026031494141e-01 2.058007568120956421e-01 2.839770913124084473e-01 -7.769114524126052856e-02 -7.491223514080047607e-02 2.249782718718051910e-02 -2.019108831882476807e-01 8.023768663406372070e-02 -2.829378470778465271e-02 -1.053348481655120850e-01 -1.425242796540260315e-02 2.142237275838851929e-01 -1.522221118211746216e-01 7.097235321998596191e-02 -1.667043566703796387e-01 -6.293808668851852417e-02 -1.179871615022420883e-02 -7.190675940364599228e-03
-1.399150677025318146e-02 1.761705875396728516e-01 1.106113046407699585e-01 3.089875280857086182e-01 7.548104226589202881e-02 1.815857291221618652e-01 1.179326232522726059e-02 4.202709496021270752e-01 4.707656055688858032e-02 5.443846806883811951e-02 1.405034065246582031e-01 8.432018756866455078e-02 3.785310983657836914e-01 5.338415503501892090e-02 -1.097767353057861328e-01 -4.063913598656654358e-02 -5.474593490362167358e-03 -1.535346508026123047e-01 -3.273648023605346680e-02 -1.689036935567855835e-01 1.176484078168869019e-01 -1.176646426320075989e-01 -2.382803559303283691e-01 -1.132115572690963745e-01 1.879448145627975464e-01 4.827337265014648438e-01 7.954867184162139893e-02 -2.366861701011657715e-02 -9.873314946889877319e-02 4.233609884977340698e-03 -2.216385444626212120e-03 1.351132988929748535e-01
-1.655014455318450928e-01 -6.678171455860137939e-02 2.536389231681823730e-01 4.319679141044616699e-01 -1.003177613019943237e-01 1.070216950029134750e-02 -1.154881343245506287e-01 4.762369394302368164e-01 -9.228260070085525513e-02 1.891926378011703491e-01 1.941986195743083954e-02 -4.427858814597129822e-02 1.472206413745880127e-01 -6.616159528493881226e-02 1.387326568365097046e-01 9.508908540010452271e-02 2.552284300327301025e-01 -1.070813238620758057e-01 -8.299830555915832520e-02 1.620412319898605347e-01 7.585458806715905666e-04 2.422731369733810425e-02 1.131297051906585693e-01 -5.551818758249282837e-02 2.458733916282653809e-01 2.632518112659454346e-01 -1.727909594774246216e-01 -2.143324166536331177e-01 -1.029758676886558533e-01 1.035915240645408630e-01 -3.695400804281234741e-02 1.069685518741607666e-01
-3.091977350413799286e-02 1.060009747743606567e-01 4.450657591223716736e-02 3.024376928806304932e-01 -1.803603619337081909e-01 3.581453561782836914e-01 7.563878898508846760e-05 3.536848425865173340e-01 -4.965832456946372986e-02 -1.154274046421051025e-01 3.574894964694976807e-01 2.613559961318969727e-01 1.675554662942886353e-01 -1.518962830305099487e-01 -4.313114285469055176e-02 1.697473414242267609e-02 1.722655743360519409e-01 -5.346419662237167358e-02 -2.129448503255844116e-01 2.186363786458969116e-01 -6.523335352540016174e-03 -1.933109760284423828e-01 1.271507237106561661e-02 7.093670219182968140e-02 1.327198296785354614e-01 4.962120950222015381e-02 4.106808826327323914e-02 6.918575614690780640e-02 -1.416318863630294800e-01 6.752396374940872192e-02 2.852841913700103760e-01 2.059946060180664062e-01
-8.669994026422500610e-02 1.925785839557647705e-01 2.659183442592620850e-01 3.824304342269897461e-01 1.106814518570899963e-01 5.077875405550003052e-02 -1.774273999035358429e-02 2.511418461799621582e-01 -4.653159156441688538e-02 9.355875104665756226e-02 2.610200345516204834e-01 1.717782765626907349e-01 2.069016098976135254e-01 -1.359203755855560303e-01 1.093921139836311340e-01 -1.422067135572433472e-01 3.046539127826690674e-01 -1.890644133090972900e-01 -8.161094971001148224e-03 -4.759988933801651001e-02 -5.909268930554389954e-02 -3.084185160696506500e-02 1.048738583922386169e-01 -2.395285665988922119e-01 1.024040058255195618e-01 4.495264589786529541e-01 1.258831769227981567e-01 -3.310643881559371948e-02 4.612227156758308411e-02 -7.478398084640502930e-02 -3.851948678493499756e-02 1.255842596292495728e-01
-2.668602764606475830e-02 1.872027069330215454e-01 2.727315202355384827e-02 4.861730337142944336e-01 5.108737200498580933e-02 5.592289194464683533e-02 1.100087016820907593e-01 4.603612050414085388e-02 2.157886773347854614e-01 1.503864824771881104e-01 1.067906692624092102e-01 1.968523487448692322e-02 1.114171091467142105e-02 2.591898739337921143e-01 -6.808727234601974487e-02 -1.512334197759628296e-01 -1.312090158462524414e-01 -9.595153853297233582e-03 2.667566537857055664e-01 -7.425176352262496948e-02 -2.414218932390213013e-01 2.216368615627288818e-01 1.002677679061889648e-01 -1.451967954635620117e-01 8.811747282743453979e-02 3.469720184803009033e-01 6.240537390112876892e-02 1.326327919960021973e-01 -1.181036308407783508e-01 1.632308363914489746e-01 3.053685724735260010e-01 1.240419447422027588e-01
6.722768396139144897e-02 8.179830014705657959e-02 8.755421638488769531e-02 2.613246142864227295e-01 1.520472913980484009e-01 -1.022956520318984985e-01 -2.140525132417678833e-01 9.890721179544925690e-03 -3.549293801188468933e-02 -1.659265160560607910e-01 3.529122099280357361e-02 -2.047101706266403198e-01 2.293330430984497070e-01 -1.763187497854232788e-01 2.843704819679260254e-01 7.236173748970031738e-02 3.184236288070678711e-01 -9.765898436307907104e-02 -5.216183513402938843e-02 -1.500863134860992432e-01 -3.592825233936309814e-01 -5.491470545530319214e-02 -7.402329146862030029e-02 -8.029030263423919678e-02 1.105607151985168457e-01 8.445432782173156738e-02 2.523704469203948975e-01 1.962827444076538086e-01 -2.974118106067180634e-02 -3.834454417228698730e-01 -3.487597405910491943e-02 2.017364799976348877e-01
1.186943706125020981e-02 3.104527108371257782e-02 -1.730259158648550510e-03 3.434734046459197998e-01 5.792696028947830200e-02 2.575684338808059692e-02 -9.993448108434677124e-02 1.994465142488479614e-01 1.849703192710876465e-01 -4.844506829977035522e-02 -7.258871197700500488e-02 -1.095618382096290588e-01 9.135840088129043579e-02 -1.287653893232345581e-01 1.075217947363853455e-01 2.712740004062652588e-01 3.668254017829895020e-01 -1.876319199800491333e-02 1.587552279233932495e-01 7.785252481698989868e-02 8.751652389764785767e-02 -2.945097088813781738e-01 -7.251381129026412964e-02 1.373334228992462158e-01 2.937934398651123047e-01 -9.295688010752201080e-03 2.577618360519409180e-01 1.340329796075820923e-01 -2.646358609199523926e-01 -3.259396851062774658e-01 -6.831002235412597656e-02 1.636738479137420654e-01
-1.252297759056091309e-01 -1.308275163173675537e-01 6.950607523322105408e-03 1.523229926824569702e-01 -6.774698942899703979e-02 3.106405027210712433e-02 -5.177213624119758606e-02 1.410104632377624512e-01 -9.393743425607681274e-02 -2.371669858694076538e-01 1.385181099176406860e-01 5.312657728791236877e-02 2.947241365909576416e-01 -2.516216933727264404e-01 -9.012231975793838501e-02 4.401759430766105652e-02 1.043816953897476196e-01 -2.164136022329330444e-01 -4.937333613634109497e-02 -1.260635703802108765e-01 -1.325186192989349365e-01 2.429978176951408386e-02 1.833114586770534515e-02 -2.196127921342849731e-01 4.846106166951358318e-04 2.120002210140228271e-01 -1.301848702132701874e-02 -2.181899696588516235e-01 -4.018124341964721680e-01 2.917192690074443817e-02 5.100110173225402832e-01 1.029605120420455933e-01
-2.175045944750308990e-02 3.592910766601562500e-01 -1.222357228398323059e-01 4.923742413520812988e-01 3.786944970488548279e-02 4.335875436663627625e-02 1.824331097304821014e-02 7.426052540540695190e-02 2.111425399780273438e-01 -6.013699807226657867e-03 1.808653473854064941e-01 3.542011976242065430e-02 1.865243911743164062e-01 -2.035502344369888306e-01 1.718821972608566284e-01 1.377915963530540466e-02 -5.636912956833839417e-02 4.148654267191886902e-02 5.992516502737998962e-02 3.245826438069343567e-02 -2.569143474102020264e-01 -4.686941578984260559e-02 1.656222045421600342e-01 -2.368208020925521851e-01 2.044505178928375244e-01 5.092108994722366333e-02 -3.037057220935821533e-01 -1.246802508831024170e-01 -8.575313538312911987e-02 -2.222244292497634888e-01 1.943549364805221558e-01 -1.068347096443176270e-01
-1.941693760454654694e-02 -3.204185888171195984e-02 -4.396248608827590942e-02 4.019711911678314209e-01 6.553214043378829956e-02 2.523837387561798096e-01 -2.045915871858596802e-01 1.463818848133087158e-01 1.501629650592803955e-01 2.054276913404464722e-01 -4.868407920002937317e-02 4.795166105031967163e-02 9.602286666631698608e-02 -6.028673425316810608e-02 -1.396396458148956299e-01 -2.012367546558380127e-01 8.988179266452789307e-02 -3.320578932762145996e-01 -2.672851085662841797e-02 2.889337837696075439e-01 -6.668515503406524658e-02 8.321870118379592896e-02 -1.264784485101699829e-01 -9.409571997821331024e-03 -5.873377434909343719e-03 4.685537815093994141e-01 1.718410849571228027e-02 8.686386048793792725e-02 -1.794668138027191162e-01 2.269279211759567261e-01 1.129439845681190491e-01 -8.753044158220291138e-02
1.247604414820671082e-01 -6.386695802211761475e-02 -3.547401130199432373e-01 2.262264043092727661e-01 -3.828949481248855591e-02 2.032051682472229004e-01 1.638602465391159058e-01 1.488501727581024170e-01 1.011041328310966492e-01 -1.623161733150482178e-01 -9.902633726596832275e-02 -2.129629701375961304e-01 3.235691785812377930e-02 -2.584388852119445801e-01 1.035133562982082367e-02 1.630477011203765869e-01 -1.739147491753101349e-02 -5.441932007670402527e-02 -8.949527144432067871e-02 1.365423388779163361e-02 1.126559004187583923e-01 9.403591603040695190e-02 7.334601134061813354e-02 -3.082867562770843506e-01 2.305590063333511353e-01 2.372753322124481201e-01 2.136587947607040405e-01 7.809325307607650757e-02 -2.126199454069137573e-01 1.009583994746208191e-01 2.556323707103729248e-01 3.315824270248413086e-01
1.295237392187118530e-01 -1.707113832235336304e-01 1.188385188579559326e-01 5.493918061256408691e-01 -2.337616831064224243e-01 1.862672865390777588e-01 -1.171631589531898499e-01 7.556518167257308960e-02 1.333880871534347534e-01 -1.287118643522262573e-01 -1.600560396909713745e-01 1.118393689393997192e-01 -1.042002215981483459e-01 2.026643045246601105e-02 2.037841379642486572e-01 2.159906178712844849e-01 1.940492540597915649e-02 1.257911473512649536e-01 3.177395090460777283e-02 -6.840663403272628784e-02 4.348349198698997498e-02 -3.655706346035003662e-02 1.852749586105346680e-01 -1.507943421602249146e-01 7.019444555044174194e-02 3.250029310584068298e-02 2.829458937048912048e-02 8.604275435209274292e-02 -3.130097389221191406e-01 1.628337986767292023e-02 2.474799603223800659e-01 3.186857998371124268e-01
8.296851813793182373e-02 -2.324514538049697876e-01 -7.580827921628952026e-02 4.851021766662597656e-01 -5.402543395757675171e-02 6.688584387302398682e-02 -2.270873636007308960e-02 2.387316673994064331e-01 -1.829331815242767334e-01 -1.681616157293319702e-01 1.423520892858505249e-01 1.932270228862762451e-01 7.700439542531967163e-02 1.500985473394393921e-01 -3.346155211329460144e-02 2.096952050924301147e-01 -2.175718992948532104e-01 -1.839398592710494995e-01 4.546629264950752258e-02 1.000632494688034058e-01 -1.407842785120010376e-01 -2.163155078887939453e-01 -7.734172046184539795e-02 -3.724515065550804138e-02 1.219305247068405151e-01 3.406154215335845947e-01 8.772297948598861694e-02 1.674113273620605469e-01 -1.728845089673995972e-01 -2.748610377311706543e-01 -2.866911329329013824e-02 1.075090840458869934e-02
3.055583126842975616e-02 2.776246070861816406e-01 1.417016685009002686e-01 4.092943966388702393e-01 -1.150824576616287231e-01 -1.753020435571670532e-01 -5.533538758754730225e-02 2.782477736473083496e-01 -2.372511662542819977e-02 8.639672398567199707e-02 -6.008613482117652893e-02 2.433372884988784790e-01 1.238025277853012085e-01 -4.428422749042510986e-01 6.134603545069694519e-02 6.156423687934875488e-02 1.925819814205169678e-01 1.951822340488433838e-01 -2.183738648891448975e-01 8.278144150972366333e-02 -2.732111839577555656e-03 6.114665791392326355e-02 -2.081304602324962616e-02 2.322161942720413208e-02 2.219203710556030273e-01 1.658948510885238647e-01 6.476700305938720703e-02 7.468492537736892700e-02 -9.898828715085983276e-02 2.008123099803924561e-01 2.189288884401321411e-01 3.242415562272071838e-02
2.446172684431076050e-01 2.067709714174270630e-01 2.483981400728225708e-01 2.525348663330078125e-01 -6.773174554109573364e-02 1.465615332126617432e-01 -1.486156601458787918e-02 3.333949148654937744e-01 3.192942440509796143e-01 7.756695151329040527e-02 2.095228582620620728e-01 -3.031966686248779297e-01 4.368362948298454285e-02 -9.700687602162361145e-03 -7.776498328894376755e-03 -2.029748111963272095e-01 -4.062814987264573574e-04 2.506837621331214905e-02 2.509751021862030029e-01 2.374816313385963440e-02 -1.635614186525344849e-01 1.672019250690937042e-02 -1.938735246658325195e-01 -7.700041867792606354e-03 2.317228764295578003e-01 2.939589917659759521e-01 9.304508566856384277e-02 9.197305887937545776e-02 -1.592792570590972900e-01 1.566248759627342224e-02 1.460920721292495728e-01 1.199814826250076294e-01
-1.347817201167345047e-02 3.832838311791419983e-02 6.657474488019943237e-02 3.366297781467437744e-01 1.665451675653457642e-01 4.184295609593391418e-02 2.801076136529445648e-02 2.764471769332885742e-01 1.354438364505767822e-01 1.584580689668655396e-01 7.789777219295501709e-02 2.129830718040466309e-01 3.425052464008331299e-01 -1.625268161296844482e-01 2.254206538200378418e-01 -1.789489388465881348e-01 2.836717367172241211e-01 -2.921199202537536621e-01 4.793932288885116577e-02 9.159115701913833618e-02 1.615239083766937256e-01 -5.953377485275268555e-02 5.048188567161560059e-02 -1.108400374650955200e-01 -1.782565936446189880e-02 2.914740741252899170e-01 2.316644489765167236e-01 -1.953661628067493439e-02 -6.725036352872848511e-02 -1.770443171262741089e-01 -1.533665210008621216e-01 1.810616403818130493e-01
2.247303724288940430e-01 2.097000926733016968e-01 -1.270268261432647705e-01 4.678890407085418701e-01 5.945733562111854553e-02 -4.833371192216873169e-02 3.282447159290313721e-02 2.416265308856964111e-01 2.831331454217433929e-02 9.965039044618606567e-02 2.325222343206405640e-01 1.380215436220169067e-01 -1.318521946668624878e-01 -4.907680749893188477e-01 1.542901396751403809e-01 5.372535064816474915e-02 1.280847378075122833e-02 2.965632453560829163e-02 6.162876263260841370e-02 2.923889318481087685e-03 -2.886015176773071289e-01 1.629435420036315918e-01 -5.927407369017601013e-02 5.155717581510543823e-02 8.055034279823303223e-02 1.842205822467803955e-01 2.931732311844825745e-02 1.575893312692642212e-01 -1.051811221987009048e-02 1.374963074922561646e-01 8.910332620143890381e-02 1.497249454259872437e-01
-2.912532351911067963e-02 8.896540105342864990e-02 3.296035230159759521e-01 2.242197841405868530e-01 -1.957419812679290771e-01 -3.683605417609214783e-02 2.451210916042327881e-01 2.430912852287292480e-02 3.450918495655059814e-01 5.108294077217578888e-03 2.386839240789413452e-01 1.566812396049499512e-01 -5.661569535732269287e-02 -4.127225838601589203e-03 7.698609028011560440e-03 -9.806445240974426270e-02 4.132674336433410645e-01 -5.581540986895561218e-02 5.533957481384277344e-02 -1.336194127798080444e-01 -1.150524616241455078e-01 1.217367872595787048e-01 1.050965338945388794e-01 -1.142741292715072632e-01 2.426444739103317261e-02 1.350524872541427612e-01 -4.327597469091415405e-02 8.772145956754684448e-02 -2.051443606615066528e-01 -1.443306654691696167e-01 1.898220926523208618e-01 3.796295523643493652e-01
-2.158258706331253052e-01 8.921898901462554932e-02 -1.024150028824806213e-01 4.866555631160736084e-01 1.243205741047859192e-01 3.136371076107025146e-01 1.950469799339771271e-02 -2.009281665086746216e-01 9.193134307861328125e-02 -1.163865625858306885e-01 -1.904741302132606506e-02 -1.186275184154510498e-01 -3.387539833784103394e-02 4.885714873671531677e-02 1.396262347698211670e-01 -7.772782444953918457e-02 9.826853871345520020e-02 -2.502247393131256104e-01 8.112802356481552124e-02 -7.257299870252609253e-02 -1.436686962842941284e-01 -2.084610760211944580e-01 2.444754838943481445e-01 2.017578780651092529e-01 -3.459123894572257996e-02 2.393735647201538086e-01 7.744995504617691040e-02 -4.379015415906906128e-02 -3.291781544685363770e-01 6.910694390535354614e-02 1.812729090452194214e-01 1.302343457937240601e-01
-1.220327243208885193e-02 -1.402253955602645874e-01 1.672654002904891968e-01 4.380167424678802490e-01 -1.226784735918045044e-01 3.127642869949340820e-01 5.668225139379501343e-02 2.864586114883422852e-01 2.184964157640933990e-02 1.205680221319198608e-01 1.230115368962287903e-01 2.737173140048980713e-01 -6.631691008806228638e-02 -1.138070225715637207e-01 1.154354587197303772e-01 -7.698304951190948486e-02 -1.549513638019561768e-01 -2.388355880975723267e-01 -2.087117359042167664e-02 -7.646533777005970478e-04 2.551330924034118652e-01 -3.187585622072219849e-02 -2.977244555950164795e-02 -8.361267298460006714e-02 9.122575074434280396e-02 2.578183114528656006e-01 5.456926766782999039e-03 -4.436999931931495667e-02 -2.622571308165788651e-03 1.607143878936767578e-01 2.546317130327224731e-02 4.022309482097625732e-01
-3.916822373867034912e-02 -9.558985382318496704e-02 -1.248936206102371216e-01 3.199847638607025146e-01 -1.741582341492176056e-02 2.880617976188659668e-01 -9.005069732666015625e-02 1.623362153768539429e-01 2.293312400579452515e-01 4.322674870491027832e-02 2.226101160049438477e-01 1.164351329207420349e-01 5.706204473972320557e-02 -8.120245486497879028e-02 5.351116508245468140e-02 1.440443992614746094e-01 -1.067942082881927490e-01 -1.197096109390258789e-01 3.413867056369781494e-01 -8.224124461412429810e-02 -1.395751684904098511e-01 2.085441350936889648e-01 -5.897461995482444763e-02 1.264904588460922241e-01 7.041111588478088379e-02 5.235014483332633972e-02 2.108802348375320435e-01 -8.633503317832946777e-02 -4.496329724788665771e-01 -2.176195234060287476e-01 1.886224932968616486e-02 2.481106519699096680e-01
-1.538326591253280640e-01 -1.847539693117141724e-01 -5.793249234557151794e-02 3.339067399501800537e-01 2.274982333183288574e-01 1.665698438882827759e-01 7.927822321653366089e-02 1.043313741683959961e-01 1.898666769266128540e-01 -5.623698607087135315e-02 -3.083314560353755951e-02 5.686509981751441956e-02 -4.853208665736019611e-04 -2.569883316755294800e-02 -2.350762784481048584e-01 3.832184970378875732e-01 1.772268265485763550e-01 -1.938098967075347900e-01 2.404415458440780640e-01 2.900413936004042625e-03 2.914790436625480652e-02 1.170383486896753311e-02 -1.334340125322341919e-01 -4.545360803604125977e-03 2.423179298639297485e-01 1.889748275279998779e-01 8.257081359624862671e-02 -3.125735372304916382e-02 -2.379601001739501953e-01 -3.702229857444763184e-01 3.552443534135818481e-02 2.042690068483352661e-01
-1.667934805154800415e-01 -1.201098859310150146e-01 5.691315233707427979e-02 4.585415720939636230e-01 1.324473414570093155e-02 1.272512227296829224e-02 1.149154230952262878e-01 2.428722977638244629e-01 1.616969704627990723e-01 9.458260238170623779e-02 -7.933476567268371582e-02 9.557675570249557495e-02 -1.364998370409011841e-01 -1.662557870149612427e-01 -1.028700470924377441e-01 3.389874994754791260e-01 4.703096300363540649e-02 -2.541184723377227783e-01 2.988173067569732666e-01 -9.642177820205688477e-02 -2.248862013220787048e-02 -9.119729697704315186e-02 8.318120241165161133e-02 -1.020059809088706970e-01 2.704187929630279541e-01 8.801319450139999390e-02 1.290995925664901733e-01 1.478460282087326050e-01 -2.311224788427352905e-01 -5.279025062918663025e-02 -1.008762940764427185e-01 2.685764133930206299e-01
6.010408699512481689e-02 2.391237951815128326e-02 7.761075394228100777e-04 4.169140756130218506e-01 1.206233948469161987e-01 -1.297173798084259033e-01 1.088975891470909119e-01 1.307902624830603600e-03 -1.544723063707351685e-01 -1.533320695161819458e-01 8.398877084255218506e-02 8.365894109010696411e-02 7.765055447816848755e-02 -3.431986272335052490e-01 2.070700563490390778e-02 1.361865848302841187e-01 5.978717282414436340e-02 -3.590618073940277100e-01 6.939516216516494751e-02 4.783420562744140625e-01 -4.017471522092819214e-02 -7.556262612342834473e-02 -1.762745678424835205e-01 2.003151625394821167e-01 9.757347404956817627e-02 2.811491489410400391e-01 1.106750816106796265e-01 1.934140734374523163e-02 -1.992046460509300232e-02 -9.761296957731246948e-02 1.100241467356681824e-01 8.171167224645614624e-02
2.172185182571411133e-01 2.852084338665008545e-01 -1.798627227544784546e-01 2.297068983316421509e-01 -3.847485780715942383e-02 1.136695519089698792e-01 3.496105670928955078e-01 4.675930738449096680e-02 1.524212360382080078e-01 -1.936520785093307495e-01 2.525744736194610596e-01 1.049392744898796082e-01 1.160983592271804810e-01 -2.315372824668884277e-01 5.134725570678710938e-02 4.162953495979309082e-01 -7.113240659236907959e-02 -1.596467643976211548e-01 -3.801970509812235832e-03 1.031355187296867371e-01 -3.124696947634220123e-02 -1.179333552718162537e-01 2.023607864975929260e-02 7.296013087034225464e-02 2.430856376886367798e-01 1.144488304853439331e-01 2.364202737808227539e-01 1.576815396547317505e-01 -1.932274997234344482e-01 -1.078573018312454224e-01 6.892823427915573120e-02 -2.216103114187717438e-02
-1.523714233189821243e-02 1.675860770046710968e-02 9.271436184644699097e-02 4.500759840011596680e-01 -6.396558135747909546e-02 1.553847193717956543e-01 8.037084713578224182e-03 3.089856356382369995e-02 2.330046743154525757e-01 -4.257291182875633240e-02 1.241992637515068054e-01 -1.771922856569290161e-01 3.980649635195732117e-02 -7.473965734243392944e-02 -1.361218839883804321e-01 2.363787591457366943e-01 1.121575981378555298e-01 -2.504949085414409637e-02 2.870990037918090820e-01 -1.404126733541488647e-01 3.727410361170768738e-02 3.846671059727668762e-02 -4.534405097365379333e-02 -4.038725048303604126e-03 3.677771091461181641e-01 1.209031715989112854e-01 2.954405248165130615e-01 1.238799542188644409e-01 -3.934643566608428955e-01 -2.086177468299865723e-01 3.731653094291687012e-02 4.516304656863212585e-02
1.411266718059778214e-02 1.469238996505737305e-01 -6.771288067102432251e-02 2.711636126041412354e-01 -2.108042538166046143e-01 -2.517307698726654053e-01 -3.608472943305969238e-01 2.309176474809646606e-01 2.014454081654548645e-02 -2.866059839725494385e-01 -2.155812457203865051e-02 9.236123412847518921e-02 1.432495005428791046e-02 1.120003759860992432e-01 -7.955316454172134399e-02 2.503052651882171631e-01 2.232042253017425537e-01 -3.217704892158508301e-01 4.366632923483848572e-02 -1.063163504004478455e-01 -2.343650460243225098e-01 -4.379950091242790222e-02 6.878965348005294800e-02 1.163859739899635315e-01 4.251677170395851135e-02 1.215173006057739258e-01 1.604018360376358032e-01 -3.834354504942893982e-02 3.996241465210914612e-02 -1.751275658607482910e-01 1.154099777340888977e-01 3.231651186943054199e-01
-3.045305982232093811e-02 -2.153140492737293243e-03 -3.663661703467369080e-02 3.177183270454406738e-01 -1.265972256660461426e-01 2.578988075256347656e-01 1.083090081810951233e-01 3.232287168502807617e-01 1.822000183165073395e-02 8.900824189186096191e-02 6.448630243539810181e-02 1.031549125909805298e-01 1.756938397884368896e-01 4.586188122630119324e-02 4.315895959734916687e-02 9.231378138065338135e-02 2.130865156650543213e-01 -2.087745070457458496e-01 3.199074789881706238e-02 -1.602252125740051270e-01 2.178104408085346222e-02 -3.893744647502899170e-01 -3.301483392715454102e-01 -2.539228200912475586e-01 1.710699051618576050e-01 1.851928979158401489e-01 -9.961927682161331177e-02 2.151773422956466675e-01 1.167557463049888611e-01 1.175922993570566177e-02 8.794716745615005493e-02 2.215471118688583374e-01
-7.702604867517948151e-03 7.546500116586685181e-02 -5.685044825077056885e-02 1.874300837516784668e-01 -4.733159765601158142e-02 2.698626220226287842e-01 1.987356543540954590e-01 2.734997868537902832e-01 -9.973095729947090149e-03 7.056441903114318848e-02 2.454512864351272583e-01 2.910832464694976807e-01 1.059925556182861328e-01 -2.552542388439178467e-01 -2.208477118983864784e-03 2.662161290645599365e-01 2.161972224712371826e-01 -6.763526797294616699e-02 -2.067426145076751709e-01 -2.884923852980136871e-02 9.148608893156051636e-03 -2.193050235509872437e-01 -1.788056492805480957e-01 -1.178995892405509949e-01 -7.327108085155487061e-02 1.918307393789291382e-01 1.837777942419052124e-01 -2.267479337751865387e-02 -1.917359530925750732e-01 -1.043515950441360474e-01 3.611065447330474854e-01 1.604785472154617310e-01
1.591780409216880798e-02 2.807304263114929199e-01 4.030649736523628235e-02 8.476873487234115601e-02 -3.656656295061111450e-02 -2.551487274467945099e-02 -2.010489702224731445e-01 2.605434060096740723e-01 -1.566140167415142059e-02 -3.342603147029876709e-01 -1.004644483327865601e-01 1.437895596027374268e-01 -8.204723894596099854e-02 -3.195180743932723999e-02 2.320785261690616608e-02 3.263071477413177490e-01 -2.962698601186275482e-02 -1.732117384672164917e-01 1.941392868757247925e-01 4.985318332910537720e-02 -2.229439914226531982e-01 -8.550412207841873169e-02 -6.123961880803108215e-02 -4.389661923050880432e-02 1.127948518842458725e-02 3.547534942626953125e-01 2.601997852325439453e-01 -2.294221967458724976e-01 -5.836230888962745667e-02 -2.014908045530319214e-01 -3.615165874361991882e-02 3.448895215988159180e-01
8.770874887704849243e-02 1.699570119380950928e-01 -2.259500138461589813e-02 4.056931436061859131e-01 -3.083312511444091797e-02 -8.021435886621475220e-02 4.224176704883575439e-02 2.270879596471786499e-01 3.718296810984611511e-02 1.342293154448270798e-02 -2.147258669137954712e-01 -1.769160032272338867e-01 2.764326333999633789e-01 -6.934164557605981827e-03 -2.213301211595535278e-01 2.363358587026596069e-01 -1.095660030841827393e-01 3.824050351977348328e-02 1.627683490514755249e-01 -1.580784469842910767e-01 -1.924224048852920532e-01 -1.429216712713241577e-01 -1.672353893518447876e-01 -1.733384281396865845e-01 1.765763461589813232e-01 1.423612684011459351e-01 5.635546403937041759e-04 1.546153575181961060e-01 -3.394218683242797852e-01 -4.210252314805984497e-02 3.153882324695587158e-01 7.137319445610046387e-02
1.896649450063705444e-01 -1.020475942641496658e-02 2.556605637073516846e-01 3.269789218902587891e-01 -3.396139442920684814e-01 -9.791608899831771851e-02 3.509727865457534790e-02 1.694068908691406250e-01 9.027913212776184082e-02 -8.000754565000534058e-02 3.440354019403457642e-02 -2.221965976059436798e-02 9.405786171555519104e-03 -1.057871896773576736e-02 -1.701782494783401489e-01 1.610167920589447021e-01 6.376823037862777710e-02 2.359866350889205933e-01 -6.543040275573730469e-02 2.215657383203506470e-01 -3.136180341243743896e-01 -1.286231279373168945e-01 2.208346724510192871e-01 -2.414548248052597046e-01 -1.024030596017837524e-01 1.555359810590744019e-01 1.871144920587539673e-01 -1.724020987749099731e-01 -1.014250293374061584e-01 -1.235004793852567673e-02 1.647087335586547852e-01 3.056072890758514404e-01
4.079375416040420532e-02 5.527199059724807739e-02 -1.107027530670166016e-01 3.787199854850769043e-01 -1.369050294160842896e-01 2.385939657688140869e-01 -2.288895547389984131e-01 2.714535295963287354e-01 5.790632590651512146e-02 -6.951010227203369141e-02 -1.375405676662921906e-02 -1.505616307258605957e-01 4.215621948242187500e-01 1.193807460367679596e-02 2.600854039192199707e-01 -1.859258711338043213e-01 2.312633395195007324e-01 -6.703899800777435303e-02 1.598583757877349854e-01 -5.426440760493278503e-02 -3.211238384246826172e-01 2.815122529864311218e-02 1.756756603717803955e-01 4.143990203738212585e-02 -2.709421515464782715e-02 1.153046414256095886e-01 2.905127964913845062e-02 1.424204371869564056e-02 -2.554538249969482422e-01 -4.849606752395629883e-02 -1.248761732131242752e-02 1.446640044450759888e-01
-3.098584711551666260e-02 7.714753597974777222e-02 -8.938300609588623047e-02 3.335850834846496582e-01 1.351201683282852173e-01 1.747418791055679321e-01 -1.397691220045089722e-01 3.497158885002136230e-01 8.778595924377441406e-02 1.353633999824523926e-01 1.159383170306682587e-02 1.870602518320083618e-01 2.773645520210266113e-01 -1.666544079780578613e-01 -8.989686146378517151e-03 -2.218224406242370605e-01 -2.447433583438396454e-02 -2.967809140682220459e-01 2.019776217639446259e-02 3.039492964744567871e-01 -1.376026216894388199e-02 5.896757915616035461e-02 2.710857428610324860e-02 2.450798638164997101e-03 1.543132364749908447e-01 2.380077838897705078e-01 -9.486033767461776733e-02 -3.570038825273513794e-02 -1.151326745748519897e-01 1.973233073949813843e-01 -4.498310387134552002e-02 3.704286217689514160e-01
5.463803559541702271e-02 -2.994526876136660576e-03 -6.772350519895553589e-02 1.448440402746200562e-01 -3.064539730548858643e-01 -1.897918432950973511e-01 1.021403148770332336e-01 3.344483971595764160e-01 9.031013399362564087e-02 -1.501601487398147583e-01 1.767222434282302856e-01 -1.046281829476356506e-01 5.575714260339736938e-02 1.158324535936117172e-02 1.113708689808845520e-01 2.281689830124378204e-02 2.066750526428222656e-01 2.172794006764888763e-02 3.874354064464569092e-02 -3.568900525569915771e-01 3.210034454241394997e-03 -1.298463642597198486e-01 2.363367676734924316e-01 7.271901704370975494e-03 2.100324481725692749e-01 3.055579662322998047e-01 2.780459523200988770e-01 1.748688966035842896e-01 -1.129679232835769653e-01 -9.487753361463546753e-02 1.395696997642517090e-01 3.141965270042419434e-01
1.626459509134292603e-01 4.703344404697418213e-02 1.282176673412322998e-01 5.161384344100952148e-01 1.165762450546026230e-02 -2.169823944568634033e-01 -1.843273639678955078e-02 3.858518600463867188e-02 -9.134300798177719116e-02 -3.981673121452331543e-01 1.860688179731369019e-01 -2.154346108436584473e-01 -5.435222014784812927e-02 1.544781476259231567e-01 -7.981259375810623169e-02 1.356218010187149048e-01 2.333287000656127930e-01 -2.006136067211627960e-02 -9.398964792490005493e-02 -8.359208703041076660e-02 6.648673117160797119e-02 -5.709949508309364319e-02 -1.566802859306335449e-01 -8.844870328903198242e-02 1.605880446732044220e-02 1.952206790447235107e-01 -1.655431985855102539e-01 -4.297223687171936035e-02 -2.231712937355041504e-01 -2.473329156637191772e-01 7.926904410123825073e-02 2.106000781059265137e-01
-6.911976635456085205e-02 -6.479047983884811401e-02 -7.715729624032974243e-02 3.651513159275054932e-01 -7.099469751119613647e-02 9.612313471734523773e-03 6.846950948238372803e-02 -3.885253891348838806e-02 3.532438874244689941e-01 3.550128266215324402e-02 1.975679025053977966e-02 -1.174744814634323120e-01 -5.946395918726921082e-02 -8.471194654703140259e-02 1.916514635086059570e-01 -8.534816652536392212e-02 2.837740182876586914e-01 -8.054850623011589050e-03 -1.232257951050996780e-02 -2.018495649099349976e-01 6.503440439701080322e-02 -3.153226077556610107e-01 -1.071053817868232727e-01 -5.734009668231010437e-03 4.526820480823516846e-01 2.325568944215774536e-01 1.380826085805892944e-01 -7.842702418565750122e-02 -2.722368836402893066e-01 1.121734385378658772e-04 5.795195233076810837e-03 2.245641946792602539e-01
1.220013946294784546e-01 6.707075051963329315e-03 -1.925171539187431335e-02 1.249046772718429565e-01 1.880211383104324341e-01 -2.732938826084136963e-01 6.929457932710647583e-02 1.623634845018386841e-01 1.141050681471824646e-01 2.943253144621849060e-03 2.113089337944984436e-02 -2.724854089319705963e-02 2.893657656386494637e-03 -1.022219657897949219e-01 -1.306036673486232758e-02 -4.515054449439048767e-02 -1.741193979978561401e-02 -1.964362710714340210e-01 8.405490964651107788e-02 -1.045257002115249634e-01 -4.389314949512481689e-01 -2.823095917701721191e-01 2.498093247413635254e-01 -4.083756729960441589e-02 2.146623581647872925e-01 3.101873993873596191e-01 1.840728968381881714e-01 1.433369219303131104e-01 -1.494964510202407837e-01 -6.571052968502044678e-02 -7.706723362207412720e-02 4.223329424858093262e-01
-4.010860994458198547e-02 4.760212823748588562e-02 1.065408717840909958e-02 3.570140600204467773e-01 2.623258829116821289e-01 -2.966250181198120117e-01 -2.502102591097354889e-02 2.177400439977645874e-01 2.606018818914890289e-02 1.377118676900863647e-01 -1.987556666135787964e-01 -8.092507719993591309e-02 5.012343637645244598e-03 -5.064523592591285706e-02 4.134965315461158752e-02 2.156097143888473511e-01 2.603701353073120117e-01 -1.012492701411247253e-01 1.335745602846145630e-01 1.432462483644485474e-01 -2.362058684229850769e-02 6.420038640499114990e-02 1.160907372832298279e-02 8.562007918953895569e-03 1.868944317102432251e-01 1.200849339365959167e-01 -1.252822391688823700e-02 2.044983655214309692e-01 -3.661700785160064697e-01 -1.512383520603179932e-01 -5.795205011963844299e-02 4.174916148185729980e-01
-1.056070402264595032e-01 6.713560223579406738e-02 1.357974410057067871e-01 3.751088082790374756e-01 -7.668043673038482666e-02 9.147150069475173950e-02 -1.213713660836219788e-01 4.387156665325164795e-01 2.777794003486633301e-01 -1.017749216407537460e-02 1.766258291900157928e-02 -4.217327386140823364e-02 2.128012180328369141e-01 -2.544751167297363281e-01 1.634741276502609253e-01 -2.396183162927627563e-01 2.825880050659179688e-01 -1.297110021114349365e-01 -1.380763351917266846e-01 -1.231584995985031128e-01 -2.650907635688781738e-01 1.680178754031658173e-02 3.118307515978813171e-02 -1.866509318351745605e-01 1.026364192366600037e-01 1.703075468540191650e-01 1.968029588460922241e-01 1.482994481921195984e-02 8.457086235284805298e-02 2.195803076028823853e-02 -4.136005416512489319e-02 7.133877277374267578e-02
-7.867339998483657837e-02 6.610677391290664673e-02 -2.724488265812397003e-02 2.728769481182098389e-01 1.966139376163482666e-01 2.069813460111618042e-01 -4.431617632508277893e-02 1.373473554849624634e-01 2.356555014848709106e-01 -1.111126765608787537e-01 -1.120477840304374695e-01 -3.296036422252655029e-01 2.415630519390106201e-01 -3.002849817276000977e-01 -1.648786216974258423e-01 2.456288039684295654e-01 -8.226183801889419556e-02 4.992942139506340027e-02 1.144871208816766739e-02 -8.622831851243972778e-02 -7.051948457956314087e-02 -6.244027242064476013e-02 -8.051189780235290527e-02 3.932777419686317444e-02 2.063747644424438477e-01 3.148390948772430420e-01 9.696596115827560425e-02 -2.717250399291515350e-02 -2.917416989803314209e-01 -2.183188796043395996e-01 1.121530309319496155e-01 2.363433986902236938e-01
1.823096424341201782e-01 -1.420270949602127075e-01 5.525503773242235184e-03 4.008847847580909729e-02 3.596734628081321716e-02 -3.648697584867477417e-02 1.089654937386512756e-01 1.619075685739517212e-01 1.608930230140686035e-01 -1.966118812561035156e-02 1.084002293646335602e-02 -9.300700575113296509e-02 8.015938848257064819e-02 -1.580876559019088745e-01 1.578671187162399292e-01 1.826782226562500000e-01 7.752364967018365860e-03 -4.622695446014404297e-01 -2.139476537704467773e-01 2.139231115579605103e-01 -6.534788757562637329e-02 1.164944544434547424e-01 -1.033499911427497864e-01 -1.451142728328704834e-01 3.004816770553588867e-01 2.779169976711273193e-01 3.274615705013275146e-01 -2.285417728126049042e-02 8.715517073869705200e-02 -7.741221692413091660e-03 2.060307562351226807e-01 3.150148987770080566e-01
1.086049452424049377e-01 -1.112627238035202026e-01 -1.565522253513336182e-01 4.437534213066101074e-01 -1.047514900565147400e-01 3.724803775548934937e-02 5.928714573383331299e-02 1.625670343637466431e-01 2.235972732305526733e-01 -2.596697071567177773e-03 -1.215041615068912506e-02 1.136323809623718262e-02 3.128751367330551147e-02 -8.101972192525863647e-02 3.073546588420867920e-01 -3.488349914550781250e-02 -1.689634770154953003e-01 -4.003523886203765869e-01 4.347530379891395569e-02 6.899693608283996582e-02 -3.196866810321807861e-02 1.510619223117828369e-01 -1.687889546155929565e-02 1.677886694669723511e-01 1.078312769532203674e-01 2.710228562355041504e-01 2.758246660232543945e-01 -1.392035037279129028e-01 1.991636157035827637e-01 -2.129316031932830811e-01 1.058237776160240173e-01 1.846262514591217041e-01
2.502029836177825928e-01 2.109692990779876709e-01 -1.460486650466918945e-01 3.545728921890258789e-01 -8.574567735195159912e-02 -6.173006445169448853e-02 8.217497728765010834e-03 1.354570090770721436e-01 2.467864006757736206e-02 -2.114043384790420532e-02 2.104840427637100220e-01 1.401880830526351929e-01 -8.559350669384002686e-02 -4.775233864784240723e-01 7.277440279722213745e-02 1.049377843737602234e-01 4.804676398634910583e-02 8.926873654127120972e-02 1.005264893174171448e-01 9.014116972684860229e-02 -2.257897257804870605e-01 2.266806960105895996e-01 -1.259893923997879028e-01 1.217154115438461304e-01 3.238934576511383057e-01 1.921766102313995361e-01 1.001531034708023071e-01 4.681224375963211060e-02 -5.326858535408973694e-02 2.181020677089691162e-01 5.366028100252151489e-02 1.751464754343032837e-01
3.192701339721679688e-01 2.743891775608062744e-01 2.619309723377227783e-01 3.581445515155792236e-01 -2.098768502473831177e-01 5.840835627168416977e-03 6.836711615324020386e-02 2.940298914909362793e-01 -3.723436966538429260e-02 -1.652113348245620728e-01 7.256457209587097168e-02 1.650401949882507324e-01 4.463655874133110046e-02 4.732624068856239319e-02 5.202487856149673462e-02 -3.995690960437059402e-03 1.315906494855880737e-01 -3.547209799289703369e-01 1.183966081589460373e-02 -8.982729911804199219e-02 -1.588284075260162354e-01 -1.180962026119232178e-01 -1.417696028947830200e-01 -1.529300212860107422e-01 -1.207112893462181091e-01 2.384357303380966187e-01 1.522766798734664917e-01 -2.379209846258163452e-01 1.900637708604335785e-02 -3.822311013936996460e-02 -1.447156667709350586e-01 1.206574663519859314e-01
3.873629570007324219e-01 1.095639988780021667e-01 6.653081625699996948e-02 2.688582837581634521e-01 2.202936857938766479e-01 1.516928523778915405e-01 4.812764003872871399e-02 9.762239456176757812e-02 1.738730967044830322e-01 1.455935835838317871e-02 -1.133103892207145691e-01 -2.430123277008533478e-02 5.675344169139862061e-02 -6.828389316797256470e-02 3.482861816883087158e-02 -1.751731187105178833e-01 -2.084107138216495514e-02 -1.359078288078308105e-01 2.698633968830108643e-01 -1.089699193835258484e-01 -2.541406750679016113e-01 -1.854833364486694336e-01 -8.758237957954406738e-02 -2.458098083734512329e-01 1.178377941250801086e-01 1.574363261461257935e-01 6.589811295270919800e-02 -1.324531733989715576e-01 1.792636327445507050e-02 -1.483964920043945312e-01 3.014606535434722900e-01 3.869389295578002930e-01
1.891780644655227661e-01 3.916050866246223450e-02 -9.366398304700851440e-02 1.495595276355743408e-01 -2.186970710754394531e-01 6.978167593479156494e-02 2.589394152164459229e-01 1.253269463777542114e-01 5.140130594372749329e-02 -6.502316892147064209e-02 1.470592617988586426e-01 1.275612711906433105e-01 -5.177359655499458313e-02 -3.149155080318450928e-01 2.570990920066833496e-01 4.608642309904098511e-02 1.852271258831024170e-01 -4.809551686048507690e-02 -5.104912444949150085e-02 -2.783545525744557381e-03 -1.845320612192153931e-01 6.699131429195404053e-02 -1.233339384198188782e-01 -2.144192531704902649e-02 5.771101117134094238e-01 3.166455626487731934e-01 -3.063762560486793518e-02 -1.558708027005195618e-02 -1.797223985195159912e-01 -1.091903671622276306e-01 -6.736813113093376160e-03 -9.497877210378646851e-02
1.345511972904205322e-01 2.101009637117385864e-01 5.447993054986000061e-02 1.317221224308013916e-01 -9.323095530271530151e-02 -1.805554926395416260e-01 -1.389542818069458008e-01 2.790346741676330566e-01 -6.328471750020980835e-02 -2.905337810516357422e-01 -1.313006430864334106e-01 1.559682637453079224e-01 3.002125397324562073e-02 -1.209592223167419434e-01 8.532182872295379639e-02 2.274039089679718018e-01 2.926827073097229004e-01 -9.452211111783981323e-02 1.030712574720382690e-01 -5.063530802726745605e-02 -1.357166469097137451e-01 -2.607281208038330078e-01 4.125297069549560547e-02 -1.410687863826751709e-01 -8.904285728931427002e-03 2.337328195571899414e-01 2.435130327939987183e-01 -2.057921439409255981e-01 8.461637794971466064e-02 -7.853935472667217255e-03 -6.284506618976593018e-02 4.372096955776214600e-01
-1.498190592974424362e-02 3.047409094870090485e-02 1.918713450431823730e-01 2.604188323020935059e-01 -1.884685829281806946e-02 4.556337371468544006e-02 4.757465049624443054e-02 4.239064753055572510e-01 -1.587791889905929565e-01 5.699478834867477417e-02 1.697607785463333130e-01 -7.395121455192565918e-02 8.077037334442138672e-02 -1.278454065322875977e-01 2.695712074637413025e-02 6.512519717216491699e-02 1.272215843200683594e-01 -3.655676543712615967e-01 -9.002585709095001221e-02 4.363084733486175537e-01 -6.803180277347564697e-02 -2.591894268989562988e-01 -3.266014857217669487e-03 -1.162220612168312073e-01 7.591532170772552490e-02 3.218736946582794189e-01 -1.395460218191146851e-01 1.355379074811935425e-01 -8.624502271413803101e-02 -1.746602505445480347e-01 -2.137764170765876770e-02 2.932678675279021263e-03
-2.114623971283435822e-02 1.870488524436950684e-01 -1.333298236131668091e-01 3.951066136360168457e-01 -1.551852375268936157e-01 1.567066460847854614e-01 -2.252089418470859528e-02 -4.659493640065193176e-02 -2.097855359315872192e-01 2.606493979692459106e-02 -2.897661924362182617e-01 1.124511361122131348e-01 3.166976198554039001e-02 3.168563544750213623e-02 -8.314946666359901428e-03 -1.557174921035766602e-01 1.743854731321334839e-01 -7.002687454223632812e-02 3.659021481871604919e-02 1.122460737824440002e-01 -1.426321566104888916e-01 -2.194776833057403564e-01 -1.338811516761779785e-01 2.181332558393478394e-02 3.473491966724395752e-01 3.977123200893402100e-01 1.390601545572280884e-01 -3.934557735919952393e-02 -2.458277791738510132e-01 -1.676787286996841431e-01 1.577879339456558228e-01 -1.497172862291336060e-01
9.736780077219009399e-03 8.317273110151290894e-03 -5.427632713690400124e-04 2.757667601108551025e-01 2.044770121574401855e-02 6.973787397146224976e-02 -8.191312104463577271e-02 1.436584144830703735e-01 1.921185851097106934e-02 -2.533043324947357178e-01 -1.066683605313301086e-01 -1.045489013195037842e-01 -7.463250774890184402e-03 -1.881677843630313873e-02 1.102037802338600159e-01 6.687641888856887817e-02 3.228293955326080322e-01 -2.215341627597808838e-01 1.096873059868812561e-01 9.058485180139541626e-02 2.282168716192245483e-01 -2.367601096630096436e-01 5.737952515482902527e-02 1.528322696685791016e-01 9.281489066779613495e-03 1.757998019456863403e-01 8.462566137313842773e-02 8.792625367641448975e-02 -5.581994056701660156e-01 -2.084187716245651245e-01 2.206793054938316345e-02 2.785207033157348633e-01
1.513620465993881226e-01 -3.932056133635342121e-04 -5.104668065905570984e-02 2.901281416416168213e-01 -3.100547790527343750e-01 -2.160171270370483398e-01 2.627647221088409424e-01 2.126414179801940918e-01 1.078525334596633911e-01 -8.992466144263744354e-03 1.895014494657516479e-01 -1.609726101160049438e-01 1.113523021340370178e-01 3.677537292242050171e-02 -1.116316299885511398e-02 3.178964927792549133e-02 1.017990633845329285e-01 8.857455104589462280e-02 5.977560952305793762e-02 -2.235273420810699463e-01 -5.293957889080047607e-02 -1.912025958299636841e-01 2.590041756629943848e-01 -6.921643763780593872e-02 1.602678149938583374e-01 3.732003271579742432e-01 2.067020237445831299e-01 3.247244358062744141e-01 -8.942138403654098511e-02 2.468621544539928436e-02 1.081105098128318787e-01 1.685719341039657593e-01
-5.106975510716438293e-02 9.314263612031936646e-02 -9.953928738832473755e-02 8.684567362070083618e-02 -1.336244121193885803e-02 1.460843980312347412e-01 -1.191966459155082703e-01 7.842382788658142090e-02 -2.236909717321395874e-01 -2.026090472936630249e-01 -1.101365014910697937e-01 1.627077907323837280e-02 1.044283360242843628e-01 -1.498384922742843628e-01 8.493708819150924683e-02 -7.536917179822921753e-02 1.290786415338516235e-01 -1.416704803705215454e-01 -2.521646395325660706e-02 6.118784844875335693e-02 9.773282706737518311e-02 -8.730239421129226685e-02 1.568731367588043213e-01 -3.280245363712310791e-01 1.947320997714996338e-01 3.229561746120452881e-01 4.724797233939170837e-02 -1.115081161260604858e-01 -5.294505357742309570e-01 -1.183817535638809204e-01 3.695133030414581299e-01 3.741881623864173889e-02
-6.795199960470199585e-02 3.424142673611640930e-02 1.675115227699279785e-01 3.083901107311248779e-01 4.585107043385505676e-02 1.529622524976730347e-01 -1.630480587482452393e-01 4.148283898830413818e-01 7.645514607429504395e-02 -1.819373667240142822e-02 1.739373952150344849e-01 2.526433467864990234e-01 1.902908086776733398e-01 2.015519589185714722e-01 -4.217723757028579712e-02 -1.380674839019775391e-01 1.872020959854125977e-01 -1.199818700551986694e-01 4.207696765661239624e-02 2.666621804237365723e-01 -1.217091083526611328e-01 1.126595661044120789e-01 -5.744896829128265381e-02 -9.487351775169372559e-02 3.163974881172180176e-01 8.545204252004623413e-02 -2.461115121841430664e-01 -1.583704054355621338e-01 -2.306932806968688965e-01 -1.706373691558837891e-01 2.154671400785446167e-02 1.046681329607963562e-01
5.242759361863136292e-02 -2.203426361083984375e-01 -7.280803471803665161e-02 4.764917194843292236e-01 -4.073127359151840210e-02 -4.814933240413665771e-02 2.831885218620300293e-02 1.056754663586616516e-01 -2.236302793025970459e-01 -1.446272879838943481e-01 2.040097117424011230e-01 1.969202309846878052e-01 1.171955317258834839e-01 1.428829878568649292e-01 4.742253199219703674e-02 7.586553692817687988e-02 -1.352175176143646240e-01 -6.144770234823226929e-02 9.687899798154830933e-02 2.336174100637435913e-01 -2.857383489608764648e-01 -3.202831745147705078e-01 1.899176090955734253e-02 -1.823798120021820068e-01 8.114226907491683960e-02 3.187144696712493896e-01 9.203475713729858398e-02 4.366657137870788574e-02 -1.705538928508758545e-01 -2.321148216724395752e-01 1.491014566272497177e-02 -3.642827272415161133e-02
2.490218728780746460e-01 1.983121782541275024e-01 2.232770323753356934e-01 3.693828880786895752e-01 5.929891765117645264e-02 1.827728599309921265e-01 5.188293009996414185e-02 -6.799124181270599365e-02 1.758524477481842041e-01 -2.600485980510711670e-01 1.066418960690498352e-01 -1.913817599415779114e-02 6.413605064153671265e-02 -3.690220415592193604e-02 -9.012776613235473633e-02 -4.566442593932151794e-02 1.214924380183219910e-01 -1.789609193801879883e-01 1.493540406227111816e-01 6.196328997611999512e-02 -9.625552594661712646e-02 -2.832637131214141846e-01 1.296990066766738892e-01 -1.303935945034027100e-01 2.068177312612533569e-01 9.597398340702056885e-02 1.357494592666625977e-01 -8.111027628183364868e-02 -6.186124309897422791e-02 -4.321503266692161560e-02 5.130363106727600098e-01 -1.536503317765891552e-03
-2.746266424655914307e-01 -6.052934005856513977e-02 9.604658931493759155e-02 3.883902430534362793e-01 -7.470815628767013550e-02 -8.348842710256576538e-02 -6.544504314661026001e-02 3.159088492393493652e-01 1.624551415443420410e-02 3.765099346637725830e-01 6.389269977807998657e-02 1.948479264974594116e-01 6.880205869674682617e-02 4.015980288386344910e-02 4.280283674597740173e-02 1.198662891983985901e-01 2.556451559066772461e-01 -1.193096265196800232e-01 -1.586087420582771301e-02 1.676839776337146759e-02 -9.731998294591903687e-02 6.455901265144348145e-02 2.812294848263263702e-02 -3.279075399041175842e-02 7.221783697605133057e-02 4.373701214790344238e-01 6.958413869142532349e-02 -7.432639598846435547e-02 1.365099996328353882e-01 2.720401287078857422e-01 9.130838513374328613e-02 1.846992224454879761e-01
4.119666293263435364e-02 -1.513883173465728760e-01 5.874875187873840332e-02 3.283928036689758301e-01 1.013624146580696106e-01 4.400111734867095947e-02 6.015165708959102631e-04 3.145672380924224854e-01 1.845118701457977295e-01 2.081923037767410278e-01 2.014737874269485474e-01 4.178627580404281616e-02 2.638689577579498291e-01 1.227106526494026184e-02 2.478311210870742798e-01 -7.874257862567901611e-02 2.675942778587341309e-01 -3.569289147853851318e-01 -9.925150126218795776e-02 2.762273699045181274e-02 1.701664179563522339e-01 -1.469116657972335815e-02 5.571949854493141174e-02 -1.801132857799530029e-01 7.752013206481933594e-02 2.513633668422698975e-01 6.241730973124504089e-02 4.804039373993873596e-02 -1.054252684116363525e-01 -1.107976734638214111e-01 -2.375082522630691528e-01 2.574276626110076904e-01
1.212155893445014954e-01 3.408963978290557861e-02 -7.174941897392272949e-02 3.628323674201965332e-01 7.285291701555252075e-02 1.137010604143142700e-01 6.645154953002929688e-02 2.190760374069213867e-01 -2.173348516225814819e-01 1.624438017606735229e-01 6.988354772329330444e-02 1.441288888454437256e-01 -6.701256614178419113e-03 -3.458222746849060059e-01 5.294137820601463318e-02 1.267197430133819580e-01 7.973936945199966431e-02 -1.332992762327194214e-01 -3.544210270047187805e-02 -1.823951490223407745e-02 1.044291537255048752e-02 1.073170080780982971e-01 -1.021533384919166565e-01 1.158990561962127686e-01 2.397008240222930908e-01 4.683279097080230713e-01 -1.767943426966667175e-02 2.245721817016601562e-01 -1.023515686392784119e-01 2.626160979270935059e-01 2.390122413635253906e-01 1.166769713163375854e-01
7.547357678413391113e-02 4.000111669301986694e-02 -1.199229434132575989e-01 4.466810822486877441e-01 -5.450443923473358154e-02 8.110255748033523560e-02 5.972419679164886475e-02 -7.699872553348541260e-02 3.423878550529479980e-02 -3.242695629596710205e-01 -6.736983079463243484e-03 -1.498436629772186279e-01 2.131104469299316406e-01 2.598387934267520905e-02 2.668018639087677002e-01 2.779467217624187469e-02 2.163310796022415161e-01 -1.310966014862060547e-01 -1.051346957683563232e-02 -1.791463941335678101e-01 -1.809574365615844727e-01 -1.697888672351837158e-01 2.317043095827102661e-01 -7.675599306821823120e-02 3.599125519394874573e-02 2.830303311347961426e-01 -2.076382786035537720e-01 -9.157699346542358398e-02 -3.202857077121734619e-01 2.282831631600856781e-02 -4.551627486944198608e-02 2.397216707468032837e-01
1.501049250364303589e-01 4.939898476004600525e-02 -2.181935757398605347e-01 3.851479887962341309e-01 7.033305615186691284e-02 2.942531406879425049e-01 9.226329624652862549e-02 -6.892046891152858734e-03 5.707339197397232056e-02 -5.311545357108116150e-02 -1.560071855783462524e-01 5.927954986691474915e-02 -1.628116220235824585e-01 6.704688072204589844e-02 1.961253583431243896e-02 -1.965872347354888916e-01 2.371633201837539673e-01 -2.458370625972747803e-01 1.316926926374435425e-01 5.303224176168441772e-02 -1.671090126037597656e-01 -1.688282340764999390e-01 -1.243863627314567566e-01 1.934508383274078369e-01 2.867431938648223877e-01 3.649567663669586182e-01 1.526049822568893433e-01 1.094168424606323242e-01 -1.773704886436462402e-01 3.264274075627326965e-02 1.976587623357772827e-01 -8.119389414787292480e-02
-1.253836750984191895e-01 4.842337965965270996e-02 8.270924538373947144e-02 2.976989448070526123e-01 2.110978029668331146e-02 1.264128834009170532e-01 -1.017604842782020569e-01 2.951734662055969238e-01 -3.941700160503387451e-01 2.138469927012920380e-02 -1.129265502095222473e-02 1.455819159746170044e-01 1.837901473045349121e-01 6.600929796695709229e-02 1.085039880126714706e-02 7.886386662721633911e-02 1.398353278636932373e-01 -1.556789427995681763e-01 2.008120268583297729e-01 -1.686383932828903198e-01 -2.777225971221923828e-01 -2.838972806930541992e-01 -1.354967802762985229e-01 -2.071386575698852539e-01 -3.057300113141536713e-02 2.691864669322967529e-01 1.085140630602836609e-01 -2.999091148376464844e-01 -1.136797219514846802e-01 -1.580084860324859619e-01 6.610296666622161865e-02 4.488241672515869141e-02
-1.260160505771636963e-01 3.947013244032859802e-02 -9.794571995735168457e-02 2.721697092056274414e-01 -1.107263863086700439e-01 1.481789648532867432e-01 -2.133636549115180969e-02 1.617945134639739990e-01 -1.091637834906578064e-02 -1.530339270830154419e-01 3.731355071067810059e-01 3.165072202682495117e-01 5.581909418106079102e-02 -1.522964835166931152e-01 8.256942033767700195e-03 -1.229989007115364075e-01 -4.815830290317535400e-02 -1.049298867583274841e-01 -1.329134255647659302e-01 3.846229314804077148e-01 -8.335295319557189941e-02 -1.696191281080245972e-01 5.195119976997375488e-02 8.540027588605880737e-02 2.844432368874549866e-02 3.043513298034667969e-01 -7.044917345046997070e-02 1.014491915702819824e-02 5.724298208951950073e-02 -1.710203886032104492e-01 8.662102371454238892e-02 4.128150641918182373e-01
2.533797919750213623e-01 8.601702749729156494e-02 1.755170896649360657e-02 3.865413665771484375e-01 -3.102205926552414894e-03 -5.708226934075355530e-02 2.777253091335296631e-01 3.363616168498992920e-01 3.304566070437431335e-02 2.474703267216682434e-02 -3.019888326525688171e-02 -2.780095338821411133e-01 1.676854640245437622e-01 -4.155976697802543640e-02 -2.807384431362152100e-01 1.157417595386505127e-01 1.588939428329467773e-01 9.623339772224426270e-02 1.819925904273986816e-01 6.567546632140874863e-03 1.033152267336845398e-01 -1.018286868929862976e-01 1.297422568313777447e-03 -1.402241587638854980e-01 1.808598935604095459e-01 2.019995748996734619e-01 4.510480165481567383e-02 2.531785666942596436e-01 -3.020847141742706299e-01 -4.967167600989341736e-02 1.962107717990875244e-01 5.411266162991523743e-02
9.527596645057201385e-03 -1.487514525651931763e-01 -2.067937999963760376e-01 3.815757930278778076e-01 -3.087707050144672394e-02 7.482081651687622070e-02 -1.779996454715728760e-01 -7.872232794761657715e-02 1.059492453932762146e-01 -3.297488018870353699e-02 -2.131258100271224976e-01 -2.745403908193111420e-03 -2.327957153320312500e-01 -7.983379811048507690e-02 1.813883706927299500e-02 -7.261898368597030640e-02 2.445738613605499268e-01 -2.349580824375152588e-01 -1.784652620553970337e-01 -8.298812806606292725e-02 -1.673051863908767700e-01 -3.265652358531951904e-01 2.353027462959289551e-02 -1.325173527002334595e-01 2.365211844444274902e-01 1.657084077596664429e-01 1.066803485155105591e-01 4.131221771240234375e-02 -4.016281962394714355e-01 -9.106422960758209229e-02 2.165644615888595581e-01 3.971587121486663818e-02
6.313629448413848877e-02 1.398220360279083252e-01 7.815630733966827393e-02 8.064136654138565063e-02 -4.539402201771736145e-03 1.028346493840217590e-01 -1.558223962783813477e-01 3.602028191089630127e-01 -1.374301314353942871e-01 -1.454703211784362793e-01 -9.067779034376144409e-02 -1.354569196701049805e-01 1.692762225866317749e-01 -2.542838156223297119e-01 4.337637871503829956e-02 -4.659115895628929138e-02 1.361500620841979980e-01 -3.759462833404541016e-01 1.316773891448974609e-01 1.626104265451431274e-01 -4.147431552410125732e-01 7.770460844039916992e-02 -1.891435533761978149e-01 -1.857346445322036743e-01 2.021368592977523804e-01 2.332763187587261200e-02 -9.438981115818023682e-02 -6.356642395257949829e-02 -6.330368667840957642e-02 3.282191231846809387e-02 2.274623960256576538e-01 2.684953510761260986e-01
-1.373848468065261841e-01 -3.514810502529144287e-01 1.165537759661674500e-01 3.588663041591644287e-01 3.178637102246284485e-02 2.111800611019134521e-01 1.276951879262924194e-01 -5.022975150495767593e-03 1.953928917646408081e-01 -1.837605983018875122e-01 -5.819492787122726440e-02 4.639294929802417755e-04 8.022272586822509766e-02 -1.694650501012802124e-01 1.555157266557216644e-02 1.826587915420532227e-01 1.769989877939224243e-01 -1.060085743665695190e-01 3.049579560756683350e-01 -1.646744161844253540e-01 1.084920838475227356e-01 9.889421612024307251e-02 -5.313536524772644043e-02 -2.303767353296279907e-01 2.072370201349258423e-01 2.767680585384368896e-01 5.259212106466293335e-02 -5.975372716784477234e-02 -1.899540126323699951e-01 -3.099043667316436768e-01 -2.684921026229858398e-02 1.016137227416038513e-01
2.173046953976154327e-02 -5.738885700702667236e-02 -5.943491682410240173e-02 3.584843873977661133e-01 1.349093616008758545e-01 2.700162231922149658e-01 -1.439627027139067650e-03 -8.221070468425750732e-02 2.945224754512310028e-02 5.409872531890869141e-02 -1.764800697565078735e-01 -1.054595634341239929e-01 -1.476716101169586182e-01 -1.003829911351203918e-01 1.663147360086441040e-01 1.148036643862724304e-01 1.158548742532730103e-01 -2.970888614654541016e-01 -2.361424565315246582e-01 9.862815588712692261e-02 -1.674652658402919769e-02 -2.597648464143276215e-02 4.460454359650611877e-02 -4.200821742415428162e-02 3.027993142604827881e-01 4.088676571846008301e-01 2.962424159049987793e-01 1.892442405223846436e-01 -2.699538506567478180e-02 -1.051564142107963562e-01 2.816028296947479248e-01 4.616636037826538086e-02
-5.362015217542648315e-02 1.956379264593124390e-01 -3.595212474465370178e-02 2.712874412536621094e-01 7.682107388973236084e-02 9.929135441780090332e-03 7.221432030200958252e-02 -1.135471388697624207e-01 3.774693012237548828e-01 1.263744533061981201e-01 2.116836309432983398e-01 4.136370494961738586e-02 4.910412803292274475e-02 5.128730461001396179e-02 7.247050851583480835e-02 2.650756835937500000e-01 1.656540483236312866e-01 -2.187357395887374878e-01 -5.868303030729293823e-02 1.114791780710220337e-01 -3.713175952434539795e-01 1.248435452580451965e-01 3.133317232131958008e-01 -1.193236857652664185e-01 1.644746363162994385e-01 3.433820307254791260e-01 -1.378535479307174683e-01 1.721514761447906494e-01 3.163348510861396790e-02 -1.783747971057891846e-02 1.435057669878005981e-01 4.205889254808425903e-02
1.555710681714117527e-03 7.761532813310623169e-02 5.416908860206604004e-02 4.010351002216339111e-01 -1.520611941814422607e-01 7.173051685094833374e-02 4.845154285430908203e-02 9.875985980033874512e-02 1.838137656450271606e-01 -2.810910940170288086e-01 -7.787108421325683594e-03 1.584993749856948853e-01 -2.478922950103878975e-03 1.343418955802917480e-01 4.159606248140335083e-02 3.311637938022613525e-01 1.332600321620702744e-02 1.435877233743667603e-01 -1.182353775948286057e-02 1.756999827921390533e-02 4.017610847949981689e-02 -5.319579318165779114e-02 -4.111855030059814453e-01 -3.406384587287902832e-01 -1.381713058799505234e-02 1.044121533632278442e-01 1.215877905488014221e-01 1.908650994300842285e-01 -2.468132525682449341e-01 -4.189871624112129211e-02 1.172285079956054688e-01 2.699793875217437744e-01
8.765668421983718872e-02 1.416588127613067627e-01 1.827880591154098511e-01 2.197064459323883057e-01 9.155011922121047974e-02 5.776414275169372559e-02 -1.492848098278045654e-01 1.523836255073547363e-01 1.153111085295677185e-01 -5.876310542225837708e-02 1.871038344688713551e-03 2.518846094608306885e-01 2.983400821685791016e-01 -5.636547133326530457e-02 -2.765605151653289795e-01 -4.316431470215320587e-03 -3.530628979206085205e-02 -8.152814954519271851e-02 -5.981928110122680664e-02 -1.942614465951919556e-01 3.232151642441749573e-02 -5.745832994580268860e-02 -7.464470714330673218e-02 -2.712377607822418213e-01 3.856407999992370605e-01 4.976268112659454346e-01 1.071298643946647644e-01 8.542110025882720947e-02 -1.752059757709503174e-01 7.491213828325271606e-02 1.229752786457538605e-02 1.313283666968345642e-02
4.657036438584327698e-02 1.550494730472564697e-01 -1.773812435567378998e-02 2.827965021133422852e-01 -8.550530672073364258e-02 -4.788364171981811523e-01 -5.276808142662048340e-02 8.133041858673095703e-02 -1.243064701557159424e-01 -1.433502286672592163e-01 -1.638186722993850708e-01 1.665743887424468994e-01 -2.523720264434814453e-01 -3.088435344398021698e-02 2.199647724628448486e-01 1.459029614925384521e-01 -2.553570643067359924e-02 -1.663427501916885376e-01 1.295298635959625244e-01 -1.029449794441461563e-02 -1.495102792978286743e-01 1.904051005840301514e-02 1.086199134588241577e-01 -1.193367987871170044e-01 1.727595627307891846e-01 2.403772622346878052e-01 4.831826314330101013e-02 6.007725000381469727e-02 -1.607264131307601929e-01 -2.874250113964080811e-01 1.072259545326232910e-01 3.393068611621856689e-01
1.016317158937454224e-01 -3.999764099717140198e-02 -1.673821210861206055e-01 4.423490762710571289e-01 4.149679094552993774e-02 -4.160477966070175171e-02 -1.145874932408332825e-01 1.573662646114826202e-02 1.108634471893310547e-01 1.723779588937759399e-01 -4.625973105430603027e-02 -1.958675086498260498e-01 2.306146919727325439e-01 -9.105836041271686554e-03 -2.338228821754455566e-01 2.074125409126281738e-01 2.088038623332977295e-01 -6.320742517709732056e-02 2.205513119697570801e-01 -6.403654813766479492e-02 -1.814537048339843750e-01 2.554109506309032440e-02 -2.276045829057693481e-01 4.835264757275581360e-02 2.443730682134628296e-01 1.491025835275650024e-01 1.133509203791618347e-01 6.453751027584075928e-02 -2.324518561363220215e-01 -7.375264912843704224e-02 3.247528374195098877e-01 2.492476105690002441e-01
4.037335216999053955e-01 7.874440401792526245e-02 3.782009780406951904e-01 3.895542621612548828e-01 -6.075818836688995361e-02 4.054657742381095886e-02 6.591672450304031372e-02 6.468231976032257080e-02 3.683529794216156006e-02 -2.859396040439605713e-01 1.418324857950210571e-01 -2.110749483108520508e-01 3.437420353293418884e-02 -1.132760420441627502e-01 1.174281630665063858e-02 -2.702686935663223267e-03 2.344886362552642822e-01 -8.781954646110534668e-02 -1.889643445611000061e-02 -5.826111882925033569e-02 2.051117643713951111e-02 -1.254130452871322632e-01 -2.308517545461654663e-01 -2.482703328132629395e-01 1.336383968591690063e-01 2.020832002162933350e-01 -6.083019450306892395e-02 -5.777039378881454468e-02 -2.281907498836517334e-01 -1.420911401510238647e-01 -5.465814843773841858e-02 1.472708135843276978e-01
9.106187522411346436e-02 1.094927564263343811e-01 3.389798700809478760e-01 2.976337969303131104e-01 -3.212975710630416870e-02 2.107346206903457642e-01 1.255522519350051880e-01 5.569397658109664917e-02 3.649106025695800781e-01 2.473227446898818016e-03 9.810142964124679565e-02 -2.447157166898250580e-02 -1.866291314363479614e-01 -8.055102825164794922e-02 1.193668842315673828e-01 2.926011979579925537e-01 1.639497429132461548e-01 7.396176457405090332e-02 1.238705217838287354e-01 -6.310132890939712524e-02 -6.333278492093086243e-03 4.281011596322059631e-02 1.318834871053695679e-01 -1.970799826085567474e-02 8.039482682943344116e-02 1.659897863864898682e-01 -2.873255312442779541e-02 2.526407837867736816e-01 -1.879999637603759766e-01 -1.080335974693298340e-01 -3.693713620305061340e-02 4.571316540241241455e-01
-6.993010640144348145e-02 -1.049083918333053589e-01 -6.644368171691894531e-02 4.835193455219268799e-01 -2.665316313505172729e-02 -3.660953044891357422e-02 4.114964604377746582e-02 2.105302512645721436e-01 -9.697826951742172241e-02 -1.335555613040924072e-01 1.919666081666946411e-01 3.091347515583038330e-01 3.359876573085784912e-02 1.189764663577079773e-01 9.765713661909103394e-02 1.572536081075668335e-01 -1.997107416391372681e-01 -1.544554531574249268e-01 1.354853510856628418e-01 1.452862918376922607e-01 -2.403490394353866577e-01 -3.386322855949401855e-01 -3.378165140748023987e-02 -6.698130816221237183e-02 -3.499623015522956848e-02 3.800266981124877930e-01 5.838498938828706741e-03 7.894638925790786743e-02 -1.263098120689392090e-01 -1.747922599315643311e-01 -8.630333095788955688e-02 3.853982314467430115e-02
1.747550815343856812e-02 5.183034762740135193e-02 2.826720476150512695e-01 2.465554773807525635e-01 2.138514630496501923e-02 1.979495286941528320e-01 -3.137719631195068359e-02 3.687471449375152588e-01 -6.375373899936676025e-02 -8.838740736246109009e-02 1.200616061687469482e-01 1.263971477746963501e-01 4.243825376033782959e-01 -1.102098263800144196e-02 1.889223605394363403e-01 -1.211691200733184814e-01 4.677140340209007263e-02 -2.168024480342864990e-01 8.559450507164001465e-02 2.482707202434539795e-01 4.070317745208740234e-02 1.717825233936309814e-02 -5.609728768467903137e-02 -4.590944573283195496e-02 3.461796939373016357e-01 1.572477221488952637e-01 -2.021900564432144165e-01 3.630640730261802673e-02 -2.858704030513763428e-01 1.569081097841262817e-02 7.554253190755844116e-02 8.395325392484664917e-02
7.656864076852798462e-02 1.736263185739517212e-01 3.361166417598724365e-01 3.243328928947448730e-01 -9.147842973470687866e-02 7.327778637409210205e-02 -3.195498138666152954e-02 1.147447451949119568e-01 1.711311489343643188e-01 -2.060710191726684570e-01 7.698653638362884521e-02 -2.407236211001873016e-02 2.351796776056289673e-01 -3.903146684169769287e-01 -1.135887950658798218e-01 -6.990946084260940552e-02 1.125638261437416077e-01 -1.584511697292327881e-01 -1.429152190685272217e-01 -1.417087204754352570e-02 8.433015644550323486e-02 -5.032793805003166199e-02 -2.034294754266738892e-01 -3.021386079490184784e-02 -6.903997063636779785e-02 4.516833424568176270e-01 7.120576500892639160e-02 2.150328159332275391e-01 -1.558595746755599976e-01 6.760655343532562256e-02 4.352530464529991150e-02 -1.140281707048416138e-01
2.364268153905868530e-02 1.097801402211189270e-01 -1.620190739631652832e-01 2.794867753982543945e-01 2.474441425874829292e-03 4.232189804315567017e-02 -5.024893209338188171e-02 1.884954422712326050e-01 -7.489305734634399414e-02 1.875256448984146118e-01 -2.383126914501190186e-01 -1.104375496506690979e-01 -1.061605140566825867e-01 7.117731869220733643e-02 -1.581507027149200439e-01 -5.303585203364491463e-04 -9.581385180354118347e-03 -1.337994039058685303e-01 -7.070300728082656860e-02 1.906670816242694855e-02 2.949204645119607449e-04 -1.881258934736251831e-01 -1.672567874193191528e-01 -1.302646696567535400e-01 4.965704083442687988e-01 4.976630508899688721e-01 1.671807914972305298e-01 2.414036914706230164e-02 -1.214039921760559082e-01 -3.676334163174033165e-03 2.114721536636352539e-01 7.819107174873352051e-02
5.051570013165473938e-02 1.915655732154846191e-01 7.089031487703323364e-02 4.627036750316619873e-01 2.127132564783096313e-01 6.081468984484672546e-02 8.376223267987370491e-04 3.032560348510742188e-01 2.023833245038986206e-02 6.225228775292634964e-03 2.146379202604293823e-01 2.957354784011840820e-01 2.887330651283264160e-01 5.191819742321968079e-02 7.330535352230072021e-02 -6.512783467769622803e-02 3.565949201583862305e-01 -2.917070984840393066e-01 -1.235075443983078003e-01 -2.939208224415779114e-02 6.408617645502090454e-02 1.627125032246112823e-02 -1.078788936138153076e-01 -4.027358070015907288e-02 2.438216842710971832e-02 2.998011410236358643e-01 3.662695735692977905e-02 4.182890802621841431e-02 -2.479812502861022949e-02 3.607939183712005615e-02 -9.064806252717971802e-02 1.461598724126815796e-01
-6.831409037113189697e-02 -1.051187738776206970e-01 4.399595409631729126e-02 5.222165584564208984e-01 -6.560299545526504517e-02 -3.227999806404113770e-02 -5.617863312363624573e-02 1.973110437393188477e-01 -2.686512768268585205e-01 -1.476872116327285767e-01 3.174153342843055725e-02 2.190120220184326172e-01 8.868776261806488037e-02 1.334056109189987183e-01 1.229554042220115662e-01 1.728848516941070557e-01 -2.211503386497497559e-01 -1.703621745109558105e-01 5.586485192179679871e-02 7.482270151376724243e-02 -1.301922798156738281e-01 -3.655021190643310547e-01 -5.528969317674636841e-02 -1.260045319795608521e-01 -8.218669891357421875e-02 3.160443305969238281e-01 2.109649591147899628e-02 1.277641057968139648e-01 -5.668929964303970337e-02 -2.415033131837844849e-01 -1.304297242313623428e-02 8.564034849405288696e-02
-1.276023834943771362e-01 -1.100044175982475281e-01 -1.325908116996288300e-02 4.157519638538360596e-01 3.835722059011459351e-02 -2.978452108800411224e-02 -2.464172430336475372e-02 3.376662433147430420e-01 -2.255728989839553833e-01 -9.862119704484939575e-02 2.243655323982238770e-01 3.155682981014251709e-01 1.242113113403320312e-01 -3.530450537800788879e-02 -5.073435138911008835e-03 9.526249766349792480e-02 -1.178046911954879761e-01 -2.475674077868461609e-02 -1.541492249816656113e-02 3.148227334022521973e-01 -5.021966248750686646e-02 -1.856094747781753540e-01 -8.690607547760009766e-02 9.950410574674606323e-03 -1.169045343995094299e-01 3.185439407825469971e-01 -8.189499378204345703e-02 9.930244088172912598e-02 -1.497069299221038818e-01 -1.725122630596160889e-01 1.859265565872192383e-01 2.615083754062652588e-01
-7.082165777683258057e-02 -1.084418669342994690e-01 8.862405270338058472e-02 2.771316766738891602e-01 -3.124667517840862274e-02 -1.998895034193992615e-02 2.510067224502563477e-01 2.843054234981536865e-01 -3.775408565998077393e-01 1.872627437114715576e-02 5.696930363774299622e-02 -1.369445770978927612e-02 -2.272220142185688019e-02 -4.049301147460937500e-01 -1.177331730723381042e-01 3.020390309393405914e-02 3.328206539154052734e-01 -4.173363149166107178e-01 -1.203161776065826416e-01 1.194097399711608887e-01 -8.050870895385742188e-02 4.880790784955024719e-02 -5.615453794598579407e-02 -1.983384788036346436e-02 1.768419742584228516e-01 1.524459719657897949e-01 2.444381453096866608e-02 -4.136508330702781677e-02 -4.751558229327201843e-02 6.267546117305755615e-02 1.430216878652572632e-01 1.350279301404953003e-01
1.098352577537298203e-02 7.414042949676513672e-02 1.363137620501220226e-03 3.289655745029449463e-01 1.171256415545940399e-02 3.052234463393688202e-02 -4.468832537531852722e-02 2.049612998962402344e-01 8.474363386631011963e-02 -6.661187857389450073e-02 2.316600084304809570e-01 1.620782166719436646e-01 -3.237836658954620361e-01 -1.910747587680816650e-01 -2.061953246593475342e-01 2.427441775798797607e-01 4.074738919734954834e-02 -4.193440079689025879e-02 1.823867112398147583e-01 -3.267103061079978943e-02 -5.275763198733329773e-02 -7.127171009778976440e-02 -1.466338150203227997e-02 5.636800453066825867e-02 3.303354680538177490e-01 1.483969110995531082e-02 3.985491991043090820e-01 1.592074930667877197e-01 -2.714796662330627441e-01 -1.875869780778884888e-01 -3.774176165461540222e-02 2.321532517671585083e-01
1.142085865139961243e-01 1.639204919338226318e-01 -2.348272874951362610e-02 3.410185277462005615e-01 -2.493638098239898682e-01 3.014124929904937744e-01 2.465658634901046753e-02 5.715424567461013794e-02 1.517495810985565186e-01 2.317462675273418427e-02 -1.296552419662475586e-01 8.893042057752609253e-02 -2.050697803497314453e-01 -5.189644172787666321e-02 1.129140406847000122e-01 2.862738370895385742e-01 1.088078767061233521e-01 2.471578866243362427e-02 1.541980803012847900e-01 -8.470799773931503296e-02 1.650579124689102173e-01 2.574301324784755707e-02 2.675966322422027588e-01 -9.031719714403152466e-02 2.192254662513732910e-01 3.108606934547424316e-01 -1.834755204617977142e-02 2.723576128482818604e-01 -1.923771798610687256e-01 -1.633040755987167358e-01 1.892370134592056274e-01 1.697937399148941040e-01
-1.068451628088951111e-01 -5.457487702369689941e-02 7.136992644518613815e-03 4.851193726062774658e-01 3.265609964728355408e-02 8.946595340967178345e-02 -8.780585974454879761e-02 1.952670365571975708e-01 -2.814100086688995361e-01 4.739147424697875977e-02 3.482967615127563477e-01 2.152821868658065796e-01 5.429861322045326233e-02 3.253541514277458191e-02 8.341784030199050903e-02 -7.126932963728904724e-03 -1.094187200069427490e-01 -2.041072696447372437e-01 -6.152605265378952026e-02 1.879952996969223022e-01 3.538390621542930603e-02 -2.299986779689788818e-01 -3.650647029280662537e-02 -2.847072184085845947e-01 1.813383214175701141e-02 3.536112904548645020e-01 -3.840736672282218933e-02 1.870066858828067780e-02 6.446871906518936157e-02 -5.616487562656402588e-02 6.472716480493545532e-02 2.592225074768066406e-01
-7.131832093000411987e-02 4.988156631588935852e-02 9.584215283393859863e-02 1.900117099285125732e-01 -4.162129387259483337e-02 1.835677176713943481e-01 -4.378125816583633423e-02 3.027164340019226074e-01 2.493126550689339638e-03 -2.911288850009441376e-02 5.832529813051223755e-02 2.822138369083404541e-01 2.891443371772766113e-01 1.279001384973526001e-01 2.485539019107818604e-02 -3.837129101157188416e-02 1.030875295400619507e-01 -4.324962198734283447e-01 7.990029454231262207e-02 3.199203014373779297e-01 2.255473844707012177e-02 1.733826249837875366e-01 -9.756263345479965210e-02 -2.177753895521163940e-01 2.475524395704269409e-01 1.268011182546615601e-01 -1.317285746335983276e-01 -1.183451637625694275e-01 -2.640767991542816162e-01 4.583395086228847504e-03 -8.020267635583877563e-02 2.310018688440322876e-01
1.399937570095062256e-01 1.924811601638793945e-01 5.014018714427947998e-02 3.235205709934234619e-01 1.968039721250534058e-01 -1.699340045452117920e-01 3.658245801925659180e-01 9.586215019226074219e-02 1.643826812505722046e-01 -2.760599181056022644e-02 1.805487573146820068e-01 3.222714066505432129e-01 1.273187547922134399e-01 -1.550865322351455688e-01 3.184320405125617981e-02 1.830562651157379150e-01 2.042030915617942810e-02 -3.115986585617065430e-01 -9.057969599962234497e-02 -8.984390646219253540e-02 5.201973021030426025e-02 1.312388330698013306e-01 1.061795800924301147e-01 2.672452479600906372e-02 6.934550404548645020e-02 8.908003568649291992e-02 -1.526853162795305252e-02 -2.109138816595077515e-01 -1.693860627710819244e-02 -1.959118694067001343e-01 9.624449163675308228e-02 3.679975271224975586e-01
-6.734652072191238403e-02 1.209766492247581482e-01 2.146996855735778809e-01 4.056979417800903320e-01 -1.367044299840927124e-01 -1.766222268342971802e-01 2.561960220336914062e-01 4.682772979140281677e-02 3.625123202800750732e-01 -1.789538711309432983e-01 9.874555468559265137e-02 -3.747716546058654785e-02 2.052992880344390869e-01 7.080662250518798828e-02 2.038136273622512817e-01 -1.838972717523574829e-01 2.399333268404006958e-01 9.555635601282119751e-02 2.237968891859054565e-02 5.407353118062019348e-02 -2.013336420059204102e-01 -1.378729641437530518e-01 -2.849271893501281738e-02 -1.224829033017158508e-01 2.924173772335052490e-01 1.373883187770843506e-01 -1.133106872439384460e-01 2.534809149801731110e-02 6.231471896171569824e-02 8.137699216604232788e-03 2.426879554986953735e-01 1.706491261720657349e-01
-1.592652797698974609e-01 3.030348010361194611e-02 -2.044367939233779907e-01 1.400586664676666260e-01 -3.782967031002044678e-01 -9.911398589611053467e-02 2.082833647727966309e-02 1.329647153615951538e-01 2.361347824335098267e-01 -1.152717247605323792e-01 1.552038732916116714e-02 1.671945601701736450e-01 4.604943692684173584e-01 1.331525743007659912e-01 1.563169956207275391e-01 -1.130218431353569031e-02 1.138266548514366150e-01 -2.848327346146106720e-02 1.213696077466011047e-01 -2.452549338340759277e-02 -8.626420795917510986e-02 7.694133371114730835e-02 1.657728254795074463e-01 5.654735141433775425e-04 1.982031315565109253e-01 2.605573236942291260e-01 2.610982060432434082e-01 9.391227364540100098e-02 -1.542971283197402954e-01 -1.175249516963958740e-01 -9.842547029256820679e-02 2.970767915248870850e-01
-2.171022146940231323e-01 -1.402395218610763550e-01 1.502303183078765869e-01 3.307435214519500732e-01 -1.975846439599990845e-01 1.022205948829650879e-01 2.261456549167633057e-01 1.572853699326515198e-02 3.070580065250396729e-01 2.351066283881664276e-02 4.352658987045288086e-02 -8.857668191194534302e-02 7.830148190259933472e-02 -2.620760351419448853e-02 2.253957390785217285e-01 5.009306594729423523e-02 3.370547592639923096e-01 8.601441979408264160e-02 1.357632428407669067e-01 -2.304553538560867310e-01 -1.129932552576065063e-01 -8.116294443607330322e-02 3.692101687192916870e-02 7.395154237747192383e-02 2.147804349660873413e-01 1.049208641052246094e-01 8.543624728918075562e-02 1.234657093882560730e-01 -2.065861076116561890e-01 -1.736426800489425659e-01 2.077772095799446106e-02 4.049403965473175049e-01
-2.840739674866199493e-02 1.615869551897048950e-01 2.485883533954620361e-01 2.395782172679901123e-01 -1.696695536375045776e-01 1.766340732574462891e-01 -1.630205512046813965e-01 3.568632602691650391e-01 2.278918325901031494e-01 1.769219711422920227e-02 9.859172999858856201e-02 4.452169686555862427e-02 7.263229787349700928e-02 -5.137424170970916748e-02 3.805288374423980713e-01 -2.073045074939727783e-01 1.727987825870513916e-01 -2.675505876541137695e-01 -1.776499859988689423e-02 -1.340036466717720032e-02 -2.436718344688415527e-01 2.115778475999832153e-01 -1.703498698770999908e-02 -1.669541895389556885e-01 1.863180249929428101e-01 9.746154397726058960e-02 2.278842628002166748e-01 5.490034446120262146e-02 5.756156891584396362e-02 -5.675467476248741150e-02 8.589391410350799561e-02 1.817100197076797485e-01
-5.284257233142852783e-02 1.038620695471763611e-01 2.221239507198333740e-01 4.582242369651794434e-01 2.405595481395721436e-01 1.672867536544799805e-01 -2.338989451527595520e-02 1.365842968225479126e-01 -1.987486705183982849e-02 -4.348920658230781555e-03 -1.337751299142837524e-01 -2.140928804874420166e-01 1.297642439603805542e-01 -7.867355644702911377e-02 -2.244752598926424980e-03 2.816475033760070801e-01 2.592349350452423096e-01 -9.994257986545562744e-02 4.189837351441383362e-02 3.011021018028259277e-02 2.002496123313903809e-01 9.957790374755859375e-02 -2.561385333538055420e-01 9.114433079957962036e-02 1.594800800085067749e-01 1.222402229905128479e-02 2.283608317375183105e-01 1.497629582881927490e-01 -2.831582129001617432e-01 -2.221152037382125854e-01 1.300711743533611298e-02 1.480687558650970459e-01
-1.413896083831787109e-01 1.177733838558197021e-01 1.610087789595127106e-02 2.903034985065460205e-01 -1.870986670255661011e-01 2.413452565670013428e-01 -1.515708211809396744e-02 3.484058082103729248e-01 -9.124599397182464600e-02 -8.461817353963851929e-02 2.893074154853820801e-01 3.441262245178222656e-01 2.784041464328765869e-01 -2.062666863203048706e-01 -4.618453606963157654e-02 1.051490381360054016e-01 4.113545641303062439e-02 -5.253534018993377686e-02 -2.320103049278259277e-01 1.789050251245498657e-01 4.205922596156597137e-03 -9.688704460859298706e-02 9.976464509963989258e-02 5.188919976353645325e-02 2.947126924991607666e-01 3.642662242054939270e-02 7.745157927274703979e-02 1.647583991289138794e-01 -1.095604300498962402e-01 -1.971276476979255676e-02 2.482544034719467163e-01 9.052292257547378540e-02
1.069964915513992310e-01 1.119203716516494751e-01 1.584626287221908569e-01 2.944180369377136230e-01 -1.502851396799087524e-01 -2.764322757720947266e-01 2.706571221351623535e-01 7.839402556419372559e-02 1.766874939203262329e-01 -1.220688223838806152e-01 1.541543751955032349e-01 1.222986876964569092e-01 -1.761888898909091949e-02 -1.969413906335830688e-01 -1.346047222614288330e-02 -6.755295395851135254e-02 2.367186844348907471e-01 2.688433416187763214e-02 1.190823614597320557e-01 -1.665398925542831421e-01 -1.357923895120620728e-01 -7.994628697633743286e-02 2.085539251565933228e-01 -2.898408174514770508e-01 -1.178118214011192322e-01 7.700119167566299438e-02 -7.016960531473159790e-02 8.033338934183120728e-02 -3.892662525177001953e-01 -2.730475962162017822e-01 1.063218712806701660e-01 1.938285082578659058e-01
-5.902428925037384033e-02 1.661940105259418488e-02 9.292192757129669189e-02 4.774428606033325195e-01 6.145725399255752563e-02 5.907365307211875916e-02 3.303869068622589111e-02 8.689802139997482300e-02 -3.182483613491058350e-01 -2.042916566133499146e-01 1.458487063646316528e-01 1.797232180833816528e-01 9.333308786153793335e-02 1.029528826475143433e-01 1.875133067369461060e-02 9.457582980394363403e-02 -2.484730184078216553e-01 -1.565728783607482910e-01 9.625072032213211060e-02 1.585239470005035400e-01 -1.904962658882141113e-01 -2.046349495649337769e-01 -6.380010396242141724e-02 -4.703459143638610840e-02 -1.381736844778060913e-01 4.594542384147644043e-01 6.153700128197669983e-02 1.209849864244461060e-01 -9.892106056213378906e-02 -1.476241797208786011e-01 1.292418092489242554e-01 1.286753714084625244e-01
-1.609153896570205688e-01 3.323422670364379883e-01 2.130574733018875122e-01 2.721779942512512207e-01 7.533740997314453125e-02 1.972189992666244507e-01 -5.953400861471891403e-03 2.555625438690185547e-01 -8.153061568737030029e-02 5.895894765853881836e-02 2.586622834205627441e-01 2.075975388288497925e-01 2.288844138383865356e-01 -1.014929711818695068e-01 1.953486539423465729e-02 1.180232793558388948e-04 1.600019931793212891e-01 -3.183873295783996582e-01 -8.588865399360656738e-02 -9.010508656501770020e-03 3.069523908197879791e-02 -5.719501525163650513e-02 5.241816490888595581e-02 -1.473891139030456543e-01 1.374981254339218140e-01 4.365244805812835693e-01 1.323129087686538696e-01 4.118913412094116211e-02 -3.509426116943359375e-02 -1.290977597236633301e-01 -1.800828129053115845e-01 9.466199576854705811e-02
-6.870141625404357910e-02 1.345533728599548340e-01 2.002576142549514771e-01 4.498774409294128418e-01 -2.938954532146453857e-01 1.857277154922485352e-01 -5.165129527449607849e-02 1.348685324192047119e-01 1.005022898316383362e-01 -3.052743375301361084e-01 -1.336440145969390869e-01 2.658434957265853882e-02 -1.215677037835121155e-01 4.691910371184349060e-02 2.670083642005920410e-01 2.486780881881713867e-01 -1.665265262126922607e-01 9.463393688201904297e-02 1.017331480979919434e-01 -2.493709092959761620e-03 -3.386755660176277161e-02 -2.181133255362510681e-02 8.561465889215469360e-02 -4.938882216811180115e-02 -1.639673672616481781e-02 1.182587966322898865e-01 2.456750571727752686e-01 1.825996488332748413e-01 -1.273427307605743408e-01 3.660866618156433105e-02 2.893294990062713623e-01 2.309238463640213013e-01
-9.145668148994445801e-02 1.439493428915739059e-02 3.898016363382339478e-02 2.467274665832519531e-01 1.080294623970985413e-01 2.548750638961791992e-01 -1.678243279457092285e-01 4.263426065444946289e-01 1.041808426380157471e-01 8.803533762693405151e-02 2.866883203387260437e-02 1.734985411167144775e-01 3.011822402477264404e-01 -4.722173884510993958e-02 -1.941711269319057465e-02 -2.320975959300994873e-01 -4.527324810624122620e-03 -2.288293987512588501e-01 1.585717946290969849e-01 2.777685821056365967e-01 5.851836130023002625e-02 -6.820634007453918457e-02 1.037001386284828186e-01 -5.885044112801551819e-02 1.680757850408554077e-01 3.026270568370819092e-01 -1.415262967348098755e-01 -6.499650329351425171e-02 -7.205346971750259399e-02 6.240274012088775635e-02 -3.509039431810379028e-02 3.381925523281097412e-01
-1.883792430162429810e-01 -9.006298147141933441e-03 2.695290148258209229e-01 5.796954631805419922e-01 -1.632560342550277710e-01 2.579216845333576202e-02 5.518491566181182861e-02 2.008718103170394897e-01 2.671906948089599609e-01 -2.670021057128906250e-01 1.530506163835525513e-01 -8.466675132513046265e-02 -6.087066978216171265e-02 -1.216057613492012024e-01 -1.308213174343109131e-01 -1.410574838519096375e-02 1.180404275655746460e-01 1.414075791835784912e-01 4.006125032901763916e-02 7.442466169595718384e-02 -1.342881917953491211e-01 -2.326780557632446289e-01 1.037443615496158600e-02 -1.341885179281234741e-01 1.299107223749160767e-01 3.483255580067634583e-02 1.703857183456420898e-01 -1.746842265129089355e-02 -1.729474812746047974e-01 6.240666285157203674e-02 -2.358244508504867554e-01 -8.798351138830184937e-02
-5.143816396594047546e-02 1.743116676807403564e-01 2.131437659263610840e-01 1.846899092197418213e-02 -9.979387372732162476e-02 -8.275803923606872559e-02 -3.202387690544128418e-01 3.007245063781738281e-01 2.053550630807876587e-01 -3.011281788349151611e-01 -1.379027217626571655e-01 1.195005998015403748e-01 3.654368221759796143e-01 -1.669072173535823822e-02 1.635975092649459839e-01 -1.410299837589263916e-01 5.791780352592468262e-02 -1.372890621423721313e-01 -5.736064910888671875e-02 1.117539405822753906e-02 -2.320570498704910278e-01 2.855012938380241394e-02 2.204636670649051666e-02 5.187387391924858093e-02 2.740252017974853516e-01 3.039190173149108887e-01 6.335603445768356323e-02 -1.429820060729980469e-02 -2.001094967126846313e-01 -1.648771762847900391e-01 7.303821295499801636e-02 1.925653219223022461e-01
-6.933345645666122437e-02 1.144980415701866150e-01 2.039463818073272705e-01 4.105416536331176758e-01 2.774978987872600555e-02 -2.170031424611806870e-03 -1.325310021638870239e-01 3.025119006633758545e-01 4.042415618896484375e-01 -3.469729796051979065e-03 -5.072832480072975159e-02 1.316443085670471191e-01 9.085500240325927734e-02 -2.030847072601318359e-01 -2.945084311068058014e-02 -1.318403929471969604e-01 3.153079450130462646e-01 -1.171829327940940857e-01 -2.319413870573043823e-01 -1.480173319578170776e-01 -2.325219660997390747e-01 1.144379675388336182e-01 4.935408756136894226e-02 -1.696453243494033813e-01 1.243162602186203003e-01 1.675181537866592407e-01 1.199874207377433777e-01 -1.479378491640090942e-01 5.285036191344261169e-02 1.164996176958084106e-01 -3.533944487571716309e-02 1.623857468366622925e-01
-8.394137024879455566e-03 -1.557935178279876709e-01 5.934018269181251526e-02 4.187436103820800781e-01 -3.090827167034149170e-02 3.465623781085014343e-02 1.604857295751571655e-01 3.832972645759582520e-01 7.983052730560302734e-02 7.644938677549362183e-02 -1.182561367750167847e-01 1.048065200448036194e-01 -2.424489706754684448e-01 -1.665813326835632324e-01 -4.179066419601440430e-02 3.071562349796295166e-01 1.369004845619201660e-01 -1.511358469724655151e-01 2.904229462146759033e-01 -7.278881967067718506e-02 -9.359272569417953491e-02 -4.398591443896293640e-02 -1.301698852330446243e-02 -1.311914529651403427e-02 1.897411793470382690e-01 1.192312091588973999e-01 2.407420724630355835e-01 1.129387915134429932e-01 -2.292429804801940918e-01 -4.845064133405685425e-02 -1.538658142089843750e-01 2.457343190908432007e-01
-8.752248436212539673e-02 -1.406700313091278076e-01 1.448261737823486328e-01 2.939240038394927979e-01 -3.698350861668586731e-02 -3.090296983718872070e-01 2.264707833528518677e-01 2.287548631429672241e-01 7.398612797260284424e-02 -8.211614936590194702e-02 3.223486542701721191e-01 -1.894109994173049927e-01 2.145883142948150635e-01 -2.164475321769714355e-01 -3.613262623548507690e-02 3.062280416488647461e-01 -2.088993638753890991e-01 5.127790383994579315e-03 -1.534065306186676025e-01 6.563476473093032837e-02 2.368017099797725677e-02 -1.108775064349174500e-01 -2.501509897410869598e-02 -1.105472221970558167e-01 3.021750040352344513e-02 1.492355465888977051e-01 8.068250864744186401e-02 -1.765308529138565063e-01 -9.221097081899642944e-02 -1.747320443391799927e-01 8.655571937561035156e-02 3.465963602066040039e-01
-2.143935998901724815e-03 3.483290970325469971e-02 -1.883970201015472412e-01 4.323371946811676025e-01 1.633556336164474487e-01 9.108012169599533081e-02 2.395860478281974792e-02 1.332419663667678833e-01 -2.538678944110870361e-01 1.192239820957183838e-01 -8.547473698854446411e-02 2.477774471044540405e-01 -2.602848224341869354e-02 -1.790550947189331055e-01 -8.819622546434402466e-02 1.197649836540222168e-01 -4.313670471310615540e-02 -1.639248728752136230e-01 -1.377758756279945374e-02 2.792832851409912109e-01 -5.987846478819847107e-02 -2.543268492445349693e-03 -2.225125208497047424e-02 -3.560518324375152588e-01 -4.393402487039566040e-02 2.967115640640258789e-01 -2.186013385653495789e-02 1.817338541150093079e-02 -8.115763962268829346e-02 5.494029447436332703e-02 7.870174944400787354e-02 4.201019108295440674e-01
2.866732180118560791e-01 1.782462894916534424e-01 1.438922584056854248e-01 3.447689712047576904e-01 1.572597175836563110e-01 9.691698104143142700e-02 3.137505054473876953e-02 8.905309438705444336e-02 2.110467255115509033e-01 -8.412887156009674072e-02 1.593891531229019165e-01 -3.884738311171531677e-02 -1.142368614673614502e-01 -1.973787993192672729e-01 1.816866993904113770e-01 2.960061430931091309e-01 1.821452081203460693e-01 7.875615358352661133e-02 -1.469694226980209351e-01 2.167281657457351685e-01 -6.773193925619125366e-02 2.183525413274765015e-01 -1.513899564743041992e-01 1.041667163372039795e-02 5.680612474679946899e-02 2.437639832496643066e-01 2.146511524915695190e-01 2.078285515308380127e-01 -3.885454032570123672e-03 2.368822693824768066e-01 4.486178047955036163e-03 2.469001561403274536e-01
3.325673192739486694e-02 1.769657582044601440e-01 1.802080124616622925e-01 3.236050009727478027e-01 1.053343042731285095e-01 1.625059694051742554e-01 -5.986598506569862366e-02 1.898877322673797607e-01 1.118578463792800903e-01 1.687244474887847900e-01 2.065182626247406006e-01 2.798717319965362549e-01 2.261748462915420532e-01 -6.744687911123037338e-03 -8.904033154249191284e-02 -1.139796748757362366e-01 -3.304630145430564880e-02 -1.990876048803329468e-01 -5.946367233991622925e-02 -1.906627565622329712e-01 4.795365780591964722e-02 1.191495284438133240e-01 4.958613589406013489e-02 -3.036832511425018311e-01 2.395746260881423950e-01 3.587452173233032227e-01 3.862543776631355286e-02 1.931767165660858154e-01 -3.152375519275665283e-01 2.068100124597549438e-02 -3.201922029256820679e-02 4.041623696684837341e-02
5.969269201159477234e-02 7.918690145015716553e-02 -1.672660931944847107e-02 6.042477488517761230e-02 -4.702278226613998413e-02 1.368412226438522339e-01 1.052503138780593872e-01 3.292222023010253906e-01 -8.452335000038146973e-02 -2.072580009698867798e-01 -1.753548085689544678e-01 -9.422900527715682983e-02 5.938253179192543030e-02 -3.194677531719207764e-01 -9.238530881702899933e-03 1.938918419182300568e-02 1.999160498380661011e-01 -2.173003256320953369e-01 -1.698713749647140503e-01 1.055127680301666260e-01 -4.215463101863861084e-01 4.141853377223014832e-02 -2.166214287281036377e-01 -2.932259626686573029e-02 4.237196743488311768e-01 -1.792291365563869476e-02 5.490054935216903687e-02 2.921764552593231201e-02 -2.175519168376922607e-01 5.851850286126136780e-02 2.181141674518585205e-01 1.167350038886070251e-01
2.084324210882186890e-01 1.802113801240921021e-01 -4.637678340077400208e-02 1.161911636590957642e-01 8.617709577083587646e-02 -6.351787596940994263e-02 2.265608757734298706e-01 3.273573219776153564e-01 1.403400450944900513e-01 -3.974023088812828064e-02 -7.832598686218261719e-02 -1.223712190985679626e-01 1.643979400396347046e-01 -1.644282788038253784e-02 -1.445424407720565796e-01 3.504057228565216064e-01 -1.083607748150825500e-01 6.264650076627731323e-02 2.372086942195892334e-01 1.012895181775093079e-01 -9.660556167364120483e-02 -2.976994216442108154e-01 -7.104017585515975952e-02 -2.167999297380447388e-01 1.132645979523658752e-01 3.282007873058319092e-01 -1.022766530513763428e-01 1.274459511041641235e-01 -3.087421953678131104e-01 -7.051334530115127563e-02 1.596727967262268066e-01 1.409941613674163818e-01
-1.176360398530960083e-01 1.577008813619613647e-01 1.933890581130981445e-01 1.605298519134521484e-01 -1.825398206710815430e-01 1.461480259895324707e-01 -2.169709652662277222e-02 2.260602563619613647e-01 -1.272920817136764526e-01 -1.661179810762405396e-01 1.989476680755615234e-01 1.895585805177688599e-01 5.064926743507385254e-01 1.821229979395866394e-02 2.747636735439300537e-01 -1.131856516003608704e-01 8.219709992408752441e-02 -2.160683423280715942e-01 2.053146064281463623e-02 -8.334011770784854889e-03 -1.957973688840866089e-01 1.919175614602863789e-03 1.418160647153854370e-01 -9.791743941605091095e-03 1.754485666751861572e-01 1.080921888351440430e-01 -4.826549813151359558e-02 9.600217640399932861e-02 -3.116745650768280029e-01 5.369055271148681641e-02 2.160661667585372925e-01 1.190967857837677002e-01
6.837937980890274048e-02 -2.542706131935119629e-01 6.483788788318634033e-02 3.960496187210083008e-01 -4.576655104756355286e-02 2.514560818672180176e-01 5.671392381191253662e-02 -2.243770519271492958e-03 1.643814295530319214e-01 -6.308168522082269192e-04 -2.078954279422760010e-01 1.329149603843688965e-01 -1.265909969806671143e-01 -7.445770502090454102e-02 -1.537453830242156982e-01 2.871172130107879639e-01 2.715922296047210693e-01 -1.181684359908103943e-01 2.137943655252456665e-01 6.672395020723342896e-02 9.336006641387939453e-02 -1.180106997489929199e-01 2.454947829246520996e-01 -1.063448749482631683e-02 1.856682449579238892e-01 1.739308536052703857e-01 -1.218749955296516418e-01 -1.213327795267105103e-01 -1.941016167402267456e-01 -8.802279829978942871e-02 6.247141212224960327e-02 3.478189408779144287e-01
-9.468953311443328857e-02 -6.282106041908264160e-02 1.680149435997009277e-01 1.370976120233535767e-01 -2.456534355878829956e-01 8.612699806690216064e-02 -5.907661281526088715e-03 5.429537594318389893e-02 -8.071076124906539917e-02 -2.258250862360000610e-01 1.230750679969787598e-01 -4.902673512697219849e-02 4.452576935291290283e-01 4.269799962639808655e-02 -5.400012060999870300e-02 -1.585168987512588501e-01 -7.444218546152114868e-02 -3.783180117607116699e-01 3.044542372226715088e-01 1.605568379163742065e-01 -2.549811601638793945e-01 4.709624126553535461e-02 1.532886922359466553e-01 -7.995725423097610474e-02 2.820296585559844971e-01 1.791792660951614380e-01 7.175534218549728394e-02 1.807426214218139648e-01 -1.016998663544654846e-01 9.142640233039855957e-02 -2.957532927393913269e-02 1.811980903148651123e-01
-1.781138777732849121e-01 2.567305564880371094e-01 1.428163498640060425e-01 4.887775778770446777e-01 -1.189017668366432190e-01 1.744651235640048981e-02 3.904001116752624512e-01 -1.016571149230003357e-01 1.624908447265625000e-01 -1.916846632957458496e-02 -1.226707473397254944e-01 3.470025211572647095e-02 1.237748004496097565e-02 7.313687819987535477e-03 -4.787262901663780212e-02 1.558648608624935150e-02 9.526459872722625732e-02 -2.342294752597808838e-01 -6.027534138411283493e-03 8.588315546512603760e-02 -1.417929381132125854e-01 1.050910204648971558e-01 8.836543560028076172e-02 -2.996099591255187988e-01 3.152284398674964905e-02 2.029376327991485596e-01 -5.517116189002990723e-02 -3.109064698219299316e-01 -2.607097029685974121e-01 -5.897953733801841736e-02 -3.387253498658537865e-03 -8.181326091289520264e-02
2.219752669334411621e-01 1.671556830406188965e-01 1.311337351799011230e-01 5.058994889259338379e-01 2.694217301905155182e-02 -1.769078820943832397e-01 -3.020063601434230804e-02 2.135163843631744385e-01 -4.791845008730888367e-02 -2.003025263547897339e-01 1.926140785217285156e-01 -2.392953336238861084e-01 1.641539297997951508e-02 6.993506848812103271e-02 -8.766929805278778076e-02 -4.801879078149795532e-02 9.959603846073150635e-02 6.008112803101539612e-02 -2.092929743230342865e-02 -3.333329781889915466e-02 1.605610102415084839e-01 3.179242089390754700e-02 -1.391551792621612549e-01 -1.936369240283966064e-01 2.283114045858383179e-01 2.306095659732818604e-01 -1.791622787714004517e-01 -1.013765186071395874e-01 -3.279800415039062500e-01 -2.492006868124008179e-01 -4.851678013801574707e-02 2.762072347104549408e-02
9.104703366756439209e-02 1.101744771003723145e-01 -8.406215161085128784e-02 4.097908735275268555e-01 7.786268740892410278e-02 6.805811077356338501e-02 -6.123957410454750061e-02 1.533641815185546875e-01 -3.288236558437347412e-01 -1.103641465306282043e-02 9.891699999570846558e-02 2.812318503856658936e-01 8.808200061321258545e-02 2.342468351125717163e-01 -9.903278201818466187e-02 3.527247533202171326e-02 -8.134547621011734009e-02 -1.577046662569046021e-01 2.601890079677104950e-02 1.034664586186408997e-01 -2.515247166156768799e-01 -2.640732526779174805e-01 -2.165367901325225830e-01 -4.286630824208259583e-02 -3.594984486699104309e-02 3.506880998611450195e-01 4.190379381179809570e-02 1.203528866171836853e-01 -2.458058595657348633e-01 -1.288764625787734985e-01 1.295768376439809799e-02 2.312991619110107422e-01
-1.996758282184600830e-01 -1.236518546938896179e-01 3.902626037597656250e-02 3.659773468971252441e-01 7.096439599990844727e-02 -2.053680643439292908e-02 4.575200378894805908e-01 5.014900118112564087e-03 2.376884520053863525e-01 -1.324130445718765259e-01 -1.348960250616073608e-01 1.870156824588775635e-01 -6.732705980539321899e-02 -3.058271110057830811e-01 5.717427656054496765e-02 5.189019441604614258e-02 1.538735479116439819e-01 -1.439079493284225464e-01 5.866837501525878906e-02 2.413366548717021942e-02 -2.249135076999664307e-01 1.042703613638877869e-01 1.469553448259830475e-02 4.545560851693153381e-02 3.826378285884857178e-02 -4.612540453672409058e-02 -7.993272691965103149e-02 3.105167858302593231e-02 -1.494461745023727417e-01 1.818875223398208618e-02 2.870322763919830322e-01 3.676894009113311768e-01
1.070796623826026917e-01 2.363436222076416016e-01 2.377742528915405273e-01 4.371752440929412842e-01 3.783495724201202393e-02 1.533961743116378784e-01 6.216870993375778198e-02 2.520356178283691406e-01 7.082545757293701172e-02 3.663906455039978027e-02 1.441676020622253418e-01 1.043360028415918350e-02 2.276700735092163086e-01 3.064323663711547852e-01 5.042213574051856995e-02 -3.216839209198951721e-02 1.266710758209228516e-01 4.123124480247497559e-02 9.588282555341720581e-02 -9.725993871688842773e-02 1.109502986073493958e-01 2.183790802955627441e-01 6.550896912813186646e-02 -2.316270172595977783e-01 1.660079360008239746e-01 3.999322354793548584e-01 -5.999630317091941833e-03 -2.456747367978096008e-02 -2.231949716806411743e-01 1.219765543937683105e-01 -4.731993749737739563e-02 8.177295327186584473e-02
-1.569576263427734375e-01 1.774083673954010010e-01 -3.601173460483551025e-01 3.286748230457305908e-01 -1.802387088537216187e-01 1.630914583802223206e-02 3.752876818180084229e-02 8.110382407903671265e-02 2.390735000371932983e-01 -2.630288004875183105e-01 -6.733763217926025391e-02 1.834803223609924316e-01 2.554993033409118652e-01 -1.440378744155168533e-02 1.333584934473037720e-01 -1.386768817901611328e-01 1.661274433135986328e-01 -8.322785794734954834e-02 2.339954078197479248e-01 -5.700187757611274719e-02 -1.216942146420478821e-01 4.358887299895286560e-02 -1.307100504636764526e-01 -9.302997961640357971e-03 2.464340627193450928e-02 1.724261790513992310e-01 1.525140553712844849e-01 2.676962614059448242e-01 -1.946830004453659058e-01 5.948584899306297302e-02 5.309988930821418762e-02 3.201075196266174316e-01
1.375965476036071777e-01 2.543348968029022217e-01 2.159298211336135864e-01 1.789479553699493408e-01 -8.102473616600036621e-02 -1.033586636185646057e-01 -3.254191577434539795e-02 3.076536953449249268e-01 8.096259087324142456e-02 -4.185722172260284424e-01 9.361641854047775269e-02 -3.835861105471849442e-03 8.348809182643890381e-02 3.141532465815544128e-02 -1.879490613937377930e-01 -1.100504305213689804e-02 1.119585558772087097e-01 -3.375983536243438721e-01 5.164963006973266602e-02 1.602681875228881836e-01 -4.159474745392799377e-02 -3.182429075241088867e-02 -3.264193609356880188e-02 2.472276566550135612e-03 -1.389260590076446533e-01 2.168068587779998779e-01 9.798885136842727661e-02 2.259762287139892578e-01 -1.693924665451049805e-01 -5.577999632805585861e-03 3.979828655719757080e-01 -1.344317495822906494e-01
-2.564379274845123291e-01 3.291783928871154785e-01 8.885210752487182617e-02 3.523640334606170654e-01 -3.046618960797786713e-02 -2.397823520004749298e-02 -7.693386077880859375e-02 1.761955618858337402e-01 2.466203272342681885e-01 -5.059033259749412537e-02 -6.981431692838668823e-02 -2.482417598366737366e-02 2.998103499412536621e-01 -1.815149188041687012e-01 1.133125051856040955e-01 -1.288017630577087402e-01 2.028881758451461792e-01 -2.038275152444839478e-01 -1.953378915786743164e-01 4.024187568575143814e-03 -7.516901195049285889e-02 2.707232721149921417e-02 -9.301223605871200562e-02 4.769178107380867004e-02 2.809190154075622559e-01 1.325530838221311569e-02 8.731076866388320923e-02 -2.083846181631088257e-01 4.714986681938171387e-02 -2.079570293426513672e-01 3.073278367519378662e-01 1.611671149730682373e-01
1.214518994092941284e-01 3.753295913338661194e-02 -2.093053907155990601e-01 1.288552582263946533e-01 8.357751369476318359e-02 5.452084541320800781e-02 -3.478695452213287354e-02 4.451550543308258057e-02 -2.765179872512817383e-01 -1.161277592182159424e-01 -1.041082758456468582e-02 1.238981857895851135e-01 -6.765539292246103287e-03 -2.334770858287811279e-01 1.954505443572998047e-01 1.589982509613037109e-01 1.618037968873977661e-01 -1.861882954835891724e-01 6.531959027051925659e-02 5.426803231239318848e-02 1.708323359489440918e-01 1.541016697883605957e-01 1.220828145742416382e-01 -2.125419825315475464e-01 9.767832607030868530e-02 4.314271509647369385e-01 2.480436563491821289e-01 -7.376407086849212646e-02 -1.549427658319473267e-01 -1.045243963599205017e-01 3.095276951789855957e-01 3.352437317371368408e-01
-2.214186452329158783e-02 -3.375193476676940918e-02 -9.835573285818099976e-02 4.542248249053955078e-01 1.615558378398418427e-02 5.300547555088996887e-02 -7.006277143955230713e-02 2.703935503959655762e-01 -2.441466450691223145e-01 -1.602835804224014282e-01 1.903406828641891479e-01 2.303430885076522827e-01 1.740879565477371216e-01 1.369296908378601074e-01 5.499326810240745544e-02 1.275766342878341675e-01 -1.081902161240577698e-01 -7.342364639043807983e-02 1.500935554504394531e-01 3.082170188426971436e-01 -1.230161190032958984e-01 -2.358971685171127319e-01 -1.797499507665634155e-01 -2.579838410019874573e-02 -7.629115879535675049e-02 3.984865546226501465e-01 3.236253187060356140e-02 6.106682494282722473e-02 -1.592226326465606689e-01 -3.193198144435882568e-02 -2.950414782389998436e-03 1.555492430925369263e-01
2.428823262453079224e-01 1.379361301660537720e-01 -3.426481410861015320e-02 1.758865267038345337e-01 2.202172428369522095e-01 -1.349996030330657959e-01 2.729371190071105957e-01 1.706807166337966919e-01 1.753279753029346466e-02 -2.988662719726562500e-01 -6.586298346519470215e-02 1.999615877866744995e-01 1.224013492465019226e-01 -1.068471148610115051e-01 1.886694580316543579e-01 1.267747133970260620e-01 7.315984368324279785e-02 -3.642687201499938965e-01 8.378144353628158569e-02 8.739755302667617798e-02 -9.996014088392257690e-02 -1.683831363916397095e-01 -2.032269686460494995e-01 1.420843154191970825e-01 1.619146913290023804e-01 9.016565233469009399e-02 2.790539562702178955e-01 1.338338106870651245e-01 -9.930155426263809204e-02 3.073776327073574066e-02 3.355503976345062256e-01 3.798557445406913757e-02
-1.653551906347274780e-01 -9.532263129949569702e-02 -3.973199054598808289e-02 2.844381928443908691e-01 1.922121830284595490e-02 2.358366250991821289e-01 4.227395355701446533e-02 5.765484273433685303e-02 1.825240403413772583e-01 -1.042672544717788696e-01 -1.411522179841995239e-01 2.255101688206195831e-02 -2.383216470479965210e-02 -8.994692564010620117e-02 -1.950762867927551270e-01 1.738525927066802979e-01 2.643121033906936646e-02 -1.795064508914947510e-01 3.944075703620910645e-01 -4.372482001781463623e-02 1.434011161327362061e-01 1.243736818432807922e-01 -1.865864247083663940e-01 -1.120773330330848694e-01 2.964564263820648193e-01 2.219462096691131592e-01 2.484950721263885498e-01 1.905381828546524048e-01 -2.312309443950653076e-01 -1.726982295513153076e-01 1.369140148162841797e-01 2.596017122268676758e-01
-1.706626266241073608e-01 -1.729293580865487456e-04 1.036224663257598877e-01 2.993387281894683838e-01 -1.251095533370971680e-01 1.259103417396545410e-01 -2.340555787086486816e-01 3.098128437995910645e-01 1.768515817821025848e-02 -1.274906191974878311e-02 1.012411266565322876e-01 -1.437987945973873138e-02 5.061894655227661133e-02 -2.845567185431718826e-03 4.159743487834930420e-01 -1.895253211259841919e-01 3.810302019119262695e-01 -3.227277994155883789e-01 2.500173263251781464e-02 -1.939830332994461060e-01 -5.268126726150512695e-02 1.317400038242340088e-01 -1.837601065635681152e-01 -1.336140930652618408e-01 9.846185892820358276e-02 2.300359159708023071e-01 8.079841732978820801e-02 7.734886556863784790e-02 4.039111733436584473e-02 -4.009693861007690430e-02 7.242276519536972046e-02 1.511773169040679932e-01
-2.771873958408832550e-02 1.816378980875015259e-01 1.098672226071357727e-01 3.298318386077880859e-01 -1.962621212005615234e-01 9.179022908210754395e-02 -1.663010716438293457e-01 1.813356578350067139e-01 -3.603744879364967346e-02 8.335267752408981323e-02 3.076071441173553467e-01 1.306277364492416382e-01 1.393621414899826050e-01 2.901227772235870361e-01 -4.742669314146041870e-02 -1.537073254585266113e-01 8.805990964174270630e-02 -1.385879665613174438e-01 7.545394450426101685e-02 -1.641438156366348267e-01 -1.762081086635589600e-01 6.137784570455551147e-02 3.117285855114459991e-02 -2.135744094848632812e-01 2.709491550922393799e-01 2.979983985424041748e-01 3.807812184095382690e-02 1.128392517566680908e-01 -1.895051002502441406e-01 1.959525346755981445e-01 2.925574481487274170e-01 1.058187633752822876e-01
-1.831563748419284821e-02 -5.751335062086582184e-03 -8.156021684408187866e-02 1.786644160747528076e-01 1.437947750091552734e-01 1.629237830638885498e-01 -6.017801538109779358e-02 2.814014628529548645e-02 3.374212384223937988e-01 -1.558522731065750122e-01 1.083295196294784546e-01 -8.055251091718673706e-02 1.576633304357528687e-01 -2.554472386837005615e-01 -2.512637376785278320e-01 1.479050070047378540e-01 1.264164503663778305e-02 -1.849822402000427246e-01 6.024196371436119080e-02 -3.380346000194549561e-01 -1.177529171109199524e-01 -9.116340428590774536e-02 -6.704473495483398438e-02 -1.934478133916854858e-01 2.335764318704605103e-01 4.480777382850646973e-01 1.636220514774322510e-01 1.622758358716964722e-01 -1.033102273941040039e-01 -1.513722538948059082e-01 1.978168077766895294e-02 1.383949816226959229e-01
5.873064696788787842e-02 2.092544585466384888e-01 1.865170197561383247e-03 2.661997675895690918e-01 -6.719286739826202393e-02 -1.002115234732627869e-01 2.186040431261062622e-01 9.585841745138168335e-02 3.391959071159362793e-01 -6.451875716447830200e-02 1.957896798849105835e-01 1.221448481082916260e-01 1.788357049226760864e-01 -1.197811737656593323e-01 1.555211097002029419e-01 -1.593939512968063354e-01 2.352038472890853882e-01 -2.357667535543441772e-01 1.886866837739944458e-01 -3.898078203201293945e-02 -1.154194921255111694e-01 4.970194771885871887e-02 1.483015865087509155e-01 -1.068253889679908752e-01 1.103183105587959290e-01 5.761595442891120911e-03 -1.907825618982315063e-01 -1.446434110403060913e-01 -4.218004643917083740e-01 -2.476243823766708374e-01 5.931945517659187317e-02 1.801942288875579834e-01
-7.633984833955764771e-02 6.883462890982627869e-03 -1.628228724002838135e-01 2.077275365591049194e-01 -1.299125254154205322e-01 -1.416305266320705414e-02 -3.391161933541297913e-02 4.018763899803161621e-01 -1.931918263435363770e-01 -1.959980428218841553e-01 3.418539762496948242e-01 2.736305892467498779e-01 -6.334068626165390015e-02 -7.544318586587905884e-02 6.972052901983261108e-02 1.019956320524215698e-01 2.738132774829864502e-01 -1.153763532638549805e-01 7.861670106649398804e-02 4.087765812873840332e-01 3.243202716112136841e-02 -2.487114816904067993e-01 8.728273212909698486e-02 7.701562717556953430e-03 2.247968874871730804e-02 1.494776606559753418e-01 -1.882168650627136230e-02 3.362197428941726685e-02 2.321510761976242065e-02 -9.226009249687194824e-02 1.114628016948699951e-01 2.726299464702606201e-01
-1.309499051421880722e-02 -9.381789714097976685e-02 8.857251703739166260e-02 3.573447167873382568e-01 -6.487291306257247925e-02 1.654891371726989746e-01 -5.076304823160171509e-02 3.624694645404815674e-01 -2.003567963838577271e-01 -6.421362608671188354e-02 3.287176787853240967e-01 2.477001100778579712e-01 2.572034299373626709e-01 -5.284320563077926636e-02 1.640697568655014038e-01 -7.004240900278091431e-02 -1.028709113597869873e-01 -7.086947560310363770e-02 1.477154344320297241e-01 2.314206659793853760e-01 1.603941768407821655e-01 -1.443240493535995483e-01 -8.432405441999435425e-02 -1.082247793674468994e-01 -4.901698976755142212e-02 4.116478860378265381e-01 3.719969186931848526e-03 6.569285690784454346e-02 -3.793470188975334167e-02 4.302207380533218384e-02 9.847193211317062378e-02 1.730629354715347290e-01
1.527874320745468140e-01 3.019766807556152344e-01 2.035244554281234741e-01 2.200141400098800659e-01 -5.595260858535766602e-02 -3.332543075084686279e-01 -2.588964998722076416e-01 2.854640185832977295e-01 -2.993218041956424713e-02 -2.494974583387374878e-01 -1.408274769783020020e-01 1.577689051628112793e-01 -7.587622851133346558e-02 -5.371100734919309616e-03 -1.744738034904003143e-02 1.781110018491744995e-01 2.360525429248809814e-01 -2.268510907888412476e-01 9.960379451513290405e-03 -2.616124972701072693e-02 -8.145655691623687744e-02 -6.751099973917007446e-02 7.275773584842681885e-02 1.121617481112480164e-01 -6.247197091579437256e-02 2.824930250644683838e-01 1.127772554755210876e-01 -1.678981073200702667e-02 -7.707550376653671265e-02 -1.080844923853874207e-01 7.898788899183273315e-02 3.600678443908691406e-01
-9.049197286367416382e-02 -2.632939256727695465e-02 1.672853380441665649e-01 2.358481287956237793e-01 -4.339039698243141174e-02 1.419878681190311909e-03 4.307246208190917969e-02 -1.465184539556503296e-01 4.089230597019195557e-01 -1.070993244647979736e-01 -1.216207370162010193e-01 2.287794053554534912e-01 6.354094948619604111e-04 -8.745360374450683594e-02 7.132960855960845947e-02 2.499704957008361816e-01 1.781754791736602783e-01 1.570558995008468628e-01 8.382529020309448242e-02 1.291868239641189575e-01 -4.351829588413238525e-01 -1.549503058195114136e-01 -9.907710552215576172e-02 -2.563228309154510498e-01 4.997507110238075256e-02 1.099224463105201721e-01 1.564908772706985474e-01 1.508581489324569702e-01 -1.447063088417053223e-01 -5.209230631589889526e-02 2.469512075185775757e-01 2.138994187116622925e-01
1.064847260713577271e-01 1.099650189280509949e-01 6.956985592842102051e-02 3.411449790000915527e-01 2.528565563261508942e-02 7.302197162061929703e-03 -7.550334930419921875e-02 2.970227040350437164e-02 -1.405885256826877594e-02 -1.544650644063949585e-01 2.685612440109252930e-01 9.295379370450973511e-02 1.382222473621368408e-01 -8.749640733003616333e-02 1.368784010410308838e-01 3.182475864887237549e-01 4.075171649456024170e-01 1.028926521539688110e-01 1.464513391256332397e-01 2.352380305528640747e-01 -8.797480165958404541e-02 -1.974616050720214844e-01 -1.919421553611755371e-01 -8.141229301691055298e-02 7.532519847154617310e-02 2.336127758026123047e-01 2.138764858245849609e-01 -1.347548514604568481e-01 -1.036431267857551575e-01 -2.033715322613716125e-02 3.071964681148529053e-01 -1.521634459495544434e-01
-2.057994715869426727e-02 -1.937152743339538574e-01 1.460692193359136581e-02 3.955138325691223145e-01 7.118976861238479614e-02 8.132305741310119629e-02 6.126236915588378906e-02 9.834354370832443237e-02 2.723082900047302246e-01 -7.984230667352676392e-02 -1.055891513824462891e-01 4.305266216397285461e-02 4.391964897513389587e-02 -1.720486730337142944e-01 -1.245305016636848450e-01 8.824920654296875000e-02 1.151607334613800049e-01 -2.615248858928680420e-01 2.706790268421173096e-01 -2.292464673519134521e-01 5.306375399231910706e-02 -1.189749315381050110e-01 -1.327092613792046905e-04 -1.657269001007080078e-01 1.699731349945068359e-01 3.914613127708435059e-01 -1.761779338121414185e-01 -3.862738981842994690e-02 -6.387796252965927124e-02 -3.398518860340118408e-01 -1.001801863312721252e-01 1.890815645456314087e-01
-1.512267589569091797e-01 1.329597085714340210e-01 -3.923791274428367615e-02 3.690725862979888916e-01 -2.491320222616195679e-01 1.009838804602622986e-01 9.997452795505523682e-02 4.699606075882911682e-02 -4.944783076643943787e-02 -2.224066704511642456e-01 1.367031186819076538e-01 -1.384989768266677856e-01 3.157794773578643799e-01 -5.079894885420799255e-02 -3.152553737163543701e-01 -1.246006935834884644e-01 1.081091258674860001e-02 -2.634216845035552979e-01 3.545449972152709961e-01 1.815553158521652222e-01 -3.789426013827323914e-02 -2.290928065776824951e-01 2.298580110073089600e-01 -5.495692417025566101e-02 6.019392609596252441e-02 1.213639378547668457e-01 3.871733322739601135e-02 5.107188969850540161e-02 -1.682510226964950562e-01 1.172806397080421448e-01 -5.606872495263814926e-03 1.665548533201217651e-01
3.028376959264278412e-02 7.270572334527969360e-02 4.913435131311416626e-02 2.128329873085021973e-01 -1.124389767646789551e-01 -1.970285624265670776e-01 1.374287903308868408e-02 1.729432195425033569e-01 2.796923518180847168e-01 -1.027734130620956421e-01 -7.428359240293502808e-02 -4.631254076957702637e-02 3.885943442583084106e-02 -2.058557569980621338e-01 -9.945978969335556030e-02 1.185744404792785645e-01 3.089272379875183105e-01 -1.956572681665420532e-01 -4.129401594400405884e-02 5.983747541904449463e-02 -1.872594840824604034e-02 -5.060681700706481934e-01 7.829853892326354980e-02 1.560386568307876587e-01 3.587669432163238525e-01 -1.405739691108465195e-02 2.076305150985717773e-01 8.571042417315766215e-05 -1.909339874982833862e-01 -1.759761571884155273e-01 -7.475823163986206055e-02 1.710552871227264404e-01
-2.043862938880920410e-01 1.322494000196456909e-01 -1.258916854858398438e-01 9.415760636329650879e-02 -1.681266725063323975e-01 -1.512678414583206177e-01 -9.480780363082885742e-02 1.407604068517684937e-01 8.377227932214736938e-02 7.474653422832489014e-02 1.512070894241333008e-01 1.752239614725112915e-01 6.827843934297561646e-02 -5.382803082466125488e-01 1.098172664642333984e-01 7.078208029270172119e-02 1.950354427099227905e-01 -3.849162161350250244e-01 2.538349330425262451e-01 -2.648670459166169167e-03 -1.752102971076965332e-01 -4.242331534624099731e-02 2.669002711772918701e-01 -1.180370002985000610e-01 7.906578481197357178e-02 1.436000615358352661e-01 1.289939135313034058e-01 2.573322132229804993e-02 -1.968650817871093750e-01 -3.404317796230316162e-02 1.413050014525651932e-02 7.634290307760238647e-02
1.043490692973136902e-01 2.064008116722106934e-01 -5.435275658965110779e-02 4.053007662296295166e-01 -1.047597527503967285e-01 8.500928431749343872e-02 2.210901677608489990e-01 2.720456421375274658e-01 3.417592048645019531e-01 -6.778226047754287720e-02 1.650972962379455566e-01 -5.910265818238258362e-02 1.520370095968246460e-01 -1.166548058390617371e-01 7.673987746238708496e-02 6.510306149721145630e-02 1.500504612922668457e-01 -1.550284475088119507e-01 -1.711115688085556030e-01 2.355696260929107666e-01 -6.806377787142992020e-03 -1.808008365333080292e-02 -7.974351756274700165e-03 -7.467790693044662476e-02 -1.637208014726638794e-01 -9.263980388641357422e-02 -1.264024409465491772e-03 9.171066433191299438e-02 -1.948577463626861572e-01 2.944019436836242676e-01 3.596897125244140625e-01 6.362665444612503052e-02
-6.076771765947341919e-03 -2.562066912651062012e-01 9.444757550954818726e-02 5.893806219100952148e-01 -1.078009456396102905e-01 1.316311303526163101e-03 6.674703955650329590e-02 2.882547974586486816e-01 3.543844819068908691e-01 -2.130269557237625122e-01 -9.478905051946640015e-02 1.978773809969425201e-02 -6.513004004955291748e-02 5.388909578323364258e-02 4.445731267333030701e-02 3.720688074827194214e-02 -2.377993427217006683e-03 2.366556376218795776e-01 -7.463883608579635620e-02 6.908203661441802979e-02 -7.698987424373626709e-02 -7.839880883693695068e-02 2.217004150152206421e-01 -9.480524063110351562e-02 2.519089728593826294e-02 -2.557407505810260773e-02 8.359967172145843506e-02 2.114119082689285278e-01 -2.061737030744552612e-01 6.492764502763748169e-02 9.933909028768539429e-02 2.046428769826889038e-01
4.637982696294784546e-02 1.370637118816375732e-01 -6.694138050079345703e-02 5.055603384971618652e-01 -2.369375899434089661e-02 2.320787310600280762e-01 -1.369760781526565552e-01 1.856826394796371460e-01 -1.253985017538070679e-01 -1.482044458389282227e-01 -5.352427810430526733e-02 -2.666462957859039307e-01 2.004135996103286743e-01 -2.752747759222984314e-02 2.239236831665039062e-01 -1.145525127649307251e-01 2.681884467601776123e-01 -1.606820374727249146e-01 1.981039643287658691e-01 -4.870476946234703064e-02 -1.783366203308105469e-01 -4.078338854014873505e-03 -3.455833345651626587e-02 1.743416190147399902e-01 -7.543296366930007935e-02 1.525543350726366043e-02 -1.659565865993499756e-01 -3.200775384902954102e-02 -3.039183616638183594e-01 -4.258905723690986633e-02 8.346778899431228638e-02 2.389111667871475220e-01
6.703755259513854980e-02 2.059709876775741577e-01 -9.250285476446151733e-02 3.760659992694854736e-01 2.626885659992694855e-03 6.507957726716995239e-02 5.221031233668327332e-02 1.364969313144683838e-01 2.266245484352111816e-01 -3.342719972133636475e-01 2.987916767597198486e-01 -2.369818687438964844e-01 -1.525904089212417603e-01 6.485790014266967773e-02 -1.013476625084877014e-01 -2.112529985606670380e-02 7.618789374828338623e-02 -1.740377992391586304e-01 -1.596442759037017822e-01 1.633206158876419067e-01 -1.951721757650375366e-01 -1.801813840866088867e-01 -1.436826884746551514e-01 -1.389660388231277466e-01 -1.180385947227478027e-01 3.947305679321289062e-02 2.558915615081787109e-01 9.657713025808334351e-02 -2.166740298271179199e-01 1.834615767002105713e-01 5.568725615739822388e-02 2.408014684915542603e-01
4.040666297078132629e-02 -3.815240040421485901e-02 1.587804257869720459e-01 2.253348678350448608e-01 9.975795634090900421e-03 -2.010734379291534424e-01 -1.078944373875856400e-02 8.705383539199829102e-02 1.496377438306808472e-01 3.496088786050677299e-03 3.197529586032032967e-04 -9.808425605297088623e-02 -2.869081497192382812e-01 -3.503875434398651123e-02 8.678128570318222046e-02 5.307350680232048035e-02 2.435047738254070282e-02 -1.347376853227615356e-01 2.025079578161239624e-01 -7.726232707500457764e-02 -1.193793565034866333e-01 3.780546039342880249e-02 1.354811191558837891e-01 -1.163353919982910156e-01 1.529501229524612427e-01 3.093367218971252441e-01 -1.243978962302207947e-01 3.542633950710296631e-01 -3.229454755783081055e-01 -2.509071528911590576e-01 -1.520185079425573349e-02 4.538151919841766357e-01
2.322416752576828003e-01 1.455023586750030518e-01 2.415678054094314575e-01 2.802875041961669922e-01 1.473030894994735718e-01 2.119793593883514404e-01 1.324147731065750122e-01 1.268602013587951660e-01 -2.068033255636692047e-02 -3.617190420627593994e-01 3.433521986007690430e-01 6.007952615618705750e-02 1.460253596305847168e-01 -1.767568886280059814e-01 -8.863258361816406250e-02 -8.691694587469100952e-02 -5.299260839819908142e-02 -8.379607647657394409e-02 3.303306549787521362e-02 -6.376793235540390015e-02 -3.074983134865760803e-02 -2.916248738765716553e-01 6.174027919769287109e-02 -5.515382066369056702e-02 2.371777445077896118e-01 5.913501232862472534e-02 1.110506206750869751e-01 -3.823897987604141235e-02 5.577309057116508484e-02 7.255736738443374634e-02 3.224492669105529785e-01 2.706393003463745117e-01
8.561754599213600159e-03 6.039754953235387802e-03 2.414760142564773560e-01 3.711137473583221436e-01 2.027205377817153931e-01 2.612210996448993683e-02 3.498940542340278625e-02 3.797348439693450928e-01 -4.918901994824409485e-02 2.319724708795547485e-01 2.417723983526229858e-01 1.310372054576873779e-01 2.309076040983200073e-01 1.494637504220008850e-02 5.315308272838592529e-02 -1.334460526704788208e-01 1.401658952236175537e-01 -1.837521940469741821e-01 -1.294255405664443970e-01 7.020334899425506592e-02 3.578030318021774292e-02 -1.561885029077529907e-01 8.712923526763916016e-02 -2.286442369222640991e-01 1.073247715830802917e-01 4.094479978084564209e-01 1.741211563348770142e-01 -2.314967103302478790e-02 -4.040421918034553528e-02 1.341743115335702896e-02 -7.415161281824111938e-02 1.807100772857666016e-01
-1.450167745351791382e-01 2.367882803082466125e-02 -1.208366453647613525e-02 3.894028067588806152e-01 4.993714764714241028e-02 1.338076889514923096e-01 -2.383039891719818115e-01 3.281954824924468994e-01 9.235087782144546509e-02 1.798318512737751007e-02 2.014499604701995850e-01 -3.966756910085678101e-02 7.954815030097961426e-02 -3.498600050806999207e-02 2.573478519916534424e-01 -5.120795220136642456e-02 3.123212158679962158e-01 -3.510324358940124512e-01 -1.248671635985374451e-01 -2.116069793701171875e-01 -4.777346551418304443e-02 2.487130314111709595e-01 -9.064078330993652344e-02 -9.057234227657318115e-02 1.877478212118148804e-01 2.470083534717559814e-01 1.646593660116195679e-01 -4.053304344415664673e-02 3.994760289788246155e-02 -9.066814556717872620e-03 5.813684314489364624e-02 1.501559764146804810e-01
-1.948090493679046631e-01 -1.173253357410430908e-01 2.699006795883178711e-01 3.396190404891967773e-01 -1.636098623275756836e-01 -5.540551617741584778e-02 3.212910592555999756e-01 -4.497152753174304962e-03 2.187493145465850830e-01 -4.723009187728166580e-03 8.336606621742248535e-02 -1.940184980630874634e-01 -1.390589177608489990e-01 5.735025182366371155e-02 1.194835230708122253e-01 -1.049126312136650085e-01 2.515217065811157227e-01 -1.248508393764495850e-01 -2.364040119573473930e-03 3.810850530862808228e-02 -2.031584531068801880e-01 3.262257575988769531e-02 -1.430374085903167725e-01 -1.465908586978912354e-01 -5.806936696171760559e-02 3.267530202865600586e-01 4.307612031698226929e-02 -2.789576351642608643e-01 -2.734864354133605957e-01 1.081763878464698792e-01 1.636397242546081543e-01 1.376669555902481079e-01
1.387979984283447266e-01 3.676656261086463928e-02 1.696349829435348511e-01 2.856598794460296631e-01 1.079403460025787354e-01 -2.778639495372772217e-01 -1.549321115016937256e-01 4.179348796606063843e-02 6.195732578635215759e-02 -2.857882380485534668e-01 1.402988880872726440e-01 -1.349849998950958252e-01 2.339797765016555786e-01 5.767942219972610474e-02 2.267279326915740967e-01 9.512475132942199707e-02 4.819810092449188232e-01 -1.033210903406143188e-01 -3.943695127964019775e-02 -7.922547310590744019e-02 -2.493154704570770264e-01 -1.143978685140609741e-01 -7.558786775916814804e-03 -6.466387957334518433e-02 1.288952212780714035e-02 -2.452769875526428223e-02 1.410029381513595581e-01 1.571961492300033569e-01 -9.113951772451400757e-02 -1.987992674112319946e-01 1.299687325954437256e-01 2.684647738933563232e-01
-4.327695444226264954e-02 3.908821195363998413e-02 -1.926622241735458374e-01 2.779265046119689941e-01 -1.453293561935424805e-01 2.118788808584213257e-01 -1.247235089540481567e-01 1.522808820009231567e-01 -2.356959134340286255e-01 -2.334140539169311523e-01 2.193657681345939636e-02 -2.831541001796722412e-03 1.885279566049575806e-01 8.329171687364578247e-03 3.628691285848617554e-02 8.435166627168655396e-02 -3.339120186865329742e-03 -7.185301184654235840e-02 1.195225566625595093e-01 -5.350624769926071167e-02 1.158099323511123657e-01 -9.406615793704986572e-02 2.426071166992187500e-01 -2.937928438186645508e-01 2.166611999273300171e-01 3.048222064971923828e-01 1.800600439310073853e-01 -4.820046946406364441e-02 -4.037059545516967773e-01 -2.175732254981994629e-01 1.398726552724838257e-01 -1.693243235349655151e-01
1.087703183293342590e-01 1.848667263984680176e-01 -2.696498930454254150e-01 2.185949832201004028e-01 -1.465032696723937988e-01 1.284682899713516235e-01 -3.014593422412872314e-01 -1.759847439825534821e-02 1.262475848197937012e-01 -1.987373828887939453e-01 1.030946597456932068e-01 -2.882913872599601746e-02 2.127714604139328003e-01 -1.324726790189743042e-01 1.060179993510246277e-01 1.414657086133956909e-01 8.155629783868789673e-02 -1.002456992864608765e-01 4.202616512775421143e-01 -6.823939085006713867e-02 1.644506305456161499e-02 -8.145171403884887695e-02 4.688077792525291443e-02 -4.003219678997993469e-02 1.428996473550796509e-01 3.005636036396026611e-01 -6.418848782777786255e-02 5.707317963242530823e-02 -3.894264101982116699e-01 -5.535358563065528870e-02 1.715590208768844604e-01 1.800218522548675537e-01
[truncated: 3,263,489 more chars]
