# Supplementary material for: The Language of Innovation
Source: PLoS One. 2020 Apr 30;15(4):e0230107. doi: 10.1371/journal.pone.0230107 (PMC7194493; doi:10.1371/journal.pone.0230107)
Supplement: S19 File — (GZ) [file pone.0230107.s019.tar.gz › 1997-2001/V2Run_11_VS_4500_embeddings1997-2001ED32.txt]

1.855431646108627319e-01 -9.004666469991207123e-03 -1.059020683169364929e-01 2.002229839563369751e-01 -1.056950539350509644e-01 -3.099115192890167236e-01 -9.172410517930984497e-02 1.748331934213638306e-01 1.860521435737609863e-01 -6.641101837158203125e-02 1.769492328166961670e-01 1.748530268669128418e-01 -7.708372175693511963e-02 -1.644152849912643433e-01 -3.576077520847320557e-02 2.662483453750610352e-01 4.856837540864944458e-02 6.548078358173370361e-02 -1.704470515251159668e-01 1.649349182844161987e-01 1.810708045959472656e-01 6.256790459156036377e-02 -2.400258481502532959e-01 -1.025652661919593811e-01 -1.505789756774902344e-01 -2.323735505342483521e-01 -3.342692255973815918e-01 -6.425107270479202271e-02 3.901416063308715820e-01 -1.220960617065429688e-01 1.759803146123886108e-01 -5.984720215201377869e-02
2.136525809764862061e-01 -1.345105320215225220e-01 -1.500737518072128296e-01 2.609187662601470947e-01 1.423471271991729736e-01 -2.994623780250549316e-01 1.634612679481506348e-01 6.624796986579895020e-02 -1.283620744943618774e-01 1.489319354295730591e-01 4.282952472567558289e-02 -7.898096740245819092e-02 -2.921221256256103516e-01 -1.408350914716720581e-01 -3.898082766681909561e-03 6.975828856229782104e-02 8.423183858394622803e-02 9.560072422027587891e-02 -4.180774092674255371e-01 1.417779177427291870e-01 5.279889330267906189e-02 -1.590892672538757324e-01 2.300197258591651917e-02 -2.135963290929794312e-01 -1.916325092315673828e-02 -2.333489954471588135e-01 -2.131562530994415283e-01 8.763124048709869385e-02 9.499967843294143677e-02 -3.083067536354064941e-01 1.946119219064712524e-01 -1.121130511164665222e-01
3.116901405155658722e-02 2.233861833810806274e-01 -2.069848626852035522e-01 9.059087187051773071e-02 -7.337468862533569336e-02 -4.334666132926940918e-01 1.355163902044296265e-01 -1.815460771322250366e-01 -8.578535169363021851e-02 -3.658378124237060547e-02 -2.291229786351323128e-03 -1.359153687953948975e-01 6.877705454826354980e-02 1.806358993053436279e-01 3.030392527580261230e-01 1.772135794162750244e-01 1.258505582809448242e-01 -9.441391378641128540e-02 -3.341214656829833984e-01 1.382479518651962280e-01 2.626451849937438965e-01 1.448029428720474243e-01 1.101507395505905151e-01 1.498988270759582520e-01 2.237840928137302399e-02 -2.174686342477798462e-01 -2.552721202373504639e-01 4.863619059324264526e-02 1.854465454816818237e-01 -1.186012104153633118e-01 1.454608440399169922e-01 2.665814384818077087e-02
6.810961663722991943e-02 1.121640391647815704e-02 1.068824995309114456e-02 2.388129085302352905e-01 7.684206962585449219e-02 -2.227353900671005249e-01 1.583795398473739624e-01 -1.205054670572280884e-01 3.098908960819244385e-01 -1.807807981967926025e-01 4.263220429420471191e-01 -1.158883944153785706e-01 1.625858843326568604e-01 -1.060371398925781250e-01 4.891171120107173920e-03 5.704597011208534241e-02 1.868956387042999268e-01 -2.087623029947280884e-01 -8.391471952199935913e-02 -5.189976096153259277e-02 1.019842736423015594e-02 -1.188358739018440247e-01 -7.848188281059265137e-02 -1.530254725366830826e-03 -3.572135269641876221e-01 -3.956694602966308594e-01 -4.413446038961410522e-02 9.649416804313659668e-02 8.699061721563339233e-02 4.880036041140556335e-02 2.474494278430938721e-01 -5.373851954936981201e-02
1.012157723307609558e-01 4.293812811374664307e-02 -2.974811196327209473e-01 8.853939175605773926e-02 4.971114173531532288e-02 -2.256792336702346802e-01 1.831041872501373291e-01 -1.749812066555023193e-01 1.387836337089538574e-01 -8.876767009496688843e-02 1.423220038414001465e-01 -8.429969847202301025e-02 5.219497904181480408e-02 -2.090037912130355835e-01 1.529730111360549927e-01 1.824783831834793091e-01 2.545855343341827393e-01 2.714888192713260651e-02 -7.603200525045394897e-02 3.856799602508544922e-01 2.224833220243453979e-01 2.290328145027160645e-01 1.998216956853866577e-01 -4.202888533473014832e-02 -1.665250509977340698e-01 6.931094825267791748e-02 -3.180892169475555420e-01 5.580357462167739868e-02 1.727171093225479126e-01 6.712368875741958618e-02 2.853252887725830078e-01 1.065710652619600296e-02
-1.111387163400650024e-01 1.010587438941001892e-02 -9.208367019891738892e-02 6.575909256935119629e-02 -1.388205438852310181e-01 -2.721488773822784424e-01 6.045731157064437866e-02 1.219068095088005066e-01 2.155062183737754822e-02 -1.124887689948081970e-01 -1.322048455476760864e-01 8.078727871179580688e-02 2.493175566196441650e-01 -2.563410103321075439e-01 2.989077866077423096e-01 6.931131333112716675e-02 2.434663027524948120e-01 6.054517999291419983e-02 -2.416034340858459473e-01 3.649192452430725098e-01 4.183845221996307373e-01 1.873524188995361328e-01 8.948389440774917603e-03 3.261750563979148865e-03 -1.177176684141159058e-01 -5.272992327809333801e-02 -1.386470198631286621e-01 -2.269033342599868774e-02 4.792969673871994019e-02 -2.304586619138717651e-01 2.071287035942077637e-01 -6.590659171342849731e-02
-4.883187264204025269e-02 -2.877456508576869965e-02 -2.258187532424926758e-01 8.266253769397735596e-02 -8.696769922971725464e-02 -2.717812955379486084e-01 1.331397742033004761e-01 2.365871332585811615e-02 4.953398928046226501e-02 1.419729143381118774e-01 2.943183183670043945e-01 -2.725716494023799896e-02 2.422998249530792236e-01 -1.677566915750503540e-01 -1.794273592531681061e-02 1.034804359078407288e-01 2.419806867837905884e-01 9.490710496902465820e-02 -2.564827501773834229e-01 7.791314274072647095e-02 7.042410224676132202e-02 3.550667166709899902e-01 2.108848541975021362e-01 1.550385504961013794e-01 -1.867551952600479126e-01 -1.399805247783660889e-01 -1.836516112089157104e-01 1.513128876686096191e-01 2.451342940330505371e-01 3.147641569375991821e-02 2.979823946952819824e-01 1.773705780506134033e-01
1.058459505438804626e-01 3.812043368816375732e-02 -1.837670058012008667e-01 4.743784368038177490e-01 -2.801461890339851379e-02 -1.421988904476165771e-01 1.348634064197540283e-01 -1.770412363111972809e-02 1.226894706487655640e-01 -8.796788007020950317e-02 -1.224425062537193298e-02 -1.404670625925064087e-01 3.948193490505218506e-01 -1.106507778167724609e-01 1.051225587725639343e-01 1.148275583982467651e-01 1.090343892574310303e-01 9.260862320661544800e-02 -2.695858180522918701e-01 9.378892928361892700e-02 3.550041615962982178e-01 1.547854840755462646e-01 2.357534021139144897e-01 -8.289439976215362549e-02 -1.046967729926109314e-01 -5.820080265402793884e-02 7.301831245422363281e-02 5.269763618707656860e-02 1.587865948677062988e-01 6.039705872535705566e-02 2.969121932983398438e-01 1.211180165410041809e-02
2.743340134620666504e-01 -8.503875881433486938e-02 -2.873282432556152344e-01 1.909219920635223389e-01 1.187319867312908173e-02 -6.012120097875595093e-02 3.873407095670700073e-02 1.247343197464942932e-01 1.056011766195297241e-01 5.782918632030487061e-02 -1.421078573912382126e-02 6.960483640432357788e-02 4.558122754096984863e-01 -1.152279321104288101e-02 1.130080297589302063e-01 1.285121440887451172e-01 1.297280471771955490e-02 2.808926701545715332e-01 -6.608616560697555542e-02 2.893799245357513428e-01 1.390105187892913818e-01 -4.326857626438140869e-02 -4.171292856335639954e-02 8.350750803947448730e-02 -8.237276971340179443e-02 -1.736490875482559204e-01 -2.454321533441543579e-01 -4.038284718990325928e-02 2.778975367546081543e-01 1.606517881155014038e-01 3.278563022613525391e-01 1.205828040838241577e-01
1.141405031085014343e-01 2.187545448541641235e-01 -6.882248446345329285e-03 1.068074256181716919e-01 1.622925996780395508e-01 -3.829492330551147461e-01 1.432618945837020874e-01 1.194473728537559509e-01 2.312122583389282227e-01 -6.084726378321647644e-02 5.675092339515686035e-02 -4.617935046553611755e-02 -1.265238672494888306e-01 -2.219168245792388916e-01 1.646898388862609863e-01 1.376997027546167374e-02 -1.464068293571472168e-01 1.205620542168617249e-01 -3.123307824134826660e-01 1.041439697146415710e-01 1.152458339929580688e-01 5.868251994252204895e-02 1.350511759519577026e-01 1.378302425146102905e-01 -2.702334523200988770e-01 -2.645432054996490479e-01 1.399796903133392334e-01 -6.865642964839935303e-02 1.017369050532579422e-02 -1.959770172834396362e-01 3.993439972400665283e-01 3.418825194239616394e-02
-2.158604934811592102e-02 2.331112511456012726e-02 -1.084712743759155273e-01 4.283535182476043701e-01 -4.277036339044570923e-02 -2.091405987739562988e-01 -6.557320803403854370e-02 1.235300600528717041e-01 1.773653775453567505e-01 -5.244940891861915588e-02 2.876651287078857422e-01 2.545507550239562988e-01 9.588392823934555054e-02 5.459801107645034790e-02 1.527825593948364258e-01 -1.548817008733749390e-01 2.770073711872100830e-01 -6.329464167356491089e-02 -6.620375788770616055e-04 1.761951595544815063e-01 6.774219870567321777e-02 -1.899205446243286133e-01 -2.554980516433715820e-01 -1.144005209207534790e-01 -1.512634605169296265e-01 -2.276474535465240479e-01 -1.675364226102828979e-01 1.918038912117481232e-02 1.870489567518234253e-01 -1.692581549286842346e-02 3.289449810981750488e-01 1.411311775445938110e-01
8.634223043918609619e-02 1.249982696026563644e-02 -2.487365454435348511e-01 2.163417190313339233e-01 -5.134632438421249390e-02 -2.743834555149078369e-01 2.207760065793991089e-01 7.032696157693862915e-02 7.981907576322555542e-02 -7.619833201169967651e-02 9.190960228443145752e-02 2.464720234274864197e-02 8.340447396039962769e-02 -2.717553377151489258e-01 5.695331096649169922e-02 -7.838999852538108826e-03 1.299053337424993515e-02 6.176844239234924316e-02 -1.843135058879852295e-01 2.082836031913757324e-01 3.103910684585571289e-01 1.693212985992431641e-01 2.938861846923828125e-01 2.072843350470066071e-02 -9.276244044303894043e-02 -2.610662281513214111e-01 -2.499416321516036987e-01 9.161222726106643677e-02 4.098035395145416260e-01 6.526094675064086914e-02 1.261704117059707642e-01 1.336797177791595459e-01
1.486867964267730713e-01 1.186300814151763916e-01 -1.897954344749450684e-01 2.951024770736694336e-01 1.235021203756332397e-01 -2.126935422420501709e-01 5.675026029348373413e-02 -6.765729188919067383e-02 -7.769697904586791992e-02 -2.612347155809402466e-02 -1.241676881909370422e-02 6.031497940421104431e-02 9.659096598625183105e-02 -1.841845810413360596e-01 2.996596321463584900e-02 2.283260971307754517e-01 2.508848905563354492e-01 1.014999300241470337e-01 -2.635327875614166260e-01 1.259590238332748413e-01 2.690268456935882568e-01 3.392447531223297119e-01 1.239763293415307999e-02 -5.461356043815612793e-02 8.541401475667953491e-02 -3.493378460407257080e-01 -2.161859422922134399e-01 -5.418823659420013428e-02 -1.641268283128738403e-02 -8.089433424174785614e-03 2.609430849552154541e-01 2.627452611923217773e-01
7.974291592836380005e-02 6.714600324630737305e-02 -1.287316083908081055e-01 2.099122405052185059e-01 7.062950730323791504e-02 -1.285953074693679810e-01 -6.645660847425460815e-03 4.751224443316459656e-02 -1.097347661852836609e-01 1.946366578340530396e-01 -9.284257143735885620e-02 -1.755116879940032959e-01 -2.126270085573196411e-01 -2.184034436941146851e-01 2.638609409332275391e-01 1.676159799098968506e-01 7.153142243623733521e-02 3.495977222919464111e-01 -2.971312999725341797e-01 -7.825882732868194580e-02 3.267564177513122559e-01 4.100567102432250977e-02 -6.715170294046401978e-02 7.863967120647430420e-02 -1.437930762767791748e-01 -2.232844680547714233e-01 -3.667406737804412842e-02 -5.471068248152732849e-02 2.509391605854034424e-01 8.321755379438400269e-02 3.721995353698730469e-01 -2.243145368993282318e-02
1.691988706588745117e-01 1.684268005192279816e-02 -5.765740945935249329e-02 1.087185516953468323e-01 1.448558457195758820e-02 -3.630120456218719482e-01 -1.789887249469757080e-01 3.624194487929344177e-02 1.298630386590957642e-01 1.895924955606460571e-01 4.669078066945075989e-02 -2.490568310022354126e-01 -5.584057047963142395e-02 -8.014187961816787720e-02 1.643723696470260620e-01 -1.722387224435806274e-02 1.872194372117519379e-02 3.607164025306701660e-01 -1.598090082406997681e-01 7.663980592042207718e-03 1.475582569837570190e-01 -1.954335570335388184e-01 2.008219957351684570e-01 -1.086145639419555664e-01 -2.728357613086700439e-01 -1.906507164239883423e-01 -1.242798343300819397e-01 -1.171832252293825150e-02 2.968208193778991699e-01 -8.535510301589965820e-02 8.403825014829635620e-02 -3.738341331481933594e-01
-3.920567035675048828e-02 3.288714215159416199e-02 -1.022079437971115112e-01 6.125055253505706787e-03 2.124922573566436768e-01 -2.311154752969741821e-01 6.811613589525222778e-02 1.666201800107955933e-01 2.792302370071411133e-01 3.561818227171897888e-02 -1.079498529434204102e-01 -9.571489691734313965e-02 1.150869764387607574e-02 -1.746080517768859863e-01 -6.683714687824249268e-02 3.552178442478179932e-01 1.894616037607192993e-01 3.272154554724693298e-02 -5.908289179205894470e-02 3.973154127597808838e-01 2.124668806791305542e-01 -1.371570080518722534e-01 1.423262953758239746e-01 3.174515441060066223e-02 -1.898324191570281982e-01 -3.721497058868408203e-01 1.627870276570320129e-02 -3.187926858663558960e-02 1.336406171321868896e-01 1.511050853878259659e-02 -1.004397496581077576e-02 -3.421556055545806885e-01
-1.064972486346960068e-02 1.518657207489013672e-01 -2.287440896034240723e-01 4.552589058876037598e-01 4.080208018422126770e-02 -2.966844737529754639e-01 -7.670494914054870605e-02 6.477434933185577393e-02 -5.147321149706840515e-02 -1.755355596542358398e-01 4.640500992536544800e-02 1.689690053462982178e-01 2.547143213450908661e-02 -7.789546251296997070e-02 -2.502552047371864319e-02 -5.210604891180992126e-02 2.341622561216354370e-01 -2.856358140707015991e-02 -1.066128239035606384e-01 7.954866439104080200e-02 2.193325161933898926e-01 -1.258097887039184570e-01 -2.238363772630691528e-01 -1.308209449052810669e-01 -1.206101700663566589e-01 -2.705056071281433105e-01 1.377114057540893555e-01 -1.927866935729980469e-01 5.333118885755538940e-02 2.604963481426239014e-01 3.331511914730072021e-01 -1.149426251649856567e-01
-9.467741101980209351e-02 -2.773856371641159058e-02 -3.260117769241333008e-01 3.021489381790161133e-01 1.910296082496643066e-02 -2.645845413208007812e-01 1.003203988075256348e-01 -1.372043937444686890e-01 1.093973070383071899e-01 -4.646374657750129700e-02 1.199275404214859009e-01 4.958415403962135315e-02 4.246221184730529785e-01 -9.482295811176300049e-02 -3.495259210467338562e-02 1.046764254570007324e-01 -8.091821521520614624e-02 2.079843282699584961e-01 -8.066911995410919189e-02 1.952744126319885254e-01 1.286099404096603394e-01 1.240622326731681824e-01 2.186094224452972412e-01 -3.457385301589965820e-02 2.654012106359004974e-02 -1.183239594101905823e-01 -3.702162802219390869e-01 -9.477401524782180786e-02 1.938297152519226074e-01 -2.380666695535182953e-02 2.925766706466674805e-01 -3.377784416079521179e-02
1.813814491033554077e-01 -9.113781154155731201e-02 -1.209006160497665405e-01 1.728731840848922729e-01 1.003602445125579834e-01 -2.393065094947814941e-01 1.662116050720214844e-01 2.481127902865409851e-02 2.084553241729736328e-02 -6.975673139095306396e-02 1.077651279047131538e-03 -1.593091897666454315e-02 4.747504591941833496e-01 -1.863070279359817505e-01 -1.424760371446609497e-01 -2.022766740992665291e-03 1.627929657697677612e-01 1.108090057969093323e-01 -3.163882717490196228e-02 2.491777688264846802e-01 1.478666663169860840e-01 1.247329264879226685e-02 1.190297752618789673e-01 -1.257485449314117432e-01 -2.163868397474288940e-02 -3.228080868721008301e-01 -3.839886188507080078e-01 4.365524649620056152e-02 1.672055274248123169e-01 1.779368706047534943e-02 3.014537692070007324e-01 7.554499059915542603e-02
-5.060475692152976990e-02 9.780670516192913055e-03 4.794140812009572983e-03 4.665061235427856445e-01 -9.696407616138458252e-02 -5.000666156411170959e-02 1.330029368400573730e-01 -8.313936181366443634e-03 1.798929125070571899e-01 8.599239587783813477e-02 2.783453762531280518e-01 6.972964107990264893e-02 1.499177664518356323e-01 -5.100111663341522217e-02 1.208694949746131897e-01 5.730473622679710388e-02 3.374991714954376221e-01 -1.169140934944152832e-01 -1.301991045475006104e-01 1.700354926288127899e-02 2.158139646053314209e-01 -8.432570099830627441e-02 -2.599173784255981445e-01 -1.005089879035949707e-01 -9.753940394148230553e-04 -4.598706960678100586e-01 -3.909834846854209900e-02 -5.642511695623397827e-02 1.825886219739913940e-01 1.476891636848449707e-01 1.764946430921554565e-01 7.943679392337799072e-02
-1.590394228696823120e-01 5.409402400255203247e-02 -1.538256555795669556e-01 3.040898144245147705e-01 2.079834043979644775e-02 -1.986588686704635620e-01 2.724585495889186859e-02 -2.470518648624420166e-01 1.277940869331359863e-01 -9.427937865257263184e-02 2.910236418247222900e-01 -3.683590912260115147e-04 1.440305728465318680e-02 6.760330498218536377e-02 1.313088685274124146e-01 1.755846142768859863e-01 1.650851964950561523e-01 -1.918503642082214355e-01 -2.776397950947284698e-02 1.841775923967361450e-01 1.673428714275360107e-01 -1.588896960020065308e-01 -1.846503317356109619e-01 -3.923971205949783325e-02 -1.982363611459732056e-01 -3.134966790676116943e-01 -4.989724606275558472e-02 1.251432299613952637e-01 2.858605682849884033e-01 2.442685514688491821e-01 3.215853273868560791e-01 -5.515749752521514893e-02
3.683340921998023987e-02 -1.346048116683959961e-01 -4.500245209783315659e-03 3.840097188949584961e-01 1.016803309321403503e-01 -5.389505624771118164e-01 -1.504923552274703979e-01 -9.652364253997802734e-02 -8.532083034515380859e-02 2.512272000312805176e-01 -2.949646906927227974e-03 -6.068960577249526978e-02 -1.026922762393951416e-01 -2.203308343887329102e-01 6.646924465894699097e-02 8.786212652921676636e-03 5.103083327412605286e-02 1.646957546472549438e-01 -1.193195432424545288e-01 4.813789203763008118e-02 2.997072339057922363e-01 7.419040426611900330e-03 1.413338333368301392e-01 -3.535228595137596130e-02 3.231238573789596558e-02 -7.277815043926239014e-02 -3.706066170707345009e-03 -9.572230279445648193e-02 6.762181222438812256e-02 -1.286616623401641846e-01 1.393598765134811401e-01 -3.861910402774810791e-01
2.506034970283508301e-01 -3.753342851996421814e-02 -9.655478596687316895e-02 2.631935179233551025e-01 -6.616333127021789551e-02 -1.212507411837577820e-01 1.584593653678894043e-01 -1.746282130479812622e-01 -1.213427335023880005e-01 -6.234883144497871399e-02 1.167563945055007935e-01 -2.119846194982528687e-01 -1.027733832597732544e-01 -3.101736679673194885e-02 2.589793205261230469e-01 2.191035002470016479e-01 1.686345636844635010e-01 2.061173766851425171e-01 -4.130891561508178711e-01 -2.236041799187660217e-02 1.836435794830322266e-01 -1.211752742528915405e-01 -8.432038873434066772e-02 1.210792064666748047e-01 -1.493148654699325562e-01 9.489839524030685425e-02 -1.121887788176536560e-01 8.463811129331588745e-02 1.022752001881599426e-01 4.891531914472579956e-02 3.751504421234130859e-01 -2.486872375011444092e-01
1.287124771624803543e-02 -2.975599840283393860e-02 -1.371375620365142822e-01 2.288578599691390991e-01 -1.681208461523056030e-01 -3.710255622863769531e-01 6.000323593616485596e-02 2.329984605312347412e-01 1.279482841491699219e-01 -7.675963640213012695e-02 9.189131855964660645e-02 -3.131740912795066833e-02 1.011655628681182861e-01 -1.810426563024520874e-01 1.306682825088500977e-01 1.665619164705276489e-01 1.734538972377777100e-01 1.362736523151397705e-01 -4.704990237951278687e-02 8.136341720819473267e-02 9.964553266763687134e-02 2.273528426885604858e-01 1.724950075149536133e-01 2.064600400626659393e-02 -6.098852679133415222e-02 -1.470793634653091431e-01 -3.099127709865570068e-01 -2.917145192623138428e-02 3.613722026348114014e-01 1.246561706066131592e-01 3.341582715511322021e-01 2.347508221864700317e-01
-1.066618114709854126e-01 2.069020122289657593e-01 -5.476847663521766663e-02 2.722553908824920654e-01 -4.707596823573112488e-02 -3.447965383529663086e-01 -1.174642741680145264e-01 9.249442815780639648e-02 5.075256526470184326e-02 2.009276151657104492e-01 8.111143484711647034e-03 2.350495383143424988e-02 -5.840861797332763672e-02 3.368372470140457153e-02 1.198758929967880249e-01 2.243914008140563965e-01 1.859449781477451324e-02 -1.144722402095794678e-01 -9.245807677507400513e-02 4.832984805107116699e-01 2.866202294826507568e-01 4.667113721370697021e-02 3.705678274855017662e-03 -2.073352225124835968e-02 -2.056096345186233521e-01 -1.956350505352020264e-01 -3.386852443218231201e-01 -5.938051640987396240e-02 5.105118453502655029e-02 -5.435687676072120667e-02 7.126998901367187500e-02 -2.502671182155609131e-01
1.638367325067520142e-01 -3.181575611233711243e-02 1.326408088207244873e-01 -9.135887771844863892e-02 -6.326953321695327759e-02 -2.804402410984039307e-01 2.918483614921569824e-01 -8.146955817937850952e-02 2.512923069298267365e-02 2.540012896060943604e-01 9.570326656103134155e-02 8.577980101108551025e-02 1.767769157886505127e-01 -2.191065996885299683e-01 1.307202428579330444e-01 2.671817541122436523e-01 1.956233531236648560e-01 1.185403317213058472e-01 -1.808767616748809814e-01 1.215446623973548412e-03 2.132678031921386719e-01 1.791513413190841675e-01 2.064559906721115112e-01 2.407142072916030884e-01 3.762666136026382446e-02 -1.227244213223457336e-01 -2.793839573860168457e-01 8.223229646682739258e-02 3.611778020858764648e-01 5.757918953895568848e-02 1.315427273511886597e-01 8.245615661144256592e-02
1.439586877822875977e-01 -1.417720317840576172e-01 -2.736367583274841309e-01 3.533583283424377441e-01 1.325178332626819611e-02 -2.897739410400390625e-01 -3.605473414063453674e-02 6.558765470981597900e-02 5.601267889142036438e-02 7.406767457723617554e-02 7.570935785770416260e-02 -7.181178778409957886e-03 2.246323376893997192e-01 -1.502053439617156982e-01 1.826833635568618774e-01 2.687279134988784790e-02 1.705929934978485107e-01 2.706424705684185028e-02 -7.379380613565444946e-02 1.064846515655517578e-01 3.591254055500030518e-01 1.940845549106597900e-01 2.713051736354827881e-01 -5.834602192044258118e-02 -1.154393851757049561e-01 -7.554721087217330933e-02 -3.019882738590240479e-01 1.183521226048469543e-01 2.267814278602600098e-01 2.969893626868724823e-02 2.826219499111175537e-01 -3.838206082582473755e-02
-4.476759582757949829e-02 5.182696133852005005e-02 -1.777496933937072754e-01 2.457621246576309204e-01 2.289444394409656525e-02 -2.832156717777252197e-01 -3.344733500853180885e-03 -2.707179188728332520e-01 2.674336135387420654e-01 -8.501911908388137817e-02 2.632147371768951416e-01 -2.006108909845352173e-01 6.961494684219360352e-02 2.287349291145801544e-02 2.767327129840850830e-01 1.986428536474704742e-02 -4.438655823469161987e-02 8.219067752361297607e-02 5.069590359926223755e-02 -1.762691587209701538e-01 1.418890208005905151e-01 -1.893749833106994629e-02 -3.102970123291015625e-01 2.218466550111770630e-01 1.660648547112941742e-02 -4.690423905849456787e-01 -1.204212754964828491e-02 1.754885315895080566e-01 1.151662990450859070e-01 -3.570648655295372009e-02 5.646746978163719177e-02 -3.685501962900161743e-02
8.696842938661575317e-02 2.854585945606231689e-01 -3.810641765594482422e-01 1.398932784795761108e-01 -1.938142231665551662e-03 -1.617189198732376099e-01 1.476170122623443604e-01 8.312668651342391968e-02 -1.248627752065658569e-01 -1.484433859586715698e-01 1.370995938777923584e-01 5.706243216991424561e-03 1.444130241870880127e-01 -1.104696989059448242e-01 1.312682405114173889e-02 9.778376668691635132e-02 2.205816507339477539e-01 2.373289614915847778e-01 -1.298025846481323242e-01 1.861425638198852539e-01 4.028173387050628662e-01 -3.500848636031150818e-02 1.017883047461509705e-01 1.398404408246278763e-02 -2.904862165451049805e-01 -2.008253782987594604e-01 -2.713242471218109131e-01 1.964867860078811646e-02 -8.557706139981746674e-03 -7.908708602190017700e-02 2.229168564081192017e-01 -8.249761164188385010e-02
-4.812010098248720169e-03 1.766889393329620361e-01 -3.341922760009765625e-01 1.369678974151611328e-01 9.061014279723167419e-03 -3.011709153652191162e-01 1.697576195001602173e-01 -8.239500224590301514e-02 1.833902746438980103e-01 3.445975780487060547e-01 -1.023733839392662048e-01 -1.612641960382461548e-01 9.165064431726932526e-03 -1.862662881612777710e-01 1.902868039906024933e-02 5.261410493403673172e-03 -1.389198601245880127e-01 1.963863670825958252e-01 -1.391079872846603394e-01 1.469438970088958740e-01 2.415843605995178223e-01 -2.650053501129150391e-01 -1.626988500356674194e-01 -2.967443317174911499e-02 -3.427165448665618896e-01 -8.601155132055282593e-02 -1.229763925075531006e-01 9.461283683776855469e-02 1.055968031287193298e-01 -1.154460087418556213e-01 2.068247646093368530e-01 -1.301969587802886963e-01
1.808571964502334595e-01 1.386222243309020996e-01 -4.857771098613739014e-02 1.071362197399139404e-01 -3.272635489702224731e-02 -4.231669902801513672e-01 -6.110972166061401367e-02 -3.210460767149925232e-02 -6.743215024471282959e-02 -8.389989286661148071e-02 4.134111851453781128e-02 -1.590899527072906494e-01 1.130836531519889832e-01 -3.429073691368103027e-01 2.366540580987930298e-01 -1.626632362604141235e-02 1.006059497594833374e-01 2.827040553092956543e-01 -8.281210064888000488e-02 -2.338404301553964615e-03 1.175540238618850708e-01 3.691017925739288330e-01 3.657840937376022339e-02 2.548623383045196533e-01 -1.381670832633972168e-01 -2.367072999477386475e-01 -1.197508648037910461e-01 3.462127223610877991e-02 3.321861922740936279e-01 8.322187513113021851e-02 4.753188043832778931e-02 -2.520624734461307526e-02
-3.140609711408615112e-02 -1.839833520352840424e-02 -1.274871081113815308e-01 3.437580764293670654e-01 -8.143634349107742310e-02 -1.712284088134765625e-01 6.738588958978652954e-02 -5.612133443355560303e-02 -1.111477892845869064e-02 1.596902608871459961e-01 -1.718404889106750488e-02 -2.440419793128967285e-01 1.129305884242057800e-01 -2.797857820987701416e-01 1.462961435317993164e-01 1.320765353739261627e-02 1.270360201597213745e-01 5.957068875432014465e-02 -1.631901860237121582e-01 9.663572162389755249e-02 2.793109118938446045e-01 9.949459880590438843e-02 1.926248818635940552e-01 8.985820412635803223e-02 -2.829149737954139709e-02 -1.039613485336303711e-01 -4.412526190280914307e-01 -7.448097318410873413e-02 2.362824678421020508e-01 6.266851443797349930e-03 3.950802087783813477e-01 9.979327768087387085e-02
2.862357497215270996e-01 5.014905706048011780e-02 -6.069684401154518127e-02 1.554222702980041504e-01 5.616739019751548767e-02 -4.812171757221221924e-01 5.378616973757743835e-02 3.853297978639602661e-02 -5.862520262598991394e-02 -2.440932989120483398e-01 3.273172080516815186e-01 8.140115439891815186e-02 1.587577462196350098e-01 -1.655208021402359009e-01 5.794353038072586060e-02 1.598625332117080688e-01 2.633937895298004150e-01 1.233603507280349731e-01 -1.871223896741867065e-01 1.747512258589267731e-02 7.544337213039398193e-02 3.224795460700988770e-01 1.864445805549621582e-01 4.479851946234703064e-02 3.755423426628112793e-02 -1.424549371004104614e-01 -1.790273040533065796e-01 5.240477994084358215e-02 1.882006824016571045e-01 1.739726215600967407e-01 2.889275737106800079e-02 3.044268302619457245e-02
-1.082541123032569885e-01 5.779930949211120605e-02 2.926022745668888092e-03 -2.521160617470741272e-02 2.962735593318939209e-01 -2.811500430107116699e-01 2.019775509834289551e-01 1.321599632501602173e-01 -7.858812063932418823e-02 1.459491252899169922e-01 8.248596638441085815e-02 -1.551752388477325439e-01 6.298134475946426392e-02 -1.908812820911407471e-01 2.183386832475662231e-01 -1.665000468492507935e-01 2.355664074420928955e-01 6.572978198528289795e-02 -1.667717397212982178e-01 1.769590228796005249e-01 2.561887800693511963e-01 1.948019564151763916e-01 3.078839480876922607e-01 9.812034666538238525e-02 -2.984280511736869812e-02 -2.184709161520004272e-01 -1.814477294683456421e-01 1.259740144014358521e-01 3.057937324047088623e-01 3.559942170977592468e-02 2.542012035846710205e-01 -3.614637628197669983e-02
-8.762533776462078094e-03 -2.262458950281143188e-02 -4.412575364112854004e-01 3.396558463573455811e-01 -5.135918781161308289e-02 -1.486573815345764160e-01 2.443973533809185028e-02 1.056929901242256165e-01 2.283751368522644043e-01 -4.018257930874824524e-02 1.189834177494049072e-01 -1.947868429124355316e-02 -5.000684037804603577e-02 -6.276573240756988525e-02 1.146445274353027344e-01 -4.052339121699333191e-02 4.045557081699371338e-01 -4.331852123141288757e-02 -9.773476980626583099e-03 1.564761996269226074e-01 9.129481017589569092e-02 -1.548806577920913696e-01 -2.043997645378112793e-01 -1.328483223915100098e-01 -8.118286728858947754e-02 -3.343244493007659912e-01 -2.021322697401046753e-01 -4.776101931929588318e-02 1.723152771592140198e-02 1.577003747224807739e-01 2.989815175533294678e-01 -7.327247411012649536e-02
-3.728594481945037842e-01 1.101148799061775208e-01 -1.289734095335006714e-01 5.007813870906829834e-02 4.861944541335105896e-02 -2.858940958976745605e-01 1.751707941293716431e-01 8.085267990827560425e-02 4.195328429341316223e-02 -9.722641855478286743e-02 3.803318440914154053e-01 1.110192239284515381e-01 1.530267000198364258e-01 -3.983054682612419128e-02 -6.064566597342491150e-02 -1.757664978504180908e-01 8.387477695941925049e-02 1.158780883997678757e-02 -1.223589852452278137e-01 8.753988891839981079e-02 1.833121031522750854e-01 -9.124129265546798706e-02 -1.294241007417440414e-02 2.834976315498352051e-01 1.651694774627685547e-01 -8.050131797790527344e-02 1.651402711868286133e-01 1.589966118335723877e-01 1.616492122411727905e-01 1.921553462743759155e-01 3.635707795619964600e-01 -2.163330614566802979e-01
1.824322193861007690e-01 -7.199874520301818848e-02 -5.938131734728813171e-02 3.222686052322387695e-01 -7.459490746259689331e-02 -1.744192391633987427e-01 -7.940410822629928589e-02 -2.256067991256713867e-01 6.698417663574218750e-02 -1.896872967481613159e-01 2.518499791622161865e-01 -1.104217395186424255e-01 -1.240424364805221558e-01 -3.565226793289184570e-01 1.822505742311477661e-01 -5.352127924561500549e-02 2.539573609828948975e-01 -1.865290552377700806e-01 1.253906730562448502e-02 5.165610089898109436e-02 2.090886384248733521e-01 -1.043455898761749268e-01 -2.639820277690887451e-01 1.431943327188491821e-01 4.282853752374649048e-02 -2.932723462581634521e-01 -2.115137130022048950e-02 2.084724307060241699e-01 9.227945655584335327e-02 8.055854588747024536e-02 2.536904215812683105e-01 -9.095156937837600708e-02
-2.023718357086181641e-01 2.817394025623798370e-02 -1.127448026090860367e-02 1.592150181531906128e-01 1.109550967812538147e-01 -2.105809301137924194e-01 1.333290636539459229e-01 -1.738915890455245972e-01 1.365559697151184082e-01 9.885672479867935181e-03 4.976384937763214111e-01 -1.961230933666229248e-01 -2.203384339809417725e-01 -2.027885019779205322e-01 1.155118048191070557e-01 1.702993363142013550e-01 1.036573294550180435e-02 2.341455221176147461e-01 -2.685647904872894287e-01 1.706035584211349487e-01 2.985942959785461426e-01 -1.798972934484481812e-01 -1.376724392175674438e-01 -1.115915477275848389e-01 7.464262843132019043e-02 -1.118927747011184692e-01 -5.189508199691772461e-02 -8.996293693780899048e-02 1.110551133751869202e-01 1.342546045780181885e-01 1.814954169094562531e-02 -1.502582132816314697e-01
1.086232066154479980e-02 3.139270842075347900e-01 -8.599778264760971069e-02 9.957594424486160278e-02 9.288842976093292236e-02 -1.939770132303237915e-01 -1.954464055597782135e-02 -1.866754293441772461e-01 3.054319024085998535e-01 -5.838898941874504089e-02 3.258629739284515381e-01 1.393061876296997070e-02 -8.228378742933273315e-02 -3.153131604194641113e-01 2.146756947040557861e-01 1.918598711490631104e-01 -1.174170747399330139e-01 7.981479167938232422e-02 -2.142204940319061279e-01 3.900025188922882080e-01 8.976133167743682861e-02 -1.672011986374855042e-02 -1.411637514829635620e-01 -1.332034170627593994e-01 1.897174865007400513e-01 -1.478162854909896851e-01 -7.048700004816055298e-02 1.557469069957733154e-01 1.143524199724197388e-01 -1.713625043630599976e-01 2.117648720741271973e-02 -1.274904757738113403e-01
2.161225676536560059e-01 2.446619123220443726e-01 4.009758681058883667e-02 5.489099398255348206e-02 -2.555094100534915924e-02 -3.887626528739929199e-01 2.494727633893489838e-02 -5.251659452915191650e-02 1.624281704425811768e-01 4.524936527013778687e-02 -4.768680408596992493e-02 5.801780149340629578e-02 -9.101876616477966309e-02 -1.479807347059249878e-01 1.393284797668457031e-01 -2.174223959445953369e-01 -9.318607300519943237e-02 1.217639297246932983e-01 -3.985090255737304688e-01 3.565904870629310608e-02 3.697592616081237793e-01 1.466736644506454468e-01 6.577287614345550537e-02 -1.238050386309623718e-01 -2.259562611579895020e-01 2.259592339396476746e-02 -2.515091300010681152e-01 6.289497017860412598e-02 1.314024478197097778e-01 -1.127918735146522522e-01 2.773916125297546387e-01 -1.245341300964355469e-01
4.081554338335990906e-02 1.490482687950134277e-01 -1.817402541637420654e-01 2.485551685094833374e-01 1.697213202714920044e-02 -1.980753093957901001e-01 9.507207572460174561e-02 1.880032359622418880e-04 1.212972402572631836e-01 -7.289034314453601837e-03 6.765511631965637207e-02 1.971403062343597412e-01 1.863902658224105835e-01 -7.874996960163116455e-02 -4.362917318940162659e-02 1.907635927200317383e-01 2.523843050003051758e-01 9.215604513883590698e-02 -9.298496693372726440e-02 1.725997626781463623e-01 6.473770365118980408e-03 4.064494073390960693e-01 1.783177554607391357e-01 1.719610542058944702e-01 -1.096522063016891479e-01 -2.542370855808258057e-01 -4.111711084842681885e-01 9.122595936059951782e-02 2.131197899580001831e-01 1.011959016323089600e-01 2.184849083423614502e-01 -2.500937320291996002e-02
4.182227700948715210e-02 9.466221672482788563e-04 -1.805089265108108521e-01 3.325910866260528564e-01 6.254311185330152512e-03 -3.003368154168128967e-02 1.527848690748214722e-01 4.763955250382423401e-02 1.315488666296005249e-01 -2.376692555844783783e-02 2.188654392957687378e-01 -7.231291383504867554e-02 2.620371580123901367e-01 -1.574115455150604248e-01 5.282215401530265808e-02 1.420321166515350342e-01 9.377684444189071655e-02 7.173229008913040161e-02 -9.834828972816467285e-02 1.626147031784057617e-01 1.983985304832458496e-01 1.011222153902053833e-01 2.433761060237884521e-01 -7.909837365150451660e-02 -1.485141217708587646e-01 -7.994908094406127930e-02 -2.001036852598190308e-01 1.040169876068830490e-02 4.543685615062713623e-01 -1.971884071826934814e-01 3.629390299320220947e-01 1.740714758634567261e-01
-3.926827106624841690e-03 -6.915971636772155762e-02 -2.383182793855667114e-01 -5.571793392300605774e-02 -2.022034525871276855e-01 -4.034239053726196289e-01 -1.088997256010770798e-02 -2.148039489984512329e-01 1.277199387550354004e-01 2.019033282995223999e-01 1.444359123706817627e-01 1.627527326345443726e-01 -2.476759254932403564e-01 -1.661025136709213257e-01 4.953538253903388977e-02 4.722646251320838928e-02 1.613820791244506836e-01 7.977537810802459717e-02 -4.567557871341705322e-01 8.135873824357986450e-02 4.093695059418678284e-02 3.383956477046012878e-02 2.034221589565277100e-01 1.046441122889518738e-01 -2.568832635879516602e-01 -1.227299198508262634e-01 -2.162666432559490204e-02 -1.555270552635192871e-01 3.611579909920692444e-02 3.503032773733139038e-02 1.747463196516036987e-01 -2.139603942632675171e-01
9.849547641351819038e-04 -1.695010811090469360e-02 -2.212721668183803558e-02 3.661231100559234619e-01 -1.365503575652837753e-02 -1.684195548295974731e-01 3.487596660852432251e-02 -2.173940688371658325e-01 9.217800199985504150e-02 -1.700939685106277466e-01 3.888791799545288086e-01 -1.255537662655115128e-02 -6.664601620286703110e-03 -2.559043280780315399e-02 1.469350010156631470e-01 7.752317190170288086e-02 2.671422660350799561e-01 -3.402563557028770447e-02 -1.061199381947517395e-01 -7.229368668049573898e-03 1.743439882993698120e-01 -1.088058874011039734e-01 -6.876278668642044067e-02 -3.036396764218807220e-02 -2.133232951164245605e-01 -4.748530387878417969e-01 -2.267020791769027710e-01 1.324740648269653320e-01 7.012951374053955078e-02 1.530851572751998901e-01 2.650409042835235596e-01 -2.790419943630695343e-02
7.703147828578948975e-02 1.573966350406408310e-03 -4.466620087623596191e-02 6.941219419240951538e-02 -8.742494881153106689e-02 -2.040026038885116577e-01 3.402317315340042114e-02 2.257212400436401367e-01 -6.290927529335021973e-02 6.493629515171051025e-02 1.138473376631736755e-01 -3.204626962542533875e-02 -1.181329973042011261e-02 -2.798906564712524414e-01 -1.680215150117874146e-01 2.745002806186676025e-01 1.594043970108032227e-01 -5.797516088932752609e-03 -1.536553949117660522e-01 4.542663991451263428e-01 3.923878073692321777e-01 1.213349178433418274e-01 -2.873384393751621246e-03 5.953607149422168732e-03 -2.181859910488128662e-01 -2.691047489643096924e-01 -8.482590317726135254e-02 -6.845370680093765259e-02 2.005215287208557129e-01 1.375241577625274658e-01 -4.000117629766464233e-02 -2.547334432601928711e-01
-6.926029175519943237e-02 -2.975585460662841797e-01 -4.530867561697959900e-02 -3.199172616004943848e-01 9.106871485710144043e-02 -2.886864244937896729e-01 7.532482035458087921e-03 -2.228950262069702148e-01 7.041059434413909912e-02 5.807741731405258179e-02 2.137127071619033813e-01 1.007030755281448364e-01 2.705246210098266602e-01 -1.458293795585632324e-01 7.211714982986450195e-02 4.227450583130121231e-03 2.148731052875518799e-02 8.976429700851440430e-02 -3.389022946357727051e-01 2.544818520545959473e-01 6.347788125276565552e-02 6.003187038004398346e-03 -2.209107130765914917e-01 -2.119298428297042847e-01 -7.836184650659561157e-02 -5.840279906988143921e-02 -2.557739019393920898e-01 9.069393575191497803e-02 1.107037961483001709e-01 -2.694248978514224291e-04 2.084706425666809082e-01 -2.687886953353881836e-01
4.612790048122406006e-02 -1.551590263843536377e-01 -7.177903503179550171e-02 1.136884540319442749e-01 1.447271108627319336e-01 -2.494319528341293335e-01 5.245945230126380920e-02 1.966063864529132843e-02 2.698071599006652832e-01 1.199148073792457581e-01 4.346399903297424316e-01 -1.214377209544181824e-01 -2.491970360279083252e-01 -2.953281104564666748e-01 3.484313189983367920e-01 1.043684855103492737e-01 7.542207092046737671e-02 1.056540310382843018e-01 -2.596367299556732178e-01 1.961863040924072266e-01 9.968448430299758911e-02 -1.219387724995613098e-01 -2.151881605386734009e-01 -3.670479357242584229e-02 6.878837198019027710e-02 -2.548890188336372375e-02 -1.504279524087905884e-01 5.138752236962318420e-02 1.951697617769241333e-01 3.050635568797588348e-02 -6.528354436159133911e-02 -1.668089330196380615e-01
2.833617627620697021e-01 1.061932742595672607e-01 -2.718268893659114838e-02 -2.096644835546612740e-03 1.063605323433876038e-01 -4.115939140319824219e-01 -3.803138807415962219e-02 9.519015252590179443e-02 2.936129830777645111e-02 2.791810035705566406e-01 1.489940434694290161e-01 -9.884575754404067993e-02 -1.052034571766853333e-01 -3.823743462562561035e-01 1.122615411877632141e-01 3.857504576444625854e-02 5.413815379142761230e-02 3.312551677227020264e-01 -1.415182948112487793e-01 7.193201780319213867e-02 8.077950775623321533e-02 -2.144910395145416260e-03 9.736888855695724487e-02 -1.670052260160446167e-01 -2.091977186501026154e-02 1.881159096956253052e-02 -1.640923023223876953e-01 -3.547272458672523499e-02 3.045222163200378418e-01 -1.509855389595031738e-01 2.845764160156250000e-01 -1.644978374242782593e-01
-3.897516801953315735e-02 2.266561388969421387e-01 9.977082908153533936e-02 3.067532926797866821e-02 1.253417320549488068e-02 -3.661243021488189697e-01 1.095456853508949280e-01 2.554409801959991455e-01 2.260655313730239868e-01 4.260601475834846497e-02 1.898376792669296265e-01 1.283488720655441284e-01 -1.479893624782562256e-01 -2.735597193241119385e-01 -8.586975932121276855e-02 5.131592601537704468e-02 1.531825363636016846e-01 6.765541154891252518e-03 -2.491706907749176025e-01 -2.375756204128265381e-01 -4.806776344776153564e-02 1.492097973823547363e-01 6.762231886386871338e-02 -7.645059376955032349e-02 -1.413513720035552979e-01 -2.489098608493804932e-01 -7.936988770961761475e-02 -4.401258379220962524e-02 3.015828430652618408e-01 -2.405483573675155640e-01 -4.076056927442550659e-02 -3.080622255802154541e-01
1.207165643572807312e-01 1.411028206348419189e-01 -2.742309868335723877e-01 3.028256297111511230e-01 1.269237720407545567e-03 -1.927813440561294556e-01 9.015785157680511475e-02 8.349990844726562500e-02 -1.538907270878553391e-02 -5.682773888111114502e-02 1.178991273045539856e-01 8.841821551322937012e-02 -2.940992638468742371e-02 -3.562775254249572754e-01 3.522484898567199707e-01 2.472613379359245300e-02 2.285493314266204834e-01 3.428328782320022583e-02 -1.990622729063034058e-01 1.092575211077928543e-02 5.490173026919364929e-02 -5.088443309068679810e-02 1.047416105866432190e-01 -6.400240212678909302e-02 -5.135767534375190735e-02 2.350308895111083984e-01 -1.388397440314292908e-02 7.791727781295776367e-02 4.812052845954895020e-01 -6.143917888402938843e-02 2.099269628524780273e-01 -1.063105463981628418e-01
1.876625269651412964e-01 2.488231509923934937e-01 2.500029280781745911e-02 9.605643898248672485e-02 -5.114236101508140564e-02 -4.791024327278137207e-01 9.440345317125320435e-02 -3.576752543449401855e-02 1.646684408187866211e-01 -7.663984782993793488e-03 1.909323483705520630e-01 8.935479074716567993e-02 -4.099380970001220703e-02 -1.737530380487442017e-01 1.362022161483764648e-01 6.406454741954803467e-02 9.721493721008300781e-02 3.320919275283813477e-01 -4.643414020538330078e-01 1.024321168661117554e-01 2.421560436487197876e-01 -3.084757365286350250e-02 -2.895282814279198647e-03 1.205729506909847260e-02 -1.044128164649009705e-01 -1.169687956571578979e-01 -5.772253870964050293e-02 -3.219791501760482788e-02 -2.725967168807983398e-01 -4.107072949409484863e-02 1.029106136411428452e-02 -1.178652197122573853e-01
1.388854682445526123e-01 1.559185087680816650e-01 -1.227104067802429199e-01 2.550005018711090088e-01 -3.702526390552520752e-01 -1.055433079600334167e-01 -5.338798835873603821e-02 3.063436783850193024e-02 -3.389520570635795593e-02 -2.105761617422103882e-01 2.833371162414550781e-01 -1.440111175179481506e-02 6.198429688811302185e-02 -1.809495389461517334e-01 -6.878789514303207397e-02 -2.220489382743835449e-01 5.990941543132066727e-03 6.271597743034362793e-02 6.899039447307586670e-02 -1.599483639001846313e-01 1.621390432119369507e-01 8.559045940637588501e-02 -2.191356569528579712e-01 -7.720303535461425781e-02 -9.487656503915786743e-02 -4.050292074680328369e-01 -1.111205294728279114e-01 3.243187069892883301e-02 2.500920593738555908e-01 5.311750806868076324e-03 2.111060470342636108e-01 -3.036504387855529785e-01
-1.492686420679092407e-01 1.203329414129257202e-01 -2.025608532130718231e-02 1.281520575284957886e-01 -5.821030586957931519e-03 -1.396981775760650635e-01 -5.835171043872833252e-02 -1.154989078640937805e-01 2.472472041845321655e-01 3.019233047962188721e-01 3.899907469749450684e-01 1.119803562760353088e-01 -1.708521842956542969e-01 -3.109501600265502930e-01 1.755166053771972656e-01 1.369367837905883789e-01 -5.269234254956245422e-02 1.329320222139358521e-01 -3.269562125205993652e-01 1.110268831253051758e-01 3.008848726749420166e-01 -8.961107581853866577e-02 -1.302190721035003662e-01 -2.135048210620880127e-01 8.091300725936889648e-02 -2.256083041429519653e-01 -2.448387257754802704e-02 -2.735818177461624146e-02 2.010525912046432495e-01 -1.215607952326536179e-02 7.680037617683410645e-02 -1.082208305597305298e-01
-1.095923557877540588e-01 1.400154549628496170e-02 -1.636590063571929932e-02 2.612713575363159180e-01 9.812146425247192383e-02 -6.615859270095825195e-02 1.148032322525978088e-01 2.372681647539138794e-01 2.426447868347167969e-01 -2.272060811519622803e-01 6.892395019531250000e-02 9.545177221298217773e-02 2.082505263388156891e-02 -5.823772028088569641e-02 -1.616846583783626556e-02 1.712910979986190796e-01 -7.617209106683731079e-02 1.073742751032114029e-02 -2.913508713245391846e-01 1.224537715315818787e-01 1.726335436105728149e-01 -3.237234354019165039e-01 -1.469649076461791992e-01 1.802994906902313232e-01 2.545208036899566650e-01 1.138836964964866638e-01 -9.131766855716705322e-02 3.333117365837097168e-01 2.564817965030670166e-01 6.787464022636413574e-02 2.986222207546234131e-01 -1.635223776102066040e-01
5.416287481784820557e-02 -1.963217109441757202e-01 -1.797254756093025208e-02 2.376492172479629517e-01 -1.304008066654205322e-01 -2.324840128421783447e-01 8.638426661491394043e-02 -2.962239272892475128e-02 3.508846461772918701e-02 -1.848156452178955078e-01 1.493327021598815918e-01 1.025802642107009888e-01 7.434502243995666504e-02 -1.927226930856704712e-01 -2.903515286743640900e-02 2.136907875537872314e-01 1.857226490974426270e-01 1.614616811275482178e-01 -4.570534825325012207e-02 1.426389217376708984e-01 2.228446453809738159e-01 3.813591897487640381e-01 2.269764989614486694e-01 3.231952488422393799e-01 5.213681724853813648e-04 -1.324839591979980469e-01 -1.224017217755317688e-01 2.853613905608654022e-02 2.848565280437469482e-01 8.450510352849960327e-02 3.304562866687774658e-01 6.643008906394243240e-03
-1.846380233764648438e-01 2.100229114294052124e-01 -3.547229766845703125e-01 3.628993928432464600e-01 -1.675384193658828735e-01 1.409430988132953644e-02 2.644707448780536652e-02 -1.426818519830703735e-01 -1.038554962724447250e-02 9.760458767414093018e-02 6.690154224634170532e-02 4.409810528159141541e-02 2.361895330250263214e-02 -2.096960693597793579e-02 3.183278813958168030e-02 -7.610549032688140869e-02 3.006466627120971680e-01 2.492583096027374268e-01 -2.524178326129913330e-01 2.336490303277969360e-01 2.963423430919647217e-01 -6.420453637838363647e-02 -6.957268714904785156e-02 -3.458299487829208374e-02 -8.435512334108352661e-02 2.353906631469726562e-02 4.833511635661125183e-02 -4.095045849680900574e-03 -3.067633882164955139e-02 -2.647078409790992737e-02 4.490439295768737793e-01 -9.478608518838882446e-02
-7.113047689199447632e-02 1.526440493762493134e-02 3.918105736374855042e-02 1.797105967998504639e-01 7.673276215791702271e-02 -2.418371438980102539e-01 1.231163442134857178e-01 1.741292327642440796e-01 1.100437045097351074e-01 1.849145591259002686e-01 9.853069484233856201e-02 4.708290845155715942e-02 3.890694379806518555e-01 -1.983303576707839966e-01 6.939632445573806763e-02 2.469194382429122925e-01 2.142082452774047852e-01 -8.695606887340545654e-02 -2.074642181396484375e-01 1.936528384685516357e-01 3.674058318138122559e-01 9.421973675489425659e-02 2.586199045181274414e-01 8.249330334365367889e-03 -4.971452802419662476e-02 -8.387473225593566895e-02 -2.406562864780426025e-01 -5.979489907622337341e-02 5.430618301033973694e-02 4.737343639135360718e-02 1.472323685884475708e-01 -3.059863150119781494e-01
1.376515477895736694e-01 9.204552322626113892e-02 -2.004358023405075073e-01 8.362370729446411133e-02 -7.815356552600860596e-02 -1.946325749158859253e-01 -1.536527927964925766e-02 4.170747101306915283e-02 -1.638007536530494690e-02 -8.094238489866256714e-02 3.465487360954284668e-01 -3.924199938774108887e-01 1.906240135431289673e-01 -2.039874345064163208e-01 -2.855876646935939789e-02 5.373236536979675293e-02 6.295165419578552246e-02 7.025234401226043701e-02 -1.929251253604888916e-01 -1.418995112180709839e-01 3.771795034408569336e-01 2.995068132877349854e-01 1.329044997692108154e-01 3.898875415325164795e-02 6.941374391317367554e-02 -2.325945198535919189e-01 -1.923698782920837402e-01 -2.027466148138046265e-01 1.408373862504959106e-01 -1.077257841825485229e-01 1.735438108444213867e-01 -2.985810860991477966e-02
-2.273256927728652954e-01 -1.330088078975677490e-01 -1.848074346780776978e-01 2.131941169500350952e-01 -1.723162531852722168e-01 -2.373153418302536011e-01 3.197880461812019348e-02 1.261283606290817261e-01 2.695145606994628906e-01 -2.118264324963092804e-03 1.050951033830642700e-01 2.710440456867218018e-01 8.663552999496459961e-02 -1.037891581654548645e-01 1.116227079182863235e-02 -2.108990252017974854e-01 6.242112815380096436e-02 -7.878743781475350261e-05 -1.105076596140861511e-01 3.400275483727455139e-02 9.828997403383255005e-02 -1.324611157178878784e-01 -1.143027544021606445e-01 1.758850296027958393e-03 -1.507730334997177124e-01 -4.976654052734375000e-01 -2.129462212324142456e-01 5.475630238652229309e-02 1.663652062416076660e-01 2.625891566276550293e-01 2.283449620008468628e-01 -5.469084531068801880e-02
6.816045846790075302e-03 3.718892484903335571e-02 -1.849916875362396240e-01 1.306467652320861816e-01 1.339204162359237671e-01 -2.418827414512634277e-01 3.757901862263679504e-02 1.359993871301412582e-02 8.632972836494445801e-02 3.724179416894912720e-02 1.662109643220901489e-01 -4.295482039451599121e-01 4.086081311106681824e-02 -1.955529004335403442e-01 1.540634185075759888e-01 -9.000661224126815796e-02 3.381624119356274605e-03 1.493445225059986115e-02 -3.752284348011016846e-01 3.490467965602874756e-01 -1.266618445515632629e-02 1.526338458061218262e-01 -7.832385599613189697e-02 3.885450586676597595e-02 -1.248011589050292969e-01 -2.627277672290802002e-01 -3.457025587558746338e-01 -1.007488835602998734e-02 -2.158589810132980347e-01 -1.446260213851928711e-01 4.633783549070358276e-02 -9.315471351146697998e-02
-3.562195599079132080e-02 -1.157265603542327881e-01 -7.893769443035125732e-02 3.287756741046905518e-01 2.142661064863204956e-02 -1.484862267971038818e-01 -1.230044569820165634e-02 -2.732922732830047607e-01 2.502978742122650146e-01 -1.725722551345825195e-01 2.076419144868850708e-01 -3.353127837181091309e-02 6.482723355293273926e-02 -1.579241640865802765e-02 7.399750500917434692e-02 4.235799983143806458e-02 3.046537637710571289e-01 2.203655662015080452e-03 -4.255177453160285950e-02 -9.688618034124374390e-02 1.813158392906188965e-01 -1.518461406230926514e-01 -2.099733799695968628e-01 -1.697419136762619019e-01 -2.259315103292465210e-01 -4.445941746234893799e-01 -8.960157632827758789e-02 1.745985150337219238e-01 8.373083919286727905e-02 2.648189850151538849e-02 3.121732473373413086e-01 6.210064049810171127e-03
-3.905029967427253723e-02 1.055903062224388123e-01 3.979562968015670776e-02 2.524317204952239990e-01 -2.047990821301937103e-02 -3.251300752162933350e-01 2.686575949192047119e-01 -1.954926401376724243e-01 -1.432404201477766037e-02 -3.227158188819885254e-01 -5.489886924624443054e-02 1.264236122369766235e-01 1.720924377441406250e-01 4.854057729244232178e-02 2.434705570340156555e-02 -4.626645892858505249e-02 2.953307926654815674e-01 2.064496874809265137e-01 -2.872554063796997070e-01 2.226610928773880005e-01 1.685148477554321289e-01 2.382803522050380707e-02 3.102323040366172791e-02 1.502974480390548706e-01 7.929635234177112579e-03 1.257245838642120361e-01 -1.842362433671951294e-01 -2.043207287788391113e-01 1.982419341802597046e-01 7.641522586345672607e-02 2.276197671890258789e-01 2.109086513519287109e-01
7.024975866079330444e-02 -5.789483431726694107e-03 -1.062886416912078857e-01 1.766699701547622681e-01 3.873626701533794403e-03 -1.586649715900421143e-01 -1.935589313507080078e-01 -1.697744876146316528e-01 -2.320521920919418335e-01 -1.371757686138153076e-01 6.680357456207275391e-02 7.414840906858444214e-02 1.304592788219451904e-01 -1.366665065288543701e-01 4.702176898717880249e-02 1.620231270790100098e-01 3.501856625080108643e-01 -2.057391107082366943e-01 -2.045741230249404907e-01 1.738256514072418213e-01 1.079723685979843140e-01 -1.001529768109321594e-01 2.194999605417251587e-01 3.540616109967231750e-02 3.520859405398368835e-02 -2.975454032421112061e-01 -2.189039140939712524e-01 -2.343522608280181885e-01 -3.467747196555137634e-02 1.737284101545810699e-02 4.326818585395812988e-01 -1.574166417121887207e-01
-2.119553685188293457e-01 -1.823888719081878662e-02 -3.383386507630348206e-02 3.384896516799926758e-01 -2.412527054548263550e-01 -1.437435299158096313e-01 1.512277964502573013e-02 -7.494276762008666992e-02 1.836294084787368774e-01 2.682886272668838501e-02 1.275617629289627075e-01 4.308328777551651001e-02 7.599129527807235718e-02 -2.096376270055770874e-01 1.144912168383598328e-01 -6.232779845595359802e-02 3.384672403335571289e-01 -4.174755141139030457e-02 2.114650607109069824e-02 2.954634428024291992e-01 -1.420202665030956268e-02 -2.576048374176025391e-01 -1.941723972558975220e-01 -7.791046053171157837e-02 -1.609226167201995850e-01 -3.377223610877990723e-01 -1.102305427193641663e-01 9.701222181320190430e-03 2.580859363079071045e-01 1.767988651990890503e-01 2.654847204685211182e-01 9.962096810340881348e-03
1.431011408567428589e-01 2.117446660995483398e-01 1.667692065238952637e-01 1.866350322961807251e-01 1.947381496429443359e-01 -2.194907814264297485e-01 -2.047597616910934448e-01 -3.444949537515640259e-02 1.530731171369552612e-01 5.804209783673286438e-02 2.658306062221527100e-01 -3.065795637667179108e-02 5.290443077683448792e-02 -3.419918119907379150e-01 1.121065989136695862e-01 -1.615346223115921021e-01 1.263817399740219116e-01 2.057907879352569580e-01 -2.177875936031341553e-01 1.361211240291595459e-01 -9.708134084939956665e-02 6.202679872512817383e-02 2.968979179859161377e-01 -1.996644958853721619e-02 6.246753968298435211e-03 7.405747473239898682e-02 -2.581334710121154785e-01 -1.247797533869743347e-01 3.016881346702575684e-01 -6.459550559520721436e-02 2.331188768148422241e-01 -1.504777967929840088e-01
-5.654755607247352600e-02 -4.484185576438903809e-02 -1.119601577520370483e-01 4.553976953029632568e-01 -5.167617648839950562e-02 -2.377360165119171143e-01 1.663114130496978760e-01 1.602795571088790894e-01 2.010450512170791626e-02 8.248117566108703613e-02 1.620887368917465210e-01 -1.020447015762329102e-01 1.351690888404846191e-01 -6.673768907785415649e-02 2.026919461786746979e-02 -3.277156502008438110e-02 2.098636776208877563e-01 4.234457388520240784e-02 -4.435003101825714111e-01 7.489245384931564331e-02 2.442274093627929688e-01 1.401836872100830078e-01 1.910832077264785767e-01 -7.274645566940307617e-02 -2.277422929182648659e-03 7.878179103136062622e-02 -3.348875343799591064e-01 1.813414506614208221e-02 2.815853357315063477e-01 6.453066319227218628e-02 1.072416529059410095e-01 1.065023243427276611e-01
9.993065148591995239e-02 -6.284800171852111816e-02 -2.546988427639007568e-01 3.279803991317749023e-01 -1.193058416247367859e-01 -2.539176046848297119e-01 2.538187503814697266e-01 -8.760135620832443237e-02 1.874179691076278687e-01 1.205963939428329468e-01 8.108280599117279053e-02 -1.363831162452697754e-01 2.008222490549087524e-01 -1.416454017162322998e-01 7.820860296487808228e-02 -1.664882302284240723e-01 2.026882618665695190e-01 9.106545895338058472e-02 -7.984269410371780396e-02 1.701008379459381104e-01 3.259233236312866211e-01 2.892302274703979492e-01 7.174011319875717163e-02 -7.408063113689422607e-02 -1.837338656187057495e-01 -1.763163805007934570e-01 -1.884581446647644043e-01 -1.167959347367286682e-01 2.854506373405456543e-01 2.352351322770118713e-02 1.030110642313957214e-01 4.352268949151039124e-02
-2.834982983767986298e-02 -1.352906078100204468e-01 1.494056358933448792e-02 2.495233267545700073e-01 -9.224489331245422363e-02 -1.633047759532928467e-01 -4.373023658990859985e-02 -1.858354359865188599e-01 1.288621574640274048e-01 -2.245960682630538940e-01 3.210582733154296875e-01 -1.609062701463699341e-01 -2.417431212961673737e-03 6.321738660335540771e-02 1.343000233173370361e-01 -2.559090219438076019e-02 2.357515990734100342e-01 -2.959147468209266663e-02 -1.628234535455703735e-01 7.970681041479110718e-02 1.768635213375091553e-01 -1.481768935918807983e-01 -1.503260880708694458e-01 -1.461001038551330566e-01 -7.974860072135925293e-02 -4.921460449695587158e-01 -8.482448756694793701e-02 5.467804521322250366e-02 1.210475414991378784e-01 1.123003140091896057e-01 3.918694853782653809e-01 4.465642571449279785e-02
-5.132173374295234680e-02 -1.572770811617374420e-02 -8.865009248256683350e-02 2.734155952930450439e-01 9.081066586077213287e-03 -6.580245494842529297e-02 1.118846982717514038e-01 -7.866158150136470795e-03 2.093592435121536255e-01 -3.468795865774154663e-02 2.073689252138137817e-01 1.352945715188980103e-01 -6.089932285249233246e-03 1.687899231910705566e-02 1.520679891109466553e-01 -2.258845269680023193e-01 4.718340635299682617e-01 7.878608070313930511e-03 -1.548842936754226685e-01 1.224584951996803284e-01 2.087073773145675659e-01 -1.113770306110382080e-01 -2.532028257846832275e-01 -7.212080992758274078e-03 -2.306470721960067749e-01 -3.652838468551635742e-01 -7.318073511123657227e-02 9.944576025009155273e-02 1.788465976715087891e-01 2.014685571193695068e-01 2.366849780082702637e-01 -6.653717905282974243e-02
3.387494683265686035e-01 1.909011751413345337e-01 -9.636317193508148193e-02 9.695165604352951050e-02 1.548959612846374512e-01 -2.955359518527984619e-01 -5.034657567739486694e-02 2.958856225013732910e-01 1.278445273637771606e-01 3.789588110521435738e-03 7.439842075109481812e-02 -4.386593699455261230e-01 -6.236409395933151245e-02 -2.099106907844543457e-01 -5.527176335453987122e-02 -1.357452124357223511e-01 3.696213290095329285e-02 -6.088323146104812622e-02 -2.296397835016250610e-01 2.224807292222976685e-01 2.127236574888229370e-01 -1.192472036927938461e-02 -7.852860540151596069e-02 -3.114027669653296471e-03 5.135200545191764832e-02 -3.036761879920959473e-01 -1.391589939594268799e-01 -1.972749829292297363e-01 5.635500326752662659e-02 -1.614864766597747803e-01 4.770445078611373901e-02 -3.755106031894683838e-02
-2.722236514091491699e-02 1.977543681859970093e-01 -3.842657804489135742e-01 1.815953254699707031e-01 5.895850062370300293e-02 -2.908924221992492676e-01 -7.566779106855392456e-02 -9.099117666482925415e-02 4.721739888191223145e-02 7.685831189155578613e-02 1.246867552399635315e-01 2.154726088047027588e-01 1.925929337739944458e-01 -6.257642060518264771e-02 -2.095608599483966827e-02 1.845304965972900391e-01 2.531609237194061279e-01 1.509217172861099243e-01 -3.382220268249511719e-01 6.833322346210479736e-02 3.735664188861846924e-01 -9.076111018657684326e-02 9.902273118495941162e-02 4.192587919533252716e-03 -1.582008153200149536e-01 3.737026080489158630e-02 1.520871371030807495e-01 -2.486754953861236572e-01 4.667284712195396423e-02 -2.117779254913330078e-01 7.759460806846618652e-02 -6.179000437259674072e-02
-2.300375699996948242e-02 -3.099710214883089066e-03 -1.097349300980567932e-01 1.032138690352439880e-01 4.363335296511650085e-02 -2.816902399063110352e-01 -2.350758947432041168e-02 5.766354501247406006e-02 2.182367295026779175e-01 9.897481650114059448e-02 5.047360062599182129e-01 2.822721749544143677e-02 -2.737895846366882324e-01 -2.306378930807113647e-01 2.236681133508682251e-01 1.462081521749496460e-01 -6.878824532032012939e-02 1.915634572505950928e-01 -1.783130913972854614e-01 2.218813151121139526e-01 2.046747952699661255e-01 -1.256249845027923584e-01 -1.642760783433914185e-01 -9.993601590394973755e-02 1.011760458350181580e-01 -1.819896399974822998e-01 -1.348274797201156616e-01 -5.242234095931053162e-02 1.760377436876296997e-01 1.087586730718612671e-01 1.419221013784408569e-01 -1.864204704761505127e-01
-1.490854769945144653e-01 -1.602320522069931030e-01 -3.196814656257629395e-02 4.148784279823303223e-01 -1.128458008170127869e-01 1.021342910826206207e-02 1.656501442193984985e-01 7.631583139300346375e-03 1.173460036516189575e-01 -7.117491960525512695e-02 2.537907958030700684e-01 1.202336400747299194e-01 -2.446754276752471924e-02 -1.303869038820266724e-01 -1.236479580402374268e-01 -1.391573250293731689e-01 1.010255217552185059e-01 4.415361676365137100e-03 -1.618923544883728027e-01 1.774679422378540039e-01 2.376206964254379272e-01 -6.449862569570541382e-02 -3.302495181560516357e-01 -8.145339041948318481e-02 -2.348319888114929199e-01 -4.806118607521057129e-01 -1.424577087163925171e-01 1.686638221144676208e-02 1.040497571229934692e-01 -2.648781798779964447e-02 1.565715223550796509e-01 4.067064449191093445e-02
3.351105749607086182e-02 -6.408938765525817871e-02 -3.144647479057312012e-01 3.243428170680999756e-01 1.408938467502593994e-01 -1.069828495383262634e-01 6.579319387674331665e-02 -1.229348257184028625e-01 3.643810749053955078e-02 1.233375519514083862e-01 5.819643661379814148e-02 1.249244064092636108e-01 3.714457154273986816e-01 -1.933758109807968140e-01 1.822109706699848175e-02 2.288779057562351227e-02 5.572953820228576660e-02 1.301033794879913330e-01 -3.850891813635826111e-02 2.021436691284179688e-01 2.803023755550384521e-01 -4.859341308474540710e-02 1.980339735746383667e-01 -6.376840919256210327e-02 -2.189738601446151733e-01 -2.600792646408081055e-01 -7.606270164251327515e-02 -1.171980202198028564e-01 2.052051424980163574e-01 9.389176964759826660e-02 3.938621580600738525e-01 2.083369530737400055e-02
-5.059321597218513489e-02 -9.710914641618728638e-02 5.939329788088798523e-02 3.037554323673248291e-01 -4.674012213945388794e-02 -2.239354848861694336e-01 7.171290367841720581e-02 -2.571712732315063477e-01 1.436875015497207642e-01 -2.339447438716888428e-01 2.874838709831237793e-01 2.127498574554920197e-02 -5.507456883788108826e-02 7.942697033286094666e-03 -2.433944679796695709e-02 2.113279402256011963e-01 3.501346111297607422e-01 6.663442403078079224e-02 -1.738786697387695312e-02 -5.426222085952758789e-02 1.652968376874923706e-01 -1.391983181238174438e-01 -1.146648153662681580e-01 -6.093067675828933716e-02 -2.666980624198913574e-01 -4.037706255912780762e-01 -5.983904749155044556e-02 1.696379184722900391e-01 4.230781644582748413e-02 4.923433810472488403e-02 3.084286749362945557e-01 -4.560729488730430603e-02
-2.042567729949951172e-02 -6.476948410272598267e-02 -2.319485880434513092e-02 2.592521607875823975e-01 -1.595444977283477783e-02 -2.445226013660430908e-01 -1.392596811056137085e-01 -1.358068585395812988e-01 7.931946963071823120e-02 1.138850022107362747e-02 2.982745468616485596e-01 -5.418316926807165146e-03 -7.673045247793197632e-02 -9.084507822990417480e-02 2.079851627349853516e-01 1.339250802993774414e-02 9.485674649477005005e-02 -7.867919653654098511e-02 2.990506589412689209e-02 6.721691042184829712e-02 9.116470813751220703e-02 -1.397851854562759399e-01 -1.818309128284454346e-01 9.723380208015441895e-02 -1.301703304052352905e-01 -6.321121454238891602e-01 -1.768092811107635498e-01 7.852778583765029907e-02 6.400648504495620728e-02 -5.167382210493087769e-02 3.348677456378936768e-01 -1.137958616018295288e-01
1.263133883476257324e-01 1.391123086214065552e-01 5.712627898901700974e-03 4.369785264134407043e-02 -1.536506414413452148e-01 -4.167782664299011230e-01 8.117728680372238159e-02 -1.661926135420799255e-02 5.704234912991523743e-02 1.324342489242553711e-01 1.593209952116012573e-01 -1.531101763248443604e-01 1.421688199043273926e-01 -1.675417721271514893e-01 1.330324262380599976e-01 2.534089684486389160e-01 -4.797363653779029846e-02 1.988969147205352783e-01 1.479061841964721680e-01 2.120606303215026855e-01 4.071088433265686035e-01 6.150052696466445923e-02 -2.880199551582336426e-01 -1.712391525506973267e-01 1.611498929560184479e-02 -1.520459651947021484e-01 -5.723202973604202271e-02 -9.349060058593750000e-02 -1.317093521356582642e-01 -1.046758592128753662e-01 3.041537404060363770e-01 -1.097463071346282959e-01
-4.825539514422416687e-02 1.124975178390741348e-02 6.310759484767913818e-02 3.471907079219818115e-01 -1.340212374925613403e-01 -2.040447592735290527e-01 2.923185378313064575e-02 -2.318551093339920044e-01 2.297268360853195190e-01 -2.222074121236801147e-01 3.247281014919281006e-01 -8.809647709131240845e-02 1.722449064254760742e-02 5.412607267498970032e-02 -4.338845238089561462e-02 5.357577651739120483e-02 2.874019443988800049e-01 -6.288068741559982300e-02 -6.395421177148818970e-02 -2.738371677696704865e-02 1.762909740209579468e-01 -1.074177864938974380e-02 -7.271666824817657471e-02 -9.661483019590377808e-02 -1.866554319858551025e-01 -4.085351824760437012e-01 -1.202564015984535217e-01 1.307935416698455811e-01 4.678672645241022110e-03 1.472229361534118652e-01 3.762545287609100342e-01 -4.111868143081665039e-02
2.499820590019226074e-01 1.804452538490295410e-01 -2.619704231619834900e-02 2.012705504894256592e-01 1.141287609934806824e-01 -1.901834160089492798e-01 6.183788180351257324e-02 -2.671607211232185364e-02 1.085376963019371033e-01 -3.417936339974403381e-02 -7.882364094257354736e-02 1.344451010227203369e-01 -8.078239858150482178e-02 -2.122292667627334595e-02 2.036284804344177246e-01 2.060176283121109009e-01 6.965562701225280762e-02 1.655812561511993408e-01 -4.064250886440277100e-01 -2.759426832199096680e-02 4.217859506607055664e-01 2.530269622802734375e-01 1.139369327574968338e-02 -3.108477685600519180e-03 -4.554899409413337708e-02 6.631018221378326416e-02 -3.516650497913360596e-01 1.939107924699783325e-01 6.610150635242462158e-02 -6.985580921173095703e-02 2.365625947713851929e-01 -9.310450404882431030e-02
1.896752119064331055e-01 2.243185192346572876e-01 -1.843164861202239990e-01 -6.227557733654975891e-02 8.202616125345230103e-03 -2.799553871154785156e-01 1.626535058021545410e-01 6.208252534270286560e-02 1.083993837237358093e-01 -2.532995073124766350e-03 -5.956363864243030548e-03 9.708316624164581299e-02 1.609231233596801758e-01 -1.178887262940406799e-01 1.138256341218948364e-01 4.522141441702842712e-02 2.221886664628982544e-01 -2.819997072219848633e-02 -2.257137298583984375e-01 8.250074461102485657e-03 4.920900762081146240e-01 6.239340081810951233e-02 1.543524563312530518e-01 9.085862897336483002e-03 -1.386945992708206177e-01 3.036122582852840424e-02 -3.235277235507965088e-01 -3.597099706530570984e-02 1.646267324686050415e-01 2.963105402886867523e-02 4.027719199657440186e-01 6.025211513042449951e-02
-1.433670818805694580e-01 7.946650683879852295e-02 1.243880391120910645e-02 4.616284370422363281e-01 2.733035683631896973e-01 -2.946062386035919189e-01 -1.789116114377975464e-01 -5.296494066715240479e-02 2.939487248659133911e-02 -6.314957886934280396e-02 -1.413974463939666748e-01 1.099409162998199463e-01 1.121121272444725037e-02 -1.066136136651039124e-01 -8.380258083343505859e-02 3.162939548492431641e-01 3.619705736637115479e-01 -5.956550687551498413e-02 -1.441463530063629150e-01 3.297736868262290955e-02 2.740064449608325958e-02 2.781290374696254730e-02 -9.942469745874404907e-02 1.110308244824409485e-02 -5.679492652416229248e-02 -4.142529889941215515e-02 -3.221358656883239746e-01 2.827204167842864990e-01 2.114903926849365234e-01 -7.597953826189041138e-02 3.078787401318550110e-02 -4.661346320062875748e-03
2.347657456994056702e-02 1.833449453115463257e-01 -1.025877967476844788e-01 1.791251152753829956e-01 2.592631280422210693e-01 -3.895298391580581665e-02 -1.887354105710983276e-01 -8.126072585582733154e-02 2.993088364601135254e-01 3.565665483474731445e-01 1.484623253345489502e-01 -4.815942794084548950e-02 1.337534561753273010e-02 -1.405297666788101196e-01 -6.162110716104507446e-02 1.563721746206283569e-01 -1.674897968769073486e-01 3.459998667240142822e-01 -1.647618710994720459e-01 1.701512038707733154e-01 2.313660830259323120e-01 3.237060084939002991e-02 -1.073101460933685303e-01 2.309388071298599243e-01 1.689391136169433594e-01 -1.322317123413085938e-01 -5.963240191340446472e-02 -2.695942223072052002e-01 1.672282069921493530e-01 3.292766213417053223e-02 2.102610766887664795e-01 -6.470368802547454834e-02
-2.101754024624824524e-02 2.202527523040771484e-01 7.684751600027084351e-02 1.975743919610977173e-01 4.344731569290161133e-02 -2.990756332874298096e-01 7.698115706443786621e-02 1.688938587903976440e-01 -1.099168509244918823e-01 -1.216617599129676819e-01 5.238320305943489075e-02 3.166295960545539856e-02 3.378587216138839722e-02 -2.213413566350936890e-01 1.471053659915924072e-01 5.666978284716606140e-02 -5.203105509281158447e-02 3.454630374908447266e-01 -5.254634618759155273e-01 8.446598052978515625e-02 1.005312651395797729e-01 1.063098385930061340e-01 -6.811182945966720581e-02 -3.047273457050323486e-01 -1.901949942111968994e-01 -7.999289035797119141e-02 6.429421156644821167e-02 -1.584631949663162231e-01 1.104535460472106934e-01 4.715942218899726868e-02 2.157842814922332764e-01 -1.330303549766540527e-01
1.634612530469894409e-01 3.205100893974304199e-01 -1.653096973896026611e-01 -1.676911115646362305e-02 1.661915928125381470e-01 -5.168219208717346191e-01 9.207626432180404663e-02 -1.536653935909271240e-01 1.663680076599121094e-01 7.018929719924926758e-02 3.800953030586242676e-01 -9.599464386701583862e-02 -1.134142056107521057e-01 -1.904064118862152100e-01 8.278163522481918335e-02 -2.899844944477081299e-02 1.126811429858207703e-01 1.232701539993286133e-01 7.880855351686477661e-02 8.002916723489761353e-02 2.778451144695281982e-01 -1.567940264940261841e-01 -1.223704740405082703e-01 -6.819657981395721436e-02 2.558610588312149048e-02 -3.685401752591133118e-02 7.960024476051330566e-02 2.163315713405609131e-01 1.300698667764663696e-01 7.206044346094131470e-02 1.112507358193397522e-01 -1.465423554182052612e-01
1.045870184898376465e-01 8.557148277759552002e-02 -1.299211978912353516e-01 2.295877598226070404e-02 1.492024064064025879e-01 -1.204191148281097412e-01 3.473976999521255493e-02 -1.120759919285774231e-01 3.486802279949188232e-01 -2.068970352411270142e-02 4.060883820056915283e-01 1.405556499958038330e-01 -1.472612619400024414e-01 -3.903123438358306885e-01 1.311171893030405045e-02 1.450333148241043091e-01 -9.658951312303543091e-02 1.880051046609878540e-01 -1.572254300117492676e-01 -9.183622151613235474e-02 2.645864784717559814e-01 -7.599443197250366211e-02 -1.740657091140747070e-01 -4.912959784269332886e-02 2.879675477743148804e-02 -1.469876766204833984e-01 -1.486614793539047241e-01 -2.267850339412689209e-01 1.771831214427947998e-01 1.603775173425674438e-01 4.918090999126434326e-02 -2.647151947021484375e-01
-1.472626626491546631e-01 -1.655887365341186523e-01 -8.785454928874969482e-02 3.234696388244628906e-01 9.691876359283924103e-03 -1.619996130466461182e-01 -1.319005489349365234e-01 -1.630585826933383942e-02 9.047937393188476562e-02 -5.547307431697845459e-02 3.649188578128814697e-01 2.048523537814617157e-02 1.954758465290069580e-01 -3.994595631957054138e-02 1.086096279323101044e-02 -2.779880072921514511e-03 3.411626517772674561e-01 -1.203228160738945007e-01 -9.348313510417938232e-02 1.890365779399871826e-01 7.291295379400253296e-02 -8.092595636844635010e-02 -3.824418187141418457e-01 -2.123492024838924408e-02 -2.286669164896011353e-01 -3.611143529415130615e-01 -9.814551472663879395e-02 1.659922860562801361e-02 1.406021565198898315e-01 1.856906116008758545e-01 1.618593186140060425e-01 -5.282238870859146118e-02
-1.125679388642311096e-01 4.404059797525405884e-02 1.776160597801208496e-01 2.733701169490814209e-01 -7.742797583341598511e-02 -2.336559593677520752e-01 8.175740391016006470e-02 -2.347831130027770996e-01 1.091479361057281494e-01 -1.421430259943008423e-01 3.985511660575866699e-01 -2.148535251617431641e-01 -1.484441757202148438e-01 -3.349308681208640337e-04 -3.202149178832769394e-03 -1.023746505379676819e-01 9.777632355690002441e-02 2.667925320565700531e-02 -3.509848611429333687e-03 9.397917985916137695e-02 4.887290671467781067e-02 -6.350336968898773193e-02 -3.592471480369567871e-01 2.164257615804672241e-01 4.526985436677932739e-02 -4.310276508331298828e-01 -1.287503540515899658e-01 1.002275571227073669e-01 2.162224501371383667e-01 -6.388746947050094604e-02 4.192825779318809509e-02 -1.363033354282379150e-01
-4.310024529695510864e-02 1.002224907279014587e-01 5.408403649926185608e-02 1.871456205844879150e-01 1.695310622453689575e-01 -1.440638601779937744e-01 1.732650995254516602e-01 8.074556291103363037e-02 2.702156007289886475e-01 2.061092527583241463e-03 2.831422686576843262e-01 -1.607992053031921387e-01 2.596378885209560394e-02 -8.785182982683181763e-02 -1.156268268823623657e-01 1.337956450879573822e-02 1.842813938856124878e-01 -6.535618007183074951e-02 -1.798031479120254517e-01 -1.342590302228927612e-01 2.553322911262512207e-01 -3.095358312129974365e-01 -2.638350427150726318e-02 -7.480820268392562866e-02 -6.369873136281967163e-02 -1.829206496477127075e-01 -4.781415462493896484e-01 2.078722715377807617e-01 -4.427046701312065125e-02 3.301633521914482117e-02 2.982835769653320312e-01 7.661745697259902954e-02
-1.127206608653068542e-01 1.242701634764671326e-01 2.418694198131561279e-01 -5.229445174336433411e-02 -2.126621454954147339e-01 -2.215951979160308838e-01 1.497030258178710938e-01 1.310434490442276001e-01 4.135087877511978149e-02 -1.398736517876386642e-02 2.801284790039062500e-01 -7.429515570402145386e-02 -1.017829328775405884e-01 -1.855458617210388184e-01 -3.832310065627098083e-02 1.154312938451766968e-01 3.210764825344085693e-01 -2.504942379891872406e-02 -1.714673936367034912e-01 -5.363540723919868469e-02 1.379129141569137573e-01 -1.142817959189414978e-01 -8.553517609834671021e-02 -1.451637595891952515e-01 2.446780353784561157e-01 -1.087829396128654480e-01 -8.147451281547546387e-02 1.359907984733581543e-01 3.237051665782928467e-01 -3.199450075626373291e-01 1.986516118049621582e-01 -3.021847009658813477e-01
1.382037848234176636e-01 1.421163827180862427e-01 -2.128292918205261230e-01 1.314793825149536133e-01 1.581616401672363281e-01 -2.183724641799926758e-01 -7.311888039112091064e-02 1.024743467569351196e-01 1.557150036096572876e-01 -3.165480447933077812e-03 2.019339054822921753e-01 -1.456962823867797852e-01 -6.017629057168960571e-02 -9.404541552066802979e-02 1.207205802202224731e-01 2.347893565893173218e-01 -2.657969295978546143e-02 8.715790510177612305e-02 -4.902216792106628418e-01 6.372775882482528687e-03 1.281778514385223389e-01 -1.903521269559860229e-02 -1.942296773195266724e-01 -1.495097670704126358e-02 -1.624913513660430908e-01 -1.041175797581672668e-01 2.359187752008438110e-01 3.693401217460632324e-01 1.206162124872207642e-01 -8.237572759389877319e-02 2.573614716529846191e-01 -1.444277465343475342e-01
6.973705440759658813e-02 4.641000926494598389e-02 -7.132966071367263794e-02 1.878472566604614258e-01 -5.622168257832527161e-02 -1.630810201168060303e-01 -4.115836620330810547e-01 -3.845189213752746582e-01 1.792069524526596069e-01 -4.147534444928169250e-02 2.973563224077224731e-02 -3.059990890324115753e-02 1.994194686412811279e-01 -2.552045881748199463e-01 2.487543523311614990e-01 -5.338281393051147461e-02 1.628467738628387451e-01 -1.699328571557998657e-01 -1.278167814016342163e-01 1.056033521890640259e-01 1.006353497505187988e-01 -1.614753603935241699e-01 -1.304598301649093628e-01 1.876104623079299927e-01 -1.338550597429275513e-01 -2.734192647039890289e-02 -1.933088898658752441e-01 1.236736308783292770e-02 -7.908630371093750000e-02 -1.096155308187007904e-02 3.968393206596374512e-01 -9.469661116600036621e-02
2.843154966831207275e-01 1.483087539672851562e-01 -4.994267970323562622e-02 2.633974254131317139e-01 -4.708070680499076843e-02 -2.697342038154602051e-01 8.514173328876495361e-02 -1.262620240449905396e-01 -1.405994296073913574e-01 2.229053825139999390e-01 3.068705797195434570e-01 -1.371532380580902100e-01 2.688072621822357178e-01 -1.708421707153320312e-01 1.776703447103500366e-01 -5.943336710333824158e-02 7.890128344297409058e-02 1.951263397932052612e-01 -1.127092838287353516e-01 3.631331622600555420e-01 1.717199385166168213e-01 1.370940059423446655e-01 1.330273896455764771e-01 -1.056632027029991150e-01 5.461779981851577759e-02 -1.405835449695587158e-01 -1.651142984628677368e-01 -1.362752318382263184e-01 2.286597490310668945e-01 -7.804801221936941147e-03 1.319482773542404175e-01 -6.167739629745483398e-02
-1.778779737651348114e-02 -1.166052594780921936e-01 -3.343906626105308533e-02 3.871791064739227295e-01 -4.349909350275993347e-02 -1.086528748273849487e-01 -9.260834008455276489e-02 -1.350866854190826416e-01 1.101662442088127136e-01 -1.571844518184661865e-01 3.850241303443908691e-01 5.301059689372777939e-03 -7.816474884748458862e-03 -5.408891662955284119e-02 1.220022216439247131e-01 1.065888330340385437e-01 2.430676072835922241e-01 -8.327780663967132568e-02 -7.348901033401489258e-02 -2.441423945128917694e-02 2.231298983097076416e-01 -1.436214596033096313e-01 -1.783629506826400757e-01 1.784151047468185425e-02 -1.286705583333969116e-01 -3.994309306144714355e-01 -8.802666515111923218e-02 1.008699927479028702e-02 8.815845847129821777e-02 1.145740672945976257e-01 4.474191367626190186e-01 -2.442972734570503235e-02
9.709224104881286621e-02 2.892255485057830811e-01 -3.794300258159637451e-01 1.154192611575126648e-01 -3.265085071325302124e-02 -2.779550552368164062e-01 -4.723951593041419983e-02 5.253241583704948425e-02 5.712515115737915039e-02 1.447383407503366470e-02 -5.246918648481369019e-03 1.902115158736705780e-02 1.440877616405487061e-01 -4.036739468574523926e-02 -4.325148090720176697e-02 9.920191764831542969e-02 3.651686310768127441e-01 2.790924012660980225e-01 1.670085266232490540e-02 1.672215759754180908e-01 3.218578994274139404e-01 -9.119648486375808716e-02 1.948790699243545532e-01 -1.597592793405056000e-02 -6.747922301292419434e-02 -1.354172974824905396e-01 -5.044302716851234436e-02 -1.399201005697250366e-01 1.943931579589843750e-01 -1.648127138614654541e-01 3.410634994506835938e-01 1.115221902728080750e-01
-9.199450141750276089e-04 -1.153370440006256104e-01 -1.092198491096496582e-01 3.622888401150703430e-02 -8.435422927141189575e-02 -1.145310848951339722e-01 1.700945794582366943e-01 2.839658558368682861e-01 1.357765197753906250e-01 -4.089928790926933289e-02 1.036008298397064209e-01 2.230037450790405273e-01 2.467496693134307861e-01 -1.873305439949035645e-01 2.452099770307540894e-01 -7.578262686729431152e-02 9.893409907817840576e-02 2.977238893508911133e-01 -2.227515876293182373e-01 -7.659991085529327393e-02 1.882470697164535522e-01 -9.844121336936950684e-02 -2.420383840799331665e-01 4.872458800673484802e-02 1.777639240026473999e-01 -3.948644697666168213e-01 -3.871877864003181458e-02 2.689615190029144287e-01 -2.085627987980842590e-02 -1.754777133464813232e-01 1.959946602582931519e-01 -1.011732220649719238e-01
8.185622096061706543e-02 -2.477459758520126343e-01 -1.896062050946056843e-03 1.953978277742862701e-02 1.981889158487319946e-01 -2.374805063009262085e-01 3.266806155443191528e-02 -2.395915798842906952e-02 2.196339070796966553e-01 8.753283321857452393e-02 1.852085292339324951e-01 -9.392232447862625122e-02 -9.147293865680694580e-03 1.224274188280105591e-02 2.896455228328704834e-01 9.404101967811584473e-02 1.498529464006423950e-01 1.782215982675552368e-01 -2.518184483051300049e-01 1.648734658956527710e-01 -3.212546557188034058e-02 1.671980023384094238e-01 1.657255291938781738e-01 3.931165859103202820e-02 4.315047338604927063e-02 7.094503939151763916e-02 -2.224154621362686157e-01 -1.527574211359024048e-01 4.097388684749603271e-01 -2.195700705051422119e-01 2.911403179168701172e-01 -2.425945997238159180e-01
3.870383277535438538e-02 1.240226849913597107e-01 -3.547535538673400879e-01 1.947043687105178833e-01 -1.357296854257583618e-01 1.326183080673217773e-01 1.934700012207031250e-01 -2.674470245838165283e-01 2.937197685241699219e-01 3.194195404648780823e-02 1.346954554319381714e-01 -1.527702715247869492e-02 5.312740057706832886e-02 -1.461881995201110840e-01 2.356165796518325806e-01 -2.065776847302913666e-02 -8.176613599061965942e-02 -5.544236674904823303e-02 -2.570408880710601807e-01 2.092626690864562988e-01 1.561496704816818237e-01 5.230968818068504333e-03 1.875111833214759827e-02 1.473569273948669434e-01 2.441647946834564209e-01 -7.472443580627441406e-02 -3.739632898941636086e-03 7.789623737335205078e-02 3.735986053943634033e-01 -1.253521591424942017e-01 1.504464298486709595e-01 -2.707161307334899902e-01
-5.888414382934570312e-02 -3.806731849908828735e-02 1.920016109943389893e-02 2.814042568206787109e-01 8.556830883026123047e-02 -3.288571834564208984e-01 -2.762631699442863464e-02 -2.466186881065368652e-01 -4.868816211819648743e-02 -1.375432908535003662e-01 4.390337765216827393e-01 -2.957215532660484314e-02 6.173994019627571106e-02 -1.231699958443641663e-01 3.456133231520652771e-02 -3.767249733209609985e-02 2.095336467027664185e-01 -9.647483378648757935e-02 7.366821169853210449e-02 -1.240954771637916565e-01 2.075141370296478271e-01 -1.608373671770095825e-01 -1.282503604888916016e-01 1.282888948917388916e-01 -1.635230630636215210e-01 -4.375320672988891602e-01 -1.479184627532958984e-01 1.295147389173507690e-01 1.623150259256362915e-01 8.077574521303176880e-02 1.907472163438796997e-01 -2.140616066753864288e-03
-6.171394139528274536e-02 -7.680339366197586060e-02 6.945411860942840576e-02 3.000839352607727051e-01 9.601728990674018860e-03 -1.541087627410888672e-01 4.060349985957145691e-02 -1.775666475296020508e-01 2.473541647195816040e-01 -1.331839412450790405e-01 2.583678066730499268e-01 -9.723979234695434570e-02 -1.767728663980960846e-02 -1.495710294693708420e-02 5.076216906309127808e-02 3.582133352756500244e-02 3.069904446601867676e-01 -1.164376437664031982e-01 -6.743758171796798706e-02 -1.405984908342361450e-02 1.705792993307113647e-01 -7.173917442560195923e-02 -1.119230315089225769e-01 -1.769195124506950378e-02 -1.824846118688583374e-01 -4.927449822425842285e-01 -7.511862367391586304e-02 2.101572304964065552e-01 1.783531308174133301e-01 1.069448143243789673e-01 3.835955858230590820e-01 5.422999337315559387e-02
-8.984057605266571045e-02 -2.774895541369915009e-02 -2.183264791965484619e-01 3.190555572509765625e-01 -1.462649255990982056e-01 -1.032940819859504700e-01 5.701596662402153015e-02 4.694099351763725281e-02 1.895333975553512573e-01 -6.170447915792465210e-02 2.331347167491912842e-01 3.219960629940032959e-02 1.064507961273193359e-01 3.967736661434173584e-02 1.027624383568763733e-01 -2.063965797424316406e-02 2.320122569799423218e-01 -7.281619310379028320e-02 -2.796101570129394531e-01 1.532053202390670776e-01 1.332831382751464844e-01 -7.167369872331619263e-02 -3.455381691455841064e-01 -1.119308918714523315e-01 -1.872714310884475708e-01 -4.065131545066833496e-01 -1.261206269264221191e-01 1.311875879764556885e-01 1.945873051881790161e-01 1.566554903984069824e-01 2.249599099159240723e-01 1.519960910081863403e-01
8.144147694110870361e-02 1.608243882656097412e-01 -1.094297692179679871e-01 1.199980452656745911e-02 3.177772834897041321e-02 -2.377009391784667969e-01 -9.482786804437637329e-02 -2.509041428565979004e-01 -5.279693379998207092e-02 -1.426125764846801758e-01 7.743433117866516113e-02 9.139098972082138062e-02 -1.397321969270706177e-01 -4.964914172887802124e-02 -8.551494777202606201e-02 1.644347310066223145e-01 2.515582144260406494e-01 3.313137590885162354e-01 -1.670730859041213989e-01 1.389197558164596558e-01 4.326950013637542725e-01 -1.381025165319442749e-01 1.832676678895950317e-01 1.546034067869186401e-01 -9.831724315881729126e-02 -1.223547980189323425e-01 -1.021818295121192932e-01 3.871462494134902954e-02 3.989216685295104980e-01 6.117074191570281982e-02 -2.131030410528182983e-01 5.650008842349052429e-02
1.679055094718933105e-01 3.791037797927856445e-01 -1.047154739499092102e-01 1.213211491703987122e-01 1.275586783885955811e-01 -1.684780269861221313e-01 -2.205635011196136475e-01 1.674576550722122192e-01 1.433878242969512939e-01 1.425955891609191895e-01 2.455112040042877197e-01 -1.095075383782386780e-01 -8.991125039756298065e-03 4.903928190469741821e-02 1.305583566427230835e-01 1.044387891888618469e-01 -4.976790398359298706e-03 9.951670467853546143e-02 -4.310376942157745361e-01 7.621075958013534546e-02 2.469040304422378540e-01 -1.788928359746932983e-02 -2.330349385738372803e-01 -1.703773140907287598e-01 -5.052813515067100525e-02 -3.192267939448356628e-02 5.933037400245666504e-02 1.701303124427795410e-01 9.128475934267044067e-02 -7.875695079565048218e-02 2.945871651172637939e-01 -2.322899401187896729e-01
4.903569072484970093e-02 3.525803685188293457e-01 -2.005001306533813477e-01 1.762904524803161621e-01 -4.939831793308258057e-02 -2.618465721607208252e-01 1.498577743768692017e-01 -7.227277010679244995e-02 2.491786181926727295e-01 -2.494348213076591492e-02 -1.001334413886070251e-01 -1.066277623176574707e-01 3.923317417502403259e-02 6.117463856935501099e-02 2.131710946559906006e-01 5.724474787712097168e-02 3.208890855312347412e-01 4.782793298363685608e-02 -3.444223701953887939e-01 1.203769743442535400e-01 3.203263878822326660e-01 2.796538472175598145e-01 -9.271394461393356323e-03 7.078589498996734619e-02 -3.682161495089530945e-02 -1.038054972887039185e-01 -1.871066093444824219e-01 7.160034775733947754e-02 -6.981358677148818970e-02 -9.296423196792602539e-02 2.679653167724609375e-01 -5.775141343474388123e-02
-2.471315413713455200e-01 1.622272133827209473e-01 -2.150028645992279053e-01 2.328051179647445679e-01 5.367415770888328552e-02 -8.905015140771865845e-02 -7.524161040782928467e-02 1.093813851475715637e-01 -1.860639005899429321e-01 1.360111534595489502e-01 1.492683738470077515e-01 1.346339881420135498e-01 7.328405976295471191e-02 -2.192896008491516113e-01 7.606977969408035278e-02 -6.850646436214447021e-02 3.861601054668426514e-01 -6.853030622005462646e-02 -2.586028873920440674e-01 -2.761341817677021027e-02 2.887816131114959717e-01 -1.658805906772613525e-01 5.325105041265487671e-02 -2.030267566442489624e-02 -1.112337559461593628e-01 -8.306439965963363647e-02 -4.765708744525909424e-02 1.389681249856948853e-01 1.719537973403930664e-01 1.717310249805450439e-01 3.642903864383697510e-01 -2.409291714429855347e-01
-3.330852091312408447e-02 1.270375996828079224e-01 1.317198947072029114e-02 2.303909659385681152e-01 -2.468943446874618530e-01 -3.581216633319854736e-01 -2.172350883483886719e-01 -5.500607937574386597e-02 -1.451539844274520874e-01 5.655062571167945862e-02 2.183141857385635376e-01 1.714271306991577148e-01 9.154072962701320648e-03 -1.427704095840454102e-01 2.340152561664581299e-01 9.239062666893005371e-02 6.843739002943038940e-02 7.099440693855285645e-02 -4.258323609828948975e-01 1.376208662986755371e-01 2.975324727594852448e-02 2.046901881694793701e-01 8.847894519567489624e-02 1.808679476380348206e-02 -2.976508438587188721e-01 -1.232784017920494080e-01 -2.651313245296478271e-01 -5.895669013261795044e-02 2.148439884185791016e-01 -5.452798306941986084e-02 8.151879906654357910e-02 1.035147979855537415e-01
1.282429993152618408e-01 -9.432607889175415039e-02 -7.187401503324508667e-02 5.617620423436164856e-02 1.487185955047607422e-01 -4.042922258377075195e-01 -7.035283744335174561e-02 1.168126463890075684e-01 1.490863859653472900e-01 7.865491323173046112e-03 1.140783950686454773e-01 -1.447813212871551514e-01 -3.788608685135841370e-02 8.432523906230926514e-02 2.009672522544860840e-01 4.672710001468658447e-01 8.374194800853729248e-02 -3.275198861956596375e-02 -2.593632936477661133e-01 7.416906952857971191e-02 9.045976214110851288e-03 -2.423922568559646606e-01 -1.459689736366271973e-01 1.755197905004024506e-02 1.930326819419860840e-01 -1.840562559664249420e-02 2.376572787761688232e-01 -2.221020683646202087e-02 1.815647631883621216e-01 -5.865221843123435974e-03 3.730276226997375488e-01 -1.029524877667427063e-01
-2.701062858104705811e-01 1.064638867974281311e-01 -2.672077715396881104e-01 1.876895725727081299e-01 1.255381852388381958e-01 -3.904204070568084717e-01 1.538820713758468628e-01 -1.988416612148284912e-01 3.242146074771881104e-01 -8.423892408609390259e-02 3.390626013278961182e-01 7.199193537235260010e-02 -1.626338362693786621e-01 -1.485786586999893188e-01 4.491468146443367004e-02 1.242579668760299683e-01 -7.652880251407623291e-02 7.189043611288070679e-02 -5.243467539548873901e-02 -9.787395596504211426e-03 2.236720919609069824e-01 -9.394247829914093018e-02 -6.780240684747695923e-02 -7.124647498130798340e-02 -9.523592144250869751e-02 -6.704941391944885254e-02 -6.949903070926666260e-02 -2.169790677726268768e-02 -6.089610233902931213e-02 -2.306845784187316895e-01 2.727637887001037598e-01 -2.162094116210937500e-01
-7.285808678716421127e-03 8.870583027601242065e-03 -3.336308151483535767e-02 3.293584585189819336e-01 -8.029036223888397217e-02 -2.928426563739776611e-01 -3.982124326284974813e-04 -2.625846862792968750e-01 1.494851261377334595e-01 -1.669041961431503296e-01 2.716608345508575439e-01 -8.407703042030334473e-02 1.124204136431217194e-02 -3.275260701775550842e-02 9.743919596076011658e-03 8.710618317127227783e-02 2.640897631645202637e-01 -1.622167080640792847e-01 -4.751979559659957886e-02 -9.442692995071411133e-02 1.122006475925445557e-01 -3.657664358615875244e-02 -8.388287574052810669e-02 -1.623848527669906616e-01 -7.272886484861373901e-02 -5.038575530052185059e-01 -1.171227693557739258e-01 1.480986028909683228e-01 1.969412565231323242e-01 3.632015781477093697e-03 2.933526933193206787e-01 -1.222247183322906494e-01
-3.044339120388031006e-01 -7.049925625324249268e-02 -1.261264383792877197e-01 3.502774536609649658e-01 1.710774749517440796e-02 -3.331952961161732674e-03 1.635006964206695557e-01 -2.062359824776649475e-02 2.537340819835662842e-01 -1.705010086297988892e-01 3.094913661479949951e-01 1.781680583953857422e-01 6.049529463052749634e-02 -8.692859858274459839e-02 1.406727135181427002e-01 -1.784855425357818604e-01 1.453143358230590820e-01 6.158416718244552612e-02 -9.096188843250274658e-02 6.692581623792648315e-02 6.093141809105873108e-02 2.074769511818885803e-02 -2.159731984138488770e-01 -6.983288377523422241e-02 -7.236550748348236084e-02 -3.900944888591766357e-01 -2.669552266597747803e-01 6.015777587890625000e-03 1.228440329432487488e-01 8.481094241142272949e-02 3.278404176235198975e-01 2.535703592002391815e-02
2.445539832115173340e-02 -1.812029480934143066e-01 -2.115820720791816711e-02 3.795403540134429932e-01 -8.735810220241546631e-02 -2.542098760604858398e-01 5.787229910492897034e-02 -3.020604848861694336e-01 1.589404940605163574e-01 -2.344037890434265137e-01 2.945092916488647461e-01 -3.539000870659947395e-03 -3.115051612257957458e-02 -1.205090526491403580e-02 2.082187123596668243e-02 9.321539849042892456e-02 1.914179325103759766e-01 -2.101741917431354523e-02 -9.046534448862075806e-02 -1.262523978948593140e-01 7.420405000448226929e-02 -1.989186555147171021e-02 -1.344521790742874146e-01 -4.094741493463516235e-02 -2.469690442085266113e-01 -3.427416384220123291e-01 -1.341829448938369751e-01 2.185502201318740845e-01 4.343992471694946289e-02 7.994180172681808472e-02 3.510872423648834229e-01 -1.240736767649650574e-01
2.497607916593551636e-01 8.205847442150115967e-02 -6.775051355361938477e-02 1.799080669879913330e-01 -9.596725553274154663e-02 -5.384254455566406250e-01 6.491526961326599121e-02 -6.165135651826858521e-02 -1.191709563136100769e-02 -1.660303026437759399e-02 7.848152518272399902e-02 1.489444673061370850e-01 2.497288882732391357e-01 -1.286841928958892822e-01 6.812585890293121338e-02 1.372547000646591187e-01 1.431964188814163208e-01 6.091235950589179993e-02 -4.531653970479965210e-02 -2.764288801699876785e-03 1.121048554778099060e-01 3.962665498256683350e-01 4.763121902942657471e-02 1.109721884131431580e-01 4.898241907358169556e-02 -3.238870948553085327e-02 -1.079043298959732056e-01 9.388112276792526245e-02 2.655744850635528564e-01 6.216039136052131653e-02 3.824031949043273926e-01 2.551063336431980133e-02
-1.693074218928813934e-02 1.343409623950719833e-02 4.786694888025522232e-03 2.609562873840332031e-01 -5.264950916171073914e-03 -2.064735591411590576e-01 9.708274155855178833e-03 -1.759270578622817993e-01 1.512283533811569214e-01 -2.043094336986541748e-01 3.484607040882110596e-01 -3.265205025672912598e-02 -1.240150723606348038e-02 1.213291287422180176e-02 -2.915373258292675018e-02 1.514071375131607056e-01 2.948837578296661377e-01 -1.822842061519622803e-01 -4.734469950199127197e-02 -5.924442782998085022e-02 2.331086546182632446e-01 -5.826295912265777588e-02 -2.134686112403869629e-01 -5.997720733284950256e-02 -2.442676424980163574e-01 -4.843271076679229736e-01 -1.404504626989364624e-01 1.509602814912796021e-01 1.311210542917251587e-01 -2.187307737767696381e-02 2.431297302246093750e-01 1.248601172119379044e-02
-3.926002234220504761e-02 -7.713186740875244141e-02 -1.104979440569877625e-01 3.544419407844543457e-01 -6.980644166469573975e-02 -1.292746514081954956e-01 -1.199705973267555237e-01 -7.716033607721328735e-02 2.656722068786621094e-01 -1.585697084665298462e-01 3.094444572925567627e-01 1.084010601043701172e-01 -6.132953613996505737e-02 -6.358499825000762939e-02 -6.466194987297058105e-02 4.875854775309562683e-02 1.133943945169448853e-01 -1.729489117860794067e-01 -6.419537961483001709e-02 1.346029788255691528e-01 9.864334017038345337e-02 -1.036026254296302795e-01 -1.229783222079277039e-01 2.777372300624847412e-01 -7.946181297302246094e-02 -4.798977375030517578e-01 -6.869153119623661041e-03 -6.663672684226185083e-05 1.282300502061843872e-01 1.532057076692581177e-01 3.709750771522521973e-01 5.664313212037086487e-02
1.055080220103263855e-01 8.504761010408401489e-02 -3.232198953628540039e-01 2.503368854522705078e-01 -1.354052871465682983e-01 -2.461418062448501587e-01 2.108570486307144165e-01 -3.511231765151023865e-02 2.556341290473937988e-01 7.015473395586013794e-02 1.094640195369720459e-01 -1.084013953804969788e-01 2.108583897352218628e-01 -1.185688972473144531e-01 1.059341207146644592e-01 -2.486959658563137054e-02 2.958061993122100830e-01 1.636733859777450562e-01 -5.133781209588050842e-02 1.349727064371109009e-01 1.695457547903060913e-01 1.844739168882369995e-01 2.713019847869873047e-01 6.737228948622941971e-03 2.215635776519775391e-01 -2.008794099092483521e-01 -1.849014163017272949e-01 1.057587191462516785e-02 2.302545607089996338e-01 -5.555038899183273315e-02 2.010045796632766724e-01 1.835704743862152100e-01
-3.189845383167266846e-02 -1.219678744673728943e-01 -2.571772634983062744e-01 5.225381851196289062e-01 1.790156587958335876e-02 -1.872289925813674927e-01 -9.639761596918106079e-02 -1.257005035877227783e-01 -3.835680335760116577e-02 -1.153327152132987976e-02 -3.972201049327850342e-02 -7.408730685710906982e-02 1.633983999490737915e-01 -2.017428725957870483e-01 -2.482129037380218506e-01 7.707326114177703857e-02 -7.651121169328689575e-02 6.471377611160278320e-02 -3.278733193874359131e-01 2.282010614871978760e-01 1.413486301898956299e-01 1.763174235820770264e-01 3.866234794259071350e-02 -1.759730577468872070e-01 -1.366846263408660889e-01 7.110022008419036865e-02 -2.195473015308380127e-01 -3.035799786448478699e-02 2.640348076820373535e-01 1.135645657777786255e-01 1.701785773038864136e-01 -5.702668428421020508e-02
1.315167844295501709e-01 1.885548830032348633e-01 4.968972131609916687e-02 2.639083862304687500e-01 -1.377342641353607178e-02 -3.814928531646728516e-01 2.078985124826431274e-01 -1.430589854717254639e-01 2.326372824609279633e-02 2.802270352840423584e-01 3.873116895556449890e-02 -1.494206637144088745e-01 2.666966617107391357e-01 -1.785958707332611084e-01 1.818777322769165039e-01 -2.675340883433818817e-02 -4.402269050478935242e-02 1.452098339796066284e-01 -1.101977303624153137e-01 2.720570862293243408e-01 2.099197953939437866e-01 4.481397569179534912e-02 1.045182272791862488e-01 4.723867774009704590e-02 2.552396655082702637e-01 -1.421691179275512695e-01 -2.256011366844177246e-01 -1.293853074312210083e-01 5.363914370536804199e-02 1.872905939817428589e-01 7.624740898609161377e-02 -2.464320510625839233e-01
1.013268977403640747e-01 1.524002104997634888e-01 -2.662789523601531982e-01 5.637043341994285583e-02 -2.871735952794551849e-02 4.773068428039550781e-02 -1.091921851038932800e-01 -1.631224453449249268e-01 1.286656558513641357e-01 -2.580919489264488220e-02 1.687169224023818970e-01 7.177111506462097168e-02 -1.136886924505233765e-01 -1.551404148340225220e-01 1.318429969251155853e-02 -2.968456037342548370e-02 -5.397333204746246338e-02 1.910817250609397888e-02 -3.808296471834182739e-02 1.974369734525680542e-01 3.048484921455383301e-01 1.103437505662441254e-02 2.971948683261871338e-02 6.137733813375234604e-03 3.103167712688446045e-01 -4.621445536613464355e-01 -1.711434572935104370e-01 1.810093224048614502e-01 2.587623894214630127e-01 -4.631166532635688782e-02 2.916703224182128906e-01 -3.132346570491790771e-01
1.413560360670089722e-01 3.002392351627349854e-01 -1.121609658002853394e-01 1.236870065331459045e-01 2.934467196464538574e-01 -4.379208385944366455e-01 4.974233731627464294e-02 -8.809949457645416260e-02 3.087947666645050049e-01 1.333256363868713379e-01 1.276657134294509888e-01 4.688884317874908447e-02 -1.763525791466236115e-02 -1.514572054147720337e-01 -1.150985062122344971e-01 -6.793412566184997559e-02 3.975826874375343323e-02 5.950120836496353149e-02 -8.901580423116683960e-02 1.613981276750564575e-01 2.700527012348175049e-01 -6.436599045991897583e-02 -2.262289226055145264e-01 -1.883507817983627319e-01 7.165238261222839355e-03 -7.994787395000457764e-02 1.591840386390686035e-01 2.110851556062698364e-01 3.649703040719032288e-02 -8.439078927040100098e-02 1.472186744213104248e-01 -3.030627071857452393e-01
2.805307507514953613e-02 8.620070666074752808e-02 -2.864294350147247314e-01 3.080422990024089813e-03 1.245068237185478210e-01 -2.863980531692504883e-01 1.257476806640625000e-01 -5.229874327778816223e-02 2.011053860187530518e-01 1.440295726060867310e-01 3.734143078327178955e-01 -5.256854742765426636e-02 -5.064453929662704468e-02 -1.694777980446815491e-02 1.203135475516319275e-01 1.381265670061111450e-01 -1.564088612794876099e-01 -4.703959566541016102e-04 -2.750253379344940186e-01 -1.437481120228767395e-02 1.871718466281890869e-01 -3.068502545356750488e-01 -4.271246194839477539e-01 -5.054577440023422241e-02 4.793345928192138672e-02 -2.010762095451354980e-01 3.422604873776435852e-02 2.337808161973953247e-02 2.431269884109497070e-01 -1.930455490946769714e-02 9.303063154220581055e-02 -1.636648476123809814e-01
1.610758304595947266e-01 6.132340803742408752e-02 4.353876784443855286e-02 1.509230434894561768e-01 2.725722193717956543e-01 -2.381463348865509033e-01 2.109901160001754761e-01 -1.509185582399368286e-01 -1.131963655352592468e-01 -3.334408104419708252e-01 9.071023017168045044e-02 1.971740126609802246e-01 3.296484947204589844e-01 -5.671704933047294617e-02 7.003616541624069214e-02 -2.798969484865665436e-02 1.944222152233123779e-01 1.903271228075027466e-01 -2.255245000123977661e-01 1.098997965455055237e-01 2.475593835115432739e-01 -3.844610974192619324e-02 1.086103916168212891e-01 1.003680974245071411e-01 -2.363838553428649902e-01 -3.090050071477890015e-02 -2.263426482677459717e-01 1.149424239993095398e-01 2.373765110969543457e-01 -1.554616987705230713e-01 1.497652232646942139e-01 1.132469475269317627e-01
-2.410965859889984131e-01 9.900230914354324341e-02 2.618314027786254883e-01 1.675876677036285400e-01 6.272726505994796753e-02 -2.021910697221755981e-01 -1.182235926389694214e-01 4.245122149586677551e-02 1.023609116673469543e-01 1.606664620339870453e-02 2.194691449403762817e-01 1.923389136791229248e-01 -1.219676807522773743e-01 -2.899549603462219238e-01 2.024671435356140137e-01 5.431796237826347351e-02 1.807991415262222290e-01 -7.292968034744262695e-02 -2.119494974613189697e-01 4.500809311866760254e-02 4.215840995311737061e-02 2.493348419666290283e-01 5.313023179769515991e-02 -8.044211566448211670e-02 1.172406598925590515e-01 -1.765972375869750977e-01 -2.360855042934417725e-01 -1.337406337261199951e-01 2.219181060791015625e-01 -3.319477438926696777e-01 8.599980920553207397e-02 -3.040764033794403076e-01
4.818497598171234131e-02 -7.434076815843582153e-02 -1.198833584785461426e-01 3.736677467823028564e-01 -2.466217875480651855e-01 -1.700623631477355957e-01 6.976069509983062744e-02 9.015390276908874512e-02 2.188013643026351929e-01 9.048008359968662262e-03 1.275507062673568726e-01 2.548258006572723389e-01 1.238551512360572815e-01 -4.261704087257385254e-01 1.385439932346343994e-01 1.341939121484756470e-01 1.019991263747215271e-01 2.105513401329517365e-02 -3.090228438377380371e-01 1.075059622526168823e-01 2.266111038625240326e-02 3.013455569744110107e-01 5.874012410640716553e-02 1.392227262258529663e-01 2.022680640220642090e-02 -1.161058433353900909e-02 -2.456153184175491333e-01 1.105369180440902710e-01 7.915805280208587646e-02 8.974254876375198364e-02 2.162725329399108887e-01 7.648950815200805664e-02
1.426127552986145020e-01 -2.545459009706974030e-02 2.085719630122184753e-02 3.144359588623046875e-01 -7.612050324678421021e-02 2.955822739750146866e-03 4.351112246513366699e-02 8.029536157846450806e-02 -1.012149229645729065e-01 7.187645137310028076e-02 5.391186475753784180e-02 -3.116863965988159180e-01 1.287054717540740967e-01 -7.725874334573745728e-02 2.753667235374450684e-01 -8.129230141639709473e-02 2.028274387121200562e-01 2.614777088165283203e-01 -3.787000477313995361e-01 -6.020925566554069519e-02 3.999936878681182861e-01 -1.644032262265682220e-02 -6.015480682253837585e-02 -9.226585179567337036e-02 -9.240969270467758179e-02 -1.287885308265686035e-01 -2.088607698678970337e-01 6.745170056819915771e-02 3.225578367710113525e-01 -3.500415757298469543e-02 8.387187868356704712e-02 -1.748798191547393799e-01
1.182914003729820251e-01 2.165616005659103394e-01 -3.937970697879791260e-01 2.612152695655822754e-02 6.656599789857864380e-02 -1.284934282302856445e-01 1.077236905694007874e-01 2.029433846473693848e-02 1.463470458984375000e-01 -1.212664097547531128e-01 2.489117830991744995e-01 -1.924985796213150024e-01 1.966398656368255615e-01 -2.641774713993072510e-01 1.654462963342666626e-01 5.521107837557792664e-02 8.296941965818405151e-02 2.324806898832321167e-02 -2.697642743587493896e-01 6.373930722475051880e-02 3.710799515247344971e-01 1.913439780473709106e-01 -3.952606115490198135e-03 7.872758060693740845e-02 7.220518589019775391e-02 -1.444159299135208130e-01 -1.879848241806030273e-01 -2.612463235855102539e-01 2.085947543382644653e-01 2.217074669897556305e-02 1.021508201956748962e-01 1.658203601837158203e-01
1.244475841522216797e-01 9.699057787656784058e-02 2.540685702115297318e-03 1.575648337602615356e-01 -2.478066831827163696e-01 -1.579674631357192993e-01 -2.683793194591999054e-02 1.281160265207290649e-01 5.225750431418418884e-02 2.627978026866912842e-01 2.483433336019515991e-01 3.641420602798461914e-02 6.697865203022956848e-03 2.553812600672245026e-02 1.973615437746047974e-01 3.167942762374877930e-01 7.158165425062179565e-02 2.194827347993850708e-01 -4.302292466163635254e-01 9.814482927322387695e-02 4.463772103190422058e-02 -4.100688174366950989e-02 -9.154483675956726074e-02 8.237317949533462524e-02 -2.835417985916137695e-01 -7.316815853118896484e-02 -2.889103442430496216e-02 -1.992517709732055664e-01 8.319339156150817871e-02 -1.220369264483451843e-01 3.959850370883941650e-01 1.433436013758182526e-02
-1.279753446578979492e-01 3.655691146850585938e-01 2.198808081448078156e-02 -1.930955350399017334e-01 -7.598140835762023926e-02 -1.086163371801376343e-01 2.858438789844512939e-01 -1.772104799747467041e-01 7.215106487274169922e-02 -7.622839184477925301e-04 -1.712742820382118225e-02 -1.522576212882995605e-01 1.321340799331665039e-01 -1.286933571100234985e-01 -9.448564052581787109e-02 -1.337230671197175980e-02 2.285210639238357544e-01 2.271109819412231445e-01 -4.204208254814147949e-01 1.110699474811553955e-01 3.878898024559020996e-01 1.607032567262649536e-01 8.493711799383163452e-02 8.901576511561870575e-03 -5.617396160960197449e-02 -2.698315382003784180e-01 -9.600687026977539062e-02 -1.439277641475200653e-02 1.403846293687820435e-01 -7.749676704406738281e-02 1.013773977756500244e-01 -1.089601963758468628e-01
-1.220118775963783264e-01 9.828767925500869751e-02 -1.157742813229560852e-01 2.549314796924591064e-01 -6.440819799900054932e-02 -1.758221536874771118e-01 -5.212109163403511047e-02 -1.019737944006919861e-01 1.598452180624008179e-01 -5.006129667162895203e-02 3.153802156448364258e-01 -1.669716276228427887e-02 3.920309990644454956e-02 -1.470991075038909912e-01 1.671052277088165283e-01 -1.664748042821884155e-01 3.557257652282714844e-01 -1.382983382791280746e-02 -5.998288467526435852e-02 1.770463883876800537e-01 1.066058799624443054e-01 -7.301655411720275879e-02 -2.385282218456268311e-01 -1.587247401475906372e-01 -1.155809983611106873e-01 -4.500449299812316895e-01 -6.232107803225517273e-02 5.928060039877891541e-03 1.066825240850448608e-01 1.952982991933822632e-01 3.337847292423248291e-01 -3.247078508138656616e-02
2.572871446609497070e-01 1.030495464801788330e-01 -1.370554566383361816e-01 2.388100624084472656e-01 -1.332083158195018768e-02 -2.536162734031677246e-01 2.213845402002334595e-01 -1.045189946889877319e-01 -1.010049879550933838e-02 -1.236337516456842422e-02 2.357025146484375000e-01 -1.756299585103988647e-01 1.560143381357192993e-01 -3.828587755560874939e-02 2.513593249022960663e-02 -4.663614556193351746e-02 1.657398343086242676e-01 2.707025706768035889e-01 -7.620480656623840332e-02 3.462313711643218994e-01 1.487339735031127930e-01 1.927222013473510742e-01 2.312504500150680542e-01 4.864441230893135071e-02 2.131118774414062500e-01 -3.247754648327827454e-02 -2.530359625816345215e-01 -1.544797122478485107e-01 2.417730093002319336e-01 1.552009731531143188e-01 1.381351798772811890e-01 -1.736115366220474243e-01
1.250077933073043823e-01 7.169422507286071777e-02 2.590120397508144379e-02 1.566117852926254272e-01 2.089274860918521881e-02 -4.682879745960235596e-01 7.457841187715530396e-02 2.292083948850631714e-02 -4.736566543579101562e-02 -7.657082285732030869e-03 8.833657950162887573e-02 1.332926601171493530e-01 2.750565111637115479e-01 -2.650913000106811523e-01 1.688276529312133789e-01 4.528026655316352844e-02 2.733316421508789062e-01 1.771200634539127350e-02 -5.566081032156944275e-02 7.493799924850463867e-02 8.716437965631484985e-02 3.609552979469299316e-01 1.120745092630386353e-01 1.753797382116317749e-01 -8.407831937074661255e-02 -1.643639504909515381e-01 -1.171862557530403137e-01 -3.986003249883651733e-02 2.993201017379760742e-01 -3.585937619209289551e-02 3.278094828128814697e-01 1.057163849472999573e-01
3.313359022140502930e-01 1.529826074838638306e-01 1.383957415819168091e-01 2.686898037791252136e-02 -8.308915793895721436e-02 -5.216113924980163574e-01 3.084843419492244720e-02 -1.775317639112472534e-01 7.429619878530502319e-02 -2.453648447990417480e-01 1.590732857584953308e-02 -1.285341829061508179e-01 6.779897958040237427e-02 -1.931623816490173340e-01 6.139643862843513489e-02 1.977975107729434967e-02 3.305272161960601807e-01 1.915871202945709229e-01 -1.193846389651298523e-01 3.364709913730621338e-01 -1.587244868278503418e-01 1.577862203121185303e-01 6.405007094144821167e-02 5.136229097843170166e-02 3.301751241087913513e-02 -4.835776612162590027e-02 -6.381715834140777588e-02 2.643792890012264252e-03 2.201997488737106323e-01 -5.464421212673187256e-02 6.698442995548248291e-02 -1.148915737867355347e-01
-1.843577921390533447e-01 1.255924552679061890e-01 -4.029777273535728455e-02 3.050076663494110107e-01 5.133963376283645630e-02 -3.083370923995971680e-01 2.384881973266601562e-01 -1.081973388791084290e-01 3.513665124773979187e-02 4.577561095356941223e-02 3.549109399318695068e-01 -6.151917204260826111e-02 -1.170827914029359818e-02 -2.388122258707880974e-03 9.904900938272476196e-02 -2.422367632389068604e-01 -2.013531029224395752e-01 1.515899784862995148e-02 -1.819245517253875732e-01 -7.660830765962600708e-02 2.858747541904449463e-01 -9.357365220785140991e-02 -4.922294616699218750e-02 1.313332170248031616e-01 3.377458825707435608e-02 -3.566598296165466309e-01 -4.725487437099218369e-03 1.297225654125213623e-01 3.710689246654510498e-01 8.525786548852920532e-02 6.694173812866210938e-02 5.528481677174568176e-02
-7.827081531286239624e-02 6.471424549818038940e-02 -4.016958549618721008e-02 1.066115871071815491e-01 -6.338703632354736328e-02 -3.432922065258026123e-01 1.578319258987903595e-02 -1.810382902622222900e-01 1.514480412006378174e-01 -1.770563125610351562e-01 3.485653698444366455e-01 -2.367050349712371826e-01 -1.166564449667930603e-01 -5.639707669615745544e-03 -6.422131508588790894e-02 -9.598182141780853271e-02 4.677765443921089172e-02 3.270745649933815002e-02 3.058878239244222641e-03 3.510797396302223206e-02 2.437237650156021118e-01 -2.422958165407180786e-01 -1.708312928676605225e-01 3.290862441062927246e-01 -8.923176676034927368e-02 -4.570317566394805908e-01 -2.039488106966018677e-01 9.279535710811614990e-02 1.664921045303344727e-01 4.200522229075431824e-02 -4.565395042300224304e-02 -6.573156267404556274e-02
1.056190133094787598e-01 -1.977943629026412964e-02 -2.835916122421622276e-03 -3.042711503803730011e-02 -7.053642533719539642e-03 -2.473462373018264771e-01 -1.723628640174865723e-01 -2.264767587184906006e-01 2.679178416728973389e-01 -7.130251079797744751e-02 3.150838613510131836e-01 2.076056152582168579e-01 -3.902134299278259277e-02 -3.031335771083831787e-01 -7.526800781488418579e-02 1.446901708841323853e-01 -1.704128086566925049e-01 -2.473979257047176361e-03 -2.939979732036590576e-01 4.260481297969818115e-01 2.172600626945495605e-01 1.231025345623493195e-02 -1.646741330623626709e-01 7.881082594394683838e-03 1.403827965259552002e-01 -2.114841528236865997e-02 5.001192167401313782e-02 7.815697044134140015e-02 1.885866522789001465e-01 8.394623547792434692e-02 1.699779927730560303e-01 -1.850237250328063965e-01
1.581272184848785400e-01 -7.285434752702713013e-02 -1.686818748712539673e-01 3.205856382846832275e-01 -4.735874757170677185e-02 -2.444539815187454224e-01 1.368956863880157471e-01 -2.603977546095848083e-02 1.800519526004791260e-01 3.192558139562606812e-02 1.861701160669326782e-01 5.902876332402229309e-02 4.138934016227722168e-01 -1.275996118783950806e-01 -1.252713054418563843e-01 -1.852358579635620117e-01 1.656641960144042969e-01 1.578463017940521240e-01 -1.247251555323600769e-01 3.556116819381713867e-01 2.160079926252365112e-01 2.097064405679702759e-01 1.042943149805068970e-01 6.397782266139984131e-02 2.077050209045410156e-01 -9.101945906877517700e-02 -1.417281329631805420e-01 -5.314323678612709045e-02 9.662675112485885620e-02 1.654731482267379761e-01 1.770914345979690552e-01 7.392237335443496704e-02
-1.045285835862159729e-01 1.532504558563232422e-01 2.129014432430267334e-01 1.473775207996368408e-01 -4.042613506317138672e-02 -5.864126607775688171e-02 2.292122393846511841e-01 6.489282846450805664e-02 7.812335342168807983e-02 6.445612013339996338e-02 -6.492652744054794312e-02 7.820183038711547852e-02 2.301611937582492828e-02 -1.049529835581779480e-01 9.580544382333755493e-02 2.098173946142196655e-01 3.634271025657653809e-01 2.276492863893508911e-02 -2.370622307062149048e-01 5.627933889627456665e-02 -2.952729538083076477e-02 2.761341333389282227e-01 9.973485954105854034e-03 3.957379236817359924e-02 3.857479616999626160e-02 -7.662123441696166992e-02 -7.457004487514495850e-02 -7.507751882076263428e-02 4.812054634094238281e-01 -2.993033826351165771e-01 3.633289039134979248e-01 -9.448146820068359375e-02
2.577127888798713684e-02 -5.540342256426811218e-02 -1.016343459486961365e-01 2.279045283794403076e-01 -2.900677323341369629e-01 -2.923083901405334473e-01 1.907237432897090912e-02 1.239943206310272217e-01 2.234036773443222046e-01 -1.369772255420684814e-01 8.115156739950180054e-02 9.077540598809719086e-03 9.765777736902236938e-02 -1.726061403751373291e-01 1.320350170135498047e-01 8.387449383735656738e-02 2.137541323900222778e-01 2.805220484733581543e-01 -3.153600692749023438e-01 -4.939989373087882996e-02 1.265900135040283203e-01 3.285633027553558350e-01 1.774579286575317383e-01 8.912325650453567505e-02 -1.713588535785675049e-01 -1.994472146034240723e-01 -1.203220486640930176e-01 1.274125277996063232e-01 2.398538440465927124e-01 -1.288768500089645386e-01 2.425180375576019287e-02 2.127576172351837158e-01
-1.079840585589408875e-01 3.868391513824462891e-01 -8.758384734392166138e-02 1.294500678777694702e-01 -4.188568517565727234e-02 -4.431011676788330078e-01 4.901031404733657837e-02 -1.347367763519287109e-01 7.120337337255477905e-02 3.727178275585174561e-02 -1.002043858170509338e-01 -9.103111177682876587e-02 1.027000173926353455e-01 -2.370166182518005371e-01 -9.308393299579620361e-02 2.011490464210510254e-01 8.233001083135604858e-02 2.867593765258789062e-01 -3.209569752216339111e-01 1.183645874261856079e-01 1.064620018005371094e-01 1.617144793272018433e-01 -1.210829243063926697e-01 2.682703360915184021e-02 -1.972204595804214478e-01 -1.895997375249862671e-01 -1.423993334174156189e-02 -2.679338157176971436e-01 -5.980971083045005798e-02 -6.227483972907066345e-02 1.899781525135040283e-01 -7.549548894166946411e-02
-6.304695457220077515e-02 -7.370026409626007080e-02 -1.429973542690277100e-01 1.634567230939865112e-01 -1.662058234214782715e-01 -3.088325560092926025e-01 -7.444074749946594238e-02 -1.108397021889686584e-01 1.776536107063293457e-01 -5.597529932856559753e-02 4.791158735752105713e-01 -5.740944668650627136e-02 -1.244337391108274460e-02 1.550306798890233040e-03 4.609384015202522278e-02 -4.547455534338951111e-02 2.145584523677825928e-01 -1.605956405401229858e-01 1.156606376171112061e-01 -7.469171285629272461e-02 -3.624105826020240784e-02 6.169373914599418640e-02 -1.385750323534011841e-01 2.791209816932678223e-01 -7.063269615173339844e-02 -4.010646343231201172e-01 -1.713020503520965576e-01 1.378682851791381836e-01 2.413842529058456421e-01 4.109925776720046997e-02 2.108468264341354370e-01 -1.381561756134033203e-01
-2.729635685682296753e-02 3.194580972194671631e-01 -1.000591292977333069e-01 -3.699774970300495625e-04 6.178340688347816467e-02 -5.106555223464965820e-01 -6.085675209760665894e-02 4.634014517068862915e-02 3.840732946991920471e-02 -6.440035067498683929e-03 2.796360291540622711e-02 1.096828058362007141e-01 9.507099539041519165e-02 -3.961456194519996643e-02 2.148343436419963837e-02 -4.828875418752431870e-03 -1.030075177550315857e-02 2.959806025028228760e-01 -2.963959574699401855e-01 1.599254161119461060e-01 1.980821192264556885e-01 1.801457107067108154e-01 -7.956119254231452942e-03 8.939090371131896973e-02 -3.015105724334716797e-01 -7.130505889654159546e-02 -2.138966470956802368e-01 -6.034126877784729004e-02 -2.003481239080429077e-01 -9.817094355821609497e-02 3.317461609840393066e-01 -7.233342528343200684e-02
2.602088451385498047e-01 1.139536350965499878e-01 -2.797009944915771484e-01 1.343533098697662354e-01 9.741627611219882965e-03 -4.730502665042877197e-01 -4.319777339696884155e-02 -6.885315477848052979e-02 2.810703814029693604e-01 3.698827698826789856e-02 -1.744709908962249756e-01 -2.430969104170799255e-02 -2.325980961322784424e-01 -4.957269504666328430e-02 4.198921471834182739e-02 1.341444849967956543e-01 2.027950733900070190e-01 1.875237226486206055e-01 -1.361788362264633179e-01 -1.834383159875869751e-01 2.132109552621841431e-01 3.912064060568809509e-02 5.263958126306533813e-02 -8.515039458870887756e-03 8.736070990562438965e-02 -1.134270504117012024e-01 1.212459523230791092e-02 1.507605165243148804e-01 -4.301810637116432190e-02 -1.746404916048049927e-01 2.843859195709228516e-01 -2.644060850143432617e-01
-1.553305685520172119e-01 1.054297834634780884e-01 -5.244493111968040466e-02 3.233070075511932373e-01 7.700968533754348755e-02 -1.604534983634948730e-01 5.725456029176712036e-02 3.104218840599060059e-01 5.510698631405830383e-02 4.716885834932327271e-02 7.890628278255462646e-02 -3.390398621559143066e-02 5.147454142570495605e-02 -2.072059363126754761e-01 1.783370226621627808e-02 -6.109861284494400024e-02 1.112927272915840149e-01 1.607306599617004395e-01 -3.930810987949371338e-01 -2.787213586270809174e-02 1.191821172833442688e-01 -1.893308758735656738e-01 -8.894911408424377441e-02 9.259579330682754517e-02 -8.596128225326538086e-02 -2.197783440351486206e-01 2.586537227034568787e-02 3.629505932331085205e-01 -8.262856304645538330e-02 9.795803576707839966e-02 3.207819461822509766e-01 -3.105259239673614502e-01
9.637385606765747070e-02 3.063314780592918396e-02 -9.556902199983596802e-02 1.676026880741119385e-01 4.773866385221481323e-02 -3.480659425258636475e-01 1.336298435926437378e-01 -1.982838846743106842e-02 4.591010510921478271e-02 -1.374837905168533325e-01 1.876251846551895142e-01 2.241534441709518433e-01 3.741020858287811279e-01 -2.081430554389953613e-01 1.930131204426288605e-02 1.784225851297378540e-01 1.720468848943710327e-01 2.238887399435043335e-01 7.467338442802429199e-02 1.189483851194381714e-01 6.381145119667053223e-02 3.812110722064971924e-01 2.017920091748237610e-02 -3.672186750918626785e-03 -5.892505496740341187e-02 -1.596579253673553467e-01 -1.647267490625381470e-01 6.653134524822235107e-02 3.254812061786651611e-01 6.528555601835250854e-02 2.375291883945465088e-01 1.118917912244796753e-01
1.118237897753715515e-01 5.482698604464530945e-02 -4.976672679185867310e-02 1.681648045778274536e-01 -1.280593425035476685e-01 -3.103558123111724854e-01 -2.477358430624008179e-01 1.968059986829757690e-01 1.644673943519592285e-01 2.215045392513275146e-01 1.941289007663726807e-01 -2.162325382232666016e-02 -1.242252066731452942e-01 5.802306532859802246e-02 -1.157645136117935181e-02 1.302802413702011108e-01 4.448850452899932861e-01 1.287269145250320435e-01 -1.254362314939498901e-01 1.649133861064910889e-01 2.015109807252883911e-01 7.293225824832916260e-02 -2.945868372917175293e-01 -6.374498456716537476e-02 3.156622648239135742e-01 2.896168082952499390e-02 1.194888725876808167e-01 1.286105252802371979e-02 2.388946861028671265e-01 5.465286225080490112e-02 1.305451542139053345e-01 6.720281392335891724e-02
8.080804347991943359e-02 -1.321861054748296738e-02 -1.762611046433448792e-02 2.398557960987091064e-01 4.759626686573028564e-01 -2.903453819453716278e-02 6.884923204779624939e-03 5.432930588722229004e-02 -1.853827834129333496e-01 1.226944997906684875e-01 2.405880391597747803e-01 -1.194987352937459946e-02 1.152566820383071899e-01 -1.964120864868164062e-01 -1.766316145658493042e-01 8.785260468721389771e-02 2.540907859802246094e-01 1.897691339254379272e-01 -7.092594355344772339e-02 5.300356447696685791e-02 6.431883573532104492e-02 2.950966171920299530e-02 -4.151555895805358887e-01 6.505239009857177734e-02 -1.599960029125213623e-01 -1.322320997714996338e-01 -2.693646252155303955e-01 8.035118132829666138e-02 2.531448900699615479e-01 1.262395530939102173e-01 6.314024329185485840e-02 -1.036119684576988220e-01
-1.135064959526062012e-01 1.950072348117828369e-01 2.894027829170227051e-01 1.776485592126846313e-01 8.767400681972503662e-02 -2.754867374897003174e-01 -3.201708942651748657e-02 1.693870425224304199e-01 1.271336227655410767e-01 -1.416148394346237183e-01 1.383623480796813965e-01 -1.005301699042320251e-01 -2.342515438795089722e-02 -1.257717162370681763e-01 -9.375772625207901001e-02 -3.558167023584246635e-03 7.525248080492019653e-02 6.899053603410720825e-02 -2.899782657623291016e-01 -1.948491483926773071e-01 2.836051583290100098e-01 -1.575438119471073151e-02 -2.407593578100204468e-01 -2.304324507713317871e-02 1.417565792798995972e-01 -1.887332946062088013e-01 -2.771897315979003906e-01 3.195184469223022461e-01 -4.547901451587677002e-02 1.282830536365509033e-01 3.018845021724700928e-01 -1.178435534238815308e-01
-2.748642861843109131e-02 9.541697055101394653e-02 -6.093221902847290039e-02 5.657676979899406433e-02 2.281741201877593994e-01 -2.128920555114746094e-01 4.975662380456924438e-02 1.680368557572364807e-02 1.364040821790695190e-01 -9.092529863119125366e-02 6.744278222322463989e-02 9.597856551408767700e-02 -8.045985549688339233e-02 -1.719751209020614624e-01 8.423408120870590210e-02 1.225847080349922180e-01 2.196908891201019287e-01 2.205759286880493164e-01 -3.508895933628082275e-01 4.190564528107643127e-02 2.070057839155197144e-01 1.071276813745498657e-01 2.059528529644012451e-01 1.395854353904724121e-01 9.561467915773391724e-02 1.138237789273262024e-01 -9.029077738523483276e-02 -1.376670300960540771e-01 6.085153222084045410e-01 1.583897173404693604e-01 3.879236802458763123e-02 1.284123398363590240e-02
1.475643813610076904e-01 2.108380496501922607e-01 -2.908106744289398193e-01 3.812316954135894775e-01 -6.348400563001632690e-02 -1.799500137567520142e-01 -2.735109999775886536e-02 4.237690940499305725e-02 -2.222954854369163513e-02 -2.877670712769031525e-02 5.318744480609893799e-02 3.010302223265171051e-02 1.057338789105415344e-01 -2.225792780518531799e-02 1.103694513440132141e-01 8.570645004510879517e-02 2.108597308397293091e-01 1.929260641336441040e-01 -3.829956799745559692e-02 2.224933654069900513e-01 4.112495779991149902e-01 -1.046304684132337570e-02 9.471372514963150024e-02 9.009817987680435181e-02 -1.739289909601211548e-01 -1.674558669328689575e-01 -3.342139422893524170e-01 -2.982673645019531250e-01 1.018398627638816833e-01 -3.542079776525497437e-02 1.949465721845626831e-01 3.296031430363655090e-02
-6.541300565004348755e-03 1.731455326080322266e-02 -3.780051320791244507e-02 2.029789984226226807e-01 7.127311825752258301e-02 -2.952991724014282227e-01 -3.243097662925720215e-01 -3.424959480762481689e-01 1.308124512434005737e-01 1.969077438116073608e-01 2.100177407264709473e-01 1.866819113492965698e-01 1.105248034000396729e-01 -2.112944573163986206e-01 -1.817897260189056396e-01 1.153105348348617554e-01 1.989442408084869385e-01 -1.900523453950881958e-01 -1.709598600864410400e-01 9.117229282855987549e-02 1.923944503068923950e-01 -2.688412368297576904e-01 2.111221197992563248e-03 3.144872561097145081e-02 -9.671243280172348022e-02 -2.740475237369537354e-01 -8.999611437320709229e-02 4.067883267998695374e-02 -1.562656462192535400e-01 1.953255012631416321e-02 2.483485639095306396e-01 -3.001055913046002388e-03
1.892189979553222656e-01 4.437270760536193848e-02 -1.045907139778137207e-01 3.935356140136718750e-01 -2.516651749610900879e-01 -1.526350826025009155e-01 -4.520757123827934265e-02 -2.616287022829055786e-02 4.881365597248077393e-02 -1.019965708255767822e-01 2.081173360347747803e-01 -1.507830470800399780e-01 1.155275776982307434e-01 -2.584366798400878906e-01 4.382479190826416016e-02 1.383282691240310669e-01 2.278427779674530029e-01 2.166956216096878052e-01 -2.726317644119262695e-01 5.702700838446617126e-02 -4.109770432114601135e-02 2.584079205989837646e-01 1.462235003709793091e-01 1.617047041654586792e-01 1.179251074790954590e-02 -1.907378137111663818e-01 -2.124644666910171509e-01 2.090073823928833008e-01 2.467927336692810059e-01 -1.446554362773895264e-01 3.651063516736030579e-02 1.614867001771926880e-01
-6.663509458303451538e-02 -6.254813075065612793e-02 -9.689388424158096313e-02 -3.932771086692810059e-02 1.894587129354476929e-01 -1.645323634147644043e-01 -5.935264378786087036e-02 -5.438723042607307434e-02 1.664965599775314331e-01 -1.343128532171249390e-01 1.048972234129905701e-01 -3.998772427439689636e-02 2.734740376472473145e-01 -7.328832149505615234e-02 1.279680281877517700e-01 2.919957041740417480e-01 4.058575630187988281e-02 9.207843244075775146e-02 -2.801339030265808105e-01 1.024317443370819092e-01 2.746887505054473877e-01 -9.577018767595291138e-02 -2.741490602493286133e-01 -1.917589642107486725e-02 -2.611201256513595581e-02 2.484711818397045135e-02 -8.700183033943176270e-02 -4.274167716503143311e-01 3.614766001701354980e-01 6.717637926340103149e-02 -8.942075818777084351e-02 -2.777308821678161621e-01
-1.413123756647109985e-01 5.735916644334793091e-02 -8.774653077125549316e-02 3.692924603819847107e-02 4.165107905864715576e-01 -4.110877811908721924e-01 -1.530535817146301270e-01 1.631632000207901001e-01 1.375910639762878418e-01 -2.181336730718612671e-01 -3.257618844509124756e-02 1.176032721996307373e-01 1.998628079891204834e-01 -1.407722234725952148e-01 2.265121974050998688e-02 1.734503954648971558e-01 5.950974300503730774e-02 -9.147826582193374634e-02 -1.203604042530059814e-01 4.827402159571647644e-02 2.504905462265014648e-01 -2.015216946601867676e-01 -1.361462473869323730e-01 1.936041116714477539e-01 3.139660507440567017e-02 1.106735244393348694e-01 -4.646515473723411560e-02 3.124384284019470215e-01 1.554455757141113281e-01 -7.311298698186874390e-02 2.696411907672882080e-01 7.889527827501296997e-03
-5.839263089001178741e-03 3.289908766746520996e-01 -1.178499087691307068e-01 1.374106761068105698e-02 -1.736364141106605530e-02 -2.317408472299575806e-01 2.442499622702598572e-02 2.036795169115066528e-01 1.020593196153640747e-01 1.661621928215026855e-01 1.870235204696655273e-01 -2.021091803908348083e-02 -2.511955425143241882e-02 -9.443982690572738647e-02 2.767929434776306152e-02 2.890347540378570557e-01 2.224342972040176392e-01 2.300923317670822144e-01 -2.479747086763381958e-01 3.152644932270050049e-01 -7.064473628997802734e-02 1.896372623741626740e-02 4.371918272227048874e-03 2.021431475877761841e-01 -1.902734935283660889e-01 -2.758374996483325958e-02 -2.856034934520721436e-01 -1.155120357871055603e-01 -1.454874128103256226e-01 -1.195828169584274292e-01 3.693427145481109619e-01 -3.169933333992958069e-02
6.591372936964035034e-02 -9.740879386663436890e-02 -1.830921173095703125e-01 6.863893568515777588e-02 6.762919016182422638e-03 -7.335878163576126099e-02 4.604117199778556824e-02 -4.650499671697616577e-02 1.344560179859399796e-02 -8.599081635475158691e-02 -9.409222006797790527e-02 -1.261567324399948120e-02 8.983917534351348877e-02 -6.988551467657089233e-02 -4.673600569367408752e-02 7.326147705316543579e-02 2.338030785322189331e-01 1.445433050394058228e-01 -3.786347508430480957e-01 5.739380419254302979e-02 7.952933013439178467e-02 4.505541324615478516e-01 1.660376973450183868e-02 9.393546730279922485e-03 -1.162589644081890583e-03 -1.998704969882965088e-01 -1.048232838511466980e-01 -1.123335063457489014e-01 4.329922199249267578e-01 1.840988993644714355e-01 4.246255159378051758e-01 6.315149366855621338e-02
1.663859337568283081e-01 3.284589648246765137e-01 -1.545743793249130249e-01 3.579621016979217529e-02 -2.707644365727901459e-02 -2.326908521354198456e-02 -9.255298972129821777e-02 1.116069257259368896e-01 3.032309114933013916e-01 6.559507548809051514e-02 1.866007298231124878e-01 -3.520278930664062500e-01 3.129296302795410156e-01 -1.620350927114486694e-01 -3.692679107189178467e-02 1.046533286571502686e-01 5.014578998088836670e-02 7.471657358109951019e-03 -2.318538725376129150e-01 1.321291923522949219e-01 1.474733799695968628e-01 2.464906424283981323e-01 -1.011346206068992615e-01 -1.519951620139181614e-04 3.733201185241341591e-03 1.400136388838291168e-02 -2.885167896747589111e-01 -1.142584607005119324e-01 2.915803492069244385e-01 -1.043466553092002869e-01 2.129351943731307983e-01 1.455779671669006348e-01
-1.356565505266189575e-01 -5.152496322989463806e-02 1.019157469272613525e-01 2.162344194948673248e-02 -3.067480772733688354e-02 -2.712525129318237305e-01 6.441829353570938110e-02 3.508746251463890076e-02 7.657226920127868652e-02 7.956261932849884033e-02 1.406718045473098755e-02 -1.164714321494102478e-01 -1.292467862367630005e-01 -1.284911185503005981e-01 2.783002853393554688e-01 1.773010045289993286e-01 7.102750986814498901e-02 3.798861503601074219e-01 -3.633509278297424316e-01 2.447275370359420776e-01 1.123378351330757141e-01 -1.060793548822402954e-01 1.242875531315803528e-01 1.022845655679702759e-01 -3.425053358078002930e-01 -6.840738654136657715e-02 5.353966727852821350e-02 1.023707315325737000e-01 1.030177399516105652e-01 1.264041215181350708e-01 3.979168236255645752e-01 -9.386053681373596191e-02
-3.346904739737510681e-02 -1.280187517404556274e-01 -4.559292457997798920e-03 -5.303006246685981750e-02 3.414599299430847168e-01 -2.749969959259033203e-01 6.424660980701446533e-02 -1.544447839260101318e-01 2.460417002439498901e-01 1.518324762582778931e-01 5.067651271820068359e-01 3.757311403751373291e-02 7.367713004350662231e-02 -1.709787547588348389e-01 3.698473796248435974e-03 5.148599296808242798e-02 5.125558376312255859e-02 -1.201636251062154770e-02 -6.342513859272003174e-02 1.160628870129585266e-01 3.589323759078979492e-01 -2.358891516923904419e-01 -1.469053179025650024e-01 -3.976815938949584961e-02 5.373835563659667969e-03 -1.247649267315864563e-01 -2.246720492839813232e-01 7.286404818296432495e-02 -1.636397838592529297e-01 -1.342077106237411499e-01 1.289135068655014038e-01 -1.400938481092453003e-01
-6.640395522117614746e-02 7.161507755517959595e-02 -4.115155339241027832e-01 3.245183527469635010e-01 -8.937681466341018677e-02 3.042713180184364319e-02 -6.981491297483444214e-02 1.286404579877853394e-01 -5.280723795294761658e-03 9.777474403381347656e-02 2.525991946458816528e-02 1.853019297122955322e-01 1.844924837350845337e-01 -1.828636601567268372e-02 9.391473978757858276e-02 2.380187064409255981e-02 2.481450885534286499e-01 5.720389308407902718e-04 -2.791934311389923096e-01 1.424946635961532593e-02 2.811480164527893066e-01 -3.602449595928192139e-01 -1.393376290798187256e-01 1.231751367449760437e-01 7.173167914152145386e-02 -1.039156913757324219e-01 9.463885799050331116e-03 3.464193781837821007e-03 1.306604593992233276e-01 -3.460042923688888550e-02 3.826669156551361084e-01 -1.823796778917312622e-01
9.072498232126235962e-02 6.706003099679946899e-02 -2.080532535910606384e-02 1.811496019363403320e-01 -5.353051796555519104e-02 -3.909584581851959229e-01 -7.585952430963516235e-02 9.969151765108108521e-02 2.351718582212924957e-02 -6.456752121448516846e-02 1.301999092102050781e-01 -1.116861924529075623e-01 2.641584575176239014e-01 -3.276638388633728027e-01 2.227297723293304443e-01 1.505041122436523438e-01 3.335592448711395264e-01 7.073407620191574097e-02 -2.319097667932510376e-01 -7.169745117425918579e-02 1.345795113593339920e-02 1.753369569778442383e-01 1.121561229228973389e-01 1.276262551546096802e-01 -1.458522975444793701e-01 -3.752788901329040527e-01 -1.047220379114151001e-01 -2.098262310028076172e-02 1.523882001638412476e-01 -2.299599796533584595e-01 -7.377813756465911865e-02 9.500256180763244629e-02
1.965862810611724854e-01 3.048406839370727539e-01 -2.259075082838535309e-02 -6.586541235446929932e-02 5.758870393037796021e-02 -2.207855880260467529e-01 -3.734071552753448486e-02 -2.536770105361938477e-01 1.537903398275375366e-01 -7.878925651311874390e-02 3.323335647583007812e-01 6.164326518774032593e-02 -9.189967811107635498e-02 -1.310998201370239258e-01 1.212763935327529907e-01 1.001508459448814392e-01 -1.403997093439102173e-01 1.049084812402725220e-01 -3.534362614154815674e-01 4.026010930538177490e-01 2.025236934423446655e-01 8.741802722215652466e-02 -1.149532571434974670e-01 -1.599401980638504028e-01 9.159295260906219482e-02 -5.426729843020439148e-02 -6.328400224447250366e-02 9.288755059242248535e-02 6.559409946203231812e-02 -7.965217530727386475e-02 1.785341799259185791e-01 -2.821853458881378174e-01
-1.520287841558456421e-01 -1.730580627918243408e-02 -5.869699269533157349e-02 2.023910433053970337e-01 3.727808967232704163e-02 -2.267273664474487305e-01 2.330210618674755096e-02 -1.634969376027584076e-02 3.036829829216003418e-01 -1.623938232660293579e-02 4.560662806034088135e-01 3.260582452639937401e-03 -1.689459085464477539e-01 -3.205315768718719482e-01 2.417933493852615356e-01 1.685280501842498779e-01 6.681620329618453979e-02 1.697493344545364380e-01 -1.007639691233634949e-01 8.814969658851623535e-02 2.291837036609649658e-01 -1.949794143438339233e-01 -1.976881027221679688e-01 1.564768105745315552e-01 9.957357496023178101e-02 -2.865667939186096191e-01 8.159521967172622681e-02 -3.626054152846336365e-02 2.488382533192634583e-02 -5.188922211527824402e-02 5.327694118022918701e-02 -2.201434373855590820e-01
-2.494459748268127441e-01 -6.292031705379486084e-02 -1.519132107496261597e-01 4.647877514362335205e-01 2.125312108546495438e-03 -5.295483395457267761e-02 -1.588529944419860840e-01 4.159451648592948914e-02 2.032687664031982422e-01 -8.941278606653213501e-02 1.362945437431335449e-01 -2.127983421087265015e-02 -1.608482189476490021e-02 -1.313412636518478394e-01 4.371177777647972107e-02 -3.122008405625820160e-02 1.622970551252365112e-01 -2.941256761550903320e-02 -1.692649722099304199e-01 1.487734466791152954e-01 1.639775633811950684e-01 -3.555402159690856934e-02 -1.989925354719161987e-01 -2.847988605499267578e-01 -2.290129810571670532e-01 -2.835992276668548584e-01 -1.582688838243484497e-01 -2.179473638534545898e-02 1.837267428636550903e-01 1.620104312896728516e-01 3.617955744266510010e-01 7.326226215809583664e-03
6.363136321306228638e-02 5.216228589415550232e-02 1.479461491107940674e-01 1.294703334569931030e-01 -1.844979822635650635e-01 -1.542796343564987183e-01 -2.962964773178100586e-01 -2.890480458736419678e-01 1.973268687725067139e-01 -1.653381884098052979e-01 2.571005821228027344e-01 2.264688909053802490e-01 3.600599244236946106e-02 -1.992123275995254517e-01 1.619932800531387329e-01 1.975153759121894836e-02 4.560828208923339844e-03 -1.171823889017105103e-01 1.565425843000411987e-02 1.636646986007690430e-01 2.903140783309936523e-01 -1.654409766197204590e-01 -2.232049405574798584e-01 1.300921291112899780e-01 1.870172470808029175e-01 -1.958969980478286743e-01 -4.821149632334709167e-02 1.363463234156370163e-02 7.181814312934875488e-02 -2.677478790283203125e-01 2.850877046585083008e-01 -1.447615027427673340e-01
-6.958930194377899170e-02 1.254563182592391968e-01 3.202547505497932434e-02 -1.084169223904609680e-01 2.842780351638793945e-01 -2.388365268707275391e-01 6.474543362855911255e-03 -2.655830979347229004e-01 1.431105583906173706e-01 2.036420702934265137e-01 1.979478746652603149e-01 1.895544826984405518e-01 4.870106279850006104e-02 -2.534120678901672363e-01 -2.544182352721691132e-02 -1.245843525975942612e-02 2.449354976415634155e-01 9.886150062084197998e-02 -2.186184823513031006e-01 2.598860263824462891e-01 -1.668325662612915039e-01 -1.564217954874038696e-01 2.036091685295104980e-01 -1.226166263222694397e-01 -3.396656131371855736e-03 4.513893276453018188e-02 -2.239954620599746704e-01 7.225971668958663940e-02 3.816954791545867920e-01 -4.422734677791595459e-02 2.155354768037796021e-01 -9.113919734954833984e-02
-9.756487607955932617e-02 1.685766503214836121e-02 -4.659944027662277222e-02 3.156862556934356689e-01 -1.655347794294357300e-01 -2.944366931915283203e-01 -5.712634811061434448e-05 1.335663348436355591e-02 -9.616409428417682648e-03 -1.334145963191986084e-01 2.090709358453750610e-01 2.363090962171554565e-01 1.025353837758302689e-02 -2.957189977169036865e-01 2.429365068674087524e-01 1.035916879773139954e-01 5.892519652843475342e-02 1.673433184623718262e-01 -3.167949318885803223e-01 3.259127028286457062e-03 -3.821542486548423767e-02 2.428762465715408325e-01 1.542024761438369751e-01 2.691965363919734955e-02 -3.602946642786264420e-03 -1.518620699644088745e-01 -2.299599796533584595e-01 1.089623272418975830e-01 1.304150819778442383e-01 -1.428478062152862549e-01 3.298830389976501465e-01 2.201861590147018433e-01
8.267761766910552979e-02 7.008274644613265991e-02 -1.325829625129699707e-01 9.503186494112014771e-02 1.675830632448196411e-01 -2.065047621726989746e-01 -6.785721331834793091e-02 -3.136351332068443298e-02 1.561972945928573608e-01 1.312176138162612915e-01 5.351568460464477539e-01 2.029054053127765656e-02 -1.039291471242904663e-01 -4.057681262493133545e-01 8.053307980298995972e-02 1.423811018466949463e-01 5.135642364621162415e-02 1.768554598093032837e-01 -5.936521291732788086e-02 1.975859999656677246e-01 1.757193654775619507e-01 -1.092401966452598572e-01 -9.084978699684143066e-02 -2.555230855941772461e-01 6.292390823364257812e-02 -3.240777552127838135e-01 -1.489190906286239624e-01 -9.684270620346069336e-02 6.695641577243804932e-02 -2.211735025048255920e-02 5.540087446570396423e-02 -1.152422651648521423e-01
2.179321795701980591e-01 -1.520006507635116577e-01 -2.714625298976898193e-01 2.046165615320205688e-01 -3.067297302186489105e-02 -3.366532027721405029e-01 2.566964328289031982e-01 8.457537740468978882e-02 1.542595922946929932e-01 -5.685467272996902466e-02 2.163954377174377441e-01 1.420252397656440735e-02 3.136061728000640869e-01 -9.449288994073867798e-02 -1.556968837976455688e-01 -2.977804839611053467e-02 1.660018861293792725e-01 1.320069432258605957e-01 -7.032326422631740570e-03 2.265162467956542969e-01 1.688425838947296143e-01 5.327039584517478943e-02 2.124836891889572144e-01 -5.838471278548240662e-02 -7.036034017801284790e-02 -2.432383894920349121e-01 -1.680795401334762573e-01 -1.944274306297302246e-01 1.712364107370376587e-01 2.152246683835983276e-01 1.812668591737747192e-01 -7.170452922582626343e-02
1.005728691816329956e-01 2.024043798446655273e-01 3.068327717483043671e-02 -3.954868763685226440e-03 1.740409061312675476e-02 -2.178248912096023560e-01 -2.136104106903076172e-01 -1.066857948899269104e-01 3.073690831661224365e-01 1.249969974160194397e-01 2.451802790164947510e-01 -1.213734000921249390e-01 -1.609930396080017090e-01 -1.226279586553573608e-01 1.308757513761520386e-01 4.775280877947807312e-02 7.763259857892990112e-02 2.691445946693420410e-01 -1.609339565038681030e-01 3.478910624980926514e-01 7.075167447328567505e-02 7.638791203498840332e-02 -2.067940980195999146e-01 -1.683855503797531128e-01 1.311953365802764893e-01 -2.021304517984390259e-01 1.602517068386077881e-01 1.307969987392425537e-01 1.961291730403900146e-01 -2.251084148883819580e-01 1.364107280969619751e-01 -2.862358689308166504e-01
-7.048225402832031250e-02 -1.714128814637660980e-02 -6.108680739998817444e-02 1.965428292751312256e-01 6.854426860809326172e-02 -1.200352013111114502e-01 -2.135020345449447632e-01 -4.647759720683097839e-02 2.620854675769805908e-01 2.890369668602943420e-02 3.556817770004272461e-01 3.096816502511501312e-02 -7.380878180265426636e-02 -4.243381917476654053e-01 -7.553424686193466187e-02 -2.694564685225486755e-02 2.363334409892559052e-02 2.858099341392517090e-01 -3.695953190326690674e-01 2.751423120498657227e-01 1.723437309265136719e-01 4.548707976937294006e-02 -6.111627444624900818e-02 1.092784199863672256e-02 1.473847031593322754e-01 -2.415582090616226196e-01 9.707764536142349243e-02 -1.058039516210556030e-01 -2.282559871673583984e-02 6.884227041155099869e-03 1.117733865976333618e-01 -2.294865250587463379e-01
5.517200380563735962e-02 -4.121850803494453430e-02 -7.875622063875198364e-02 -1.164900511503219604e-01 -2.247303351759910583e-02 -1.108497083187103271e-01 -3.165521323680877686e-01 4.925806447863578796e-02 1.095590740442276001e-01 5.081760138273239136e-02 6.675279885530471802e-02 -2.833693325519561768e-01 -9.718346595764160156e-02 -8.660599589347839355e-02 -2.713970243930816650e-01 6.428290158510208130e-02 2.364582866430282593e-01 4.098838195204734802e-02 -7.571357488632202148e-02 7.120173424482345581e-02 3.649299144744873047e-01 2.270026598125696182e-03 -3.040415942668914795e-01 1.467520147562026978e-01 8.311382681131362915e-02 -2.204227820038795471e-02 -2.456243485212326050e-01 -3.366408348083496094e-01 1.447537541389465332e-01 -1.319285929203033447e-01 2.894616425037384033e-01 -2.173398584127426147e-01
-6.736108660697937012e-02 2.275865226984024048e-01 -1.152257397770881653e-01 3.748740553855895996e-01 2.026043981313705444e-01 -2.914958894252777100e-01 -2.569078281521797180e-02 9.784736484289169312e-02 1.187637634575366974e-02 3.559474647045135498e-02 -2.249255627393722534e-01 3.362235426902770996e-02 1.005111411213874817e-01 -7.485172897577285767e-02 8.998294360935688019e-03 1.819841414690017700e-01 3.342609703540802002e-01 -9.480474516749382019e-03 -2.650442421436309814e-01 1.111190840601921082e-01 8.261246234178543091e-02 -1.652738824486732483e-02 -1.634382158517837524e-01 5.544163659214973450e-02 -4.425069689750671387e-02 1.973139867186546326e-02 -2.435859590768814087e-01 3.025769889354705811e-01 4.010215401649475098e-01 2.490624599158763885e-02 1.743870414793491364e-02 7.276818901300430298e-02
1.288907825946807861e-01 -8.545817434787750244e-02 -1.252246461808681488e-02 1.769811933627352118e-04 2.892847731709480286e-02 -3.137955963611602783e-01 2.389600872993469238e-01 3.504230082035064697e-02 2.587414383888244629e-01 -2.214241176843643188e-01 1.024675834923982620e-02 -1.591473370790481567e-01 -2.487553954124450684e-01 1.195331104099750519e-03 1.939211338758468628e-01 5.477717891335487366e-02 -5.579229071736335754e-02 1.181634590029716492e-01 -2.830948829650878906e-01 7.807771116495132446e-02 2.562184035778045654e-01 3.879948705434799194e-02 -4.149630293250083923e-02 -9.991239011287689209e-02 -3.074793219566345215e-01 -1.662971228361129761e-01 -4.241939634084701538e-02 1.715271919965744019e-02 7.180815935134887695e-02 -7.717921584844589233e-02 4.496965706348419189e-01 -2.336532622575759888e-01
2.553229033946990967e-01 1.498570442199707031e-01 1.225132644176483154e-01 3.331129252910614014e-02 3.843525052070617676e-02 -2.381663322448730469e-01 3.034907579421997070e-01 1.945425942540168762e-02 2.355439066886901855e-01 -6.030970811843872070e-02 2.926544751971960068e-03 -1.566515117883682251e-02 -2.094845473766326904e-01 -9.097149223089218140e-02 2.536509037017822266e-01 1.785598695278167725e-01 2.198185622692108154e-01 1.751419603824615479e-01 -2.737560272216796875e-01 1.261218488216400146e-01 2.285234630107879639e-01 -2.011708915233612061e-01 -1.375478506088256836e-01 -2.088141590356826782e-01 -2.265571206808090210e-01 -3.428794071078300476e-02 -4.787051293533295393e-04 1.007362455129623413e-01 7.020972669124603271e-02 1.400665845721960068e-03 3.793189227581024170e-01 3.561859205365180969e-02
5.341659486293792725e-02 1.789451576769351959e-02 -9.580087848007678986e-03 2.035573571920394897e-01 -2.314750999212265015e-01 -1.842283010482788086e-01 -3.711895272135734558e-02 -6.021575257182121277e-02 1.948895603418350220e-01 -1.478500366210937500e-01 2.513746321201324463e-01 -1.545847952365875244e-01 1.131743863224983215e-01 -2.153242379426956177e-01 3.406675755977630615e-01 -3.714423626661300659e-02 3.961892127990722656e-01 1.150931939482688904e-01 -2.526768147945404053e-01 9.318292886018753052e-02 1.132405083626508713e-02 2.524405717849731445e-01 1.685940474271774292e-01 6.080372631549835205e-02 -6.395562738180160522e-02 -9.257722645998001099e-02 -1.502373069524765015e-01 4.706653580069541931e-02 1.478981673717498779e-01 -1.963189244270324707e-01 2.280145287513732910e-01 2.251016944646835327e-01
-5.226789042353630066e-02 1.398202478885650635e-01 -3.560149297118186951e-02 6.499623507261276245e-02 1.019293218851089478e-01 -1.675327122211456299e-01 1.270311027765274048e-01 -8.527833968400955200e-02 3.851952254772186279e-01 -1.812815479934215546e-02 3.419756516814231873e-02 -1.088208556175231934e-01 3.234243765473365784e-02 -1.169921457767486572e-01 -4.941605776548385620e-02 2.428844943642616272e-02 3.801445364952087402e-01 -6.946601718664169312e-02 -1.505256742238998413e-01 1.309521049261093140e-01 -5.381244048476219177e-02 2.930116057395935059e-01 -3.240057229995727539e-01 7.665261626243591309e-02 -1.994843035936355591e-02 1.361302882432937622e-01 -3.182356357574462891e-01 -2.745412886142730713e-01 2.077819108963012695e-01 -1.606984138488769531e-01 1.857720613479614258e-01 -2.074760496616363525e-01
1.725208386778831482e-02 -1.107044145464897156e-01 2.753191161900758743e-03 1.153179258108139038e-01 2.573100924491882324e-01 -1.917195320129394531e-01 -1.070626825094223022e-01 3.341617435216903687e-02 3.070324659347534180e-01 1.138863116502761841e-01 3.556285798549652100e-01 1.573889255523681641e-01 4.798303171992301941e-02 -3.290423452854156494e-01 -2.086039036512374878e-01 1.753397136926651001e-01 -1.475547105073928833e-01 3.520635366439819336e-01 -3.097871541976928711e-01 2.307778447866439819e-01 1.434808671474456787e-01 4.359601438045501709e-02 -9.369571693241596222e-03 1.128735318779945374e-01 9.099346399307250977e-02 -2.252412587404251099e-01 -3.783782944083213806e-02 -5.602063983678817749e-02 1.562033407390117645e-02 4.113693162798881531e-02 1.324313413351774216e-02 -1.390181481838226318e-01
-5.009534582495689392e-02 1.649493575096130371e-01 -1.881040781736373901e-01 3.950963020324707031e-01 9.220334887504577637e-02 -4.252721369266510010e-01 -1.317712813615798950e-01 1.152318995445966721e-02 -3.912701830267906189e-02 -2.096562832593917847e-01 -6.268927454948425293e-02 -3.328839838504791260e-01 -5.211987718939781189e-02 -5.262428894639015198e-02 -3.753272071480751038e-02 -5.328004434704780579e-02 1.193592846393585205e-01 1.641901284456253052e-01 -3.819537460803985596e-01 -2.467507123947143555e-02 2.607181966304779053e-01 -2.025011181831359863e-01 7.438619434833526611e-02 5.261929705739021301e-02 -1.203552167862653732e-02 -5.214506387710571289e-02 7.441005855798721313e-02 1.765487492084503174e-01 -1.581114158034324646e-02 -4.895462468266487122e-02 2.141868621110916138e-01 -9.436015784740447998e-02
1.876494884490966797e-01 2.046945840120315552e-01 -1.138088852167129517e-01 2.432532012462615967e-01 1.569214910268783569e-01 -3.967781066894531250e-01 1.748592555522918701e-01 -5.573758855462074280e-02 2.845888733863830566e-01 8.948838710784912109e-02 5.206913873553276062e-02 4.812069237232208252e-02 -5.046126246452331543e-02 -2.138610184192657471e-01 8.412300609052181244e-03 7.490950822830200195e-02 9.956955164670944214e-02 -5.655131861567497253e-02 -1.203009039163589478e-01 2.616499066352844238e-01 1.708447337150573730e-01 -1.905868761241436005e-02 -3.463067114353179932e-01 4.781200736761093140e-02 -8.993125520646572113e-03 -1.843099162215366960e-04 3.320906162261962891e-01 1.877951323986053467e-01 1.491197478026151657e-02 -1.975041925907135010e-01 1.492856293916702271e-01 -1.790911853313446045e-01
-5.100326985120773315e-02 -2.581536583602428436e-02 -4.323117062449455261e-02 2.589378058910369873e-01 -1.058784946799278259e-01 -2.622270882129669189e-01 -1.307758037000894547e-02 -3.344520032405853271e-01 2.295648157596588135e-01 -1.227298751473426819e-01 2.758884429931640625e-01 -3.425586596131324768e-02 -1.165292561054229736e-01 -9.260302782058715820e-02 -2.076168917119503021e-02 4.781884700059890747e-02 2.988579571247100830e-01 -1.236066892743110657e-01 -1.290479451417922974e-01 -7.158714532852172852e-02 8.110326714813709259e-03 -8.784081041812896729e-02 -1.133249327540397644e-01 -8.248374611139297485e-02 -1.953874677419662476e-01 -4.602113068103790283e-01 -8.443354815244674683e-02 8.935912698507308960e-02 1.599174141883850098e-01 1.615843623876571655e-01 3.042514324188232422e-01 5.246094241738319397e-02
-1.981318145990371704e-01 5.409299582242965698e-02 -2.900546602904796600e-02 1.388974338769912720e-01 -1.798740923404693604e-01 -1.971034705638885498e-01 1.805081591010093689e-02 3.204596415162086487e-02 1.220257431268692017e-01 -7.782185077667236328e-02 2.118747234344482422e-01 1.326461583375930786e-01 1.385217308998107910e-01 -2.085284739732742310e-01 1.922840029001235962e-01 -4.478190466761589050e-02 -1.136198565363883972e-01 -1.752870678901672363e-01 -3.139251768589019775e-01 -1.793053746223449707e-01 1.421915292739868164e-01 -2.535636425018310547e-01 -3.559590876102447510e-01 -6.192949414253234863e-02 1.432726979255676270e-01 -1.751987636089324951e-01 -2.103295922279357910e-01 2.016179412603378296e-01 1.546842455863952637e-01 -9.428019821643829346e-02 2.447407841682434082e-01 -2.486558556556701660e-01
-2.566155791282653809e-01 1.613378226757049561e-01 1.063887588679790497e-02 -4.150614887475967407e-02 2.460024505853652954e-01 -2.752473950386047363e-01 -8.993196487426757812e-02 3.887303769588470459e-01 5.601115897297859192e-02 -5.848027765750885010e-02 1.851191520690917969e-01 1.460054814815521240e-01 -7.700505852699279785e-02 -3.316471576690673828e-01 -1.307159811258316040e-01 2.958443202078342438e-02 1.377462297677993774e-01 2.069729380309581757e-02 -1.195040568709373474e-01 -1.325621753931045532e-01 1.319703608751296997e-01 -5.889715999364852905e-02 -6.849505752325057983e-02 -5.602924525737762451e-02 -1.197234094142913818e-01 -1.578055322170257568e-01 -1.329353451728820801e-01 -5.688967928290367126e-02 2.954613864421844482e-01 -1.147391200065612793e-01 2.870901226997375488e-01 -3.029520213603973389e-01
1.560879405587911606e-02 5.396546423435211182e-02 -2.846643328666687012e-01 1.544370874762535095e-02 -1.417593508958816528e-01 -3.910917043685913086e-01 -2.730414271354675293e-01 6.691279262304306030e-02 1.664902865886688232e-01 2.696956992149353027e-01 1.371111571788787842e-01 8.284678682684898376e-03 1.398524791002273560e-01 -1.014209613204002380e-01 1.602234542369842529e-01 1.212123632431030273e-01 1.585374325513839722e-01 5.685248598456382751e-02 -2.726376056671142578e-01 3.310725390911102295e-01 1.663574762642383575e-02 4.491501301527023315e-02 -1.183558721095323563e-02 8.555306494235992432e-02 -1.775753647089004517e-01 1.188837438821792603e-01 5.610799416899681091e-02 1.669935435056686401e-01 8.001579344272613525e-02 -3.212880790233612061e-01 2.281633019447326660e-01 -1.162501126527786255e-01
1.922105252742767334e-01 6.403474509716033936e-02 -1.789640337228775024e-01 3.371784090995788574e-01 1.560182422399520874e-01 -2.521806359291076660e-01 1.847224235534667969e-01 1.011519953608512878e-01 1.842689514160156250e-01 7.451324164867401123e-02 1.725717782974243164e-01 -1.135896798223257065e-02 2.718428075313568115e-01 -9.623463265597820282e-03 -3.479157015681266785e-02 -1.957832574844360352e-01 9.424450993537902832e-02 2.966011166572570801e-01 -3.255149722099304199e-02 3.596139550209045410e-01 2.184099145233631134e-02 2.014373391866683960e-01 1.821476370096206665e-01 6.987326592206954956e-02 4.832402244210243225e-02 -3.022659122943878174e-01 -2.739251554012298584e-01 -2.500917576253414154e-02 1.260306686162948608e-01 1.989775337278842926e-02 4.597964882850646973e-02 -6.238635256886482239e-02
9.789549559354782104e-02 2.235596626996994019e-01 -2.337940186262130737e-01 8.047580718994140625e-02 -7.905221730470657349e-02 -2.663853466510772705e-01 1.086110100150108337e-01 5.784929171204566956e-02 -1.009751185774803162e-01 -2.060824036598205566e-01 9.257397614419460297e-03 -6.502775102853775024e-02 8.382787555456161499e-02 -2.624075412750244141e-01 1.010320428758859634e-02 3.182633817195892334e-01 2.610687315464019775e-01 1.864325404167175293e-01 -7.751450687646865845e-02 1.901257187128067017e-01 4.984587430953979492e-01 -3.724811971187591553e-02 9.219322353601455688e-02 1.377152502536773682e-01 -1.752041466534137726e-02 -1.477296352386474609e-01 -1.465421766042709351e-01 1.207537390291690826e-02 -5.726387351751327515e-02 -1.135583873838186264e-02 2.541674971580505371e-01 -1.361801475286483765e-01
2.740934304893016815e-02 2.872023284435272217e-01 2.410014718770980835e-01 2.473118752241134644e-01 1.994455605745315552e-01 -2.626986987888813019e-02 2.338310936465859413e-03 8.359797298908233643e-02 4.781465232372283936e-02 3.856199607253074646e-02 1.587131619453430176e-02 -3.128850162029266357e-01 4.266925901174545288e-02 -1.297166347503662109e-01 7.890588045120239258e-02 1.817891597747802734e-01 1.215476393699645996e-01 9.738682210445404053e-02 -2.555388808250427246e-01 1.482580155134201050e-01 -1.576330214738845825e-01 2.116017788648605347e-01 -2.774374932050704956e-02 -2.133592218160629272e-01 -1.035787984728813171e-01 -2.497833818197250366e-01 -1.821776926517486572e-01 7.099848985671997070e-02 3.667255640029907227e-01 1.333024203777313232e-01 2.711274623870849609e-01 -1.601314693689346313e-01
1.189603582024574280e-01 -1.077132076025009155e-01 1.703573390841484070e-02 1.443467438220977783e-01 7.332380115985870361e-02 -9.869004786014556885e-02 -8.295618742704391479e-02 -1.698788851499557495e-01 3.001125454902648926e-01 4.063529670238494873e-01 2.721960544586181641e-01 -1.542669236660003662e-01 -4.629881121218204498e-03 -1.402463465929031372e-01 -1.651991307735443115e-01 1.527709662914276123e-01 1.823059283196926117e-02 3.439500629901885986e-01 -4.427290856838226318e-01 1.739060729742050171e-01 1.334889084100723267e-01 4.532221332192420959e-02 -4.619417712092399597e-02 2.688287198543548584e-01 5.756531283259391785e-02 -1.498582065105438232e-01 -5.154797807335853577e-02 7.984305918216705322e-02 -3.453014791011810303e-02 -3.042854182422161102e-02 4.259648546576499939e-02 -3.107002377510070801e-02
1.807140000164508820e-02 -1.388347446918487549e-01 1.509711593389511108e-01 2.036721706390380859e-01 -1.479792743921279907e-01 -2.133149653673171997e-01 1.736293733119964600e-02 -2.651522755622863770e-01 7.663063704967498779e-02 -1.943684816360473633e-01 2.835801541805267334e-01 -6.990936398506164551e-02 5.029745399951934814e-02 -6.945467740297317505e-02 7.882413268089294434e-02 6.626723706722259521e-02 2.658175230026245117e-01 -1.436036527156829834e-01 -2.139853835105895996e-01 -1.102004051208496094e-01 1.992361992597579956e-01 -1.320455372333526611e-01 -1.637090146541595459e-01 -1.178446505218744278e-02 -2.871465682983398438e-01 -4.266849756240844727e-01 -9.783735871315002441e-02 1.405262798070907593e-01 1.010878905653953552e-01 1.078990250825881958e-01 2.831101715564727783e-01 -4.549346491694450378e-02
8.544111251831054688e-02 2.079380005598068237e-01 1.327401995658874512e-01 -1.170423533767461777e-02 -3.429430723190307617e-02 -2.938750684261322021e-01 1.120289321988821030e-02 -3.514388799667358398e-01 2.016514688730239868e-01 -2.986557036638259888e-02 2.561140358448028564e-01 -1.752782016992568970e-01 1.288221925497055054e-01 -2.998067736625671387e-01 9.980505704879760742e-02 1.229645535349845886e-01 -2.623003423213958740e-01 9.034024924039840698e-02 -1.402547806501388550e-01 2.003439068794250488e-01 1.438747942447662354e-01 -1.519850194454193115e-01 1.189439930021762848e-02 -7.484566420316696167e-02 -8.847473561763763428e-02 -4.769568890333175659e-02 -1.366084665060043335e-01 4.022067878395318985e-03 1.325118839740753174e-01 -1.416005194187164307e-01 1.958742886781692505e-01 -4.000326097011566162e-01
9.919165819883346558e-02 -2.866794764995574951e-01 6.398557871580123901e-02 -8.813741803169250488e-02 -6.421051919460296631e-02 -1.974513977766036987e-01 7.717464119195938110e-02 -1.917539238929748535e-01 3.697952628135681152e-01 -7.832017540931701660e-02 7.614177465438842773e-02 2.020820975303649902e-01 2.409472614526748657e-01 -1.307575106620788574e-01 1.334933042526245117e-01 8.110395632684230804e-03 3.032675683498382568e-01 1.157736033201217651e-01 -3.360908031463623047e-01 2.008719444274902344e-01 2.718257904052734375e-02 1.431979890912771225e-02 -1.612816751003265381e-01 -2.446028739213943481e-01 1.918843090534210205e-01 -3.929225355386734009e-02 -2.958538755774497986e-02 1.158084720373153687e-01 2.584034204483032227e-01 4.218656942248344421e-02 9.174929559230804443e-02 -2.294198423624038696e-01
2.395801432430744171e-02 -6.419406086206436157e-02 5.058591067790985107e-02 4.402263462543487549e-02 -5.809625610709190369e-02 -3.828093111515045166e-01 6.454018503427505493e-02 -1.727747023105621338e-01 2.918981313705444336e-01 -6.350330263376235962e-02 3.635359406471252441e-01 5.649222061038017273e-02 -1.074171438813209534e-01 -1.013501957058906555e-01 1.245868206024169922e-01 1.331478059291839600e-01 3.136668205261230469e-01 -1.888424344360828400e-02 2.181191183626651764e-02 -1.402250230312347412e-01 3.371578752994537354e-01 8.167732506990432739e-02 -8.380877226591110229e-02 -5.229174345731735229e-02 -2.745326757431030273e-01 -2.252720445394515991e-01 -1.387257780879735947e-02 3.498752042651176453e-02 5.189494788646697998e-02 1.811923682689666748e-01 3.202984631061553955e-01 1.122128963470458984e-01
9.235681593418121338e-02 1.167321670800447464e-02 -3.845425322651863098e-02 2.516199350357055664e-01 3.140951991081237793e-01 -2.416952252388000488e-01 -7.703071087598800659e-02 -3.763008490204811096e-02 9.329982846975326538e-02 -8.755676448345184326e-02 6.028026938438415527e-01 -2.313917689025402069e-02 -2.586912810802459717e-01 1.181520894169807434e-02 1.545896977186203003e-01 1.175984814763069153e-01 -7.342213299125432968e-03 1.161574795842170715e-01 -6.628447771072387695e-02 7.866598665714263916e-02 2.677319645881652832e-01 -1.822586208581924438e-01 -1.923453807830810547e-01 1.380120664834976196e-01 1.815783977508544922e-02 -1.352455019950866699e-01 -2.935717254877090454e-02 -6.942362058907747269e-03 1.549237966537475586e-01 -1.087793484330177307e-01 2.117994986474514008e-02 -1.901828646659851074e-01
-2.026069462299346924e-01 5.057239904999732971e-02 -2.186019867658615112e-01 4.036550410091876984e-03 -5.387955345213413239e-03 -2.283084988594055176e-01 2.967625297605991364e-02 -5.127923190593719482e-02 3.542421758174896240e-01 6.561613827943801880e-02 -8.167283609509468079e-03 -7.981904782354831696e-03 3.355165536049753428e-04 1.211398839950561523e-01 -1.340967863798141479e-01 -2.143055200576782227e-02 1.488004177808761597e-01 2.286591567099094391e-02 -1.671006083488464355e-01 1.577310115098953247e-01 -1.322880387306213379e-01 1.347888410091400146e-01 -2.257144302129745483e-01 1.500123143196105957e-01 1.028062850236892700e-01 8.446559309959411621e-02 -4.498065114021301270e-01 2.124881185591220856e-02 2.371836900711059570e-01 -1.902752742171287537e-02 1.268102973699569702e-01 -4.605661332607269287e-01
9.369377046823501587e-02 1.782997399568557739e-01 -3.046512901782989502e-01 2.702991962432861328e-01 -1.407820135354995728e-01 -1.957612633705139160e-01 9.831533581018447876e-02 -5.356237664818763733e-02 1.483450680971145630e-01 -1.016903892159461975e-01 1.725587099790573120e-01 -1.310149431228637695e-01 1.751608252525329590e-01 -1.433538645505905151e-01 2.147677093744277954e-01 2.797062993049621582e-01 3.094669878482818604e-01 1.562906354665756226e-01 -7.596933841705322266e-02 -1.334977298974990845e-01 2.502795159816741943e-01 3.726775944232940674e-02 1.817443519830703735e-01 2.169831544160842896e-01 6.908131390810012817e-02 -9.118077903985977173e-02 -3.363079428672790527e-01 4.426654800772666931e-02 1.113946065306663513e-01 -1.897271424531936646e-01 2.058375440537929535e-02 5.558884143829345703e-02
-9.309829026460647583e-02 8.089755475521087646e-02 -5.051073431968688965e-02 1.003113314509391785e-01 -3.194270282983779907e-02 -1.463446579873561859e-02 2.369551807641983032e-01 -1.517238765954971313e-01 4.110718369483947754e-01 -2.617660760879516602e-01 3.209072649478912354e-01 -6.916157901287078857e-02 -1.278195828199386597e-01 -3.664274513721466064e-01 4.815059714019298553e-03 4.316210374236106873e-02 2.145388536155223846e-02 7.800263911485671997e-02 -2.654348313808441162e-01 -2.069640010595321655e-01 3.307919502258300781e-01 -2.220379412174224854e-01 -8.465145714581012726e-03 -1.218568626791238785e-02 -3.682565689086914062e-02 -2.502246573567390442e-02 -7.611175626516342163e-02 -9.179861098527908325e-02 5.133048817515373230e-02 -2.273898124694824219e-01 1.965959966182708740e-01 -7.772200554609298706e-02
-1.140663251280784607e-01 1.250396668910980225e-01 1.527708768844604492e-01 2.519361376762390137e-01 2.548196613788604736e-01 -3.012991547584533691e-01 -6.199925392866134644e-02 -3.376054763793945312e-02 2.892432212829589844e-01 1.837470009922981262e-02 -1.213432550430297852e-01 -1.513769328594207764e-01 4.773049429059028625e-02 7.548666559159755707e-03 -9.438837319612503052e-02 2.729303538799285889e-01 3.407128751277923584e-01 1.251023262739181519e-01 -5.162845551967620850e-02 -1.164961978793144226e-01 1.391874253749847412e-01 -1.721493452787399292e-01 2.508833818137645721e-02 2.763334214687347412e-01 5.628029466606676579e-04 -1.121752187609672546e-01 -2.906737029552459717e-01 -1.322234570980072021e-01 2.634667158126831055e-01 2.318141609430313110e-01 6.846938282251358032e-02 1.011944003403186798e-02
-3.366212248802185059e-01 -3.539789840579032898e-02 -1.557603925466537476e-01 1.285431236028671265e-01 5.817801132798194885e-02 -8.135681599378585815e-02 1.429229676723480225e-01 1.837229877710342407e-01 4.189335554838180542e-02 -6.398713588714599609e-02 1.994336098432540894e-01 1.025785226374864578e-02 3.284700512886047363e-01 -2.643205225467681885e-01 -8.579343557357788086e-02 4.626196622848510742e-02 6.668115407228469849e-02 1.388700604438781738e-01 3.956722840666770935e-02 1.318567842245101929e-01 7.066315412521362305e-02 -1.454047858715057373e-01 -2.512032091617584229e-01 -5.093992874026298523e-02 2.022520601749420166e-01 -3.500510454177856445e-01 1.302960366010665894e-01 1.629555821418762207e-01 2.927168309688568115e-01 -5.717207118868827820e-02 3.420423269271850586e-01 6.494087632745504379e-03
1.123095527291297913e-01 6.490823626518249512e-02 2.813670597970485687e-02 -1.663520932197570801e-01 -6.878416985273361206e-02 -1.196360886096954346e-01 -6.470755487680435181e-02 -1.836562901735305786e-01 1.661188304424285889e-01 -2.289111167192459106e-01 -3.818671777844429016e-02 -4.568728059530258179e-02 -1.638008207082748413e-01 1.083560287952423096e-01 -1.827231049537658691e-01 -7.619077712297439575e-02 1.843808889389038086e-01 5.649563297629356384e-02 -2.402627617120742798e-01 4.878386855125427246e-01 2.004203498363494873e-01 -1.256928592920303345e-01 -9.300161153078079224e-02 2.268106192350387573e-01 -9.226086549460887909e-03 -1.677913218736648560e-01 -5.322943255305290222e-02 -1.975694298744201660e-01 3.836626112461090088e-01 -2.517637237906455994e-02 2.637125253677368164e-01 8.062258712016046047e-04
3.922642022371292114e-02 4.120379686355590820e-02 -2.096262723207473755e-01 1.226373091340065002e-01 -4.293036833405494690e-02 -1.804558634757995605e-01 2.655822932720184326e-01 -1.891090720891952515e-01 -5.738160014152526855e-02 2.912698686122894287e-01 1.267786473035812378e-01 -3.895654156804084778e-02 1.859409958124160767e-01 -5.064702033996582031e-02 -1.358602195978164673e-01 -1.748709678649902344e-01 -1.084139868617057800e-01 1.258758269250392914e-02 -4.055891036987304688e-01 1.038378998637199402e-01 2.446265518665313721e-01 -4.891052097082138062e-02 -2.507239282131195068e-01 3.434053957462310791e-01 1.669849455356597900e-02 -2.548340335488319397e-02 2.479335293173789978e-02 2.489063441753387451e-01 1.520775705575942993e-01 -1.805642433464527130e-02 2.085165381431579590e-01 -2.110156565904617310e-01
8.365252614021301270e-02 -9.036314673721790314e-03 8.291784673929214478e-02 8.007441461086273193e-02 1.348131746053695679e-01 -8.432615548372268677e-02 -1.450105011463165283e-01 4.169384017586708069e-03 -1.363740861415863037e-01 1.926002278923988342e-02 2.979453504085540771e-01 1.057493239641189575e-01 3.718537837266921997e-02 8.482911437749862671e-02 6.959594786167144775e-02 -3.322605043649673462e-02 5.944673344492912292e-02 1.342998445034027100e-01 -3.338178694248199463e-01 3.985305428504943848e-01 3.537523746490478516e-01 -1.168219279497861862e-02 -7.624575402587652206e-03 7.935088872909545898e-02 -1.289042085409164429e-01 -1.704536844044923782e-03 6.418500840663909912e-02 2.067004293203353882e-01 1.886802762746810913e-01 2.044238299131393433e-01 1.812483966350555420e-01 -4.502061009407043457e-01
1.577413976192474365e-01 -1.145503446459770203e-01 -9.534763544797897339e-02 6.626945734024047852e-02 2.858386561274528503e-02 -3.535103797912597656e-01 7.763680815696716309e-02 -3.882836084812879562e-03 2.348871529102325439e-01 -4.407434538006782532e-02 4.135742485523223877e-01 2.073368877172470093e-01 2.356537729501724243e-01 -7.214049994945526123e-02 -2.863885648548603058e-02 -1.070616543292999268e-01 1.604293435811996460e-01 2.083582580089569092e-01 -7.699536532163619995e-02 3.327651694416999817e-02 1.497129797935485840e-01 -3.969862759113311768e-01 -2.391993850469589233e-01 -1.631417423486709595e-01 1.843457967042922974e-01 1.182409152388572693e-01 -1.438209712505340576e-01 -9.798407554626464844e-03 3.103964589536190033e-02 -4.284290596842765808e-02 2.384030967950820923e-01 -6.409336626529693604e-02
-1.604191511869430542e-01 1.883587092161178589e-01 9.949486702680587769e-02 7.013474404811859131e-02 1.495425403118133545e-01 -3.126151561737060547e-01 -5.711414664983749390e-02 8.203225582838058472e-02 3.366446495056152344e-01 -3.693406283855438232e-02 1.012468859553337097e-01 -1.104906871914863586e-01 7.775188237428665161e-02 -1.292111724615097046e-01 4.847634583711624146e-02 -4.391137138009071350e-02 -8.187836408615112305e-02 5.574284121394157410e-02 -2.612628340721130371e-01 1.544126961380243301e-02 1.334002166986465454e-01 -1.214774399995803833e-01 -2.387121468782424927e-01 -4.339522868394851685e-02 2.332221120595932007e-01 -4.475253075361251831e-02 -2.110797315835952759e-01 4.500136375427246094e-01 -3.204135969281196594e-02 4.465185478329658508e-02 3.550699949264526367e-01 -1.656193733215332031e-01
-7.015946786850690842e-03 1.021823436021804810e-01 7.242366671562194824e-02 1.546913478523492813e-02 -1.220612153410911560e-01 -3.752620816230773926e-01 3.780200779438018799e-01 3.105915337800979614e-02 2.490827441215515137e-01 2.289518266916275024e-01 2.544501125812530518e-01 -1.752164065837860107e-01 8.425370603799819946e-02 -6.509385257959365845e-02 2.745317220687866211e-01 1.161655113101005554e-01 8.645271509885787964e-02 8.969296514987945557e-02 1.904912665486335754e-02 2.720516324043273926e-01 2.355477958917617798e-01 -2.727836966514587402e-01 -7.774057984352111816e-02 2.010432928800582886e-01 3.723644837737083435e-02 -2.100278735160827637e-01 -6.326102465391159058e-02 -6.902506202459335327e-02 -6.024760752916336060e-02 -4.615853074938058853e-03 1.871867477893829346e-01 -1.230111047625541687e-01
1.602420210838317871e-01 1.310046762228012085e-01 1.887338161468505859e-01 2.262081652879714966e-01 -2.552382275462150574e-02 -4.490326717495918274e-02 2.423401921987533569e-02 -2.137170881032943726e-01 3.905404210090637207e-01 -3.283816203474998474e-02 4.596732184290885925e-02 2.523019313812255859e-01 1.319563537836074829e-01 8.559475094079971313e-02 2.802606225013732910e-01 -1.119642779231071472e-01 1.854386627674102783e-01 3.878413140773773193e-01 -3.794987797737121582e-01 -3.615816310048103333e-02 1.869384199380874634e-01 -3.060431592166423798e-02 9.930357336997985840e-03 8.218577504158020020e-02 -1.572655886411666870e-01 -3.948530182242393494e-02 -4.975629225373268127e-02 9.062906354665756226e-02 4.739601165056228638e-02 -3.200675919651985168e-02 2.626869082450866699e-01 -6.420633941888809204e-02
9.658636152744293213e-02 1.893850266933441162e-01 -3.098154067993164062e-02 -4.500192031264305115e-02 3.368883207440376282e-02 -3.855531811714172363e-01 -8.548530191183090210e-02 -1.038410738110542297e-01 2.158714830875396729e-01 5.891397967934608459e-02 1.416420489549636841e-01 -7.714645564556121826e-02 -1.998399645090103149e-01 -1.837799698114395142e-01 1.947819441556930542e-01 6.201197952032089233e-02 -7.175062596797943115e-02 2.238869816064834595e-01 -4.279192984104156494e-01 1.101721823215484619e-01 2.734318673610687256e-01 -1.278805732727050781e-01 -1.803547739982604980e-01 1.642173379659652710e-01 -4.377657175064086914e-02 -2.303606867790222168e-01 -8.230878040194511414e-03 -2.117621246725320816e-03 -2.139549702405929565e-01 -1.643956154584884644e-01 2.510470151901245117e-01 -1.840094663202762604e-02
6.713852286338806152e-02 1.580548584461212158e-01 4.158154502511024475e-02 1.184903681278228760e-01 1.233651936054229736e-01 -3.725357949733734131e-01 -4.444473609328269958e-02 -1.793834567070007324e-01 1.807658672332763672e-01 2.331723272800445557e-02 3.032652735710144043e-01 -5.190014839172363281e-02 -6.453102827072143555e-02 -1.148563846945762634e-01 -2.978544495999813080e-02 1.016586367040872574e-02 2.653759121894836426e-01 1.778344213962554932e-01 -1.900440454483032227e-01 1.726330667734146118e-01 -1.780639886856079102e-01 -3.623145073652267456e-02 3.034588396549224854e-01 3.371582925319671631e-02 -3.837335389107465744e-03 1.537963896989822388e-01 -1.953112706542015076e-02 -5.035096406936645508e-02 3.225173652172088623e-01 -4.555223137140274048e-02 2.905099987983703613e-01 -3.302589654922485352e-01
-1.766730397939682007e-01 -1.482617259025573730e-01 -1.104248315095901489e-01 -1.381554268300533295e-02 4.323293566703796387e-01 -3.241549134254455566e-01 -2.705632522702217102e-02 -2.001416683197021484e-01 1.763006299734115601e-01 -2.590187788009643555e-01 8.118222467601299286e-03 -9.348501265048980713e-02 1.610961854457855225e-01 -7.731457799673080444e-02 6.277976930141448975e-02 -6.454614549875259399e-02 -6.002911552786827087e-02 1.032504588365554810e-01 -2.533271908760070801e-01 1.862011104822158813e-01 -1.791444718837738037e-01 -2.978203818202018738e-02 -6.457877904176712036e-02 7.801415771245956421e-02 -3.181185200810432434e-02 -4.404934495687484741e-02 -1.520980596542358398e-01 1.054283156991004944e-01 2.691745162010192871e-01 1.366422027349472046e-01 2.667178213596343994e-01 -3.143568634986877441e-01
2.057061940431594849e-01 -1.188634112477302551e-01 1.756179928779602051e-01 1.835231930017471313e-01 -5.004076659679412842e-02 -1.037699431180953979e-01 -1.966219842433929443e-01 -2.243497222661972046e-01 -1.025608647614717484e-02 -2.439160495996475220e-01 2.120992839336395264e-01 2.523611783981323242e-01 1.330976486206054688e-01 -3.712881803512573242e-01 2.012973837554454803e-02 1.214256137609481812e-01 -5.203218385577201843e-02 3.270499780774116516e-02 -8.566841483116149902e-02 3.260528445243835449e-01 1.606578379869461060e-01 -2.604135870933532715e-01 -8.597729355096817017e-02 1.979192495346069336e-01 -9.262596815824508667e-02 -2.716639637947082520e-01 -1.800572872161865234e-01 1.255277097225189209e-01 -2.547494135797023773e-02 -1.435922086238861084e-01 1.598598361015319824e-01 5.271284654736518860e-02
6.539615802466869354e-03 3.183722794055938721e-01 -1.641668146476149559e-03 1.311902254819869995e-01 1.422323733568191528e-01 -2.206037789583206177e-01 3.168581053614616394e-02 -5.720588937401771545e-02 2.145517468452453613e-01 3.179171308875083923e-02 3.654657900333404541e-01 -2.958880737423896790e-02 -1.890466660261154175e-01 -2.268373668193817139e-01 6.100917607545852661e-02 -2.183857932686805725e-02 -5.439354106783866882e-03 6.738701462745666504e-02 -3.403831124305725098e-01 3.349439799785614014e-01 2.979167997837066650e-01 -1.786726564168930054e-01 -2.090262323617935181e-01 -6.909756362438201904e-02 6.114150956273078918e-02 -1.901749372482299805e-01 4.217945039272308350e-02 9.733948856592178345e-02 -5.522150918841362000e-02 -1.621164195239543915e-02 1.521512418985366821e-01 -2.365350872278213501e-01
-1.488796323537826538e-01 -5.953557044267654419e-02 1.310916338115930557e-02 4.795878659933805466e-03 1.377550214529037476e-01 -3.961550444364547729e-02 -8.142322301864624023e-03 -8.796952664852142334e-02 3.345323801040649414e-01 1.784709542989730835e-01 3.587199747562408447e-01 2.239149808883666992e-01 -6.425626575946807861e-02 -3.488947749137878418e-01 1.193587929010391235e-01 1.993697136640548706e-01 -1.041934788227081299e-01 1.128170490264892578e-01 -2.183301001787185669e-01 1.034611091017723083e-01 3.800192177295684814e-01 -1.640600711107254028e-01 -1.635135710239410400e-01 1.067914143204689026e-01 2.983435243368148804e-02 -1.544383168220520020e-01 1.175216510891914368e-01 1.845463812351226807e-01 2.346047759056091309e-01 -7.474409788846969604e-02 8.093900978565216064e-02 -1.099859401583671570e-01
-3.242888674139976501e-02 -1.767706125974655151e-01 -3.341219201683998108e-02 2.809001319110393524e-02 1.810663938522338867e-01 -2.488591969013214111e-01 9.141056239604949951e-02 -1.290006786584854126e-01 1.500673294067382812e-01 -1.736035011708736420e-02 4.721839725971221924e-01 -1.836211830377578735e-01 1.228816136717796326e-01 -5.966889485716819763e-02 1.311150193214416504e-01 7.832244783639907837e-02 8.789055049419403076e-03 -1.020544115453958511e-02 -6.966740638017654419e-02 1.270820498466491699e-01 1.807399243116378784e-01 7.737267762422561646e-02 -1.467038393020629883e-01 -2.338667213916778564e-01 1.072245556861162186e-02 -3.863541483879089355e-01 -1.261669099330902100e-01 2.488249242305755615e-01 5.446352809667587280e-02 1.266244798898696899e-01 3.265845179557800293e-01 1.888711899518966675e-01
1.556056439876556396e-01 3.900997638702392578e-01 -1.731260567903518677e-01 2.506222128868103027e-01 7.416954636573791504e-02 4.439519252628087997e-03 -2.978780865669250488e-01 -1.316446661949157715e-01 -1.401809751987457275e-01 -4.698792472481727600e-03 2.081579715013504028e-01 -1.528163552284240723e-01 1.297527253627777100e-01 -2.416046410799026489e-01 6.933167576789855957e-02 7.504468411207199097e-02 4.094885289669036865e-01 9.402437508106231689e-02 -7.439794391393661499e-02 -3.075512126088142395e-02 2.385504245758056641e-01 -2.081133238971233368e-02 -9.006018191576004028e-02 -2.283194661140441895e-01 -3.986034914851188660e-02 -1.205295175313949585e-01 6.979430466890335083e-02 -4.835460707545280457e-02 1.799022555351257324e-01 2.236311882734298706e-02 2.937394082546234131e-01 -6.468399614095687866e-02
-6.103878468275070190e-02 1.743375509977340698e-01 1.764575392007827759e-02 5.141154676675796509e-02 -3.413519635796546936e-02 -9.579687565565109253e-02 1.251188516616821289e-01 1.755561977624893188e-01 9.486421197652816772e-02 8.192366361618041992e-02 5.788603052496910095e-02 2.107310481369495392e-02 2.164965122938156128e-01 -1.364154517650604248e-01 -1.142254751175642014e-02 1.711083948612213135e-01 1.089200228452682495e-01 1.574067771434783936e-01 -1.028407141566276550e-01 4.088527858257293701e-01 4.725630581378936768e-01 -1.072066091001033783e-02 1.780165880918502808e-01 1.129197422415018082e-02 1.379229966551065445e-02 -9.437701106071472168e-02 -3.595134019851684570e-01 -6.140087544918060303e-02 1.550762504339218140e-01 -6.557760387659072876e-02 3.893879950046539307e-01 -6.503416807390749454e-04
1.773049235343933105e-01 -2.168818144127726555e-03 -1.687376759946346283e-02 -1.951319426298141479e-01 1.624287813901901245e-01 -2.883864343166351318e-01 1.032371670007705688e-01 9.323035925626754761e-02 1.450126916170120239e-01 2.420206516981124878e-01 8.370119333267211914e-02 8.895746618509292603e-02 -2.532133087515830994e-02 -1.704336404800415039e-01 1.312776356935501099e-01 -7.957839220762252808e-02 2.223010957241058350e-01 1.231772601604461670e-01 -2.259536087512969971e-01 2.719786167144775391e-01 1.218834072351455688e-01 2.520322203636169434e-01 1.532683819532394409e-01 5.416306480765342712e-02 7.310879230499267578e-02 -4.281982034444808960e-02 -2.248939275741577148e-01 -1.325276046991348267e-01 4.196592867374420166e-01 -1.238763704895973206e-01 1.678419709205627441e-01 -2.532828748226165771e-01
5.882754176855087280e-02 -1.008005365729331970e-01 2.019508928060531616e-02 3.630055487155914307e-02 -2.215823717415332794e-02 -2.708289921283721924e-01 5.780421942472457886e-02 -8.150064386427402496e-04 9.105554968118667603e-02 8.989757299423217773e-02 4.885229766368865967e-01 -1.096243783831596375e-01 5.998583976179361343e-03 -2.016566693782806396e-01 1.333455890417098999e-01 -4.145519807934761047e-02 -8.872923254966735840e-02 2.034724224358797073e-03 -1.184325292706489563e-02 2.532703876495361328e-01 1.557102501392364502e-01 -1.244364399462938309e-02 -1.368898600339889526e-01 3.082325868308544159e-02 1.237972304224967957e-01 -3.883863091468811035e-01 -7.887560129165649414e-02 3.419900238513946533e-01 1.968293488025665283e-01 2.065154016017913818e-01 2.794462740421295166e-01 1.230624690651893616e-01
9.723895043134689331e-02 -8.475224673748016357e-02 -1.441252082586288452e-01 8.497623354196548462e-02 2.827043235301971436e-01 -2.180278152227401733e-01 -2.569756284356117249e-02 -8.022948354482650757e-02 2.008950263261795044e-01 2.496253885328769684e-02 3.332900814712047577e-03 1.157025918364524841e-01 4.009601846337318420e-02 -1.654701530933380127e-01 1.544807702302932739e-01 -2.157877832651138306e-01 2.335916310548782349e-01 2.595667541027069092e-02 -3.338240459561347961e-02 3.656150400638580322e-01 7.822035998106002808e-02 1.926960498094558716e-01 -2.063084393739700317e-01 3.263598680496215820e-02 2.935502678155899048e-02 -3.363236784934997559e-01 -1.052610352635383606e-01 -2.526451945304870605e-01 4.284173548221588135e-01 6.310331076383590698e-02 2.161925099790096283e-02 1.150437071919441223e-01
6.060610339045524597e-02 2.171880751848220825e-01 -2.721272110939025879e-01 1.958594918251037598e-01 1.169794574379920959e-01 -1.397932022809982300e-01 1.464480459690093994e-01 9.175994433462619781e-03 8.952968567609786987e-02 -2.187849581241607666e-01 6.709518283605575562e-02 8.795804530382156372e-02 1.971431821584701538e-01 -9.993085265159606934e-02 6.736472994089126587e-02 3.893972933292388916e-01 6.089348345994949341e-02 5.073928833007812500e-02 -1.742533296346664429e-01 2.251317352056503296e-01 3.975750207901000977e-01 -1.253113299608230591e-01 2.032337635755538940e-01 -3.062689676880836487e-02 -1.138183753937482834e-02 -7.101660966873168945e-02 -1.707076132297515869e-01 -6.439264118671417236e-02 1.027746349573135376e-01 -7.325929403305053711e-02 3.697448372840881348e-01 1.200033575296401978e-01
2.388680130243301392e-01 5.150458589196205139e-02 -7.290269434452056885e-02 8.387487381696701050e-02 1.142582744359970093e-01 -3.097368776798248291e-01 4.051265493035316467e-02 -3.196123242378234863e-01 -2.193861454725265503e-01 -2.073454409837722778e-01 1.537249833345413208e-01 -9.997619688510894775e-02 3.570489212870597839e-02 -1.135249584913253784e-01 2.598225884139537811e-02 1.936475336551666260e-01 4.849043488502502441e-01 2.248327583074569702e-01 -1.878766268491744995e-01 9.990172833204269409e-02 2.374800294637680054e-01 1.752474159002304077e-02 3.356344625353813171e-02 2.374795079231262207e-01 -1.325577795505523682e-01 -1.239854618906974792e-01 7.874871790409088135e-02 -6.401571631431579590e-02 3.650439903140068054e-02 -6.360907852649688721e-02 1.863372474908828735e-01 9.766093641519546509e-02
6.731437891721725464e-02 1.801469326019287109e-01 -5.764080956578254700e-02 8.706676214933395386e-02 -2.090715989470481873e-02 -1.473693102598190308e-01 -2.696428894996643066e-01 -2.657727301120758057e-01 1.889816224575042725e-01 1.374291777610778809e-01 6.616769731044769287e-02 -3.520172834396362305e-02 3.509252564981579781e-03 -3.531347811222076416e-01 -1.272800564765930176e-01 5.986823886632919312e-02 3.656569635495543480e-03 3.627562522888183594e-01 -2.283108085393905640e-01 3.726262152194976807e-01 1.003359854221343994e-01 1.368896067142486572e-01 -2.841643616557121277e-02 1.462510526180267334e-01 6.622596830129623413e-02 -2.774651050567626953e-01 -6.490003317594528198e-03 -5.460219085216522217e-02 1.306362152099609375e-01 -1.377408206462860107e-01 -7.120778318494558334e-04 -2.964402139186859131e-01
7.403974235057830811e-02 1.985824406147003174e-01 -8.663279563188552856e-02 1.545932739973068237e-01 1.591750830411911011e-01 -1.751344949007034302e-01 -5.367365851998329163e-02 -1.668196171522140503e-01 -5.601664632558822632e-02 2.512294426560401917e-02 2.271666228771209717e-01 6.615226715803146362e-02 2.034190595149993896e-01 -1.626345366239547729e-01 -8.474257588386535645e-02 -2.263799011707305908e-01 -2.341139614582061768e-01 -3.188657760620117188e-02 -2.334920614957809448e-01 3.269995003938674927e-02 1.264216303825378418e-01 -1.400710791349411011e-01 -1.057084351778030396e-01 7.319034542888402939e-03 6.510276347398757935e-02 -4.853543937206268311e-01 -9.260390698909759521e-02 2.336568087339401245e-01 2.978535369038581848e-02 2.291717529296875000e-01 3.461474180221557617e-01 -1.284717321395874023e-01
4.529266804456710815e-02 2.459078654646873474e-02 -1.931215375661849976e-01 7.410369813442230225e-02 -1.823978498578071594e-02 -2.254592031240463257e-01 8.304299414157867432e-02 2.195422202348709106e-01 2.638866305351257324e-01 1.945058256387710571e-02 2.590941488742828369e-01 -4.243375360965728760e-02 9.848061203956604004e-02 -2.369024008512496948e-01 -2.028175890445709229e-01 2.043303549289703369e-01 1.675720810890197754e-01 1.191783696413040161e-01 -5.592544749379158020e-02 5.246987342834472656e-01 2.459411323070526123e-01 -8.592717349529266357e-02 9.999251365661621094e-02 1.848209500312805176e-01 -1.326577961444854736e-01 -9.106268733739852905e-02 -1.499785035848617554e-01 7.479292899370193481e-02 8.003966882824897766e-03 -1.779875606298446655e-01 -1.495876163244247437e-01 -1.407087147235870361e-01
2.723102457821369171e-03 -6.262788921594619751e-02 8.444897085428237915e-02 1.541469991207122803e-01 2.861734032630920410e-01 -4.249666333198547363e-01 1.832207478582859039e-02 -1.029488220810890198e-01 1.717125624418258667e-01 1.053056716918945312e-01 2.758649885654449463e-01 -1.547634601593017578e-01 -1.612179726362228394e-01 -2.227239161729812622e-01 4.744481295347213745e-02 2.582581639289855957e-01 -8.341863006353378296e-02 3.669607043266296387e-01 6.955440342426300049e-02 1.353293806314468384e-01 1.848837584257125854e-01 -1.539528220891952515e-01 -1.281910240650177002e-01 -2.364528328180313110e-01 -1.134114637970924377e-01 -7.436126470565795898e-03 -6.511443853378295898e-02 1.246087136678397655e-03 1.121294423937797546e-01 -9.650747478008270264e-02 2.692118883132934570e-01 -7.784205023199319839e-03
-1.867146044969558716e-01 7.055756449699401855e-02 1.333273109048604965e-02 5.165447294712066650e-02 -6.254149973392486572e-02 -1.005154177546501160e-01 -1.872043870389461517e-02 -2.467357367277145386e-01 3.286433517932891846e-01 -5.584217980504035950e-02 9.992419183254241943e-02 -2.588572800159454346e-01 -9.022842161357402802e-03 -1.937353461980819702e-01 -2.441558055579662323e-02 6.400745362043380737e-02 3.392831683158874512e-01 1.455033104866743088e-02 -1.380809545516967773e-01 1.576965004205703735e-01 -1.171133741736412048e-01 1.650168150663375854e-01 -2.013085931539535522e-01 2.189326882362365723e-01 -3.019394911825656891e-02 1.934940665960311890e-01 -2.400573939085006714e-01 -1.739102751016616821e-01 2.586618065834045410e-01 -1.753230988979339600e-01 2.588772475719451904e-01 -2.685094475746154785e-01
3.975138068199157715e-02 1.194285303354263306e-01 -2.273273169994354248e-01 1.154778599739074707e-01 -2.236614972352981567e-01 -4.293429553508758545e-01 -1.085177883505821228e-01 1.452435739338397980e-02 -1.634893193840980530e-02 4.535790532827377319e-02 2.687579691410064697e-01 -4.726872965693473816e-02 -1.305758208036422729e-01 2.514688298106193542e-02 9.843825548887252808e-02 1.156041547656059265e-01 6.172686070203781128e-02 2.779929637908935547e-01 -3.547183871269226074e-01 1.319173276424407959e-01 -1.604291051626205444e-01 1.877441816031932831e-02 7.344829291105270386e-02 1.814149767160415649e-01 -2.131594866514205933e-01 -6.365650333464145660e-03 -2.763665914535522461e-01 -4.840222746133804321e-02 -1.044685244560241699e-01 7.739741355180740356e-02 3.268445134162902832e-01 -1.364794373512268066e-01
-8.824177086353302002e-02 5.684859305620193481e-02 -1.200559511780738831e-01 1.260809004306793213e-01 -1.094247847795486450e-01 -3.093446493148803711e-01 3.876399993896484375e-02 2.794973552227020264e-02 2.913603186607360840e-01 6.327971816062927246e-02 3.870447874069213867e-01 -1.481868028640747070e-01 -2.160720676183700562e-01 -1.403315365314483643e-01 6.294042617082595825e-02 -1.017985343933105469e-01 2.063523679971694946e-01 5.695549771189689636e-02 -7.713281363248825073e-02 -1.098526343703269958e-01 1.358956545591354370e-01 -1.216848567128181458e-02 -2.356518507003784180e-01 1.280541419982910156e-01 -1.891160458326339722e-01 -6.366717070341110229e-02 -3.425264954566955566e-01 3.945204913616180420e-01 -1.016111001372337341e-01 -1.704129204154014587e-02 1.716372966766357422e-01 -1.030364632606506348e-02
1.498764306306838989e-01 1.345849782228469849e-01 -2.321670353412628174e-01 1.015323102474212646e-01 -1.338255554437637329e-01 -2.043161541223526001e-01 -2.622270584106445312e-01 -2.448690831661224365e-01 9.846911579370498657e-02 2.855952829122543335e-02 -7.415672391653060913e-02 1.248320564627647400e-01 2.003131806850433350e-01 -2.620419859886169434e-01 -7.323541492223739624e-02 7.409211248159408569e-02 5.573849752545356750e-02 -2.377823740243911743e-01 -2.764805555343627930e-01 1.866643726825714111e-01 1.796555817127227783e-01 -2.067594826221466064e-01 9.350591152906417847e-02 2.216036170721054077e-01 -2.401551231741905212e-02 -3.766575455665588379e-01 -7.178860902786254883e-02 2.455473132431507111e-02 -2.517028152942657471e-02 9.554914385080337524e-02 2.934239208698272705e-01 -8.787759393453598022e-02
-1.312510389834642410e-02 2.571974098682403564e-01 -2.890823185443878174e-01 5.709320679306983948e-02 -1.137362420558929443e-01 -1.544192880392074585e-01 -3.190059363842010498e-01 -3.321797847747802734e-01 1.520568877458572388e-01 -1.580223068594932556e-02 2.035611309111118317e-02 3.349738940596580505e-02 1.717707216739654541e-01 -9.548091143369674683e-02 -1.465926617383956909e-01 1.889020353555679321e-01 9.241359680891036987e-02 -4.323722422122955322e-02 -3.418349027633666992e-01 -7.655073702335357666e-02 1.001830101013183594e-01 4.927853122353553772e-02 1.989764571189880371e-01 9.932655841112136841e-02 -4.746313393115997314e-02 -2.875757813453674316e-01 -8.574496954679489136e-02 -2.257900871336460114e-02 -5.398387461900711060e-02 5.912998691201210022e-02 3.849226236343383789e-01 -1.866089254617691040e-01
-5.149798467755317688e-03 2.850427031517028809e-01 -9.635457396507263184e-02 2.754977345466613770e-01 6.901875883340835571e-02 2.962035313248634338e-02 -1.929977387189865112e-01 -7.472915202379226685e-02 1.043236162513494492e-02 -1.494243741035461426e-01 1.794335097074508667e-01 -2.450149357318878174e-01 4.280870407819747925e-02 -1.099966689944267273e-01 -1.489475071430206299e-01 7.443490624427795410e-02 4.040620625019073486e-01 9.494259953498840332e-02 -4.115435183048248291e-01 2.688262462615966797e-01 1.828070916235446930e-02 -1.221813075244426727e-02 1.269112080335617065e-01 1.452640742063522339e-01 -2.350525259971618652e-01 2.004772238433361053e-02 -2.099604606628417969e-01 -1.201309263706207275e-01 1.078581586480140686e-01 -8.462292701005935669e-02 2.039906382560729980e-01 -5.063347890973091125e-02
-1.601300090551376343e-01 3.662372529506683350e-01 -7.054273039102554321e-02 2.282893061637878418e-01 -8.626218885183334351e-02 -2.829264402389526367e-01 1.961026787757873535e-01 -5.015737190842628479e-02 1.109665855765342712e-01 6.029643490910530090e-02 -2.180863171815872192e-02 -3.037586994469165802e-02 2.184454724192619324e-02 -2.581136524677276611e-01 -7.019673287868499756e-02 1.900880932807922363e-01 2.103425562381744385e-01 3.240637108683586121e-02 -2.773497402667999268e-01 3.727695643901824951e-01 4.236706495285034180e-01 8.746106177568435669e-02 1.490224301815032959e-01 5.170770362019538879e-02 -8.131938427686691284e-02 -7.563519477844238281e-02 -3.840162651613354683e-03 5.209378525614738464e-02 1.874564914032816887e-03 -1.075672283768653870e-01 5.514166131615638733e-02 -1.621379256248474121e-01
-1.523154526948928833e-01 4.237878322601318359e-02 -5.382214114069938660e-02 -1.266001760959625244e-01 2.676525413990020752e-01 -2.248402535915374756e-01 -1.590654253959655762e-01 -2.088104635477066040e-01 2.110542356967926025e-01 -2.689866721630096436e-01 2.933732606470584869e-02 1.581389605998992920e-01 -2.082512676715850830e-01 -4.135387018322944641e-02 -2.776430845260620117e-01 -4.200233612209558487e-03 6.158908084034919739e-02 2.084555625915527344e-01 -3.551241159439086914e-01 9.166853129863739014e-02 1.975595057010650635e-01 1.106363236904144287e-01 -1.100877448916435242e-01 7.034613937139511108e-02 -8.990932255983352661e-02 -2.432591021060943604e-01 -9.741326421499252319e-02 -2.942187897861003876e-02 3.950423598289489746e-01 -1.022660285234451294e-01 -8.899125270545482635e-03 7.566861063241958618e-02
9.739785641431808472e-02 -2.847944386303424835e-02 3.314521908760070801e-02 -9.598175436258316040e-02 1.329982373863458633e-02 -3.188237547874450684e-01 9.818550199270248413e-03 -2.952530980110168457e-01 2.574003934860229492e-01 6.948206573724746704e-02 -3.178859502077102661e-02 1.321067661046981812e-01 2.792679369449615479e-01 -1.818045526742935181e-01 1.639955639839172363e-01 -9.823040664196014404e-02 7.941100746393203735e-02 2.371889948844909668e-01 -1.543553173542022705e-01 1.976969093084335327e-01 2.701898813247680664e-01 -1.909486204385757446e-01 -1.188433766365051270e-01 -3.077058196067810059e-01 1.221974417567253113e-01 -5.754524096846580505e-02 8.614347316324710846e-03 3.219564259052276611e-01 1.887915730476379395e-01 -4.066309705376625061e-02 1.299547404050827026e-01 -1.823723763227462769e-01
2.722215652465820312e-01 1.533336341381072998e-01 8.798876404762268066e-02 2.335314303636550903e-01 1.387929469347000122e-01 1.525391638278961182e-01 1.520503312349319458e-01 5.822132527828216553e-02 -3.780620172619819641e-02 2.197333797812461853e-02 2.674515843391418457e-01 2.434515021741390228e-02 2.027805298566818237e-01 -1.923638135194778442e-01 4.642970860004425049e-02 1.201924774795770645e-02 1.319603174924850464e-01 -8.024459332227706909e-02 4.334848746657371521e-02 2.806417346000671387e-01 2.858951389789581299e-01 -1.393901854753494263e-01 -2.800439298152923584e-01 2.473270297050476074e-01 1.622021198272705078e-01 -2.442648112773895264e-01 -1.138149797916412354e-01 9.529556334018707275e-02 1.370419412851333618e-01 -2.507238090038299561e-01 2.034629881381988525e-01 -2.007560133934020996e-01
8.481210470199584961e-02 5.917832255363464355e-02 1.113802660256624222e-02 -2.892263233661651611e-03 3.066851794719696045e-01 -2.676805555820465088e-01 1.504381652921438217e-02 1.683750934898853302e-02 1.535052806138992310e-01 -1.863408684730529785e-01 2.123251855373382568e-01 1.365090310573577881e-01 3.721527755260467529e-02 -9.171584993600845337e-02 1.004771441221237183e-01 -7.635295391082763672e-02 -2.122480124235153198e-01 -2.261895686388015747e-01 -1.836441159248352051e-01 9.729684889316558838e-02 2.402081899344921112e-02 -7.498980034142732620e-03 -1.942534297704696655e-01 6.281636655330657959e-02 2.047431319952011108e-01 -3.328743278980255127e-01 -2.560079693794250488e-01 2.785390019416809082e-01 9.372077137231826782e-02 1.747837811708450317e-01 3.520073592662811279e-01 -1.855285465717315674e-01
-1.607999764382839203e-02 2.384481430053710938e-01 5.919637531042098999e-02 2.952998280525207520e-01 3.102717995643615723e-01 -3.221405744552612305e-01 -8.649768307805061340e-03 1.193978041410446167e-01 1.673546880483627319e-01 -9.019963443279266357e-02 -2.326539754867553711e-01 1.438404619693756104e-01 9.728798270225524902e-02 -1.556064188480377197e-01 -1.418172866106033325e-01 1.466196477413177490e-01 2.476199418306350708e-01 8.946296572685241699e-02 -8.048979192972183228e-02 -9.206892549991607666e-02 2.022316157817840576e-01 -1.691303215920925140e-02 -1.630024909973144531e-01 1.897298693656921387e-01 -8.424910902976989746e-02 1.128391362726688385e-02 -1.922215074300765991e-01 -1.202754117548465729e-02 4.409130811691284180e-01 7.445839792490005493e-02 1.289134919643402100e-01 5.140937864780426025e-02
1.851416230201721191e-01 1.626552045345306396e-01 -1.329807192087173462e-01 -1.094502881169319153e-01 2.416853606700897217e-02 -1.266249269247055054e-01 -1.231709271669387817e-01 -1.593841165304183960e-01 1.146003827452659607e-01 1.711685210466384888e-01 1.225391179323196411e-01 -3.555102944374084473e-01 1.350274533033370972e-01 -1.646161824464797974e-01 5.829948559403419495e-02 -3.611881658434867859e-02 1.599070057272911072e-02 -3.670994937419891357e-02 -2.733647525310516357e-01 -4.774740431457757950e-03 1.890259534120559692e-01 2.242057919502258301e-01 2.322575449943542480e-02 -5.101752281188964844e-02 5.308079719543457031e-02 -2.167520970106124878e-01 -4.751046299934387207e-01 -1.604893654584884644e-01 2.973095476627349854e-01 -3.314730525016784668e-02 5.892838910222053528e-02 -2.424884587526321411e-01
-5.419886857271194458e-02 -8.273466676473617554e-02 -3.013656847178936005e-02 1.425658017396926880e-01 8.824377506971359253e-02 -2.314249873161315918e-01 3.605685830116271973e-01 -9.512338042259216309e-02 2.323081046342849731e-01 1.383220776915550232e-02 3.510248661041259766e-01 -1.151432991027832031e-01 -5.033066123723983765e-02 6.986629217863082886e-02 -1.816984117031097412e-01 -1.785286888480186462e-02 -2.023978978395462036e-01 6.166648864746093750e-02 -4.288121312856674194e-02 3.831140324473381042e-02 3.111774027347564697e-01 1.801183819770812988e-02 -3.130372166633605957e-01 3.500103354454040527e-01 -1.143999993801116943e-01 -2.128629088401794434e-01 5.665924772620201111e-02 5.105281621217727661e-02 2.429813891649246216e-01 4.788525402545928955e-02 2.083992511034011841e-01 -4.991948604583740234e-02
1.028432473540306091e-01 2.217317074537277222e-01 -2.113952115178108215e-02 2.053669542074203491e-01 7.657241076231002808e-02 -4.034093320369720459e-01 5.963522568345069885e-02 -2.626328468322753906e-01 3.077054629102349281e-03 -2.189527302980422974e-01 8.676850795745849609e-02 9.969494491815567017e-02 3.878047466278076172e-01 -5.139220505952835083e-02 7.649411261081695557e-02 2.712005078792572021e-01 1.081542745232582092e-01 1.071390360593795776e-01 1.584775187075138092e-02 2.035992741584777832e-01 2.008357048034667969e-01 -3.089265339076519012e-02 9.897636622190475464e-02 -9.159818291664123535e-02 -1.517788171768188477e-01 5.272269248962402344e-02 -2.362003177404403687e-01 -1.039915755391120911e-01 3.102663159370422363e-01 -3.229185938835144043e-02 1.848869919776916504e-01 1.018845811486244202e-01
-4.660931974649429321e-02 1.375696435570716858e-02 -1.017439737915992737e-02 3.477005958557128906e-01 -2.138502709567546844e-02 -2.663908898830413818e-01 -9.217638522386550903e-02 -1.971980482339859009e-01 1.643768846988677979e-01 -1.616196483373641968e-01 3.041504621505737305e-01 1.437410619109869003e-02 -9.611003100872039795e-03 -8.368599414825439453e-02 1.013654023408889771e-01 1.718511432409286499e-01 3.032715320587158203e-01 1.140154059976339340e-02 -2.674155123531818390e-02 -1.221210211515426636e-01 1.025959625840187073e-01 -9.098051488399505615e-02 -1.124585345387458801e-01 -1.777168661355972290e-01 -2.500702440738677979e-01 -4.537383913993835449e-01 -2.950788848102092743e-02 1.860165745019912720e-01 9.818279743194580078e-02 1.029343754053115845e-01 2.614213824272155762e-01 -4.297830164432525635e-02
-3.784076124429702759e-02 3.329290449619293213e-02 -3.821560880169272423e-03 1.431889533996582031e-01 2.646561264991760254e-01 -1.467199474573135376e-01 1.843205690383911133e-01 -3.618909418582916260e-01 -2.382268942892551422e-02 1.491290926933288574e-01 -5.002947524189949036e-02 1.070798784494400024e-01 1.689017415046691895e-01 -4.335065558552742004e-02 -2.918633520603179932e-01 9.456557035446166992e-02 1.094702258706092834e-01 3.055787384510040283e-01 -1.571438908576965332e-01 -7.240747660398483276e-02 6.228594109416007996e-02 -9.580957144498825073e-02 -1.177916750311851501e-01 1.727818697690963745e-02 3.264815807342529297e-01 -2.735764086246490479e-01 -1.085745822638273239e-02 1.791913211345672607e-01 2.135769426822662354e-01 1.568404734134674072e-01 1.601482033729553223e-01 -2.950738072395324707e-01
2.172942459583282471e-01 5.397733673453330994e-02 -3.260141909122467041e-01 -3.500883234664797783e-03 -1.657956987619400024e-01 -1.340952068567276001e-01 7.212109118700027466e-02 -1.849566400051116943e-01 -3.105333074927330017e-02 -8.762087672948837280e-02 -9.603299945592880249e-02 2.289474904537200928e-01 1.781527251005172729e-01 -4.664984997361898422e-03 -1.909619383513927460e-02 1.314370185136795044e-01 3.901738822460174561e-01 1.321873813867568970e-01 -8.695150166749954224e-02 1.367882192134857178e-01 8.645591884851455688e-02 2.599114477634429932e-01 -9.851711988449096680e-02 -3.100014105439186096e-02 -7.205045968294143677e-02 -2.252946048974990845e-01 -1.465864032506942749e-01 -1.339124143123626709e-02 4.712263643741607666e-01 -4.285702481865882874e-02 2.358063012361526489e-01 1.493779849261045456e-02
1.039407998323440552e-01 2.551796734333038330e-01 -2.053102999925613403e-01 1.104433685541152954e-01 -6.625510752201080322e-02 -1.773591041564941406e-01 6.372174620628356934e-02 -4.451271519064903259e-02 -2.258057706058025360e-02 -2.284032851457595825e-01 -3.203350678086280823e-02 -1.623085513710975647e-02 1.298652887344360352e-01 -8.281651139259338379e-02 3.667710348963737488e-02 3.333374261856079102e-01 1.988071650266647339e-01 2.067914903163909912e-01 -8.315122872591018677e-02 1.873263567686080933e-01 4.990993440151214600e-01 3.761546313762664795e-02 1.355823129415512085e-01 5.265928059816360474e-02 -6.908464431762695312e-02 -1.479688882827758789e-01 -2.181751728057861328e-01 5.115974694490432739e-03 5.800212919712066650e-02 -1.119184345006942749e-01 3.811549246311187744e-01 -7.915501296520233154e-02
8.964324742555618286e-02 -4.471711069345474243e-02 -1.781914830207824707e-01 9.994724392890930176e-02 8.864882588386535645e-02 -4.146730899810791016e-01 -1.574761047959327698e-02 -8.176444470882415771e-02 1.978019475936889648e-01 -1.745135486125946045e-01 9.897401556372642517e-03 -1.476585417985916138e-01 3.375351130962371826e-01 -6.408605724573135376e-02 1.222291737794876099e-01 1.345760971307754517e-01 2.006798982620239258e-01 1.222085356712341309e-01 -2.195099294185638428e-01 -3.059519454836845398e-02 1.423423439264297485e-01 2.804667353630065918e-01 1.365893036127090454e-01 1.490155756473541260e-01 3.453406272456049919e-03 -3.815203607082366943e-01 -1.825507134199142456e-01 -4.773866385221481323e-02 9.526144713163375854e-02 1.864675804972648621e-02 1.838204562664031982e-01 2.245186567306518555e-01
2.197555899620056152e-01 2.638256177306175232e-03 -8.443639427423477173e-02 2.811099886894226074e-01 -1.812104284763336182e-01 -1.515309512615203857e-01 -2.219897136092185974e-02 1.980860680341720581e-01 5.136907100677490234e-02 7.169306278228759766e-02 1.455652415752410889e-01 -9.228113293647766113e-02 6.609334051609039307e-02 -2.419154644012451172e-01 2.075352519750595093e-01 -2.683445997536182404e-02 3.681370317935943604e-01 1.234181448817253113e-01 -4.182697832584381104e-01 5.535456910729408264e-02 9.766743332147598267e-02 2.469355314970016479e-01 9.960365481674671173e-03 2.307902574539184570e-01 -6.258429586887359619e-02 -2.166714221239089966e-01 -1.056845784187316895e-01 1.634963043034076691e-02 2.696548104286193848e-01 -5.032228771597146988e-03 2.462941035628318787e-02 1.937953531742095947e-01
-1.465987563133239746e-01 -8.145139366388320923e-02 -1.446405351161956787e-01 3.116226941347122192e-02 2.452073395252227783e-01 -2.074098736047744751e-01 -1.535282731056213379e-01 -8.402980118989944458e-02 1.679434180259704590e-01 1.748172193765640259e-01 3.150637447834014893e-01 -2.618948742747306824e-02 -1.646935567259788513e-02 -3.580635040998458862e-02 1.639838889241218567e-02 6.426870077848434448e-02 3.591201305389404297e-01 1.586681455373764038e-01 -1.346107125282287598e-01 3.918049857020378113e-02 1.323982179164886475e-01 -9.310421347618103027e-02 -3.597785234451293945e-01 2.210917472839355469e-01 2.152765095233917236e-01 1.451205909252166748e-01 -2.037272900342941284e-01 -1.092338487505912781e-01 2.790553867816925049e-01 -1.447395533323287964e-01 -4.740840941667556763e-02 -2.265118807554244995e-01
1.734223216772079468e-01 9.482003748416900635e-02 -1.505489051342010498e-01 5.070772394537925720e-02 9.603414684534072876e-02 1.843568831682205200e-01 -8.170560002326965332e-02 -1.054140031337738037e-01 2.745856642723083496e-01 1.552141904830932617e-01 2.920804321765899658e-01 -2.862341888248920441e-02 -4.707180336117744446e-02 -2.436635345220565796e-01 1.725904494524002075e-01 -1.510120630264282227e-01 1.157267466187477112e-01 1.654538065195083618e-01 -1.206542924046516418e-01 1.731254011392593384e-01 2.439216375350952148e-01 -4.229597374796867371e-02 -1.548704206943511963e-01 7.047845423221588135e-02 1.998819559812545776e-01 -3.821107149124145508e-01 -1.534291356801986694e-01 1.524707525968551636e-01 9.779956191778182983e-02 -1.048491224646568298e-01 2.084492444992065430e-01 -3.203217685222625732e-01
1.372004672884941101e-02 -2.479860186576843262e-01 -4.692431166768074036e-02 -2.938291989266872406e-02 7.836012542247772217e-02 -1.745422482490539551e-01 -1.438125818967819214e-01 -1.775095313787460327e-01 2.308728396892547607e-01 -9.426225721836090088e-02 2.999961189925670624e-02 2.740244865417480469e-01 2.704266607761383057e-01 -2.453473955392837524e-01 1.148969233036041260e-01 -8.097563683986663818e-02 6.498955935239791870e-02 2.743595540523529053e-01 -2.461425513029098511e-01 2.567058205604553223e-01 3.257905244827270508e-01 -5.359420925378799438e-02 -1.557279378175735474e-01 -1.748489290475845337e-01 7.550673186779022217e-02 -4.255730286240577698e-02 8.118145167827606201e-02 2.116831988096237183e-01 1.147411018610000610e-01 2.831990644335746765e-02 2.354460358619689941e-01 -2.388727664947509766e-01
-1.545387208461761475e-01 1.591323316097259521e-01 2.336601465940475464e-01 2.768908739089965820e-01 1.708111017942428589e-01 -3.643047213554382324e-01 4.779838025569915771e-02 9.011680632829666138e-02 1.153314784169197083e-01 -6.175727397203445435e-02 -1.163556128740310669e-01 3.021086938679218292e-02 5.519970506429672241e-02 -9.569932520389556885e-02 -2.020536214113235474e-01 1.029381826519966125e-01 3.750982284545898438e-01 4.179212078452110291e-02 -1.274687051773071289e-01 -1.442059874534606934e-01 2.714448273181915283e-01 1.570672541856765747e-02 -1.494524627923965454e-01 1.320949196815490723e-01 -7.711467891931533813e-02 8.064654655754566193e-03 -1.424238979816436768e-01 -8.898054063320159912e-02 4.113630652427673340e-01 9.460081160068511963e-02 1.759519726037979126e-01 1.244609951972961426e-01
2.390573471784591675e-01 -3.444710671901702881e-01 -1.563920080661773682e-01 2.890710830688476562e-01 -1.533643156290054321e-01 -4.915407672524452209e-02 1.880306899547576904e-01 -6.756182760000228882e-02 1.539243012666702271e-01 -7.582642138004302979e-02 -6.574224680662155151e-02 -8.885499089956283569e-02 1.036590337753295898e-01 -1.333488225936889648e-01 3.069171682000160217e-02 -1.884537488222122192e-01 1.872270852327346802e-01 2.440029233694076538e-01 -1.083912700414657593e-01 3.685229718685150146e-01 1.349156200885772705e-01 -1.102878898382186890e-01 -1.117795035243034363e-01 1.791643053293228149e-01 -1.060186922550201416e-01 -1.166127696633338928e-01 9.156950563192367554e-02 -5.328100174665451050e-02 1.324186325073242188e-01 -3.364824652671813965e-01 2.135091274976730347e-01 -1.189851090312004089e-01
1.553671658039093018e-01 1.750890910625457764e-02 -2.886185646057128906e-01 2.412815839052200317e-01 1.143652014434337616e-03 -3.580075502395629883e-01 -1.446345448493957520e-01 -7.700055092573165894e-02 -1.367829889059066772e-01 5.903744697570800781e-02 1.816213428974151611e-01 -7.466458529233932495e-02 4.792829230427742004e-02 -2.677973508834838867e-01 1.863860338926315308e-02 -1.996038667857646942e-02 -6.855043023824691772e-02 -4.795690253376960754e-02 -2.085212767124176025e-01 -2.393745034933090210e-01 3.578975200653076172e-01 -5.580756068229675293e-02 -3.164636492729187012e-01 -2.197489142417907715e-02 2.879698947072029114e-02 -3.728247713297605515e-03 1.099751666188240051e-01 -5.316456034779548645e-02 3.589315414428710938e-01 -2.292129993438720703e-01 3.946364298462867737e-02 -7.206958532333374023e-02
1.106347963213920593e-01 8.898890763521194458e-02 9.540609270334243774e-02 -8.626401424407958984e-02 2.487612366676330566e-01 -2.283823639154434204e-01 6.747648864984512329e-02 8.835965767502784729e-03 -1.053320392966270447e-01 2.221186757087707520e-01 8.282977342605590820e-02 -1.887190788984298706e-01 1.261860430240631104e-01 -9.463659673929214478e-02 -5.377506092190742493e-02 2.029700577259063721e-01 4.026593565940856934e-01 1.892357319593429565e-01 -3.001866638660430908e-01 -1.203230861574411392e-02 1.181471273303031921e-01 -1.183335110545158386e-01 -1.270995438098907471e-01 -2.329239388927817345e-03 -3.181365132331848145e-01 4.719260334968566895e-02 -1.801461577415466309e-01 5.230604112148284912e-02 -2.872982807457447052e-02 -1.911868900060653687e-02 2.768977880477905273e-01 -3.520481884479522705e-01
-2.023013234138488770e-01 9.033131599426269531e-02 -2.403657734394073486e-01 2.345626652240753174e-01 -4.500013962388038635e-02 -5.554350838065147400e-02 2.032405883073806763e-01 1.809093505144119263e-01 6.260080635547637939e-02 -2.539448440074920654e-02 1.727061271667480469e-01 3.025189936161041260e-01 1.119084060192108154e-01 -1.909687519073486328e-01 2.404338307678699493e-02 -4.175959527492523193e-02 1.434018015861511230e-01 -3.128251119051128626e-04 -3.575965166091918945e-01 1.974641978740692139e-01 2.474660053849220276e-03 -3.004311919212341309e-01 -1.011978760361671448e-01 -3.007623925805091858e-02 -2.025308459997177124e-01 -3.232982456684112549e-01 -7.226489484310150146e-03 7.681125774979591370e-03 7.062642276287078857e-02 1.013829931616783142e-01 3.307630121707916260e-01 -1.502863466739654541e-01
-5.709439888596534729e-02 -6.387032568454742432e-02 -8.751324564218521118e-02 2.621220052242279053e-01 2.761524021625518799e-01 -3.272893130779266357e-01 -1.327006071805953979e-01 -1.281225830316543579e-01 2.100173979997634888e-01 1.653674244880676270e-01 2.695159316062927246e-01 -8.968680351972579956e-02 -1.374189257621765137e-01 -9.870094805955886841e-02 2.718302309513092041e-01 8.634492009878158569e-02 -1.026828680187463760e-02 3.423156440258026123e-01 -1.942542940378189087e-02 7.814378291368484497e-02 2.028246670961380005e-01 -1.665387004613876343e-01 -1.374764889478683472e-01 -2.422411143779754639e-01 5.241820216178894043e-02 -3.908954933285713196e-02 -2.200206369161605835e-01 -5.281825736165046692e-02 2.150914520025253296e-01 -1.206693872809410095e-01 1.648914366960525513e-01 -1.518875062465667725e-01
1.362636685371398926e-01 -1.717272847890853882e-01 -2.819729149341583252e-01 3.371004760265350342e-01 6.528531759977340698e-02 -2.887543141841888428e-01 1.814323812723159790e-01 1.429637968540191650e-01 6.248763948678970337e-02 -5.944401398301124573e-02 1.916637271642684937e-01 -1.125783473253250122e-01 6.297311931848526001e-02 -1.397606879472732544e-01 1.572132408618927002e-01 -5.419232323765754700e-02 2.823589444160461426e-01 7.459110766649246216e-02 -1.519287079572677612e-01 1.193994730710983276e-01 3.320744037628173828e-01 -5.673702806234359741e-02 2.203298509120941162e-01 4.430580139160156250e-02 -1.531371772289276123e-01 -9.403093159198760986e-02 -2.297180294990539551e-01 -1.110668331384658813e-01 1.882711350917816162e-01 -1.626361720263957977e-02 1.733508408069610596e-01 2.449704408645629883e-01
-1.028810627758502960e-02 1.776456832885742188e-01 1.161728352308273315e-01 3.030944764614105225e-01 1.100597754120826721e-01 -1.289879381656646729e-01 2.017471194267272949e-01 -4.239934030920267105e-03 5.018334090709686279e-02 -2.003307640552520752e-02 -5.957631394267082214e-02 -2.032814025878906250e-01 -1.049831882119178772e-01 -2.332500666379928589e-01 2.044559568166732788e-01 1.752659231424331665e-01 3.045939803123474121e-01 1.017714068293571472e-01 -2.409249544143676758e-01 1.546239852905273438e-01 1.095005348324775696e-01 3.001788556575775146e-01 -4.498821496963500977e-02 -1.022581607103347778e-01 -2.201466262340545654e-01 -7.613218575716018677e-02 -4.126965999603271484e-02 6.360476464033126831e-02 2.642537653446197510e-01 1.783065199851989746e-01 2.521820366382598877e-01 -2.878680825233459473e-01
8.841555565595626831e-03 2.074274569749832153e-01 -6.999843567609786987e-02 3.153688833117485046e-02 -2.244840264320373535e-01 6.936188787221908569e-02 6.105824559926986694e-02 -2.629222273826599121e-01 2.934167087078094482e-01 1.110867634415626526e-01 9.280206263065338135e-02 4.190853983163833618e-02 1.224369406700134277e-01 -1.774327903985977173e-01 1.451379526406526566e-02 -1.364848315715789795e-01 1.358541548252105713e-01 -1.438013836741447449e-02 -9.752871096134185791e-02 2.504202127456665039e-01 1.553527116775512695e-01 1.081645768135786057e-02 -7.288586348295211792e-02 -1.948801986873149872e-02 2.392801940441131592e-01 -3.109239339828491211e-01 -2.368368804454803467e-01 -3.247614577412605286e-02 2.214118242263793945e-01 -1.912809759378433228e-01 1.919579058885574341e-01 -4.409798979759216309e-01
3.011066913604736328e-01 2.006305456161499023e-01 -1.732563078403472900e-01 -1.460229009389877319e-01 2.941150031983852386e-02 -3.717855811119079590e-01 -1.193709895014762878e-01 5.178124085068702698e-02 1.212408170104026794e-01 -5.496260896325111389e-02 -3.946022596210241318e-03 -1.042384430766105652e-01 -2.502883970737457275e-01 -6.906262040138244629e-02 -1.795019768178462982e-02 1.105980128049850464e-01 1.575110107660293579e-01 2.208191007375717163e-01 -1.989233344793319702e-01 1.138427406549453735e-01 3.653139173984527588e-01 8.812650293111801147e-02 6.577041000127792358e-02 -3.360061720013618469e-02 1.107179522514343262e-01 -1.090852469205856323e-01 -6.312995404005050659e-02 2.658469080924987793e-01 -5.718328058719635010e-03 1.634151935577392578e-01 3.868013620376586914e-01 -7.214307039976119995e-02
2.021635770797729492e-01 1.684735417366027832e-01 -1.592515558004379272e-01 1.289452463388442993e-01 -5.779727548360824585e-02 1.738210022449493408e-01 1.409511715173721313e-01 -2.123145312070846558e-01 2.083280682563781738e-01 6.185647565871477127e-03 2.111821174621582031e-01 2.232881635427474976e-02 -6.447894126176834106e-02 -1.526978015899658203e-01 2.857587672770023346e-02 4.685459658503532410e-02 8.756970986723899841e-03 -2.605727128684520721e-02 -9.585198014974594116e-02 2.547653615474700928e-01 2.001745253801345825e-01 4.702236130833625793e-02 -1.323928236961364746e-01 1.154320500791072845e-02 3.354973495006561279e-01 -3.357546925544738770e-01 -1.615911573171615601e-01 3.572867810726165771e-02 2.350479364395141602e-01 -7.940199226140975952e-02 3.318019509315490723e-01 -3.348509967327117920e-01
-5.091851204633712769e-02 1.711287647485733032e-01 -4.523467645049095154e-02 1.346498131752014160e-01 6.562173366546630859e-02 -2.275909781455993652e-01 -1.126033021137118340e-03 -2.891148999333381653e-02 3.595974445343017578e-01 -7.140845805406570435e-02 9.359049052000045776e-02 -2.992883026599884033e-01 2.011833190917968750e-01 -3.809081315994262695e-01 -7.020606845617294312e-02 -2.093774639070034027e-02 3.260428607463836670e-01 4.055924713611602783e-02 1.221040487289428711e-01 -4.321286827325820923e-02 5.064816772937774658e-02 1.772931367158889771e-01 -1.563238799571990967e-01 1.690327748656272888e-02 3.371072560548782349e-02 1.304495632648468018e-01 -2.088481783866882324e-01 -2.253402024507522583e-01 1.445673853158950806e-01 -2.847241982817649841e-02 2.545925974845886230e-01 -2.912136614322662354e-01
1.573315709829330444e-01 1.274679750204086304e-01 2.172379568219184875e-02 1.307608932256698608e-01 -1.014806423336267471e-02 -2.004134505987167358e-01 5.542995780706405640e-02 -2.235962599515914917e-01 1.042790636420249939e-01 6.330338120460510254e-02 2.656059861183166504e-01 2.145572006702423096e-02 2.041650563478469849e-01 -1.135339811444282532e-01 2.494962066411972046e-01 8.731742203235626221e-02 -1.356257125735282898e-03 9.898997098207473755e-02 -1.717992424964904785e-01 4.217615723609924316e-01 2.292951345443725586e-01 -8.318243548274040222e-03 1.938768476247787476e-01 -4.005235433578491211e-02 2.786897122859954834e-01 -2.897983193397521973e-01 -2.669702470302581787e-01 -1.988308876752853394e-01 -7.727036718279123306e-03 3.977327421307563782e-02 1.186992377042770386e-01 -2.013263702392578125e-01
2.476560026407241821e-01 1.294387578964233398e-01 -1.522209793329238892e-01 1.650860458612442017e-01 -1.511364709585905075e-02 -2.675932645797729492e-01 1.170648336410522461e-01 -1.107324585318565369e-01 1.523421257734298706e-01 -1.823395341634750366e-01 4.879742115736007690e-02 -2.694054273888468742e-03 2.644055187702178955e-01 1.189472079277038574e-01 -6.205439567565917969e-02 1.252423822879791260e-01 -3.482139483094215393e-02 -1.367901712656021118e-01 -1.185028180480003357e-01 1.354823261499404907e-01 2.674672901630401611e-01 2.609387040138244629e-01 1.561546623706817627e-01 -4.969444125890731812e-02 -1.442503035068511963e-01 -1.344873607158660889e-01 -3.447815030813217163e-02 -2.490638643503189087e-01 3.097907602787017822e-01 -6.951111555099487305e-02 4.330376386642456055e-01 -4.475910961627960205e-02
1.074167266488075256e-01 1.860138177871704102e-01 -1.311598569154739380e-01 -1.402858644723892212e-01 2.703922241926193237e-02 -2.640807628631591797e-01 1.096038222312927246e-01 -1.023835688829421997e-01 2.251231670379638672e-01 1.304626017808914185e-01 -4.290395602583885193e-02 1.124296933412551880e-01 -3.660051850602030754e-03 -8.205999433994293213e-02 4.068313911557197571e-02 4.896391555666923523e-02 -1.876965723931789398e-02 2.843178212642669678e-01 -3.902610242366790771e-01 1.168522238731384277e-01 3.185096681118011475e-01 1.829154044389724731e-01 3.922793269157409668e-02 1.680541038513183594e-01 -1.833083778619766235e-01 -1.212531030178070068e-01 -2.551956772804260254e-01 2.058657854795455933e-01 -9.880290180444717407e-02 -2.054855376482009888e-01 3.307915627956390381e-01 -4.445952177047729492e-02
7.758672535419464111e-02 6.041566282510757446e-02 -3.939769044518470764e-02 1.243953779339790344e-01 4.351803660392761230e-01 -3.143752738833427429e-02 -9.537819027900695801e-02 -8.442317135632038116e-03 1.121551394462585449e-01 -1.727313697338104248e-01 3.207658231258392334e-02 4.666801169514656067e-02 -1.788394898176193237e-01 1.414853334426879883e-01 -2.362684905529022217e-02 -7.362136989831924438e-02 5.334191024303436279e-03 2.281740903854370117e-01 -1.843802481889724731e-01 1.902395933866500854e-01 1.002845689654350281e-01 1.067174896597862244e-01 -1.794314235448837280e-01 4.903487861156463623e-02 4.872041940689086914e-02 -3.888637945055961609e-02 -3.376625776290893555e-01 1.035246998071670532e-01 5.255998969078063965e-01 6.960409879684448242e-02 2.293642461299896240e-01 -1.717903465032577515e-01
1.432107388973236084e-01 7.014214992523193359e-02 -1.962633877992630005e-01 1.476071327924728394e-01 1.041108444333076477e-01 -1.940745562314987183e-01 2.375764548778533936e-01 -3.300135955214500427e-02 -5.073444172739982605e-02 -3.126931609585881233e-03 3.280749544501304626e-02 1.268717050552368164e-01 2.498147785663604736e-01 -3.782666623592376709e-01 -1.005734875798225403e-02 9.750048071146011353e-02 1.931628882884979248e-01 -4.997125640511512756e-02 -3.933921921998262405e-03 -5.556562915444374084e-02 3.911425173282623291e-01 1.375380605459213257e-01 -1.631377823650836945e-02 3.440576195716857910e-01 -1.395193487405776978e-01 -8.074161410331726074e-02 -2.501816451549530029e-01 -1.687491387128829956e-01 2.565475106239318848e-01 -9.179177880287170410e-02 1.995469778776168823e-01 9.377808868885040283e-02
-4.557278379797935486e-02 -4.468257725238800049e-02 6.681454926729202271e-02 4.175382666289806366e-03 2.016301155090332031e-01 -3.484838306903839111e-01 -8.314011245965957642e-02 -8.956937491893768311e-02 4.678440690040588379e-01 -2.968693524599075317e-02 -2.072867751121520996e-01 2.243697792291641235e-01 1.290976852178573608e-01 -1.873225718736648560e-01 -3.262317925691604614e-02 -1.868956536054611206e-01 2.735002338886260986e-01 7.128521054983139038e-02 -2.394062578678131104e-01 2.800529003143310547e-01 1.441908441483974457e-02 1.061097756028175354e-01 -1.246827691793441772e-01 -2.514649331569671631e-01 4.604401811957359314e-02 -2.300136685371398926e-01 -9.078548103570938110e-02 1.147670485079288483e-02 3.145462647080421448e-02 -2.843896113336086273e-02 1.654723882675170898e-01 -1.230417042970657349e-01
-1.704598665237426758e-01 -1.105608195066452026e-01 -5.124700441956520081e-02 -2.209338918328285217e-02 -1.863417774438858032e-01 -1.997304111719131470e-01 2.690517008304595947e-01 2.389291226863861084e-01 2.031852118670940399e-02 -1.511459648609161377e-01 2.073168158531188965e-01 8.014155179262161255e-02 1.948964446783065796e-01 -2.481941431760787964e-01 -6.099485605955123901e-02 -3.332299366593360901e-02 4.028727859258651733e-02 2.569192051887512207e-01 -1.795381009578704834e-01 1.248548850417137146e-01 -4.053158685564994812e-02 -2.121067643165588379e-01 -2.816388905048370361e-01 1.735616475343704224e-01 1.168503388762474060e-01 -2.781320214271545410e-01 -3.465576097369194031e-02 1.089218109846115112e-01 5.441089347004890442e-02 -1.122351363301277161e-01 4.189914464950561523e-01 -8.786641806364059448e-02
2.116396129131317139e-01 9.040445089340209961e-02 -7.240397483110427856e-02 2.987700104713439941e-01 6.781759113073348999e-02 7.566352724097669125e-04 5.638357624411582947e-02 -1.013372689485549927e-01 3.277886658906936646e-02 -1.671430654823780060e-02 1.219120696187019348e-01 -1.321794688701629639e-01 -2.614810504019260406e-02 -8.046313375234603882e-02 3.414593338966369629e-01 8.510879427194595337e-02 3.550440967082977295e-01 1.528077870607376099e-01 -3.463028073310852051e-01 1.299687623977661133e-01 1.543486416339874268e-01 2.125514447689056396e-01 -1.797609589993953705e-02 -4.998536035418510437e-02 -3.170692324638366699e-01 -2.138207480311393738e-02 1.296297181397676468e-02 -1.953487284481525421e-02 4.072987437248229980e-01 4.079471901059150696e-02 1.899135559797286987e-01 -8.116135001182556152e-02
-5.861492827534675598e-02 6.606669723987579346e-02 -1.239467859268188477e-01 2.855207212269306183e-02 -5.839021410793066025e-03 -3.475226461887359619e-01 1.102822348475456238e-01 -1.174976155161857605e-01 1.388114541769027710e-01 1.008356828242540359e-02 5.101879835128784180e-01 4.474752768874168396e-02 -1.442769318819046021e-01 -3.003358244895935059e-01 1.663652956485748291e-01 1.611279249191284180e-01 -2.057886496186256409e-02 2.267287820577621460e-01 -1.416508853435516357e-01 1.642657518386840820e-01 1.565515398979187012e-01 -2.947203516960144043e-01 -2.833836972713470459e-01 1.742421835660934448e-02 -4.254333674907684326e-02 -1.090649291872978210e-01 -2.460087649524211884e-02 -6.376381963491439819e-02 9.828831255435943604e-02 -9.588385373353958130e-02 8.570344746112823486e-02 -2.179330587387084961e-01
3.214160725474357605e-02 4.328578338027000427e-02 1.964626461267471313e-01 -7.005335390567779541e-02 1.870716214179992676e-01 -2.077697031199932098e-02 1.075839251279830933e-02 -2.140039354562759399e-01 1.314718872308731079e-01 2.875599078834056854e-02 3.284074366092681885e-02 2.489386349916458130e-01 -9.719564020633697510e-02 6.959848105907440186e-02 -2.679971158504486084e-01 5.072803795337677002e-02 1.093514859676361084e-01 2.500276267528533936e-01 -9.911882132291793823e-02 3.518132567405700684e-01 3.058838248252868652e-01 -2.273956239223480225e-01 5.660656839609146118e-02 1.673105806112289429e-01 -7.097651809453964233e-02 -3.862854242324829102e-01 -1.355928778648376465e-01 9.037069976329803467e-02 2.655971944332122803e-01 6.905925273895263672e-02 2.483058124780654907e-01 9.332316927611827850e-03
-1.692601591348648071e-01 4.202413558959960938e-02 1.414244472980499268e-01 1.679815649986267090e-01 -2.946971543133258820e-02 -9.915874153375625610e-02 -1.748842298984527588e-01 -5.961202457547187805e-02 7.922650873661041260e-02 2.606011740863323212e-02 -8.858539164066314697e-02 -1.642584502696990967e-01 3.003013730049133301e-01 -1.638869196176528931e-01 -2.995809353888034821e-02 1.741106510162353516e-01 6.717878580093383789e-02 1.016192287206649780e-01 -1.165296584367752075e-01 1.120224073529243469e-01 2.699193060398101807e-01 -9.507972747087478638e-02 -3.763472735881805420e-01 1.535208225250244141e-01 -3.260122239589691162e-01 -7.197736203670501709e-02 -1.748336553573608398e-01 3.324444591999053955e-01 3.582365214824676514e-01 -1.217687129974365234e-01 3.875256702303886414e-02 3.474726900458335876e-02
3.131123483180999756e-01 6.554068624973297119e-02 -6.661400943994522095e-02 1.458483934402465820e-01 -2.656127512454986572e-02 -1.604857742786407471e-01 1.002084165811538696e-01 5.315902084112167358e-02 7.353795319795608521e-02 3.776542842388153076e-02 1.058868467807769775e-01 -1.983033716678619385e-01 -1.347925607115030289e-02 -2.103444635868072510e-01 4.141359627246856689e-01 2.682871222496032715e-01 3.029538691043853760e-01 1.742264032363891602e-01 -2.160129249095916748e-01 8.939004689455032349e-02 2.683810517191886902e-02 8.065027743577957153e-02 -1.043418124318122864e-01 2.734645903110504150e-01 -1.936494112014770508e-01 -2.092223465442657471e-01 1.324942111968994141e-01 -3.505295142531394958e-02 2.775593698024749756e-01 -1.771493852138519287e-01 9.537450224161148071e-02 -9.258882142603397369e-03
9.722989797592163086e-02 8.508785068988800049e-02 -1.178527250885963440e-01 1.610327363014221191e-01 -1.343854665756225586e-01 -3.253588974475860596e-01 -2.913941144943237305e-01 -2.094564028084278107e-02 1.940121352672576904e-01 3.839626535773277283e-02 1.692495644092559814e-01 2.248026430606842041e-02 -1.904275454580783844e-02 1.832286864519119263e-01 -3.529974818229675293e-01 3.158616423606872559e-01 2.376715540885925293e-01 1.142744645476341248e-01 -1.915646791458129883e-01 4.888045415282249451e-02 2.732642292976379395e-01 1.079439297318458557e-01 -4.775929823517799377e-02 -8.544018119573593140e-02 1.452960222959518433e-01 4.720540717244148254e-02 -1.943958736956119537e-02 1.202654615044593811e-01 2.136198878288269043e-01 2.411746829748153687e-01 3.822373226284980774e-02 -2.442581951618194580e-01
2.745801806449890137e-01 -2.713441289961338043e-02 -1.612954400479793549e-02 2.306228727102279663e-01 -1.708331257104873657e-01 -1.185996364802122116e-02 1.721670180559158325e-01 5.220570415258407593e-02 5.091215670108795166e-02 2.181472182273864746e-01 7.556761801242828369e-02 -2.752987146377563477e-01 1.051781326532363892e-01 -1.627808362245559692e-01 2.725595831871032715e-01 -2.009400911629199982e-02 2.778497636318206787e-01 1.187214627861976624e-01 -2.634581923484802246e-01 -4.063907638192176819e-02 3.346771597862243652e-01 1.124291494488716125e-01 8.542649447917938232e-03 -7.875975221395492554e-03 -1.055887416005134583e-01 -3.044076077640056610e-02 -1.964336782693862915e-01 1.877675205469131470e-01 2.492254525423049927e-01 -8.252044022083282471e-02 3.469455540180206299e-01 4.944070801138877869e-02
2.329431474208831787e-01 1.672858297824859619e-01 -1.395343542098999023e-01 2.802050709724426270e-01 -1.440371274948120117e-01 -3.343214392662048340e-01 1.003912687301635742e-01 -1.092882975935935974e-01 -6.113618612289428711e-02 1.565963178873062134e-01 1.052713692188262939e-01 -1.244372352957725525e-01 1.764267832040786743e-01 -9.208706766366958618e-02 4.791422933340072632e-02 1.661095768213272095e-02 2.601603567600250244e-01 1.827175617218017578e-01 -1.942167878150939941e-01 3.332612514495849609e-01 1.257039755582809448e-01 9.025920927524566650e-02 2.290900945663452148e-01 9.309149533510208130e-02 1.257995665073394775e-01 -6.259123980998992920e-02 -3.039104342460632324e-01 -2.133384048938751221e-01 1.002580896019935608e-01 1.192573457956314087e-01 1.142234355211257935e-01 -1.957951784133911133e-01
-7.919782400131225586e-02 2.522746324539184570e-01 -4.213455617427825928e-01 2.484223991632461548e-01 6.755992025136947632e-02 -1.743154376745223999e-01 -1.522153466939926147e-01 2.531120739877223969e-02 1.270517408847808838e-01 5.137996375560760498e-02 1.936674863100051880e-01 -4.322694242000579834e-02 1.397116929292678833e-01 -1.393910795450210571e-01 -2.227817773818969727e-01 -3.798142820596694946e-02 3.117095530033111572e-01 9.121705591678619385e-02 -3.161057233810424805e-01 1.593404412269592285e-01 2.438669800758361816e-01 -2.030656784772872925e-01 5.507628992199897766e-02 -1.285892724990844727e-02 -2.254910171031951904e-01 1.728210300207138062e-01 -1.168661043047904968e-01 -9.448569267988204956e-02 1.182710677385330200e-01 -1.339668929576873779e-01 1.044007837772369385e-01 5.534928292036056519e-02
4.105167090892791748e-01 1.144851371645927429e-01 -1.223828420042991638e-01 -1.041693985462188721e-01 1.644264906644821167e-01 -4.649083614349365234e-01 -8.362533897161483765e-02 4.559577628970146179e-02 2.160150557756423950e-01 1.205624938011169434e-01 8.114118129014968872e-02 3.215499594807624817e-02 -2.878804504871368408e-02 -2.110076695680618286e-01 2.340738177299499512e-01 1.762039214372634888e-01 8.822402358055114746e-02 1.816518753767013550e-01 -1.713134497404098511e-01 7.857334613800048828e-02 1.942321099340915680e-02 1.736989468336105347e-01 9.309408813714981079e-02 -1.268511563539505005e-01 1.385183185338973999e-01 -7.242170721292495728e-02 3.864713758230209351e-02 -2.401927299797534943e-02 3.556100428104400635e-01 1.392645109444856644e-02 1.530134379863739014e-01 -1.791864335536956787e-01
1.683856993913650513e-01 1.338307857513427734e-01 6.220076233148574829e-02 2.703440785408020020e-01 7.227160036563873291e-02 -2.046405225992202759e-01 -4.031183570623397827e-02 -1.126217693090438843e-01 -6.402193009853363037e-02 -1.326060146093368530e-01 6.988891959190368652e-02 2.811576612293720245e-02 5.794966965913772583e-02 3.343608230352401733e-03 -1.601871550083160400e-01 2.309201806783676147e-01 3.562788367271423340e-01 6.471951305866241455e-02 -9.246827661991119385e-02 -1.091915369033813477e-01 4.680495243519544601e-03 -2.589299082756042480e-01 -1.952496469020843506e-01 1.278523355722427368e-01 5.713257472962141037e-03 -7.686730939894914627e-03 -2.283313572406768799e-01 -2.429639101028442383e-01 5.212248563766479492e-01 -1.799730807542800903e-01 1.055104807019233704e-01 -7.792024314403533936e-02
-5.783165991306304932e-02 2.822978794574737549e-02 -1.750577390193939209e-01 8.498147130012512207e-02 1.114363893866539001e-01 -1.216262727975845337e-01 1.934258490800857544e-01 -1.332391500473022461e-01 -9.011811343953013420e-04 3.146724775433540344e-02 4.478529989719390869e-01 -5.013258196413516998e-03 -4.881565645337104797e-02 1.426084637641906738e-01 -6.906396895647048950e-02 -1.336521059274673462e-01 -1.284769326448440552e-01 -3.440214321017265320e-02 -2.384462058544158936e-01 1.116456389427185059e-01 3.789208829402923584e-01 8.326215296983718872e-02 -3.354916870594024658e-01 2.390134185552597046e-01 9.952961467206478119e-03 -2.887441515922546387e-01 -9.455919265747070312e-03 2.016890645027160645e-01 2.433713376522064209e-01 -1.481524109840393066e-01 1.018105298280715942e-01 -7.537847012281417847e-02
2.193518280982971191e-01 -6.178728863596916199e-02 -8.138388395309448242e-03 2.684591710567474365e-01 6.427816301584243774e-02 -2.963260412216186523e-01 4.894568771123886108e-02 -1.221614629030227661e-01 1.043097153306007385e-01 2.340022772550582886e-01 -2.418760396540164948e-02 -1.065866425633430481e-01 -3.900638222694396973e-02 -1.183207705616950989e-01 3.298963606357574463e-01 -2.003102935850620270e-02 8.177043497562408447e-02 3.411632776260375977e-01 -2.244679033756256104e-01 2.166879624128341675e-01 -3.159600123763084412e-02 8.703611046075820923e-02 -1.125390306115150452e-01 -1.233438700437545776e-01 -2.399060577154159546e-01 -1.656553708016872406e-02 1.311360951513051987e-02 -2.964719571173191071e-02 2.815960943698883057e-01 -3.684382140636444092e-02 3.808992803096771240e-01 -1.511431485414505005e-01
1.847225278615951538e-01 2.513702809810638428e-01 -5.145621672272682190e-02 4.741517081856727600e-02 2.266112565994262695e-01 -3.116756975650787354e-01 8.052605390548706055e-02 -1.308150589466094971e-01 -6.683138757944107056e-02 -2.105175107717514038e-01 9.128831326961517334e-02 -1.179673150181770325e-01 2.033691555261611938e-01 -1.415105350315570831e-02 4.282428696751594543e-02 -8.486189693212509155e-02 4.843449294567108154e-01 3.309586644172668457e-01 -1.747005879878997803e-01 1.861439049243927002e-01 -1.880225352942943573e-02 -1.219494864344596863e-01 4.640315100550651550e-02 1.539207696914672852e-01 -5.093340575695037842e-02 -2.047906965017318726e-01 -7.015412300825119019e-02 -1.148222163319587708e-01 1.542694568634033203e-01 9.433357417583465576e-02 1.467200368642807007e-01 1.919564306735992432e-01
4.732120037078857422e-02 2.429086118936538696e-01 -7.534340769052505493e-02 9.140586107969284058e-02 2.442266345024108887e-01 -1.064632534980773926e-01 3.538456186652183533e-02 -1.209137216210365295e-01 2.610218338668346405e-02 2.106002718210220337e-01 2.878195941448211670e-01 -4.646434187889099121e-01 2.611593604087829590e-01 -1.222600862383842468e-01 -5.009654909372329712e-02 1.135162189602851868e-01 2.222449332475662231e-01 -1.206525936722755432e-01 -3.308211565017700195e-01 1.462545841932296753e-01 1.585330516099929810e-01 8.130653202533721924e-02 -1.169277951121330261e-01 -1.223484799265861511e-01 -2.003016509115695953e-02 -6.265659630298614502e-02 -2.096499800682067871e-01 -1.002783030271530151e-01 1.735836714506149292e-01 -1.547036767005920410e-01 1.473289281129837036e-01 7.926306128501892090e-02
7.128916680812835693e-02 4.974994808435440063e-02 -7.285500876605510712e-03 2.649406492710113525e-01 6.532896775752305984e-03 -2.349599897861480713e-01 1.079854294657707214e-01 -2.596223056316375732e-01 1.412883847951889038e-01 -1.623855084180831909e-01 3.161105811595916748e-01 -3.032832778990268707e-02 -6.602502614259719849e-02 2.165214682463556528e-04 -7.270363718271255493e-02 1.976255178451538086e-01 3.540631830692291260e-01 -2.319753170013427734e-02 -5.757310613989830017e-02 -7.228918373584747314e-02 8.188186585903167725e-02 -6.432620435953140259e-02 -1.840571016073226929e-01 -1.099053546786308289e-01 -2.451385855674743652e-01 -3.620741963386535645e-01 -2.936052158474922180e-02 1.494521647691726685e-01 1.833306252956390381e-01 7.801171392202377319e-02 3.738671243190765381e-01 8.309919387102127075e-02
-2.323521375656127930e-01 6.713693588972091675e-02 1.137396395206451416e-01 1.682411730289459229e-01 9.344050660729408264e-03 -2.103755474090576172e-01 5.593774840235710144e-02 -5.241133272647857666e-02 3.780634403228759766e-01 5.000997800379991531e-03 1.666029095649719238e-01 -1.107175499200820923e-01 1.067285332828760147e-02 -1.827270984649658203e-01 -1.431517153978347778e-01 -4.496799409389495850e-02 3.399144858121871948e-02 1.030979007482528687e-01 -2.002748996019363403e-01 -3.413450419902801514e-01 3.159335553646087646e-01 -9.990487992763519287e-02 -2.589249610900878906e-01 -9.692637622356414795e-02 -1.164526119828224182e-01 -1.559899449348449707e-01 -2.773344218730926514e-01 1.857458502054214478e-01 -3.536676615476608276e-02 6.164369732141494751e-02 2.813567519187927246e-01 -1.512857973575592041e-01
8.708572387695312500e-02 1.233898773789405823e-01 -3.008087538182735443e-02 1.299131363630294800e-01 -7.534721493721008301e-02 2.433306537568569183e-02 2.851882763206958771e-02 -1.291013211011886597e-01 2.588417828083038330e-01 -1.183103919029235840e-01 2.127400785684585571e-01 -8.292616344988346100e-03 -2.291024029254913330e-01 -3.611006736755371094e-01 1.445226222276687622e-01 4.487764835357666016e-02 -1.383321583271026611e-01 1.462871879339218140e-01 -9.460767358541488647e-02 2.854941487312316895e-01 2.893215119838714600e-01 2.724010311067104340e-02 -2.811453305184841156e-02 -1.044503450393676758e-01 2.036238908767700195e-01 -3.699546456336975098e-01 3.823834285140037537e-02 1.072763204574584961e-01 1.867826581001281738e-01 -6.799661368131637573e-02 2.254614830017089844e-01 -3.078424930572509766e-01
2.601529061794281006e-01 -1.167499423027038574e-01 -2.869054973125457764e-01 3.496344387531280518e-02 7.303278148174285889e-02 -2.659998536109924316e-01 2.619619071483612061e-01 -1.251265108585357666e-01 5.184677988290786743e-02 -4.930314421653747559e-02 -7.516904734075069427e-03 -1.433187276124954224e-01 2.476266026496887207e-01 -1.316844075918197632e-01 7.842071354389190674e-02 1.750517040491104126e-01 4.626207426190376282e-02 -4.961699619889259338e-02 -1.211477890610694885e-01 9.668135643005371094e-02 2.785948216915130615e-01 3.040786683559417725e-01 8.470943197607994080e-03 2.120400667190551758e-01 -1.813038811087608337e-02 -1.895387768745422363e-01 -2.170088887214660645e-01 -1.122045293450355530e-01 2.800057530403137207e-01 -3.185714408755302429e-02 3.231533765792846680e-01 1.004674285650253296e-01
-3.026335500180721283e-02 3.013024330139160156e-01 -6.589633226394653320e-02 2.401171326637268066e-01 -1.229755505919456482e-01 -3.326829671859741211e-01 3.406017720699310303e-01 -7.998021692037582397e-02 5.080209672451019287e-02 4.244472086429595947e-02 2.489237487316131592e-01 3.948811069130897522e-02 7.476251572370529175e-02 -2.498168349266052246e-01 -3.790368139743804932e-02 6.313921511173248291e-02 4.087091982364654541e-02 -9.544706344604492188e-02 -2.272355109453201294e-01 1.309029608964920044e-01 3.448183238506317139e-01 2.715468034148216248e-02 -2.172754704952239990e-01 -3.269927501678466797e-01 -6.155025213956832886e-02 -2.623862326145172119e-01 -5.237078294157981873e-02 6.786144338548183441e-03 -1.088906303048133850e-01 -7.012995332479476929e-02 2.878723852336406708e-02 -1.020752713084220886e-01
6.464584171772003174e-02 1.191426254808902740e-02 -1.055802926421165466e-01 -7.869666814804077148e-02 2.784101366996765137e-01 -1.553478538990020752e-01 -2.167867422103881836e-01 -2.071969509124755859e-01 3.172165751457214355e-01 8.376029133796691895e-02 -3.571268543601036072e-02 2.191240042448043823e-01 -5.854469537734985352e-02 -2.111823409795761108e-01 3.390343859791755676e-02 3.963746502995491028e-02 -6.899888068437576294e-02 2.250029146671295166e-01 -2.815179526805877686e-01 2.747290134429931641e-01 3.520748317241668701e-01 -4.480038210749626160e-02 -1.488769054412841797e-01 8.048868924379348755e-02 2.014846503734588623e-01 1.903394004330039024e-03 -2.788717448711395264e-01 -1.319855600595474243e-01 2.370653748512268066e-01 -5.571157485246658325e-02 1.021815389394760132e-01 9.397514164447784424e-02
9.406314790248870850e-02 4.302610456943511963e-02 -8.593990653753280640e-02 6.738314032554626465e-02 -5.763098597526550293e-02 -2.761221528053283691e-01 8.311611413955688477e-02 -1.463813483715057373e-01 1.008657813072204590e-01 -8.973727375268936157e-02 4.490736722946166992e-01 -2.879733443260192871e-01 -3.994970396161079407e-02 -1.618196023628115654e-03 1.958099007606506348e-01 -3.030460700392723083e-02 9.585179388523101807e-02 8.180228620767593384e-02 1.869932515546679497e-03 -5.543622002005577087e-02 1.039384603500366211e-01 -2.350079864263534546e-01 -2.185159027576446533e-01 2.782462537288665771e-01 2.027219347655773163e-02 -4.015343785285949707e-01 -1.985350996255874634e-01 6.416463106870651245e-02 2.173441946506500244e-01 3.087927028536796570e-02 1.057655215263366699e-01 -2.260150760412216187e-01
1.572641730308532715e-01 1.707202494144439697e-01 -2.841958403587341309e-02 6.744564324617385864e-02 8.064015209674835205e-02 -4.247213602066040039e-01 1.094480082392692566e-01 -1.234986037015914917e-01 -1.012935563921928406e-01 -2.660725414752960205e-01 1.709883362054824829e-01 1.457276195287704468e-01 4.495128095149993896e-01 -1.166390627622604370e-01 9.191280603408813477e-02 9.266287088394165039e-02 3.053100705146789551e-01 1.114797890186309814e-01 -2.124656587839126587e-01 -1.362622017040848732e-03 7.954178750514984131e-02 2.296555973589420319e-02 1.085613667964935303e-01 8.287530392408370972e-02 -6.120624393224716187e-02 -5.920407548546791077e-02 -5.516014248132705688e-02 -7.286939024925231934e-02 2.711400091648101807e-01 3.110036253929138184e-02 2.423194050788879395e-01 1.931693553924560547e-01
-6.266604363918304443e-02 -9.237085282802581787e-02 1.071793064475059509e-01 -1.842924579977989197e-02 3.201503306627273560e-02 -3.663834035396575928e-01 1.634716838598251343e-01 -1.633826494216918945e-01 3.393114209175109863e-01 -1.309165079146623611e-02 2.691888511180877686e-01 3.529018163681030273e-02 -1.405741423368453979e-01 -1.454834938049316406e-01 3.231341019272804260e-02 1.109293177723884583e-01 2.826062142848968506e-01 -6.395861506462097168e-02 -4.916141740977764130e-03 -4.856327176094055176e-02 2.675222456455230713e-01 1.316134780645370483e-01 -2.521530091762542725e-01 -5.171693116426467896e-02 -2.982043623924255371e-01 -2.777172327041625977e-01 -1.889065206050872803e-01 6.234715133905410767e-02 6.945621571503579617e-04 1.426987648010253906e-01 2.595014870166778564e-01 9.450758248567581177e-02
2.608898580074310303e-01 5.606109648942947388e-02 1.022036895155906677e-01 8.153363317251205444e-02 6.131174787878990173e-02 -3.145066499710083008e-01 5.165705084800720215e-02 -5.363984033465385437e-03 1.434013545513153076e-01 2.634528875350952148e-01 -2.235495857894420624e-02 -3.278020322322845459e-01 1.169324591755867004e-01 -2.706294059753417969e-01 1.229024678468704224e-02 1.798819303512573242e-01 2.927505671977996826e-01 1.224951371550559998e-01 -1.687337309122085571e-01 -1.435306072235107422e-01 4.849317949265241623e-03 -4.631127044558525085e-02 1.156304124742746353e-02 -1.563080698251724243e-01 7.017995417118072510e-02 -1.583758890628814697e-01 5.425836145877838135e-02 -1.234357506036758423e-01 3.488635122776031494e-01 1.743821948766708374e-01 2.841444611549377441e-01 -1.772752404212951660e-01
-1.153215393424034119e-01 4.992831870913505554e-02 -3.906873613595962524e-02 1.709247529506683350e-01 2.910462580621242523e-02 -1.738534122705459595e-01 -1.311561614274978638e-01 1.890935897827148438e-01 2.095363587141036987e-01 -9.641745686531066895e-02 5.796960741281509399e-02 8.592116832733154297e-02 3.086454570293426514e-01 -2.836476452648639679e-02 8.576741814613342285e-02 5.541357770562171936e-02 -2.005342394113540649e-01 2.163407858461141586e-03 -3.598193228244781494e-01 2.079226076602935791e-01 -4.353053122758865356e-02 1.514616888016462326e-02 -1.728342622518539429e-01 3.226779401302337646e-01 2.468152046203613281e-01 1.388621777296066284e-01 -1.786736398935317993e-01 1.958622932434082031e-01 2.246104180812835693e-01 -1.843742094933986664e-02 3.097428977489471436e-01 -2.296592891216278076e-01
9.662432968616485596e-02 3.180510997772216797e-01 -2.785434126853942871e-01 2.990046739578247070e-01 4.335466399788856506e-02 -4.689013212919235229e-02 -2.317001968622207642e-01 2.589767612516880035e-02 7.823811471462249756e-02 -2.198376751039177179e-04 1.345712840557098389e-01 -6.055632606148719788e-02 1.479466855525970459e-01 -1.304461210966110229e-01 -9.724900871515274048e-02 1.107534319162368774e-01 4.523249268531799316e-01 3.427764773368835449e-02 -3.656529784202575684e-01 1.423930525779724121e-01 2.012945413589477539e-01 -1.632785201072692871e-01 1.034330949187278748e-02 1.438142079859972000e-02 -5.489531159400939941e-02 1.070591583847999573e-01 -1.107504591345787048e-01 -2.301764339208602905e-01 2.290632724761962891e-01 -2.913133800029754639e-02 7.916688174009323120e-02 -9.489652514457702637e-02
-1.681350171566009521e-02 -2.589062452316284180e-01 1.725995242595672607e-01 8.746011555194854736e-02 1.639384180307388306e-01 -2.084182798862457275e-01 -3.479815274477005005e-02 -3.523555696010589600e-01 3.774740546941757202e-02 -1.687716394662857056e-01 1.917084008455276489e-01 1.012408286333084106e-01 1.909103393554687500e-01 -1.989355385303497314e-01 1.756450533866882324e-01 3.146068006753921509e-02 -1.418104488402605057e-02 2.159848809242248535e-01 -1.771810203790664673e-01 3.121335506439208984e-01 2.082319408655166626e-01 -5.423187091946601868e-02 -1.483363807201385498e-01 -2.219811081886291504e-01 2.150322496891021729e-01 -9.216524660587310791e-02 -1.763035170733928680e-02 1.262015253305435181e-01 8.248573541641235352e-02 -4.064854979515075684e-02 2.654632627964019775e-01 -2.676605582237243652e-01
1.587409824132919312e-01 1.857669353485107422e-01 2.198316715657711029e-02 -3.758269827812910080e-03 1.864148974418640137e-01 -3.698905408382415771e-01 1.743433475494384766e-01 -9.314115159213542938e-03 3.170208036899566650e-01 1.526861488819122314e-01 2.213748842477798462e-01 1.292064189910888672e-01 -6.043681874871253967e-02 -1.203628852963447571e-01 8.120768517255783081e-02 -2.082442305982112885e-02 1.535646021366119385e-01 -6.731081753969192505e-02 -1.477621346712112427e-01 3.327824175357818604e-01 2.902589142322540283e-01 -1.683660224080085754e-02 -2.812082767486572266e-01 -3.784403204917907715e-02 1.744469255208969116e-01 -4.127692058682441711e-02 1.722100377082824707e-01 2.012780010700225830e-01 4.979825019836425781e-02 -1.094832420349121094e-01 1.411544531583786011e-01 -2.462271302938461304e-01
1.655831784009933472e-01 2.577933967113494873e-01 -2.054921686649322510e-01 1.242814287543296814e-01 -2.170598655939102173e-01 -5.393669381737709045e-02 -7.289075851440429688e-02 -2.676128447055816650e-01 1.318197250366210938e-01 -2.155816853046417236e-01 -2.958123981952667236e-01 -7.100900262594223022e-02 1.102081686258316040e-01 -1.919752508401870728e-01 3.545848280191421509e-02 2.162217497825622559e-01 2.190973460674285889e-01 -1.152504049241542816e-02 -1.444482654333114624e-01 9.076846390962600708e-02 2.458696067333221436e-01 -2.571297585964202881e-01 1.152639910578727722e-01 -1.008477583527565002e-01 -1.660329699516296387e-01 -1.473727077245712280e-01 -1.849421560764312744e-01 7.005159556865692139e-02 7.984242588281631470e-02 9.157462418079376221e-02 3.200815021991729736e-01 -1.876588165760040283e-01
1.460891515016555786e-01 -5.964018404483795166e-02 1.462426967918872833e-02 -1.092565283179283142e-01 2.803404629230499268e-01 -6.694824248552322388e-02 -7.513288408517837524e-02 1.523336675018072128e-02 1.023477911949157715e-01 -2.404604107141494751e-01 1.379147171974182129e-01 -6.781119853258132935e-02 1.491137593984603882e-01 3.939077258110046387e-02 2.675637230277061462e-02 -6.072216201573610306e-04 -6.166236102581024170e-02 9.692597389221191406e-02 -2.030127346515655518e-01 9.354168921709060669e-02 3.725399821996688843e-02 1.547392308712005615e-01 -2.095359861850738525e-01 1.016447916626930237e-01 1.523499190807342529e-01 -3.574493899941444397e-02 -2.997261583805084229e-01 2.674582898616790771e-01 3.429936468601226807e-01 -9.090337902307510376e-02 4.520754516124725342e-01 -3.141877949237823486e-01
3.797433674335479736e-01 -1.822219491004943848e-01 -1.752347499132156372e-01 2.133164107799530029e-01 -1.140757184475660324e-02 -3.284415006637573242e-01 2.568106651306152344e-01 -1.218651384115219116e-01 1.914466917514801025e-01 -4.793241620063781738e-02 -1.282682120800018311e-01 3.710587276145815849e-03 2.696231305599212646e-01 -1.379323303699493408e-01 -1.072048842906951904e-01 -2.409459501504898071e-01 -3.557533398270606995e-02 4.933938011527061462e-02 -1.938804686069488525e-01 1.298632621765136719e-01 5.321177840232849121e-02 -1.803803294897079468e-01 7.710294798016548157e-03 9.966004639863967896e-02 -3.945438191294670105e-02 7.597272843122482300e-02 -1.475088298320770264e-01 -1.375383287668228149e-01 2.835238277912139893e-01 1.249934807419776917e-01 8.930864185094833374e-02 -2.922038435935974121e-01
3.903720155358314514e-02 1.599124819040298462e-02 4.334701970219612122e-02 2.217377424240112305e-01 -1.651802062988281250e-01 -2.686120867729187012e-01 -7.194104790687561035e-02 -2.862710654735565186e-01 6.941108405590057373e-02 -1.581856608390808105e-01 1.892215013504028320e-01 -1.048547178506851196e-01 8.363432437181472778e-02 -2.647877670824527740e-02 1.485633547417819500e-03 9.176170080900192261e-02 2.378456443548202515e-01 -6.760649383068084717e-02 -7.117276638746261597e-02 2.162904478609561920e-02 1.345847398042678833e-01 -1.041326671838760376e-01 -1.543029248714447021e-01 -3.483453020453453064e-02 -2.721167802810668945e-01 -5.577750802040100098e-01 -8.207055926322937012e-02 2.704477906227111816e-01 3.421540930867195129e-02 9.879862517118453979e-02 2.665159106254577637e-01 -1.404778007417917252e-02
9.222990274429321289e-02 1.875759512186050415e-01 6.043225526809692383e-03 1.899523138999938965e-01 -1.000739261507987976e-01 -1.465109586715698242e-01 -2.761233448982238770e-01 -2.335790842771530151e-01 1.067963391542434692e-01 -1.527849305421113968e-02 6.706463545560836792e-02 7.332715392112731934e-02 1.081942692399024963e-01 -5.221229195594787598e-01 -8.239036425948143005e-03 9.132558852434158325e-02 2.806457281112670898e-01 -4.198442026972770691e-02 -6.160621717572212219e-02 6.576889008283615112e-02 2.109620422124862671e-01 -2.382852286100387573e-01 -1.889728382229804993e-02 2.833353579044342041e-01 8.154731988906860352e-02 -1.159422025084495544e-01 5.536516755819320679e-02 1.100155264139175415e-01 -5.456401780247688293e-02 1.625055074691772461e-01 3.288055062294006348e-01 -1.846320740878582001e-02
6.703708320856094360e-02 -8.777132630348205566e-02 -3.012784523889422417e-03 8.781369030475616455e-02 2.211616933345794678e-01 6.838886765763163567e-04 -1.163707971572875977e-01 -9.279625862836837769e-02 3.315002024173736572e-01 1.931211054325103760e-01 2.527675330638885498e-01 -1.834471151232719421e-02 -3.795858472585678101e-02 -2.065561115741729736e-01 -3.978623449802398682e-02 1.583286970853805542e-01 -8.592358231544494629e-02 3.153988420963287354e-01 -3.790473341941833496e-01 3.191140592098236084e-01 1.963749527931213379e-01 1.735138744115829468e-01 -1.439622491598129272e-01 3.277353942394256592e-01 4.071145504713058472e-02 -2.863971330225467682e-02 3.602014482021331787e-02 -3.988544642925262451e-02 1.299110651016235352e-01 5.609433166682720184e-03 1.608831584453582764e-01 -1.717818379402160645e-01
-4.202885087579488754e-03 -8.682326227426528931e-02 8.556387573480606079e-02 2.618230879306793213e-01 -9.586342424154281616e-02 -2.543243467807769775e-01 -9.969697333872318268e-03 -2.184576094150543213e-01 2.343426197767257690e-01 -1.289094835519790649e-01 2.910112440586090088e-01 3.169594705104827881e-02 -4.069831967353820801e-02 -7.215712219476699829e-02 5.454661790281534195e-03 1.761912256479263306e-01 2.635942995548248291e-01 -7.906225323677062988e-02 -1.018992513418197632e-01 -7.698579132556915283e-02 1.990561038255691528e-01 -1.686690449714660645e-01 -1.453777253627777100e-01 4.588089883327484131e-02 -1.990708410739898682e-01 -4.734618067741394043e-01 -1.086582243442535400e-01 1.174051091074943542e-01 8.022563159465789795e-02 1.937602311372756958e-01 2.837821245193481445e-01 -4.962386563420295715e-02
-1.440261453390121460e-01 8.494782447814941406e-02 1.906787008047103882e-01 1.840332597494125366e-01 2.119542509317398071e-01 -2.902756333351135254e-01 -5.390944704413414001e-02 1.802462339401245117e-01 2.870147228240966797e-01 -2.129945605993270874e-01 1.394237577915191650e-02 -7.346691936254501343e-02 7.157770544290542603e-02 2.171758934855461121e-02 -5.245518311858177185e-02 1.077680438756942749e-01 2.744020819664001465e-01 1.862900145351886749e-02 -2.654702365398406982e-01 3.707158938050270081e-02 4.612991586327552795e-02 4.919026792049407959e-02 -2.789208292961120605e-01 2.671019136905670166e-01 -1.200199201703071594e-01 -2.044903188943862915e-01 -1.653342247009277344e-01 -3.174045979976654053e-01 2.954738438129425049e-01 7.296446710824966431e-02 -2.353715524077415466e-02 7.261314988136291504e-02
-1.114388033747673035e-01 2.256178706884384155e-01 -9.351779520511627197e-02 1.424865871667861938e-01 -8.031643182039260864e-02 -1.455869972705841064e-01 -2.541878223419189453e-01 -1.010226085782051086e-01 -1.159769222140312195e-01 1.571674793958663940e-01 2.129222899675369263e-01 1.415605396032333374e-01 6.023092195391654968e-02 -2.069861292839050293e-01 -9.261105954647064209e-02 1.839202493429183960e-01 2.308902591466903687e-01 -1.592811495065689087e-01 1.112487316131591797e-01 2.590956985950469971e-01 1.179071143269538879e-01 -2.364854067564010620e-01 -8.002806454896926880e-02 1.760655194520950317e-01 1.426383107900619507e-01 -1.581980139017105103e-01 -1.000770255923271179e-01 1.254702955484390259e-01 1.633030772209167480e-01 2.424594461917877197e-01 4.366899132728576660e-01 -7.931853644549846649e-03
2.165614962577819824e-01 -1.086825281381607056e-01 -1.271566301584243774e-01 1.419363170862197876e-01 -1.150098219513893127e-01 -1.061303690075874329e-01 -1.257098019123077393e-01 3.129995167255401611e-01 1.170052587985992432e-01 -2.206075005233287811e-02 3.002449572086334229e-01 1.886502802371978760e-01 -5.211275070905685425e-02 5.537607893347740173e-02 7.204748224467039108e-03 -2.425806224346160889e-02 1.971280127763748169e-01 1.815960109233856201e-01 -3.208432793617248535e-01 2.569978535175323486e-01 1.295257061719894409e-01 1.808293014764785767e-01 -2.028095349669456482e-02 2.611870877444744110e-03 -2.068195492029190063e-03 -7.676075398921966553e-02 6.824654340744018555e-02 1.645671129226684570e-01 2.100980430841445923e-01 2.338108569383621216e-01 6.550604477524757385e-03 -4.395100474357604980e-01
1.799136251211166382e-01 2.032584398984909058e-01 1.071529183536767960e-02 1.228781715035438538e-01 -9.945420175790786743e-02 -1.432405859231948853e-01 9.885599836707115173e-03 2.359531372785568237e-01 1.640743017196655273e-01 -2.104941755533218384e-03 1.554692238569259644e-01 -2.594327926635742188e-01 1.621965020895004272e-01 -7.302581518888473511e-02 4.268867969512939453e-01 -1.137508675456047058e-01 3.390886187553405762e-01 1.553323417901992798e-01 -2.616281807422637939e-01 1.421395409852266312e-02 1.538665732368826866e-03 1.367337405681610107e-01 2.369289286434650421e-02 8.558811247348785400e-02 -2.068650126457214355e-01 -1.761393845081329346e-01 -3.075338602066040039e-01 1.804421097040176392e-02 1.467464119195938110e-01 -1.046691238880157471e-01 1.968932896852493286e-01 7.338891178369522095e-02
-2.867984026670455933e-02 -5.779376626014709473e-02 4.446318745613098145e-02 1.057287678122520447e-01 -1.079202815890312195e-01 -4.075816571712493896e-01 9.051878750324249268e-02 -6.759834289550781250e-02 1.595969796180725098e-01 -1.559731829911470413e-02 3.608124554157257080e-01 -9.506981819868087769e-02 -1.572613716125488281e-01 -9.715832769870758057e-02 1.119068264961242676e-02 1.706720441579818726e-01 1.441990435123443604e-01 -8.729299157857894897e-02 -9.314390271902084351e-02 -4.891927912831306458e-02 2.129201889038085938e-01 -1.459639798849821091e-02 -1.157046630978584290e-01 -2.593729645013809204e-02 -3.115990757942199707e-01 -2.073445022106170654e-01 -3.033673763275146484e-01 1.868740320205688477e-01 -1.806047977879643440e-03 1.857365667819976807e-01 4.032540023326873779e-01 2.324787899851799011e-02
1.307548433542251587e-01 1.764315366744995117e-01 -1.884473115205764771e-01 1.443399935960769653e-01 1.004154086112976074e-01 3.898242488503456116e-02 4.271933436393737793e-02 -1.171143352985382080e-01 7.733049988746643066e-02 1.836708188056945801e-01 1.581586003303527832e-01 1.382556408643722534e-01 8.605979382991790771e-02 -1.815336048603057861e-01 1.561287790536880493e-01 2.983082458376884460e-02 5.154743045568466187e-02 8.625175803899765015e-02 -3.794782608747482300e-02 2.764241993427276611e-01 1.416652649641036987e-01 -4.052383825182914734e-02 -3.929414600133895874e-02 1.332895755767822266e-01 3.133301138877868652e-01 -3.491482734680175781e-01 -3.424451053142547607e-01 5.892854183912277222e-02 2.331826984882354736e-01 -1.477054357528686523e-01 2.029480189085006714e-01 -3.628302812576293945e-01
2.364844549447298050e-03 2.737940549850463867e-01 1.423456966876983643e-01 1.870250105857849121e-01 4.689468815922737122e-02 -2.673093378543853760e-01 5.959796532988548279e-02 -1.603258848190307617e-01 1.332060992717742920e-01 1.076246574521064758e-01 7.888089120388031006e-02 3.025938868522644043e-01 -7.050232589244842529e-02 3.555849939584732056e-02 1.390987187623977661e-01 1.020568073727190495e-03 -3.658881410956382751e-02 2.401581406593322754e-01 -4.506018459796905518e-01 5.390290915966033936e-02 1.436872333288192749e-01 -9.742897935211658478e-03 1.055931746959686279e-01 1.205715164542198181e-01 -1.393844559788703918e-02 -9.553573280572891235e-02 -3.142381012439727783e-01 -1.748475059866905212e-02 -5.444965139031410217e-02 9.932700544595718384e-02 4.239460229873657227e-01 -4.313096776604652405e-02
-8.761909790337085724e-03 5.588027462363243103e-02 -2.043151706457138062e-01 -4.424965009093284607e-02 1.779913008213043213e-01 -1.848837584257125854e-01 -1.379142999649047852e-01 -1.517194062471389771e-01 1.612013429403305054e-01 -1.205438151955604553e-01 -8.868123590946197510e-02 -1.850347220897674561e-01 1.208208799362182617e-01 -1.126276925206184387e-01 -3.786838799715042114e-02 6.565347313880920410e-02 1.545954644680023193e-01 2.317727953195571899e-01 -3.593698143959045410e-01 -2.987169474363327026e-02 -1.159351989626884460e-01 -3.764243796467781067e-02 -1.910314410924911499e-01 1.668955534696578979e-01 1.182386185973882675e-02 -6.925129145383834839e-02 -3.924623727798461914e-01 -2.374753542244434357e-02 4.234205782413482666e-01 2.015629559755325317e-01 9.745030850172042847e-02 2.318449169397354126e-01
1.696503460407257080e-01 8.105359971523284912e-02 -7.857774943113327026e-02 3.159261643886566162e-01 -5.865623429417610168e-02 -1.593288779258728027e-02 2.380093187093734741e-01 8.507508039474487305e-02 -2.627122215926647186e-02 1.562562435865402222e-01 1.926757767796516418e-02 -3.164935410022735596e-01 2.551801688969135284e-02 -3.846515901386737823e-03 1.999905258417129517e-01 3.385449200868606567e-02 3.592211753129959106e-02 1.025796085596084595e-01 -2.045075297355651855e-01 -2.575811184942722321e-02 2.963823676109313965e-01 -4.468499124050140381e-02 9.659138508141040802e-03 -2.765214815735816956e-02 -2.171278148889541626e-01 -2.439542710781097412e-01 -2.337947487831115723e-01 1.877804845571517944e-01 4.638155996799468994e-01 -1.652047336101531982e-01 1.695081740617752075e-01 -1.044193729758262634e-01
2.576283216476440430e-01 1.039661169052124023e-01 1.447756141424179077e-01 1.664064675569534302e-01 8.618371933698654175e-02 -3.069437444210052490e-01 8.666432648897171021e-02 -4.718156531453132629e-02 1.588912308216094971e-01 1.742427349090576172e-01 1.869257390499114990e-01 -9.632335603237152100e-02 -5.896762758493423462e-02 -1.407864540815353394e-01 -1.361617539077997208e-02 -1.135616302490234375e-01 1.716445982456207275e-01 2.341636121273040771e-01 -1.772702336311340332e-01 3.079207539558410645e-01 -7.293377816677093506e-02 -5.998677760362625122e-02 2.820903360843658447e-01 1.836371719837188721e-01 1.000039093196392059e-02 5.459269136190414429e-02 -1.514761894941329956e-01 -4.821405932307243347e-02 3.691024482250213623e-01 -1.385512351989746094e-01 2.305642813444137573e-01 -2.385164052248001099e-01
1.769281327724456787e-01 -2.093259803950786591e-02 -2.734956517815589905e-02 4.338559210300445557e-01 -1.292614042758941650e-01 2.394620515406131744e-02 1.297277510166168213e-01 -2.867396548390388489e-02 -2.952463924884796143e-02 6.507819890975952148e-02 1.036693826317787170e-01 -2.877826392650604248e-01 -3.347928076982498169e-02 -1.661694049835205078e-01 -4.120218753814697266e-02 2.908601425588130951e-02 1.564032882452011108e-01 2.423802465200424194e-01 -2.813021242618560791e-01 -8.161380141973495483e-02 3.656528890132904053e-01 1.309444457292556763e-01 1.009863987565040588e-01 -9.760477393865585327e-02 -2.935760095715522766e-02 -5.680860579013824463e-02 -7.261137664318084717e-02 2.239697575569152832e-01 3.445283770561218262e-01 -1.804951876401901245e-01 2.511422336101531982e-01 -3.075774945318698883e-02
1.530346125364303589e-01 -3.020792035385966301e-03 -7.550729066133499146e-02 -3.441680967807769775e-02 2.611607611179351807e-01 -2.004989385604858398e-01 -4.179759696125984192e-02 1.510279923677444458e-01 1.361181437969207764e-01 -2.564730644226074219e-01 1.062739919871091843e-02 5.270407348871231079e-02 3.551703095436096191e-01 -1.538669168949127197e-01 2.034612596035003662e-01 -2.793460898101329803e-02 -1.210015490651130676e-01 1.867547072470188141e-02 -3.191442489624023438e-01 1.496871113777160645e-01 -6.668128818273544312e-02 -1.873893849551677704e-02 -1.744747161865234375e-01 5.396227166056632996e-02 -1.557032950222492218e-02 1.608120277523994446e-02 -7.055161148309707642e-02 2.207218557596206665e-01 3.275107443332672119e-01 1.579317748546600342e-01 3.299193084239959717e-01 -2.913410961627960205e-01
-2.143649011850357056e-01 7.046880573034286499e-02 1.319905859418213367e-03 2.573401033878326416e-01 2.426580488681793213e-01 -2.504501342773437500e-01 -6.190891843289136887e-03 8.188079297542572021e-02 -5.377375055104494095e-03 1.569976657629013062e-02 -2.835129201412200928e-02 -1.077885702252388000e-01 2.230159938335418701e-02 -1.911676228046417236e-01 -2.256517708301544189e-01 2.896523475646972656e-01 8.631767332553863525e-02 1.444105207920074463e-01 -6.183691695332527161e-02 1.428744792938232422e-01 1.327311396598815918e-01 3.986177593469619751e-02 -1.910502761602401733e-01 3.814644217491149902e-01 1.543002296239137650e-02 -3.341927751898765564e-02 -2.482580989599227905e-01 4.104649424552917480e-01 2.547127008438110352e-01 -5.002505495212972164e-04 1.288910061120986938e-01 -5.677858367562294006e-02
1.814622581005096436e-01 1.853276342153549194e-01 -1.697912961244583130e-01 1.579792499542236328e-01 1.960510313510894775e-01 -3.785049319267272949e-01 1.291360706090927124e-01 -5.112899467349052429e-02 1.964350491762161255e-01 2.184970378875732422e-01 9.311552345752716064e-02 1.036911755800247192e-01 -3.713271766901016235e-02 -2.384391725063323975e-01 -4.504687339067459106e-02 -1.037110909819602966e-01 1.350700557231903076e-01 9.392115287482738495e-03 -1.602932810783386230e-01 1.689750701189041138e-01 3.056792020797729492e-01 1.498799119144678116e-02 -2.770063877105712891e-01 -1.677593216300010681e-02 -4.733800888061523438e-02 -5.231297761201858521e-02 2.511222362518310547e-01 2.290282249450683594e-01 -1.864412240684032440e-02 -2.165409922599792480e-01 1.637583076953887939e-01 -2.517416775226593018e-01
1.215502694249153137e-01 1.866609454154968262e-01 -1.123938411474227905e-01 3.870831569656729698e-03 1.092527210712432861e-01 -5.768006443977355957e-01 1.634940952062606812e-01 2.659624814987182617e-02 2.745262384414672852e-01 4.070801660418510437e-02 2.523660957813262939e-01 -7.319691777229309082e-02 -8.714874088764190674e-02 -7.533179223537445068e-02 1.338197141885757446e-01 -1.335839629173278809e-01 1.227224096655845642e-01 1.087049320340156555e-01 4.226647317409515381e-02 4.983073845505714417e-02 3.153374195098876953e-01 -2.492300122976303101e-01 -2.230859249830245972e-01 8.567057549953460693e-03 9.195498377084732056e-02 -2.503752410411834717e-01 9.190396219491958618e-02 1.665383763611316681e-02 4.540636390447616577e-02 4.036759585142135620e-02 8.902015537023544312e-02 -1.911768466234207153e-01
2.140726149082183838e-01 -3.323366492986679077e-02 -9.703732281923294067e-02 1.221527457237243652e-01 3.774006851017475128e-03 -2.055025994777679443e-01 -1.328746676445007324e-01 1.698187738656997681e-01 1.403681188821792603e-01 9.013780951499938965e-02 2.137434184551239014e-01 -3.969665467739105225e-01 -2.932660980150103569e-03 -3.229784071445465088e-01 -1.642192900180816650e-01 6.250882148742675781e-02 4.132864475250244141e-01 1.450473815202713013e-01 -2.033245116472244263e-01 6.352596729993820190e-02 1.232945844531059265e-01 5.273500457406044006e-02 1.706594973802566528e-02 -1.237364038825035095e-01 2.156348675489425659e-01 3.122403752058744431e-03 6.917119771242141724e-02 -4.793801531195640564e-02 7.284878194332122803e-02 8.053568750619888306e-02 2.780693471431732178e-01 -2.453239113092422485e-01
5.917059257626533508e-02 -4.100571200251579285e-02 -2.477179467678070068e-01 3.497584909200668335e-02 1.906244009733200073e-01 -3.213785290718078613e-01 8.997250348329544067e-02 1.011660173535346985e-01 1.149279475212097168e-01 -3.186216950416564941e-01 7.237387448549270630e-02 -1.753035485744476318e-01 2.908039391040802002e-01 -2.473049610853195190e-02 -3.498698770999908447e-02 1.299458891153335571e-01 1.500476449728012085e-01 1.955915391445159912e-01 -2.408057749271392822e-01 1.496296674013137817e-01 7.713589817285537720e-02 2.808300554752349854e-01 1.294800341129302979e-01 1.552226543426513672e-01 1.862481422722339630e-02 -3.736766874790191650e-01 -1.001805141568183899e-01 -8.958464860916137695e-02 1.762134581804275513e-01 -1.340096443891525269e-01 1.442401558160781860e-01 1.600410342216491699e-01
1.624262183904647827e-01 9.757462143898010254e-02 1.091097854077816010e-02 -3.465307643637061119e-03 -3.995563834905624390e-02 -3.516177535057067871e-01 -1.402755379676818848e-01 1.672990173101425171e-01 1.489210128784179688e-01 1.095878407359123230e-01 2.889187335968017578e-01 -2.659047842025756836e-01 8.622224628925323486e-02 -5.805101245641708374e-02 1.489105354994535446e-02 -5.777239054441452026e-02 4.348519444465637207e-01 2.116551399230957031e-01 -1.236203610897064209e-01 -4.751424491405487061e-02 2.787699699401855469e-01 3.651417046785354614e-02 -7.467082887887954712e-02 -1.768935471773147583e-01 2.077370733022689819e-01 -5.163357034325599670e-02 1.906724460422992706e-02 -6.700123101472854614e-02 3.914424404501914978e-02 1.923769414424896240e-01 1.128918901085853577e-01 -3.450106680393218994e-01
1.193944960832595825e-01 3.105348348617553711e-01 -1.500238664448261261e-03 1.475911308079957962e-02 5.760630592703819275e-02 -5.300384759902954102e-01 2.272331714630126953e-01 -3.570694103837013245e-02 2.432206720113754272e-01 1.749585717916488647e-01 2.899454236030578613e-01 -7.872264832258224487e-02 -7.279358059167861938e-02 -1.797078996896743774e-01 1.317722052335739136e-01 -7.207277417182922363e-02 1.781573146581649780e-01 1.000459492206573486e-01 -3.624628065153956413e-03 1.245936676859855652e-01 2.590383291244506836e-01 -1.968369036912918091e-01 -1.906525343656539917e-01 -7.616221904754638672e-02 1.474245041608810425e-01 -1.500121206045150757e-01 1.383396387100219727e-01 9.536004066467285156e-02 1.020065993070602417e-01 -3.247695416212081909e-02 8.883316814899444580e-02 -1.209874972701072693e-01
1.259552091360092163e-01 -8.270537108182907104e-02 -2.285408526659011841e-01 7.244981825351715088e-02 9.364649653434753418e-02 -2.424761950969696045e-01 -2.027790062129497528e-03 4.250805079936981201e-01 1.689573973417282104e-01 5.459887161850929260e-02 4.093191921710968018e-01 6.836988963186740875e-03 -1.366910431534051895e-02 -1.886066645383834839e-01 2.126879692077636719e-01 2.550473436713218689e-02 1.776568144559860229e-01 -1.945904083549976349e-02 5.263398587703704834e-02 2.532357573509216309e-01 4.213004112243652344e-01 -9.964154660701751709e-02 -7.761310786008834839e-02 -1.014501228928565979e-02 -7.505723088979721069e-02 -1.267050802707672119e-01 -6.463998556137084961e-02 9.229958057403564453e-02 1.066950056701898575e-02 -7.409122772514820099e-03 5.795859545469284058e-02 -2.459449172019958496e-01
-6.701525300741195679e-02 -5.533114820718765259e-02 -3.068142235279083252e-01 2.223661392927169800e-01 9.911178052425384521e-02 -6.469067931175231934e-02 1.944457367062568665e-02 8.516929298639297485e-02 -8.907879143953323364e-02 1.400080509483814240e-02 -1.066101267933845520e-01 3.884366154670715332e-02 2.302109301090240479e-01 -1.154966726899147034e-01 -1.559896767139434814e-01 1.802641898393630981e-01 1.372235715389251709e-01 8.312417566776275635e-02 -3.382012546062469482e-01 5.906167626380920410e-02 2.619069218635559082e-01 8.897738158702850342e-02 1.517060548067092896e-01 -5.668591335415840149e-02 -2.081687375903129578e-02 -5.431036278605461121e-02 -1.543740481138229370e-01 7.709784805774688721e-02 5.822760462760925293e-01 1.085274890065193176e-01 2.282878011465072632e-01 2.469163760542869568e-02
1.592245101928710938e-01 -7.331939786672592163e-02 -9.644240140914916992e-02 1.621875613927841187e-01 -1.154774352908134460e-01 -2.925273180007934570e-01 3.345328867435455322e-01 -2.597326226532459259e-02 4.427314922213554382e-02 1.430672407150268555e-01 -4.114367067813873291e-02 7.747089117765426636e-02 2.927592396736145020e-01 -4.817502945661544800e-02 -1.061813607811927795e-01 -1.243664547801017761e-01 8.065529912710189819e-02 1.487860828638076782e-01 -1.160102486610412598e-01 3.826577663421630859e-01 1.899264007806777954e-01 4.153905063867568970e-02 1.016398370265960693e-01 6.724824756383895874e-02 6.928715389221906662e-03 -2.877186536788940430e-01 -3.063262701034545898e-01 -1.555313616991043091e-01 2.023992389440536499e-01 1.976642608642578125e-01 1.748173385858535767e-01 -1.569924503564834595e-01
1.227453202009201050e-01 -2.796927839517593384e-02 -8.825926482677459717e-02 8.828682452440261841e-02 -1.210344731807708740e-01 -3.910723030567169189e-01 2.169553656131029129e-03 8.948954194784164429e-02 2.660149335861206055e-01 6.199446972459554672e-03 -1.776469647884368896e-01 -1.539552304893732071e-02 -1.981857568025588989e-01 -7.568842172622680664e-02 4.141884148120880127e-01 9.738986380398273468e-03 4.678097367286682129e-02 8.009476214647293091e-02 -2.396647930145263672e-01 -6.585989892482757568e-02 4.258313179016113281e-01 -7.985679060220718384e-02 -1.552221029996871948e-01 -2.050555497407913208e-01 -9.967983514070510864e-02 -2.082056850194931030e-01 -1.084513366222381592e-01 1.740575022995471954e-02 9.945693891495466232e-04 1.298550218343734741e-01 2.561146318912506104e-01 -4.094343259930610657e-02
1.810037046670913696e-01 4.519103094935417175e-03 3.979085385799407959e-02 3.354301452636718750e-01 5.558756645768880844e-03 -1.143163666129112244e-01 1.494616419076919556e-01 7.932595163583755493e-02 -9.087263792753219604e-02 -7.394976913928985596e-02 3.200999200344085693e-01 -1.839246749877929688e-01 6.668581068515777588e-02 -1.676869690418243408e-01 2.653642594814300537e-01 5.042182281613349915e-02 1.988610178232192993e-01 9.208781272172927856e-02 -1.801791638135910034e-01 -1.244354769587516785e-01 2.437861412763595581e-01 8.017372339963912964e-02 1.706923693418502808e-01 6.372742354869842529e-02 -3.833985030651092529e-01 -1.131263822317123413e-01 -7.265535742044448853e-02 -8.863838762044906616e-02 2.805051803588867188e-01 -1.011613458395004272e-01 2.919040918350219727e-01 -1.173095107078552246e-01
9.540609607938677073e-05 1.801381707191467285e-01 -3.982986509799957275e-01 3.360562622547149658e-01 -5.428347364068031311e-02 -5.177462100982666016e-01 1.123809292912483215e-01 5.369994789361953735e-02 -6.988480687141418457e-03 1.117792911827564240e-02 3.391049057245254517e-02 -1.091460138559341431e-01 -3.357135504484176636e-02 -5.080907419323921204e-02 4.177749902009963989e-02 9.211078286170959473e-02 -7.231645286083221436e-02 -4.099983721971511841e-02 -1.537535786628723145e-01 1.769692301750183105e-01 3.036909997463226318e-01 -2.343549430370330811e-01 4.503281041979789734e-02 8.874440193176269531e-02 -1.478875279426574707e-01 3.193204477429389954e-02 -7.661864161491394043e-02 -1.426349394023418427e-02 1.525555402040481567e-01 -1.934568136930465698e-01 2.204124629497528076e-01 -1.584649384021759033e-01
1.481101363897323608e-01 3.228458762168884277e-02 -1.730081737041473389e-01 1.875209063291549683e-01 -1.281018406152725220e-01 -7.171108573675155640e-02 3.843139111995697021e-02 -7.455416768789291382e-02 1.661608070135116577e-01 -2.381239831447601318e-01 3.043347895145416260e-01 1.473172660917043686e-02 -1.049122288823127747e-01 -1.123438403010368347e-01 -3.437367454171180725e-02 -2.736087143421173096e-01 -6.151865050196647644e-02 -1.863052695989608765e-02 -1.388757824897766113e-01 4.082844778895378113e-02 9.605346620082855225e-02 1.437682658433914185e-04 1.004012376070022583e-01 4.573977738618850708e-02 9.291446954011917114e-02 -3.030807673931121826e-01 -9.043883532285690308e-02 3.547610044479370117e-01 1.581330597400665283e-01 1.882518082857131958e-01 3.174893856048583984e-01 -4.052944183349609375e-01
4.468997567892074585e-02 -2.014663666486740112e-01 1.419021785259246826e-01 1.406315565109252930e-01 -6.915993243455886841e-02 -2.644979357719421387e-01 -1.201598867774009705e-01 -1.397229731082916260e-01 9.511317312717437744e-02 -5.766928195953369141e-02 3.198041319847106934e-01 2.006638497114181519e-01 -2.329957485198974609e-02 -2.929033935070037842e-01 -5.644053593277931213e-02 2.020463645458221436e-01 -1.801211833953857422e-01 -1.432374268770217896e-01 -2.132290750741958618e-01 2.660003900527954102e-01 2.895841002464294434e-01 -5.981939379125833511e-03 -2.136090993881225586e-01 9.456715732812881470e-02 3.026779294013977051e-01 -2.867929264903068542e-02 -6.754013150930404663e-02 1.004212424159049988e-01 2.877684533596038818e-01 -4.542768001556396484e-02 1.331549733877182007e-01 -7.876456528902053833e-02
-2.421971857547760010e-01 1.460090428590774536e-01 -1.375662684440612793e-01 1.788267195224761963e-01 -9.387484192848205566e-02 -2.296398282051086426e-01 2.386098653078079224e-01 -1.867451220750808716e-01 3.100301325321197510e-01 -1.107118055224418640e-01 4.192539751529693604e-01 -2.710573747754096985e-02 -1.918059289455413818e-01 -2.192736417055130005e-01 4.448828846216201782e-02 1.940559297800064087e-01 9.724624454975128174e-03 7.026717811822891235e-02 -1.073129251599311829e-01 -6.907371431589126587e-02 2.425554394721984863e-01 -2.575215995311737061e-01 -2.295970022678375244e-01 -2.482042834162712097e-02 1.547615882009267807e-02 -7.735367864370346069e-02 9.646688587963581085e-03 -2.874197252094745636e-02 7.607214897871017456e-02 -1.621448844671249390e-01 2.205954492092132568e-01 -1.367049068212509155e-01
1.999667473137378693e-02 -8.554975688457489014e-02 -1.570993065834045410e-01 6.284602731466293335e-02 -1.127985492348670959e-01 -4.110653996467590332e-01 7.121082395315170288e-02 1.633579283952713013e-01 4.298010841012001038e-03 -3.306729495525360107e-01 -8.828347548842430115e-03 7.790192961692810059e-02 2.328435331583023071e-01 -2.635450847446918488e-02 -2.890853881835937500e-01 2.219386696815490723e-01 1.967484876513481140e-02 2.858936488628387451e-01 -2.097349613904953003e-01 -1.357199251651763916e-01 1.681606620550155640e-01 -1.758805960416793823e-01 -1.842240057885646820e-02 1.351239383220672607e-01 4.804871231317520142e-02 -2.963885068893432617e-01 -1.258942633867263794e-01 2.416527122259140015e-01 6.457206606864929199e-02 3.749921917915344238e-02 8.967599272727966309e-02 -2.158475816249847412e-01
2.207532972097396851e-01 -3.137256950139999390e-03 -9.844108670949935913e-02 1.463533341884613037e-01 -1.962775588035583496e-01 -2.074399292469024658e-01 -2.649841308593750000e-01 1.939108669757843018e-01 -3.334507718682289124e-02 -1.046617552638053894e-01 2.116909772157669067e-01 3.471092134714126587e-02 -1.330391764640808105e-01 -7.751821726560592651e-02 1.745178997516632080e-01 1.574718058109283447e-01 -5.321146920323371887e-02 1.585784703493118286e-01 -4.641028940677642822e-01 -9.704863280057907104e-02 1.339034140110015869e-01 -5.470347404479980469e-02 -2.055165618658065796e-01 -7.266946136951446533e-02 -2.391057610511779785e-01 6.956959143280982971e-03 4.773578140884637833e-03 5.706170201301574707e-02 1.554611623287200928e-01 6.177773699164390564e-02 4.049614071846008301e-01 -1.414972692728042603e-01
-3.039876744151115417e-02 1.073221117258071899e-01 -3.387692151591181755e-03 2.550956308841705322e-01 -1.493866592645645142e-01 -2.828287780284881592e-01 -9.858281165361404419e-02 -2.424478232860565186e-01 1.558472663164138794e-01 -1.273005902767181396e-01 4.358227252960205078e-01 3.776293992996215820e-02 5.238753929734230042e-02 -3.707407414913177490e-02 -5.612550303339958191e-04 6.539862602949142456e-02 2.228817641735076904e-01 -1.176542267203330994e-01 8.552181720733642578e-02 -8.560580015182495117e-02 8.905892819166183472e-02 1.386248972266912460e-02 -2.199587225914001465e-01 1.744845062494277954e-01 6.169451773166656494e-02 -3.693598508834838867e-01 1.282039657235145569e-02 1.254277080297470093e-01 4.471318423748016357e-02 1.393167227506637573e-01 3.639221787452697754e-01 -1.905739605426788330e-01
-5.732668563723564148e-02 1.417337208986282349e-01 6.443832069635391235e-02 9.481734782457351685e-02 1.350973844528198242e-01 -2.732449769973754883e-01 -4.427234083414077759e-02 -4.136202633380889893e-01 2.362155467271804810e-01 7.768411887809634209e-04 9.846408851444721222e-03 1.944616138935089111e-01 -6.472399830818176270e-02 6.850498169660568237e-02 4.891733080148696899e-02 -3.586757183074951172e-02 2.773076295852661133e-01 3.363320231437683105e-01 -2.418364286422729492e-01 1.171909496188163757e-01 2.790113687515258789e-01 6.031838431954383850e-02 5.861201509833335876e-02 5.485638976097106934e-02 -1.707392781972885132e-01 1.264232099056243896e-01 -2.095849961042404175e-01 5.385290831327438354e-02 2.351110726594924927e-01 -2.845859527587890625e-02 1.489335596561431885e-01 2.661917507648468018e-01
1.669693589210510254e-01 1.318953931331634521e-01 -2.361426204442977905e-01 -6.044004485011100769e-02 -1.604061871767044067e-01 -2.475211769342422485e-01 -8.234743028879165649e-02 -1.349328607320785522e-01 -2.771084941923618317e-02 2.201094850897789001e-02 1.739019877277314663e-03 1.160327345132827759e-01 1.292262077331542969e-01 -6.994188763201236725e-03 1.456887125968933105e-01 -1.563843339681625366e-03 3.885368704795837402e-01 3.676463961601257324e-01 -2.365556731820106506e-02 1.691080778837203979e-01 1.833112537860870361e-01 2.199815809726715088e-01 5.928301834501326084e-04 -7.052931189537048340e-02 -2.783330529928207397e-02 -2.159707695245742798e-01 -1.907953470945358276e-01 -3.425080478191375732e-01 2.664395570755004883e-01 5.670184269547462463e-02 1.430879682302474976e-01 -1.804582923650741577e-01
-1.551133543252944946e-01 6.801532953977584839e-02 3.458916842937469482e-01 1.551620811223983765e-01 1.676541715860366821e-01 -2.486564666032791138e-01 1.752084791660308838e-01 1.830174922943115234e-01 1.788723319768905640e-01 -7.366865128278732300e-02 -1.579491607844829559e-02 9.889671206474304199e-02 -9.634633362293243408e-02 -2.414261102676391602e-01 -5.429775267839431763e-02 2.784387767314910889e-01 2.872098684310913086e-01 5.273923277854919434e-02 -2.572653293609619141e-01 5.616327375173568726e-02 -1.197135634720325470e-02 6.664697080850601196e-02 -1.259066760540008545e-01 8.549679070711135864e-02 -6.088936701416969299e-02 1.615460589528083801e-02 -9.601700305938720703e-02 -4.522486589848995209e-03 4.796169102191925049e-01 4.705506935715675354e-02 1.990664452314376831e-01 -1.026052907109260559e-01
6.559988111257553101e-02 -1.156178638339042664e-01 -2.033711038529872894e-02 7.488933950662612915e-02 -4.650269448757171631e-02 -2.664217650890350342e-01 -4.009226337075233459e-02 2.877681851387023926e-01 -6.806168705224990845e-03 -9.415125846862792969e-02 2.492094337940216064e-01 8.814790099859237671e-02 -1.851986795663833618e-01 -1.744526773691177368e-01 1.393162906169891357e-01 1.553936898708343506e-01 1.213765889406204224e-01 -1.917577087879180908e-01 -3.118743300437927246e-01 -8.682998269796371460e-02 3.063040971755981445e-01 -3.951112926006317139e-02 -7.176713645458221436e-02 -1.171088665723800659e-01 2.453794181346893311e-01 -8.209047466516494751e-02 -6.370791047811508179e-02 2.366361767053604126e-01 1.177541762590408325e-01 -1.504922509193420410e-01 3.898467421531677246e-01 -2.135769277811050415e-01
3.373477235436439514e-02 1.361934542655944824e-01 -9.175269864499568939e-03 2.350520193576812744e-01 4.823594819754362106e-03 -1.299512237310409546e-01 -5.182064138352870941e-03 4.697917401790618896e-02 4.087903201580047607e-01 1.063025072216987610e-01 3.848906457424163818e-01 -2.161735743284225464e-01 8.631678298115730286e-03 -4.601726233959197998e-01 6.593646854162216187e-02 6.686878949403762817e-02 -4.108165949583053589e-02 5.721046472899615765e-04 -5.518665164709091187e-02 1.138218343257904053e-01 2.006828039884567261e-01 -2.466223239898681641e-01 -1.622338593006134033e-01 -1.666796803474426270e-01 7.903065532445907593e-02 -3.023234307765960693e-01 -7.662642747163772583e-02 -6.802021712064743042e-02 -4.553821310400962830e-02 -6.221121549606323242e-02 1.446729749441146851e-01 6.321522593498229980e-02
1.731182634830474854e-01 9.262104332447052002e-02 -1.883217841386795044e-01 2.447075247764587402e-01 5.839429795742034912e-02 -1.909280717372894287e-01 2.696526646614074707e-01 -2.250250987708568573e-02 6.406331807374954224e-02 3.710342198610305786e-02 8.454672247171401978e-02 8.876314759254455566e-02 2.861265540122985840e-01 1.689253002405166626e-01 -1.289549916982650757e-01 -5.259855836629867554e-02 2.851113304495811462e-02 6.181672587990760803e-02 -1.369065493345260620e-01 2.682514786720275879e-01 2.349542379379272461e-01 2.484186589717864990e-01 1.430675014853477478e-02 -2.792175859212875366e-02 6.326096504926681519e-02 -3.666395246982574463e-01 -3.349729478359222412e-01 -2.077123373746871948e-01 2.277967333793640137e-01 -6.207548454403877258e-02 1.995413452386856079e-01 -1.178441010415554047e-02
5.869449302554130554e-02 -1.260262429714202881e-01 -8.519506454467773438e-02 1.540196388959884644e-01 2.387832999229431152e-01 -1.099845319986343384e-01 1.025920733809471130e-01 4.660365357995033264e-02 2.872286178171634674e-02 -2.245886325836181641e-01 1.657185028307139874e-03 2.366553992033004761e-02 2.398911714553833008e-01 1.124100089073181152e-01 5.868279188871383667e-02 1.030543893575668335e-01 -1.087231002748012543e-02 -7.583316415548324585e-02 -1.794437021017074585e-01 6.670323014259338379e-02 -3.765950351953506470e-02 6.297412514686584473e-02 -4.340314492583274841e-02 -7.549194991588592529e-02 3.732044249773025513e-02 -4.558766633272171021e-02 -1.837309449911117554e-01 1.465361267328262329e-01 6.679067611694335938e-01 4.864293616265058517e-03 3.490024209022521973e-01 -2.229206711053848267e-01
1.592202484607696533e-01 -2.007749676704406738e-01 -1.995452940464019775e-01 -3.427074477076530457e-02 -1.206907629966735840e-01 -3.405477106571197510e-01 1.536955684423446655e-01 -2.227282375097274780e-01 9.151393175125122070e-02 -3.192475065588951111e-02 4.168694838881492615e-03 2.175190597772598267e-01 3.739441335201263428e-01 -3.034340739250183105e-01 -1.398671716451644897e-01 1.294393241405487061e-01 1.562746018171310425e-01 1.103387251496315002e-01 -1.938531994819641113e-01 2.701731026172637939e-01 -3.424134105443954468e-02 -2.990085780620574951e-01 -5.826398357748985291e-02 -1.488318592309951782e-01 7.664644718170166016e-02 -3.992887586355209351e-02 3.055677562952041626e-02 -8.787396550178527832e-02 2.675545215606689453e-01 -1.062608696520328522e-02 1.162292435765266418e-01 -1.093292725272476673e-03
9.458936005830764771e-02 -3.939306363463401794e-02 -3.699359297752380371e-02 4.324210062623023987e-02 1.042452901601791382e-01 -4.180763661861419678e-01 -1.220494583249092102e-01 -6.319798529148101807e-02 1.178781315684318542e-01 1.554804593324661255e-01 2.164866477251052856e-01 -5.112740024924278259e-02 6.683129817247390747e-02 9.020665287971496582e-02 1.243305653333663940e-01 3.384049609303474426e-02 7.745731621980667114e-02 3.655874356627464294e-02 -3.240155577659606934e-01 1.502222120761871338e-01 1.828869432210922241e-01 -3.422713577747344971e-01 -2.943057119846343994e-01 -1.755623817443847656e-01 2.179445773363113403e-01 3.484242409467697144e-02 8.285852521657943726e-02 1.474070996046066284e-01 1.286710351705551147e-01 -6.771734356880187988e-02 3.407058417797088623e-01 -2.179588079452514648e-01
-1.717302203178405762e-01 4.004549384117126465e-01 -1.143854036927223206e-01 8.532829582691192627e-02 1.775929704308509827e-02 -2.224353104829788208e-01 9.508330374956130981e-02 -3.043226599693298340e-01 2.413695752620697021e-01 -6.964776664972305298e-02 -1.537039577960968018e-01 -7.519786804914474487e-02 6.703290343284606934e-02 -4.572713747620582581e-02 -9.853307157754898071e-03 1.470665484666824341e-01 1.272783875465393066e-01 2.257713526487350464e-01 -2.243202477693557739e-01 4.869252443313598633e-02 1.808514595031738281e-01 1.367393881082534790e-01 2.048354893922805786e-01 -1.125921830534934998e-01 -1.203050687909126282e-01 -3.293469846248626709e-01 -1.366982609033584595e-01 -5.272721126675605774e-02 1.150296851992607117e-01 -2.875605225563049316e-01 2.232792079448699951e-01 -3.931543231010437012e-02
7.955105602741241455e-02 1.821914166212081909e-01 -7.534047216176986694e-02 3.210157155990600586e-01 -9.520190767943859100e-03 -8.355716615915298462e-02 -3.472604602575302124e-02 -3.734164871275424957e-03 9.580309689044952393e-02 6.296809017658233643e-02 9.064735472202301025e-02 -1.087710410356521606e-01 5.517171323299407959e-02 -1.598353981971740723e-01 2.132230065762996674e-02 1.034452989697456360e-01 1.709668338298797607e-01 2.460560500621795654e-01 -4.644615352153778076e-01 -3.192356228828430176e-02 1.337215490639209747e-02 2.281048335134983063e-02 2.853119373321533203e-01 1.159899085760116577e-01 4.606897383928298950e-02 1.508275568485260010e-01 1.103422977030277252e-02 1.985622346401214600e-01 3.127730190753936768e-01 -1.610940992832183838e-01 3.592185676097869873e-01 -2.262992262840270996e-01
1.071368008852005005e-01 5.534726381301879883e-02 3.633899241685867310e-02 -2.703402638435363770e-01 1.221698001027107239e-01 -8.683924376964569092e-02 2.275932878255844116e-01 1.017889901995658875e-01 1.621809899806976318e-01 -8.231589198112487793e-02 2.454290688037872314e-01 -3.615001961588859558e-02 1.646614372730255127e-01 -2.953523695468902588e-01 1.733172535896301270e-01 3.764180932193994522e-03 4.716053977608680725e-02 1.338061243295669556e-01 -2.944497764110565186e-01 3.188056647777557373e-01 -4.137592762708663940e-02 -1.834046393632888794e-01 -7.074036449193954468e-02 -1.611212342977523804e-01 1.166048794984817505e-01 -4.320679008960723877e-01 -6.191343069076538086e-02 1.828704774379730225e-02 2.367764562368392944e-01 1.662296652793884277e-01 1.562041640281677246e-01 9.269716218113899231e-03
-8.714577555656433105e-02 8.446788787841796875e-02 2.227144837379455566e-01 7.715105544775724411e-03 -1.662283204495906830e-02 -3.488585054874420166e-01 -2.350200526416301727e-02 6.808398663997650146e-02 1.800253093242645264e-01 8.388354629278182983e-02 2.709047198295593262e-01 -8.136338740587234497e-02 -2.943636775016784668e-01 -1.279701143503189087e-01 2.517762482166290283e-01 8.380789309740066528e-02 1.322382837533950806e-01 1.032855063676834106e-01 -1.896511018276214600e-01 4.632896557450294495e-02 2.933650016784667969e-01 -2.374131530523300171e-01 3.778467327356338501e-02 -5.278182402253150940e-02 9.754331409931182861e-02 -6.554436683654785156e-02 4.014182090759277344e-02 -6.574606895446777344e-02 2.740423679351806641e-01 -1.792296022176742554e-01 2.743762135505676270e-01 -3.168394267559051514e-01
-1.365295648574829102e-01 -8.483363687992095947e-02 1.550223976373672485e-01 3.272578865289688110e-02 -1.040722876787185669e-01 -5.008226633071899414e-01 -5.882656574249267578e-02 -2.668192386627197266e-01 1.352170407772064209e-01 2.630489470902830362e-04 2.778177261352539062e-01 1.981469988822937012e-02 -4.426598921418190002e-02 -2.635157406330108643e-01 -8.145702630281448364e-02 -3.264288604259490967e-02 -2.371729463338851929e-01 -1.757385209202766418e-02 -1.383982300758361816e-01 1.716367602348327637e-01 3.199140727519989014e-01 -1.775946021080017090e-01 -2.484858185052871704e-01 -1.899756677448749542e-02 1.362014710903167725e-01 -1.854319274425506592e-01 -6.822183728218078613e-02 1.817924901843070984e-02 2.510729134082794189e-01 -5.193425714969635010e-02 9.625357389450073242e-02 6.089897081255912781e-02
-1.263828128576278687e-01 2.183914184570312500e-01 7.402383536100387573e-02 1.420491933822631836e-01 1.915320605039596558e-01 -3.636343777179718018e-01 -4.827116057276725769e-02 2.096289843320846558e-01 2.976714968681335449e-01 2.114775590598583221e-02 1.295743733644485474e-01 -2.443045750260353088e-02 -5.181044340133666992e-03 -1.637411266565322876e-01 -2.895903401076793671e-02 -7.494404911994934082e-02 7.356496155261993408e-02 -4.831158742308616638e-02 -2.041254490613937378e-01 -8.725707978010177612e-02 2.486752122640609741e-01 -1.430717855691909790e-01 -1.777246296405792236e-01 -8.025224506855010986e-02 2.054949402809143066e-01 -4.296126961708068848e-02 -3.187149763107299805e-01 3.957231640815734863e-01 4.464782774448394775e-02 5.004745442420244217e-03 2.646236419677734375e-01 -6.398976594209671021e-02
-7.519304752349853516e-02 -1.148023605346679688e-01 -1.703127324581146240e-01 9.066698700189590454e-02 1.770277917385101318e-01 -2.948386371135711670e-01 -5.519530922174453735e-02 1.579763740301132202e-02 2.637274265289306641e-01 1.488621234893798828e-01 3.627424836158752441e-01 -1.160655990242958069e-01 -2.066160142421722412e-01 -2.308320850133895874e-01 1.802986711263656616e-01 1.894080936908721924e-01 -6.587958894670009613e-03 2.016317099332809448e-01 -1.917275041341781616e-01 1.777863502502441406e-01 2.236814498901367188e-01 -1.450341343879699707e-01 -1.558912396430969238e-01 -1.591043472290039062e-01 2.323642969131469727e-01 -1.281523853540420532e-01 -1.932147592306137085e-01 -1.524212062358856201e-01 1.979997456073760986e-01 4.256336390972137451e-02 9.897453710436820984e-03 -1.393131017684936523e-01
-1.835851520299911499e-01 7.607346773147583008e-02 -6.512006372213363647e-02 4.255296289920806885e-02 -6.778680533170700073e-02 -2.989103198051452637e-01 -2.041777595877647400e-02 -2.067160755395889282e-01 1.326606869697570801e-01 1.435683965682983398e-01 1.384756416082382202e-01 9.012968093156814575e-02 3.025269508361816406e-02 -3.560057878494262695e-01 -1.944316178560256958e-01 -1.577080786228179932e-01 1.833553612232208252e-01 1.583417654037475586e-01 -4.539994001388549805e-01 6.431232392787933350e-02 -1.969076246023178101e-01 -1.527617126703262329e-01 1.831065714359283447e-01 5.428323522210121155e-02 1.246848404407501221e-01 1.055420637130737305e-01 -1.245477646589279175e-01 -1.775367408990859985e-01 2.168933004140853882e-01 2.880555391311645508e-02 2.641343772411346436e-01 -5.141966789960861206e-02
2.547544836997985840e-01 1.412902176380157471e-01 -9.228494018316268921e-02 -3.824760642601177096e-05 -2.042247727513313293e-02 -8.716904371976852417e-02 6.308724731206893921e-02 -2.131515927612781525e-02 1.249156426638364792e-02 2.530657947063446045e-01 2.355697005987167358e-01 -3.013010919094085693e-01 1.349097043275833130e-01 -1.450501233339309692e-01 -4.104721918702125549e-02 -1.411240249872207642e-01 -2.349426597356796265e-02 -9.418848901987075806e-02 -3.039960265159606934e-01 2.130117267370223999e-01 2.219615429639816284e-01 1.510051339864730835e-01 -6.547801196575164795e-02 -5.473373085260391235e-02 1.788895428180694580e-01 -2.806122899055480957e-01 -3.556676208972930908e-01 -2.170709669589996338e-01 1.242999285459518433e-01 -2.171906977891921997e-01 1.977801322937011719e-01 -1.009408682584762573e-01
1.627221852540969849e-01 1.420761458575725555e-02 -4.643486440181732178e-02 2.881967127323150635e-01 -1.024221256375312805e-01 -1.839795708656311035e-01 2.354870438575744629e-01 -5.580749828368425369e-03 3.582132607698440552e-02 -6.038550287485122681e-02 9.869426488876342773e-02 -8.715840429067611694e-02 2.124517261981964111e-01 -2.327294945716857910e-01 1.431625485420227051e-01 6.655207276344299316e-02 2.167122364044189453e-01 -6.852052174508571625e-03 -1.845937818288803101e-01 -1.856821030378341675e-02 4.088648855686187744e-01 3.078997433185577393e-01 -2.917038090527057648e-02 3.829726576805114746e-01 1.219841837882995605e-01 -1.652858406305313110e-01 -1.564032584428787231e-01 -1.107221767306327820e-01 1.815884709358215332e-01 -9.470310807228088379e-02 1.218053549528121948e-01 1.231608986854553223e-01
9.313353896141052246e-02 2.167133092880249023e-01 -1.249226853251457214e-01 3.863854706287384033e-01 3.894094005227088928e-02 -2.594661414623260498e-01 -2.656929790973663330e-01 2.814156711101531982e-01 3.728508576750755310e-02 -5.776846036314964294e-02 1.324925869703292847e-01 -1.410994380712509155e-01 1.185768470168113708e-01 3.192318975925445557e-02 1.883876174688339233e-01 6.255953013896942139e-02 3.571483120322227478e-02 1.646748334169387817e-01 -2.848947048187255859e-01 1.091656535863876343e-01 1.686649769544601440e-01 -1.132279336452484131e-01 -4.338765144348144531e-02 -6.712439935654401779e-03 -7.917144894599914551e-02 -9.184841811656951904e-02 1.158281639218330383e-01 3.635819554328918457e-01 2.016827650368213654e-02 -1.312144100666046143e-01 3.240132927894592285e-01 -1.287218630313873291e-01
-5.451846402138471603e-03 -1.220074668526649475e-01 3.673590952530503273e-03 -1.894904077053070068e-01 -1.051274165511131287e-01 -1.315686553716659546e-01 1.463749259710311890e-01 -2.381103485822677612e-01 1.167062595486640930e-01 -7.155297696590423584e-02 -1.155645120888948441e-02 6.442373991012573242e-02 4.069867357611656189e-02 -2.825741171836853027e-01 1.123505160212516785e-01 3.165230154991149902e-02 1.141985356807708740e-01 2.523961961269378662e-01 -3.578119277954101562e-01 3.142099678516387939e-01 -1.397985219955444336e-01 4.420507699251174927e-02 -2.243697792291641235e-01 -7.355794310569763184e-02 -1.857810169458389282e-01 -1.707203686237335205e-01 1.495927721261978149e-01 2.583184540271759033e-01 3.388278782367706299e-01 1.284406986087560654e-02 2.002324312925338745e-01 -1.895930916070938110e-01
-1.193161401897668839e-02 1.545268744230270386e-01 -1.676388680934906006e-01 2.634378671646118164e-01 -1.156824380159378052e-01 -2.695536315441131592e-01 -4.309993088245391846e-01 -1.413236856460571289e-01 3.674145042896270752e-01 -4.697224870324134827e-02 3.194929063320159912e-01 1.397995352745056152e-01 -3.353705257177352905e-02 -1.617547422647476196e-01 3.998088091611862183e-02 2.676734142005443573e-02 1.396755576133728027e-01 -3.414123877882957458e-02 -9.459697455167770386e-02 3.449086844921112061e-02 1.136509105563163757e-01 -3.586071431636810303e-01 -8.304020017385482788e-02 -5.636669695377349854e-02 2.013615594478324056e-04 -2.007724940776824951e-01 -1.295839343219995499e-02 1.754351258277893066e-01 -1.109869927167892456e-01 5.726689472794532776e-03 1.786039173603057861e-01 1.928602345287799835e-02
3.081402182579040527e-02 7.568107545375823975e-02 -3.300665915012359619e-01 3.993424773216247559e-01 1.550719290971755981e-01 -2.025964297354221344e-02 -7.381512224674224854e-02 -5.776625126600265503e-02 -6.353787332773208618e-02 -1.127607598900794983e-01 1.383283585309982300e-01 -3.627321869134902954e-02 3.157509118318557739e-02 -5.029012262821197510e-02 6.609348952770233154e-02 2.319287657737731934e-01 3.362960219383239746e-01 2.094968110322952271e-01 -1.570840626955032349e-01 2.144224941730499268e-01 -1.008398085832595825e-01 -2.854063734412193298e-02 -9.879276901483535767e-02 3.427425026893615723e-01 -1.291392929852008820e-02 2.971103042364120483e-02 7.669221609830856323e-02 1.391498297452926636e-01 2.566070556640625000e-01 1.170352846384048462e-01 3.479115068912506104e-01 6.353496573865413666e-03
1.395762562751770020e-01 2.993286848068237305e-01 2.049319259822368622e-02 1.759554743766784668e-01 1.192276701331138611e-01 -2.144788056612014771e-01 3.109237365424633026e-02 -7.432796061038970947e-02 7.353394478559494019e-02 -2.839418947696685791e-01 -2.229160517454147339e-01 4.331632331013679504e-02 9.111917763948440552e-02 -9.558688849210739136e-02 -2.691115997731685638e-02 7.379831373691558838e-02 4.126422405242919922e-01 2.312147021293640137e-01 -1.204962953925132751e-01 -4.530001804232597351e-02 2.830424308776855469e-01 -2.370340079069137573e-01 -6.557256728410720825e-02 2.156567424535751343e-01 4.219482839107513428e-02 -6.122003868222236633e-02 -1.465867161750793457e-01 -9.692009538412094116e-02 3.406224548816680908e-01 -8.416548371315002441e-02 1.369468271732330322e-01 1.610657125711441040e-01
4.429624229669570923e-02 -2.125114053487777710e-01 5.562601611018180847e-02 9.303465485572814941e-02 -4.812004789710044861e-02 -4.236667752265930176e-01 4.432402085512876511e-03 7.744847796857357025e-03 1.890218704938888550e-01 6.503696739673614502e-02 3.644407987594604492e-01 -1.626200973987579346e-01 -8.761892095208168030e-03 -3.547148779034614563e-02 4.170530289411544800e-02 9.069523215293884277e-02 2.948874831199645996e-01 -3.908699005842208862e-02 -1.427981443703174591e-02 -8.710084110498428345e-02 2.641716003417968750e-01 1.762020140886306763e-01 -1.207761168479919434e-01 -5.015850812196731567e-02 -2.575249671936035156e-01 -3.243366479873657227e-01 -1.383083462715148926e-01 -1.701313257217407227e-02 -6.753131747245788574e-02 1.168973371386528015e-01 3.523386120796203613e-01 3.468945622444152832e-02
-1.690455526113510132e-01 -4.802338778972625732e-02 7.660550996661186218e-03 1.164679601788520813e-01 -6.353199481964111328e-02 -2.811213731765747070e-01 -2.638837993144989014e-01 1.029752343893051147e-01 2.489894330501556396e-01 8.562181890010833740e-02 1.711392402648925781e-01 1.208771392703056335e-01 1.380375921726226807e-01 -2.210832834243774414e-01 -4.729997739195823669e-02 -2.289171516895294189e-02 -1.924204677343368530e-01 -1.197564676403999329e-01 -2.831619679927825928e-01 1.590965241193771362e-01 7.746729254722595215e-02 -1.153146028518676758e-01 -3.581275641918182373e-01 1.578306406736373901e-01 2.750824689865112305e-01 -4.306026175618171692e-02 -1.029804572463035583e-01 1.119584068655967712e-01 2.090765386819839478e-01 6.369166076183319092e-02 2.853882014751434326e-01 -2.215065509080886841e-01
2.257744083181023598e-03 -1.482144929468631744e-02 1.032368466258049011e-02 1.133586615324020386e-01 -7.420827448368072510e-02 -1.588352024555206299e-01 -1.557024866342544556e-01 -1.323525905609130859e-01 2.887945473194122314e-01 1.720666289329528809e-01 1.130726039409637451e-01 -1.149651929736137390e-01 -1.247623935341835022e-01 -2.430300712585449219e-01 -9.423600137233734131e-02 4.593007639050483704e-02 2.637448012828826904e-01 2.349150627851486206e-01 -1.621535271406173706e-01 1.103879213333129883e-01 -6.484816968441009521e-02 -8.324690163135528564e-02 3.360282182693481445e-01 2.973176836967468262e-01 9.404686093330383301e-02 8.747740834951400757e-02 -7.952277548611164093e-03 -3.320303559303283691e-02 2.625100314617156982e-01 -2.557455301284790039e-01 3.399039804935455322e-01 -2.156456410884857178e-01
-1.982209831476211548e-01 -7.552877534180879593e-03 -1.898591518402099609e-01 2.250237315893173218e-01 1.069058850407600403e-01 -1.826249510049819946e-01 8.661438524723052979e-02 -9.454442560672760010e-02 2.309925109148025513e-01 -7.895064540207386017e-03 3.193979263305664062e-01 8.396288007497787476e-02 -1.195545569062232971e-01 -2.795177400112152100e-01 1.254368722438812256e-01 -2.593037439510226250e-03 -1.486743837594985962e-01 2.457711100578308105e-01 -2.386795282363891602e-01 2.001830637454986572e-01 3.081517219543457031e-01 -2.120882123708724976e-01 -9.056479483842849731e-02 -7.593994587659835815e-02 -5.306797102093696594e-02 -1.084658578038215637e-01 -1.844534426927566528e-01 -2.331225723028182983e-01 2.027263194322586060e-01 3.301860764622688293e-02 -2.682408876717090607e-02 -2.505679130554199219e-01
-2.964220345020294189e-01 -1.717467904090881348e-01 3.153233788907527924e-03 7.366533577442169189e-02 4.459084942936897278e-02 -2.390700131654739380e-01 -1.606393977999687195e-02 1.921444833278656006e-01 4.764456674456596375e-02 1.810175180435180664e-01 1.135005876421928406e-01 4.748421162366867065e-02 3.160526752471923828e-01 -3.228949010372161865e-01 -1.533784270286560059e-01 7.192888855934143066e-02 6.934582488611340523e-04 8.676528185606002808e-02 -2.538806796073913574e-01 2.521991431713104248e-01 -7.966611534357070923e-02 -1.393053233623504639e-01 -2.222412377595901489e-01 3.369344174861907959e-01 7.850370556116104126e-02 -2.625921368598937988e-01 6.982859969139099121e-02 1.088177487254142761e-01 1.711152344942092896e-01 6.970611959695816040e-02 1.863914430141448975e-01 -1.135061010718345642e-01
-1.271591186523437500e-01 6.723142415285110474e-02 -4.990416765213012695e-02 -1.030533686280250549e-01 1.410998553037643433e-01 -2.194727957248687744e-01 -1.682139039039611816e-01 -3.062330782413482666e-01 2.400395721197128296e-01 2.741988189518451691e-02 -1.190920080989599228e-02 9.639972820878028870e-03 -1.574038565158843994e-01 -1.162036135792732239e-01 -2.149368226528167725e-01 -8.014822006225585938e-02 2.408673614263534546e-01 1.184711530804634094e-01 -3.294406235218048096e-01 3.185944557189941406e-01 9.196162968873977661e-02 1.149244159460067749e-01 5.609842017292976379e-03 -1.972595416009426117e-02 9.956238418817520142e-02 -2.705861926078796387e-01 -1.908844262361526489e-01 -1.381195783615112305e-01 3.925019502639770508e-01 -3.125826269388198853e-02 -2.250854484736919403e-02 1.678857505321502686e-01
-1.360135269351303577e-03 3.427416086196899414e-01 -2.221325933933258057e-01 4.218748956918716431e-02 -7.911331951618194580e-02 -1.676415801048278809e-01 -3.993271291255950928e-02 -3.358588814735412598e-01 6.458860635757446289e-02 -1.176760494709014893e-01 -9.795346111059188843e-02 1.044419854879379272e-01 2.161794453859329224e-01 -2.077973186969757080e-01 2.203858196735382080e-01 6.092156469821929932e-02 2.570860087871551514e-01 1.052270457148551941e-01 -4.077024161815643311e-01 3.420092910528182983e-02 7.872141897678375244e-02 -3.166681900620460510e-02 -1.005009096115827560e-02 2.074261903762817383e-01 -1.264427900314331055e-01 -2.736025452613830566e-01 -1.969673037528991699e-01 1.186918541789054871e-01 -8.804888278245925903e-02 -2.058401852846145630e-01 1.070302277803421021e-01 4.167162254452705383e-02
-1.084504798054695129e-01 1.158454865217208862e-01 5.999247357249259949e-02 3.429731428623199463e-01 -1.458795368671417236e-01 1.450751908123493195e-03 1.076103560626506805e-02 5.740175489336252213e-03 2.873986363410949707e-01 -1.725219041109085083e-01 2.366858273744583130e-01 -3.245055302977561951e-02 -2.101354002952575684e-01 -3.585253655910491943e-01 -2.042319774627685547e-01 4.373079910874366760e-02 -1.104084178805351257e-01 2.049329578876495361e-01 -2.041698992252349854e-01 -2.031212747097015381e-01 2.046059817075729370e-01 -5.828548595309257507e-02 -1.497842073440551758e-01 -1.789208203554153442e-01 -7.396168261766433716e-02 -7.544624060392379761e-02 -2.510873079299926758e-01 -1.223781555891036987e-01 1.049666628241539001e-01 -1.273635327816009521e-01 2.111234813928604126e-01 -2.203752547502517700e-01
-1.333515997976064682e-02 6.215487048029899597e-02 -1.230280771851539612e-01 2.913901507854461670e-01 -2.757817208766937256e-01 -3.380222916603088379e-01 -4.053360968828201294e-02 -3.625830635428428650e-03 1.221469938755035400e-01 -8.021293580532073975e-02 2.026030570268630981e-01 1.410575360059738159e-01 -1.064323931932449341e-01 -9.811711311340332031e-02 2.870189845561981201e-01 1.212369874119758606e-01 8.476374298334121704e-02 -1.005605515092611313e-02 -5.346904397010803223e-01 7.340484857559204102e-02 -7.341752201318740845e-02 1.273007541894912720e-01 8.328846096992492676e-02 2.120528519153594971e-01 -9.319709241390228271e-02 -8.380671590566635132e-02 -1.408797055482864380e-01 -3.035980463027954102e-02 7.171885669231414795e-02 7.962957955896854401e-03 2.274618297815322876e-01 1.952446699142456055e-01
2.559608817100524902e-01 1.903240382671356201e-02 3.756538778543472290e-02 2.916456460952758789e-01 -1.214523911476135254e-01 -4.490270018577575684e-01 -9.699399024248123169e-02 7.819844782352447510e-02 8.149806410074234009e-02 -1.905963011085987091e-02 1.490979045629501343e-01 -4.239515960216522217e-02 2.784441709518432617e-01 -1.447773724794387817e-01 1.613486111164093018e-01 8.476881682872772217e-02 2.989370226860046387e-01 2.507432401180267334e-01 -1.811550110578536987e-01 -4.221335425972938538e-02 -4.792133718729019165e-02 2.152689248323440552e-01 4.802578687667846680e-02 1.627944558858871460e-01 -6.851319968700408936e-02 -2.279383838176727295e-01 -1.569330245256423950e-01 1.526179313659667969e-01 1.676228791475296021e-01 -1.269401907920837402e-01 7.061087060719728470e-03 1.997488737106323242e-01
2.607917785644531250e-01 -2.329815179109573364e-03 -6.309803575277328491e-02 2.102455347776412964e-01 -2.213711738586425781e-01 -4.610863327980041504e-01 1.665303297340869904e-02 4.053236171603202820e-02 -1.726871915161609650e-02 -4.614715650677680969e-02 5.549434572458267212e-02 2.247134000062942505e-01 2.783199548721313477e-01 -1.489880383014678955e-01 -6.593417841941118240e-03 2.253974787890911102e-02 1.366590112447738647e-01 1.783180981874465942e-01 -4.992812499403953552e-02 3.486353531479835510e-02 1.026570275425910950e-01 3.894123435020446777e-01 -3.732324019074440002e-02 4.352718591690063477e-02 -7.676079124212265015e-02 -1.121187657117843628e-01 -2.068423181772232056e-01 1.432913690805435181e-01 2.515028715133666992e-01 1.002834066748619080e-01 2.818159461021423340e-01 9.948948025703430176e-02
-7.997860014438629150e-02 1.358336806297302246e-01 -8.983408659696578979e-02 4.377724826335906982e-01 -2.597376406192779541e-01 -9.861071407794952393e-02 1.159424632787704468e-01 -3.754312545061111450e-02 9.420310705900192261e-02 -4.192202538251876831e-02 2.803370058536529541e-01 -6.850309669971466064e-02 3.471149131655693054e-02 -1.308919489383697510e-01 -1.780555844306945801e-01 -3.031981177628040314e-02 4.715749993920326233e-02 -3.196614980697631836e-02 3.067241422832012177e-02 -1.905836164951324463e-02 -1.119653955101966858e-01 1.226544082164764404e-01 -1.229776889085769653e-01 2.163062989711761475e-01 3.646371141076087952e-02 -4.285903573036193848e-01 -1.523337066173553467e-01 2.862183451652526855e-01 1.720772981643676758e-01 6.173486635088920593e-02 2.425197958946228027e-01 -2.491959035396575928e-01
-1.959130316972732544e-01 1.240486502647399902e-01 1.089696139097213745e-01 6.487426161766052246e-02 4.300043359398841858e-02 -9.468610584735870361e-02 1.187311485409736633e-01 -2.680639177560806274e-02 -2.249692529439926147e-01 -2.347423583269119263e-01 1.610429733991622925e-01 -2.371392026543617249e-02 1.950456947088241577e-01 1.028944849967956543e-01 -2.268692702054977417e-01 6.987163424491882324e-02 -6.926949135959148407e-03 1.443965286016464233e-01 -2.676973342895507812e-01 1.489686816930770874e-01 8.719822019338607788e-02 2.559697329998016357e-01 -5.423042550683021545e-02 1.310854554176330566e-01 -6.117598339915275574e-02 -2.537456452846527100e-01 -1.768779568374156952e-02 2.890094220638275146e-01 3.547045588493347168e-01 1.043747216463088989e-01 2.242655456066131592e-01 -3.469141423702239990e-01
1.225882545113563538e-01 -6.641789339482784271e-03 -1.748633980751037598e-01 2.982860803604125977e-01 -2.128727175295352936e-02 -1.868105381727218628e-01 -3.606056794524192810e-02 1.725723035633563995e-02 8.448339253664016724e-02 -1.515787094831466675e-02 8.481971174478530884e-02 5.401017516851425171e-02 1.408969610929489136e-02 -3.374475836753845215e-01 1.761311143636703491e-01 1.946655213832855225e-01 3.162860274314880371e-01 6.915409117937088013e-02 -2.898904979228973389e-01 2.382099442183971405e-02 -1.455326471477746964e-02 3.548271954059600830e-01 1.530757695436477661e-01 3.272512853145599365e-01 -6.937357783317565918e-02 -2.247670441865921021e-01 -8.173193782567977905e-02 -8.340846747159957886e-02 3.057951629161834717e-01 -5.783426016569137573e-02 1.181676238775253296e-01 4.593390971422195435e-02
-2.042318135499954224e-01 -1.004596278071403503e-01 5.224741995334625244e-02 1.342682540416717529e-01 -1.703574061393737793e-01 -1.506202220916748047e-01 1.143635362386703491e-01 6.343027949333190918e-02 3.029252886772155762e-01 1.596385836601257324e-01 1.007099449634552002e-01 -9.981657564640045166e-02 2.338809669017791748e-01 -2.512787878513336182e-01 -1.652907133102416992e-01 1.399601846933364868e-01 1.671698242425918579e-01 -8.222176134586334229e-02 -7.462248206138610840e-02 4.135089218616485596e-01 2.928478717803955078e-01 1.686382144689559937e-01 4.941676557064056396e-02 -8.793663233518600464e-03 -9.103211015462875366e-02 -2.018506079912185669e-01 -1.393995881080627441e-01 -2.027400583028793335e-01 -3.977955505251884460e-02 -1.364755332469940186e-01 2.106942981481552124e-01 -2.331844568252563477e-01
9.193578734993934631e-03 8.233699202537536621e-02 6.181832775473594666e-02 -1.142491176724433899e-01 1.098219007253646851e-01 -1.507131308317184448e-01 1.469205319881439209e-01 1.186004728078842163e-01 5.458446964621543884e-02 8.839728310704231262e-03 3.797949552536010742e-01 1.415287107229232788e-01 -2.642114162445068359e-01 -2.768614590167999268e-01 -4.522546753287315369e-02 1.859557330608367920e-01 2.294531464576721191e-01 -4.862479865550994873e-03 -1.061401367187500000e-01 -1.950953453779220581e-01 2.557561993598937988e-01 1.164505928754806519e-01 3.382864221930503845e-02 -1.295497268438339233e-01 3.666887804865837097e-02 -1.770440191030502319e-01 -2.013683766126632690e-01 8.840928226709365845e-02 2.641406059265136719e-01 -2.118344306945800781e-01 1.936653107404708862e-01 -3.511595129966735840e-01
-2.054703682661056519e-01 1.149919852614402771e-01 1.531802713871002197e-01 9.306066483259201050e-02 -3.588405670598149300e-03 -1.052371636033058167e-01 -2.028574980795383453e-02 3.406589925289154053e-01 3.190333396196365356e-02 -1.865646056830883026e-02 1.484752148389816284e-01 1.642196178436279297e-01 -7.021485269069671631e-02 -5.082090198993682861e-02 -1.642535775899887085e-01 7.023736834526062012e-02 1.637004762887954712e-01 -1.394324842840433121e-02 -2.122027724981307983e-01 -2.010506391525268555e-01 2.792555093765258789e-01 -1.646537482738494873e-01 -6.599527597427368164e-02 1.670424267649650574e-02 1.142078563570976257e-01 -1.585608273744583130e-01 -2.499909847974777222e-01 2.205386012792587280e-01 3.215001523494720459e-01 -2.093666940927505493e-01 3.861236274242401123e-01 -1.652381420135498047e-01
1.064965873956680298e-01 -9.764566086232662201e-03 -1.203654333949089050e-01 5.809335038065910339e-02 -1.130714714527130127e-01 -1.939519196748733521e-01 1.284014135599136353e-01 1.462805718183517456e-01 2.260655164718627930e-01 -4.182545840740203857e-02 2.616727948188781738e-01 -7.489689439535140991e-02 2.518446743488311768e-01 -6.170643866062164307e-02 -2.099167257547378540e-01 4.389178007841110229e-02 2.913943529129028320e-01 5.668611451983451843e-02 -4.424638301134109497e-02 4.180262088775634766e-01 3.879089355468750000e-01 1.392944604158401489e-01 1.381331831216812134e-01 1.864359378814697266e-01 -9.404875338077545166e-02 -1.186347305774688721e-01 -6.209227815270423889e-02 1.128503754734992981e-01 2.720510819926857948e-03 -1.493101269006729126e-01 3.938228823244571686e-03 -3.031194806098937988e-01
2.115567028522491455e-01 1.459704041481018066e-01 -3.584993630647659302e-02 1.758369505405426025e-01 6.012845784425735474e-02 3.468848019838333130e-02 2.482928186655044556e-01 1.277813911437988281e-01 9.820999950170516968e-02 1.460553407669067383e-01 8.146053552627563477e-02 -8.176206052303314209e-02 8.821487426757812500e-03 -1.487995386123657227e-01 1.538630574941635132e-01 1.854096502065658569e-01 3.016440272331237793e-01 8.823469281196594238e-02 -3.356461226940155029e-01 1.123644933104515076e-01 1.221441701054573059e-01 2.413277477025985718e-01 -1.015213280916213989e-01 -8.347711712121963501e-02 -2.651490569114685059e-01 -6.700294464826583862e-02 -2.526633068919181824e-02 1.393256783485412598e-01 4.348104298114776611e-01 1.041726693511009216e-01 1.805941611528396606e-01 -2.291434854269027710e-01
6.717448681592941284e-02 1.733426898717880249e-01 -7.964790612459182739e-02 2.801759243011474609e-01 2.692033350467681885e-02 -7.117359340190887451e-02 -1.753150820732116699e-01 -2.438944531604647636e-03 3.549380004405975342e-01 -2.654433846473693848e-01 9.491652250289916992e-02 4.554835706949234009e-02 3.989456221461296082e-02 -2.069371640682220459e-01 -3.147435784339904785e-01 -5.755433440208435059e-02 3.425110876560211182e-01 1.916429251432418823e-01 -8.438804000616073608e-02 -2.552217803895473480e-02 -2.877732180058956146e-02 -1.453770250082015991e-01 -1.235593333840370178e-01 -7.766083627939224243e-02 -1.158878877758979797e-01 5.458007752895355225e-02 -2.899472713470458984e-01 -2.049586474895477295e-01 3.312444984912872314e-01 1.597664877772331238e-02 -1.115747690200805664e-01 -1.405792385339736938e-01
1.014442369341850281e-01 1.537694036960601807e-01 -6.895834207534790039e-02 1.023118197917938232e-01 9.266773611307144165e-02 -3.772895336151123047e-01 -4.253013059496879578e-02 -8.996754139661788940e-02 2.108590006828308105e-01 2.515247166156768799e-01 1.350826919078826904e-01 1.590484380722045898e-02 -2.992734313011169434e-02 -3.099868446588516235e-02 -3.991246223449707031e-02 6.130201369524002075e-02 -6.364453583955764771e-03 2.215318381786346436e-01 -4.690549075603485107e-01 8.368314057588577271e-02 2.303122133016586304e-01 8.408485352993011475e-02 4.149213805794715881e-02 1.070721000432968140e-01 -2.349574863910675049e-01 -2.577754259109497070e-01 -1.746787577867507935e-01 -9.049621969461441040e-02 -2.691769897937774658e-01 -1.865853518247604370e-01 1.841792166233062744e-01 -7.476196438074111938e-02
-1.489113569259643555e-01 1.452795714139938354e-01 -4.989049583673477173e-02 2.236987203359603882e-01 -1.058660224080085754e-01 -3.084896802902221680e-01 1.723442226648330688e-01 -2.642523348331451416e-01 2.064527422189712524e-01 -9.916730970144271851e-02 3.628654778003692627e-01 2.798119187355041504e-02 -1.566928178071975708e-01 -1.192467659711837769e-01 1.498374342918395996e-01 1.487825252115726471e-02 -1.077808216214179993e-01 1.607766449451446533e-01 -8.740937709808349609e-02 1.208251342177391052e-01 2.730231285095214844e-01 -2.658578753471374512e-01 -2.871490120887756348e-01 1.280491352081298828e-01 1.161806378513574600e-02 -1.138751674443483353e-02 1.879426464438438416e-02 -6.331555545330047607e-02 -5.325337126851081848e-02 -2.071902900934219360e-01 2.837242186069488525e-01 -1.313755214214324951e-01
1.357008218765258789e-01 9.926553815603256226e-02 1.204138845205307007e-01 1.111604124307632446e-01 1.292317509651184082e-01 -5.504660308361053467e-02 -2.742602489888668060e-02 -1.877402812242507935e-01 1.162972077727317810e-01 6.184843555092811584e-02 1.224397048354148865e-01 1.630999892950057983e-01 -1.853351853787899017e-02 -1.339451223611831665e-01 -6.483786553144454956e-02 -7.009147852659225464e-02 7.372242957353591919e-02 -1.998691856861114502e-01 -4.510495960712432861e-01 2.108053416013717651e-01 4.073291420936584473e-01 2.157440930604934692e-01 2.127086073160171509e-01 1.092925742268562317e-01 -8.974890410900115967e-02 2.278720587491989136e-02 -2.835963666439056396e-01 -6.338021159172058105e-02 2.857363522052764893e-01 4.797397926449775696e-02 2.073000967502593994e-01 -1.412202864885330200e-01
1.807093806564807892e-02 2.312776893377304077e-01 -4.451594874262809753e-02 1.214821860194206238e-01 -2.844682894647121429e-02 -9.636173397302627563e-02 9.638793021440505981e-02 -7.986095547676086426e-02 3.135118782520294189e-01 -9.246228635311126709e-02 1.660778820514678955e-01 -2.391432970762252808e-01 4.401374235749244690e-02 -2.483865320682525635e-01 -6.378052383661270142e-02 6.999878585338592529e-02 2.373321056365966797e-01 -1.136707216501235962e-01 -9.931194782257080078e-02 1.456984579563140869e-01 2.867785096168518066e-02 2.618660628795623779e-01 -4.108866751194000244e-01 1.366672664880752563e-01 -7.528235018253326416e-02 2.662718892097473145e-01 -1.289407610893249512e-01 -1.266276687383651733e-01 2.478371560573577881e-01 9.187068790197372437e-03 3.071497082710266113e-01 -1.309676617383956909e-01
3.416406512260437012e-01 4.270845558494329453e-03 -1.342999935150146484e-01 -1.535414904356002808e-01 2.764314711093902588e-01 -2.768979966640472412e-01 1.212877500802278519e-02 -2.828564345836639404e-01 2.310050427913665771e-01 -3.613390773534774780e-02 4.199049621820449829e-02 -1.394453793764114380e-01 1.038027852773666382e-01 -2.842018306255340576e-01 3.186388406902551651e-03 2.404933124780654907e-01 1.822692453861236572e-01 -3.886170312762260437e-02 -1.184582263231277466e-01 1.296002566814422607e-01 -1.582684740424156189e-02 2.637733221054077148e-01 8.502575755119323730e-02 3.564247190952301025e-01 -7.819413393735885620e-02 -1.347378641366958618e-01 -9.945677220821380615e-02 -2.586895599961280823e-02 1.444805711507797241e-01 -2.959306910634040833e-02 2.303906232118606567e-01 -6.184478476643562317e-02
2.819103002548217773e-01 -1.845548488199710846e-02 -1.005002483725547791e-01 2.056282609701156616e-01 2.189827859401702881e-01 -3.242182731628417969e-01 8.474700152873992920e-02 -2.900330349802970886e-02 1.517098862677812576e-03 1.017863824963569641e-01 1.102495491504669189e-01 6.917764246463775635e-02 2.410481721162796021e-01 6.778590381145477295e-02 -9.749723225831985474e-02 -1.771076023578643799e-01 4.252682998776435852e-02 4.158431291580200195e-02 -2.907042019069194794e-02 1.149492859840393066e-01 4.610808491706848145e-01 2.152270525693893433e-01 1.560235172510147095e-01 -5.719634518027305603e-02 5.771385133266448975e-02 -1.955263614654541016e-01 -4.814685788005590439e-03 -1.586625874042510986e-01 2.411817908287048340e-01 -7.172315567731857300e-02 2.963113188743591309e-01 -2.320181727409362793e-01
-1.495564263314008713e-02 6.812827289104461670e-02 -1.457365453243255615e-01 4.350460171699523926e-01 -6.625409424304962158e-02 -3.676124811172485352e-01 2.089980393648147583e-01 -6.641223281621932983e-02 1.189794540405273438e-01 -8.780189789831638336e-03 1.886150985956192017e-01 -1.983950138092041016e-01 1.967800557613372803e-01 1.241957303136587143e-02 1.463680416345596313e-01 -1.865801811218261719e-01 1.987340897321701050e-01 2.022679001092910767e-01 1.046462450176477432e-02 1.330587565898895264e-01 2.632379829883575439e-01 2.412054538726806641e-01 1.755833327770233154e-01 1.119061093777418137e-02 4.947452247142791748e-02 -1.383990645408630371e-01 -2.256294190883636475e-01 -5.751232430338859558e-02 1.397421211004257202e-01 -1.754375919699668884e-02 2.125137448310852051e-01 1.235428974032402039e-01
1.502744108438491821e-01 -1.125124841928482056e-01 -4.943700507283210754e-02 1.966222971677780151e-01 1.934461742639541626e-01 -9.558638930320739746e-02 -1.986465454101562500e-01 -4.436975345015525818e-02 3.935599625110626221e-01 1.598449498414993286e-01 2.718929648399353027e-01 1.405303645879030228e-02 1.210274081677198410e-02 -1.863272786140441895e-01 -9.233544580638408661e-03 2.606369256973266602e-01 -9.594035148620605469e-02 3.091917335987091064e-01 -3.041544556617736816e-01 3.262961208820343018e-01 1.718579977750778198e-01 -2.433476224541664124e-02 -1.223328560590744019e-01 9.441018104553222656e-02 1.986077278852462769e-01 -2.054815590381622314e-01 7.978648692369461060e-02 -1.003541052341461182e-01 -1.209686882793903351e-02 -8.018937706947326660e-02 1.243733689188957214e-01 -1.684028841555118561e-02
3.609451651573181152e-01 1.452869921922683716e-02 -3.891373798251152039e-02 3.180968463420867920e-01 -4.515850543975830078e-02 -1.975461840629577637e-01 4.396567121148109436e-02 -1.207505315542221069e-01 -3.984159976243972778e-02 -3.198107704520225525e-02 1.489085406064987183e-01 -1.648099571466445923e-01 -6.284403055906295776e-02 -4.006984457373619080e-02 1.809066385030746460e-01 1.582234650850296021e-01 2.441863566637039185e-01 1.569002866744995117e-01 -2.862426340579986572e-01 1.103573888540267944e-01 3.049835562705993652e-02 3.556731343269348145e-01 -1.021265238523483276e-01 2.481780350208282471e-01 -2.311424463987350464e-01 -2.304082065820693970e-01 2.141078002750873566e-02 7.965900935232639313e-03 2.415159493684768677e-01 -1.654966473579406738e-01 -2.587156603112816811e-03 -1.529404968023300171e-01
2.199312746524810791e-01 2.995656430721282959e-01 -7.671573758125305176e-02 2.059126496315002441e-01 2.440060079097747803e-01 1.354113519191741943e-01 1.208732575178146362e-01 2.425798773765563965e-02 1.060770242474973202e-03 9.898627549409866333e-02 1.002554446458816528e-01 2.873161435127258301e-02 -1.250381674617528915e-02 -1.781519651412963867e-01 -1.579510630108416080e-03 5.533288046717643738e-02 7.389676570892333984e-02 -3.714240621775388718e-03 -9.458263963460922241e-02 2.474324703216552734e-01 1.451102793216705322e-01 -1.121088638901710510e-01 -1.802073419094085693e-01 3.295192122459411621e-01 2.039316594600677490e-01 -4.422537386417388916e-01 -1.654137820005416870e-01 2.703003212809562683e-02 2.129437476396560669e-01 -1.473146378993988037e-01 2.167278081178665161e-01 -1.878406554460525513e-01
5.235892161726951599e-02 2.780711054801940918e-01 -1.036946102976799011e-01 1.181456893682479858e-01 -2.007021307945251465e-01 6.205128505825996399e-02 4.361850023269653320e-02 -1.779188364744186401e-01 1.339231282472610474e-01 -1.696114838123321533e-01 5.463372915983200073e-02 1.789202690124511719e-01 -6.126957759261131287e-02 -3.001349866390228271e-01 -2.604534104466438293e-02 1.836032979190349579e-02 -5.539915338158607483e-02 2.755351550877094269e-02 -1.739131361246109009e-01 1.032562628388404846e-01 2.121977955102920532e-01 8.662612736225128174e-02 -1.328774243593215942e-01 1.000189334154129028e-01 2.724624872207641602e-01 -4.863516390323638916e-01 -2.971662282943725586e-01 -8.397115021944046021e-02 1.919073760509490967e-01 -1.299763321876525879e-01 1.557395309209823608e-01 -1.787331700325012207e-01
-2.611489892005920410e-01 -3.536569327116012573e-02 4.430438950657844543e-02 1.626304239034652710e-01 -4.311060532927513123e-02 -1.025211736559867859e-01 4.286090657114982605e-02 5.782192200422286987e-02 9.429384022951126099e-03 9.516521543264389038e-02 1.216642372310161591e-02 -7.648580521345138550e-02 3.018824756145477295e-01 -1.221651360392570496e-01 -1.701807826757431030e-01 7.228802889585494995e-02 8.551964163780212402e-02 1.435863971710205078e-01 -2.177523970603942871e-01 3.025079667568206787e-01 2.548486809246242046e-04 -9.645022451877593994e-02 -4.399912655353546143e-01 3.258534669876098633e-01 1.788792908191680908e-01 -1.783832609653472900e-01 1.030152663588523865e-01 1.245126500725746155e-01 1.799812912940979004e-01 1.310804933309555054e-01 2.497253268957138062e-01 -2.267074882984161377e-01
7.922157645225524902e-02 -1.454984098672866821e-01 5.241936817765235901e-02 1.215310916304588318e-01 2.347800433635711670e-01 -7.659745216369628906e-02 -1.153677180409431458e-01 1.072101220488548279e-01 2.777017056941986084e-01 6.378368288278579712e-02 3.914841711521148682e-01 -2.202189527451992035e-02 -2.054483070969581604e-02 -1.050204038619995117e-01 -1.602622866630554199e-01 2.543052136898040771e-01 2.713025808334350586e-01 5.282989516854286194e-02 -9.431866556406021118e-02 4.536440968513488770e-01 3.183586001396179199e-01 -7.233449816703796387e-02 -1.493263393640518188e-01 1.073668450117111206e-01 -3.844468668103218079e-02 -2.357005886733531952e-02 -1.677034888416528702e-03 1.417052466422319412e-02 3.788985311985015869e-02 -1.400617212057113647e-01 -2.069900929927825928e-02 -2.780144810676574707e-01
1.304404437541961670e-01 -1.533795893192291260e-01 -1.175171360373497009e-01 1.907299906015396118e-01 -4.614301770925521851e-02 -2.150047868490219116e-01 3.716909140348434448e-02 -9.286263585090637207e-02 2.608874626457691193e-02 1.772074401378631592e-01 -1.724148541688919067e-01 -6.386187672615051270e-02 -5.712618306279182434e-02 -2.275608181953430176e-01 -1.823963373899459839e-01 -1.677102595567703247e-01 1.137563064694404602e-01 1.535342931747436523e-01 -1.833007782697677612e-01 1.922865360975265503e-01 2.431865632534027100e-01 -1.997767090797424316e-01 1.269228458404541016e-01 -1.838748529553413391e-02 -2.190816588699817657e-02 6.781618297100067139e-02 -1.084426045417785645e-01 -2.544020116329193115e-01 2.673060595989227295e-01 -3.024563789367675781e-01 3.468707203865051270e-01 -2.849288284778594971e-01
-2.401326037943363190e-02 -1.709461584687232971e-02 2.300103604793548584e-01 9.427181445062160492e-03 1.327611356973648071e-01 -1.979151219129562378e-01 -1.317403744906187057e-02 -2.661216855049133301e-01 -2.838077209889888763e-02 2.246225923299789429e-01 9.774769097566604614e-02 2.108600288629531860e-01 1.578523665666580200e-01 -4.202999174594879150e-02 -2.979913651943206787e-01 -1.287563890218734741e-01 -1.298530120402574539e-02 8.033978939056396484e-02 -2.058901935815811157e-01 1.742454767227172852e-01 2.798908390104770660e-02 1.433199048042297363e-01 -2.673848867416381836e-01 9.675626456737518311e-02 1.720715761184692383e-01 -3.227713406085968018e-01 3.028057329356670380e-02 2.575165778398513794e-02 1.649951040744781494e-01 1.564484387636184692e-01 4.061264097690582275e-01 -2.178192585706710815e-01
2.296989969909191132e-02 -3.007902577519416809e-02 -2.131917476654052734e-01 2.222096472978591919e-01 -3.582742065191268921e-02 -1.915102750062942505e-01 2.671137638390064240e-02 1.375967729836702347e-02 2.417591214179992676e-01 1.977070420980453491e-01 1.142512187361717224e-01 2.256464213132858276e-03 2.070816010236740112e-01 -1.614094078540802002e-01 -1.405912786722183228e-01 1.229491606354713440e-01 2.138592302799224854e-01 1.320732831954956055e-01 1.234799996018409729e-01 4.548249244689941406e-01 3.600921928882598877e-01 1.457573175430297852e-01 4.252249374985694885e-02 1.693660318851470947e-01 -1.582220494747161865e-01 -7.236419618129730225e-02 -8.895876258611679077e-02 1.468999981880187988e-01 1.667014956474304199e-01 -9.435357898473739624e-02 -9.011961519718170166e-02 -2.814087867736816406e-01
1.133191138505935669e-01 1.366825401782989502e-01 -9.622628986835479736e-02 2.377744615077972412e-01 2.908081933856010437e-02 -2.778482735157012939e-01 1.300021074712276459e-02 -1.813299208879470825e-01 1.613893359899520874e-01 -1.698107868432998657e-01 4.334114193916320801e-01 -2.327390611171722412e-01 -7.365360856056213379e-02 -2.876269444823265076e-02 8.303084224462509155e-02 -1.955481246113777161e-02 5.746307782828807831e-03 8.348405361175537109e-02 6.445147097110748291e-02 -6.537525355815887451e-02 1.480386555194854736e-01 -1.848333626985549927e-01 -3.563251495361328125e-01 1.580787152051925659e-01 6.867657601833343506e-02 -3.312182128429412842e-01 -2.370504140853881836e-01 8.258460462093353271e-02 1.978849172592163086e-01 1.535845845937728882e-01 7.776661962270736694e-02 -1.070830747485160828e-01
1.158641949295997620e-01 2.031836509704589844e-01 -5.199845880270004272e-02 -6.354708224534988403e-02 -1.805008500814437866e-01 -4.045995175838470459e-01 -2.335448712110519409e-01 -3.121815025806427002e-01 -8.780646324157714844e-02 -3.111801808699965477e-03 -1.023928448557853699e-01 1.390423742122948170e-03 1.496245531598106027e-04 -8.270491659641265869e-02 8.607640862464904785e-02 5.336768925189971924e-02 1.025498211383819580e-01 -7.337022572755813599e-02 -3.076177835464477539e-02 1.886432766914367676e-01 -6.541667878627777100e-02 -2.853019833564758301e-01 9.896632283926010132e-03 4.248323291540145874e-02 -1.920386999845504761e-01 -2.933171093463897705e-01 -1.034380197525024414e-01 2.335192561149597168e-01 1.302095949649810791e-01 3.654266521334648132e-02 4.544782042503356934e-01 -4.436510801315307617e-02
1.253508329391479492e-01 2.126623839139938354e-01 -2.402685284614562988e-01 2.171900570392608643e-01 -1.925895065069198608e-01 -2.492219060659408569e-01 9.261910617351531982e-02 1.096461266279220581e-01 5.983008816838264465e-02 -2.913264036178588867e-01 5.322597920894622803e-03 -1.440306156873703003e-01 7.092308998107910156e-02 5.171039700508117676e-02 5.185938999056816101e-02 1.712569743394851685e-01 3.095003962516784668e-01 1.286857873201370239e-01 -4.571146517992019653e-02 4.411704838275909424e-02 4.013791978359222412e-01 1.529880426824092865e-02 9.256449341773986816e-02 2.286487519741058350e-01 3.392454981803894043e-02 -2.522069811820983887e-01 -2.602294683456420898e-01 -1.228906437754631042e-01 9.628658182919025421e-03 -1.579862982034683228e-01 2.308947741985321045e-01 -2.988049201667308807e-02
1.070868372917175293e-01 -1.195749267935752869e-02 1.835339963436126709e-01 1.275015026330947876e-01 1.191172972321510315e-01 -1.231757849454879761e-01 4.727316647768020630e-02 -2.635635733604431152e-01 1.459642052650451660e-01 7.852490246295928955e-02 1.402027308940887451e-01 3.376166522502899170e-02 -3.378738462924957275e-02 -1.273737251758575439e-01 -3.065415658056735992e-02 -1.299775787629187107e-03 2.508159875869750977e-01 -7.767359912395477295e-02 -2.845165133476257324e-01 1.197823509573936462e-01 3.336436450481414795e-01 2.095807790756225586e-01 2.250361293554306030e-01 1.036884114146232605e-01 -8.786460757255554199e-02 4.118700698018074036e-02 -1.750572212040424347e-02 -3.718721494078636169e-02 5.300228595733642578e-01 1.291868686676025391e-01 2.518059909343719482e-01 -1.334589272737503052e-01
-3.137893229722976685e-02 2.946135699748992920e-01 -4.505662918090820312e-01 2.955405712127685547e-01 -1.340151280164718628e-01 -2.619152665138244629e-01 -1.403085589408874512e-01 -2.475064247846603394e-02 -6.045630201697349548e-03 -5.213209986686706543e-02 -9.093379974365234375e-02 -2.160561271011829376e-02 6.615754961967468262e-02 -8.308962732553482056e-02 7.834336161613464355e-02 9.095159173011779785e-02 1.334678232669830322e-01 1.408922970294952393e-01 -2.635687589645385742e-01 -3.278844431042671204e-02 2.209906429052352905e-01 -3.404267728328704834e-01 1.404237598180770874e-01 -1.079376935958862305e-01 -1.835609599947929382e-02 -1.627685129642486572e-01 5.992961302399635315e-02 4.384794458746910095e-02 2.398860752582550049e-01 3.988616913557052612e-02 2.314196377992630005e-01 -1.687722206115722656e-01
-6.800565123558044434e-02 2.454044669866561890e-01 5.466700997203588486e-03 -4.168212041258811951e-02 2.103100568056106567e-01 -4.916302263736724854e-01 -3.920355066657066345e-02 -1.907621175050735474e-01 2.657636106014251709e-01 7.043527811765670776e-02 3.598462045192718506e-01 -9.550432115793228149e-02 9.615258127450942993e-02 -1.981952637434005737e-01 -8.102500438690185547e-02 -1.143468469381332397e-01 1.305481344461441040e-01 8.604552596807479858e-03 -9.380703791975975037e-03 8.815889805555343628e-02 4.072944521903991699e-01 -1.947813332080841064e-01 -1.368927955627441406e-01 -4.998549818992614746e-02 -1.641974002122879028e-01 -9.820213913917541504e-02 7.447950541973114014e-02 1.623654551804065704e-02 5.989156290888786316e-02 -1.694256216287612915e-01 -1.475130952894687653e-02 -4.679562523961067200e-02
1.015852242708206177e-01 -8.957770466804504395e-02 1.016588360071182251e-01 -1.629407517611980438e-02 -7.116761058568954468e-02 -4.378398656845092773e-01 4.899978637695312500e-02 -5.572596192359924316e-02 1.977909356355667114e-01 -1.451239883899688721e-01 3.845852017402648926e-01 -6.925138877704739571e-04 -4.992843791842460632e-02 -6.022998690605163574e-02 5.890753492712974548e-02 1.596834063529968262e-01 2.934165596961975098e-01 3.368560865055769682e-04 -5.652646347880363464e-02 -1.164410933852195740e-01 2.691562473773956299e-01 1.191882342100143433e-01 -2.175145149230957031e-01 -1.683655083179473877e-01 -2.668789327144622803e-01 -2.381254136562347412e-01 -6.034149974584579468e-02 7.972385734319686890e-02 1.204587593674659729e-01 2.118930518627166748e-01 2.321024537086486816e-01 9.612718224525451660e-02
3.680431982502341270e-03 -7.503005862236022949e-02 -3.184390962123870850e-01 1.360632479190826416e-01 -1.002069488167762756e-01 -4.357258081436157227e-01 -3.913741409778594971e-01 1.218229159712791443e-01 1.001715734601020813e-01 -2.383058704435825348e-02 4.349644109606742859e-02 4.146426543593406677e-02 6.667594611644744873e-02 -1.474681943655014038e-01 -9.684710204601287842e-02 2.119641453027725220e-01 2.627429962158203125e-01 1.328905671834945679e-01 -9.671766310930252075e-02 2.920876443386077881e-01 -1.200529932975769043e-01 -8.517014794051647186e-03 6.557939201593399048e-02 -1.651921570301055908e-01 -3.894153609871864319e-02 1.052280291914939880e-01 -1.870675943791866302e-02 7.680314779281616211e-02 3.248624205589294434e-01 2.274535596370697021e-02 1.322270035743713379e-01 -2.049401104450225830e-01
-2.928596436977386475e-01 -8.622115850448608398e-02 -8.898449689149856567e-02 3.544676303863525391e-02 -1.564116925001144409e-01 -2.889642715454101562e-01 -1.616800576448440552e-01 -1.613585799932479858e-01 2.510205209255218506e-01 5.211219936609268188e-02 3.063158094882965088e-01 9.831100702285766602e-02 -1.144873723387718201e-01 -3.964097201824188232e-01 3.807534649968147278e-02 9.715470671653747559e-02 -1.104433760046958923e-01 -7.459723949432373047e-02 3.677023202180862427e-02 9.291364997625350952e-02 2.244638651609420776e-01 -2.595226280391216278e-02 5.077848909422755241e-04 -1.130247190594673157e-01 2.100764065980911255e-01 -1.822572499513626099e-01 -1.938241869211196899e-01 -4.168229177594184875e-02 2.742004394531250000e-01 -1.961730718612670898e-01 1.838273257017135620e-01 1.772772073745727539e-01
-1.476239562034606934e-01 1.224531698971986771e-02 -6.825742125511169434e-02 9.229869395494461060e-02 1.309946924448013306e-01 -1.697073876857757568e-01 1.240955293178558350e-01 -2.238321602344512939e-01 1.173807680606842041e-01 -1.782530695199966431e-01 4.222694635391235352e-01 -1.352305058389902115e-02 -1.944284439086914062e-01 -4.240670800209045410e-01 1.833208501338958740e-01 -4.525396600365638733e-02 -1.020088605582714081e-02 3.101946115493774414e-01 -1.330003291368484497e-01 1.434347778558731079e-01 3.461585342884063721e-01 -8.741133660078048706e-02 -3.657583892345428467e-02 4.413864389061927795e-02 -1.975359953939914703e-02 -1.432898789644241333e-01 -5.940826237201690674e-02 -1.563055813312530518e-01 1.418885737657546997e-01 1.982767321169376373e-02 5.938278883695602417e-02 -1.944403797388076782e-01
-4.150069952011108398e-01 1.586411148309707642e-01 -6.866942346096038818e-02 2.603704035282135010e-01 -2.097166031599044800e-01 -1.907864362001419067e-01 1.010499447584152222e-01 4.050803184509277344e-02 7.668925076723098755e-02 1.114973239600658417e-02 7.695898413658142090e-02 -7.505730539560317993e-02 4.962397739291191101e-02 -2.416779547929763794e-01 -4.725999385118484497e-02 2.473592385649681091e-02 -5.859144777059555054e-02 -1.788976341485977173e-01 -2.728092372417449951e-01 3.288715705275535583e-02 1.857131347060203552e-02 -1.341376006603240967e-01 -2.573178410530090332e-01 1.454661488533020020e-01 9.265082329511642456e-02 -1.627147197723388672e-01 1.051045805215835571e-01 7.863877713680267334e-02 2.218894809484481812e-01 -1.055580680258572102e-03 4.882359802722930908e-01 5.235763266682624817e-03
-1.469530910253524780e-01 4.459285140037536621e-01 -1.887246072292327881e-01 -1.183576881885528564e-01 1.278044134378433228e-01 -2.967234253883361816e-01 1.810518205165863037e-01 -1.857497096061706543e-01 1.304198056459426880e-01 2.165115997195243835e-02 -1.236932203173637390e-01 -7.180355489253997803e-02 1.783909052610397339e-01 -4.481540992856025696e-02 -1.551672667264938354e-01 2.968378178775310516e-02 1.326455324888229370e-01 2.651221752166748047e-01 -3.784469664096832275e-01 -3.266678377985954285e-02 1.762693971395492554e-01 -4.194406047463417053e-02 -3.487271815538406372e-02 2.771109528839588165e-02 -6.616272777318954468e-02 -2.118832319974899292e-01 -2.412365972995758057e-01 -3.478807862848043442e-03 3.971566259860992432e-02 -2.558724284172058105e-01 1.236650943756103516e-01 -6.880213320255279541e-02
1.665783524513244629e-01 2.153942286968231201e-01 5.733539909124374390e-02 1.714757233858108521e-01 -4.870460927486419678e-02 -3.081243038177490234e-01 -3.066340386867523193e-01 -2.743370831012725830e-01 -7.203073054552078247e-02 2.132878005504608154e-01 5.448123812675476074e-02 -1.901036687195301056e-02 2.255433499813079834e-01 -1.476209759712219238e-01 -1.235095039010047913e-01 2.429373003542423248e-02 1.310354173183441162e-01 -1.941280663013458252e-01 -2.833933830261230469e-01 5.783541873097419739e-02 6.656917184591293335e-02 -1.910623311996459961e-01 6.630287319421768188e-02 1.722590923309326172e-01 -2.159299254417419434e-01 -1.545733958482742310e-01 -2.658324837684631348e-01 1.534639745950698853e-01 -7.084690034389495850e-02 4.820672795176506042e-02 3.017426729202270508e-01 -8.604981750249862671e-02
7.105769962072372437e-02 2.907566353678703308e-02 9.316161274909973145e-02 2.427815645933151245e-01 2.362205535173416138e-01 -1.811461895704269409e-01 8.083993196487426758e-02 2.353240698575973511e-01 8.817458152770996094e-02 -1.024600933305919170e-03 1.352339386940002441e-01 -4.846887663006782532e-02 -6.838992238044738770e-02 -1.593130528926849365e-01 2.037566304206848145e-01 2.542684227228164673e-02 1.552921980619430542e-01 6.308593600988388062e-02 -1.184955462813377380e-01 2.349494397640228271e-01 5.003947019577026367e-01 -1.119773089885711670e-01 -1.430336683988571167e-01 -6.100333854556083679e-02 -3.308203816413879395e-01 -1.926273852586746216e-01 -5.949344485998153687e-02 1.473920941352844238e-01 -9.734393656253814697e-02 -3.894425230100750923e-03 5.882487446069717407e-02 -3.257423639297485352e-01
-6.909152865409851074e-02 1.828132867813110352e-01 -6.130721792578697205e-02 1.068013533949851990e-01 -6.982747465372085571e-02 -2.230115085840225220e-01 2.602690458297729492e-01 1.328002382069826126e-02 4.270134866237640381e-01 8.062519878149032593e-02 3.169433176517486572e-01 -1.254909038543701172e-01 -1.284564882516860962e-01 -1.126106530427932739e-01 -1.619902998208999634e-01 -6.787919253110885620e-02 1.123131960630416870e-01 1.510053724050521851e-01 -3.052166663110256195e-02 -4.517637565732002258e-02 9.597752243280410767e-02 -1.049549803137779236e-01 -2.764241695404052734e-01 1.105905547738075256e-01 -7.608463615179061890e-02 -1.048462092876434326e-01 -3.445248901844024658e-01 1.406437456607818604e-01 -6.064708903431892395e-02 2.877543121576309204e-02 3.878883719444274902e-01 -3.951517120003700256e-02
7.903108745813369751e-02 4.152314364910125732e-02 7.136044651269912720e-02 1.949618160724639893e-01 2.986141853034496307e-02 1.281390339136123657e-01 3.926279768347740173e-02 -1.077690944075584412e-01 9.359914064407348633e-02 1.347536104731261730e-03 1.795911341905593872e-01 -1.106268614530563354e-01 1.382272988557815552e-01 -2.617807686328887939e-01 -2.633378654718399048e-02 2.368115931749343872e-01 2.892263531684875488e-01 4.728672280907630920e-02 -2.780416607856750488e-01 -7.552372664213180542e-02 7.987455278635025024e-02 1.145756542682647705e-01 2.292358130216598511e-01 -9.091049432754516602e-02 -2.067417353391647339e-01 -8.932115137577056885e-02 4.938763752579689026e-02 1.483286768198013306e-01 5.636410713195800781e-01 -2.786151133477687836e-02 2.288432270288467407e-01 -1.599358618259429932e-01
8.282268047332763672e-02 5.279172211885452271e-02 -1.648507714271545410e-01 -7.241088151931762695e-02 -3.558269888162612915e-02 -2.348751872777938843e-01 -2.570119202136993408e-01 -2.839862704277038574e-01 -9.748612344264984131e-02 1.133850663900375366e-01 -6.300499290227890015e-02 -1.658990383148193359e-01 2.738931775093078613e-01 -1.532361507415771484e-01 1.386208534240722656e-01 1.488376259803771973e-01 4.047314226627349854e-01 -1.661910116672515869e-01 -1.092016324400901794e-01 2.149058431386947632e-01 2.502343952655792236e-01 -1.010028198361396790e-01 -1.278551220893859863e-01 1.417923867702484131e-01 -2.398631125688552856e-01 -1.812773793935775757e-01 -1.208320036530494690e-01 -7.769072800874710083e-02 6.345112621784210205e-02 1.761406362056732178e-01 2.369436919689178467e-01 -6.786821410059928894e-03
8.183186501264572144e-02 2.024392932653427124e-01 -2.214567512273788452e-01 3.939546346664428711e-01 1.785452365875244141e-01 -2.835165262222290039e-01 1.454700529575347900e-01 -1.686033606529235840e-01 1.197906807065010071e-01 1.540742367506027222e-01 7.512555271387100220e-02 6.669762730598449707e-02 3.812310844659805298e-02 -2.311400026082992554e-01 -1.767731606960296631e-01 3.452585637569427490e-02 3.427997231483459473e-02 -9.579112380743026733e-02 -1.398079097270965576e-01 1.300389021635055542e-01 2.591420114040374756e-01 -1.776191405951976776e-02 -2.368709444999694824e-01 9.250035881996154785e-02 5.952262319624423981e-03 8.588431030511856079e-02 9.836399555206298828e-02 7.539349794387817383e-02 -3.619318455457687378e-02 -2.368786782026290894e-01 2.239657938480377197e-01 -3.760767281055450439e-01
2.640785574913024902e-01 1.209715902805328369e-01 1.543146073818206787e-01 1.123423278331756592e-01 -1.172143891453742981e-01 -4.311336278915405273e-01 -6.963045150041580200e-02 -1.153958216309547424e-01 -1.121519654989242554e-01 -6.430634111166000366e-02 5.231063067913055420e-02 -1.318750679492950439e-01 2.669900059700012207e-01 -2.749607563018798828e-01 1.069510206580162048e-01 -5.815043300390243530e-02 3.192524015903472900e-01 2.700861990451812744e-01 -3.013989627361297607e-01 1.335125714540481567e-01 1.179211679846048355e-02 2.191189080476760864e-01 -1.305118054151535034e-01 2.107840478420257568e-01 -1.272333413362503052e-01 -6.984891742467880249e-02 -3.561143204569816589e-02 9.860360622406005859e-02 1.347388029098510742e-01 1.126714944839477539e-01 7.870290428400039673e-02 2.477858774363994598e-02
1.371126472949981689e-01 1.406405270099639893e-01 -7.814427465200424194e-02 1.072798073291778564e-01 8.155491948127746582e-02 -4.425998032093048096e-02 -1.679475456476211548e-01 -1.897928565740585327e-01 -5.217091366648674011e-02 2.134834825992584229e-01 -2.021504566073417664e-02 5.509028583765029907e-02 1.228162646293640137e-01 -3.088302016258239746e-01 6.111563369631767273e-02 2.727511525154113770e-01 2.006847411394119263e-01 4.285277053713798523e-02 -1.617492176592350006e-02 1.715321689844131470e-01 -4.452556604519486427e-04 -2.889629006385803223e-01 -1.489569246768951416e-01 2.008783817291259766e-01 -5.211685784161090851e-03 -4.445784091949462891e-01 -5.696653574705123901e-02 3.262674063444137573e-02 1.148642003536224365e-01 2.103020697832107544e-01 3.838226795196533203e-01 -7.794383913278579712e-02
-7.848253846168518066e-02 2.729634195566177368e-02 -3.047970235347747803e-01 -1.653403937816619873e-01 -1.755204983055591583e-02 -2.886094152927398682e-01 8.555322885513305664e-02 -2.682521939277648926e-01 2.013691365718841553e-01 8.678832650184631348e-02 6.826079636812210083e-02 2.239612340927124023e-01 1.682431101799011230e-01 -2.076237797737121582e-01 -7.651160657405853271e-02 4.681036341935396194e-03 2.416441887617111206e-01 1.149792894721031189e-01 -1.558808684349060059e-01 1.153608337044715881e-01 9.445989876985549927e-02 9.482356905937194824e-02 -1.830798685550689697e-01 -1.111672669649124146e-01 3.708709776401519775e-01 5.377419292926788330e-02 -7.997602224349975586e-02 1.542449742555618286e-01 2.095743417739868164e-01 2.679072618484497070e-01 2.596087157726287842e-01 5.530762672424316406e-02
-1.650215089321136475e-01 2.025766223669052124e-01 2.731168568134307861e-01 2.113264203071594238e-01 1.907831430435180664e-01 -2.785895764827728271e-01 -2.302311547100543976e-02 2.110620737075805664e-01 2.063662856817245483e-01 -1.112662255764007568e-01 -1.544259786605834961e-01 5.772548913955688477e-02 -8.138676732778549194e-02 -1.660115420818328857e-01 4.244551062583923340e-02 1.929457187652587891e-01 3.183119297027587891e-01 8.856607228517532349e-02 -1.059219017624855042e-01 6.734336167573928833e-02 4.904636740684509277e-02 2.703672740608453751e-03 -1.993561983108520508e-01 1.464353501796722412e-01 -3.502718731760978699e-02 -5.987076833844184875e-02 -2.210362106561660767e-01 -1.383628100156784058e-01 4.395465254783630371e-01 8.178535103797912598e-02 1.821083128452301025e-01 -6.037337705492973328e-02
2.510677576065063477e-01 -1.447850316762924194e-01 1.461590528488159180e-01 1.038093045353889465e-01 4.393861070275306702e-02 -3.793890476226806641e-01 -4.616629332304000854e-02 1.829243302345275879e-01 1.013113930821418762e-01 9.012412279844284058e-02 -5.903092096559703350e-04 -1.920891255140304565e-01 -5.103732645511627197e-02 -3.686380386352539062e-01 1.139880344271659851e-01 -3.351907804608345032e-02 1.605399101972579956e-01 3.726210445165634155e-02 -2.567406892776489258e-01 -5.371869355440139771e-02 1.528912484645843506e-01 -8.086437731981277466e-02 -7.535594701766967773e-02 -2.836434543132781982e-01 8.240735530853271484e-02 -1.037393510341644287e-01 1.228665933012962341e-01 -1.548173725605010986e-01 2.037679404020309448e-01 -2.910092100501060486e-02 2.603430449962615967e-01 -3.401900827884674072e-01
1.404092162847518921e-01 -5.141246318817138672e-02 -2.100185304880142212e-01 2.846351861953735352e-01 -2.095290459692478180e-02 -1.999763697385787964e-01 1.494207829236984253e-01 1.337268352508544922e-01 3.252094686031341553e-01 8.340339176356792450e-03 8.282186836004257202e-02 4.299537464976310730e-02 2.505044043064117432e-01 1.428600400686264038e-01 -2.674702703952789307e-01 5.136067792773246765e-02 1.561626344919204712e-01 1.124271824955940247e-01 4.409352689981460571e-02 4.982897341251373291e-01 9.181682765483856201e-02 9.445218741893768311e-02 1.812741607427597046e-01 -1.075830962508916855e-02 1.309517323970794678e-01 -1.965168118476867676e-01 -1.292649060487747192e-01 -1.165481880307197571e-01 1.272937655448913574e-01 -9.230507165193557739e-02 1.922644376754760742e-01 -1.210728958249092102e-01
1.876276880502700806e-01 1.074592955410480499e-02 -2.859072387218475342e-02 2.078366875648498535e-01 -4.757686704397201538e-02 -4.395553469657897949e-02 6.784494221210479736e-02 5.869060754776000977e-02 2.039792090654373169e-01 1.303471922874450684e-01 1.913369148969650269e-01 -2.437314391136169434e-01 7.822032272815704346e-02 -1.450000852346420288e-01 3.029862940311431885e-01 2.681413665413856506e-03 4.075235128402709961e-01 1.460071802139282227e-01 -3.613426685333251953e-01 -1.459562927484512329e-01 1.355939805507659912e-01 5.517967790365219116e-02 1.553039997816085815e-01 7.165440171957015991e-02 -3.389953076839447021e-01 -1.638549119234085083e-01 -2.477908879518508911e-01 6.731707602739334106e-02 1.876164376735687256e-01 -4.043217375874519348e-02 5.059986375272274017e-03 -1.875459589064121246e-02
8.015409857034683228e-02 7.442039251327514648e-02 -5.142470356076955795e-03 1.511073410511016846e-01 1.006509736180305481e-01 -1.331097483634948730e-01 -6.859221309423446655e-02 -7.960737496614456177e-02 3.395080268383026123e-01 2.660301141440868378e-02 9.013223648071289062e-02 -3.576656877994537354e-01 8.906333148479461670e-02 -3.104980289936065674e-01 -1.885412037372589111e-01 1.063617989420890808e-01 3.345780968666076660e-01 7.626409083604812622e-02 -2.164638042449951172e-02 7.577325403690338135e-02 -2.681563142687082291e-03 7.285404950380325317e-02 -1.984693408012390137e-01 4.074779525399208069e-02 1.188787594437599182e-01 2.174317538738250732e-01 8.423782885074615479e-03 -1.489341259002685547e-01 2.002389281988143921e-01 -1.302143037319183350e-01 4.133124053478240967e-01 -2.029487192630767822e-01
3.953689709305763245e-02 1.191517263650894165e-01 3.486643731594085693e-02 1.741980761289596558e-01 9.880919754505157471e-02 -2.241106629371643066e-01 -1.148319020867347717e-01 -1.373154670000076294e-01 -2.591154910624027252e-02 2.336307987570762634e-02 1.142393145710229874e-02 7.568717747926712036e-02 1.571506559848785400e-01 -4.531765822321176529e-03 1.190148442983627319e-01 -8.190298825502395630e-02 3.853401839733123779e-01 1.445645242929458618e-01 -8.536743372678756714e-02 1.761334240436553955e-01 2.859541475772857666e-01 1.403503865003585815e-01 -5.554637312889099121e-02 1.099460721015930176e-01 2.264630347490310669e-01 -9.428276121616363525e-02 -3.074554502964019775e-01 -1.858114749193191528e-01 4.700314104557037354e-01 1.287392079830169678e-01 3.997489437460899353e-02 2.351883649826049805e-01
5.866431444883346558e-02 -4.274490475654602051e-02 3.024523332715034485e-02 -2.154333330690860748e-02 -1.084250062704086304e-01 -4.406399130821228027e-01 -1.672419905662536621e-02 -1.657756119966506958e-01 2.319306731224060059e-01 -1.070176437497138977e-01 3.635014891624450684e-01 -2.241494879126548767e-02 -1.110511049628257751e-01 -1.536427885293960571e-01 -7.721481379121541977e-03 1.099218875169754028e-01 2.673842310905456543e-01 1.753132906742393970e-03 -3.362802416086196899e-02 -7.136075943708419800e-02 3.162855207920074463e-01 4.609647206962108612e-03 -7.672155648469924927e-02 -1.362161785364151001e-01 -3.339411020278930664e-01 -2.579292953014373779e-01 -1.203996837139129639e-01 1.116899400949478149e-01 6.608797609806060791e-02 2.135714739561080933e-01 2.157355248928070068e-01 9.976869076490402222e-02
1.812099069356918335e-01 3.110410571098327637e-01 -7.287438213825225830e-02 3.513418510556221008e-02 2.907195687294006348e-01 -4.369955956935882568e-01 6.231928244233131409e-02 -1.225259900093078613e-01 2.435216903686523438e-01 -5.781878158450126648e-02 1.237007156014442444e-01 -9.263812750577926636e-02 -1.254695504903793335e-01 -6.656423956155776978e-02 5.672308057546615601e-02 -9.204802662134170532e-02 -4.925236105918884277e-02 1.809146702289581299e-01 -1.153926402330398560e-01 7.086215168237686157e-02 3.036922514438629150e-01 -3.353699743747711182e-01 -3.024205565452575684e-01 -9.525554254651069641e-03 3.019390441477298737e-02 -1.982227712869644165e-01 1.277289241552352905e-01 9.062678366899490356e-02 1.478054076433181763e-01 3.159166499972343445e-02 7.067299634218215942e-02 -9.372264891862869263e-02
2.455317527055740356e-01 1.192647498100996017e-03 1.696428358554840088e-01 9.925557672977447510e-02 1.018773764371871948e-02 -3.065407574176788330e-01 -3.051267862319946289e-01 2.762942314147949219e-01 3.445634841918945312e-01 6.138589233160018921e-03 2.312700599431991577e-01 -1.932806968688964844e-01 -2.086893841624259949e-02 -4.711179062724113464e-02 -2.085161954164505005e-01 1.943750530481338501e-01 1.209577843546867371e-01 8.432738482952117920e-02 -1.322872638702392578e-01 6.522469967603683472e-02 3.561850637197494507e-02 -3.733784705400466919e-02 -1.646195352077484131e-01 2.877578325569629669e-02 1.579262018203735352e-01 -5.977614223957061768e-02 1.667435020208358765e-01 -5.189093202352523804e-02 1.103225722908973694e-01 -1.517904251813888550e-01 4.113486707210540771e-01 -8.083460479974746704e-02
3.699505925178527832e-01 2.265798151493072510e-01 1.078082770109176636e-01 4.345019534230232239e-02 3.185793384909629822e-02 -1.468189805746078491e-01 -1.812873780727386475e-01 -9.024102985858917236e-02 -4.943076893687248230e-02 1.153287068009376526e-01 2.995675206184387207e-01 1.800599396228790283e-01 1.238724812865257263e-01 -2.912230491638183594e-01 1.227081418037414551e-01 1.888528019189834595e-01 1.800168603658676147e-01 -1.711538732051849365e-01 -2.642146311700344086e-03 1.645857840776443481e-01 -2.082859538495540619e-02 -8.653499931097030640e-02 2.568460628390312195e-02 -6.667560897767543793e-03 -1.578810513019561768e-01 -1.139846742153167725e-01 -2.733428217470645905e-02 1.366101950407028198e-01 2.108671218156814575e-01 7.403054088354110718e-02 4.805949926376342773e-01 -1.012772917747497559e-01
-4.563083872199058533e-02 8.521334268152713776e-03 -1.045068278908729553e-01 -8.920880407094955444e-02 9.458638727664947510e-02 -2.079300433397293091e-01 5.826351419091224670e-02 6.424897164106369019e-02 3.020368814468383789e-01 -3.217833116650581360e-02 4.156212508678436279e-01 5.490982905030250549e-02 -2.695544958114624023e-01 -3.302120864391326904e-01 1.013060286641120911e-01 3.471289761364459991e-03 5.163263157010078430e-02 2.038915008306503296e-01 -1.695879697799682617e-01 3.953049331903457642e-02 3.827162086963653564e-01 -1.198035851120948792e-01 -2.080774605274200439e-01 -6.813711673021316528e-02 1.270953286439180374e-02 -1.758711785078048706e-01 -1.840679533779621124e-02 -1.189714297652244568e-01 2.832465767860412598e-01 -2.518282085657119751e-02 3.349730372428894043e-02 -2.199431359767913818e-01
-1.899810694158077240e-02 -1.016324087977409363e-01 1.464652717113494873e-01 5.740134790539741516e-02 -1.474038511514663696e-01 -4.225040674209594727e-01 1.584628820419311523e-01 -2.100516706705093384e-01 1.718288064002990723e-01 -1.064169034361839294e-01 3.452393710613250732e-01 -7.051530410535633564e-04 -1.138470992445945740e-01 -1.041230186820030212e-01 4.686835035681724548e-02 1.083523407578468323e-01 2.605088949203491211e-01 -1.445586681365966797e-01 -9.641531854867935181e-02 -4.023075476288795471e-02 2.572797238826751709e-01 9.928112477064132690e-02 -1.648872792720794678e-01 -1.847434490919113159e-01 -2.716051936149597168e-01 -2.502253055572509766e-01 -1.517534703016281128e-01 -2.320681139826774597e-02 8.329556137323379517e-02 1.516104340553283691e-01 2.639920711517333984e-01 2.652224153280258179e-02
3.828135132789611816e-02 -3.630320727825164795e-02 -1.921813376247882843e-02 1.198361739516258240e-01 -2.220643870532512665e-02 -3.424437046051025391e-01 1.966435313224792480e-01 -6.568653881549835205e-02 3.662998676300048828e-01 -1.067257076501846313e-01 3.978662490844726562e-01 -9.648064523935317993e-02 -1.213663741946220398e-01 -1.591263525187969208e-02 1.099828779697418213e-01 2.623480558395385742e-02 2.152732312679290771e-01 3.969570249319076538e-02 5.287842452526092529e-02 -1.705583930015563965e-01 1.147921904921531677e-01 3.775056218728423119e-03 -1.800454556941986084e-01 -1.771123148500919342e-02 -1.809750646352767944e-01 -2.801252603530883789e-01 -1.825003921985626221e-01 2.321627140045166016e-01 -2.680501155555248260e-02 4.504851251840591431e-02 3.922655582427978516e-01 5.321565084159374237e-03
-9.596508741378784180e-02 -2.796788886189460754e-02 -1.591037958860397339e-01 1.404762566089630127e-01 1.417133659124374390e-01 -2.511544823646545410e-01 1.742040514945983887e-01 1.452407985925674438e-01 1.139727905392646790e-01 -1.657680124044418335e-01 1.832055002450942993e-01 -3.158157691359519958e-03 -1.064298227429389954e-01 -3.898169696331024170e-01 6.491385400295257568e-03 -9.177326224744319916e-03 1.498766392469406128e-01 2.357659675180912018e-02 -2.220476744696497917e-03 8.585859835147857666e-02 -5.501827225089073181e-03 -9.447850286960601807e-02 -2.923094034194946289e-01 3.841428458690643311e-01 1.611269861459732056e-01 -2.864537835121154785e-01 1.885177493095397949e-01 1.752052903175354004e-01 7.633496820926666260e-02 -9.882652014493942261e-02 3.148375153541564941e-01 -1.075706034898757935e-01
6.661452353000640869e-02 -2.164214551448822021e-01 -1.833302378654479980e-01 2.881335318088531494e-01 -4.407482594251632690e-02 -1.837000101804733276e-01 1.252460479736328125e-01 3.362514823675155640e-02 2.089198231697082520e-01 -8.096398413181304932e-02 1.673510819673538208e-01 3.287504017353057861e-01 1.837072223424911499e-01 -3.454800248146057129e-01 1.007376238703727722e-01 1.515692472457885742e-01 9.052988886833190918e-02 9.206277132034301758e-02 -1.305741965770721436e-01 5.193691328167915344e-02 7.360512763261795044e-02 2.968735396862030029e-01 8.010013401508331299e-02 1.049106270074844360e-01 -2.176704853773117065e-01 -1.935948878526687622e-01 -1.956493705511093140e-01 1.362238973379135132e-01 1.631774604320526123e-01 -1.840069293975830078e-01 2.164747864007949829e-01 1.031592041254043579e-01
1.147133857011795044e-01 1.303643137216567993e-01 -1.463480740785598755e-01 1.110378801822662354e-01 9.051881730556488037e-03 -1.040224134922027588e-01 -9.517049416899681091e-03 -2.112543582916259766e-01 -1.421401947736740112e-01 -1.833460777997970581e-01 -9.407468140125274658e-02 3.768847882747650146e-01 9.929327666759490967e-02 -4.469681531190872192e-02 -9.322284162044525146e-02 1.156101599335670471e-01 4.523272514343261719e-01 1.178248301148414612e-01 -2.256251275539398193e-01 4.448761418461799622e-02 1.992896646261215210e-01 1.312575936317443848e-01 1.533952727913856506e-02 6.238385662436485291e-02 -2.211142890155315399e-02 -2.319422364234924316e-01 -8.466047793626785278e-02 -8.537912368774414062e-02 3.742862939834594727e-01 4.840477928519248962e-02 3.072953224182128906e-01 -6.168569251894950867e-02
1.694148592650890350e-02 -1.242458703927695751e-03 -1.265711784362792969e-01 1.591297388076782227e-01 -5.930996313691139221e-02 -2.531485259532928467e-01 6.992562115192413330e-02 -4.876672476530075073e-02 2.938176691532135010e-01 6.205178797245025635e-02 3.492400646209716797e-01 -6.813909113407135010e-02 -2.449888586997985840e-01 -1.562387794256210327e-01 9.989216923713684082e-02 3.340074792504310608e-02 1.179358959197998047e-01 -7.313133776187896729e-02 -1.167476847767829895e-01 -1.734674870967864990e-01 1.735427677631378174e-01 -1.347172111272811890e-01 -3.760318458080291748e-01 -1.628191024065017700e-01 -2.916033267974853516e-01 -1.572710275650024414e-01 -2.821609973907470703e-01 1.096384897828102112e-01 1.331409215927124023e-01 1.152726709842681885e-01 2.425803840160369873e-01 -2.772467583417892456e-02
-5.764877051115036011e-02 2.938278019428253174e-01 -9.104499220848083496e-02 3.405981883406639099e-02 8.455752581357955933e-02 -4.840116500854492188e-01 2.439785897731781006e-01 -3.039897084236145020e-01 2.982036471366882324e-01 5.459572654217481613e-03 2.912111580371856689e-01 -2.749515697360038757e-02 -9.066513180732727051e-02 -2.174814492464065552e-01 5.533149000257253647e-03 -9.207599610090255737e-02 5.796492844820022583e-02 1.093536987900733948e-01 5.679128691554069519e-02 6.005225703120231628e-02 3.569682836532592773e-01 -2.475151419639587402e-01 -1.270748525857925415e-01 -2.489668689668178558e-02 5.573116615414619446e-02 -6.718535721302032471e-02 6.361135840415954590e-02 8.055631816387176514e-02 7.617071270942687988e-02 -5.218457058072090149e-02 4.246611148118972778e-02 -1.136052310466766357e-01
2.080441452562808990e-03 -1.210930496454238892e-01 -1.565945446491241455e-01 6.084539368748664856e-02 2.426806688308715820e-01 -1.506476402282714844e-01 -1.743743717670440674e-01 -1.352789439260959625e-02 3.176566958427429199e-01 -1.271580606698989868e-01 1.466069817543029785e-01 9.164073504507541656e-03 1.964696347713470459e-01 -1.974333971738815308e-01 -3.598341718316078186e-02 -4.069356620311737061e-01 -2.663554437458515167e-02 2.069879695773124695e-02 -1.435852050781250000e-01 2.492498159408569336e-01 -1.709550432860851288e-02 1.003999263048171997e-02 1.642332822084426880e-01 -2.156290039420127869e-02 4.463924095034599304e-02 -2.802446186542510986e-01 -2.320725023746490479e-01 1.186139807105064392e-01 3.190090656280517578e-01 1.334344893693923950e-01 7.844865322113037109e-02 -2.755227088928222656e-01
-5.285239592194557190e-02 8.525823056697845459e-02 7.905521243810653687e-02 -1.833632886409759521e-01 2.915980815887451172e-01 -2.622398138046264648e-01 -1.050527468323707581e-01 -1.008817255496978760e-01 2.516672611236572266e-01 -3.952864930033683777e-02 1.035183072090148926e-01 1.404872089624404907e-01 2.230762690305709839e-01 -4.441353678703308105e-02 1.222549974918365479e-01 -1.528065744787454605e-02 1.786348521709442139e-01 3.017153441905975342e-01 -2.819108068943023682e-01 3.328733444213867188e-01 3.624237328767776489e-02 -8.201745152473449707e-02 2.531337179243564606e-02 5.116416513919830322e-02 2.896522730588912964e-02 -1.446045842021703720e-02 -1.100400611758232117e-01 -6.007559224963188171e-02 4.561250805854797363e-01 -2.028784304857254028e-01 9.090838022530078888e-03 -1.490245461463928223e-01
1.101891025900840759e-01 2.444524168968200684e-01 9.627612680196762085e-02 9.089943766593933105e-02 1.394267976284027100e-01 -2.865833342075347900e-01 1.026087775826454163e-01 -1.695199906826019287e-01 2.547491788864135742e-01 -5.604466889053583145e-03 4.409460350871086121e-02 3.607578277587890625e-01 1.156581267714500427e-01 6.196748092770576477e-02 3.166213929653167725e-01 1.957401633262634277e-02 -1.117230579257011414e-01 2.298366129398345947e-01 -3.380767107009887695e-01 1.600528955459594727e-01 2.619278430938720703e-01 2.590423449873924255e-02 6.534651666879653931e-02 -1.104823276400566101e-01 -1.840441673994064331e-02 -5.425900593400001526e-02 -2.186346799135208130e-01 -1.989058963954448700e-02 1.838495880365371704e-01 1.168935820460319519e-01 2.543756067752838135e-01 1.553976815193891525e-02
2.194573879241943359e-01 1.276627779006958008e-01 -1.480993069708347321e-02 -2.196702212095260620e-01 3.062037527561187744e-01 -2.664516270160675049e-01 7.847597450017929077e-02 -1.004349812865257263e-01 1.530531644821166992e-01 -1.022617444396018982e-01 1.623297110199928284e-02 2.939095720648765564e-02 -2.506928145885467529e-02 -1.001945957541465759e-01 1.468075215816497803e-01 1.124719455838203430e-01 1.223660334944725037e-01 2.543388605117797852e-01 -2.028182893991470337e-01 2.505997121334075928e-01 1.301960051059722900e-01 2.580341398715972900e-01 5.452550202608108521e-02 3.729987442493438721e-01 1.382146403193473816e-02 -9.188433736562728882e-02 -1.689519286155700684e-01 -9.582844376564025879e-02 3.760935962200164795e-01 -1.528780441731214523e-02 1.596317887306213379e-01 5.855628103017807007e-02
-1.043738331645727158e-02 1.924974918365478516e-01 5.129877477884292603e-02 1.039934009313583374e-01 9.038861840963363647e-02 -1.066445633769035339e-01 -8.103511482477188110e-02 -1.579228639602661133e-01 3.017035126686096191e-01 2.592896819114685059e-01 2.726509869098663330e-01 7.939679920673370361e-02 4.913546517491340637e-02 -3.321689963340759277e-01 -1.604011356830596924e-01 -4.818254965357482433e-04 1.581626944243907928e-02 3.760349452495574951e-01 -3.425556123256683350e-01 3.002199828624725342e-01 1.266248375177383423e-01 1.240695938467979431e-01 -8.949827402830123901e-02 -1.226972863078117371e-01 1.084991917014122009e-01 -2.127785235643386841e-01 -1.219505593180656433e-01 7.773520052433013916e-02 -5.215887352824211121e-02 -1.080585122108459473e-01 1.592775806784629822e-02 -1.572557091712951660e-01
1.119853556156158447e-01 1.725473999977111816e-01 -1.739909499883651733e-01 3.138797283172607422e-01 -1.317344754934310913e-01 -1.638018488883972168e-01 -1.586342751979827881e-01 6.656343489885330200e-02 1.398899704217910767e-01 6.082993745803833008e-02 2.178121209144592285e-01 -2.288133502006530762e-01 7.355117797851562500e-02 -2.714935839176177979e-01 1.629583984613418579e-01 1.406644284725189209e-01 2.354100197553634644e-01 9.972379356622695923e-02 1.143502537161111832e-02 5.158387939445674419e-04 2.523185312747955322e-01 2.671734392642974854e-01 -1.936599612236022949e-03 1.656582355499267578e-01 -9.386686608195304871e-03 -6.994876265525817871e-02 -7.378184050321578979e-02 2.149779535830020905e-02 3.806429803371429443e-01 -1.757137179374694824e-01 -2.201138297095894814e-03 3.032205402851104736e-01
-4.295953735709190369e-02 2.550224661827087402e-01 4.851842671632766724e-02 7.473102211952209473e-02 1.269453316926956177e-01 -3.253019452095031738e-01 2.413087524473667145e-02 1.239109858870506287e-01 4.022460877895355225e-01 -7.088003307580947876e-02 1.360938102006912231e-01 -7.158955931663513184e-02 7.857248187065124512e-02 -1.242023259401321411e-01 -5.434851348400115967e-02 2.158652245998382568e-02 -1.358444243669509888e-01 4.119660239666700363e-03 -2.572326362133026123e-01 -1.115427389740943909e-01 1.820210516452789307e-01 -1.102513000369071960e-01 -2.591786384582519531e-01 -1.106952056288719177e-01 1.984840482473373413e-01 -1.070607379078865051e-01 -2.184581607580184937e-01 3.396795094013214111e-01 -3.893033834174275398e-03 1.149070709943771362e-01 3.196985125541687012e-01 -1.436289995908737183e-01
1.058886125683784485e-01 -4.595650359988212585e-02 -1.268626153469085693e-01 1.191783174872398376e-01 3.223177194595336914e-01 -4.302404448390007019e-02 -1.295689400285482407e-02 -1.591814309358596802e-01 4.070857465267181396e-01 2.126065641641616821e-02 2.631653100252151489e-02 5.275637656450271606e-02 7.226174324750900269e-02 -1.407618522644042969e-01 -1.332742124795913696e-01 4.606522619724273682e-02 5.203769207000732422e-01 -7.669717073440551758e-02 -3.197125196456909180e-01 2.838115990161895752e-01 4.005030915141105652e-02 2.357580065727233887e-01 -6.957788765430450439e-02 -1.014777496457099915e-01 -1.952726510353386402e-03 -3.093511424958705902e-02 -7.780127227306365967e-02 1.545994263142347336e-02 2.069426476955413818e-01 3.787494823336601257e-02 3.184441104531288147e-02 1.620937734842300415e-01
4.905211552977561951e-02 -8.143987506628036499e-02 2.627232857048511505e-02 1.715671503916382790e-03 -1.821222603321075439e-01 -3.736312687397003174e-01 1.655684560537338257e-01 -1.288209557533264160e-01 2.680220603942871094e-01 -1.447395235300064087e-01 2.044805586338043213e-01 -5.420460179448127747e-02 -6.827489286661148071e-02 -4.710091277956962585e-02 2.358738631010055542e-01 1.241699010133743286e-01 2.780214250087738037e-01 -1.727138310670852661e-01 -8.326698839664459229e-02 -7.561420649290084839e-02 2.581230401992797852e-01 4.735307395458221436e-02 -1.810721009969711304e-01 -1.095818877220153809e-01 -1.830729842185974121e-01 -2.923222780227661133e-01 -1.094246655702590942e-01 8.832886070013046265e-02 9.346880018711090088e-02 -4.094876348972320557e-03 4.020050466060638428e-01 1.243956983089447021e-01
2.578201703727245331e-02 -1.775816455483436584e-02 1.533716358244419098e-02 1.483438163995742798e-01 8.484207838773727417e-02 -3.793430924415588379e-01 1.132485736161470413e-02 3.793327882885932922e-02 1.808597445487976074e-01 9.435006976127624512e-02 4.294604957103729248e-01 -1.241368055343627930e-01 -1.875786036252975464e-01 -1.540679335594177246e-01 3.411024212837219238e-01 2.079068273305892944e-01 -4.162004683166742325e-03 1.775297373533248901e-01 -1.913723796606063843e-01 1.196175441145896912e-01 1.917861551046371460e-01 -2.310184091329574585e-01 -1.726647019386291504e-01 7.860216498374938965e-02 2.356164157390594482e-01 -1.057734340429306030e-01 -9.983394294977188110e-02 -6.040776893496513367e-02 1.407493799924850464e-01 1.690189391374588013e-01 6.355895847082138062e-02 -1.510293483734130859e-01
8.685094118118286133e-02 2.162905782461166382e-02 4.497573897242546082e-02 2.700732350349426270e-01 1.279244571924209595e-01 -2.391503900289535522e-01 -3.780727088451385498e-02 -7.965226657688617706e-03 1.957075148820877075e-01 -1.916497349739074707e-01 -1.338996291160583496e-01 -1.040264368057250977e-01 -1.015700250864028931e-01 -1.660150289535522461e-01 -1.007219031453132629e-01 2.497895956039428711e-01 4.083153903484344482e-01 6.826763600111007690e-02 -1.879674196243286133e-01 -1.080337613821029663e-01 3.030906915664672852e-01 -6.273651123046875000e-02 -7.826631516218185425e-02 3.057908415794372559e-01 1.098007634282112122e-01 5.413013324141502380e-02 -5.124980211257934570e-02 -7.113939523696899414e-02 3.082627058029174805e-01 1.465300619602203369e-01 1.550738960504531860e-01 2.252563387155532837e-01
-1.027695164084434509e-01 6.916224956512451172e-02 -4.695662111043930054e-02 1.197026818990707397e-01 2.623996511101722717e-02 -4.211635589599609375e-01 1.102228462696075439e-01 -3.152076900005340576e-01 2.941335439682006836e-01 1.668123900890350342e-02 3.385540544986724854e-01 -4.686603322625160217e-02 -1.913929879665374756e-01 -2.169011235237121582e-01 1.068269237875938416e-01 2.751640602946281433e-02 3.184590488672256470e-02 2.151608169078826904e-01 -1.889539184048771858e-03 1.071291789412498474e-01 2.030486464500427246e-01 -2.856046259403228760e-01 -2.117560803890228271e-01 2.698073908686637878e-02 -4.390832409262657166e-02 5.127241834998130798e-02 -3.584575280547142029e-02 -6.190836429595947266e-02 -1.749904267489910126e-02 -2.564388215541839600e-01 2.614924013614654541e-01 -8.842331171035766602e-02
2.886646687984466553e-01 7.974571734666824341e-02 7.200901955366134644e-02 2.678829431533813477e-02 -1.098956987261772156e-01 -2.391498386859893799e-01 -3.124127909541130066e-02 7.943725213408470154e-03 3.082590401172637939e-01 3.447289019823074341e-02 -5.984226241707801819e-02 1.060497313737869263e-01 7.137559819966554642e-03 1.763680428266525269e-01 -6.573800742626190186e-02 2.389564663171768188e-01 1.831600815057754517e-01 -2.354557253420352936e-02 -9.846909344196319580e-02 -9.493833035230636597e-02 4.571131616830825806e-02 -1.780339628458023071e-01 -3.413307666778564453e-01 1.420379430055618286e-01 2.034036442637443542e-02 -8.255385607481002808e-02 -1.594251394271850586e-01 -2.852663695812225342e-01 4.240654408931732178e-01 -2.691376805305480957e-01 1.662346571683883667e-01 -1.152497828006744385e-01
2.012071460485458374e-01 1.583251208066940308e-01 7.539015263319015503e-02 1.567997187376022339e-01 -1.024477332830429077e-01 -3.132020831108093262e-01 -7.277473807334899902e-02 -7.688480615615844727e-02 3.396855592727661133e-01 2.729586660861968994e-01 1.765079349279403687e-01 1.900637336075305939e-02 2.644852995872497559e-01 7.598952855914831161e-03 2.327152937650680542e-01 -4.368155822157859802e-02 -2.945051342248916626e-02 1.265580356121063232e-01 -1.526994258165359497e-01 4.369246363639831543e-01 2.993837594985961914e-01 -1.080887671560049057e-02 -1.753335744142532349e-01 3.607255965471267700e-02 1.152070611715316772e-01 3.091984055936336517e-02 -3.526862338185310364e-02 7.084143161773681641e-02 -7.973844558000564575e-02 -1.975879259407520294e-02 1.640492379665374756e-01 -1.727716028690338135e-01
3.109401464462280273e-02 -2.046587467193603516e-01 1.074103787541389465e-01 1.360992491245269775e-01 5.587492138147354126e-02 -1.539147943258285522e-01 -2.030269056558609009e-01 -1.952383369207382202e-01 2.844583392143249512e-01 1.306381374597549438e-01 2.098324149847030640e-01 9.963567554950714111e-02 -4.110109806060791016e-02 -2.776520252227783203e-01 -1.157774552702903748e-01 1.312931925058364868e-01 5.461968481540679932e-02 2.333930432796478271e-01 -3.746286332607269287e-01 3.017333447933197021e-01 1.912083774805068970e-01 1.597272753715515137e-01 -2.421010583639144897e-01 9.197372198104858398e-02 2.643384635448455811e-01 -1.128973439335823059e-01 7.359412312507629395e-02 -1.298146247863769531e-01 3.835182636976242065e-02 -9.377470612525939941e-02 1.564182192087173462e-01 -4.433734714984893799e-02
2.363954335451126099e-01 -1.510939747095108032e-01 -1.464076489210128784e-01 1.862127035856246948e-01 -8.932472020387649536e-02 -4.166133105754852295e-01 1.342401802539825439e-01 7.312640547752380371e-02 1.454024314880371094e-01 -4.614089429378509521e-02 1.248813644051551819e-01 2.620375454425811768e-01 2.956196963787078857e-01 -1.556078791618347168e-01 -1.549563277512788773e-02 -2.521989494562149048e-02 2.509844005107879639e-01 1.186147555708885193e-01 6.679062545299530029e-02 -5.519833881407976151e-03 1.673312634229660034e-01 2.663374245166778564e-01 8.125711977481842041e-02 8.115332573652267456e-02 -7.564544677734375000e-02 -3.147406503558158875e-02 -1.488373279571533203e-01 2.114066928625106812e-01 3.542456924915313721e-01 -4.864150658249855042e-03 2.130988687276840210e-01 4.574081674218177795e-02
1.767959818243980408e-02 -7.179801911115646362e-02 -1.189661473035812378e-01 6.652991473674774170e-02 1.674742698669433594e-01 -1.010465845465660095e-01 1.093262434005737305e-01 1.231163516640663147e-01 1.311779320240020752e-01 -1.577414721250534058e-01 1.601144969463348389e-01 -2.494058012962341309e-01 2.891272865235805511e-02 1.050621345639228821e-01 -2.474574148654937744e-01 -2.096094787120819092e-01 1.301386207342147827e-01 1.518165767192840576e-01 -1.303283643210306764e-04 -7.395988795906305313e-03 -2.067237906157970428e-02 -9.794516861438751221e-02 -1.775521636009216309e-01 8.425685577094554901e-03 -4.281739145517349243e-02 -1.093357652425765991e-01 -2.394760251045227051e-01 5.417866166681051254e-03 5.597673654556274414e-01 -1.202658861875534058e-01 3.476026356220245361e-01 -2.493154853582382202e-01
-1.264685541391372681e-01 5.663822591304779053e-02 -1.025751009583473206e-01 4.776854217052459717e-01 6.860382854938507080e-02 -2.154713720083236694e-01 5.288894474506378174e-02 5.413326621055603027e-02 1.675461232662200928e-01 3.102658083662390709e-03 1.984466314315795898e-01 2.752923779189586639e-02 -7.337610423564910889e-02 7.705442607402801514e-02 -2.317182160913944244e-02 -7.597911357879638672e-02 2.777601778507232666e-01 -8.004600554704666138e-02 -1.540787369012832642e-01 1.068002507090568542e-01 1.019913256168365479e-01 -2.215219438076019287e-01 -3.442059755325317383e-01 -1.789196878671646118e-01 -7.053716480731964111e-02 -2.313862293958663940e-01 -1.836114823818206787e-01 1.574684232473373413e-01 4.501781240105628967e-02 2.513951659202575684e-01 2.667192518711090088e-01 -1.316080838441848755e-01
-3.604479432106018066e-01 2.732613086700439453e-01 7.559891790151596069e-02 1.473297476768493652e-01 7.654341310262680054e-02 -2.044250667095184326e-01 -8.026745915412902832e-02 -9.907556697726249695e-03 -1.342339664697647095e-01 -2.092801779508590698e-02 -5.408886447548866272e-02 1.042477861046791077e-01 1.066771447658538818e-01 -8.193105459213256836e-02 -1.323775202035903931e-01 2.657267451286315918e-01 9.757637232542037964e-02 2.671416997909545898e-01 -4.284647479653358459e-02 3.441129624843597412e-01 5.759532377123832703e-02 -9.057630598545074463e-02 -2.453911751508712769e-01 2.602601945400238037e-01 6.558000296354293823e-02 -1.926935464143753052e-01 -2.956609725952148438e-01 3.612234070897102356e-02 2.594113647937774658e-01 -5.080347415059804916e-03 4.455213993787765503e-02 -1.877547651529312134e-01
5.217930674552917480e-02 -1.119081024080514908e-02 3.698140010237693787e-02 -6.076465547084808350e-02 5.441260710358619690e-02 -3.497328162193298340e-01 -1.176963970065116882e-01 1.682995259761810303e-02 7.260595262050628662e-02 7.057099044322967529e-02 9.036021679639816284e-02 -2.155714780092239380e-01 -2.566324174404144287e-01 -4.373644590377807617e-01 1.260623186826705933e-01 -1.926708268001675606e-03 2.080053389072418213e-01 1.420320272445678711e-01 -3.274890482425689697e-01 6.015441380441188812e-03 1.568444669246673584e-01 -4.164040982723236084e-01 -3.812310472130775452e-02 -2.966051362454891205e-02 1.475911028683185577e-02 -9.604136645793914795e-02 -1.136918272823095322e-02 -1.330377757549285889e-01 2.538520693778991699e-01 3.646028041839599609e-02 1.157540529966354370e-01 -1.930335164070129395e-01
1.301451623439788818e-01 8.664331585168838501e-02 3.376270830631256104e-02 1.532416790723800659e-01 2.412716001272201538e-01 -3.061289191246032715e-01 1.906990110874176025e-01 -1.245355010032653809e-01 -2.061861380934715271e-02 1.180047616362571716e-01 1.083925068378448486e-01 1.081069633364677429e-01 1.512679308652877808e-01 -2.156397402286529541e-01 -8.409406244754791260e-02 -1.494496464729309082e-01 1.328082084655761719e-01 -2.906020916998386383e-02 -2.170068174600601196e-01 1.018050387501716614e-01 5.444110929965972900e-02 9.731420874595642090e-02 -3.760461807250976562e-01 3.600463569164276123e-01 1.115187034010887146e-01 -1.969448849558830261e-02 7.590042799711227417e-02 1.733559966087341309e-01 -2.908987551927566528e-02 -1.216692626476287842e-01 3.476030826568603516e-01 -2.569486498832702637e-01
-8.264611661434173584e-02 -1.832153834402561188e-02 -1.057934388518333435e-02 2.592785358428955078e-01 -5.368283763527870178e-02 -8.724883198738098145e-02 3.315671086311340332e-01 -6.210437789559364319e-02 -8.428989909589290619e-03 -1.714461669325828552e-02 4.641442373394966125e-02 -9.003747999668121338e-02 1.798865795135498047e-01 -2.006857544183731079e-01 5.565613508224487305e-02 1.170811429619789124e-01 2.592999935150146484e-01 2.020144835114479065e-02 -2.605293393135070801e-01 1.125521659851074219e-01 -2.890508808195590973e-02 2.086039632558822632e-01 6.159779056906700134e-02 -6.055719777941703796e-02 -1.991598755121231079e-01 -1.082517504692077637e-01 7.747181504964828491e-02 -3.710298240184783936e-02 4.805389642715454102e-01 2.143971621990203857e-01 1.958791464567184448e-01 -3.565507531166076660e-01
2.516338527202606201e-01 2.462479174137115479e-01 3.604642814025282860e-03 5.693402513861656189e-02 2.646363675594329834e-01 -3.947601914405822754e-01 -1.260532438755035400e-01 -4.342730157077312469e-03 2.646856307983398438e-01 1.636617258191108704e-02 6.643931567668914795e-02 1.319583971053361893e-02 -1.642857342958450317e-01 1.713161729276180267e-02 1.847014874219894409e-01 -2.187102884054183960e-01 -4.162785783410072327e-02 6.613277643918991089e-02 -3.474890589714050293e-01 1.523661017417907715e-01 2.528723776340484619e-01 -1.209074556827545166e-01 -2.891686558723449707e-01 -3.145968914031982422e-02 8.116898685693740845e-02 -1.457149535417556763e-01 1.010667718946933746e-02 1.124100536108016968e-01 -4.274244979023933411e-02 -2.131222933530807495e-02 2.894121706485748291e-01 -8.380426466464996338e-02
2.072206288576126099e-01 6.760014593601226807e-02 -1.279619634151458740e-01 1.452249288558959961e-01 -6.245517171919345856e-03 -3.575436472892761230e-01 6.592640280723571777e-02 -1.970947682857513428e-01 -5.876935645937919617e-02 -3.474223315715789795e-01 2.261347621679306030e-01 1.777016818523406982e-01 3.778778314590454102e-01 -1.166431903839111328e-01 8.661953359842300415e-02 3.265143558382987976e-02 3.502918481826782227e-01 1.602249741554260254e-01 -1.176368445158004761e-01 1.370540112257003784e-01 5.053827166557312012e-02 5.330116674304008484e-02 3.154866024851799011e-02 1.778189241886138916e-01 -1.440962404012680054e-01 -1.261227857321500778e-02 2.779135107994079590e-02 -3.933026641607284546e-02 2.148943841457366943e-01 -1.267086565494537354e-01 1.773826926946640015e-01 1.901813000440597534e-01
3.146136403083801270e-01 5.965944379568099976e-02 -1.784055382013320923e-01 -1.331997849047183990e-02 2.270930213853716850e-03 -5.196605324745178223e-01 6.907850503921508789e-02 -1.180087774991989136e-01 2.262275516986846924e-01 -5.543391220271587372e-03 -1.084773242473602295e-01 -4.829183593392372131e-02 -3.167655766010284424e-01 -2.310295104980468750e-01 2.038267813622951508e-02 4.650739952921867371e-02 1.114634573459625244e-01 2.046989277005195618e-02 -1.903582811355590820e-01 1.035119667649269104e-01 2.489790022373199463e-01 9.462072513997554779e-03 1.770228263922035694e-03 6.617060303688049316e-02 6.558213382959365845e-02 -3.306038305163383484e-02 5.181993544101715088e-02 2.263724990189075470e-02 -1.043017953634262085e-01 1.165437176823616028e-01 4.361159801483154297e-01 -7.479477673768997192e-02
3.709032014012336731e-02 -9.416513144969940186e-02 -2.443716861307621002e-02 -1.952282041311264038e-01 6.489462405443191528e-02 -1.090874150395393372e-01 4.769334103912115097e-03 -3.115462958812713623e-01 2.129223197698593140e-01 1.905198022723197937e-02 8.565111458301544189e-02 -1.665326356887817383e-01 5.142083168029785156e-01 -6.957776844501495361e-02 -3.242339938879013062e-02 2.356626093387603760e-01 1.710419803857803345e-01 2.084662020206451416e-01 -2.510968744754791260e-01 -1.180896256119012833e-02 9.989143162965774536e-02 5.950853228569030762e-02 -3.629834353923797607e-01 -1.320018619298934937e-01 -2.913978323340415955e-02 -1.884990334510803223e-01 2.455324865877628326e-02 -1.940827816724777222e-02 2.430102080106735229e-01 2.379885129630565643e-02 3.084332123398780823e-02 -1.862987726926803589e-01
6.798151135444641113e-02 6.849370151758193970e-02 -7.276745140552520752e-02 1.948479264974594116e-01 1.268400102853775024e-01 -1.873525977134704590e-01 5.203071609139442444e-02 -9.740122407674789429e-02 3.865271806716918945e-01 6.190073490142822266e-02 6.850547343492507935e-02 -2.194702923297882080e-01 -2.744857594370841980e-02 -4.019926786422729492e-01 4.521689563989639282e-02 9.990279562771320343e-03 2.883534133434295654e-01 8.728997409343719482e-02 8.274959772825241089e-02 -5.465274676680564880e-02 -1.376434974372386932e-02 1.697570271790027618e-02 -1.925466209650039673e-01 7.106462121009826660e-02 1.276788264513015747e-01 2.700784504413604736e-01 -1.635418534278869629e-01 -1.952423155307769775e-01 2.166883349418640137e-01 6.932856887578964233e-02 3.686522543430328369e-01 -1.687407791614532471e-01
-2.969734743237495422e-02 -4.526869952678680420e-02 5.289279669523239136e-02 7.848024368286132812e-02 -2.239950746297836304e-01 -4.487982988357543945e-01 2.153373509645462036e-01 -4.316524043679237366e-02 1.422114670276641846e-01 2.617089264094829559e-02 2.561921477317810059e-01 -1.586915226653218269e-03 -1.233177781105041504e-01 -9.201300144195556641e-02 3.365099132061004639e-01 1.816814839839935303e-01 2.283475548028945923e-01 -1.898844093084335327e-01 -1.588183939456939697e-01 -5.471114069223403931e-02 2.286096513271331787e-01 -1.723802462220191956e-02 -2.539175152778625488e-01 -2.040293812751770020e-02 -2.149532586336135864e-01 -2.027580738067626953e-01 -1.664106249809265137e-01 4.561381414532661438e-02 -2.560413442552089691e-02 8.867457509040832520e-02 2.661870718002319336e-01 -3.860025480389595032e-02
1.971310973167419434e-01 -1.188419163227081299e-01 -1.820460706949234009e-01 -1.654532738029956818e-02 1.632145345211029053e-01 -1.133170351386070251e-01 8.785428851842880249e-02 -1.145427748560905457e-01 2.634654045104980469e-01 -2.206754535436630249e-01 -1.330570727586746216e-01 1.965005993843078613e-01 -2.607904560863971710e-02 -2.387864440679550171e-01 -1.543309539556503296e-01 -1.145268529653549194e-01 2.742627635598182678e-02 2.863555252552032471e-01 -1.962795704603195190e-01 1.125217974185943604e-01 -6.847029179334640503e-02 -1.205624416470527649e-01 -1.145923286676406860e-01 2.376198768615722656e-01 -1.067636162042617798e-02 -3.050208985805511475e-01 -1.344438791275024414e-01 8.548726141452789307e-02 4.428528547286987305e-01 2.632257901132106781e-02 1.911005079746246338e-01 9.797405451536178589e-02
-9.728775918483734131e-02 1.737816780805587769e-01 -1.115419249981641769e-02 -5.785340815782546997e-02 1.396133303642272949e-01 -2.988730072975158691e-01 -1.055561229586601257e-01 -1.864931583404541016e-01 1.516723334789276123e-01 6.262520700693130493e-02 2.252911776304244995e-01 -2.286578714847564697e-02 -2.659855186939239502e-01 -4.124293029308319092e-01 9.263507276773452759e-02 8.590751141309738159e-02 1.690767109394073486e-01 2.121041864156723022e-01 -1.833584606647491455e-01 2.590277232229709625e-02 1.037541329860687256e-01 -2.205088734626770020e-01 2.076662778854370117e-01 -4.490313585847616196e-03 1.560692489147186279e-01 -6.362044066190719604e-02 -2.546424418687820435e-02 -2.395575642585754395e-01 3.193561434745788574e-01 1.040268093347549438e-01 2.396977394819259644e-01 -2.153435256332159042e-03
2.422166615724563599e-02 2.178110629320144653e-01 4.228926450014114380e-02 1.811136007308959961e-01 -6.870706100016832352e-03 -2.455411553382873535e-01 6.644710153341293335e-02 -1.759610176086425781e-01 3.983990848064422607e-01 2.183775156736373901e-01 2.497303113341331482e-02 3.688161969184875488e-01 5.739844962954521179e-02 1.165881752967834473e-01 1.379055529832839966e-01 6.915967911481857300e-02 1.360349804162979126e-01 3.081861734390258789e-01 -3.539481163024902344e-01 1.039583887904882431e-02 5.100168287754058838e-02 -1.824652403593063354e-02 8.488129824399948120e-02 1.123369112610816956e-02 -2.219948023557662964e-01 -5.478425882756710052e-03 -1.428859978914260864e-01 8.912305533885955811e-02 7.751560211181640625e-02 -3.534887731075286865e-02 3.220002949237823486e-01 -1.294746901839971542e-02
6.072498857975006104e-02 6.887096911668777466e-02 -1.115478388965129852e-02 2.143385410308837891e-01 -1.890772879123687744e-01 -2.346371263265609741e-01 -2.534569799900054932e-01 2.155958414077758789e-01 1.607950180768966675e-01 1.751001924276351929e-01 1.027859300374984741e-01 8.047533780336380005e-02 2.253459207713603973e-02 2.423231005668640137e-01 -2.916255593299865723e-01 1.814424991607666016e-01 2.129534184932708740e-01 1.817185580730438232e-01 -3.180380463600158691e-01 1.245572417974472046e-01 2.652433514595031738e-01 8.311790227890014648e-02 -2.088768780231475830e-01 -1.449939757585525513e-01 6.944653112441301346e-03 -2.511019818484783173e-02 5.885069444775581360e-02 1.327417939901351929e-01 2.308204174041748047e-01 2.092765867710113525e-01 5.721997842192649841e-02 -1.848385334014892578e-01
1.797021627426147461e-01 1.077853962779045105e-01 -2.987068705260753632e-02 -5.197669193148612976e-02 -3.210722655057907104e-02 -2.051919400691986084e-01 -2.148444652557373047e-01 -2.021098881959915161e-01 2.253842651844024658e-01 -5.335478484630584717e-02 1.394061297178268433e-01 3.292167559266090393e-02 6.324987858533859253e-02 -2.082401067018508911e-01 5.149374529719352722e-02 1.282828748226165771e-01 -1.634780615568161011e-01 9.716293960809707642e-02 -3.684216141700744629e-01 4.199629127979278564e-01 2.010615319013595581e-01 8.143386989831924438e-02 -2.151627540588378906e-01 -1.117147132754325867e-01 2.352623194456100464e-01 1.728786155581474304e-02 -6.608629226684570312e-02 1.912009865045547485e-01 1.531925946474075317e-01 -7.568967342376708984e-02 1.809870451688766479e-01 -2.628536522388458252e-01
-6.865531951189041138e-02 6.652095913887023926e-02 -3.148305416107177734e-01 3.577492237091064453e-01 -1.238882914185523987e-01 -9.618413448333740234e-02 8.282928913831710815e-02 1.603641211986541748e-01 -2.352349273860454559e-02 1.845132708549499512e-01 -1.106148809194564819e-01 1.673720777034759521e-01 9.696570038795471191e-02 -2.482186853885650635e-01 -5.513254553079605103e-02 -1.590403914451599121e-01 3.498089015483856201e-01 -6.640040874481201172e-02 -2.137597501277923584e-01 2.231387645006179810e-01 5.067918077111244202e-02 -1.832060515880584717e-01 -9.911639988422393799e-02 7.534348219633102417e-02 -5.231378600001335144e-02 -2.519104480743408203e-01 -1.322472393512725830e-01 2.570132352411746979e-02 8.150642737746238708e-03 3.074531815946102142e-02 3.431999683380126953e-01 -2.352643311023712158e-01
3.645034879446029663e-02 -1.272929459810256958e-01 1.287421882152557373e-01 1.489985585212707520e-01 -1.546920537948608398e-01 -3.597379326820373535e-01 1.631299108266830444e-01 -1.048530191183090210e-01 2.816817164421081543e-01 1.422226778231561184e-03 1.947920471429824829e-01 -2.081916434690356255e-03 -1.130967140197753906e-01 -1.539519429206848145e-01 9.227329492568969727e-02 1.523726582527160645e-01 2.522794008255004883e-01 -1.090051159262657166e-01 -9.228260256350040436e-03 -7.134594954550266266e-03 2.755777835845947266e-01 -6.079627946019172668e-02 -2.408666610717773438e-01 -9.054600447416305542e-02 -3.574906885623931885e-01 -2.288496792316436768e-01 -2.841861844062805176e-01 1.206871345639228821e-01 -4.116863757371902466e-02 1.260702759027481079e-01 2.195284366607666016e-01 -6.655348092317581177e-02
1.764758080244064331e-01 6.817995011806488037e-02 -1.949319541454315186e-01 1.792968064546585083e-01 -1.087950319051742554e-01 -1.251160949468612671e-01 -5.461441352963447571e-02 6.201984826475381851e-03 1.158793084323406219e-02 -7.997104525566101074e-02 7.595643401145935059e-02 3.606454655528068542e-02 -1.611821651458740234e-01 -4.027897119522094727e-02 -1.760952621698379517e-01 5.503267515450716019e-03 6.193530559539794922e-02 -6.612677127122879028e-02 -1.163425073027610779e-01 3.428769409656524658e-01 9.790886193513870239e-02 2.459951341152191162e-01 -5.888650938868522644e-02 6.168690323829650879e-02 7.021033018827438354e-02 -2.682523429393768311e-01 -7.674775272607803345e-02 2.896626889705657959e-01 2.908943891525268555e-01 1.925410926342010498e-01 1.041737124323844910e-01 -5.247856378555297852e-01
2.446531206369400024e-01 5.182332918047904968e-02 -1.015867665410041809e-01 3.042608499526977539e-01 -2.698657512664794922e-01 -2.893249392509460449e-01 -7.794407010078430176e-02 6.281666457653045654e-03 -4.247155785560607910e-02 -8.678588084876537323e-03 1.158088743686676025e-01 7.480673491954803467e-02 2.452117055654525757e-01 -2.635975182056427002e-01 9.087730199098587036e-02 1.364749222993850708e-01 3.076359629631042480e-01 2.105102241039276123e-01 -3.056082129478454590e-01 -1.113629341125488281e-01 -1.106705665588378906e-01 2.390228211879730225e-01 8.629892021417617798e-02 1.465671062469482422e-01 -5.891731753945350647e-02 -8.842049539089202881e-02 -4.178552702069282532e-02 6.905958801507949829e-02 2.841452956199645996e-01 -7.009544223546981812e-02 2.125580310821533203e-01 5.320566147565841675e-02
-1.872485429048538208e-01 2.520661056041717529e-01 3.198116272687911987e-02 2.088691294193267822e-01 1.334075778722763062e-01 -9.519581496715545654e-02 4.285704717040061951e-02 -3.865176439285278320e-02 3.632791638374328613e-01 1.690823733806610107e-01 1.506312191486358643e-01 7.573299109935760498e-02 2.870282717049121857e-02 -4.434247910976409912e-01 -4.362869262695312500e-02 1.288416832685470581e-01 -9.221567958593368530e-02 1.798812597990036011e-01 -3.931686580181121826e-01 1.887304782867431641e-01 1.861449927091598511e-01 8.526472747325897217e-02 -4.577394202351570129e-02 -1.448063254356384277e-01 1.021180301904678345e-01 -2.739891111850738525e-01 -7.797270268201828003e-02 -2.594900690019130707e-02 -8.084369450807571411e-02 6.839358806610107422e-02 3.951240703463554382e-02 -1.433545500040054321e-01
6.697507202625274658e-02 1.847976446151733398e-01 2.429207600653171539e-02 5.649480223655700684e-02 -2.018152549862861633e-02 -3.858751058578491211e-01 -6.601838767528533936e-02 3.879784420132637024e-02 2.409682273864746094e-01 -9.219101816415786743e-02 1.772390753030776978e-01 2.629555016756057739e-02 -3.173115849494934082e-01 -2.616906762123107910e-01 -1.142112836241722107e-01 -7.355692982673645020e-02 8.032853901386260986e-02 1.024832800030708313e-01 -4.431016147136688232e-01 5.648995935916900635e-02 -3.587689623236656189e-02 -1.327518522739410400e-01 7.379048317670822144e-02 -6.231706961989402771e-02 8.382551372051239014e-02 7.684415322728455067e-04 1.527184844017028809e-01 -2.557401657104492188e-01 2.328468859195709229e-01 -1.593173854053020477e-02 2.150712758302688599e-01 -2.737035453319549561e-01
3.495613932609558105e-01 -1.402472257614135742e-01 1.934649497270584106e-01 4.496528208255767822e-02 4.590125009417533875e-02 -5.074347257614135742e-01 -1.726128719747066498e-02 4.207292944192886353e-02 -6.746743619441986084e-02 -5.104320868849754333e-02 1.701593846082687378e-01 -2.341358363628387451e-01 -7.637986540794372559e-02 -7.769494503736495972e-02 1.003616601228713989e-01 7.624843716621398926e-02 3.425888717174530029e-01 2.740204930305480957e-01 -2.880835831165313721e-01 9.831734746694564819e-02 -3.492549061775207520e-02 1.623173058032989502e-02 9.881063550710678101e-02 1.835042834281921387e-01 -9.003447741270065308e-02 -9.539026767015457153e-02 6.107710674405097961e-02 -6.564064323902130127e-02 2.066685557365417480e-01 -8.412922918796539307e-02 1.493674963712692261e-01 -1.046699956059455872e-01
-5.288941040635108948e-02 3.360075503587722778e-02 -2.462600357830524445e-02 8.443804085254669189e-02 8.552358299493789673e-02 -3.355836868286132812e-01 4.470196086913347244e-03 -2.068947106599807739e-01 3.843352794647216797e-01 -9.752042591571807861e-02 -5.419262498617172241e-02 1.945769935846328735e-01 8.115794509649276733e-03 -8.367487043142318726e-02 -2.432053163647651672e-02 5.119218677282333374e-02 1.248965039849281311e-01 -7.588405162096023560e-02 -4.499752521514892578e-01 2.799477577209472656e-01 -2.356098033487796783e-02 2.878989875316619873e-01 -2.664825133979320526e-02 -3.597445189952850342e-01 5.592028796672821045e-02 -1.566026806831359863e-01 1.812227442860603333e-02 2.084463089704513550e-02 2.638899385929107666e-01 1.871527731418609619e-02 4.744097590446472168e-02 2.923415787518024445e-02
-2.961277067661285400e-01 -5.158916115760803223e-03 -6.371721625328063965e-02 1.488366425037384033e-01 -5.434559658169746399e-02 -3.304845988750457764e-01 1.212828680872917175e-01 -7.259701844304800034e-03 3.714016079902648926e-01 -1.971212681382894516e-03 3.309200704097747803e-01 -8.987846225500106812e-02 -5.193138495087623596e-02 -7.114533334970474243e-02 -2.025005966424942017e-01 -1.912668794393539429e-01 1.222998276352882385e-01 4.834216833114624023e-02 -7.455237954854965210e-02 -2.014004886150360107e-01 6.911547482013702393e-02 7.976923137903213501e-02 -1.444714069366455078e-01 1.208699271082878113e-01 -7.431837171316146851e-02 -3.659142926335334778e-02 -3.379060029983520508e-01 2.464065104722976685e-01 -3.081146068871021271e-02 1.048442497849464417e-01 3.291603922843933105e-01 -7.857146859169006348e-02
5.198429524898529053e-02 -1.488143019378185272e-02 -1.359279602766036987e-01 2.475182265043258667e-01 1.552969068288803101e-01 -3.636415004730224609e-01 -4.908435791730880737e-02 1.567261666059494019e-02 2.644080519676208496e-01 -2.132378816604614258e-01 2.617951035499572754e-01 -1.127942427992820740e-01 -3.208783566951751709e-01 -1.989546120166778564e-01 6.077449023723602295e-02 -1.303090900182723999e-01 -6.371394265443086624e-03 2.217897213995456696e-02 -1.719274669885635376e-01 -2.691255807876586914e-01 3.037164211273193359e-01 -6.510113179683685303e-02 -2.078607380390167236e-01 -1.143402829766273499e-01 -2.037632465362548828e-01 -9.380775690078735352e-02 -1.591203063726425171e-01 8.692700415849685669e-02 -1.172362081706523895e-02 6.356515735387802124e-02 2.224265784025192261e-01 -7.961292564868927002e-02
-1.029700413346290588e-01 5.999978631734848022e-02 1.604492589831352234e-02 5.559274554252624512e-02 -1.216298416256904602e-01 -1.676943004131317139e-01 1.404196768999099731e-01 7.620453834533691406e-02 2.297681272029876709e-01 6.399419158697128296e-02 1.987125873565673828e-01 -1.263398379087448120e-01 3.229795098304748535e-01 -1.905201673507690430e-01 -2.375922054052352905e-01 1.942554712295532227e-01 1.350566595792770386e-01 2.515489235520362854e-02 5.396766960620880127e-02 5.109741687774658203e-01 3.666232526302337646e-01 4.510461539030075073e-02 6.223491951823234558e-02 1.397107094526290894e-01 -1.523451954126358032e-01 -8.558487147092819214e-02 -3.132345527410507202e-02 -8.690726011991500854e-03 1.720265448093414307e-01 -1.348618417978286743e-01 6.538639962673187256e-02 -2.012633532285690308e-01
1.866003274917602539e-01 -1.761348545551300049e-01 4.823462665081024170e-02 5.402551963925361633e-02 2.004866115748882294e-02 -6.622064858675003052e-02 1.206885352730751038e-01 -1.175316348671913147e-01 2.217342108488082886e-01 -1.775758862495422363e-01 3.354378510266542435e-03 3.171432390809059143e-02 1.785296797752380371e-01 -3.093614280223846436e-01 -8.817452192306518555e-02 6.537912786006927490e-02 1.315230727195739746e-01 1.996070444583892822e-01 -2.639719545841217041e-01 5.830828845500946045e-02 -1.071232408285140991e-01 -2.352556139230728149e-01 -1.093376353383064270e-01 1.911524087190628052e-01 -1.665575355291366577e-01 -1.836974173784255981e-02 -3.691516816616058350e-01 -2.259015142917633057e-01 4.384793043136596680e-01 1.141753792762756348e-01 8.028743416070938110e-02 4.166321828961372375e-02
-1.685523390769958496e-01 -4.519661515951156616e-02 -1.954576969146728516e-01 -1.128915920853614807e-01 2.606926858425140381e-02 -3.582485318183898926e-01 -1.252595987170934677e-02 9.884995967149734497e-02 -3.900833195075392723e-03 -6.188381463289260864e-02 -4.021642729640007019e-02 -2.064665853977203369e-01 1.222519427537918091e-01 1.737538166344165802e-02 -9.989216178655624390e-02 5.835667625069618225e-02 4.229287505149841309e-01 1.320088934153318405e-02 -1.517025828361511230e-01 -4.928361997008323669e-02 2.429505139589309692e-01 7.286573201417922974e-02 -2.312740385532379150e-01 8.243260532617568970e-02 1.744322478771209717e-02 -1.482003927230834961e-01 -1.479248404502868652e-01 2.018942385911941528e-01 3.386150896549224854e-01 -9.727566689252853394e-02 -9.582153521478176117e-03 -4.058315753936767578e-01
2.226136475801467896e-01 2.130410224199295044e-01 2.438014596700668335e-01 3.134363144636154175e-02 -7.007078081369400024e-02 -4.887426495552062988e-01 1.137022599577903748e-01 -1.107889935374259949e-01 -1.234220564365386963e-01 -9.643892198801040649e-02 1.316071301698684692e-01 -2.231491655111312866e-01 2.053451389074325562e-01 -2.250241637229919434e-01 7.003053277730941772e-02 8.191937208175659180e-02 2.381183803081512451e-01 2.575450241565704346e-01 -1.999110281467437744e-01 2.399167716503143311e-01 -7.962835580110549927e-02 6.880170851945877075e-02 -2.339796349406242371e-02 2.179707735776901245e-01 -1.495981588959693909e-02 -5.891347676515579224e-02 7.640048116445541382e-02 8.371172845363616943e-02 2.178920805454254150e-01 1.113753467798233032e-01 1.494720876216888428e-01 -3.371292725205421448e-02
3.288903832435607910e-01 3.252349197864532471e-01 -2.419077455997467041e-01 1.008561775088310242e-01 -1.127649173140525818e-01 -3.577286601066589355e-01 4.292557761073112488e-02 3.036679327487945557e-02 2.285901010036468506e-01 -5.166908726096153259e-02 -1.546173244714736938e-01 -3.059910796582698822e-02 -2.457123845815658569e-01 1.086203977465629578e-01 6.127745658159255981e-02 2.230150438845157623e-02 1.422874480485916138e-01 4.258325323462486267e-02 -2.158735543489456177e-01 1.879050023853778839e-02 2.575644552707672119e-01 9.789930284023284912e-02 -7.397846877574920654e-02 -6.739135086536407471e-02 1.136332675814628601e-01 -1.002160310745239258e-01 -6.762528326362371445e-03 1.983348838984966278e-02 1.668849140405654907e-01 1.391853839159011841e-01 3.953163921833038330e-01 -1.894089728593826294e-01
3.117856383323669434e-01 -8.241705596446990967e-02 -1.313941627740859985e-01 1.648082770407199860e-02 -6.732849031686782837e-02 -1.058900505304336548e-01 2.301260381937026978e-01 -1.343264132738113403e-01 4.356912150979042053e-02 -1.496644616127014160e-01 2.868391573429107666e-01 2.996509522199630737e-02 1.657090783119201660e-01 -1.464119851589202881e-01 6.305875629186630249e-02 -5.996759980916976929e-02 4.065769165754318237e-02 -1.497286260128021240e-01 -2.230068296194076538e-01 -8.666427433490753174e-02 3.772831559181213379e-01 1.966752111911773682e-01 5.787833128124475479e-03 1.458457261323928833e-01 -2.426258660852909088e-02 -2.080244384706020355e-02 -3.771088421344757080e-01 -1.000547632575035095e-01 1.724951863288879395e-01 -2.118220478296279907e-01 3.121787011623382568e-01 1.371433138847351074e-01
1.776242256164550781e-02 -1.956234425306320190e-01 -3.085379600524902344e-01 1.647508442401885986e-01 -8.991499245166778564e-02 -3.054152727127075195e-01 2.113131582736968994e-01 1.473933011293411255e-01 1.895111985504627228e-02 -4.768914356827735901e-02 -5.130562558770179749e-02 1.745637655258178711e-01 1.785038858652114868e-01 -2.122105360031127930e-01 -4.146130010485649109e-02 3.223240375518798828e-02 -7.822439074516296387e-02 2.983166277408599854e-01 -1.898395270109176636e-01 3.492185845971107483e-02 1.795720010995864868e-01 5.838406737893819809e-03 2.404191717505455017e-02 -7.854960858821868896e-02 3.107613027095794678e-01 -2.173814326524734497e-01 -1.321258991956710815e-01 -3.423420339822769165e-02 1.536267716437578201e-02 4.687444120645523071e-02 3.831835389137268066e-01 -2.698615491390228271e-01
-3.649272918701171875e-01 1.086748987436294556e-01 -1.289225965738296509e-01 6.013191118836402893e-02 2.911921143531799316e-01 -3.060050606727600098e-01 -3.261722028255462646e-01 -1.092564407736063004e-02 1.683890074491500854e-01 2.033219113945960999e-02 -9.233114868402481079e-02 2.006520517170429230e-02 1.177675873041152954e-01 -2.152478843927383423e-01 3.099984116852283478e-02 -1.261389069259166718e-02 1.617586314678192139e-01 -1.912457682192325592e-02 -3.334617614746093750e-01 8.396070450544357300e-03 2.001602500677108765e-01 1.002030745148658752e-01 -1.945613026618957520e-01 1.448703855276107788e-01 1.414528191089630127e-01 4.577201977372169495e-02 -1.721712797880172729e-01 3.090833127498626709e-01 2.209028899669647217e-01 -8.616800419986248016e-03 8.437499403953552246e-02 -2.843561396002769470e-02
2.522990703582763672e-01 1.852246522903442383e-01 7.692886050790548325e-03 1.046214103698730469e-01 1.669353842735290527e-01 -2.187532335519790649e-01 1.286728829145431519e-01 -8.857730031013488770e-02 2.311662733554840088e-01 -1.823894679546356201e-01 5.641404911875724792e-02 8.982624858617782593e-03 -5.381407588720321655e-02 8.997971564531326294e-02 -2.150308936834335327e-01 1.934015750885009766e-01 2.029430568218231201e-01 1.533724218606948853e-01 -5.546962842345237732e-02 3.561192005872726440e-02 1.229823604226112366e-01 -2.261610031127929688e-01 -1.134361401200294495e-01 2.903483211994171143e-01 -1.969547420740127563e-01 -3.416399657726287842e-02 -2.293782681226730347e-01 -1.071109846234321594e-01 4.492602646350860596e-01 -1.766148395836353302e-02 8.175548911094665527e-02 2.468480020761489868e-01
6.069306749850511551e-03 3.498302996158599854e-01 -2.702958881855010986e-01 4.964610934257507324e-02 -4.994250461459159851e-02 -4.723232984542846680e-01 1.213598530739545822e-02 -5.986541509628295898e-02 1.807152330875396729e-01 9.252986311912536621e-02 7.350613176822662354e-02 9.034462273120880127e-03 1.843626201152801514e-01 7.340962439775466919e-02 -2.948198281228542328e-02 2.815001606941223145e-01 4.744554683566093445e-02 2.387360483407974243e-01 -2.384762018918991089e-01 3.255758062005043030e-02 1.937745511531829834e-01 9.192202240228652954e-02 -7.371772080659866333e-02 1.039188355207443237e-01 -2.763783037662506104e-01 -1.804928928613662720e-01 1.627876050770282745e-02 -9.043948352336883545e-02 -1.884666979312896729e-01 -2.135333716869354248e-01 1.325935274362564087e-01 -1.050492674112319946e-01
-3.481365740299224854e-02 9.156292676925659180e-02 -1.575933545827865601e-01 2.553425133228302002e-01 2.680093050003051758e-01 -1.414410024881362915e-01 -2.900549173355102539e-01 2.029113173484802246e-01 1.668904721736907959e-01 4.554656893014907837e-02 -1.484307739883661270e-02 -1.296845078468322754e-01 2.895715460181236267e-02 -2.303740009665489197e-03 -5.829156562685966492e-02 2.280270606279373169e-01 2.272808998823165894e-01 2.101959139108657837e-01 6.629433482885360718e-02 1.748347878456115723e-01 2.921189665794372559e-01 -1.766816824674606323e-01 -1.965861171483993530e-01 1.363449729979038239e-02 -6.374191492795944214e-03 -4.175048694014549255e-02 -2.001029103994369507e-01 9.362804144620895386e-02 4.099963009357452393e-01 -2.553690373897552490e-01 -2.280970476567745209e-02 9.706369787454605103e-02
1.730260401964187622e-01 1.896257400512695312e-01 -1.832936704158782959e-01 2.087410390377044678e-01 8.643580228090286255e-02 -3.469162881374359131e-01 4.450337216258049011e-02 3.479718463495373726e-03 -1.831253618001937866e-02 4.248320683836936951e-02 6.594431400299072266e-02 6.502840667963027954e-02 1.967107504606246948e-01 -1.434417515993118286e-01 8.107236027717590332e-02 -1.669971644878387451e-01 3.451955616474151611e-01 1.337938606739044189e-01 5.111491680145263672e-02 2.644822299480438232e-01 1.937362104654312134e-01 1.993567645549774170e-01 -2.247130312025547028e-02 -4.527155682444572449e-02 1.388623118400573730e-01 -1.514888703823089600e-01 -5.454189330339431763e-02 -3.027383685111999512e-01 3.966783583164215088e-01 1.256309002637863159e-01 1.096177175641059875e-01 1.058557406067848206e-01
6.655342131853103638e-02 9.805206209421157837e-02 -1.437469273805618286e-01 1.422788649797439575e-01 7.915856689214706421e-02 -3.702761828899383545e-01 -2.556926608085632324e-01 1.985165476799011230e-01 6.271364539861679077e-02 1.315008103847503662e-01 4.028511047363281250e-02 4.102778434753417969e-02 2.837340347468852997e-02 5.226008594036102295e-03 -2.415095083415508270e-02 -1.231842935085296631e-01 1.770870834589004517e-01 3.072764873504638672e-01 1.756734773516654968e-02 2.118938714265823364e-01 3.926265239715576172e-02 6.145516410470008850e-02 -6.042096391320228577e-02 -4.143525660037994385e-02 -4.541634395718574524e-02 -3.860464319586753845e-02 1.679863035678863525e-01 1.244997084140777588e-01 3.290097117424011230e-01 -3.581320047378540039e-01 3.246943354606628418e-01 -2.913644611835479736e-01
-8.562348037958145142e-02 -1.443350017070770264e-01 -7.382860034704208374e-02 9.414268285036087036e-02 1.248306781053543091e-01 -1.810508668422698975e-01 2.637857757508754730e-02 -3.783208876848220825e-02 1.406493932008743286e-01 6.731121987104415894e-02 4.454395771026611328e-01 -7.559589296579360962e-02 -2.265604585409164429e-01 -3.211362361907958984e-01 1.616578847169876099e-01 6.508582085371017456e-02 4.255199059844017029e-02 3.182197362184524536e-02 -3.292667120695114136e-02 1.238601058721542358e-01 2.995278835296630859e-01 -2.464908212423324585e-01 -2.765984833240509033e-01 -7.796473801136016846e-02 -8.810756355524063110e-02 -7.885319739580154419e-02 -1.796684116125106812e-01 -5.749497190117835999e-02 3.131839931011199951e-01 -9.188908338546752930e-02 1.099045947194099426e-01 -2.707004845142364502e-01
-1.567359119653701782e-01 2.446645945310592651e-01 3.543870896100997925e-02 4.987208545207977295e-02 8.546865731477737427e-02 -6.401054561138153076e-02 -4.610655363649129868e-03 -6.309535354375839233e-02 2.213132530450820923e-01 1.680020838975906372e-01 3.130479156970977783e-01 -4.502650722861289978e-02 3.830289840698242188e-02 -5.409799218177795410e-01 -4.840745776891708374e-02 1.253849565982818604e-01 -4.002640396356582642e-02 8.498309552669525146e-02 -3.377862870693206787e-01 2.083690166473388672e-01 2.368393540382385254e-01 8.121532201766967773e-02 -8.270010352134704590e-02 -1.877042800188064575e-01 1.920561641454696655e-01 -2.194765061140060425e-01 -1.167177110910415649e-01 1.414697617292404175e-02 -3.311630710959434509e-02 6.446763873100280762e-02 1.409124881029129028e-01 -1.091488823294639587e-01
-3.840100765228271484e-02 -2.179999947547912598e-01 1.231252402067184448e-02 -9.948900341987609863e-02 4.483040794730186462e-02 -8.180297166109085083e-02 -1.633457839488983154e-01 -3.210792541503906250e-01 4.321123287081718445e-02 1.016021072864532471e-01 8.391036093235015869e-02 -1.018971800804138184e-01 1.711429208517074585e-01 -1.468356251716613770e-01 -1.266567856073379517e-01 1.080129519104957581e-01 1.509346514940261841e-01 2.687463164329528809e-01 -2.736359238624572754e-01 -1.090549305081367493e-01 2.932663857936859131e-01 1.898792979773133993e-04 -2.858227491378784180e-01 1.250624060630798340e-01 -1.076329201459884644e-01 -2.268150597810745239e-01 -6.458432227373123169e-02 -2.987000942230224609e-01 4.056389927864074707e-01 -4.751543700695037842e-02 1.465202309191226959e-02 -7.582138478755950928e-02
1.768218278884887695e-01 8.730141818523406982e-02 -8.278078585863113403e-02 -5.102043971419334412e-03 9.213228709995746613e-03 -1.805033981800079346e-01 4.081452637910842896e-02 6.624098867177963257e-02 7.394742965698242188e-02 1.444077938795089722e-01 8.749181032180786133e-02 -4.182715117931365967e-01 1.240641549229621887e-01 -1.408414095640182495e-01 -8.586063981056213379e-02 -4.718542471528053284e-02 5.775532498955726624e-02 -1.283219456672668457e-01 -2.031687945127487183e-01 2.509925067424774170e-01 2.177338600158691406e-01 2.950978577136993408e-01 -2.356034964323043823e-01 8.469552546739578247e-02 7.025840878486633301e-02 -1.677556037902832031e-01 -1.445951014757156372e-01 -3.072388470172882080e-01 3.172203004360198975e-01 -2.107118368148803711e-01 1.819917559623718262e-01 -1.182298660278320312e-01
1.180110126733779907e-01 2.124531567096710205e-01 -3.347783088684082031e-01 3.339199721813201904e-02 -2.403641939163208008e-01 -1.222631260752677917e-01 -8.435202389955520630e-02 -7.007870078086853027e-02 2.299765683710575104e-02 -1.135696470737457275e-01 -3.197262436151504517e-02 -3.361532837152481079e-02 -5.134470388293266296e-02 -1.275556981563568115e-01 2.547432184219360352e-01 3.114164173603057861e-01 2.425157278776168823e-01 2.562776207923889160e-01 -3.018967211246490479e-01 1.370118837803602219e-02 1.719403117895126343e-01 -2.230482697486877441e-01 1.301371157169342041e-01 -2.397028952836990356e-01 -1.126693487167358398e-01 -2.827561795711517334e-01 -5.592116340994834900e-02 1.139192432165145874e-01 1.109308227896690369e-01 1.217001080513000488e-01 1.732582598924636841e-01 -1.059349551796913147e-01
[truncated: 3,268,811 more chars]
