# Supplementary material for: The Language of Innovation
Source: PLoS One. 2020 Apr 30;15(4):e0230107. doi: 10.1371/journal.pone.0230107 (PMC7194493; doi:10.1371/journal.pone.0230107)
Supplement: S19 File — (GZ) [file pone.0230107.s019.tar.gz › 1997-2001/V2Run_0_VS_4500_embeddings1997-2001ED32.txt]

7.396371103823184967e-03 3.383378032594919205e-03 -5.410925950855016708e-03 1.185187697410583496e-01 1.968367546796798706e-01 -2.745814323425292969e-01 2.533302009105682373e-01 3.923625499010086060e-02 -1.450685709714889526e-01 -1.465934216976165771e-01 1.102871075272560120e-01 -5.527001991868019104e-02 2.657924294471740723e-01 4.499318823218345642e-02 3.084926009178161621e-01 1.974541693925857544e-01 2.162363938987255096e-02 -1.787543669342994690e-02 5.775003507733345032e-02 -1.340836733579635620e-01 1.644212454557418823e-01 -3.413637876510620117e-01 -6.490287929773330688e-02 -1.838480085134506226e-01 -1.838726457208395004e-03 -1.869562268257141113e-01 -7.909154891967773438e-02 -2.722792923450469971e-01 2.511055171489715576e-01 -6.627950817346572876e-02 1.179061979055404663e-01 -3.755678832530975342e-01
-1.473254710435867310e-01 8.321891725063323975e-02 3.207504516467452049e-03 1.531511545181274414e-01 -2.116582989692687988e-01 1.082511767745018005e-01 -1.213801875710487366e-01 1.760003566741943359e-01 -1.742225736379623413e-01 -2.961872518062591553e-01 3.780309855937957764e-02 -1.312346011400222778e-01 2.565269768238067627e-01 -2.175726145505905151e-01 4.184702336788177490e-01 5.235949531197547913e-02 -4.291696473956108093e-02 -8.168032020330429077e-02 -6.971606612205505371e-02 -1.066676750779151917e-01 1.297400444746017456e-01 8.052503317594528198e-02 7.783032208681106567e-02 -9.361875802278518677e-02 9.365301579236984253e-02 3.429636731743812561e-02 2.301621437072753906e-01 -2.655698359012603760e-01 1.139694675803184509e-01 3.248713165521621704e-02 3.999091088771820068e-01 -2.182456851005554199e-01
2.722784504294395447e-02 -6.127744168043136597e-02 7.536869496107101440e-02 2.297724783420562744e-01 -1.387619972229003906e-01 8.468536287546157837e-02 3.427560925483703613e-01 -1.048084050416946411e-01 1.720446720719337463e-02 -1.171612143516540527e-01 8.625811897218227386e-03 -2.417235374450683594e-01 1.575250774621963501e-01 -1.359694600105285645e-01 1.186821162700653076e-01 3.240093886852264404e-01 -6.335474550724029541e-02 -5.249007046222686768e-02 2.664042711257934570e-01 1.319303959608078003e-01 8.017986267805099487e-02 -1.401932835578918457e-01 2.615805864334106445e-01 -1.797271519899368286e-01 -1.662001311779022217e-01 -1.382091343402862549e-01 1.422586590051651001e-01 -1.236982867121696472e-01 2.022557705640792847e-01 -8.578789979219436646e-02 3.727430999279022217e-01 -2.362529635429382324e-01
-4.304675012826919556e-02 1.531170587986707687e-02 -2.787844538688659668e-01 2.581757307052612305e-01 -3.270397186279296875e-01 -1.170518770813941956e-01 2.276851236820220947e-01 -2.957508340477943420e-02 3.093063831329345703e-01 5.833632498979568481e-02 7.667351514101028442e-02 2.749103866517543793e-02 3.323619365692138672e-01 -1.500810384750366211e-01 2.030427381396293640e-02 -1.126753911375999451e-02 7.955198734998703003e-02 1.140829846262931824e-01 2.210140787065029144e-02 -7.693042606115341187e-02 2.419554591178894043e-01 5.580626428127288818e-02 -1.317704468965530396e-01 -7.034570723772048950e-02 1.278612017631530762e-01 -1.261582076549530029e-01 -2.047949135303497314e-01 -1.915072798728942871e-01 3.777065575122833252e-01 -2.135132253170013428e-01 1.723597496747970581e-01 4.870472103357315063e-02
-1.763044893741607666e-01 1.739996299147605896e-02 -5.337344855070114136e-02 6.671939790248870850e-02 -5.081015080213546753e-02 -1.260080188512802124e-01 2.314525097608566284e-01 9.485615789890289307e-02 1.080459207296371460e-01 -9.008193388581275940e-03 2.037367373704910278e-01 -1.323945969343185425e-01 8.821224421262741089e-02 -2.583504617214202881e-01 2.433424592018127441e-01 -1.548143327236175537e-01 -1.124000474810600281e-01 -1.320377439260482788e-01 3.425272405147552490e-01 -4.294955357909202576e-02 -1.579565554857254028e-01 -1.322800070047378540e-01 -6.161828339099884033e-02 -2.329815328121185303e-01 -2.515508532524108887e-01 -4.567560181021690369e-02 1.827673166990280151e-01 -2.867042459547519684e-02 3.260209858417510986e-01 -3.487323224544525146e-01 1.983222365379333496e-01 -1.876064985990524292e-01
-2.868686430156230927e-02 1.094706803560256958e-01 4.461065307259559631e-02 3.391994237899780273e-01 -1.869833171367645264e-01 -1.219021081924438477e-01 2.244243770837783813e-01 1.851204037666320801e-01 6.293838471174240112e-02 -9.779505431652069092e-02 2.907662279903888702e-02 -2.989563047885894775e-01 -6.865086406469345093e-02 -2.168418318033218384e-01 3.815867751836776733e-02 1.436408516019582748e-02 -2.276662439107894897e-01 -6.336065381765365601e-02 2.381301522254943848e-01 6.064256653189659119e-02 2.468821257352828979e-01 -9.086351096630096436e-02 -8.665113896131515503e-02 -2.589361071586608887e-01 -4.861920699477195740e-02 1.116075292229652405e-01 -1.792503520846366882e-02 -6.536099128425121307e-03 2.645545601844787598e-01 -2.277962863445281982e-01 1.533816009759902954e-01 -3.974462747573852539e-01
2.912431955337524414e-02 -6.461678445339202881e-02 1.527771502733230591e-01 1.785640269517898560e-01 -3.075536787509918213e-01 -1.498543620109558105e-01 3.955467939376831055e-01 7.264508865773677826e-03 -5.865052342414855957e-02 -2.339421398937702179e-02 -7.827499881386756897e-03 -1.892544627189636230e-01 9.165143966674804688e-02 -1.709798723459243774e-01 1.883832365274429321e-01 3.163442248478531837e-03 1.891293227672576904e-01 -1.877134889364242554e-01 1.749506294727325439e-01 -4.441463947296142578e-02 -1.173787787556648254e-01 9.012544900178909302e-02 -2.391729131340980530e-02 3.768005222082138062e-02 3.666400164365768433e-02 -2.934411764144897461e-01 7.543471455574035645e-02 -1.798531264066696167e-01 3.578681647777557373e-01 -2.256119102239608765e-01 2.301024645566940308e-01 -2.613636255264282227e-01
-5.894204974174499512e-02 2.783147692680358887e-01 2.667935565114021301e-03 -1.286035869270563126e-02 -6.220437586307525635e-02 -8.784402161836624146e-02 3.048590421676635742e-01 4.522607102990150452e-02 -3.026539646089076996e-02 9.488802403211593628e-02 2.093372046947479248e-01 -1.970616579055786133e-01 1.109472289681434631e-01 -2.412075400352478027e-01 2.666358947753906250e-01 7.130070775747299194e-02 3.174785152077674866e-02 -1.738655269145965576e-01 -4.704232793301343918e-03 1.875268295407295227e-02 1.281443536281585693e-01 -3.476820290088653564e-01 -4.467836022377014160e-02 -3.165745735168457031e-02 1.474493145942687988e-01 -8.577009290456771851e-02 9.970263391733169556e-02 -5.167043954133987427e-02 3.660558760166168213e-01 -3.359073698520660400e-01 2.446554303169250488e-01 -2.297207266092300415e-01
-4.751630872488021851e-02 2.662642002105712891e-01 1.402221322059631348e-01 1.243503317236900330e-01 -1.240724027156829834e-01 -2.469917535781860352e-01 3.429752886295318604e-01 1.360444724559783936e-01 2.729768753051757812e-01 3.103017620742321014e-02 7.638587150722742081e-03 1.514108031988143921e-01 2.134063467383384705e-02 -1.566241383552551270e-01 1.807275414466857910e-01 1.230776831507682800e-01 -1.149959303438663483e-02 -1.434029787778854370e-01 1.304956823587417603e-01 3.087600320577621460e-02 -1.144896745681762695e-01 -2.811813913285732269e-02 1.968384683132171631e-01 1.005445793271064758e-02 1.168966740369796753e-01 -5.787840485572814941e-02 4.586443677544593811e-02 1.635424941778182983e-01 3.541113138198852539e-01 -3.170499205589294434e-01 2.843068540096282959e-01 -2.527587711811065674e-01
-1.531432420015335083e-01 4.022754728794097900e-02 1.013075709342956543e-01 -6.219309940934181213e-02 -2.420296519994735718e-01 3.096190094947814941e-01 2.435917854309082031e-01 2.468727380037307739e-01 3.421566262841224670e-02 -6.730792671442031860e-02 -5.673965066671371460e-02 -8.540309220552444458e-02 2.868084013462066650e-01 -4.590597003698348999e-02 1.423911601305007935e-01 5.672395974397659302e-02 -1.864118874073028564e-01 1.022071465849876404e-01 4.548190161585807800e-02 -2.493922831490635872e-03 3.158704042434692383e-01 2.087990045547485352e-01 -3.606767579913139343e-02 -3.348949924111366272e-02 9.458772838115692139e-02 -8.850481361150741577e-02 8.647896349430084229e-02 -1.327293664216995239e-01 3.266371190547943115e-01 -3.195616304874420166e-01 1.129701361060142517e-01 -3.247851133346557617e-01
-1.867240667343139648e-01 1.198136806488037109e-01 8.094406127929687500e-02 1.979140788316726685e-01 -1.726912707090377808e-01 -2.336680442094802856e-01 1.159438565373420715e-01 1.118151471018791199e-02 6.790243089199066162e-02 -9.179864078760147095e-02 4.937278106808662415e-02 -1.138658598065376282e-01 2.697916030883789062e-01 -8.867982029914855957e-02 6.194386258721351624e-02 2.280625253915786743e-01 1.277263313531875610e-01 7.568319141864776611e-02 4.057908430695533752e-02 -3.303421735763549805e-01 -7.858381420373916626e-02 1.603315472602844238e-01 6.121798604726791382e-02 1.094614118337631226e-01 1.795581728219985962e-01 -9.517597407102584839e-02 -1.943172067403793335e-01 -1.977217048406600952e-01 5.700776576995849609e-01 3.977905213832855225e-02 1.001330241560935974e-01 -8.335576206445693970e-02
-2.965344488620758057e-02 1.308904588222503662e-01 5.891306325793266296e-02 1.236068457365036011e-01 -1.533107757568359375e-01 -3.239890635013580322e-01 2.215164601802825928e-01 8.940751850605010986e-02 -1.467784047126770020e-01 -5.437147244811058044e-02 3.626567497849464417e-02 -2.016057223081588745e-01 1.094909012317657471e-01 -2.425841987133026123e-01 2.371340394020080566e-01 1.303935497999191284e-01 -8.218704164028167725e-02 -4.533584043383598328e-02 1.384845972061157227e-01 -7.713784277439117432e-02 -2.222744971513748169e-01 -1.423224806785583496e-01 2.038557380437850952e-01 -1.615353673696517944e-01 -5.432386323809623718e-02 -1.365650445222854614e-01 1.475138962268829346e-01 -6.101609393954277039e-02 1.666054874658584595e-01 -3.689626157283782959e-01 1.319051384925842285e-01 -4.093252420425415039e-01
8.359254337847232819e-03 -1.147788316011428833e-01 4.991170763969421387e-02 7.018583267927169800e-02 -3.526957333087921143e-01 -1.319780051708221436e-01 2.441939115524291992e-01 1.236293390393257141e-01 5.959676206111907959e-02 6.266206502914428711e-02 -1.763735525310039520e-02 -9.554236382246017456e-02 -6.812104955315589905e-03 -2.822191417217254639e-01 -4.428917542099952698e-02 3.168742954730987549e-01 -8.445123967248946428e-05 -1.045139506459236145e-02 1.838103681802749634e-01 -2.131337225437164307e-01 7.603007834404706955e-04 -1.845952570438385010e-01 -1.188628673553466797e-01 -1.451927274465560913e-01 -1.490585505962371826e-01 -2.624190747737884521e-01 1.190053150057792664e-01 -9.563488513231277466e-02 2.376984357833862305e-01 -2.331591397523880005e-01 3.234914839267730713e-01 -2.917549312114715576e-01
-2.548209428787231445e-01 -1.241220310330390930e-01 1.509154587984085083e-01 1.196860298514366150e-01 -2.490728646516799927e-01 9.013100713491439819e-02 3.085437417030334473e-01 1.402341127395629883e-01 6.823305506259202957e-03 -7.293127477169036865e-02 1.794321089982986450e-02 3.017621859908103943e-02 2.181822657585144043e-01 -1.075992509722709656e-01 2.978707551956176758e-01 1.949485540390014648e-01 -1.062861606478691101e-01 2.032045572996139526e-01 -3.587150201201438904e-02 -1.993006467819213867e-01 1.525930911302566528e-01 -2.907953858375549316e-01 -9.220793098211288452e-02 -1.590210199356079102e-01 8.959054946899414062e-02 -1.171495914459228516e-01 2.469751685857772827e-01 1.467112302780151367e-01 1.796845048666000366e-01 -2.543198168277740479e-01 2.515299618244171143e-01 -7.270600646734237671e-02
-2.083627283573150635e-01 3.220075368881225586e-02 -5.499814171344041824e-03 -1.153827235102653503e-01 -8.729998767375946045e-02 -6.752201169729232788e-02 -6.008121743798255920e-02 1.299899518489837646e-01 -1.500277817249298096e-01 -2.348094433546066284e-01 -1.322182714939117432e-01 6.986369192600250244e-02 4.082657396793365479e-01 1.300141662359237671e-01 2.232744097709655762e-01 4.901987686753273010e-02 -8.636020869016647339e-02 -1.153563633561134338e-01 -7.072208076715469360e-02 3.325769444927573204e-03 2.131154537200927734e-01 -1.724456101655960083e-01 -2.391373962163925171e-01 -2.794030606746673584e-01 2.265031486749649048e-01 -8.732613176107406616e-02 8.424847573041915894e-02 -6.181308627128601074e-02 2.305679321289062500e-01 -1.289503127336502075e-01 2.144697159528732300e-01 -3.896795511245727539e-01
-1.108515784144401550e-01 -4.072498530149459839e-02 -5.530579015612602234e-02 3.199567198753356934e-01 -1.651685982942581177e-01 -3.143417462706565857e-02 1.024165451526641846e-01 1.282225847244262695e-01 -5.157462134957313538e-02 -4.461267963051795959e-02 -3.427377641201019287e-01 -3.425944223999977112e-02 5.009173229336738586e-02 -1.438172161579132080e-01 2.703493535518646240e-01 -2.028941661119461060e-01 8.442129939794540405e-02 1.624022237956523895e-02 1.760260611772537231e-01 1.655643805861473083e-02 1.946427375078201294e-01 -1.088519394397735596e-01 6.919453293085098267e-02 -1.503282878547906876e-02 -6.218126043677330017e-02 1.025254502892494202e-01 1.935635358095169067e-01 -1.461307406425476074e-01 1.426150500774383545e-01 1.235098317265510559e-01 4.120872914791107178e-02 -6.006608009338378906e-01
-2.832306325435638428e-01 1.939281821250915527e-01 4.645562916994094849e-02 2.132927328348159790e-01 -2.539283037185668945e-01 -1.216427311301231384e-01 -5.793102458119392395e-02 5.097781121730804443e-02 -1.921033021062612534e-03 1.324526965618133545e-01 1.232800260186195374e-02 5.145999416708946228e-02 3.046714514493942261e-02 -3.608652651309967041e-01 2.440561205148696899e-01 2.518133223056793213e-01 -2.339055575430393219e-02 2.733976840972900391e-01 9.466008283197879791e-03 -1.917972415685653687e-01 4.101311787962913513e-02 -8.805949240922927856e-02 -2.892088331282138824e-02 8.782811462879180908e-02 3.822446763515472412e-01 -4.252355918288230896e-02 -1.071218252182006836e-01 -2.021030485630035400e-01 3.018214702606201172e-01 -1.014128029346466064e-01 1.850601844489574432e-02 -2.066330462694168091e-01
-1.757943928241729736e-01 3.112151920795440674e-01 -8.691748976707458496e-02 3.057487495243549347e-02 -7.951717823743820190e-02 -2.773842215538024902e-01 4.353537857532501221e-01 8.051887899637222290e-02 7.334844022989273071e-02 -1.120053008198738098e-01 8.935248479247093201e-03 -1.461595296859741211e-01 -2.807771414518356323e-02 -2.505467236042022705e-01 2.779847085475921631e-01 1.317948698997497559e-01 -9.609743952751159668e-02 -2.190901190042495728e-01 5.114744603633880615e-02 -2.687771916389465332e-01 -5.284434929490089417e-02 5.915265157818794250e-02 1.211807131767272949e-01 3.914618492126464844e-02 -1.067934259772300720e-01 -7.032788544893264771e-02 -1.807954013347625732e-01 -5.144774913787841797e-02 1.916897594928741455e-01 -1.788091063499450684e-01 2.594313621520996094e-01 -2.111583501100540161e-01
-1.050162967294454575e-02 2.306649833917617798e-01 -1.303054690361022949e-01 1.013234704732894897e-01 -1.359108686447143555e-01 -3.099768757820129395e-01 1.752474606037139893e-01 2.926910817623138428e-01 1.436990201473236084e-01 5.042469874024391174e-02 -5.980367586016654968e-02 1.435617916285991669e-02 9.179578721523284912e-02 -2.131854742765426636e-01 2.834949493408203125e-01 1.711361855268478394e-01 3.368533775210380554e-02 -2.985734343528747559e-01 2.315069735050201416e-02 -8.061526715755462646e-02 -1.619487442076206207e-02 -8.875294774770736694e-02 1.600519120693206787e-01 -2.621672451496124268e-01 2.045276761054992676e-02 -4.984347894787788391e-02 -1.745627447962760925e-02 -7.722896337509155273e-02 2.599139511585235596e-01 -2.847789824008941650e-01 3.009331524372100830e-01 -2.231682538986206055e-01
-8.150841295719146729e-02 2.486343495547771454e-03 1.509034186601638794e-01 3.168179690837860107e-01 -1.551911085844039917e-01 -2.964069843292236328e-01 1.752521842718124390e-01 6.468490511178970337e-02 1.936361193656921387e-01 -1.174589544534683228e-01 2.639274857938289642e-02 1.137444674968719482e-01 3.036173880100250244e-01 -9.581004083156585693e-02 2.167677506804466248e-02 1.759276688098907471e-01 1.647063046693801880e-01 6.516656279563903809e-02 6.725908070802688599e-02 -1.691038459539413452e-01 -4.547590389847755432e-02 -1.869383156299591064e-01 -1.049525290727615356e-01 1.052745804190635681e-01 7.611838728189468384e-02 9.483214467763900757e-02 -2.548795640468597412e-01 -1.780479401350021362e-01 3.975040912628173828e-01 -8.764363825321197510e-02 3.326042890548706055e-01 -1.195058673620223999e-01
-1.489387154579162598e-01 1.176616325974464417e-01 1.325831096619367599e-02 3.138285875320434570e-01 -1.772431731224060059e-01 -3.343919217586517334e-01 2.752419710159301758e-01 -1.784177124500274658e-02 2.398050278425216675e-01 1.551099419593811035e-01 9.079284220933914185e-02 1.114602982997894287e-01 2.458215802907943726e-01 -1.162003949284553528e-01 1.919235587120056152e-01 2.219804935157299042e-02 -3.035966074094176292e-03 2.837066948413848877e-01 6.543207168579101562e-02 -2.210532575845718384e-01 -2.532595954835414886e-02 1.153074554167687893e-04 -1.094009801745414734e-01 -1.395650655031204224e-01 1.117810141295194626e-02 3.925073891878128052e-02 -2.631438076496124268e-01 -9.878210723400115967e-02 4.164744317531585693e-01 -3.008297644555568695e-02 5.829403921961784363e-02 -9.139797091484069824e-02
6.125434301793575287e-03 -5.266179516911506653e-02 2.105535417795181274e-01 -4.251987114548683167e-02 -1.693848818540573120e-01 1.025514118373394012e-02 -9.872443974018096924e-02 3.246549069881439209e-01 -8.698131889104843140e-02 -1.197271794080734253e-01 -8.591616898775100708e-02 1.523732841014862061e-01 3.594011962413787842e-01 -1.627567857503890991e-01 3.366192281246185303e-01 1.726171746850013733e-02 -1.148016005754470825e-02 -4.434553906321525574e-02 3.209133446216583252e-01 5.128827318549156189e-02 1.957335174083709717e-01 -7.891453802585601807e-02 -1.831776797771453857e-01 -1.789617687463760376e-01 2.166282832622528076e-01 9.188044071197509766e-02 2.294233143329620361e-01 1.600246690213680267e-02 2.053402364253997803e-01 -7.402264326810836792e-02 2.514955401420593262e-01 -2.198774069547653198e-01
-2.227956950664520264e-01 -1.970627605915069580e-01 -1.149996668100357056e-01 -1.144159492105245590e-02 -4.689089208841323853e-02 6.661920994520187378e-02 3.868024796247482300e-02 -1.641765832901000977e-01 1.171792894601821899e-01 -1.298206001520156860e-01 1.916305124759674072e-01 -5.893183499574661255e-02 3.692537844181060791e-01 -8.877708762884140015e-02 3.644181489944458008e-01 1.109462082386016846e-01 -7.986665517091751099e-02 9.689560532569885254e-02 2.552634477615356445e-02 2.763628400862216949e-02 3.089035674929618835e-02 -2.467787563800811768e-01 9.386852383613586426e-03 -2.180392295122146606e-01 -1.344107557088136673e-02 -1.257823258638381958e-01 1.654998362064361572e-01 9.855961427092552185e-03 1.411781162023544312e-01 -2.985639572143554688e-01 4.536260664463043213e-01 -1.340261995792388916e-01
4.281671345233917236e-02 1.125468835234642029e-01 -3.832332324236631393e-03 1.546937376260757446e-01 -2.244995087385177612e-01 -2.540071606636047363e-01 3.830932080745697021e-01 1.259921640157699585e-01 5.711483210325241089e-02 -1.499335318803787231e-01 -1.086768880486488342e-01 -1.425717920064926147e-01 1.243754550814628601e-01 -1.545189470052719116e-01 2.616248130798339844e-01 1.606195569038391113e-01 -9.367939084768295288e-02 7.599735632538795471e-03 3.328153118491172791e-02 8.164786547422409058e-02 -1.761927902698516846e-01 2.377006784081459045e-02 1.400314457714557648e-02 -1.168783083558082581e-01 -5.951307713985443115e-02 -2.743481397628784180e-01 -2.787104249000549316e-02 1.968455314636230469e-02 3.557958304882049561e-01 -4.180345237255096436e-01 1.745478659868240356e-01 -1.366503685712814331e-01
-9.310415387153625488e-02 1.868364363908767700e-01 -1.304224599152803421e-02 1.297510117292404175e-01 8.596931397914886475e-02 1.080584675073623657e-01 8.890852332115173340e-02 3.149190545082092285e-02 5.717909336090087891e-02 -2.178267091512680054e-01 -9.636326879262924194e-02 -1.164074465632438660e-01 2.553576044738292694e-02 -1.266612112522125244e-01 1.948048919439315796e-01 -3.098535723984241486e-02 -2.767565548419952393e-01 -1.436252146959304810e-01 3.291692137718200684e-01 -1.060023903846740723e-01 1.616109162569046021e-01 -9.052124619483947754e-02 -2.299952507019042969e-02 -2.584523558616638184e-01 5.384942144155502319e-02 -9.984202682971954346e-02 -2.222384139895439148e-02 -2.027881592512130737e-01 4.689649343490600586e-01 7.772441208362579346e-02 -9.963256865739822388e-02 -4.164910316467285156e-01
-1.467956602573394775e-01 6.655506789684295654e-02 3.679811209440231323e-02 1.563341617584228516e-01 -2.739577889442443848e-01 -4.553916677832603455e-02 2.729044854640960693e-01 -9.642098098993301392e-03 -1.825514882802963257e-01 -1.670436710119247437e-01 2.018611412495374680e-03 -2.782628312706947327e-02 2.943518385291099548e-02 2.244847863912582397e-01 -9.573622606694698334e-03 1.272972673177719116e-01 -5.293431133031845093e-02 -1.923815459012985229e-01 1.966906487941741943e-01 -1.584533900022506714e-01 -1.407367736101150513e-01 3.386674821376800537e-02 2.597620189189910889e-01 -3.048134148120880127e-01 -9.602691978216171265e-03 -2.540658414363861084e-01 1.820573657751083374e-01 -1.582102775573730469e-01 3.500815331935882568e-01 -1.894671469926834106e-01 1.208339855074882507e-01 -2.935065329074859619e-01
-1.710802614688873291e-01 1.213974058628082275e-01 -5.956822261214256287e-02 -1.249141059815883636e-02 -2.474281787872314453e-01 -1.531455069780349731e-01 2.051720917224884033e-01 4.176276177167892456e-02 -1.320335548371076584e-02 -9.209471195936203003e-02 -1.703845411539077759e-01 -2.981027066707611084e-01 5.527864396572113037e-02 -2.974433302879333496e-01 2.680532336235046387e-01 7.798741757869720459e-02 -7.406804710626602173e-02 -7.095328718423843384e-02 9.474693238735198975e-02 1.776061370037496090e-03 -1.344833821058273315e-01 -2.989344485104084015e-02 3.103302791714668274e-02 -1.623271852731704712e-01 7.523120194673538208e-02 9.977453202009201050e-02 7.957678288221359253e-02 -7.288146018981933594e-02 3.587280213832855225e-01 -3.680301010608673096e-01 2.773807644844055176e-01 -3.060017526149749756e-01
-1.230735331773757935e-01 -7.214891910552978516e-02 -1.840882152318954468e-01 2.707760334014892578e-01 -3.147836625576019287e-01 -2.318489402532577515e-01 1.622175574302673340e-01 -9.172929078340530396e-02 -1.548062860965728760e-01 -8.857566118240356445e-02 -1.403446793556213379e-01 -9.617687761783599854e-02 4.659257829189300537e-01 -2.694286406040191650e-01 3.811689093708992004e-02 -3.516791760921478271e-02 7.026168704032897949e-02 1.328926831483840942e-01 2.188884764909744263e-01 -7.865476608276367188e-02 2.178219854831695557e-01 6.925280392169952393e-02 2.265694141387939453e-01 -8.118880540132522583e-02 5.881134793162345886e-02 9.747878462076187134e-02 -1.010501459240913391e-01 -1.371968239545822144e-01 2.089472711086273193e-01 -1.996437758207321167e-01 -1.375499814748764038e-01 2.114445157349109650e-02
-1.049841195344924927e-01 1.631865203380584717e-01 -1.010688245296478271e-01 2.575104832649230957e-01 7.085965573787689209e-02 1.217315271496772766e-01 4.119278490543365479e-01 1.376178413629531860e-01 1.056207194924354553e-01 -8.396232500672340393e-03 -9.688939899206161499e-03 5.439460650086402893e-02 2.732408046722412109e-02 -3.681980371475219727e-01 8.383383601903915405e-02 1.679814159870147705e-01 -1.187853962182998657e-01 3.450470790266990662e-02 -8.964465814642608166e-04 7.137380540370941162e-02 -2.498148940503597260e-03 -1.049229800701141357e-01 -1.766418367624282837e-01 2.156028151512145996e-02 -8.807940036058425903e-02 -1.080104261636734009e-01 1.580625176429748535e-01 -1.673342436552047729e-01 3.681575357913970947e-01 -2.070460468530654907e-01 2.769793570041656494e-01 -3.176570534706115723e-01
-7.001210004091262817e-02 8.344610035419464111e-02 -2.215316295623779297e-01 -1.604798734188079834e-01 -1.074867695569992065e-01 -1.567779853940010071e-02 5.837985873222351074e-02 1.319651603698730469e-01 5.793469026684761047e-02 -1.581477969884872437e-01 -7.184086740016937256e-02 -1.604783535003662109e-01 2.965137064456939697e-01 -2.422357201576232910e-01 1.112787351012229919e-01 1.515490412712097168e-01 -3.204894959926605225e-01 1.364188045263290405e-01 1.036392990499734879e-02 5.090841278433799744e-02 3.555399775505065918e-01 -1.249289512634277344e-01 -3.154368996620178223e-01 2.894624695181846619e-02 9.159994870424270630e-02 1.418942492455244064e-02 -4.790629819035530090e-02 -3.334536254405975342e-01 2.217325866222381592e-01 -2.374766767024993896e-02 1.636898964643478394e-01 -2.728990912437438965e-01
-3.133986294269561768e-01 2.800370194017887115e-02 -4.935407266020774841e-02 2.969384007155895233e-02 -3.266323506832122803e-01 -3.143333792686462402e-01 2.824423611164093018e-01 9.801893029361963272e-04 -2.988928258419036865e-01 -1.968185901641845703e-01 3.726390749216079712e-02 -9.994515031576156616e-02 2.603198587894439697e-01 -2.012100517749786377e-01 2.268297411501407623e-02 1.372725069522857666e-01 2.817983925342559814e-02 -1.663398146629333496e-01 1.786992996931076050e-01 -5.447540804743766785e-02 1.053639128804206848e-01 8.351454883813858032e-02 -4.871260002255439758e-02 -1.833342313766479492e-01 -2.174643427133560181e-01 -2.495027631521224976e-01 7.608736306428909302e-02 -9.726724028587341309e-02 1.149773672223091125e-01 -1.250615864992141724e-01 1.915697604417800903e-01 -1.938350647687911987e-01
-1.957386136054992676e-01 -8.132580667734146118e-03 9.937734901905059814e-02 1.238222345709800720e-01 -1.526192575693130493e-01 -3.403495550155639648e-01 2.961196899414062500e-01 1.081811487674713135e-01 8.975085616111755371e-02 -1.612935215234756470e-01 -2.251257449388504028e-01 -2.440963387489318848e-01 2.096453011035919189e-01 -3.034185171127319336e-01 3.253215551376342773e-01 1.126559972763061523e-01 3.108483925461769104e-02 -6.519597768783569336e-02 8.178803324699401855e-02 -7.637890428304672241e-02 9.278659708797931671e-03 -7.324095815420150757e-02 8.550480753183364868e-02 -1.716296970844268799e-01 -5.409942567348480225e-02 -5.849587172269821167e-02 2.453733384609222412e-01 -6.052551418542861938e-02 2.859466373920440674e-01 -2.352721095085144043e-01 1.731155961751937866e-01 -4.185442999005317688e-02
-8.660791814327239990e-02 1.566476970911026001e-01 7.156227529048919678e-02 -3.258591890335083008e-02 -3.920742273330688477e-01 -3.308968245983123779e-01 3.770540654659271240e-01 -1.292608082294464111e-01 -1.346562653779983521e-01 2.506324835121631622e-02 -3.104616515338420868e-02 -1.047524996101856232e-02 9.613560140132904053e-02 3.614524751901626587e-02 7.669264823198318481e-02 2.645576298236846924e-01 8.334594219923019409e-02 1.695844717323780060e-02 1.938481181859970093e-01 1.047391351312398911e-02 3.307157382369041443e-02 -6.347472220659255981e-02 -8.908843994140625000e-02 -4.581492394208908081e-02 -5.912545695900917053e-02 -3.836234211921691895e-01 3.904814645648002625e-02 -7.618834823369979858e-02 2.857073545455932617e-01 -2.901147603988647461e-01 8.056589961051940918e-02 -2.075367420911788940e-01
-1.725714802742004395e-01 1.895506232976913452e-01 1.388125773519277573e-02 -3.149127960205078125e-02 -2.870025336742401123e-01 -1.288743764162063599e-01 3.952882885932922363e-01 7.172256708145141602e-02 -1.109654083847999573e-01 -1.574082225561141968e-01 -1.271371841430664062e-01 -2.932806313037872314e-01 2.378664165735244751e-01 -1.924758980749174953e-04 1.810575723648071289e-01 2.029529027640819550e-02 -5.248419940471649170e-02 -5.078002810478210449e-02 2.936898171901702881e-01 -6.524985283613204956e-02 -8.048682659864425659e-02 -1.728192120790481567e-01 1.137337237596511841e-01 -9.407642483711242676e-02 5.502402782440185547e-02 -6.278905272483825684e-02 3.816477358341217041e-01 -1.726589500904083252e-01 4.104139283299446106e-02 -1.729375272989273071e-01 2.006173431873321533e-01 -1.882473975419998169e-01
-3.867356181144714355e-01 1.002255175262689590e-02 -6.423857808113098145e-02 2.580668032169342041e-01 -8.099416736513376236e-04 -3.039982616901397705e-01 1.184817850589752197e-01 8.479773998260498047e-02 1.191495880484580994e-01 -1.709020696580410004e-02 -5.774573981761932373e-02 -7.324127107858657837e-02 3.324990570545196533e-01 -2.273347377777099609e-01 1.968078017234802246e-01 1.832218617200851440e-01 1.709849387407302856e-01 1.520851999521255493e-01 1.258786916732788086e-01 -1.255086064338684082e-01 7.360444962978363037e-02 -1.510884016752243042e-01 -2.242943085730075836e-02 1.622133255004882812e-01 1.980592459440231323e-01 -3.866245970129966736e-03 -6.114669516682624817e-02 -5.249992012977600098e-02 4.706119298934936523e-01 -1.898781210184097290e-02 -1.531371939927339554e-02 -3.747873380780220032e-02
-3.159069716930389404e-01 -5.770495906472206116e-02 -2.360429763793945312e-01 5.560529604554176331e-02 -2.084695696830749512e-01 -2.757787518203258514e-02 1.204188242554664612e-01 3.819995000958442688e-02 1.532470136880874634e-01 -2.873188555240631104e-01 1.888298243284225464e-01 2.294029295444488525e-01 1.645761728286743164e-01 -2.714623138308525085e-02 3.217839598655700684e-01 -1.016575321555137634e-01 2.830409631133079529e-02 3.739295601844787598e-01 2.620046734809875488e-01 -7.947637140750885010e-02 -1.119213700294494629e-01 1.622639596462249756e-01 1.095018386840820312e-01 2.611635029315948486e-01 5.129135400056838989e-02 -8.467908203601837158e-02 -3.410545736551284790e-02 1.260034292936325073e-01 2.093446552753448486e-01 -6.840600818395614624e-02 9.409914724528789520e-03 -1.782947480678558350e-01
-6.383395195007324219e-02 8.593098074197769165e-02 7.009768858551979065e-03 3.488217592239379883e-01 -2.566607892513275146e-01 -1.197389662265777588e-01 1.788792759180068970e-01 1.556900516152381897e-02 9.445761144161224365e-02 6.326552480459213257e-02 -4.123940318822860718e-02 1.499712467193603516e-01 3.738669455051422119e-01 -2.130941301584243774e-01 1.531695723533630371e-01 -8.158215880393981934e-02 2.438136041164398193e-01 -1.519581582397222519e-02 -1.010573133826255798e-01 -1.689323484897613525e-01 1.007518246769905090e-01 6.420681625604629517e-02 2.658637166023254395e-01 -1.748935580253601074e-01 1.139722913503646851e-01 1.704816073179244995e-01 -3.642510995268821716e-02 -3.375983536243438721e-01 1.680487990379333496e-01 -1.193376854062080383e-01 1.430095285177230835e-01 -2.601647973060607910e-01
8.739338070154190063e-02 -8.160051703453063965e-02 -1.652054190635681152e-01 1.604789793491363525e-01 -1.385900676250457764e-01 9.702523797750473022e-02 1.348490417003631592e-01 4.207866732031106949e-03 -9.111556410789489746e-02 -1.163920201361179352e-02 -3.922675177454948425e-02 2.636024653911590576e-01 4.076766967773437500e-01 5.970848351716995239e-02 1.053563654422760010e-01 -2.099310159683227539e-01 -1.923698782920837402e-01 2.949983775615692139e-01 1.197571530938148499e-01 -1.729781180620193481e-01 1.643654555082321167e-01 -1.718430072069168091e-01 1.533771157264709473e-01 -1.220769342035055161e-02 -3.470949083566665649e-02 1.155443936586380005e-01 1.934448331594467163e-01 -1.519006043672561646e-01 3.348465561866760254e-01 -2.480417191982269287e-01 2.095072567462921143e-01 -2.008291631937026978e-01
8.672870695590972900e-02 3.484708955511450768e-03 -2.018959075212478638e-02 2.001174241304397583e-01 7.948106527328491211e-02 -1.435384601354598999e-01 2.662747502326965332e-01 7.581771910190582275e-02 -3.290031552314758301e-01 1.975682564079761505e-02 1.531113535165786743e-01 1.590316444635391235e-01 1.268147081136703491e-01 -2.786248223856091499e-03 2.784520089626312256e-01 1.457309443503618240e-02 -2.320530414581298828e-01 2.038002246990799904e-03 1.948901414871215820e-01 -2.095510512590408325e-01 3.218728005886077881e-01 -2.793590538203716278e-02 2.829096317291259766e-01 -3.444864228367805481e-02 -1.315820682793855667e-02 2.470332533121109009e-01 1.573132425546646118e-01 7.452303078025579453e-03 2.970865964889526367e-01 8.109004795551300049e-02 1.511210650205612183e-01 -2.687121629714965820e-01
1.271198038011789322e-02 4.312850069254636765e-03 1.419656816869974136e-02 3.686037659645080566e-02 -1.452965661883354187e-03 -1.563225686550140381e-01 1.501329094171524048e-01 2.842742800712585449e-01 -6.768046412616968155e-03 -9.839402884244918823e-02 2.156771123409271240e-01 -2.450954318046569824e-01 3.243139386177062988e-01 1.479458212852478027e-01 8.296131342649459839e-02 2.917250692844390869e-01 -3.228210806846618652e-01 -3.414038568735122681e-03 8.528666198253631592e-02 -2.436193404719233513e-03 3.977019190788269043e-01 3.646703809499740601e-02 -8.341480791568756104e-02 -1.845953315496444702e-01 -4.518219083547592163e-02 -1.002783253788948059e-01 1.347583979368209839e-01 -8.270855993032455444e-02 1.345980018377304077e-01 -3.000507354736328125e-01 2.035645544528961182e-01 -1.907395422458648682e-01
-1.607533395290374756e-01 -7.260651886463165283e-02 -1.521385014057159424e-01 -7.422919571399688721e-02 -2.134770303964614868e-01 -2.051184624433517456e-01 4.010260105133056641e-01 -5.520522594451904297e-03 1.270541846752166748e-01 -2.196282893419265747e-02 -3.065920993685722351e-02 -1.056589633226394653e-01 1.033972110599279404e-02 -4.955669119954109192e-02 1.864958107471466064e-01 1.059903502464294434e-01 5.908593907952308655e-02 -1.851272433996200562e-01 1.101236268877983093e-01 6.351490318775177002e-02 -7.324068248271942139e-02 -3.842687001451849937e-04 1.761135831475257874e-02 -1.372626125812530518e-01 -4.971218109130859375e-02 -3.634621500968933105e-01 -5.458338186144828796e-02 -1.141203865408897400e-01 2.588299810886383057e-01 -2.796795666217803955e-01 2.286044955253601074e-01 -4.335127472877502441e-01
-5.439531989395618439e-03 2.242140918970108032e-01 1.409320682287216187e-01 1.916815899312496185e-02 -2.828328870236873627e-02 -1.555914431810379028e-01 2.408124208450317383e-01 1.223737299442291260e-01 8.051235228776931763e-02 -1.063549891114234924e-01 -8.491124212741851807e-02 -2.408921569585800171e-01 1.881168335676193237e-01 -2.423794716596603394e-01 2.730142474174499512e-01 1.857543364167213440e-02 7.571047544479370117e-02 -9.798016399145126343e-02 2.078033238649368286e-01 -1.073102653026580811e-01 -2.842529416084289551e-01 -1.244685202836990356e-01 -6.216730922460556030e-02 -1.689656823873519897e-01 1.697740703821182251e-01 -1.322517544031143188e-01 5.300170183181762695e-02 -1.124083325266838074e-01 2.568549215793609619e-01 -4.111293256282806396e-01 2.013323754072189331e-01 -2.083588093519210815e-01
-9.393219649791717529e-02 -1.329225003719329834e-01 2.327243089675903320e-01 9.837831556797027588e-02 -3.686420992016792297e-02 1.106288284063339233e-01 -9.483096003532409668e-02 -1.134442836046218872e-01 -2.242959439754486084e-01 -2.285124920308589935e-02 2.260029911994934082e-01 -1.945764869451522827e-01 2.485064119100570679e-01 -1.655893214046955109e-02 3.514042198657989502e-01 1.155071780085563660e-01 -6.027044146321713924e-04 1.273351758718490601e-01 2.356452494859695435e-01 1.364494264125823975e-01 1.112865060567855835e-01 1.182497739791870117e-01 1.634928882122039795e-01 1.459529623389244080e-02 -1.930091716349124908e-02 -1.212494522333145142e-01 5.862008780241012573e-02 -1.834646910429000854e-01 4.024898111820220947e-01 -1.359935551881790161e-01 7.406415790319442749e-02 -3.921284675598144531e-01
-1.173109933733940125e-01 -6.655267206951975822e-04 -7.548892498016357422e-02 2.661937177181243896e-01 -3.582026958465576172e-01 -1.076210811734199524e-01 2.334567904472351074e-01 -2.183725684881210327e-02 2.186862975358963013e-01 9.864613413810729980e-02 9.838158637285232544e-02 -1.163378506898880005e-01 3.205555081367492676e-01 -1.473152786493301392e-01 1.588445752859115601e-01 1.005588844418525696e-02 1.893613785505294800e-01 2.267061471939086914e-01 5.731672421097755432e-02 -3.079098463058471680e-01 2.993619628250598907e-02 -1.060426458716392517e-01 -1.207392960786819458e-01 -8.243243396282196045e-02 1.740097883157432079e-03 6.561192125082015991e-02 -1.580136418342590332e-01 -1.957646012306213379e-01 3.141284883022308350e-01 -2.277256548404693604e-01 1.934883445501327515e-01 -9.907774627208709717e-02
-1.086332425475120544e-01 3.024754226207733154e-01 5.422999709844589233e-02 2.143119573593139648e-01 -1.449632924050092697e-02 5.559472367167472839e-02 2.043537199497222900e-01 3.930656611919403076e-02 1.947798579931259155e-02 -7.717999815940856934e-02 -1.671429574489593506e-01 1.534273475408554077e-02 7.695582509040832520e-02 -1.382481902837753296e-01 2.763438522815704346e-01 -7.257127761840820312e-02 6.783504784107208252e-02 1.042714715003967285e-01 2.047406584024429321e-01 -1.223526000976562500e-01 4.598544165492057800e-02 -5.104633793234825134e-02 -1.867416948080062866e-01 -4.024336859583854675e-02 -8.569478243589401245e-02 8.205088973045349121e-02 1.208805963397026062e-01 -3.101316839456558228e-02 1.727707087993621826e-01 -1.253600418567657471e-01 -1.403515189886093140e-01 -6.719868779182434082e-01
-9.124696999788284302e-02 5.250659212470054626e-02 8.024086058139801025e-02 2.084097713232040405e-01 -1.703186780214309692e-01 -1.268921643495559692e-01 1.852162331342697144e-01 2.855204939842224121e-01 -2.053343057632446289e-01 -1.296997815370559692e-01 1.350300312042236328e-01 2.358389198780059814e-01 -1.641696877777576447e-02 6.049209460616111755e-02 1.786113902926445007e-02 -8.158721774816513062e-02 -1.779910735785961151e-02 -1.050929054617881775e-01 5.253734439611434937e-02 -2.431193292140960693e-01 2.816413156688213348e-02 1.403527855873107910e-01 1.772953420877456665e-01 2.523106336593627930e-01 1.481948345899581909e-01 1.566319912672042847e-02 1.253562513738870621e-02 -1.739913970232009888e-01 -3.139723464846611023e-02 -1.472497135400772095e-01 4.733427762985229492e-01 -3.823499977588653564e-01
-4.249031841754913330e-02 -4.780370742082595825e-02 -1.631223857402801514e-01 3.194685280323028564e-01 -1.213048547506332397e-01 -5.466494709253311157e-02 1.001637727022171021e-01 -9.577649086713790894e-02 -3.889164626598358154e-01 -7.181045413017272949e-02 1.066326051950454712e-01 1.653729826211929321e-01 2.366595715284347534e-01 -4.463066812604665756e-03 2.003188431262969971e-01 -1.573605537414550781e-01 -2.917360663414001465e-01 2.571842968463897705e-01 6.378240883350372314e-02 -2.766112685203552246e-01 1.712844967842102051e-01 -2.192279100418090820e-01 -5.553526803851127625e-02 -5.677621811628341675e-02 -1.557426620274782181e-02 6.433781981468200684e-02 1.832975596189498901e-01 -2.011062204837799072e-01 2.506301701068878174e-01 -1.419838666915893555e-01 1.078353226184844971e-01 -1.603513211011886597e-01
-8.880455046892166138e-02 -3.309053182601928711e-02 8.031006902456283569e-02 5.833984352648258209e-03 -2.462131232023239136e-01 -5.090233404189348221e-03 2.063413113355636597e-01 -1.733451336622238159e-02 -1.627669483423233032e-01 -1.198157072067260742e-01 1.193391252309083939e-02 1.725497841835021973e-02 3.049591183662414551e-01 2.017697393894195557e-01 2.912235260009765625e-01 3.468001959845423698e-03 -1.798217594623565674e-01 -1.939109861850738525e-01 1.368522942066192627e-01 -8.572857081890106201e-02 1.779762804508209229e-01 -1.397821158170700073e-01 -2.148358374834060669e-01 -7.515118271112442017e-02 7.231552898883819580e-02 -1.752284616231918335e-01 2.720179557800292969e-01 -7.093454897403717041e-02 4.667274355888366699e-01 3.993157297372817993e-02 2.655441761016845703e-01 -1.313508152961730957e-01
-8.427475579082965851e-03 1.464715451002120972e-01 -1.792633533477783203e-01 3.653329610824584961e-02 -4.774298518896102905e-02 6.566939502954483032e-02 2.324717640876770020e-01 -1.470189243555068970e-01 -1.891656965017318726e-01 4.713993147015571594e-02 -1.645527034997940063e-01 -1.408834159374237061e-01 5.113267302513122559e-01 6.967393308877944946e-02 2.949640154838562012e-01 1.170256733894348145e-01 1.199183389544487000e-01 -9.019828587770462036e-02 5.101897753775119781e-03 -2.228193581104278564e-01 2.017205208539962769e-01 3.275217711925506592e-01 -2.287586033344268799e-01 -4.943562671542167664e-02 1.342462841421365738e-02 -2.436415702104568481e-01 -3.144608065485954285e-02 5.546415597200393677e-02 1.714802980422973633e-01 2.453157305717468262e-02 1.222396865487098694e-01 -1.653253138065338135e-01
-1.209551170468330383e-01 1.714475452899932861e-01 1.750682443380355835e-01 4.369855299592018127e-02 -1.578357517719268799e-01 -8.224250376224517822e-02 1.532509475946426392e-01 -1.760792583227157593e-01 -1.848874427378177643e-02 -1.920976862311363220e-02 -3.875557705760002136e-02 -9.669619798660278320e-02 2.716914415359497070e-01 -5.961282551288604736e-02 4.438058733940124512e-01 2.533389329910278320e-01 -2.108720391988754272e-01 2.453476637601852417e-01 9.331419318914413452e-02 1.856919974088668823e-01 -2.953702211380004883e-01 1.028961166739463806e-01 -8.997236192226409912e-02 -7.237946987152099609e-02 1.080293953418731689e-01 -7.539223134517669678e-02 1.035308316349983215e-01 -1.192945092916488647e-01 8.551464229822158813e-02 -2.461505085229873657e-01 2.885248064994812012e-01 -1.862903386354446411e-01
-1.259612292051315308e-01 -2.126317322254180908e-01 4.044455289840698242e-02 9.463367983698844910e-03 -1.323753446340560913e-01 1.057683154940605164e-01 -5.908848717808723450e-03 2.094486057758331299e-01 -4.368505626916885376e-02 -2.051863223314285278e-01 1.895323842763900757e-01 2.077347785234451294e-02 3.018979132175445557e-01 -1.733206957578659058e-01 1.033882647752761841e-01 2.357819527387619019e-01 -2.449707388877868652e-01 3.855510056018829346e-02 2.542195320129394531e-01 -1.254721730947494507e-01 2.842731475830078125e-01 -3.796117380261421204e-02 4.375524818897247314e-02 3.131831437349319458e-02 -1.990179866552352905e-01 -6.684442609548568726e-02 8.071011304855346680e-02 -9.252086281776428223e-02 3.108816146850585938e-01 -1.854841411113739014e-01 1.409618258476257324e-01 -3.995821475982666016e-01
1.912506073713302612e-01 9.826983511447906494e-02 2.576513960957527161e-02 2.149336934089660645e-01 -3.279290795326232910e-01 -4.374319016933441162e-01 2.040903866291046143e-01 7.792056351900100708e-02 5.125857144594192505e-02 -1.049034297466278076e-01 2.298340052366256714e-01 1.293921768665313721e-01 1.431589275598526001e-01 -8.424174040555953979e-02 1.150018945336341858e-01 -1.803964003920555115e-02 1.998141556978225708e-01 2.497337311506271362e-01 1.799941956996917725e-01 -1.799136549234390259e-01 1.926475018262863159e-02 -1.202326938509941101e-01 1.679585278034210205e-01 1.452567577362060547e-01 1.579083502292633057e-01 5.302214995026588440e-02 1.911009699106216431e-01 -2.021462470293045044e-01 2.168020159006118774e-01 -2.272729724645614624e-01 -2.661253511905670166e-02 -1.635332591831684113e-02
1.552920415997505188e-02 2.194823920726776123e-01 -1.576289720833301544e-02 5.179975554347038269e-02 8.456546813249588013e-02 2.447928301990032196e-02 9.786163270473480225e-02 5.586133524775505066e-02 -3.023014366626739502e-01 -8.329532295465469360e-02 1.419796645641326904e-01 1.816926598548889160e-01 3.470312952995300293e-01 9.647729992866516113e-02 7.668324559926986694e-02 7.562170177698135376e-02 -1.849313080310821533e-01 2.992039322853088379e-01 1.137324571609497070e-01 -2.082079946994781494e-01 2.666594684123992920e-01 -1.606006771326065063e-01 1.484055519104003906e-01 -9.140143543481826782e-02 3.552288189530372620e-02 1.207440569996833801e-01 1.720927357673645020e-01 -2.838472127914428711e-01 3.877245485782623291e-01 -7.143919914960861206e-02 6.028116494417190552e-02 -2.073501795530319214e-01
5.270514171570539474e-03 -1.326032578945159912e-01 -3.340895473957061768e-01 -8.669457584619522095e-02 -1.480283737182617188e-01 -4.410330671817064285e-03 2.100177258253097534e-01 -4.101050272583961487e-02 6.661084946244955063e-03 -5.522390827536582947e-03 1.217477619647979736e-01 1.369615048170089722e-01 1.718437671661376953e-01 -9.334447979927062988e-02 3.321757316589355469e-01 4.785805195569992065e-02 -6.917873769998550415e-02 3.320164978504180908e-01 1.352289170026779175e-01 -2.458219677209854126e-01 -9.173379838466644287e-02 3.369819372892379761e-02 8.891837298870086670e-02 7.762107253074645996e-02 3.194408118724822998e-01 -1.137560158967971802e-01 -5.631059780716896057e-02 2.222993075847625732e-01 1.770052611827850342e-01 9.190167486667633057e-02 4.273068904876708984e-01 6.203724443912506104e-02
-1.950488835573196411e-01 -8.544027060270309448e-02 7.400762289762496948e-02 2.971814246848225594e-03 -2.165690809488296509e-01 -2.359934002161026001e-01 2.531331777572631836e-01 2.374805510044097900e-02 -8.166841417551040649e-02 6.961182504892349243e-02 -1.279539018869400024e-01 -2.284832149744033813e-01 7.153201103210449219e-02 -3.900159150362014771e-02 2.683333456516265869e-01 7.404094189405441284e-02 6.996253132820129395e-02 -9.819913655519485474e-02 2.947424054145812988e-01 -8.260595798492431641e-02 -2.419253997504711151e-02 -6.345438957214355469e-02 1.078563481569290161e-01 -1.877385079860687256e-01 3.270595148205757141e-02 -2.565937340259552002e-01 -2.421069890260696411e-01 -2.495877817273139954e-02 3.999917209148406982e-01 -3.500253260135650635e-01 2.180989831686019897e-02 -2.210399061441421509e-01
-1.126371622085571289e-01 2.261669486761093140e-01 -1.383863110095262527e-02 2.915748655796051025e-01 -7.387150079011917114e-02 -1.167864799499511719e-01 -8.323679864406585693e-02 -8.642054349184036255e-02 1.533392369747161865e-01 -6.599802058190107346e-03 2.036453932523727417e-01 1.730472408235073090e-02 1.778282523155212402e-01 -2.011549770832061768e-01 3.818288072943687439e-02 1.606141179800033569e-01 -2.842175066471099854e-01 8.499797433614730835e-02 1.380559951066970825e-01 1.279831379652023315e-01 1.038431003689765930e-01 -2.444394230842590332e-01 2.505433186888694763e-02 1.455208361148834229e-01 2.677617371082305908e-01 -2.429191023111343384e-01 1.409795433282852173e-01 5.678977072238922119e-02 3.742069303989410400e-01 -4.752652347087860107e-02 1.506500691175460815e-01 -3.438309431076049805e-01
-8.118232339620590210e-02 6.386756151914596558e-02 -3.961792960762977600e-02 1.217285692691802979e-01 -1.408278346061706543e-01 -7.797882705926895142e-02 3.710798323154449463e-01 2.589712142944335938e-01 -3.972705081105232239e-02 -1.258255243301391602e-01 -3.071312606334686279e-01 -1.413686573505401611e-01 -1.525123566389083862e-01 -8.163186907768249512e-02 3.130393922328948975e-01 4.419238120317459106e-02 -1.054880097508430481e-01 5.541258677840232849e-02 3.022605478763580322e-01 -5.735511332750320435e-02 7.476077973842620850e-02 -3.938185796141624451e-02 -8.965655416250228882e-02 -1.499057114124298096e-01 9.887548163533210754e-03 8.507113903760910034e-02 2.276147454977035522e-01 -6.809175014495849609e-02 3.666623830795288086e-01 -1.956221312284469604e-01 -7.191749662160873413e-02 -3.041502237319946289e-01
-1.008310914039611816e-01 1.390304118394851685e-01 1.638541519641876221e-01 2.910619787871837616e-02 -6.387307494878768921e-02 -2.154143303632736206e-01 4.920963644981384277e-01 -7.981357723474502563e-02 -2.009326070547103882e-01 -8.041232824325561523e-02 -1.031878814101219177e-01 -3.193624913692474365e-01 2.042648047208786011e-01 -3.868991434574127197e-01 -4.040857031941413879e-02 1.217538714408874512e-01 -1.110679730772972107e-01 1.858774870634078979e-01 1.076332032680511475e-01 -1.536782532930374146e-01 3.392985835671424866e-02 -9.113378077745437622e-02 1.133217290043830872e-02 -2.596777165308594704e-03 -6.789308041334152222e-02 -2.013595215976238251e-02 1.337196081876754761e-01 8.526654541492462158e-02 3.233090043067932129e-01 -1.381443738937377930e-01 1.077642515301704407e-01 -1.391829997301101685e-01
-1.274808645248413086e-01 9.741019457578659058e-02 9.400802850723266602e-02 1.475445479154586792e-01 -1.199958100914955139e-01 -2.457061111927032471e-01 5.611277371644973755e-02 -7.318439427763223648e-03 1.230096817016601562e-01 -1.996651738882064819e-01 1.735111624002456665e-01 8.415868878364562988e-02 2.623734772205352783e-01 2.141993865370750427e-02 1.887715011835098267e-01 1.765801757574081421e-01 2.231404483318328857e-01 1.721747517585754395e-01 2.889279089868068695e-02 -1.303114444017410278e-01 -7.774814218282699585e-02 -8.931753784418106079e-02 2.243401706218719482e-01 -1.419810056686401367e-01 2.734198570251464844e-01 -5.659051984548568726e-02 -3.027674257755279541e-01 -1.372392941266298294e-02 4.458371698856353760e-01 -2.528218924999237061e-01 -2.262726193293929100e-03 -1.520091295242309570e-01
-2.099775224924087524e-01 -3.357342630624771118e-02 1.140083447098731995e-01 -8.810783922672271729e-02 -2.895940840244293213e-02 6.283055245876312256e-02 1.245625242590904236e-01 -1.869484782218933105e-01 -1.044544652104377747e-01 -1.515147835016250610e-01 -1.611186414957046509e-01 -2.370426207780838013e-01 5.579202994704246521e-02 -3.455708324909210205e-01 2.043673992156982422e-01 -1.079854182898998260e-02 -1.313262730836868286e-01 -3.214244917035102844e-02 6.057064048945903778e-03 -1.617288887500762939e-01 4.255147278308868408e-01 7.022938132286071777e-02 4.279757663607597351e-02 -1.607463508844375610e-01 -1.126959025859832764e-01 1.737159863114356995e-02 6.434972584247589111e-02 -1.914626210927963257e-01 4.985769987106323242e-01 -3.630241379141807556e-02 1.876599490642547607e-01 -3.586351126432418823e-02
-9.488515555858612061e-02 -1.247122883796691895e-02 8.732337504625320435e-03 2.652851045131683350e-01 -1.714304238557815552e-01 -2.240316569805145264e-01 1.259250938892364502e-01 -1.455021649599075317e-01 3.042042255401611328e-01 6.225619837641716003e-02 -5.077640712261199951e-02 -4.240231961011886597e-02 3.785089552402496338e-01 -2.825839519500732422e-01 8.669007569551467896e-02 4.109228402376174927e-02 2.207890003919601440e-01 2.587460875511169434e-01 8.845594525337219238e-02 -2.248829007148742676e-01 8.048664778470993042e-02 -2.147191762924194336e-02 1.828641630709171295e-02 -2.086510695517063141e-02 -5.324007198214530945e-02 -1.013300567865371704e-01 -2.053437232971191406e-01 -2.106646150350570679e-01 3.445139229297637939e-01 -2.002466022968292236e-01 1.371350139379501343e-01 -1.077871546149253845e-01
-1.193522661924362183e-01 2.379884868860244751e-01 3.362946212291717529e-02 9.761697798967361450e-02 -1.169232800602912903e-01 1.712923794984817505e-01 8.669067174196243286e-02 9.810212999582290649e-02 -1.343296915292739868e-01 2.345965206623077393e-01 -6.330489367246627808e-02 2.178137563169002533e-02 -4.370745271444320679e-02 -1.660979390144348145e-01 4.419676959514617920e-02 1.614652574062347412e-01 -3.135087713599205017e-02 -1.236910596489906311e-01 4.285552501678466797e-01 -2.007439583539962769e-01 2.111461572349071503e-02 5.865542218089103699e-02 1.235223785042762756e-01 3.379469970241189003e-03 6.158788502216339111e-02 -3.233457207679748535e-01 -6.456311047077178955e-02 -8.615684509277343750e-02 2.274128794670104980e-01 -4.112246930599212646e-01 3.187526464462280273e-01 -1.464981734752655029e-01
-1.434163898229598999e-01 4.454238712787628174e-02 -1.955998241901397705e-01 3.121762871742248535e-01 -4.362661391496658325e-02 -8.020351082086563110e-02 6.500812619924545288e-02 -2.568656345829367638e-03 -5.805452540516853333e-02 2.768109440803527832e-01 4.200385138392448425e-02 1.007150765508413315e-02 2.894644737243652344e-01 -3.484372496604919434e-01 1.197167634963989258e-01 3.823429644107818604e-01 8.812691271305084229e-02 -5.046378448605537415e-02 1.734500676393508911e-01 -1.937188580632209778e-02 -1.678788661956787109e-01 -6.797773391008377075e-02 -1.404205262660980225e-01 -2.336865365505218506e-01 1.999989338219165802e-02 7.300744950771331787e-02 1.878128945827484131e-01 -1.753466725349426270e-01 2.857401072978973389e-01 8.287691324949264526e-02 1.843570172786712646e-01 -1.985719054937362671e-01
-2.915131151676177979e-01 2.635744027793407440e-02 3.848371654748916626e-02 1.883744075894355774e-02 -1.047803536057472229e-01 -3.695205450057983398e-01 1.086444333195686340e-01 -7.888303697109222412e-02 1.141538396477699280e-01 5.383874103426933289e-02 1.510057896375656128e-01 8.815621584653854370e-02 3.265728950500488281e-01 -2.973340684548020363e-03 2.028096653521060944e-02 7.270961999893188477e-02 1.307459771633148193e-01 1.789985597133636475e-01 1.137640625238418579e-01 -1.230502426624298096e-01 -1.024229899048805237e-01 -7.161970436573028564e-02 -4.143984615802764893e-02 6.482475996017456055e-02 5.093943327665328979e-02 -2.836378663778305054e-02 -2.433965653181076050e-01 -2.630362212657928467e-01 5.447294116020202637e-01 1.564610190689563751e-02 1.911673545837402344e-01 -1.548264771699905396e-01
-5.240489915013313293e-02 8.681620657444000244e-02 2.501082420349121094e-01 5.483739450573921204e-02 -1.948309838771820068e-01 -3.367730081081390381e-01 1.867085136473178864e-02 -1.223230361938476562e-01 -3.453861549496650696e-02 1.034463196992874146e-02 -6.515562534332275391e-02 -1.522972881793975830e-01 2.531330287456512451e-01 2.136140316724777222e-01 1.366940978914499283e-02 2.966917119920253754e-02 -3.288235962390899658e-01 -9.923968464136123657e-02 3.021948039531707764e-01 -1.374414563179016113e-01 7.270386815071105957e-02 2.035235017538070679e-01 -2.425212264060974121e-01 -1.917237788438796997e-01 1.464278250932693481e-01 -2.842819690704345703e-02 1.316521763801574707e-01 -1.471378654241561890e-01 2.274776548147201538e-01 -2.049290239810943604e-01 2.428041845560073853e-01 -1.831943094730377197e-01
4.755683988332748413e-02 2.403430342674255371e-01 7.681888341903686523e-02 2.324473261833190918e-01 -2.553326189517974854e-01 -1.843805611133575439e-01 2.581529915332794189e-01 -1.177359074354171753e-01 -1.937815919518470764e-02 -2.091263532638549805e-01 -1.378909349441528320e-01 -1.971125453710556030e-01 2.404122147709131241e-03 -1.566581577062606812e-01 2.452934831380844116e-01 1.005926728248596191e-01 -9.633043408393859863e-02 -6.328208744525909424e-02 -5.645177513360977173e-02 -1.560776960104703903e-02 -6.453969329595565796e-02 1.198578104376792908e-01 3.726430982351303101e-02 -1.331719607114791870e-01 1.170581206679344177e-01 -1.891663223505020142e-01 2.988623082637786865e-01 -4.729648306965827942e-02 3.304720222949981689e-01 -3.415105342864990234e-01 2.832525372505187988e-01 -4.526012763381004333e-02
3.042491339147090912e-02 -3.096555732190608978e-02 4.910866171121597290e-02 1.272378414869308472e-01 -2.967337705194950104e-02 -3.775396943092346191e-01 1.927485615015029907e-01 -5.511982738971710205e-02 -8.133025467395782471e-02 -6.885965168476104736e-02 -7.828985154628753662e-02 -2.158748805522918701e-01 9.587081521749496460e-02 -2.399249672889709473e-01 1.427921354770660400e-01 1.221593767404556274e-01 -1.215583309531211853e-01 -2.145622521638870239e-01 1.259057130664587021e-02 -1.249749064445495605e-01 -1.468306928873062134e-01 -1.859550923109054565e-01 -2.301323413848876953e-02 -5.909185484051704407e-02 -7.106450945138931274e-02 -2.119968272745609283e-02 1.786861717700958252e-01 -1.899161785840988159e-01 4.116641879081726074e-01 -2.672902643680572510e-01 3.645732700824737549e-01 -2.137283235788345337e-01
-1.051236540079116821e-01 -2.063046442344784737e-03 -3.607863560318946838e-02 2.185356467962265015e-01 -1.400774866342544556e-01 -1.563787758350372314e-01 3.125481009483337402e-01 -1.702681928873062134e-01 1.789241582155227661e-01 6.682369858026504517e-02 7.031389325857162476e-02 -1.017316132783889771e-01 4.761984050273895264e-01 -1.824672967195510864e-01 4.344471544027328491e-02 -4.164390265941619873e-02 1.945980489253997803e-01 2.983740568161010742e-01 -3.284418582916259766e-02 -2.642891407012939453e-01 -4.904794692993164062e-02 1.105874869972467422e-02 -4.314045608043670654e-02 7.545552682131528854e-03 2.421027049422264099e-02 6.375289522111415863e-03 -2.321785539388656616e-01 -1.401330232620239258e-01 2.333121001720428467e-01 -2.607083320617675781e-01 1.669431328773498535e-01 -1.642096936702728271e-01
-1.842650175094604492e-01 7.885543256998062134e-02 1.447039842605590820e-01 2.409252375364303589e-01 -6.385130435228347778e-02 -2.320911437273025513e-01 1.943260133266448975e-01 -1.511855125427246094e-01 1.566658169031143188e-01 -2.936474420130252838e-02 1.545780003070831299e-01 -1.068575400859117508e-02 2.009643018245697021e-01 -1.659118235111236572e-01 1.664433777332305908e-01 -6.177732255309820175e-03 1.949534267187118530e-01 1.589883565902709961e-01 -7.846334576606750488e-02 -1.958719938993453979e-01 1.093265265226364136e-01 4.299181979149580002e-03 5.039287358522415161e-02 6.336697936058044434e-02 1.059491187334060669e-01 8.850658684968948364e-02 -1.693351417779922485e-01 -3.520017489790916443e-02 5.958096981048583984e-01 -1.340433657169342041e-01 2.459991425275802612e-01 -9.183995425701141357e-02
-1.136362850666046143e-01 2.615839540958404541e-01 1.990966051816940308e-01 -1.027167290449142456e-01 1.510751899331808090e-02 1.714196354150772095e-01 3.034240901470184326e-01 5.929477140307426453e-02 -9.397011250257492065e-02 -3.433769941329956055e-02 -2.225678563117980957e-01 1.231447756290435791e-01 2.671527564525604248e-01 -4.252639710903167725e-01 2.323404997587203979e-01 -1.085519269108772278e-01 -3.800199925899505615e-02 2.667816169559955597e-02 4.198301956057548523e-02 -1.599755585193634033e-01 2.208555936813354492e-01 9.661251306533813477e-02 -2.174792252480983734e-02 -1.028880029916763306e-01 -2.112753391265869141e-01 -1.672139763832092285e-01 9.655819833278656006e-02 -9.975017048418521881e-03 3.557460904121398926e-01 4.015824571251869202e-02 2.030692696571350098e-01 -2.174118161201477051e-02
3.693435341119766235e-02 7.749610394239425659e-02 1.081677153706550598e-01 2.328573316335678101e-01 7.640453428030014038e-02 -5.794102698564529419e-02 1.351429671049118042e-01 6.106181070208549500e-03 3.070233389735221863e-02 1.598183996975421906e-02 1.590830385684967041e-01 -4.852041602134704590e-02 -8.464135229587554932e-02 -3.348841071128845215e-01 2.140870541334152222e-01 3.903568685054779053e-01 -3.055750206112861633e-02 1.799016892910003662e-01 2.003212273120880127e-01 1.353509724140167236e-01 2.955718636512756348e-01 -1.656984686851501465e-01 -1.564338058233261108e-01 1.554497778415679932e-01 9.912835806608200073e-02 -1.635917574167251587e-01 2.784489691257476807e-01 -1.046041920781135559e-01 2.057883143424987793e-01 -2.060319781303405762e-01 2.231985181570053101e-01 -1.947999000549316406e-01
9.047710150480270386e-02 5.596888437867164612e-02 -1.009451374411582947e-01 1.340979188680648804e-01 -1.773807257413864136e-01 7.388504594564437866e-02 1.431048512458801270e-01 -5.042244866490364075e-02 -1.047032102942466736e-01 -1.403068900108337402e-01 1.029683053493499756e-01 1.137521862983703613e-01 4.143114089965820312e-01 5.388806015253067017e-02 1.167264282703399658e-01 -1.370048969984054565e-01 -3.040229082107543945e-01 2.212023138999938965e-01 1.366262882947921753e-01 -2.751759290695190430e-01 1.831685304641723633e-01 -1.296009719371795654e-01 5.821273848414421082e-02 -1.997509784996509552e-02 1.562182605266571045e-01 1.328761577606201172e-01 6.554141640663146973e-02 -1.818945258855819702e-01 3.697567582130432129e-01 -1.112404763698577881e-01 5.206513404846191406e-02 -3.439334034919738770e-01
3.032096475362777710e-02 -6.775545887649059296e-03 9.533725678920745850e-02 1.376068592071533203e-01 -1.546066105365753174e-01 -2.927870750427246094e-01 6.142866984009742737e-02 -9.110604971647262573e-02 1.244667768478393555e-01 -2.734927535057067871e-01 1.642871648073196411e-01 -8.953440189361572266e-02 2.573674917221069336e-01 -9.286449104547500610e-02 -6.351117789745330811e-02 1.369327008724212646e-01 4.946080595254898071e-02 2.850263416767120361e-01 6.815975159406661987e-02 -5.865676328539848328e-02 1.282081240788102150e-03 -1.397870332002639771e-01 -4.059465136379003525e-03 5.303934216499328613e-02 1.910639256238937378e-01 1.191144459880888462e-03 -2.539471685886383057e-01 -2.329794019460678101e-01 5.402434468269348145e-01 -2.032770961523056030e-01 6.016553193330764771e-02 -1.419198364019393921e-01
-2.031270563602447510e-01 3.239155411720275879e-01 1.004069298505783081e-01 1.478396654129028320e-01 -3.724682331085205078e-02 -1.988389045000076294e-01 2.818479537963867188e-01 7.867693156003952026e-02 1.886773109436035156e-01 1.804410517215728760e-01 9.808014333248138428e-02 -4.850295186042785645e-02 -8.069994859397411346e-03 -2.915489673614501953e-01 3.587258756160736084e-01 1.609246730804443359e-01 -1.491247117519378662e-02 -2.806075476109981537e-02 -3.067586198449134827e-02 -1.653959453105926514e-01 -1.300313770771026611e-01 -2.140114754438400269e-01 1.365510225296020508e-01 -1.173552591353654861e-02 -1.188032981008291245e-02 -3.908106684684753418e-02 4.837793111801147461e-02 -4.350536689162254333e-02 3.450010418891906738e-01 -1.336956769227981567e-01 2.887571454048156738e-01 -1.963871717453002930e-01
2.914798818528652191e-02 -1.963759399950504303e-02 -6.909169256687164307e-02 2.317479848861694336e-01 -1.420999467372894287e-01 -1.511256545782089233e-01 1.570756733417510986e-01 -9.772788733243942261e-02 3.845632374286651611e-01 9.705861657857894897e-02 2.567137777805328369e-02 -1.644917279481887817e-01 3.679007887840270996e-01 -1.564979404211044312e-01 7.203126698732376099e-02 -4.351077601313591003e-02 2.250697016716003418e-01 3.307065367698669434e-01 1.342517584562301636e-01 -1.786730140447616577e-01 8.057563751935958862e-02 -1.204462535679340363e-02 -9.379526600241661072e-03 -4.705078154802322388e-02 -4.589880257844924927e-02 -1.785625331103801727e-02 -1.245970353484153748e-01 -2.408178001642227173e-01 3.479354083538055420e-01 -2.314439117908477783e-01 1.593629717826843262e-01 -1.272944658994674683e-01
-6.569354236125946045e-02 -4.854452982544898987e-02 -1.218772307038307190e-01 2.645374536514282227e-01 -2.260659039020538330e-01 -3.247229456901550293e-01 1.490385532379150391e-01 -2.429635226726531982e-01 1.097886785864830017e-01 1.473751664161682129e-01 9.287143126130104065e-03 9.058159589767456055e-02 3.502786457538604736e-01 -1.351822465658187866e-01 1.264445781707763672e-01 1.003618612885475159e-01 -3.727088123559951782e-02 1.966070532798767090e-01 -2.886010520160198212e-02 -2.214076071977615356e-01 1.220984980463981628e-01 -1.037698164582252502e-01 6.144159659743309021e-02 5.141766741871833801e-02 1.445922106504440308e-01 1.807260662317276001e-01 -2.212752550840377808e-01 -2.817372679710388184e-01 2.170188128948211670e-01 -2.314306497573852539e-01 1.740393415093421936e-02 -2.382106482982635498e-01
4.396859928965568542e-02 1.532029509544372559e-01 9.762858599424362183e-02 -3.773654624819755554e-02 -1.329666972160339355e-01 1.041360348463058472e-01 1.723008006811141968e-01 1.651932448148727417e-01 5.304448679089546204e-02 -1.017843633890151978e-01 -4.730584472417831421e-02 2.485357820987701416e-01 1.796172559261322021e-01 -3.757239282131195068e-01 1.835430562496185303e-01 -8.459965884685516357e-02 -2.717347145080566406e-01 1.279333531856536865e-01 4.842957556247711182e-01 -1.243529245257377625e-01 1.267468929290771484e-01 -7.378994487226009369e-03 5.816568806767463684e-02 9.268567711114883423e-02 -1.049949005246162415e-01 5.483778566122055054e-02 -2.917696163058280945e-02 -3.466666936874389648e-01 1.200036406517028809e-01 -2.112548500299453735e-01 -5.321272835135459900e-02 -1.464737355709075928e-01
-1.345137357711791992e-01 -4.899121075868606567e-02 -1.430874168872833252e-01 2.061632871627807617e-01 -2.671952843666076660e-01 -1.889103204011917114e-01 1.363415420055389404e-01 -2.998629398643970490e-02 3.416141867637634277e-01 1.433557737618684769e-02 6.691078655421733856e-03 -5.282289162278175354e-02 3.149274587631225586e-01 -2.373863011598587036e-01 7.730293273925781250e-02 -3.264906816184520721e-03 1.782935708761215210e-01 2.937538921833038330e-01 8.042436093091964722e-02 -2.991543412208557129e-01 5.431482568383216858e-02 -5.753544159233570099e-03 -1.034958213567733765e-01 -7.286705076694488525e-02 -2.005631662905216217e-02 -2.355610951781272888e-02 -1.183757036924362183e-01 -3.447377085685729980e-01 3.035832345485687256e-01 -1.488119363784790039e-01 1.377145200967788696e-01 -9.256681054830551147e-02
1.683961413800716400e-02 1.604856736958026886e-02 7.238505780696868896e-02 5.249055102467536926e-02 -6.239147111773490906e-02 -4.286102578043937683e-02 1.767892539501190186e-01 3.693590462207794189e-01 7.494466751813888550e-02 -8.325327187776565552e-03 1.832010000944137573e-01 -2.192939668893814087e-01 3.548143506050109863e-01 7.019066065549850464e-02 2.934817969799041748e-01 3.202683627605438232e-01 -6.986558437347412109e-02 3.679409995675086975e-02 1.506539732217788696e-01 -1.056759282946586609e-01 9.795475006103515625e-02 -1.307940930128097534e-01 1.894871890544891357e-02 -3.436256945133209229e-01 -1.685396730899810791e-01 -1.944941431283950806e-01 1.343533545732498169e-01 -4.807400982826948166e-03 1.525648236274719238e-01 -1.474824845790863037e-01 1.997097581624984741e-01 -2.381898760795593262e-01
-1.752303242683410645e-01 1.177480295300483704e-01 6.039698794484138489e-02 1.238454356789588928e-01 -2.098909765481948853e-02 -1.234422251582145691e-01 3.611172139644622803e-01 2.190653830766677856e-01 2.065647691488265991e-01 -1.352338492870330811e-01 1.892524063587188721e-01 -2.603399455547332764e-01 1.363915801048278809e-01 -1.622406542301177979e-01 7.156783342361450195e-02 1.967273652553558350e-01 -1.300583481788635254e-01 3.444395959377288818e-02 1.874607354402542114e-01 2.944644307717680931e-03 1.001775711774826050e-01 3.539370372891426086e-02 1.020878255367279053e-01 -1.228072717785835266e-01 -1.080920994281768799e-01 -1.228841245174407959e-01 2.338722944259643555e-01 -8.733949065208435059e-02 1.627175360918045044e-01 -4.156390428543090820e-01 1.627532392740249634e-01 -2.901685833930969238e-01
-2.972571551799774170e-02 3.100582063198089600e-01 -1.508902758359909058e-01 2.134014964103698730e-01 -2.865659594535827637e-01 -7.653843611478805542e-02 -8.294440060853958130e-02 -7.403023540973663330e-02 -1.100108623504638672e-01 -1.265329420566558838e-01 -2.618589103221893311e-01 4.118080064654350281e-02 -8.668971806764602661e-02 -1.081606820225715637e-01 3.322326391935348511e-02 -6.173923239111900330e-02 1.634507775306701660e-01 2.594644725322723389e-01 2.728413343429565430e-01 -1.541167497634887695e-01 5.552237108349800110e-02 1.435423493385314941e-01 -5.967561155557632446e-02 -2.067686468362808228e-01 2.085668146610260010e-01 -2.706333100795745850e-01 1.258735358715057373e-01 4.166743159294128418e-02 2.861215472221374512e-01 -1.073357835412025452e-01 3.332537710666656494e-01 1.040397062897682190e-01
-1.566436737775802612e-01 -1.375177502632141113e-01 -4.344824329018592834e-02 -1.937347650527954102e-01 2.302249372005462646e-01 -1.470636576414108276e-01 4.823037981986999512e-02 -2.340454757213592529e-01 -1.773759722709655762e-01 -1.201706752181053162e-01 -5.814909189939498901e-02 2.329348176717758179e-01 1.829608231782913208e-01 -7.439060509204864502e-02 1.732510179281234741e-01 8.103375136852264404e-02 -1.590635180473327637e-01 2.932588458061218262e-01 2.443822473287582397e-01 -1.626844853162765503e-01 6.878688931465148926e-02 -1.122605577111244202e-01 -1.172018516808748245e-02 1.709808595478534698e-02 -8.492429554462432861e-02 -1.098098885267972946e-02 4.271459281444549561e-01 -1.366590708494186401e-01 2.939448952674865723e-01 -7.661002874374389648e-02 8.935169130563735962e-02 -2.868600785732269287e-01
-1.847050637006759644e-01 7.696618884801864624e-02 -1.258902251720428467e-01 1.244739666581153870e-01 -1.357931196689605713e-01 1.361839771270751953e-01 2.223441600799560547e-01 -3.790612146258354187e-02 -1.037120372056961060e-01 -1.926600188016891479e-01 1.836089789867401123e-01 7.893458753824234009e-02 1.994161903858184814e-01 -1.639449037611484528e-02 2.746104598045349121e-01 1.685334295034408569e-01 -4.461963772773742676e-01 1.277662664651870728e-01 -1.257000416517257690e-01 -1.591111570596694946e-01 -4.131678864359855652e-02 6.538237631320953369e-02 -1.237924471497535706e-01 -3.121840208768844604e-02 4.541326686739921570e-02 -1.589117497205734253e-01 1.247906610369682312e-01 2.331418693065643311e-01 1.140946447849273682e-01 -1.837931722402572632e-01 2.112794816493988037e-01 -3.762956559658050537e-01
-4.984443262219429016e-02 -1.024032663553953171e-02 3.122173808515071869e-02 7.268877327442169189e-02 -6.108743324875831604e-02 -2.090584784746170044e-01 5.370099470019340515e-02 -5.172810051590204239e-03 -1.315011978149414062e-01 6.602349132299423218e-02 3.187406435608863831e-02 1.725420802831649780e-01 4.835136830806732178e-01 -1.455413997173309326e-01 2.915139198303222656e-01 -1.479120552539825439e-01 -3.558981418609619141e-01 3.331002593040466309e-02 2.080677300691604614e-01 -9.384240023791790009e-03 2.782919108867645264e-01 -3.740866854786872864e-02 3.104441054165363312e-02 2.585608363151550293e-01 -9.916657581925392151e-03 5.548032000660896301e-02 -1.830262392759323120e-01 2.990971878170967102e-02 1.365491896867752075e-01 -1.539759337902069092e-01 1.968253254890441895e-01 -3.000989854335784912e-01
2.577624320983886719e-01 1.247414126992225647e-01 -1.594812870025634766e-01 2.345446944236755371e-01 -7.174805551767349243e-02 -2.600710839033126831e-02 1.399104297161102295e-02 -5.655929073691368103e-02 -3.800108432769775391e-01 -3.738110885024070740e-02 -6.299739331007003784e-02 2.905092239379882812e-01 3.484468460083007812e-01 -4.393333941698074341e-02 1.361564993858337402e-01 -1.291289646178483963e-02 -9.092207252979278564e-02 1.035864427685737610e-01 2.225103527307510376e-01 -2.327030301094055176e-01 1.639064103364944458e-01 1.157681792974472046e-01 -2.139755990356206894e-03 6.829722225666046143e-02 6.754720117896795273e-03 5.471113696694374084e-02 2.157545387744903564e-01 -1.554564833641052246e-01 3.787645995616912842e-01 -2.116866856813430786e-01 2.697755955159664154e-02 -1.475146561861038208e-01
-1.768299341201782227e-01 2.021913789212703705e-02 1.100014001131057739e-01 3.345809280872344971e-01 -2.441415935754776001e-01 -3.874878883361816406e-01 6.983324140310287476e-02 -7.667580246925354004e-02 1.972543895244598389e-01 8.253095299005508423e-02 1.224957853555679321e-01 1.588614583015441895e-01 3.435958623886108398e-01 -6.293094158172607422e-02 9.223680943250656128e-02 4.907701909542083740e-02 7.204701006412506104e-02 1.049508899450302124e-01 1.070740073919296265e-01 -2.327272593975067139e-01 6.812720745801925659e-02 -3.236125409603118896e-02 2.349605783820152283e-02 1.905236840248107910e-01 7.191353291273117065e-02 -1.157562360167503357e-01 -1.298880577087402344e-01 -1.397484168410301208e-02 3.808087408542633057e-01 -1.426730602979660034e-01 6.560960412025451660e-02 -2.742036581039428711e-01
7.415445148944854736e-02 1.447216123342514038e-01 -1.928713023662567139e-01 2.185403555631637573e-01 -2.756932675838470459e-01 -1.646793782711029053e-01 2.379643023014068604e-01 1.251997202634811401e-01 -1.120513156056404114e-01 -2.599548781290650368e-03 -1.047317311167716980e-01 -1.692559421062469482e-01 3.130659461021423340e-01 -1.126450076699256897e-01 -7.511414587497711182e-02 -3.861323744058609009e-02 3.653532266616821289e-02 3.691889941692352295e-01 1.525765061378479004e-01 4.681663215160369873e-02 9.723716974258422852e-02 -8.578639477491378784e-03 1.404668986797332764e-01 -6.730126589536666870e-02 1.926157325506210327e-01 1.967706382274627686e-01 -1.465692073106765747e-01 -3.497279882431030273e-01 2.432430386543273926e-01 -1.609889864921569824e-01 5.560495331883430481e-02 -1.961497515439987183e-01
-2.587313950061798096e-01 2.288165390491485596e-01 -2.315151095390319824e-01 -6.876560300588607788e-02 -2.325986772775650024e-01 3.881212323904037476e-02 5.024600401520729065e-02 8.807264268398284912e-02 2.283496558666229248e-01 -6.624857336282730103e-02 -8.344735950231552124e-02 -8.944693952798843384e-02 2.990710735321044922e-01 -8.959233760833740234e-02 2.036505043506622314e-01 3.692327439785003662e-02 -3.384179249405860901e-02 2.371658980846405029e-01 1.709333211183547974e-01 -2.970803976058959961e-01 1.285148710012435913e-01 4.476482421159744263e-02 1.164403557777404785e-01 1.551705896854400635e-01 -6.549637764692306519e-02 1.630541495978832245e-02 -2.312100082635879517e-01 -7.244683057069778442e-02 2.557708919048309326e-01 -1.078271940350532532e-01 3.775278925895690918e-01 1.755566149950027466e-01
7.629681844264268875e-03 2.725294530391693115e-01 8.611582219600677490e-03 2.345117032527923584e-01 -4.192249849438667297e-02 9.624447673559188843e-02 1.757294237613677979e-01 6.665556877851486206e-02 -1.629587411880493164e-01 -3.365603461861610413e-02 -4.022319987416267395e-02 1.550052314996719360e-01 3.330213725566864014e-01 -1.898521035909652710e-01 3.071180880069732666e-01 -1.464126724749803543e-02 -1.120920106768608093e-01 2.579234838485717773e-01 2.549651563167572021e-01 -2.197166383266448975e-01 4.939596727490425110e-02 4.678737521171569824e-01 -8.387274295091629028e-02 -1.332888305187225342e-01 8.799168467521667480e-02 -2.582828700542449951e-01 -6.220520287752151489e-02 -2.698037400841712952e-02 6.259253621101379395e-02 5.637540295720100403e-02 8.240302093327045441e-03 -6.861093640327453613e-02
-1.967158615589141846e-01 2.611707150936126709e-01 -3.835394605994224548e-02 -1.312765628099441528e-01 9.075296670198440552e-02 1.520633548498153687e-01 2.010623067617416382e-01 -1.985442042350769043e-01 2.235936559736728668e-02 -2.067007422447204590e-01 2.264201492071151733e-01 7.974730804562568665e-03 2.451802343130111694e-01 -7.411460578441619873e-02 3.361012339591979980e-01 4.410818591713905334e-02 -7.273913174867630005e-02 3.175349533557891846e-01 9.056368470191955566e-02 -3.736070543527603149e-02 4.076123833656311035e-01 -1.454733908176422119e-01 6.811570376157760620e-02 -6.818448752164840698e-02 1.242465451359748840e-01 -5.218456313014030457e-02 -5.866584833711385727e-03 -4.121026769280433655e-02 -1.013758219778537750e-02 -1.126107573509216309e-01 3.026488125324249268e-01 -2.269860655069351196e-01
-9.634697437286376953e-02 -8.831108361482620239e-02 3.250561282038688660e-02 3.609659522771835327e-02 -1.698450297117233276e-01 -1.555480062961578369e-01 3.375775367021560669e-02 2.127687335014343262e-01 1.955440193414688110e-01 2.894963920116424561e-01 7.768130302429199219e-02 2.369127869606018066e-01 2.086630761623382568e-01 -1.940539032220840454e-01 -1.157335638999938965e-01 6.028654426336288452e-02 1.127176508307456970e-01 2.530547976493835449e-01 2.736209034919738770e-01 1.012558862566947937e-01 7.077121734619140625e-02 1.569055169820785522e-01 1.517123132944107056e-01 -1.515325754880905151e-01 6.113054603338241577e-02 -5.735709797590970993e-03 1.137494742870330811e-01 -3.901866674423217773e-01 2.315027117729187012e-01 1.232830062508583069e-02 2.768670320510864258e-01 -2.486918419599533081e-01
-1.562401950359344482e-01 2.231211811304092407e-01 5.840769782662391663e-02 4.029072448611259460e-02 -1.494063585996627808e-01 -2.541449666023254395e-01 3.424269258975982666e-01 -1.490985900163650513e-01 -1.498795449733734131e-01 2.297943644225597382e-02 -1.418549418449401855e-01 1.133198589086532593e-01 2.070352137088775635e-01 -1.260107606649398804e-01 2.147038429975509644e-01 2.427267581224441528e-01 -3.083324134349822998e-01 -2.110777050256729126e-01 1.642232388257980347e-01 -1.533936522901058197e-02 2.111872099339962006e-02 -1.270625144243240356e-01 -4.437119141221046448e-02 -5.247700610198080540e-04 -9.302818775177001953e-02 8.988668024539947510e-02 2.056191414594650269e-01 -2.238841503858566284e-01 3.041366636753082275e-01 -1.948676407337188721e-01 2.061896771192550659e-01 -8.455159515142440796e-02
-4.525203630328178406e-02 8.922772482037544250e-03 -1.689467430114746094e-01 4.280542731285095215e-01 -2.101835161447525024e-01 -2.795877158641815186e-01 1.617969572544097900e-01 -8.510443568229675293e-02 1.758050173521041870e-01 6.416121870279312134e-02 9.690729528665542603e-02 -6.429380923509597778e-02 3.217537105083465576e-01 -2.381139844655990601e-01 8.255671709775924683e-02 2.241957560181617737e-02 1.179424971342086792e-01 1.668514758348464966e-01 4.938975349068641663e-02 -1.788941025733947754e-01 1.119801588356494904e-02 -2.415640465915203094e-02 3.658287227153778076e-03 -6.371679157018661499e-02 6.208776612766087055e-04 2.527434192597866058e-02 -2.346891760826110840e-01 -3.348893523216247559e-01 2.910195589065551758e-01 -6.940898299217224121e-02 1.863030195236206055e-01 -2.029254287481307983e-01
-2.372006922960281372e-01 6.259846687316894531e-02 -1.983917132019996643e-02 1.808176636695861816e-01 8.330260217189788818e-02 -3.490263596177101135e-02 2.497239112854003906e-01 9.853176772594451904e-02 2.038932442665100098e-01 -2.200371772050857544e-02 -1.079264804720878601e-01 -1.229498013854026794e-01 1.400351524353027344e-01 -3.684663176536560059e-01 3.971523605287075043e-03 2.802985906600952148e-01 -4.787432029843330383e-02 -2.532088896259665489e-03 2.590671479701995850e-01 8.949888497591018677e-02 1.644249074161052704e-02 -2.227014601230621338e-01 -2.047822922468185425e-01 1.496219485998153687e-01 6.831679493188858032e-02 -6.281231343746185303e-02 5.130379274487495422e-02 -1.344382911920547485e-01 2.522470355033874512e-01 -1.594347357749938965e-01 3.057771027088165283e-01 -3.467562794685363770e-01
-2.106099762022495270e-02 -1.421813517808914185e-01 -9.337138384580612183e-02 -1.380142122507095337e-01 -2.294284254312515259e-01 -6.895229220390319824e-02 3.768232837319374084e-02 -1.623399108648300171e-01 -6.565809249877929688e-02 -2.348818480968475342e-01 3.801611810922622681e-02 2.239862084388732910e-01 1.971690952777862549e-01 -1.425997912883758545e-01 1.634594649076461792e-01 6.227304227650165558e-03 2.511600255966186523e-01 -5.226230248808860779e-02 1.793142110109329224e-01 -2.559719979763031006e-01 8.640804886817932129e-02 -2.428416907787322998e-01 1.602263450622558594e-01 8.964196778833866119e-03 1.985966265201568604e-01 -3.000563383102416992e-01 -1.252149790525436401e-01 1.454161256551742554e-01 3.901261091232299805e-01 4.346042498946189880e-02 9.918055683374404907e-02 -2.888646423816680908e-01
-6.285183876752853394e-02 9.747585654258728027e-02 1.432989239692687988e-01 -8.720356971025466919e-02 -1.018948480486869812e-01 2.075278386473655701e-02 1.101416945457458496e-01 1.688871681690216064e-01 -1.215676963329315186e-02 -1.762771010398864746e-01 2.071796357631683350e-02 -9.950053691864013672e-02 2.277475446462631226e-01 2.625622749328613281e-01 2.623621523380279541e-01 -7.280910760164260864e-02 -1.006671190261840820e-01 1.640592142939567566e-02 3.568505346775054932e-01 -8.644329756498336792e-02 -1.539482027292251587e-01 8.750829845666885376e-02 -2.514426112174987793e-01 2.908341772854328156e-02 -9.285663813352584839e-02 7.677056640386581421e-02 2.180053591728210449e-01 4.456923902034759521e-02 3.390962481498718262e-01 1.338773313909769058e-02 4.015281796455383301e-01 -2.989713549613952637e-01
2.145779728889465332e-01 7.216677069664001465e-02 -2.281102985143661499e-01 -1.131353974342346191e-01 -2.055842280387878418e-01 -8.654245734214782715e-02 4.044626951217651367e-01 -2.091495245695114136e-01 1.164484769105911255e-01 -1.496060639619827271e-01 -5.571865290403366089e-02 1.070723384618759155e-01 2.858710289001464844e-01 -6.365476548671722412e-02 2.057119309902191162e-01 1.609376072883605957e-01 1.407759077847003937e-02 4.178983345627784729e-02 1.629657596349716187e-01 -9.844305366277694702e-02 1.193659231066703796e-01 -3.165722265839576721e-02 5.572712421417236328e-02 -8.170858956873416901e-03 -2.618029341101646423e-02 3.318528234958648682e-01 3.450138568878173828e-01 1.357724517583847046e-01 2.420522123575210571e-01 -1.555148512125015259e-01 1.566945165395736694e-01 -1.004915460944175720e-01
-6.505835056304931641e-02 7.585424929857254028e-02 -2.001805156469345093e-01 2.469485104084014893e-01 -3.568209707736968994e-01 -2.812478542327880859e-01 8.263395726680755615e-02 -1.015957966446876526e-01 6.927246600389480591e-02 6.151584535837173462e-02 7.352595031261444092e-02 1.251521613448858261e-02 4.116463363170623779e-01 -9.362617880105972290e-02 9.785914421081542969e-02 -1.575189977884292603e-01 2.552871704101562500e-01 1.782416701316833496e-01 9.876956790685653687e-02 -1.556485742330551147e-01 1.603608429431915283e-01 4.187174886465072632e-02 -7.401882112026214600e-02 -1.029417663812637329e-01 2.880351245403289795e-02 1.456043422222137451e-01 -2.152221798896789551e-01 -2.649403214454650879e-01 1.924828439950942993e-01 -1.334143728017807007e-01 1.941314190626144409e-01 -1.818922311067581177e-01
-6.386133283376693726e-02 5.945283919572830200e-03 -1.197192072868347168e-01 2.960858941078186035e-01 -2.592225968837738037e-01 -1.402031630277633667e-01 2.466281354427337646e-01 -1.026314944028854370e-01 2.275710105895996094e-01 7.994357496500015259e-02 -1.186397522687911987e-01 -1.555615514516830444e-01 2.586157917976379395e-01 -1.385459005832672119e-01 1.656349003314971924e-01 -8.428861945867538452e-02 2.361009567975997925e-01 2.075179070234298706e-01 -3.144112601876258850e-02 -2.069677412509918213e-01 8.469511568546295166e-02 -9.492518752813339233e-02 -1.882249675691127777e-02 3.021765127778053284e-02 1.170956268906593323e-01 -8.272726833820343018e-02 -2.630244195461273193e-01 -2.394567131996154785e-01 3.309508264064788818e-01 -1.466152817010879517e-01 1.982012838125228882e-01 -2.028206586837768555e-01
-8.983219042420387268e-03 -2.795134112238883972e-02 8.708968013525009155e-02 2.765742838382720947e-01 -1.924504786729812622e-01 -4.079247713088989258e-01 2.012396305799484253e-01 -4.793871566653251648e-02 1.589896380901336670e-01 -3.660636022686958313e-02 4.332840070128440857e-02 -8.602840453386306763e-02 3.293515443801879883e-01 -1.479296088218688965e-01 1.264770478010177612e-01 1.514228433370590210e-01 6.930605322122573853e-02 1.714278310537338257e-01 3.683625906705856323e-02 -2.267179638147354126e-01 3.961212560534477234e-02 -1.722921133041381836e-01 5.892971530556678772e-03 6.311617046594619751e-02 1.579030156135559082e-01 -4.617026448249816895e-02 -2.194444984197616577e-01 -8.439755067229270935e-03 4.797964394092559814e-01 -5.938703659921884537e-03 1.544370204210281372e-01 -1.097463816404342651e-01
-2.776501774787902832e-01 -1.650393009185791016e-01 -1.710106879472732544e-01 1.612371951341629028e-01 7.001888751983642578e-02 6.500224769115447998e-02 5.190452188253402710e-02 1.458445843309164047e-02 -1.723934262990951538e-01 2.094979286193847656e-01 -1.796689629554748535e-01 1.498818546533584595e-01 1.304481774568557739e-01 -1.818284690380096436e-01 9.243763983249664307e-02 3.539798036217689514e-02 1.500635445117950439e-01 -2.466388642787933350e-01 2.799327075481414795e-01 1.119988411664962769e-02 4.054052531719207764e-01 8.566658943891525269e-03 -1.274352371692657471e-01 -7.141662389039993286e-02 3.256725892424583435e-02 -1.142394989728927612e-01 8.440890908241271973e-02 8.484464138746261597e-02 2.617540359497070312e-01 -3.035773932933807373e-01 2.426249533891677856e-01 -2.111505270004272461e-01
-1.420917212963104248e-01 1.793990880250930786e-01 1.186347007751464844e-01 -1.009394079446792603e-01 2.017774060368537903e-02 -5.012305080890655518e-02 3.064575195312500000e-01 -5.389118567109107971e-03 -3.114243224263191223e-02 -1.088778115808963776e-02 2.732527554035186768e-01 4.785991087555885315e-02 1.678582578897476196e-01 -1.419891119003295898e-01 3.815616071224212646e-01 1.186990886926651001e-01 -2.696223258972167969e-01 3.498008847236633301e-01 -1.171831972897052765e-02 -1.313073635101318359e-01 3.495331704616546631e-01 -1.760392934083938599e-01 2.964937500655651093e-02 -1.925919651985168457e-01 7.913897745311260223e-03 -8.307067304849624634e-02 5.224842205643653870e-02 -3.250139206647872925e-02 -1.629400812089443207e-02 2.845766581594944000e-02 3.034830093383789062e-01 -1.814925223588943481e-01
-6.488013546913862228e-03 1.017067804932594299e-01 4.735494032502174377e-02 3.771302476525306702e-02 6.143025588244199753e-03 8.825831115245819092e-02 1.769420802593231201e-01 1.153369434177875519e-02 2.482918500900268555e-01 -1.129153445363044739e-01 -1.305807661265134811e-02 -1.789281517267227173e-01 3.265960514545440674e-01 -2.654035091400146484e-01 -2.740345196798443794e-03 2.803693413734436035e-01 -1.438304036855697632e-01 5.634470283985137939e-02 2.844975888729095459e-01 -4.145488888025283813e-02 2.012147158384323120e-01 -8.660778403282165527e-02 4.100199043750762939e-02 -2.636167109012603760e-01 -2.435673326253890991e-01 -2.841388881206512451e-01 -1.120914891362190247e-02 2.883702889084815979e-02 2.027139067649841309e-01 -2.276123762130737305e-01 1.662522852420806885e-01 -3.116683363914489746e-01
-9.654763340950012207e-02 2.856997847557067871e-01 6.189542263746261597e-02 4.695910811424255371e-01 -8.314099162817001343e-02 -6.659019738435745239e-02 1.147047504782676697e-01 -8.052153885364532471e-02 -6.854126602411270142e-02 1.051878631114959717e-01 9.992926567792892456e-02 2.096925675868988037e-01 1.980945318937301636e-01 -2.029434293508529663e-01 2.507224977016448975e-01 3.233254253864288330e-01 -1.492304801940917969e-01 1.712263077497482300e-01 1.033000741153955460e-02 -3.046183660626411438e-02 -8.039706200361251831e-02 -1.617986112833023071e-01 -1.358919497579336166e-02 -6.295573431998491287e-03 3.119909167289733887e-01 -9.126482903957366943e-02 -3.873370587825775146e-03 1.224343404173851013e-01 1.922945380210876465e-01 4.578424245119094849e-02 2.808237373828887939e-01 -1.098836362361907959e-01
-8.199667185544967651e-02 -1.022610813379287720e-01 1.170938685536384583e-01 -2.029215358197689056e-02 -2.419319599866867065e-01 -1.596063822507858276e-01 9.602758288383483887e-02 -1.751495301723480225e-01 -1.187667176127433777e-01 -2.721022367477416992e-01 2.449039816856384277e-01 -3.106771707534790039e-01 -5.831756070256233215e-02 4.593220725655555725e-02 1.802062541246414185e-01 4.024894535541534424e-01 -1.006298959255218506e-01 -2.580396831035614014e-02 1.536300331354141235e-01 -3.072889335453510284e-02 1.872575134038925171e-01 2.283667586743831635e-02 -1.513508558273315430e-01 -6.459467113018035889e-02 8.817857503890991211e-02 -1.838018745183944702e-01 -3.468371555209159851e-02 -1.613208651542663574e-01 2.660820186138153076e-01 -2.509370744228363037e-01 1.518272012472152710e-01 -2.766851484775543213e-01
-5.043650791049003601e-02 2.050147056579589844e-01 -3.033525124192237854e-02 -1.333180963993072510e-01 -2.812783606350421906e-02 9.704439342021942139e-02 4.377280920743942261e-02 -1.034640818834304810e-01 -2.499955147504806519e-01 3.999380394816398621e-02 8.186057955026626587e-02 2.243061959743499756e-01 1.839308142662048340e-01 -2.025465667247772217e-01 2.556987702846527100e-01 -9.600199013948440552e-02 -3.246401846408843994e-01 2.875963449478149414e-01 1.960245817899703979e-01 -1.699901372194290161e-01 -6.087528914213180542e-02 -1.330278366804122925e-01 -4.270571283996105194e-03 -1.439629495143890381e-01 3.862542510032653809e-01 -2.377087324857711792e-01 -1.969917304813861847e-02 -2.257627844810485840e-01 9.961744397878646851e-02 8.180037140846252441e-02 1.771766543388366699e-01 -2.017515897750854492e-01
1.656953096389770508e-01 -1.791258901357650757e-01 -9.823153167963027954e-02 2.920783497393131256e-02 -2.427580654621124268e-01 -2.294314652681350708e-02 3.493190929293632507e-02 3.000767715275287628e-02 -1.433613747358322144e-01 -4.847371950745582581e-02 -1.384422332048416138e-01 1.310770362615585327e-01 3.377107679843902588e-01 -1.303003877401351929e-01 3.264091610908508301e-01 1.118149980902671814e-01 -2.407809942960739136e-01 1.919288337230682373e-01 1.338913887739181519e-01 -5.827642604708671570e-02 1.658923476934432983e-01 -4.698638990521430969e-02 -2.079835394397377968e-03 2.200805991888046265e-01 -7.754268497228622437e-02 4.336569923907518387e-03 -8.894380182027816772e-02 -3.054819703102111816e-01 4.280944764614105225e-01 1.419322192668914795e-01 1.880922466516494751e-01 -1.367578953504562378e-01
-7.736966758966445923e-02 -3.937307372689247131e-02 -9.699144214391708374e-02 2.120807468891143799e-01 -3.794848024845123291e-01 -2.073861956596374512e-01 2.422861009836196899e-01 -1.746182888746261597e-01 2.230974733829498291e-01 9.771822392940521240e-02 2.215905487537384033e-02 -2.968112472444772720e-03 2.975520789623260498e-01 -1.491222381591796875e-01 1.090382412075996399e-01 -9.631911665201187134e-02 2.075797766447067261e-01 2.231993377208709717e-01 3.270975872874259949e-02 -1.793499439954757690e-01 5.899871885776519775e-02 -1.687051355838775635e-01 1.021236553788185120e-01 -7.720236480236053467e-02 -5.231943726539611816e-02 -8.861368894577026367e-02 -1.120585128664970398e-01 -3.563661873340606689e-01 2.776092588901519775e-01 -1.316323280334472656e-01 1.827148348093032837e-01 -1.330638825893402100e-01
-1.328908205032348633e-01 6.641942262649536133e-02 5.238425359129905701e-02 1.863404959440231323e-01 -1.358149498701095581e-01 -1.875132322311401367e-01 1.151425987482070923e-01 6.656484305858612061e-02 1.206462755799293518e-01 -2.336491197347640991e-01 9.041341394186019897e-02 -2.364337816834449768e-02 1.230513975024223328e-01 -6.265912950038909912e-02 -2.414228208363056183e-02 -3.863437101244926453e-02 1.777887940406799316e-01 3.720781505107879639e-01 4.254561290144920349e-02 -2.567028105258941650e-01 -6.503801047801971436e-02 -4.874518513679504395e-02 4.192195087671279907e-02 1.786758191883563995e-02 1.170759424567222595e-01 -4.903441295027732849e-02 -2.863966822624206543e-01 -9.243144094944000244e-02 6.153576970100402832e-01 -1.360664218664169312e-01 7.540906965732574463e-02 -1.189883425831794739e-01
4.828011617064476013e-02 3.783855587244033813e-02 -1.342183649539947510e-01 2.388356775045394897e-01 -2.392217963933944702e-01 -2.004478424787521362e-01 1.611384451389312744e-01 -6.295754760503768921e-02 2.623276710510253906e-01 9.484364092350006104e-02 4.910808429121971130e-02 -8.908171951770782471e-02 3.388399183750152588e-01 -1.205985993146896362e-01 1.989407390356063843e-01 3.459514677524566650e-02 3.481869399547576904e-01 3.069834113121032715e-01 2.835035696625709534e-02 -1.739165782928466797e-01 6.022684648633003235e-02 -6.325090676546096802e-02 -2.365984395146369934e-02 -8.178789913654327393e-02 -5.922580882906913757e-02 -3.638581559062004089e-02 -3.660876676440238953e-02 -2.870554625988006592e-01 3.627109825611114502e-01 -1.496818512678146362e-01 1.272084414958953857e-01 -1.242433041334152222e-01
-1.267631947994232178e-01 3.545124083757400513e-02 -1.181938722729682922e-01 -2.618224173784255981e-02 -3.731287717819213867e-01 -2.385135889053344727e-01 4.343077242374420166e-01 1.298575848340988159e-01 -1.338295489549636841e-01 5.377904698252677917e-02 1.222122367471456528e-02 -1.047224327921867371e-01 3.110289759933948517e-02 5.693585798144340515e-02 1.687396168708801270e-01 2.097785323858261108e-01 8.918207883834838867e-02 3.048841096460819244e-02 2.873103320598602295e-01 4.768538847565650940e-02 -1.325930207967758179e-01 -3.432875126600265503e-02 5.993808433413505554e-02 -8.681109547615051270e-02 -1.490974873304367065e-01 -1.269930601119995117e-01 -9.074234962463378906e-02 -1.328301727771759033e-01 3.982671499252319336e-01 -1.882986277341842651e-01 2.014475017786026001e-01 -1.879613846540451050e-01
-5.759486928582191467e-02 -3.701452538371086121e-02 -6.643368396908044815e-03 3.602209091186523438e-01 -2.644695937633514404e-01 -2.000174373388290405e-01 2.215094119310379028e-01 -8.745435625314712524e-02 2.324564605951309204e-01 1.148748844861984253e-01 3.339590877294540405e-02 -2.884590812027454376e-02 3.636607527732849121e-01 -1.096160858869552612e-01 5.168432369828224182e-02 -1.627003774046897888e-02 1.625418961048126221e-01 2.949872910976409912e-01 2.726334892213344574e-02 -3.118276596069335938e-01 1.156382188200950623e-01 -8.502873033285140991e-02 -1.401853859424591064e-01 -4.998758062720298767e-02 7.135004736483097076e-03 -5.281030386686325073e-02 -1.090865805745124817e-01 -2.441520839929580688e-01 2.758220136165618896e-01 -2.016205042600631714e-01 1.924420148134231567e-01 -1.343808509409427643e-02
-9.161252528429031372e-02 -8.417607098817825317e-02 -2.157733589410781860e-02 4.255192577838897705e-01 -2.512426674365997314e-01 -2.431065887212753296e-01 1.958677619695663452e-01 -5.691115558147430420e-02 2.070082128047943115e-01 -6.940045952796936035e-02 2.004635781049728394e-01 1.023374497890472412e-01 2.868089079856872559e-01 -2.009422704577445984e-02 -5.107000097632408142e-02 8.592488616704940796e-02 1.506769657135009766e-01 1.833335310220718384e-01 7.316993921995162964e-02 -2.755470275878906250e-01 4.360008984804153442e-02 -5.531610921025276184e-02 -3.262976929545402527e-02 -1.771055012941360474e-01 1.799837201833724976e-01 8.377344161272048950e-02 -1.668735444545745850e-01 -1.429206728935241699e-01 3.000571131706237793e-01 -6.705249100923538208e-02 7.586339861154556274e-02 -2.919305264949798584e-01
-1.127537488937377930e-01 1.739848554134368896e-01 -1.751741580665111542e-02 7.921473681926727295e-02 -1.435015052556991577e-01 -3.521529734134674072e-01 1.544816046953201294e-01 -1.387682855129241943e-01 1.749054342508316040e-02 -1.515679210424423218e-01 -2.243418246507644653e-01 -2.184969037771224976e-01 1.793701946735382080e-01 -2.258474230766296387e-01 7.326147053390741348e-03 1.084629148244857788e-01 -1.079258769750595093e-01 -1.980315297842025757e-01 1.388917267322540283e-01 -1.162415221333503723e-01 -2.222938537597656250e-01 -2.223802506923675537e-01 3.699246793985366821e-02 -1.185077950358390808e-01 -4.457653686404228210e-02 -1.972102969884872437e-01 8.371861651539802551e-03 -1.461357772350311279e-01 3.962570726871490479e-01 -1.628199517726898193e-01 2.584774494171142578e-01 -1.891250163316726685e-01
1.183512806892395020e-02 1.282178908586502075e-01 -8.178658038377761841e-02 -1.132221817970275879e-01 2.273884601891040802e-02 -2.631743848323822021e-01 1.935860365629196167e-01 1.399013549089431763e-01 -1.209727860987186432e-02 8.646269142627716064e-02 -6.911380589008331299e-02 -1.221754252910614014e-01 -9.455028176307678223e-02 -3.805875480175018311e-01 5.310732126235961914e-01 6.429282575845718384e-02 -7.910642027854919434e-02 -2.222095988690853119e-02 1.189134046435356140e-01 7.758060097694396973e-02 1.155655905604362488e-01 1.356517802923917770e-02 -6.043069437146186829e-02 -7.205820176750421524e-03 9.768147766590118408e-02 -2.291020303964614868e-01 2.639190554618835449e-01 5.052176490426063538e-02 1.144907623529434204e-01 -2.323480397462844849e-01 3.198666572570800781e-01 -1.483367085456848145e-01
-2.589332163333892822e-01 1.381958872079849243e-01 2.304150350391864777e-02 -5.860633403062820435e-02 -2.252631038427352905e-01 -1.754733026027679443e-01 3.294728994369506836e-01 3.503494709730148315e-02 -3.476258739829063416e-02 -1.299491971731185913e-01 -7.792255282402038574e-02 1.132604628801345825e-01 -3.795425593852996826e-02 -5.685631558299064636e-02 1.901055276393890381e-01 1.164337396621704102e-01 -3.294670581817626953e-01 -1.871153861284255981e-01 3.302901387214660645e-01 -1.575164347887039185e-01 1.575457900762557983e-01 -2.694043219089508057e-01 1.574198156595230103e-01 -8.432496339082717896e-02 -2.909824252128601074e-02 2.011723965406417847e-01 1.137755513191223145e-01 -2.203513234853744507e-01 3.140001296997070312e-01 5.872642155736684799e-03 1.252580136060714722e-01 -5.761142075061798096e-02
-1.114255376160144806e-02 2.472963631153106689e-01 -4.645059108734130859e-01 2.966127125546336174e-03 -1.678224205970764160e-01 -2.587013244628906250e-01 3.531119227409362793e-01 9.278655797243118286e-02 1.754189468920230865e-02 -1.238180175423622131e-01 1.886136084794998169e-01 2.049904614686965942e-01 9.385088086128234863e-02 -7.620226126164197922e-03 1.308165788650512695e-01 5.799924209713935852e-02 -1.927109435200691223e-02 -2.139671007171273232e-03 8.094920217990875244e-02 -1.915873438119888306e-01 3.492902815341949463e-01 2.217168174684047699e-02 3.314688429236412048e-02 -3.911544382572174072e-02 8.581236749887466431e-02 1.396593153476715088e-01 3.116800785064697266e-01 -1.684640720486640930e-02 2.171580791473388672e-01 9.986056946218013763e-03 3.739347308874130249e-02 -1.739802062511444092e-01
-6.817750632762908936e-02 1.042173951864242554e-01 1.530961832031607628e-03 1.167902275919914246e-01 2.670587040483951569e-02 -2.415197491645812988e-01 5.340193212032318115e-02 1.022144630551338196e-01 -6.897640973329544067e-02 -4.584945365786552429e-02 1.063157618045806885e-01 3.494362831115722656e-01 2.186719328165054321e-01 -2.535393238067626953e-01 2.845107316970825195e-01 -6.351058185100555420e-02 -2.898120582103729248e-01 6.106165423989295959e-02 8.660870045423507690e-02 1.661207340657711029e-02 5.392869114875793457e-01 7.174205034971237183e-02 6.920424103736877441e-02 4.012912884354591370e-02 5.401428788900375366e-02 3.661192581057548523e-02 -1.347219944000244141e-01 9.640215337276458740e-02 1.397396028041839600e-01 -1.075319647789001465e-01 1.939186751842498779e-01 -2.507700026035308838e-01
5.116914212703704834e-02 6.874093320220708847e-03 -9.808162599802017212e-02 1.139398738741874695e-01 9.448281489312648773e-03 -7.583189755678176880e-02 1.900783926248550415e-01 1.962275803089141846e-02 -1.831638514995574951e-01 -2.882406711578369141e-01 1.605862677097320557e-01 -1.506100874394178391e-02 3.849692344665527344e-01 -4.015592858195304871e-04 1.155831664800643921e-01 -1.443268656730651855e-01 -1.128560528159141541e-01 3.899336457252502441e-01 -9.663137793540954590e-02 -6.832045316696166992e-02 2.686189413070678711e-01 -1.921890676021575928e-01 1.686768531799316406e-01 1.513274013996124268e-01 1.636084765195846558e-01 1.983187347650527954e-01 -1.181280761957168579e-01 -1.143669560551643372e-01 6.493879854679107666e-02 -1.589221507310867310e-01 2.874580025672912598e-01 -2.507346868515014648e-01
-2.562453448772430420e-01 2.832554876804351807e-01 -1.827231496572494507e-01 9.760774672031402588e-02 -8.484276384115219116e-02 7.364504039287567139e-02 1.569444090127944946e-01 5.624874308705329895e-02 -1.052320674061775208e-01 4.965136758983135223e-03 1.388013456016778946e-02 -7.404639571905136108e-02 -3.934243321418762207e-02 3.709064796566963196e-02 1.303117722272872925e-01 3.322021663188934326e-01 2.140075117349624634e-01 7.918950170278549194e-03 1.761357337236404419e-01 -7.434929907321929932e-02 3.577439859509468079e-02 -1.971410028636455536e-02 6.001979857683181763e-02 -3.179616108536720276e-02 -1.897705048322677612e-01 -3.949163109064102173e-02 5.922941491007804871e-02 -1.024160683155059814e-01 4.658685922622680664e-01 -4.000776410102844238e-01 3.104610443115234375e-01 -9.994297474622726440e-02
-2.060004137456417084e-02 7.107252255082130432e-03 6.696541607379913330e-02 7.657166570425033569e-02 -6.846199743449687958e-03 5.854338407516479492e-02 3.970614373683929443e-01 -3.503899648785591125e-02 -1.560904830694198608e-01 4.101257026195526123e-02 -2.550166845321655273e-01 2.163720279932022095e-01 3.539454042911529541e-01 2.815944552421569824e-01 3.792106211185455322e-01 1.015634536743164062e-01 5.861781910061836243e-02 6.848729401826858521e-02 1.199217364192008972e-01 5.371041223406791687e-02 5.069486796855926514e-02 3.702132105827331543e-01 -1.559947896748781204e-02 -1.530326306819915771e-01 1.692819967865943909e-02 -1.214021220803260803e-01 1.838745735585689545e-02 2.514758519828319550e-02 2.922444641590118408e-01 -7.449142634868621826e-02 6.607408076524734497e-02 -1.738759726285934448e-01
-8.080363273620605469e-02 -1.898835971951484680e-02 6.967987120151519775e-02 5.481636151671409607e-02 -4.168978929519653320e-01 -2.423375695943832397e-01 2.719186246395111084e-01 -1.677639596164226532e-02 1.034661978483200073e-01 -7.755523175001144409e-02 2.129560559988021851e-01 -2.295115143060684204e-01 -7.487719506025314331e-02 -3.766866633668541908e-03 1.391148269176483154e-01 -3.706419467926025391e-02 -1.521994322538375854e-01 1.647735536098480225e-01 1.817230880260467529e-01 2.429140731692314148e-03 -1.103685125708580017e-01 7.327906042337417603e-02 3.574121370911598206e-02 -2.193503677845001221e-01 -5.543551221489906311e-02 -2.089315652847290039e-01 -1.453267782926559448e-01 -1.112288013100624084e-01 3.157593905925750732e-01 -3.462857007980346680e-01 1.961512118577957153e-01 -2.209221869707107544e-01
-9.716823697090148926e-02 1.325530111789703369e-01 1.202117726206779480e-01 5.551161617040634155e-02 -3.111682832241058350e-01 1.074505150318145752e-01 1.793057918548583984e-01 -2.153686583042144775e-01 6.364772468805313110e-02 -1.967300325632095337e-01 -6.927377730607986450e-02 2.611584216356277466e-02 2.804919779300689697e-01 -2.122506946325302124e-01 1.299982964992523193e-01 1.645007282495498657e-01 5.880250036716461182e-02 6.946182250976562500e-02 -3.693470731377601624e-02 -1.497252136468887329e-01 -2.136065624654293060e-03 -1.107690855860710144e-01 -1.428235322237014771e-01 -3.185242116451263428e-01 7.391865551471710205e-02 2.141646295785903931e-01 2.447850704193115234e-01 -5.086822435259819031e-02 1.683145761489868164e-01 -3.798417448997497559e-01 2.776632905006408691e-01 -1.512947082519531250e-01
-9.968174248933792114e-02 9.261019527912139893e-02 1.180709153413772583e-01 1.287872791290283203e-01 1.103982925415039062e-01 -1.827590614557266235e-01 4.616544842720031738e-01 -5.511631071567535400e-02 5.009551998227834702e-03 -8.763371407985687256e-02 -9.129633754491806030e-02 -2.020706832408905029e-01 1.158388033509254456e-01 -4.282675385475158691e-01 -2.908454276621341705e-02 1.259177327156066895e-01 -2.406667470932006836e-01 1.045190319418907166e-01 1.444524824619293213e-01 -3.325320482254028320e-01 -2.596492692828178406e-02 3.730832412838935852e-02 3.172096610069274902e-02 -1.613828688859939575e-01 -1.836409419775009155e-01 -9.990386664867401123e-02 1.646283715963363647e-01 3.930797800421714783e-03 1.923864930868148804e-01 -1.222795024514198303e-01 2.579346597194671631e-01 -8.943785913288593292e-03
-1.257961392402648926e-01 -1.953302137553691864e-02 2.326439470052719116e-01 7.704526185989379883e-02 -1.392796039581298828e-01 1.615761369466781616e-01 5.007806420326232910e-02 9.379813447594642639e-03 -9.059135615825653076e-02 -3.070414066314697266e-01 1.450153738260269165e-01 -2.019111067056655884e-01 7.602662593126296997e-02 -5.992766842246055603e-02 2.023264914751052856e-01 6.628526747226715088e-02 -2.928594052791595459e-01 3.636794984340667725e-01 1.510571986436843872e-01 -9.750632941722869873e-02 2.484942553564906120e-03 -1.640946418046951294e-01 -7.563742250204086304e-02 3.099286369979381561e-02 1.500403434038162231e-01 -2.936357259750366211e-01 2.149488031864166260e-02 -6.794601678848266602e-02 2.146936804056167603e-01 -2.877545654773712158e-01 1.984561532735824585e-01 -3.009812831878662109e-01
-3.518930450081825256e-02 1.024511754512786865e-01 -2.503295242786407471e-01 1.206901371479034424e-01 -1.542176455259323120e-01 7.339677214622497559e-02 1.364713460206985474e-01 -1.671806275844573975e-01 1.298147737979888916e-01 -1.807665377855300903e-01 -5.113464966416358948e-02 -3.037003278732299805e-01 2.052630484104156494e-01 -8.702097088098526001e-02 -1.445117443799972534e-01 8.136643469333648682e-02 -2.242380976676940918e-01 -6.829416751861572266e-02 4.321831166744232178e-01 -1.832002550363540649e-01 1.370770335197448730e-01 2.271892502903938293e-02 5.074547231197357178e-02 4.902828484773635864e-02 -1.330757290124893188e-01 -1.609297096729278564e-01 2.460210174322128296e-01 1.100440472364425659e-01 1.694270223379135132e-01 -5.756251141428947449e-02 2.040933370590209961e-01 -3.524351716041564941e-01
-6.521426141262054443e-02 -6.975271552801132202e-02 8.458248525857925415e-02 2.649081945419311523e-01 -5.554128065705299377e-02 -3.056009113788604736e-01 8.943108469247817993e-02 2.321997284889221191e-02 1.448683142662048340e-01 2.054425776004791260e-01 1.442555151879787445e-02 -5.748342256993055344e-03 3.017750084400177002e-01 -1.145206093788146973e-01 3.671848773956298828e-02 4.035477340221405029e-02 1.069630756974220276e-01 3.137003183364868164e-01 -7.343403249979019165e-02 -1.680410355329513550e-01 4.052728787064552307e-02 -4.949753731489181519e-02 4.519717767834663391e-02 2.282139658927917480e-02 1.885121613740921021e-01 1.509925723075866699e-02 -1.636561006307601929e-01 -1.500224769115447998e-01 5.292017459869384766e-01 -1.021167412400245667e-01 2.789075374603271484e-01 -1.856898367404937744e-01
-2.891756892204284668e-01 2.205673009157180786e-01 -1.069941744208335876e-02 -8.536271750926971436e-02 -1.436140686273574829e-01 -2.159400582313537598e-01 1.565618664026260376e-01 -1.559357494115829468e-01 -7.406919449567794800e-02 7.908913493156433105e-02 -2.733950912952423096e-01 6.875810027122497559e-02 8.811451494693756104e-02 -1.164325103163719177e-01 2.335789352655410767e-01 1.170754432678222656e-01 -2.649312615394592285e-01 -2.351107746362686157e-01 2.365094870328903198e-01 -1.528251320123672485e-01 -8.585750311613082886e-02 -8.951544761657714844e-02 8.734431117773056030e-02 -1.265081763267517090e-01 -7.090304791927337646e-02 -3.984876675531268120e-04 1.154214143753051758e-01 -4.618592932820320129e-02 4.600394666194915771e-01 -1.261410862207412720e-01 1.833253800868988037e-01 -1.950094699859619141e-01
-9.582403302192687988e-02 3.237765282392501831e-02 7.294572889804840088e-02 -2.127629518508911133e-02 -3.116831779479980469e-01 -1.761872917413711548e-01 3.424155712127685547e-01 7.063706219196319580e-02 -1.502322405576705933e-01 4.699401929974555969e-02 -7.062247395515441895e-02 -1.109239459037780762e-01 3.502692282199859619e-02 -4.073721170425415039e-02 1.228447631001472473e-01 2.892986834049224854e-01 1.444503199309110641e-02 -3.048317693173885345e-02 3.503673970699310303e-01 2.225156873464584351e-02 -1.132203266024589539e-01 8.455035835504531860e-02 -1.097625792026519775e-01 -1.817737519741058350e-01 -1.673731505870819092e-01 -1.339527666568756104e-01 -9.544180333614349365e-02 -2.288313657045364380e-01 2.693762779235839844e-01 -2.997057735919952393e-01 2.429056018590927124e-01 -2.675083279609680176e-01
-8.660738170146942139e-02 2.127419598400592804e-02 1.069322749972343445e-01 -5.414631590247154236e-02 -1.169441193342208862e-01 -2.157437652349472046e-01 4.622251540422439575e-02 -2.474468797445297241e-01 -1.437097340822219849e-01 -5.933889374136924744e-02 -9.161454439163208008e-02 2.114855945110321045e-01 2.878624498844146729e-01 1.117938309907913208e-01 -1.000184118747711182e-01 2.696909308433532715e-01 1.053609326481819153e-02 -2.603941261768341064e-01 2.162378728389739990e-01 1.599194556474685669e-01 1.040620729327201843e-01 -6.899973750114440918e-02 -9.623161703348159790e-02 -1.292592734098434448e-01 -2.381468378007411957e-02 -6.512533128261566162e-02 -6.952141225337982178e-02 -1.669922322034835815e-01 3.005629777908325195e-01 -1.498419344425201416e-01 3.808351457118988037e-01 -3.486235439777374268e-01
-3.592973574995994568e-02 -6.481282413005828857e-02 -1.428594440221786499e-01 -8.434852585196495056e-03 -2.612987458705902100e-01 -2.114766985177993774e-01 2.001401185989379883e-01 3.218148648738861084e-01 -8.491397649049758911e-02 -1.840275377035140991e-01 3.834524005651473999e-02 -1.019045859575271606e-01 2.892924249172210693e-01 -2.962449193000793457e-01 8.089771866798400879e-02 -9.547313675284385681e-04 -3.485228493809700012e-02 2.794176042079925537e-01 1.626610159873962402e-01 -3.916103020310401917e-02 1.800500899553298950e-01 1.113842502236366272e-01 3.261640667915344238e-03 -8.941128849983215332e-02 1.879655271768569946e-01 3.825803101062774658e-01 -2.206340879201889038e-01 7.279981393367052078e-03 2.604605555534362793e-01 -1.362686157226562500e-01 8.916760981082916260e-02 3.973340243101119995e-02
-2.905257046222686768e-02 6.244619190692901611e-02 -1.901384443044662476e-01 3.583825230598449707e-01 -2.698395252227783203e-01 -2.289954572916030884e-01 1.312205493450164795e-01 1.085669994354248047e-01 -1.742782890796661377e-01 -9.336426854133605957e-02 4.636754840612411499e-02 -9.672149270772933960e-02 2.406017631292343140e-01 -1.324604600667953491e-01 -4.728923086076974869e-03 -1.006262451410293579e-01 2.379508130252361298e-02 1.737005859613418579e-01 2.475217431783676147e-01 1.108785197138786316e-01 2.741604447364807129e-01 -6.960611790418624878e-02 1.281743943691253662e-01 -2.150974273681640625e-01 -6.659361533820629120e-03 1.864479035139083862e-01 -2.397430837154388428e-01 -3.134311735630035400e-01 2.623194158077239990e-01 -7.938314974308013916e-02 1.659380942583084106e-01 -7.384889759123325348e-03
-5.834887549281120300e-02 -2.739931084215641022e-02 -9.468210488557815552e-02 -2.809207327663898468e-02 -5.613809451460838318e-02 -5.255598574876785278e-02 3.216659724712371826e-01 8.980127051472663879e-03 -3.893064260482788086e-01 -2.398703433573246002e-02 1.674624979496002197e-01 2.627761662006378174e-01 -8.287435770034790039e-02 1.173735503107309341e-02 8.120824396610260010e-02 5.235360190272331238e-02 -8.998877555131912231e-02 6.483890861272811890e-02 2.652412354946136475e-01 -2.559235394001007080e-01 3.640251755714416504e-01 5.113759636878967285e-02 3.913087770342826843e-02 9.841682016849517822e-02 2.347774207592010498e-01 1.408614963293075562e-01 2.580271102488040924e-02 -2.579195201396942139e-01 2.600453197956085205e-01 -3.636479750275611877e-02 1.622064560651779175e-01 -2.813365459442138672e-01
-4.118471965193748474e-02 2.832610309123992920e-01 -3.858376666903495789e-02 -9.036043286323547363e-02 -5.386074259877204895e-02 -5.263059735298156738e-01 1.370039135217666626e-01 1.979732662439346313e-01 -3.077938780188560486e-02 1.404391378164291382e-01 -8.545891195535659790e-02 -1.024693101644515991e-01 -2.124344231560826302e-03 -1.613982319831848145e-01 1.723045855760574341e-01 -6.475426256656646729e-02 -1.920392513275146484e-01 -1.056450828909873962e-01 2.187463641166687012e-01 -1.749988496303558350e-01 -2.852810733020305634e-02 -1.183863058686256409e-01 1.111290678381919861e-01 1.792794838547706604e-02 -3.924753889441490173e-02 -8.011219650506973267e-02 -6.088526919484138489e-02 -1.146411970257759094e-01 4.567915797233581543e-01 -1.331042200326919556e-01 2.169015407562255859e-01 -1.410567164421081543e-01
-4.488112404942512512e-02 1.016165539622306824e-01 8.864643424749374390e-02 3.927680253982543945e-01 -1.012501940131187439e-01 5.023459345102310181e-02 3.472697436809539795e-01 8.999104797840118408e-02 -2.172688096761703491e-01 5.583006143569946289e-02 -3.040183782577514648e-01 -1.250930577516555786e-01 2.818571925163269043e-01 1.715136617422103882e-01 2.579021453857421875e-01 1.635353863239288330e-01 4.738861322402954102e-02 1.525446400046348572e-02 1.693258136510848999e-01 2.424875833094120026e-02 -5.043540894985198975e-02 2.698313295841217041e-01 -2.343864738941192627e-02 -2.235619574785232544e-01 -4.769707471132278442e-02 -1.479181181639432907e-02 -1.940530538558959961e-02 2.267292700707912445e-02 9.658216685056686401e-02 -8.427871018648147583e-02 3.018592596054077148e-01 -2.345101684331893921e-01
2.107909768819808960e-01 8.766028285026550293e-02 4.913906008005142212e-02 7.705559581518173218e-02 -3.445708155632019043e-01 -1.931509822607040405e-01 1.771400421857833862e-01 -6.452003866434097290e-02 -1.635122150182723999e-01 -1.643380820751190186e-01 7.421422004699707031e-02 -1.561944186687469482e-01 3.024796545505523682e-01 -2.942418158054351807e-01 2.520679868757724762e-02 1.451467722654342651e-01 -1.151593960821628571e-02 -1.101998314261436462e-01 1.736830323934555054e-01 3.870230540633201599e-02 2.750783599913120270e-02 1.477649360895156860e-01 1.701087690889835358e-02 -1.131486147642135620e-01 3.620037063956260681e-02 -2.974121868610382080e-01 -8.641158789396286011e-02 7.734492421150207520e-02 2.544865012168884277e-01 -3.695062398910522461e-01 1.317932158708572388e-01 -2.510480582714080811e-01
-5.659342184662818909e-02 -4.907635971903800964e-02 1.855060756206512451e-01 1.133920699357986450e-01 -8.356770873069763184e-02 1.376998126506805420e-01 1.419620513916015625e-01 -3.093741089105606079e-02 1.025269106030464172e-01 -1.440962851047515869e-01 -1.067298203706741333e-01 3.456496866419911385e-03 2.478892728686332703e-02 -1.489153355360031128e-01 1.846408098936080933e-02 3.058779537677764893e-01 -1.819664388895034790e-01 3.268748223781585693e-01 2.033326327800750732e-01 -1.112109720706939697e-01 2.142634093761444092e-01 1.124010235071182251e-01 -5.631689727306365967e-02 8.914345502853393555e-02 -1.930387020111083984e-01 -2.112997472286224365e-01 1.957051455974578857e-01 1.255142241716384888e-01 1.779206842184066772e-01 -1.765511184930801392e-01 2.710614800453186035e-01 -4.528728723526000977e-01
-1.320898532867431641e-01 -7.448682934045791626e-02 -2.684133350849151611e-01 3.736081421375274658e-01 -3.896076083183288574e-01 -3.742983043193817139e-01 2.433617413043975830e-01 6.557381153106689453e-02 1.272931843996047974e-01 -7.684884220361709595e-02 -5.620233714580535889e-02 1.629283535294234753e-03 2.929137349128723145e-01 1.379931569099426270e-01 -4.209609702229499817e-02 -1.867689751088619232e-02 3.991211205720901489e-02 1.669460237026214600e-01 -7.862425595521926880e-02 -1.882374286651611328e-01 -2.759988978505134583e-02 1.539389882236719131e-02 1.812892109155654907e-01 -9.813964366912841797e-02 9.918496012687683105e-02 5.940871685743331909e-02 -6.305651366710662842e-02 -1.852501183748245239e-01 2.048023194074630737e-01 -1.620972901582717896e-01 1.192105636000633240e-01 -1.704655140638351440e-01
-1.093691438436508179e-01 -3.029522597789764404e-01 8.190850913524627686e-02 -7.201012223958969116e-02 -1.260468512773513794e-01 2.005007117986679077e-03 1.378144174814224243e-01 1.860799640417098999e-01 1.306601613759994507e-01 2.578509412705898285e-02 6.874063611030578613e-02 -2.773028016090393066e-01 -6.163595244288444519e-02 -1.282757818698883057e-01 1.408033370971679688e-01 2.767821848392486572e-01 -2.014009505510330200e-01 2.529889047145843506e-01 1.825592666864395142e-01 -4.318952187895774841e-02 3.098222613334655762e-01 7.553648948669433594e-02 1.017943304032087326e-02 1.940711960196495056e-02 -1.202570796012878418e-01 -1.660998761653900146e-01 1.335439682006835938e-01 -7.622536271810531616e-02 2.695661783218383789e-01 -1.843633204698562622e-01 2.666729688644409180e-01 -3.367587924003601074e-01
-1.846357621252536774e-02 1.391623541712760925e-02 1.273188441991806030e-01 1.466430425643920898e-01 -1.791979819536209106e-01 5.605506151914596558e-02 1.861707717180252075e-01 3.015006184577941895e-01 2.356273233890533447e-01 -1.468004733324050903e-01 -8.963621407747268677e-02 1.636972725391387939e-01 3.708450794219970703e-01 -1.110925152897834778e-01 1.894837319850921631e-01 1.891555637121200562e-01 -3.368916511535644531e-01 -4.704893007874488831e-02 1.687086224555969238e-01 -1.202857960015535355e-02 1.950827836990356445e-01 2.154151946306228638e-01 7.596864551305770874e-02 -5.643420293927192688e-02 1.670035719871520996e-01 -2.728821635246276855e-01 9.345494210720062256e-03 5.227891728281974792e-02 7.699594646692276001e-02 6.600297987461090088e-02 2.882451713085174561e-01 -1.766414493322372437e-01
-1.256673485040664673e-01 2.690902054309844971e-01 -1.935782283544540405e-01 -1.549939960241317749e-01 -1.910060346126556396e-01 2.146262302994728088e-02 9.819064289331436157e-02 -4.998318478465080261e-02 1.579623296856880188e-02 -1.064234450459480286e-01 4.643506184220314026e-02 9.952111169695854187e-03 2.300875484943389893e-01 -2.153344303369522095e-01 2.737116813659667969e-01 2.312363684177398682e-01 4.587660077959299088e-03 2.776809036731719971e-01 4.637846350669860840e-02 5.897723138332366943e-02 2.148301452398300171e-01 -3.064905852079391479e-02 5.519581586122512817e-02 1.272643655538558960e-01 2.312095165252685547e-01 -1.651501059532165527e-01 -2.139557600021362305e-01 7.694742642343044281e-03 3.179794251918792725e-01 2.071637064218521118e-01 2.503266930580139160e-01 -2.780996859073638916e-01
-1.150371432304382324e-01 1.441645473241806030e-01 -7.515281438827514648e-03 1.058688908815383911e-01 -3.257921338081359863e-01 -1.904866844415664673e-01 3.130573928356170654e-01 2.697143889963626862e-02 -3.399705886840820312e-02 1.526640355587005615e-01 -6.917582452297210693e-02 -6.224241107702255249e-02 -1.294083520770072937e-02 -3.241081163287162781e-02 1.968109011650085449e-01 1.954621821641921997e-01 1.653678268194198608e-01 -7.458815723657608032e-02 1.568946391344070435e-01 1.182296429760754108e-03 -1.150467991828918457e-02 -4.178069997578859329e-03 1.260400414466857910e-01 -6.193843856453895569e-02 -2.237879335880279541e-01 -1.539167612791061401e-01 -2.029019296169281006e-01 -1.060910224914550781e-01 1.986306309700012207e-01 -3.595435023307800293e-01 3.323921859264373779e-01 -3.456518054008483887e-01
-3.137294948101043701e-01 2.197930030524730682e-02 1.841301918029785156e-01 -5.494790524244308472e-02 -1.128409504890441895e-01 -2.855949103832244873e-01 2.435836493968963623e-01 -3.291066363453865051e-02 -2.573195844888687134e-02 -9.327271580696105957e-02 -1.424114257097244263e-01 1.544386744499206543e-01 9.735721349716186523e-02 -2.432802468538284302e-01 1.499817371368408203e-01 -1.433428078889846802e-01 -1.367840617895126343e-01 3.067467808723449707e-01 2.889783084392547607e-01 -8.308648318052291870e-02 1.821047812700271606e-01 1.412889510393142700e-01 -1.738421469926834106e-01 -3.865240514278411865e-02 4.381217062473297119e-02 -2.143135815858840942e-01 -7.728577405214309692e-02 -2.668659687042236328e-01 -1.700580567121505737e-01 8.765378594398498535e-02 3.010254800319671631e-01 -6.276591122150421143e-02
1.188715640455484390e-02 1.123663932085037231e-01 -1.650526188313961029e-02 3.741997852921485901e-02 -2.819669991731643677e-02 -2.655712664127349854e-01 -5.672322586178779602e-03 5.813999450765550137e-04 -6.339154392480850220e-02 4.296005889773368835e-02 -2.007496803998947144e-01 1.051797270774841309e-01 -1.848188042640686035e-02 -1.329332441091537476e-01 3.077833354473114014e-01 5.779936909675598145e-02 1.759390830993652344e-01 5.084760785102844238e-01 2.313480079174041748e-01 2.052926272153854370e-01 -1.231371387839317322e-01 2.257129251956939697e-01 -1.420767903327941895e-01 -1.882791519165039062e-01 3.929294273257255554e-02 1.784138530492782593e-01 4.667922109365463257e-02 1.292636990547180176e-01 2.345180362462997437e-01 -1.242422908544540405e-01 2.757588326930999756e-01 -1.877179294824600220e-01
6.639260053634643555e-02 1.964792609214782715e-01 -1.627746373414993286e-01 -8.106632530689239502e-02 -3.351553380489349365e-01 3.878803551197052002e-02 2.277931421995162964e-01 1.801402680575847626e-02 -1.399519592523574829e-01 3.970406483858823776e-03 -2.710245549678802490e-02 -1.494403630495071411e-01 1.868724375963211060e-01 -5.395988002419471741e-02 2.339960187673568726e-01 1.656010895967483521e-01 2.577051334083080292e-02 2.929054498672485352e-01 2.165932059288024902e-01 -2.406374216079711914e-01 2.805060446262359619e-01 -8.354340493679046631e-02 1.405527293682098389e-01 6.646417826414108276e-02 1.651953011751174927e-01 -2.759877145290374756e-01 -2.938808500766754150e-01 -1.784994602203369141e-01 6.991177797317504883e-02 -4.719256423413753510e-03 2.537113130092620850e-01 5.580370500683784485e-02
-2.175172716379165649e-01 1.063955128192901611e-01 4.865173622965812683e-02 9.555487334728240967e-02 -1.038283184170722961e-01 -1.615728139877319336e-01 1.454216078855097294e-03 -2.523898780345916748e-01 -2.770048081874847412e-01 1.972088962793350220e-02 -9.002360701560974121e-02 4.266808927059173584e-02 1.305766701698303223e-01 1.109528914093971252e-01 1.981859207153320312e-01 3.102207742631435394e-02 1.047859806567430496e-02 -8.766621351242065430e-02 2.835675477981567383e-01 -1.991589367389678955e-01 2.170695923268795013e-02 3.675609454512596130e-02 1.784265972673892975e-02 -1.093957498669624329e-01 4.128794744610786438e-02 -2.244574278593063354e-01 2.932541370391845703e-01 1.248276084661483765e-01 1.071762740612030029e-01 -5.298892855644226074e-01 9.779495000839233398e-02 -2.741463184356689453e-01
-3.162007331848144531e-01 1.498215347528457642e-01 5.014128610491752625e-02 1.505440920591354370e-01 -2.509497851133346558e-02 -9.425000101327896118e-02 2.604202032089233398e-01 2.251994311809539795e-01 1.226207539439201355e-01 -6.148522347211837769e-02 -1.376562863588333130e-01 1.064263004809617996e-02 3.215923532843589783e-02 -4.159946739673614502e-01 -1.200907491147518158e-02 2.537869811058044434e-01 -1.102538555860519409e-01 -1.571986265480518341e-02 1.437010616064071655e-01 7.082996517419815063e-02 4.701060429215431213e-02 -8.018992841243743896e-02 -7.097017765045166016e-02 -1.959520019590854645e-02 6.943765096366405487e-03 -1.540429741144180298e-01 1.685573309659957886e-01 -2.289506942033767700e-01 3.995482325553894043e-01 -2.171611636877059937e-01 1.629368662834167480e-01 -2.403027266263961792e-01
-1.217826753854751587e-01 -2.426846623420715332e-01 5.071523413062095642e-02 8.368872106075286865e-02 8.000491559505462646e-02 -1.305528879165649414e-01 3.385075181722640991e-02 -8.174751698970794678e-02 7.362036406993865967e-02 2.731057107448577881e-01 1.387860029935836792e-01 2.574110627174377441e-01 3.212621212005615234e-01 -3.346198201179504395e-01 1.140230149030685425e-01 1.949448138475418091e-01 1.541111171245574951e-01 1.042064428329467773e-01 7.936099171638488770e-02 -1.571848392486572266e-01 2.393736988306045532e-01 1.350751668214797974e-01 7.565493881702423096e-02 -1.891671270132064819e-01 -5.385367199778556824e-02 -7.940809428691864014e-02 -1.772478520870208740e-01 -2.011497765779495239e-01 2.086994796991348267e-01 1.579305529594421387e-02 7.008402794599533081e-02 -3.758230209350585938e-01
7.480353233404457569e-04 1.026381477713584900e-01 4.924571514129638672e-02 -4.763392359018325806e-02 -3.227391541004180908e-01 -1.791172772645950317e-01 3.160180747509002686e-01 -8.811976015567779541e-02 -2.601818740367889404e-01 -1.694814562797546387e-01 -3.035316057503223419e-02 -2.184213399887084961e-01 1.000038906931877136e-01 -3.250905871391296387e-01 5.721923708915710449e-02 3.166133537888526917e-02 -6.502142548561096191e-02 -5.198067426681518555e-02 2.018821984529495239e-01 2.959141135215759277e-02 -7.039808481931686401e-02 -8.368483744561672211e-03 -8.253854513168334961e-02 -1.722610294818878174e-01 1.800256073474884033e-01 -3.722677230834960938e-01 -1.373397856950759888e-01 -1.043317168951034546e-01 2.001365274190902710e-01 -2.499059587717056274e-01 2.544013261795043945e-01 -1.335815489292144775e-01
1.063043847680091858e-01 -9.215552359819412231e-02 -1.330799460411071777e-01 -6.165931001305580139e-03 1.072663143277168274e-01 -1.333500593900680542e-01 1.947068274021148682e-01 1.406693160533905029e-01 -1.358885020017623901e-01 7.223788648843765259e-02 -2.072486579418182373e-01 9.883226454257965088e-02 -4.960145801305770874e-02 8.200374990701675415e-02 9.947440028190612793e-02 -2.884135767817497253e-02 2.557632699608802795e-02 3.354848027229309082e-01 -4.652560129761695862e-02 1.316305808722972870e-02 2.109059691429138184e-01 -2.061282396316528320e-01 -6.719161570072174072e-02 2.092246897518634796e-02 -2.207562774419784546e-01 2.664614096283912659e-02 1.834108978509902954e-01 -3.566879080608487129e-03 2.429624944925308228e-01 -2.218924760818481445e-01 5.882695317268371582e-01 -1.851147711277008057e-01
1.168116112239658833e-03 5.783941969275474548e-02 -3.036427199840545654e-01 2.194739133119583130e-01 -2.158499211072921753e-01 -8.343728631734848022e-02 1.562423855066299438e-01 1.198387369513511658e-01 -5.995668098330497742e-02 4.942398145794868469e-02 -1.647849678993225098e-01 1.877447664737701416e-01 -4.180468618869781494e-02 -7.261136919260025024e-02 2.564763128757476807e-01 1.214205473661422729e-01 5.047699064016342163e-02 7.837332040071487427e-02 3.878022134304046631e-01 -3.272235095500946045e-01 2.354964017868041992e-01 5.508292000740766525e-03 3.308629989624023438e-02 -1.528024226427078247e-01 1.737872064113616943e-01 -1.530748307704925537e-01 6.003863364458084106e-02 1.372328251600265503e-01 1.003759130835533142e-01 2.350997179746627808e-01 2.993454933166503906e-01 1.756761372089385986e-01
-2.674966752529144287e-01 -7.473530620336532593e-02 8.404987864196300507e-03 1.653430610895156860e-02 -8.114555478096008301e-02 1.555393189191818237e-01 1.258769631385803223e-01 6.778962910175323486e-02 9.647852927446365356e-02 -1.473859995603561401e-01 -2.579242736101150513e-02 -2.454327419400215149e-02 -5.274511873722076416e-02 -1.603178679943084717e-01 7.645645737648010254e-02 -5.990772694349288940e-02 -3.778274953365325928e-01 3.802172541618347168e-01 2.372972965240478516e-01 8.835793286561965942e-02 -3.309707622975111008e-03 3.317799419164657593e-02 -3.623655065894126892e-02 -4.694127291440963745e-02 -1.453663855791091919e-01 -2.126287072896957397e-01 1.728056520223617554e-01 -1.470924913883209229e-01 3.027066588401794434e-01 -1.480150222778320312e-01 2.121771723031997681e-01 -4.106318652629852295e-01
-2.044410258531570435e-01 -6.701009720563888550e-02 -1.917169541120529175e-01 2.013711929321289062e-01 -1.902105957269668579e-01 -2.338376045227050781e-01 2.601976096630096436e-01 1.526224911212921143e-01 -9.893159568309783936e-02 3.243494778871536255e-02 -7.378380000591278076e-02 -1.658568382263183594e-01 -4.355768486857414246e-02 -1.126622632145881653e-01 1.576559990644454956e-01 8.678200840950012207e-02 -6.792533397674560547e-02 -1.581044644117355347e-01 1.690113097429275513e-01 -1.131951808929443359e-01 -8.132492005825042725e-02 1.996545195579528809e-01 -1.507789641618728638e-01 -1.460681557655334473e-01 9.908045083284378052e-02 -3.157539963722229004e-01 1.313062608242034912e-01 2.365347445011138916e-01 3.230199813842773438e-01 -2.141306698322296143e-01 1.953036189079284668e-01 -2.668389678001403809e-01
3.210084512829780579e-02 2.401800900697708130e-01 3.787555396556854248e-01 -1.921562701463699341e-01 -7.176119368523359299e-03 -1.308889389038085938e-01 2.433800697326660156e-01 -1.649019122123718262e-02 -7.612967863678932190e-03 -5.723851546645164490e-02 -1.681929975748062134e-01 -2.297394126653671265e-01 1.943630352616310120e-02 -2.500169873237609863e-01 1.881941221654415131e-03 2.306347340345382690e-02 -1.106686294078826904e-01 1.806612163782119751e-01 2.763012945652008057e-01 -3.313162922859191895e-01 3.097637370228767395e-02 -5.798451602458953857e-02 1.353800445795059204e-01 -1.503124535083770752e-01 -1.605942398309707642e-01 -8.745109289884567261e-02 1.101603433489799500e-01 -3.185803815722465515e-02 1.114352568984031677e-01 -1.165621951222419739e-01 3.168259263038635254e-01 -2.952544689178466797e-01
-3.756414353847503662e-01 -2.453974783420562744e-01 -9.482958167791366577e-02 7.874912023544311523e-02 -9.174601733684539795e-02 2.244770228862762451e-01 2.372072935104370117e-01 -9.792938828468322754e-03 -7.644633203744888306e-02 -1.237884685397148132e-01 1.797783821821212769e-01 -8.304382115602493286e-02 1.668154895305633545e-01 -7.982785254716873169e-02 3.667474389076232910e-01 2.424760721623897552e-02 -2.046966403722763062e-01 1.323682069778442383e-01 1.682955175638198853e-01 1.505429949611425400e-02 1.320346891880035400e-01 -1.001976430416107178e-01 -7.412912696599960327e-02 -1.087358146905899048e-01 2.265962362289428711e-01 -5.188544839620590210e-02 1.097004935145378113e-01 -1.618090458214282990e-02 2.298203110694885254e-01 -3.760736882686614990e-01 4.538739472627639771e-02 -2.079114019870758057e-01
-3.113532252609729767e-02 -2.135525047779083252e-01 1.340051442384719849e-01 -5.323735997080802917e-02 -1.811166107654571533e-01 -2.115474641323089600e-02 1.411440670490264893e-01 -1.446495652198791504e-01 -9.357108920812606812e-02 -1.539905369281768799e-01 -1.183350756764411926e-01 2.326315790414810181e-01 2.047702670097351074e-01 -6.661784648895263672e-02 1.594794243574142456e-01 -1.827516704797744751e-01 -1.106819063425064087e-01 1.850526183843612671e-01 4.271994903683662415e-02 -3.009335696697235107e-01 3.116214275360107422e-01 1.840560324490070343e-02 6.216309219598770142e-02 -9.165905416011810303e-02 -1.009647175669670105e-01 3.129999041557312012e-01 -2.358985990285873413e-01 -9.600339829921722412e-02 3.491669595241546631e-01 -2.038091421127319336e-01 2.262063026428222656e-01 -1.284622400999069214e-01
-1.753877252340316772e-01 2.600713074207305908e-01 -7.933465391397476196e-02 2.709787189960479736e-01 8.726520836353302002e-02 -1.343724876642227173e-01 1.875712126493453979e-01 1.583486050367355347e-02 1.556063741445541382e-01 -3.317023813724517822e-02 8.542961627244949341e-02 8.568938821554183960e-02 2.115752100944519043e-01 -3.176254928112030029e-01 2.166594266891479492e-01 2.309592068195343018e-01 -7.135347928851842880e-03 3.899205923080444336e-01 1.522206962108612061e-01 4.410133138298988342e-02 -4.938999190926551819e-02 -1.206418126821517944e-01 5.650653690099716187e-02 2.795868515968322754e-01 1.929372996091842651e-01 -1.269584000110626221e-01 1.172586753964424133e-01 4.328694660216569901e-03 1.909714192152023315e-01 1.219469681382179260e-01 1.641420125961303711e-01 -2.322283983230590820e-01
-3.218233957886695862e-02 1.657210290431976318e-01 1.536200642585754395e-01 1.093167811632156372e-01 -2.994826138019561768e-01 -1.536509096622467041e-01 2.990611493587493896e-01 -6.110475212335586548e-02 -1.643773317337036133e-01 -3.117518723011016846e-01 5.424208566546440125e-02 3.087978810071945190e-02 7.822432368993759155e-02 -2.547066211700439453e-01 6.482267379760742188e-02 2.570551633834838867e-01 3.074611723423004150e-02 -1.271634846925735474e-01 2.752234041690826416e-01 -1.879815757274627686e-01 1.358727365732192993e-02 1.730766743421554565e-01 -2.774093747138977051e-01 -1.846926063299179077e-01 4.339062049984931946e-02 -2.525793313980102539e-01 -1.473795920610427856e-01 9.883423335850238800e-03 1.598161309957504272e-01 -1.298357695341110229e-01 7.796592265367507935e-02 -2.339233607053756714e-01
1.387828588485717773e-02 2.274569123983383179e-02 5.550283566117286682e-02 8.854898065328598022e-02 -5.236581340432167053e-02 -9.171941131353378296e-02 4.256533682346343994e-01 9.215723723173141479e-02 -2.176868617534637451e-01 1.485132426023483276e-02 2.142894119024276733e-01 2.046079933643341064e-01 9.400242567062377930e-02 8.867111802101135254e-02 2.016475051641464233e-01 1.135279536247253418e-01 -3.359438478946685791e-01 4.961276426911354065e-02 1.657674163579940796e-01 -8.875545859336853027e-02 3.877503573894500732e-01 5.031453073024749756e-02 2.457472383975982666e-01 -9.374962747097015381e-02 1.978389918804168701e-02 1.505339741706848145e-01 6.121115013957023621e-02 -1.688593924045562744e-01 1.925708353519439697e-01 -6.965085119009017944e-02 1.650709807872772217e-01 -2.909711599349975586e-01
6.726946681737899780e-02 -1.645674258470535278e-01 -1.893932670354843140e-01 2.773022651672363281e-01 -9.033314883708953857e-02 -2.797860279679298401e-02 7.746095210313796997e-02 -1.035756766796112061e-01 -1.910898089408874512e-01 -9.304944425821304321e-02 3.946246113628149033e-03 2.311272919178009033e-01 3.726817369461059570e-01 -7.898599654436111450e-02 1.187941282987594604e-01 -1.226405650377273560e-01 -1.514240205287933350e-01 2.533189058303833008e-01 9.125092625617980957e-02 -1.946574449539184570e-01 2.591088712215423584e-01 -1.008556559681892395e-01 9.803555905818939209e-02 5.341397132724523544e-03 1.054558753967285156e-01 1.172037795186042786e-01 -6.193637102842330933e-02 -2.182679325342178345e-01 3.779901862144470215e-01 -7.099537551403045654e-02 4.707103595137596130e-02 -3.321577310562133789e-01
-1.371769160032272339e-01 2.444327473640441895e-01 3.693046420812606812e-02 1.303456574678421021e-01 -1.203975901007652283e-01 -2.352799475193023682e-01 -5.034653469920158386e-02 7.191720418632030487e-03 1.162675842642784119e-01 4.811841994524002075e-02 -7.155630737543106079e-02 -1.169045120477676392e-01 3.755387365818023682e-01 -1.024949029088020325e-01 6.707589328289031982e-02 7.624826580286026001e-02 -7.310529705137014389e-03 2.879199385643005371e-01 1.792657375335693359e-01 -2.019281685352325439e-01 -1.082897279411554337e-02 -1.360945999622344971e-01 -5.615703761577606201e-02 4.842847585678100586e-02 1.732687354087829590e-01 -1.320924013853073120e-01 -2.377149462699890137e-01 -6.319903582334518433e-02 5.312224626541137695e-01 -1.026587635278701782e-01 -1.410559192299842834e-02 -2.307944148778915405e-01
-6.393615156412124634e-02 -1.841820180416107178e-01 -1.062227264046669006e-01 2.618125379085540771e-01 1.220150478184223175e-02 -3.714958205819129944e-02 3.603143095970153809e-01 1.130787581205368042e-01 -5.037984251976013184e-02 1.045803427696228027e-01 1.394615024328231812e-01 2.790953814983367920e-01 2.196863591670989990e-01 -1.838757693767547607e-01 2.678951025009155273e-01 4.725326970219612122e-02 1.809833645820617676e-01 -7.287603616714477539e-02 2.224810272455215454e-01 -1.268005073070526123e-01 2.251049429178237915e-01 7.652618736028671265e-02 1.356807947158813477e-01 4.309547692537307739e-02 1.450960338115692139e-01 1.196242719888687134e-01 1.175128296017646790e-01 -4.119398891925811768e-01 1.226709485054016113e-01 -7.692290842533111572e-02 -1.251746248453855515e-02 -2.251674830913543701e-01
2.038513869047164917e-02 -9.251482039690017700e-02 1.898695528507232666e-01 9.250027686357498169e-02 -2.578727006912231445e-01 -2.821519784629344940e-02 2.359440475702285767e-01 -2.412559390068054199e-01 -2.682661078870296478e-02 -1.912362314760684967e-02 2.025253325700759888e-02 5.714411661028862000e-02 4.985067248344421387e-02 2.967929542064666748e-01 1.522766426205635071e-02 -1.521382778882980347e-01 -9.532407857477664948e-03 1.255299337208271027e-02 3.213748633861541748e-01 -1.896501332521438599e-02 1.274325549602508545e-01 2.716184854507446289e-01 2.837336249649524689e-02 -2.235318161547183990e-02 2.192384600639343262e-01 7.056751847267150879e-02 2.124071568250656128e-01 6.624580919742584229e-02 2.418595850467681885e-01 -2.168812304735183716e-01 4.079231619834899902e-01 -2.772083282470703125e-01
1.682607233524322510e-01 -1.662827730178833008e-01 4.792372137308120728e-02 4.804682731628417969e-02 -4.334691762924194336e-01 -2.050665766000747681e-01 1.924080550670623779e-01 -1.067009344696998596e-01 -1.670866757631301880e-01 9.396943263709545135e-03 1.031784340739250183e-01 -1.780120879411697388e-01 -2.442496456205844879e-02 -7.279393076896667480e-02 2.414316236972808838e-01 1.833581179380416870e-01 -9.065528959035873413e-02 8.269499987363815308e-02 7.865124940872192383e-02 -4.578799940645694733e-03 8.378816395998001099e-02 -2.243612520396709442e-02 -1.337857097387313843e-01 -1.802479475736618042e-01 -4.312337934970855713e-02 -2.032103538513183594e-01 -4.341319575905799866e-02 -1.082591116428375244e-01 3.504213988780975342e-01 -3.933628201484680176e-01 1.248492598533630371e-01 -2.527508139610290527e-01
9.823077172040939331e-02 1.555926203727722168e-01 -1.306857168674468994e-01 1.081409826874732971e-01 -8.916381746530532837e-02 8.941770531237125397e-03 -1.944428123533725739e-02 -9.471589326858520508e-02 -1.556151062250137329e-01 -1.921151876449584961e-01 2.377023547887802124e-02 2.627195417881011963e-01 3.965526819229125977e-01 -2.437668852508068085e-02 -1.852350868284702301e-02 -7.001949846744537354e-02 -1.662322878837585449e-01 6.366580724716186523e-02 1.575045436620712280e-01 -3.278077244758605957e-01 3.167964220046997070e-01 -3.793773055076599121e-02 -5.572559311985969543e-03 -2.013021409511566162e-01 -9.153315424919128418e-02 9.268561005592346191e-02 1.087627112865447998e-01 -1.297364532947540283e-01 4.717907905578613281e-01 -6.131721287965774536e-02 9.163447469472885132e-02 -1.987610906362533569e-01
-8.413543552160263062e-02 1.692790687084197998e-01 7.795169204473495483e-02 1.046473439782857895e-02 -3.247707709670066833e-02 -4.356786310672760010e-01 2.204478532075881958e-01 1.595434248447418213e-01 2.226499617099761963e-01 1.226938217878341675e-01 -9.498987346887588501e-02 -1.620751805603504181e-02 6.572517566382884979e-03 -2.469826042652130127e-01 2.616885006427764893e-01 2.102222293615341187e-01 -1.396230161190032959e-01 -1.330565959215164185e-01 2.087072581052780151e-01 -1.232134848833084106e-01 -7.992615550756454468e-02 -1.615054011344909668e-01 1.363953575491905212e-02 -1.452021449804306030e-01 4.447956755757331848e-02 3.420661017298698425e-02 -2.032295912504196167e-01 -1.921468228101730347e-01 2.162181288003921509e-01 -3.172722756862640381e-01 1.623451113700866699e-01 -2.017612308263778687e-01
-6.654863804578781128e-02 2.256733030080795288e-01 5.607924982905387878e-02 -3.353487700223922729e-02 6.941735744476318359e-02 -1.782659590244293213e-01 1.936107575893402100e-01 4.114238172769546509e-02 -2.454981356859207153e-01 -1.026601567864418030e-01 1.462322473526000977e-01 3.765321969985961914e-01 2.089425772428512573e-01 1.369354277849197388e-01 2.907603979110717773e-01 -7.303548045456409454e-03 -2.226220816373825073e-01 2.835115790367126465e-02 2.432762831449508667e-01 -1.453657895326614380e-01 3.632867634296417236e-01 6.292365491390228271e-02 7.375419139862060547e-02 -2.000405080616474152e-02 -5.738983675837516785e-02 2.811883948743343353e-02 8.519171923398971558e-02 -1.452783644199371338e-01 1.661744415760040283e-01 1.378535628318786621e-01 2.671954333782196045e-01 -2.463974952697753906e-01
1.629723608493804932e-01 -2.583598531782627106e-02 -3.863161057233810425e-02 1.757666170597076416e-01 -2.132615260779857635e-02 -1.054213494062423706e-01 -2.152341790497303009e-02 -9.179604798555374146e-02 -3.183804452419281006e-01 -4.777229204773902893e-02 1.838449575006961823e-02 3.079628646373748779e-01 1.151275560259819031e-01 -1.463540941476821899e-01 5.666119605302810669e-02 2.924877032637596130e-02 -1.202408298850059509e-01 1.931977123022079468e-01 1.325103342533111572e-01 -2.683041393756866455e-01 3.141554594039916992e-01 1.763411164283752441e-01 1.409076452255249023e-01 -4.914517700672149658e-02 1.881545484066009521e-01 -2.578854560852050781e-02 2.934505343437194824e-01 -3.646527603268623352e-02 3.780415058135986328e-01 -1.297074109315872192e-01 -2.522279508411884308e-02 -3.241692483425140381e-01
-1.151587218046188354e-01 1.167569980025291443e-01 8.735694736242294312e-02 1.704953759908676147e-01 1.054280549287796021e-01 9.573364630341529846e-03 -7.071353495121002197e-03 8.861071616411209106e-02 1.187221333384513855e-02 -2.437316626310348511e-01 -2.319861203432083130e-01 -2.765433862805366516e-02 1.289454102516174316e-01 -1.379376277327537537e-02 7.160679996013641357e-02 -3.542418777942657471e-01 4.935131967067718506e-02 7.726165652275085449e-02 1.737866699695587158e-01 -1.873435825109481812e-01 3.678379356861114502e-01 -2.636975422501564026e-02 8.302069455385208130e-02 -3.303458690643310547e-01 -2.421765923500061035e-01 -1.482719033956527710e-01 3.283777460455894470e-02 -8.104044944047927856e-02 9.795324504375457764e-02 2.329683862626552582e-02 3.666796982288360596e-01 -3.116739094257354736e-01
-1.927536875009536743e-01 2.138490378856658936e-01 -1.257206201553344727e-01 2.359927296638488770e-01 -3.347150981426239014e-01 -2.362571954727172852e-01 3.689167276024818420e-02 -9.084723144769668579e-02 -1.272640377283096313e-01 -2.849729964509606361e-03 -1.649022400379180908e-01 -5.885069444775581360e-02 -1.526088267564773560e-01 -1.189307346940040588e-01 1.378743648529052734e-01 -1.625050208531320095e-03 1.254958007484674454e-02 2.858928442001342773e-01 1.719920486211776733e-01 -8.924077451229095459e-02 8.983025699853897095e-02 2.924144826829433441e-02 1.948226429522037506e-02 -7.381262630224227905e-02 8.461464196443557739e-02 -1.795776486396789551e-01 1.317826360464096069e-01 1.426164954900741577e-01 2.065694481134414673e-01 -2.162817865610122681e-01 4.715305566787719727e-01 2.043295949697494507e-01
-2.610806524753570557e-01 -5.545631051063537598e-02 4.384097456932067871e-02 1.557707190513610840e-01 -4.713359847664833069e-02 2.569905221462249756e-01 1.703941971063613892e-01 -5.668350681662559509e-02 2.322059422731399536e-01 -1.681284755468368530e-01 2.446868270635604858e-02 -1.460984349250793457e-01 3.873705565929412842e-01 1.739772222936153412e-02 2.946401834487915039e-01 -5.031294655054807663e-03 -2.050850987434387207e-01 7.619580719619989395e-03 -3.185867890715599060e-02 -1.630535423755645752e-01 2.726950645446777344e-01 1.397239044308662415e-02 1.565501093864440918e-01 -3.064974546432495117e-01 3.372894600033760071e-02 1.005542557686567307e-02 -1.115210652351379395e-01 1.548959687352180481e-02 2.340352833271026611e-01 -2.928914427757263184e-01 1.855521202087402344e-01 -9.542584419250488281e-02
-7.190774381160736084e-02 -6.632329523563385010e-02 -2.507406771183013916e-01 1.754934936761856079e-01 2.259826846420764923e-02 2.463291138410568237e-01 -1.081253169104456902e-03 7.185532897710800171e-02 1.831208616495132446e-01 8.140890300273895264e-02 8.949227631092071533e-02 -1.210855096578598022e-01 3.779937624931335449e-01 -1.070755571126937866e-01 3.415675163269042969e-01 -2.057783491909503937e-02 -2.628035247325897217e-01 -8.839222788810729980e-02 8.213429152965545654e-02 -2.246805876493453979e-01 2.261096835136413574e-01 3.547020256519317627e-02 7.223424315452575684e-02 -2.425749003887176514e-01 9.479432553052902222e-02 -1.012122705578804016e-01 1.040522754192352295e-01 -7.577132433652877808e-02 5.816575512290000916e-02 -3.876797258853912354e-01 1.959239691495895386e-01 -1.331448107957839966e-01
1.552896946668624878e-01 1.005400344729423523e-01 9.709096513688564301e-03 -5.394473671913146973e-03 -2.529909610748291016e-01 -4.749795794486999512e-02 1.501766294240951538e-01 -9.040658921003341675e-02 -1.713912785053253174e-01 -2.682932913303375244e-01 -9.804904460906982422e-02 -1.354070454835891724e-01 2.614688277244567871e-01 -2.774512171745300293e-01 1.208854913711547852e-01 7.847066223621368408e-02 1.350131630897521973e-01 -5.491895228624343872e-02 2.315351665019989014e-01 7.998269051313400269e-02 -6.252481136471033096e-03 1.321745812892913818e-01 -9.567797183990478516e-02 -2.605456709861755371e-01 -1.214452609419822693e-01 -3.069472908973693848e-01 1.094505265355110168e-01 -1.449511013925075531e-02 2.732266485691070557e-01 -3.327305018901824951e-01 1.840008646249771118e-01 -2.389014214277267456e-01
-3.167475224472582340e-04 7.818106561899185181e-02 -8.891186118125915527e-02 4.379324987530708313e-02 1.635063141584396362e-01 -1.293878704309463501e-01 1.688798218965530396e-01 -6.071543786674737930e-03 -1.950348615646362305e-01 -4.932270199060440063e-02 -4.306637048721313477e-01 -2.592548727989196777e-01 8.720463514328002930e-02 2.736023440957069397e-02 -2.767852135002613068e-02 3.571968409232795238e-04 -1.644634269177913666e-02 3.844128251075744629e-01 1.802977472543716431e-01 2.540737390518188477e-02 6.123472005128860474e-02 -2.038203179836273193e-01 -4.230249207466840744e-03 -2.787182033061981201e-01 -3.326259925961494446e-02 -1.407342255115509033e-01 7.334763556718826294e-02 -7.575222849845886230e-02 1.921139955520629883e-01 -6.393989920616149902e-02 3.111032843589782715e-01 -3.684476017951965332e-01
-1.402655988931655884e-02 -2.352265715599060059e-01 6.689433008432388306e-02 8.357644826173782349e-02 5.987514555454254150e-02 -1.354634314775466919e-01 8.666919171810150146e-02 -1.542014479637145996e-01 -1.758554130792617798e-01 -2.525432705879211426e-01 2.410696819424629211e-02 2.051801830530166626e-01 1.273848861455917358e-01 -1.100647449493408203e-02 8.312939107418060303e-02 4.948549903929233551e-04 -6.305324286222457886e-02 1.407677233219146729e-01 1.093733385205268860e-01 -5.124036669731140137e-01 3.461331427097320557e-01 -3.314410895109176636e-02 1.300838440656661987e-01 -9.732131659984588623e-02 1.475330591201782227e-01 5.939171835780143738e-02 2.917463183403015137e-01 -7.440198212862014771e-02 2.716150879859924316e-01 -5.335891991853713989e-02 6.133103370666503906e-02 -2.778581976890563965e-01
-2.394356876611709595e-01 1.096644997596740723e-02 -4.960102494806051254e-03 -4.574543610215187073e-02 -1.430216282606124878e-01 1.977830529212951660e-01 6.557740271091461182e-02 -1.266804933547973633e-01 2.216939330101013184e-01 -1.542246341705322266e-01 -1.485987156629562378e-01 6.906285881996154785e-02 2.290062606334686279e-01 -2.340046912431716919e-01 3.323072195053100586e-01 3.371464014053344727e-01 4.543211311101913452e-02 3.915711306035518646e-03 1.170608624815940857e-01 -3.810745850205421448e-02 3.680931627750396729e-01 -4.805150628089904785e-02 7.298228144645690918e-02 -6.841261684894561768e-02 1.957853436470031738e-01 -6.137219816446304321e-02 7.090818881988525391e-02 1.090524122118949890e-01 1.544671356678009033e-01 5.233754217624664307e-02 4.159655272960662842e-01 -7.576316595077514648e-02
8.592296391725540161e-02 1.157182157039642334e-01 6.633267551660537720e-02 4.791270941495895386e-02 7.385599613189697266e-02 -6.411251425743103027e-02 1.065661311149597168e-01 2.403565216809511185e-03 1.585541367530822754e-01 -1.950154751539230347e-01 6.549387425184249878e-02 2.957985103130340576e-01 3.143765628337860107e-01 -2.926184535026550293e-01 2.658642530441284180e-01 -2.761660702526569366e-02 -2.476309835910797119e-01 6.123527884483337402e-03 1.357926875352859497e-01 -8.344107307493686676e-03 3.642081916332244873e-01 2.158815599977970123e-02 1.799548417329788208e-02 1.799576357007026672e-02 2.401887252926826477e-02 1.702196002006530762e-01 -1.369933336973190308e-01 1.520996540784835815e-01 1.328100413084030151e-01 -2.995251119136810303e-02 3.198297619819641113e-01 -3.671964406967163086e-01
-5.668143555521965027e-02 -9.366398304700851440e-02 -1.151588112115859985e-01 3.125952780246734619e-01 -2.836976051330566406e-01 -1.644407361745834351e-01 1.583802103996276855e-01 -1.548396795988082886e-02 2.859914898872375488e-01 1.795422434806823730e-01 -1.498787850141525269e-02 -4.938627406954765320e-02 2.841025888919830322e-01 -2.107590436935424805e-01 1.909359395503997803e-01 2.250497601926326752e-02 2.408118247985839844e-01 3.178908228874206543e-01 5.297712236642837524e-02 -1.750393509864807129e-01 -4.931967332959175110e-02 5.398210883140563965e-02 -4.592382349073886871e-03 2.265501208603382111e-02 7.401189953088760376e-02 -5.311010777950286865e-02 -2.116797566413879395e-01 -1.802315562963485718e-01 2.856051623821258545e-01 -1.778408288955688477e-01 2.138547152280807495e-01 -1.500281244516372681e-01
8.931905776262283325e-02 1.223993077874183655e-01 -1.678598076105117798e-01 1.275692880153656006e-01 -2.391519546508789062e-01 1.599879860877990723e-01 2.061153501272201538e-01 1.038912013173103333e-01 -1.164933666586875916e-01 3.876411914825439453e-02 6.257598847150802612e-02 2.650005221366882324e-01 2.978506088256835938e-01 -4.453171789646148682e-02 4.163055494427680969e-02 1.859078556299209595e-01 8.723256736993789673e-02 3.169101476669311523e-01 2.168536186218261719e-01 -8.693309128284454346e-02 7.240843772888183594e-02 -2.428015172481536865e-01 2.530167698860168457e-01 4.664009064435958862e-02 2.500603795051574707e-01 -1.890513151884078979e-01 -2.081845551729202271e-01 -2.348410151898860931e-02 2.091492414474487305e-01 1.266849786043167114e-01 1.851891279220581055e-01 -2.259478569030761719e-01
-5.472477525472640991e-02 7.745926082134246826e-02 -2.234250307083129883e-01 2.350836992263793945e-01 -1.090226247906684875e-01 1.157552897930145264e-01 5.527712032198905945e-02 -1.188462227582931519e-01 -2.776973247528076172e-01 -1.278513222932815552e-01 -1.003998517990112305e-01 -3.475848957896232605e-02 3.438144326210021973e-01 8.137051016092300415e-02 4.716149568557739258e-01 1.585774421691894531e-01 1.729756891727447510e-01 4.588161408901214600e-02 2.385147213935852051e-01 -1.760287433862686157e-01 2.088017165660858154e-01 8.288571238517761230e-02 -7.639794051647186279e-02 -7.323423773050308228e-02 6.356228142976760864e-02 -9.308665245771408081e-02 -1.728090643882751465e-01 2.360188812017440796e-01 4.007257148623466492e-02 1.404854655265808105e-01 1.611302644014358521e-01 -1.976429671049118042e-01
-1.576233208179473877e-01 -8.256995677947998047e-02 3.011142909526824951e-01 -2.623326703906059265e-02 -2.217641472816467285e-02 -1.326716132462024689e-02 5.604797974228858948e-02 -8.566710166633129120e-03 5.381451919674873352e-02 -1.200103089213371277e-01 3.725560382008552551e-02 1.006778255105018616e-01 -1.382516473531723022e-01 8.622640743851661682e-03 3.378229439258575439e-01 3.152910247445106506e-02 -2.036986649036407471e-01 1.671781241893768311e-01 2.810009419918060303e-01 1.361839473247528076e-01 2.842322289943695068e-01 -1.033235117793083191e-01 1.010435167700052261e-02 3.231277316808700562e-02 1.619983613491058350e-01 -2.275799959897994995e-01 1.317076236009597778e-01 -3.321511447429656982e-01 2.607840001583099365e-01 1.803555525839328766e-02 2.849562764167785645e-01 -3.084921538829803467e-01
-8.903832733631134033e-02 2.649731934070587158e-01 -2.769008092582225800e-02 -3.502646461129188538e-02 -1.599201112985610962e-01 -4.982531070709228516e-01 2.100211679935455322e-01 4.555769264698028564e-02 9.828458726406097412e-02 1.017553731799125671e-02 -1.636737287044525146e-01 2.224238589406013489e-02 9.513698518276214600e-03 -7.312781363725662231e-02 4.475261643528938293e-02 1.927413493394851685e-01 -2.971984148025512695e-01 -1.702234297990798950e-01 8.261689543724060059e-02 -1.855911016464233398e-01 -1.102604418992996216e-01 -1.376851052045822144e-01 8.586067706346511841e-02 -1.249913424253463745e-01 -7.698697596788406372e-02 5.295998975634574890e-02 2.702858485281467438e-02 -1.460470855236053467e-01 2.357149273157119751e-01 -2.515928149223327637e-01 2.815144956111907959e-01 -2.768222987651824951e-01
-1.402599513530731201e-01 5.822323262691497803e-02 -2.169365286827087402e-01 2.547941207885742188e-01 1.782867358997464180e-03 1.510899364948272705e-01 2.425002902746200562e-01 2.384525835514068604e-01 -1.275154296308755875e-02 -9.430904686450958252e-02 -5.481503438204526901e-03 -2.961092395707964897e-03 8.750799298286437988e-02 -4.541510045528411865e-01 -6.974662095308303833e-02 1.733265221118927002e-01 -2.072391808032989502e-01 9.593749791383743286e-02 2.825725674629211426e-01 -4.829175770282745361e-02 -4.753720387816429138e-02 -1.787057816982269287e-01 -6.217205524444580078e-02 -9.943863004446029663e-02 -3.455619886517524719e-02 -9.863021969795227051e-02 1.206401363015174866e-01 -1.866106986999511719e-01 1.402408927679061890e-01 -2.383056730031967163e-01 1.099871993064880371e-01 -3.706897497177124023e-01
-9.687472134828567505e-02 -1.552273333072662354e-01 9.499692358076572418e-03 8.034857362508773804e-02 -2.991684079170227051e-01 5.254273116588592529e-02 2.469329833984375000e-01 -1.054042577743530273e-01 2.232890808954834938e-03 -2.370261400938034058e-02 -1.706815361976623535e-01 -1.897537261247634888e-01 1.399813592433929443e-01 4.531423002481460571e-02 4.558725953102111816e-01 1.955044642090797424e-02 8.080510795116424561e-02 1.909164190292358398e-01 1.743419021368026733e-01 -1.287954002618789673e-01 7.818215340375900269e-02 3.554323315620422363e-02 -8.044707775115966797e-02 -2.536285519599914551e-01 -2.095719985663890839e-02 -7.436309754848480225e-02 1.841707080602645874e-01 1.813184916973114014e-01 -1.336257159709930420e-01 -2.089583128690719604e-01 2.792139351367950439e-01 -3.459601998329162598e-01
-7.654917985200881958e-02 -2.152642309665679932e-01 2.028482258319854736e-01 -6.066985893994569778e-03 8.432041108608245850e-02 -1.654256582260131836e-01 5.502895638346672058e-02 -6.204165145754814148e-02 -1.344999670982360840e-01 -7.658265531063079834e-02 -1.628413796424865723e-02 1.376249343156814575e-01 1.626922041177749634e-01 -2.678608298301696777e-01 1.043471097946166992e-01 2.970406971871852875e-02 -1.443974077701568604e-01 3.496881425380706787e-01 1.138756889849901199e-02 -3.278456330299377441e-01 2.711481451988220215e-01 3.243089467287063599e-02 1.356488913297653198e-01 -9.583562612533569336e-02 2.020852416753768921e-01 5.262946709990501404e-02 3.873198628425598145e-01 -2.006067037582397461e-01 4.813598468899726868e-02 -1.601922363042831421e-01 1.784665137529373169e-01 -2.559583485126495361e-01
-1.344122588634490967e-01 -2.299652621150016785e-02 -8.449383825063705444e-02 3.176273405551910400e-01 -2.516706883907318115e-01 -1.124417632818222046e-01 1.918004304170608521e-01 -1.264806985855102539e-01 3.115436434745788574e-01 1.523856371641159058e-01 6.268642842769622803e-02 -8.705252408981323242e-02 2.909301221370697021e-01 -1.018386781215667725e-01 1.170701012015342712e-01 -6.534655392169952393e-02 2.352279275655746460e-01 3.169506490230560303e-01 5.522373318672180176e-02 -2.360283732414245605e-01 1.597586870193481445e-01 4.928890615701675415e-02 -7.419434934854507446e-02 1.606960967183113098e-02 5.236657336354255676e-02 -5.560291185975074768e-02 -1.307332962751388550e-01 -2.105769217014312744e-01 2.021601945161819458e-01 -2.498028576374053955e-01 1.953750997781753540e-01 -2.070334851741790771e-01
2.668670378625392914e-02 -1.347386538982391357e-01 -4.800794273614883423e-02 -4.093747586011886597e-02 -2.919810824096202850e-02 -9.320970624685287476e-02 3.671374022960662842e-01 5.043150484561920166e-02 -1.653512567281723022e-01 -7.464004307985305786e-02 -1.324166208505630493e-01 2.188266366720199585e-01 3.271094560623168945e-01 2.098727598786354065e-02 2.400528639554977417e-01 1.205690130591392517e-01 -2.246152758598327637e-01 -1.006902828812599182e-01 1.446750313043594360e-01 3.806076571345329285e-02 2.812527716159820557e-01 -1.116121411323547363e-01 1.423971801996231079e-01 -7.959946990013122559e-03 1.208805963397026062e-01 2.200305610895156860e-01 4.965112730860710144e-02 -4.339902400970458984e-01 1.758900880813598633e-01 -1.056483238935470581e-01 1.812340617179870605e-01 -1.693831384181976318e-01
1.185181811451911926e-01 3.498778864741325378e-02 -2.167165465652942657e-02 -1.128310039639472961e-01 -2.591586438938975334e-03 -1.415275782346725464e-01 2.566177845001220703e-01 1.315668225288391113e-01 -3.303492963314056396e-01 -1.381170302629470825e-01 8.882357180118560791e-02 4.700261354446411133e-02 1.611341163516044617e-02 -1.630502380430698395e-02 2.748585641384124756e-01 -1.874295771121978760e-01 -3.200886771082878113e-02 3.737144544720649719e-02 1.217734515666961670e-01 -1.657824516296386719e-01 -1.070962473750114441e-01 5.179890245199203491e-02 7.383324950933456421e-02 1.736433655023574829e-01 1.490295678377151489e-01 1.877856552600860596e-01 -2.216478250920772552e-02 2.032413519918918610e-02 9.653040766716003418e-02 -2.820497155189514160e-01 5.490499138832092285e-01 -2.750048935413360596e-01
-1.669770628213882446e-01 -1.453130990266799927e-01 -1.551844924688339233e-01 2.108007222414016724e-01 -8.913070708513259888e-02 -1.922174692153930664e-01 1.900628209114074707e-01 9.912297129631042480e-02 2.527031898498535156e-01 -5.357150733470916748e-02 5.820654332637786865e-02 -2.739025950431823730e-01 2.251367270946502686e-01 1.113373786211013794e-02 2.941249012947082520e-01 -1.046320572495460510e-01 1.635498702526092529e-01 9.084628522396087646e-02 1.869117170572280884e-01 -3.201269507408142090e-01 2.522036731243133545e-01 4.690106585621833801e-02 -1.327307224273681641e-01 1.035879850387573242e-01 -3.666153410449624062e-03 -1.038705557584762573e-02 -5.953952297568321228e-02 -3.504910767078399658e-01 2.433425337076187134e-01 -1.525317728519439697e-01 1.386755257844924927e-01 -5.864516645669937134e-02
1.027877032756805420e-01 -5.855569615960121155e-02 -1.466659903526306152e-01 2.040393501520156860e-01 -2.789032459259033203e-01 -1.054661646485328674e-01 2.476135790348052979e-01 -7.381214946508407593e-02 -2.301285564899444580e-01 -1.275618523359298706e-01 7.536356151103973389e-02 2.589205838739871979e-02 4.242991209030151367e-01 5.190093070268630981e-02 1.028471589088439941e-01 -1.104247272014617920e-01 -1.957601904869079590e-01 3.632195293903350830e-01 6.992363929748535156e-02 -3.959385678172111511e-02 2.403641343116760254e-01 3.913487866520881653e-02 -1.663140952587127686e-01 8.747728914022445679e-02 9.566445834934711456e-03 2.945989966392517090e-01 -3.551078587770462036e-02 -1.135079786181449890e-01 1.150063127279281616e-01 -1.625947058200836182e-01 1.844336986541748047e-01 -2.002128958702087402e-01
8.393078297376632690e-02 -4.641029611229896545e-02 -1.680218428373336792e-01 1.399719119071960449e-01 6.989283114671707153e-02 -2.138813138008117676e-01 2.946849353611469269e-02 -8.609004318714141846e-02 -1.008606702089309692e-01 -2.383069843053817749e-01 -1.291844844818115234e-01 -1.089953705668449402e-01 1.578889489173889160e-01 -2.853473275899887085e-02 -5.731369927525520325e-02 -1.193491145968437195e-01 -5.204211920499801636e-02 1.298321634531021118e-01 4.190357029438018799e-01 -1.591189950704574585e-02 -1.610904037952423096e-01 -1.995613574981689453e-01 3.103704564273357391e-02 -1.937766931951045990e-02 8.512550592422485352e-02 5.850874353200197220e-03 6.561700254678726196e-02 2.911612857133150101e-03 -6.734511256217956543e-02 2.244566828012466431e-01 5.060891509056091309e-01 -4.001303613185882568e-01
-1.024962291121482849e-01 3.132826834917068481e-02 3.487684950232505798e-02 1.851243823766708374e-01 -2.847835794091224670e-02 -8.070273697376251221e-02 3.158085048198699951e-01 -1.934022456407546997e-01 4.650590475648641586e-03 -2.358054369688034058e-01 -8.543527871370315552e-02 -9.530638158321380615e-02 1.862710416316986084e-01 -5.596088171005249023e-01 -1.265958249568939209e-01 6.410901993513107300e-02 -4.227824509143829346e-03 7.090877275913953781e-03 1.851423531770706177e-01 3.836794942617416382e-02 -2.269635908305644989e-02 -4.885299131274223328e-02 3.935052827000617981e-02 -2.362328618764877319e-01 6.519338581711053848e-03 -2.743044495582580566e-01 5.621425062417984009e-02 -2.804435417056083679e-02 2.119812667369842529e-01 -2.726429700851440430e-01 9.045418351888656616e-02 -2.565155029296875000e-01
1.678083389997482300e-01 -1.165636181831359863e-01 -1.990116983652114868e-01 8.533249795436859131e-02 8.081910014152526855e-02 1.030839234590530396e-01 8.038770407438278198e-02 1.109265238046646118e-01 -1.233009174466133118e-01 -2.328225784003734589e-02 -2.183024883270263672e-01 -1.121696736663579941e-02 4.610646665096282959e-01 -5.910078436136245728e-02 1.886010020971298218e-01 1.497110426425933838e-01 -4.738199710845947266e-02 1.977783590555191040e-01 1.893894076347351074e-01 -2.628595232963562012e-01 8.916182070970535278e-02 -3.284644044470041990e-04 8.633606880903244019e-02 2.102369070053100586e-01 -1.932279020547866821e-01 -1.531479656696319580e-01 -4.328575730323791504e-02 -2.453591376543045044e-01 3.727106451988220215e-01 9.488203376531600952e-02 2.472745180130004883e-01 1.376987202093005180e-03
-8.625962585210800171e-02 4.761546850204467773e-03 -9.923233836889266968e-02 9.701193124055862427e-02 -8.184517920017242432e-02 3.949287161231040955e-02 -3.565639629960060120e-02 1.619072444736957550e-02 6.856675725430250168e-03 -2.244214415550231934e-01 -3.689877986907958984e-01 7.273852825164794922e-02 6.519080698490142822e-02 -3.001240268349647522e-02 2.359873056411743164e-01 1.440221071243286133e-01 3.393085598945617676e-01 2.855248749256134033e-01 2.332844138145446777e-01 -2.352536022663116455e-01 -1.338346023112535477e-02 -1.730305105447769165e-01 8.580919355154037476e-02 -8.776478469371795654e-02 -1.407309919595718384e-01 -6.157919764518737793e-02 1.328671872615814209e-01 5.309240520000457764e-02 7.955248653888702393e-02 -4.021556377410888672e-01 3.398166298866271973e-01 -1.041185036301612854e-01
-3.207079172134399414e-01 -1.227661371231079102e-01 -2.270882874727249146e-01 -1.613582670688629150e-02 -9.539866447448730469e-02 -2.863495647907257080e-01 4.433192685246467590e-02 6.159740686416625977e-02 -1.021864339709281921e-01 -3.521527349948883057e-01 1.177240014076232910e-01 1.905837953090667725e-01 8.269441872835159302e-02 -1.612050831317901611e-01 8.515366911888122559e-02 1.373477280139923096e-01 1.220530420541763306e-01 2.331090271472930908e-01 2.583303861320018768e-02 -2.926483750343322754e-01 -5.624165758490562439e-02 -1.663883775472640991e-01 2.142063379287719727e-01 1.699552685022354126e-01 -1.198895368725061417e-02 -8.786228485405445099e-03 -2.447161376476287842e-01 -8.675591647624969482e-02 1.612237989902496338e-01 1.064006313681602478e-01 2.109568864107131958e-01 -2.814216315746307373e-01
-1.040968969464302063e-01 -2.326266467571258545e-01 -1.053179502487182617e-01 8.352383226156234741e-02 1.600125730037689209e-01 -2.786412835121154785e-01 -7.159176468849182129e-02 1.719576567411422729e-01 -2.121743857860565186e-01 8.620217442512512207e-02 -2.142885476350784302e-01 -1.234337240457534790e-01 -9.247700683772563934e-03 -2.328584045171737671e-01 -1.984475553035736084e-02 -7.953853160142898560e-02 2.430581599473953247e-01 -7.297278195619583130e-02 3.729384243488311768e-01 -1.868850886821746826e-01 1.290140748023986816e-01 -1.256199646741151810e-02 -1.779583096504211426e-01 1.305260881781578064e-02 2.000400871038436890e-01 -1.507171336561441422e-02 1.446573883295059204e-01 -2.632517218589782715e-01 2.993623018264770508e-01 -1.863526850938796997e-01 1.786977797746658325e-01 -1.749462783336639404e-01
7.024478912353515625e-02 -1.994114518165588379e-01 -6.902739405632019043e-02 -7.709718495607376099e-02 -5.325256846845149994e-03 -2.483187764883041382e-01 7.930902391672134399e-02 -2.262790687382221222e-02 1.436647176742553711e-01 -3.970324993133544922e-01 2.147826254367828369e-01 -2.736437879502773285e-02 1.484152823686599731e-01 -1.966645419597625732e-01 2.113037556409835815e-01 3.000309504568576813e-02 -1.303058564662933350e-01 3.044497370719909668e-01 8.628404885530471802e-02 2.237849980592727661e-01 1.567785814404487610e-02 -9.552194923162460327e-02 4.395839944481849670e-02 -1.051979139447212219e-01 2.657641172409057617e-01 2.159960269927978516e-01 6.536681950092315674e-02 -4.673572722822427750e-03 2.860606908798217773e-01 1.025101728737354279e-02 3.138488829135894775e-01 -2.304595708847045898e-01
-4.600011557340621948e-02 -1.500431299209594727e-01 -1.186881884932518005e-01 9.069126844406127930e-02 -6.196143850684165955e-02 -1.968452036380767822e-01 2.949179112911224365e-01 -8.535743504762649536e-02 -1.555349677801132202e-01 5.335981398820877075e-02 1.322730779647827148e-01 -1.061790622770786285e-02 -4.448706284165382385e-02 -1.285328865051269531e-01 2.028578668832778931e-01 -5.586374923586845398e-02 -1.573993861675262451e-01 2.733720839023590088e-01 1.646202206611633301e-01 -6.910461932420730591e-03 2.775094509124755859e-01 -1.517602801322937012e-01 -2.726128995418548584e-01 -1.792732477188110352e-01 4.237549901008605957e-01 -4.879151284694671631e-02 1.923314481973648071e-01 1.103257909417152405e-01 7.599356025457382202e-02 -2.006027474999427795e-02 -5.895431153476238251e-03 -3.719033300876617432e-01
6.559966504573822021e-02 1.092510204762220383e-02 8.585175126791000366e-02 -1.296760737895965576e-01 -2.373698800802230835e-01 -9.959527105093002319e-02 -1.379144936800003052e-01 9.679571539163589478e-02 -2.508776187896728516e-01 -2.088145166635513306e-02 1.383443176746368408e-01 1.939980387687683105e-01 -4.030790179967880249e-03 -1.177709698677062988e-01 8.500512689352035522e-02 -1.247569471597671509e-01 -9.709289669990539551e-02 1.009417697787284851e-01 1.750152558088302612e-01 -3.842710256576538086e-01 5.395738407969474792e-03 -1.765945926308631897e-02 7.339572906494140625e-02 -3.614772856235504150e-02 2.575385868549346924e-01 -2.260764688253402710e-02 -3.204232752323150635e-01 -2.496997565031051636e-01 2.098612338304519653e-01 -1.493938863277435303e-01 3.363019824028015137e-01 -3.219441175460815430e-01
1.194874644279479980e-01 -1.067173108458518982e-02 -2.608231902122497559e-01 6.435986142605543137e-03 -1.934199631214141846e-01 1.398029178380966187e-01 1.908401250839233398e-01 1.982458978891372681e-01 -9.084155410528182983e-02 5.739850178360939026e-02 1.287015229463577271e-01 1.341046243906021118e-01 1.285987198352813721e-01 -1.383233815431594849e-01 2.645106315612792969e-01 1.248798239976167679e-02 -3.808613494038581848e-02 2.672536671161651611e-01 2.804363667964935303e-01 -1.054602414369583130e-01 3.504212498664855957e-01 -1.676636165939271450e-03 2.767155468463897705e-01 9.339205920696258545e-02 1.360868513584136963e-01 -8.384839445352554321e-02 -2.695328891277313232e-01 3.247518464922904968e-02 3.047903999686241150e-02 -2.952878922224044800e-02 3.849177360534667969e-01 -1.141277551651000977e-01
4.695429466664791107e-03 -5.644408985972404480e-02 -1.137909293174743652e-01 1.053427830338478088e-01 -1.634795963764190674e-01 -1.085367798805236816e-01 1.267932076007127762e-02 1.273557841777801514e-01 -7.111254334449768066e-02 -1.174057871103286743e-01 -1.008672192692756653e-01 -7.678060233592987061e-02 5.653795227408409119e-02 -1.491969823837280273e-01 3.048006296157836914e-01 -2.314652353525161743e-01 -3.423714041709899902e-01 1.154254674911499023e-01 3.648725152015686035e-01 6.254913657903671265e-02 2.646985054016113281e-01 -1.695584654808044434e-01 9.289724379777908325e-02 1.133722141385078430e-01 -1.763522159308195114e-03 1.086502373218536377e-01 -1.664427667856216431e-01 -2.668384015560150146e-01 3.823271393775939941e-01 -2.355122715234756470e-01 4.542604833841323853e-02 -9.334075450897216797e-02
-1.485057026147842407e-01 -2.732058465480804443e-01 3.297775238752365112e-02 -4.802251234650611877e-02 -7.309045031433925033e-05 1.549772359430789948e-02 -3.737882897257804871e-02 6.591579318046569824e-02 -2.624053740873932838e-03 -1.792663782835006714e-01 -8.732356131076812744e-02 -1.239049881696701050e-01 2.754194438457489014e-01 -2.096342667937278748e-02 3.671605512499809265e-02 1.957632601261138916e-01 -1.874492615461349487e-01 1.911697238683700562e-01 4.020060598850250244e-01 -2.176509797573089600e-01 -7.371838390827178955e-02 1.430686861276626587e-01 8.350323885679244995e-02 -6.865471601486206055e-02 2.967567145824432373e-01 1.567428745329380035e-02 8.652910590171813965e-02 1.511141955852508545e-01 1.703839451074600220e-01 -4.598679542541503906e-01 1.175538524985313416e-01 -1.778388917446136475e-01
-9.621600061655044556e-02 -9.978934377431869507e-02 -4.412690922617912292e-02 -1.655437648296356201e-01 -1.541537940502166748e-01 1.470223069190979004e-01 9.908887743949890137e-02 1.324861794710159302e-01 -1.261908859014511108e-01 2.333831042051315308e-02 1.184425428509712219e-01 -1.343544293195009232e-02 3.505372405052185059e-01 -2.693721055984497070e-01 6.188780441880226135e-02 9.382189065217971802e-02 -3.386286199092864990e-01 1.489580571651458740e-01 5.855884030461311340e-02 -1.460385620594024658e-01 4.101560413837432861e-01 9.850965440273284912e-02 6.908375024795532227e-02 -4.740701243281364441e-02 -2.185423113405704498e-02 -7.297971844673156738e-02 -7.490761578083038330e-02 -1.755824834108352661e-01 2.805872559547424316e-01 -1.873188093304634094e-02 2.082020491361618042e-01 -3.587417006492614746e-01
-7.476520538330078125e-02 9.724450111389160156e-02 1.958675384521484375e-01 -5.247696489095687866e-02 -3.588412702083587646e-02 -8.665276318788528442e-02 5.406003817915916443e-02 -2.057109177112579346e-01 -8.163132518529891968e-02 9.151643607765436172e-04 1.200250312685966492e-01 -7.755844295024871826e-02 3.497980237007141113e-01 2.165161520242691040e-01 2.207718938589096069e-01 -1.720438599586486816e-01 -4.917986318469047546e-02 -2.138377167284488678e-02 3.411870598793029785e-01 -2.909784205257892609e-02 2.222238667309284210e-02 2.049517035484313965e-01 -8.367930352687835693e-02 -2.516080439090728760e-01 2.819287180900573730e-01 -1.939440891146659851e-02 1.072584241628646851e-01 -9.739132225513458252e-02 3.703384101390838623e-01 -1.010374501347541809e-01 2.878080308437347412e-01 -2.261764258146286011e-01
1.006283164024353027e-01 -1.105714589357376099e-02 -6.322608888149261475e-02 3.831353411078453064e-02 -2.876473963260650635e-02 -1.594638079404830933e-01 2.176340818405151367e-01 -2.009509690105915070e-02 -2.133795320987701416e-01 -7.112377136945724487e-02 -1.074431743472814560e-02 -1.434105932712554932e-01 7.730189710855484009e-02 6.912826746702194214e-02 -1.037868633866310120e-01 1.203146800398826599e-01 1.735711991786956787e-01 1.568736582994461060e-01 3.813175857067108154e-01 -9.895778447389602661e-02 1.607064157724380493e-02 1.582423150539398193e-01 9.124232456088066101e-03 2.052057534456253052e-01 2.762818038463592529e-01 -1.152672320604324341e-01 4.674673825502395630e-02 2.090700268745422363e-01 2.719298601150512695e-01 1.380079090595245361e-01 4.095184803009033203e-01 -3.596579432487487793e-01
-1.371898222714662552e-02 -1.203900873661041260e-01 -1.051934435963630676e-01 3.127543032169342041e-01 -2.320654094219207764e-01 -4.651596024632453918e-02 2.981337606906890869e-01 -6.051495671272277832e-02 -9.812969714403152466e-03 9.620787948369979858e-02 -7.603918015956878662e-02 4.208076596260070801e-01 3.934784978628158569e-02 -2.071042209863662720e-01 -4.897834733128547668e-03 2.392864227294921875e-01 8.554920554161071777e-02 -2.126610875129699707e-01 1.934700608253479004e-01 -2.245442122220993042e-01 1.036132276058197021e-01 1.062262877821922302e-01 2.104290947318077087e-02 -7.984466105699539185e-02 2.161068767309188843e-01 1.555339395999908447e-01 1.009898409247398376e-01 -2.426347732543945312e-01 2.818545699119567871e-01 9.448838979005813599e-02 1.484699249267578125e-01 -1.197026446461677551e-01
-1.292294263839721680e-01 5.676363408565521240e-02 -1.250750869512557983e-01 1.274090707302093506e-01 -8.686626702547073364e-02 -4.201909061521291733e-03 2.956576049327850342e-01 1.442329958081245422e-02 -2.636642754077911377e-01 -6.561040133237838745e-02 1.503472775220870972e-01 1.808420866727828979e-01 3.226580321788787842e-01 -1.530011296272277832e-01 2.590729296207427979e-01 3.638492524623870850e-02 -3.106540739536285400e-01 2.070363909006118774e-01 8.032419532537460327e-02 -8.450112491846084595e-02 3.558458387851715088e-01 5.825483426451683044e-02 1.627613753080368042e-01 -9.697620756924152374e-03 -6.631094962358474731e-02 1.300541162490844727e-01 -9.757434017956256866e-03 -7.280996441841125488e-02 2.577396631240844727e-01 7.952910661697387695e-02 9.559621661901473999e-02 -3.312934935092926025e-01
-2.273128330707550049e-01 1.332433372735977173e-01 -9.943108260631561279e-02 1.351336389780044556e-01 4.951675981283187866e-02 -3.343580290675163269e-02 2.207446396350860596e-01 1.009082049131393433e-02 -3.864224553108215332e-01 -4.658848792314529419e-02 -3.517111018300056458e-02 1.207794398069381714e-01 2.696827054023742676e-01 2.457817085087299347e-02 1.691857129335403442e-01 -9.203655645251274109e-03 9.463702328503131866e-03 2.722992599010467529e-01 -7.343618571758270264e-02 -3.571537435054779053e-01 1.408097594976425171e-01 -4.763247445225715637e-02 1.456887274980545044e-01 3.810650855302810669e-02 8.721530437469482422e-02 2.248393595218658447e-01 1.574701219797134399e-01 -2.152906805276870728e-01 2.808233797550201416e-01 1.233810279518365860e-02 4.730127379298210144e-02 -3.437287509441375732e-01
-8.916003257036209106e-02 -4.779221862554550171e-02 -2.150702029466629028e-01 -3.829424828290939331e-02 -9.004212915897369385e-02 -1.988639384508132935e-01 1.500856280326843262e-01 9.917526692152023315e-02 2.571876347064971924e-02 -4.345067217946052551e-02 1.395032405853271484e-01 -1.603095084428787231e-01 4.422118365764617920e-01 -3.476601243019104004e-01 4.964619502425193787e-02 -2.124384492635726929e-01 5.266671255230903625e-02 3.518762532621622086e-03 1.375493705272674561e-01 -2.748489975929260254e-01 3.406567871570587158e-02 -1.974118687212467194e-02 -7.663507759571075439e-02 1.287737190723419189e-01 -2.642178535461425781e-02 -1.084967181086540222e-01 -3.725199997425079346e-01 -2.168983370065689087e-01 1.929998397827148438e-01 -2.336379140615463257e-01 1.587866246700286865e-01 -1.171209886670112610e-01
-4.590145051479339600e-01 2.445869743824005127e-01 1.719962507486343384e-01 1.718957573175430298e-01 -6.805842369794845581e-02 -2.800314426422119141e-01 7.048113644123077393e-02 -3.330971002578735352e-01 4.337580129504203796e-02 1.220161840319633484e-01 6.910789757966995239e-02 -4.967046901583671570e-02 1.954468637704849243e-01 -2.650133371353149414e-01 1.179524362087249756e-01 1.603028178215026855e-01 -1.132013276219367981e-01 1.708416789770126343e-01 1.459433138370513916e-01 2.300957217812538147e-02 1.494078785181045532e-01 -1.255043447017669678e-01 1.592329591512680054e-01 -2.530461549758911133e-01 1.372446585446596146e-02 -5.612654611468315125e-02 1.207150369882583618e-01 -1.250958591699600220e-01 -8.461593650281429291e-03 -8.372415602207183838e-02 1.452766358852386475e-01 -2.151495516300201416e-01
1.939892210066318512e-02 1.471238434314727783e-01 3.513784334063529968e-02 1.819380670785903931e-01 -5.195872113108634949e-02 -9.169287979602813721e-02 4.280956983566284180e-01 2.542713582515716553e-01 1.683900654315948486e-01 -1.797512620687484741e-01 -7.490289211273193359e-02 -1.894628554582595825e-01 5.177105776965618134e-03 -1.829409003257751465e-01 1.049288213253021240e-01 6.046351417899131775e-02 -1.742452979087829590e-01 -6.313973665237426758e-02 3.280354440212249756e-01 -4.954494535923004150e-02 3.474382311105728149e-02 -6.240001320838928223e-02 6.177665293216705322e-02 -7.347215712070465088e-02 1.172844320535659790e-01 6.691914796829223633e-02 1.492602527141571045e-01 -2.012200504541397095e-01 2.314299792051315308e-01 -2.690727412700653076e-01 6.223868578672409058e-03 -4.105563163757324219e-01
-1.822521537542343140e-01 7.031636685132980347e-02 8.643786422908306122e-03 -1.417048834264278412e-02 -3.171887993812561035e-02 -2.234928309917449951e-01 3.402184545993804932e-01 -6.038368120789527893e-02 -3.235895559191703796e-02 -1.350728571414947510e-01 5.032913759350776672e-02 -8.061681687831878662e-02 2.186351716518402100e-01 2.613254487514495850e-01 5.819852650165557861e-02 -6.112167611718177795e-02 -1.474709361791610718e-01 -1.303609460592269897e-01 3.117348849773406982e-01 -5.052261799573898315e-02 -1.015692669898271561e-02 -2.137749828398227692e-02 -9.353738278150558472e-02 -1.536248158663511276e-02 -1.459372192621231079e-01 -1.015102840028703213e-03 3.404560685157775879e-01 -3.128433972597122192e-02 2.987963259220123291e-01 -2.688230574131011963e-02 2.617672681808471680e-01 -4.415261447429656982e-01
3.076235018670558929e-02 -7.393285632133483887e-03 -3.117189109325408936e-01 2.007192969322204590e-01 -5.608926340937614441e-02 -1.578404307365417480e-01 2.072703540325164795e-01 2.185888290405273438e-01 -1.715756207704544067e-01 -4.659829288721084595e-02 3.214847445487976074e-01 -1.176142022013664246e-01 3.774575293064117432e-01 -2.614051997661590576e-01 3.416571766138076782e-02 -1.787807345390319824e-01 1.009506508708000183e-01 -2.614869549870491028e-02 9.225564450025558472e-02 -2.074442654848098755e-01 2.261620908975601196e-01 5.226762965321540833e-02 1.121095791459083557e-01 8.446212112903594971e-02 9.665050357580184937e-02 -6.091452389955520630e-02 -2.535331547260284424e-01 -1.176405139267444611e-02 2.599197328090667725e-01 -1.176005005836486816e-01 4.420467838644981384e-02 -2.306395322084426880e-01
-7.558324933052062988e-02 -1.364435851573944092e-01 -3.526613414287567139e-01 2.213420420885086060e-01 1.728665530681610107e-01 -3.865930736064910889e-01 2.753417491912841797e-01 3.871340677142143250e-02 -4.848197475075721741e-02 -6.588222831487655640e-02 -2.026713490486145020e-01 8.724411576986312866e-02 1.696355789899826050e-01 7.191486656665802002e-02 -3.419560939073562622e-02 -8.887375146150588989e-02 -1.325739473104476929e-01 -2.316149771213531494e-01 1.669212430715560913e-01 4.130813479423522949e-02 -1.883465796709060669e-02 1.818448863923549652e-02 -9.809386730194091797e-02 -1.404652930796146393e-02 3.479421511292457581e-02 -5.298946797847747803e-02 1.667626798152923584e-01 8.618842810392379761e-02 3.141297101974487305e-01 -2.178306430578231812e-01 3.778653740882873535e-01 -8.833415806293487549e-02
-1.636996865272521973e-01 2.711538374423980713e-01 -6.712700426578521729e-02 5.793022736907005310e-02 1.435396820306777954e-02 6.022152677178382874e-02 3.089906573295593262e-01 3.256807923316955566e-01 7.046602666378021240e-02 -7.041220366954803467e-02 1.251203268766403198e-01 -7.803545892238616943e-02 -4.422014579176902771e-02 -2.624009549617767334e-01 9.010580927133560181e-02 2.013424932956695557e-01 7.145513594150543213e-02 8.918970078229904175e-02 3.287091553211212158e-01 3.225229214876890182e-03 -6.320612132549285889e-02 -1.986826211214065552e-01 9.691688418388366699e-02 -1.289321631193161011e-01 -8.980243653059005737e-02 -1.633621007204055786e-02 1.579279303550720215e-01 -1.691574156284332275e-01 2.105661034584045410e-01 -2.342468351125717163e-01 2.223271578550338745e-01 -3.662949502468109131e-01
-2.301150858402252197e-01 4.608665406703948975e-02 1.432975083589553833e-01 1.805976331233978271e-01 -1.468333750963211060e-01 -3.665212541818618774e-02 -1.376625336706638336e-02 6.683544814586639404e-02 -1.650656014680862427e-01 8.491949737071990967e-02 1.638307124376296997e-01 1.467522233724594116e-01 5.045909807085990906e-02 -1.643116772174835205e-01 -9.566841274499893188e-02 2.564269006252288818e-01 9.686682024039328098e-04 1.572062373161315918e-01 3.657748401165008545e-01 1.300694048404693604e-01 4.276465997099876404e-02 -1.799617856740951538e-01 -1.227421984076499939e-01 -5.620619654655456543e-02 -1.613314300775527954e-01 -1.686555445194244385e-01 -7.550167292356491089e-02 -6.533111631870269775e-02 3.116782605648040771e-01 -2.509520649909973145e-01 4.496346712112426758e-01 -1.494339257478713989e-01
3.279509767889976501e-02 -1.363415718078613281e-01 4.368127137422561646e-02 1.256795972585678101e-01 7.711616903543472290e-02 -1.928084790706634521e-01 2.572371661663055420e-01 -1.935307830572128296e-01 -2.045184373855590820e-01 -1.686365902423858643e-01 -4.177048057317733765e-02 2.707857489585876465e-01 8.482751436531543732e-03 -3.625155612826347351e-02 2.096564471721649170e-01 1.627625375986099243e-01 -1.864794492721557617e-01 1.537542492151260376e-01 2.105997800827026367e-01 -4.622195381671190262e-03 2.162245810031890869e-01 1.001667901873588562e-01 1.131698638200759888e-01 1.360326260328292847e-02 -4.540360998362302780e-03 3.354378789663314819e-02 4.085866212844848633e-01 -2.105274945497512817e-01 2.968598902225494385e-01 1.358521580696105957e-01 1.810229718685150146e-01 -2.727387249469757080e-01
-1.019959151744842529e-01 -4.609979316592216492e-02 -1.772650778293609619e-01 5.231450870633125305e-02 -2.342086136341094971e-01 -2.269751578569412231e-01 2.989173829555511475e-01 1.286055296659469604e-01 4.909552633762359619e-02 2.460761368274688721e-02 2.886962294578552246e-01 5.549114942550659180e-02 2.466962933540344238e-01 -3.300808966159820557e-01 1.612774431705474854e-01 1.369399130344390869e-01 -8.898553252220153809e-02 2.246009409427642822e-01 6.685295701026916504e-02 -1.536570372991263866e-03 -6.986737251281738281e-02 2.145716845989227295e-01 2.585506439208984375e-01 7.433448731899261475e-02 2.316206097602844238e-01 5.783569812774658203e-02 -4.382953420281410217e-02 -1.327302753925323486e-01 8.744384348392486572e-02 1.277418285608291626e-01 3.167184442281723022e-02 -3.865259587764739990e-01
-6.317113339900970459e-02 4.389295727014541626e-02 -5.518186092376708984e-02 2.470244914293289185e-01 -2.972725033760070801e-02 -6.599069386720657349e-02 1.513239145278930664e-01 8.335077762603759766e-02 2.706774175167083740e-01 -6.385306268930435181e-02 -2.880979776382446289e-01 1.990585774183273315e-01 -1.368946731090545654e-01 -1.965680420398712158e-01 2.559586465358734131e-01 -1.002874076366424561e-01 -2.969748377799987793e-01 5.393515899777412415e-02 1.619453132152557373e-01 -2.987006604671478271e-01 1.037201210856437683e-01 2.926507033407688141e-02 -1.531147956848144531e-01 1.764601841568946838e-02 -5.802422389388084412e-02 -2.914865314960479736e-02 1.884785294532775879e-01 -9.258380532264709473e-02 2.190182358026504517e-01 -1.856853216886520386e-01 1.505806576460599899e-02 -4.348607957363128662e-01
1.226406265050172806e-02 6.491539627313613892e-02 -1.012980788946151733e-01 5.384798161685466766e-03 -1.510545015335083008e-01 1.045462489128112793e-01 -8.572825789451599121e-02 2.167008817195892334e-03 -8.494002372026443481e-02 -2.338724285364151001e-01 -4.835149273276329041e-02 1.673433929681777954e-01 3.877688050270080566e-01 1.500401943922042847e-01 1.172284781932830811e-01 -1.408012583851814270e-03 -2.688604891300201416e-01 5.464775487780570984e-02 2.065822184085845947e-01 -2.226942032575607300e-01 2.386599332094192505e-01 -1.319599747657775879e-01 -1.677770912647247314e-01 9.780042618513107300e-02 2.207545936107635498e-02 1.154899969696998596e-01 -9.463343769311904907e-02 -2.485392242670059204e-01 2.463531047105789185e-01 -2.147816121578216553e-01 4.399721324443817139e-01 2.817099355161190033e-02
-7.343044877052307129e-02 1.468339264392852783e-01 -4.906422644853591919e-02 4.467498138546943665e-02 6.402445584535598755e-02 -1.526566743850708008e-01 3.399688983336091042e-03 -1.277477890253067017e-01 -2.111766785383224487e-01 -1.582075282931327820e-02 -2.357731312513351440e-01 -3.159309327602386475e-01 1.370476484298706055e-01 9.989299625158309937e-02 1.218970119953155518e-01 -2.934753894805908203e-01 -1.330508664250373840e-02 2.222463786602020264e-01 3.429799973964691162e-01 7.045155018568038940e-02 1.036721020936965942e-01 -2.037435173988342285e-01 -1.433212775737047195e-02 -1.443867683410644531e-01 -1.162149161100387573e-01 -1.181214302778244019e-01 1.820640079677104950e-02 -1.115143373608589172e-01 2.516737580299377441e-01 3.218344226479530334e-02 3.410945534706115723e-01 -3.584522306919097900e-01
-3.070555068552494049e-02 -2.107916623353958130e-01 1.307722479104995728e-01 1.110899299383163452e-01 -1.246635988354682922e-01 1.584275811910629272e-01 1.110165566205978394e-01 -8.737345784902572632e-02 3.503108769655227661e-02 -8.446945250034332275e-02 2.642352879047393799e-01 -1.215542294085025787e-02 1.133035984821617603e-03 -1.077828332781791687e-01 3.482768833637237549e-01 2.012556642293930054e-01 -1.653929799795150757e-01 3.166815638542175293e-01 9.975864738225936890e-02 7.362549751996994019e-02 5.381238833069801331e-02 7.299837470054626465e-02 -1.067204475402832031e-01 -1.800598204135894775e-01 -6.525360047817230225e-02 -3.402920365333557129e-01 3.489463403820991516e-02 -1.954495608806610107e-01 4.612440466880798340e-01 -6.354762613773345947e-02 1.645999252796173096e-01 -1.201288327574729919e-01
4.196914285421371460e-02 5.022162105888128281e-03 -9.333983808755874634e-02 1.153175979852676392e-01 -3.743659853935241699e-01 -1.852107346057891846e-01 -1.920083165168762207e-01 1.316847931593656540e-02 1.024303436279296875e-01 -9.165506809949874878e-02 1.128811109811067581e-02 -1.131545901298522949e-01 3.863058388233184814e-01 -2.224099822342395782e-02 2.558799386024475098e-01 4.747927561402320862e-02 -1.565804481506347656e-01 1.314867436885833740e-01 1.444409936666488647e-01 -4.088952839374542236e-01 2.329615503549575806e-01 1.139582172036170959e-01 1.988020986318588257e-01 -4.032955970615148544e-03 -1.420138180255889893e-01 -5.323519185185432434e-02 -2.417143881320953369e-01 -1.271896660327911377e-01 1.901412308216094971e-01 -6.584861129522323608e-02 1.023693084716796875e-01 -1.737664341926574707e-01
-1.023908108472824097e-01 7.549015432596206665e-02 -1.326554268598556519e-01 1.440134346485137939e-01 -9.319885820150375366e-02 4.502311348915100098e-02 1.238909587264060974e-01 7.668992504477500916e-03 2.458778470754623413e-01 1.292552351951599121e-01 2.693182528018951416e-01 7.922414690256118774e-02 1.381480246782302856e-01 -3.014189898967742920e-01 -1.004148200154304504e-01 2.693665027618408203e-01 4.313670098781585693e-03 -1.400150824338197708e-03 2.391065508127212524e-01 -1.744378209114074707e-01 6.165380775928497314e-02 2.270695269107818604e-01 8.726259693503379822e-03 -1.623847931623458862e-01 6.741541624069213867e-02 6.622957438230514526e-02 2.107451707124710083e-01 -2.368565797805786133e-01 2.707824707031250000e-01 4.454627633094787598e-03 1.861579120159149170e-01 -4.288781881332397461e-01
-3.708132728934288025e-02 -7.753287255764007568e-02 -1.435382664203643799e-01 2.536887526512145996e-01 4.723438620567321777e-02 3.343211719766259193e-03 1.147475689649581909e-01 2.360730059444904327e-02 8.834066987037658691e-02 9.932519495487213135e-02 2.103336006402969360e-01 1.674085739068686962e-03 2.020706534385681152e-01 -2.803200185298919678e-01 -9.700605273246765137e-02 2.485114783048629761e-01 3.078755363821983337e-02 7.117577642202377319e-02 5.395546555519104004e-02 1.358377635478973389e-01 2.184769958257675171e-01 3.369818627834320068e-01 9.821121394634246826e-02 -2.800940871238708496e-01 5.883290991187095642e-02 -1.200444623827934265e-01 1.792154461145401001e-01 4.794103652238845825e-02 4.239013791084289551e-01 3.998570144176483154e-02 2.013290971517562866e-01 -2.971804440021514893e-01
-1.767748147249221802e-01 2.746390998363494873e-01 4.709133354481309652e-04 1.096330508589744568e-01 1.321373581886291504e-01 -1.169448271393775940e-01 -3.301002085208892822e-02 -2.309689968824386597e-01 -4.802210628986358643e-02 1.952937245368957520e-01 -3.064590878784656525e-02 -1.456828564405441284e-01 7.285754662007093430e-03 -2.045513689517974854e-01 1.251537948846817017e-01 1.851256042718887329e-01 -2.488987743854522705e-01 2.461190074682235718e-01 8.848206698894500732e-02 -8.693762868642807007e-02 1.598126590251922607e-01 1.012737452983856201e-01 -2.544257938861846924e-01 -1.363902390003204346e-01 -1.039164736866950989e-01 -1.766831129789352417e-01 1.648616492748260498e-01 -7.071604486554861069e-03 2.069454938173294067e-01 -2.216508984565734863e-01 3.670984506607055664e-01 -2.971339821815490723e-01
-2.585422992706298828e-02 -1.527029182761907578e-02 -6.228050589561462402e-02 5.320449173450469971e-02 -8.054716885089874268e-02 1.342290043830871582e-01 1.983563154935836792e-01 3.286828100681304932e-02 2.958866059780120850e-01 -1.097419857978820801e-01 -7.381645590066909790e-02 -9.005101025104522705e-02 -1.538793891668319702e-01 -2.137487232685089111e-01 2.295440584421157837e-01 2.027415037155151367e-01 -2.017246335744857788e-01 1.193320602178573608e-01 3.551636040210723877e-01 -2.025874406099319458e-01 3.091683387756347656e-01 -1.651438623666763306e-01 8.353880606591701508e-03 -5.776176601648330688e-02 -7.601487636566162109e-02 -7.943687587976455688e-02 2.168918251991271973e-01 2.678077481687068939e-02 2.275044918060302734e-01 -1.667191237211227417e-01 1.545770559459924698e-02 -4.038885533809661865e-01
-1.881413906812667847e-01 -1.577088236808776855e-01 -1.766149997711181641e-01 1.074659377336502075e-01 1.327370703220367432e-01 -2.484651356935501099e-01 3.488209098577499390e-02 -1.360082179307937622e-01 -2.005296051502227783e-01 -7.883125543594360352e-02 -8.847347646951675415e-02 2.127566002309322357e-02 1.226605847477912903e-01 7.929708808660507202e-02 5.487441644072532654e-02 -1.124886572360992432e-01 9.953501820564270020e-02 1.588444923982024193e-03 3.160345256328582764e-01 -2.244784086942672729e-01 3.519911468029022217e-01 1.139601040631532669e-02 -3.169359639286994934e-02 3.152016997337341309e-01 1.675437092781066895e-01 -2.480491250753402710e-01 2.340108305215835571e-01 -9.407541155815124512e-02 8.082019537687301636e-02 -3.006383776664733887e-01 2.631410956382751465e-01 -4.778416454792022705e-02
1.787600107491016388e-02 -3.018098697066307068e-02 1.404543966054916382e-01 -1.148497313261032104e-02 2.464126981794834137e-02 -9.727714955806732178e-02 2.475430965423583984e-01 1.034884378314018250e-01 -8.778259158134460449e-02 -6.166201829910278320e-02 6.421370804309844971e-02 2.903387844562530518e-01 6.319135427474975586e-03 6.407155841588973999e-02 2.116999477148056030e-01 -9.214917570352554321e-02 -2.378036677837371826e-01 -6.595101952552795410e-02 1.193251758813858032e-01 -1.997989118099212646e-01 1.466349661350250244e-01 -1.526681426912546158e-02 2.110954225063323975e-01 1.160625293850898743e-01 2.463465631008148193e-01 2.034360170364379883e-01 -1.403742581605911255e-01 1.050978247076272964e-02 2.051586806774139404e-01 -1.032151132822036743e-01 4.407195746898651123e-01 -4.192623496055603027e-01
1.085902526974678040e-01 2.701892554759979248e-01 -3.939994573593139648e-01 -8.515740185976028442e-02 7.586847245693206787e-02 -2.649658322334289551e-01 2.099876254796981812e-01 -8.156739920377731323e-02 1.810349076986312866e-01 -1.250000949949026108e-02 1.129045337438583374e-01 1.835424453020095825e-01 1.981647163629531860e-01 -2.394241541624069214e-01 2.937762439250946045e-02 -1.001974493265151978e-01 -4.874892160296440125e-02 7.280953973531723022e-02 1.875490099191665649e-01 8.103816211223602295e-02 1.913403421640396118e-01 1.981852948665618896e-01 7.300295401364564896e-03 -2.619460821151733398e-01 6.281268596649169922e-02 1.949836909770965576e-01 3.947725892066955566e-02 -1.773360930383205414e-02 2.419033497571945190e-01 -2.197927534580230713e-01 -2.321972697973251343e-02 -3.065409362316131592e-01
-1.341939717531204224e-01 3.298108652234077454e-02 -4.875701963901519775e-01 6.290547549724578857e-02 -2.816351056098937988e-01 -2.993645891547203064e-02 2.421536594629287720e-01 1.850772053003311157e-01 -4.524271190166473389e-02 -1.919831964187324047e-03 1.318163126707077026e-01 -3.649454191327095032e-02 1.786676049232482910e-01 -5.829486064612865448e-03 -4.385271295905113220e-02 -6.426107138395309448e-02 -7.147527486085891724e-02 -4.161980003118515015e-03 3.153065443038940430e-01 -8.059215545654296875e-02 1.639456301927566528e-01 6.223635748028755188e-02 2.721759676933288574e-01 1.117158979177474976e-01 3.752898573875427246e-01 1.153769553638994694e-03 -8.051200956106185913e-02 -2.834538929164409637e-02 2.567921280860900879e-01 1.195817887783050537e-01 1.315932273864746094e-01 -1.825106739997863770e-01
-1.207190379500389099e-01 9.661895036697387695e-02 -1.036391705274581909e-01 2.204577475786209106e-01 -1.196261122822761536e-01 -2.325427234172821045e-01 1.357009261846542358e-01 -3.390068188309669495e-02 -2.108724713325500488e-01 1.894537732005119324e-02 -3.475496768951416016e-01 1.102089183405041695e-03 -3.630575165152549744e-02 4.567833617329597473e-02 2.136489599943161011e-01 2.145810276269912720e-01 1.397409141063690186e-01 2.933309376239776611e-01 2.873589694499969482e-01 -2.641283869743347168e-01 2.731830440461635590e-02 -8.066994696855545044e-02 -1.059952974319458008e-01 4.052827879786491394e-02 -3.292398154735565186e-02 -1.699392050504684448e-01 -6.229940801858901978e-03 8.541080355644226074e-02 1.315770149230957031e-01 -3.476251065731048584e-01 3.313284218311309814e-01 6.937023997306823730e-02
-7.990043610334396362e-02 2.021425366401672363e-01 -4.655412584543228149e-02 -2.676622867584228516e-01 2.657319232821464539e-02 -2.916893362998962402e-01 1.754849255084991455e-01 -1.181530952453613281e-01 -1.700736433267593384e-01 -2.105966508388519287e-01 -2.002436667680740356e-02 -3.274299800395965576e-01 2.772647738456726074e-01 -1.270223557949066162e-01 -7.264078408479690552e-02 2.784943906590342522e-03 -1.500757187604904175e-01 -7.044993340969085693e-03 1.792428046464920044e-01 -1.844459623098373413e-01 9.968698024749755859e-02 5.617895722389221191e-02 4.176481813192367554e-02 1.285850536078214645e-03 -1.884095668792724609e-01 1.140439659357070923e-01 3.343780636787414551e-01 -9.806737303733825684e-02 2.569476664066314697e-01 2.951899077743291855e-03 2.875392735004425049e-01 -2.168360948562622070e-01
9.109345078468322754e-02 1.712134331464767456e-01 -2.004480510950088501e-01 1.475930511951446533e-01 -2.448297739028930664e-01 -1.971531957387924194e-01 2.117122709751129150e-01 1.040191650390625000e-01 -1.649425923824310303e-02 -2.657202780246734619e-01 3.249178826808929443e-02 -7.325303554534912109e-02 3.217121958732604980e-01 -1.565196365118026733e-01 8.489336818456649780e-02 -6.132410839200019836e-02 -1.532857269048690796e-01 2.773219048976898193e-01 1.776999235153198242e-01 9.246298670768737793e-02 1.526105105876922607e-01 3.193506002426147461e-01 5.422924179583787918e-03 1.620621047914028168e-02 2.298726439476013184e-01 1.774935126304626465e-01 -1.714165657758712769e-01 -7.982537895441055298e-02 3.365869224071502686e-01 -3.611377999186515808e-02 1.357131451368331909e-01 1.024430692195892334e-01
-2.435730099678039551e-01 2.513084411621093750e-01 -6.466957926750183105e-02 8.941019326448440552e-02 -2.080898173153400421e-02 -4.235670715570449829e-02 2.310136407613754272e-01 1.414457410573959351e-01 1.643857173621654510e-02 -9.593463689088821411e-02 1.904017776250839233e-01 -1.414042562246322632e-01 2.740563265979290009e-02 -1.672984063625335693e-01 1.461306214332580566e-01 2.828040421009063721e-01 2.096060067415237427e-01 -6.690838932991027832e-02 2.699276804924011230e-01 -1.477911472320556641e-01 1.948026567697525024e-01 2.842940203845500946e-02 1.552459746599197388e-01 1.137603595852851868e-01 -2.188991904258728027e-01 -1.130460947751998901e-01 2.876749634742736816e-02 -1.585094183683395386e-01 1.413753628730773926e-01 -4.668508470058441162e-01 1.724755614995956421e-01 -1.438670009374618530e-01
-7.654821872711181641e-02 -6.965977698564529419e-02 -6.071503460407257080e-02 1.515228897333145142e-01 -2.554517388343811035e-01 -1.853375881910324097e-01 1.590150743722915649e-01 -2.294898033142089844e-03 3.280746042728424072e-01 1.371372491121292114e-01 2.910108864307403564e-02 -7.231127470731735229e-02 4.049468040466308594e-01 -1.438510864973068237e-01 1.316684633493423462e-01 -1.352213043719530106e-02 2.714601457118988037e-01 2.322995513677597046e-01 1.526430100202560425e-01 -1.833449304103851318e-01 7.313604652881622314e-02 -6.100886315107345581e-02 2.137395925819873810e-02 -3.515991196036338806e-02 3.797923028469085693e-02 3.037695959210395813e-02 -1.145023852586746216e-01 -2.822650671005249023e-01 3.952470421791076660e-01 -1.134480759501457214e-01 1.573456525802612305e-01 -1.367666870355606079e-01
8.289370685815811157e-02 -2.550924122333526611e-01 -1.784789413213729858e-01 -1.383621897548437119e-02 -1.771116852760314941e-01 -2.928747534751892090e-01 1.880062818527221680e-01 -1.889712512493133545e-01 -1.203526556491851807e-01 -2.728212177753448486e-01 1.089488267898559570e-01 6.547361612319946289e-02 -3.088082931935787201e-02 -3.073174655437469482e-01 8.145709335803985596e-02 -1.432556957006454468e-01 6.945297867059707642e-02 1.369575560092926025e-01 1.797248721122741699e-01 -2.047603949904441833e-02 -1.037375852465629578e-01 2.400483191013336182e-01 1.221423037350177765e-02 -3.670670464634895325e-02 1.378237009048461914e-01 6.748295575380325317e-02 -5.799927189946174622e-02 1.149492859840393066e-01 -4.912745952606201172e-02 -1.520936340093612671e-01 2.671597003936767578e-01 -4.657812118530273438e-01
-1.815163791179656982e-01 -1.451963186264038086e-02 -2.087787836790084839e-01 4.214955568313598633e-01 -1.647366285324096680e-01 -3.211215436458587646e-01 2.511085569858551025e-01 6.540325284004211426e-02 -2.783215790987014771e-02 6.722315680235624313e-03 7.228194922208786011e-02 -1.557951327413320541e-02 -4.435677081346511841e-02 2.778471261262893677e-02 -1.072446350008249283e-03 2.134918421506881714e-01 -6.217432394623756409e-02 -3.357961177825927734e-01 1.654876023530960083e-01 3.200831636786460876e-02 8.233731240034103394e-02 3.055351041257381439e-02 -9.525515884160995483e-02 -1.075806021690368652e-01 5.696868523955345154e-02 -2.646469771862030029e-01 -6.034648045897483826e-02 -2.289790287613868713e-02 1.485377997159957886e-01 -2.204132825136184692e-01 3.242951333522796631e-01 -2.583394050598144531e-01
-8.176886290311813354e-02 4.962067678570747375e-02 -1.934574544429779053e-01 2.033234089612960815e-01 1.658714190125465393e-02 1.061723157763481140e-01 3.457908630371093750e-01 2.898410856723785400e-01 1.532293856143951416e-01 -9.416583180427551270e-02 -1.554853376001119614e-02 -7.935067266225814819e-02 7.206558436155319214e-02 -3.841089010238647461e-01 -3.961548209190368652e-02 1.642084717750549316e-01 -9.463917464017868042e-02 3.777570324018597603e-03 3.999019265174865723e-01 -9.420766495168209076e-03 -5.284958984702825546e-03 -1.120351031422615051e-01 -5.382338166236877441e-02 -1.064699441194534302e-01 -2.509257569909095764e-02 -1.400714218616485596e-01 1.955814659595489502e-01 -1.596480309963226318e-01 2.808200716972351074e-01 -2.052654922008514404e-01 1.423546671867370605e-01 -2.361465245485305786e-01
-4.962196946144104004e-02 1.719394326210021973e-01 -4.480826202780008316e-03 6.972739845514297485e-02 -2.301839441061019897e-01 -2.827732264995574951e-01 4.198787212371826172e-01 5.886649340391159058e-02 3.798624500632286072e-02 -1.472284793853759766e-01 4.302763566374778748e-02 -2.225024104118347168e-01 4.213314875960350037e-02 -2.140930742025375366e-01 -5.867104232311248779e-02 2.583563029766082764e-01 1.546263881027698517e-02 -7.833388447761535645e-02 2.563949227333068848e-01 -1.117300465703010559e-01 1.101641282439231873e-01 -2.688236720860004425e-02 1.032682135701179504e-01 -1.338478326797485352e-01 -2.533549256622791290e-02 -3.028900921344757080e-01 -2.517599845305085182e-03 1.027480810880661011e-01 2.640371918678283691e-01 -9.550374746322631836e-02 3.846609890460968018e-01 -4.817032814025878906e-02
8.859596215188503265e-03 -1.096744555979967117e-02 1.491219997406005859e-01 2.035794556140899658e-01 -2.374959290027618408e-01 -1.306569278240203857e-01 2.849949002265930176e-01 -4.417568817734718323e-02 -1.890751123428344727e-01 -2.179274410009384155e-01 6.492065638303756714e-02 -1.737210154533386230e-01 1.707610934972763062e-01 -2.902473807334899902e-01 1.893309354782104492e-01 7.377045601606369019e-02 -6.444150954484939575e-02 -7.283516228199005127e-02 1.998356431722640991e-01 -2.258047275245189667e-02 5.180353298783302307e-02 1.243362426757812500e-01 -2.685661613941192627e-01 -3.703024983406066895e-01 3.396330401301383972e-02 -2.206797450780868530e-01 9.673792868852615356e-03 -1.238640304654836655e-02 2.032298594713211060e-01 -2.939908206462860107e-01 2.225905358791351318e-01 4.967179894447326660e-02
-3.014258854091167450e-02 1.759441643953323364e-01 -1.138984784483909607e-01 -7.025166880339384079e-03 1.442264616489410400e-01 -7.516255974769592285e-02 2.182046696543693542e-02 -1.633342206478118896e-01 -2.613295316696166992e-01 -3.548144400119781494e-01 2.272961847484111786e-02 2.139007300138473511e-01 1.307317465543746948e-01 8.249188214540481567e-02 8.961884304881095886e-03 -2.006881535053253174e-01 1.142929866909980774e-01 3.419190943241119385e-01 1.470703780651092529e-01 2.995566837489604950e-02 2.128947973251342773e-01 1.003744229674339294e-01 -8.010436594486236572e-02 -2.285867184400558472e-01 -8.654540777206420898e-02 7.104132324457168579e-02 8.732694387435913086e-02 -8.715163916349411011e-02 1.915057003498077393e-01 -9.199558943510055542e-02 4.531990587711334229e-01 -2.279211133718490601e-01
-3.315734118223190308e-02 1.999783664941787720e-01 -3.831073343753814697e-01 -9.291084855794906616e-02 -1.043404042720794678e-01 -2.307389676570892334e-01 1.489124000072479248e-01 -9.508167952299118042e-02 -1.094962190836668015e-02 -1.410707086324691772e-01 6.433977186679840088e-02 3.082127273082733154e-01 2.276753187179565430e-01 -1.109522879123687744e-01 1.672256588935852051e-01 -3.320337086915969849e-02 -1.118186935782432556e-01 6.166896596550941467e-02 1.832259893417358398e-01 -1.704627424478530884e-01 3.124093413352966309e-01 1.635992527008056641e-01 1.781899631023406982e-01 -6.184635311365127563e-02 1.062706783413887024e-01 2.813783241435885429e-03 3.815394937992095947e-01 -8.908645063638687134e-02 2.935449481010437012e-01 -5.535955354571342468e-02 -6.551137194037437439e-03 -5.320356413722038269e-02
4.518440458923578262e-03 -1.429835706949234009e-02 1.751070655882358551e-02 -9.033839218318462372e-03 -4.475114867091178894e-02 -2.141059637069702148e-01 2.550701200962066650e-01 6.678900122642517090e-02 -2.372231185436248779e-01 7.006856799125671387e-02 2.292631566524505615e-02 3.684249818325042725e-01 -6.739110499620437622e-02 4.767947271466255188e-02 1.767758429050445557e-01 -8.360105007886886597e-02 -1.478966325521469116e-01 -8.744218945503234863e-02 3.348262235522270203e-02 -3.109026849269866943e-01 2.008604407310485840e-01 1.151115745306015015e-01 -2.487141266465187073e-02 1.531693637371063232e-01 3.536675572395324707e-01 5.744517780840396881e-03 -2.667381055653095245e-02 4.437913000583648682e-02 2.316492795944213867e-01 -1.288144588470458984e-01 3.792256712913513184e-01 -3.044389486312866211e-01
-1.459977775812149048e-01 1.682424843311309814e-01 -1.016528978943824768e-01 1.804217249155044556e-01 -1.640811376273632050e-02 -1.054698377847671509e-01 1.800859570503234863e-01 -8.843000978231430054e-02 -1.704099029302597046e-01 -7.220464944839477539e-02 -3.624248802661895752e-01 3.353657573461532593e-02 2.710887044668197632e-02 -8.051875978708267212e-02 2.247034162282943726e-01 1.854756921529769897e-01 2.095168083906173706e-01 1.791932880878448486e-01 3.151604533195495605e-01 -3.979769349098205566e-01 1.841026172041893005e-02 8.393806964159011841e-02 -9.446886181831359863e-02 1.291425526142120361e-02 -1.312379390001296997e-01 -1.159719377756118774e-01 5.118318833410739899e-03 5.267366766929626465e-02 -3.299043700098991394e-02 -3.011024892330169678e-01 3.482198417186737061e-01 1.823310181498527527e-02
2.256210446357727051e-01 3.105999827384948730e-01 -1.596585288643836975e-02 7.530017197132110596e-02 -5.788267124444246292e-03 -6.501916795969009399e-02 7.965047657489776611e-02 -1.707263290882110596e-01 2.970263361930847168e-01 8.824458718299865723e-02 -3.178965449333190918e-01 8.964646607637405396e-03 -4.601106792688369751e-02 -1.134185343980789185e-01 3.796846568584442139e-01 1.042237952351570129e-01 -9.223163872957229614e-02 3.405264392495155334e-02 -4.595026746392250061e-02 -5.817142128944396973e-02 1.107743978500366211e-01 5.254855379462242126e-03 1.556700766086578369e-01 7.614845782518386841e-02 2.274006605148315430e-01 8.768153935670852661e-02 1.655198186635971069e-01 -9.555456042289733887e-02 2.758338749408721924e-01 -1.578619480133056641e-01 2.298490107059478760e-01 -3.640567958354949951e-01
-9.863721579313278198e-02 1.386081916280090809e-03 3.854233399033546448e-02 -2.149397730827331543e-01 -1.058460697531700134e-01 -7.696529477834701538e-02 1.635628044605255127e-01 -4.346484318375587463e-03 -6.731005012989044189e-02 -2.338646501302719116e-01 -2.725862860679626465e-01 1.019038558006286621e-01 3.992787599563598633e-01 -3.265736699104309082e-01 2.139162719249725342e-01 4.836634732782840729e-03 -2.136367112398147583e-01 2.893529534339904785e-01 -1.632943898439407349e-01 2.137985825538635254e-02 -6.369255483150482178e-02 4.007181897759437561e-02 1.245757341384887695e-01 1.709705591201782227e-01 1.334570199251174927e-01 -8.339565247297286987e-02 -5.705908313393592834e-02 3.295455873012542725e-02 7.652122527360916138e-02 -2.216068804264068604e-01 3.548392951488494873e-01 -1.613476276397705078e-01
2.168092690408229828e-02 -1.588641107082366943e-01 3.899642080068588257e-02 3.309265077114105225e-01 -6.654871255159378052e-02 2.080195695161819458e-01 5.970237404108047485e-02 -1.012372449040412903e-01 -1.713823378086090088e-01 -5.655709281563758850e-02 1.503174100071191788e-02 1.081685125827789307e-01 1.741767115890979767e-02 -3.295060098171234131e-01 2.382570356130599976e-01 -7.747028768062591553e-02 -7.666522264480590820e-02 2.170224040746688843e-01 3.001044094562530518e-01 1.971055269241333008e-01 7.972242683172225952e-02 -1.837083846330642700e-01 -4.768067225813865662e-02 -3.687300980091094971e-01 5.963525921106338501e-02 -1.220609173178672791e-01 4.637228790670633316e-03 5.049977451562881470e-02 2.095478028059005737e-02 -1.494761556386947632e-01 3.805813789367675781e-01 -1.916290223598480225e-01
-2.072439789772033691e-01 2.421327829360961914e-01 -1.032321751117706299e-01 7.167879492044448853e-02 -8.580400049686431885e-02 -6.279961019754409790e-02 1.151614170521497726e-02 3.310270234942436218e-02 1.445890367031097412e-01 -1.356473416090011597e-01 2.634055912494659424e-01 1.061653718352317810e-01 7.619526982307434082e-02 -1.742810457944869995e-01 6.143999472260475159e-02 2.399813085794448853e-01 3.540663048624992371e-02 3.458025455474853516e-01 1.899434253573417664e-02 -1.387309283018112183e-01 -4.515796899795532227e-02 -1.027604714035987854e-01 7.403644919395446777e-02 1.213095486164093018e-01 2.662739753723144531e-01 -6.727433949708938599e-02 -7.089126855134963989e-02 4.579817503690719604e-02 5.211905241012573242e-01 -1.621890999376773834e-02 1.574689447879791260e-01 -3.163876533508300781e-01
-1.143605187535285950e-01 -1.237096711993217468e-01 -1.380061358213424683e-01 7.755798846483230591e-02 -1.320005655288696289e-01 3.200329467654228210e-02 2.936769835650920868e-02 4.385382309556007385e-02 -2.379079759120941162e-01 -1.737149506807327271e-01 -1.377359479665756226e-01 1.888940483331680298e-01 4.367853105068206787e-01 -4.294285550713539124e-02 1.866598874330520630e-01 -2.296251505613327026e-01 -3.215193152427673340e-01 6.273435056209564209e-02 1.773526966571807861e-01 -2.424360513687133789e-01 4.851458594202995300e-02 -9.846599400043487549e-02 -1.460518538951873779e-01 8.432029280811548233e-04 5.397306382656097412e-02 9.438642859458923340e-02 1.487440019845962524e-01 -1.356215178966522217e-01 3.102170825004577637e-01 -6.944212317466735840e-02 3.301035761833190918e-01 -1.020421311259269714e-01
-8.942838013172149658e-02 2.273826748132705688e-01 6.273703277111053467e-02 1.818515062332153320e-01 -5.085438955575227737e-03 -3.145331144332885742e-01 2.817187011241912842e-01 1.307626664638519287e-01 -7.237772643566131592e-02 -2.947613000869750977e-01 -3.339045494794845581e-02 -2.103776186704635620e-01 1.055388301610946655e-01 -3.204416334629058838e-01 1.319720447063446045e-01 2.014235109090805054e-01 3.393894806504249573e-02 4.582393541932106018e-02 4.862657282501459122e-03 9.141185134649276733e-02 -1.588599085807800293e-01 -8.528854697942733765e-02 -5.384111776947975159e-03 -5.802425742149353027e-02 -1.938322745263576508e-02 3.166680410504341125e-02 1.780947446823120117e-01 -6.636236608028411865e-02 2.221208959817886353e-01 -3.575053513050079346e-01 3.593680858612060547e-01 -8.506073802709579468e-02
-1.900512129068374634e-01 -1.947767585515975952e-01 -1.169611066579818726e-01 1.802785992622375488e-01 -1.621627658605575562e-01 1.301831752061843872e-01 3.544066548347473145e-01 -1.844835430383682251e-01 9.518295526504516602e-02 -1.527887433767318726e-01 -2.217477113008499146e-01 -7.734986394643783569e-02 2.140366137027740479e-01 -2.034039236605167389e-02 2.899821102619171143e-01 -5.795513838529586792e-02 -3.582920879125595093e-02 8.365767449140548706e-02 1.556069105863571167e-01 -1.344491392374038696e-01 -4.721985757350921631e-02 -4.980231076478958130e-02 -2.479073256254196167e-01 -3.337018489837646484e-01 -2.698448859155178070e-02 -1.776374131441116333e-01 2.286169975996017456e-01 4.835556074976921082e-02 -1.599576324224472046e-02 -1.628728061914443970e-01 2.605789601802825928e-01 -2.144230157136917114e-01
2.063930183649063110e-01 1.977943480014801025e-01 -3.128741383552551270e-01 -1.041687428951263428e-01 -1.086965650320053101e-01 -2.936774492263793945e-01 3.632087707519531250e-01 3.480230271816253662e-02 1.261463165283203125e-01 -2.209769487380981445e-01 -4.062870144844055176e-02 8.707489073276519775e-02 1.933258622884750366e-01 -1.148186847567558289e-01 1.394691020250320435e-01 2.526705153286457062e-02 -3.590798750519752502e-02 -3.323883190751075745e-02 1.484783291816711426e-01 -1.455118507146835327e-01 3.183093667030334473e-01 2.043664455413818359e-01 2.469562143087387085e-01 2.608934976160526276e-02 5.795405432581901550e-02 1.129629984498023987e-01 3.126187622547149658e-01 -7.191544771194458008e-02 9.963433444499969482e-02 -2.077422142028808594e-01 4.061683267354965210e-02 -9.796180576086044312e-02
-5.439486727118492126e-02 -1.435672491788864136e-01 1.878073215484619141e-01 2.797535657882690430e-01 -1.380155533552169800e-01 -8.786445111036300659e-02 2.795203924179077148e-01 2.015337198972702026e-01 1.357243359088897705e-01 3.019605018198490143e-02 2.672067098319530487e-02 -1.083365604281425476e-01 3.563848137855529785e-01 -7.650917023420333862e-02 2.064930461347103119e-02 -5.501734837889671326e-02 -2.077421844005584717e-01 -8.770732581615447998e-02 8.538667112588882446e-02 -7.708242535591125488e-02 4.174519479274749756e-01 2.102364785969257355e-02 1.527745574712753296e-01 -4.770166426897048950e-02 1.420418471097946167e-01 -3.318367302417755127e-01 8.459918946027755737e-02 -8.944781124591827393e-02 7.530944794416427612e-02 4.801311343908309937e-02 3.525622189044952393e-01 -8.454159647226333618e-02
1.320944279432296753e-01 2.629045844078063965e-01 -4.000442028045654297e-01 -8.560599386692047119e-02 -9.132792800664901733e-02 -2.477922141551971436e-01 2.887416183948516846e-01 -7.034589350223541260e-02 -3.399589657783508301e-02 -2.119043320417404175e-01 1.234544143080711365e-01 1.288292258977890015e-01 1.461434960365295410e-01 -3.463513404130935669e-02 1.515737473964691162e-01 1.105742156505584717e-01 3.329757228493690491e-02 9.468914568424224854e-02 1.609643697738647461e-01 -7.979194819927215576e-02 2.642043232917785645e-01 -3.001855127513408661e-02 1.711680740118026733e-01 -1.280470490455627441e-01 -6.685635447502136230e-02 2.007591277360916138e-01 2.643411457538604736e-01 -1.684842258691787720e-01 1.913210153579711914e-01 -3.576714918017387390e-02 -1.124912593513727188e-02 -3.354896605014801025e-01
-6.812935322523117065e-02 1.892754733562469482e-01 1.072347257286310196e-02 -7.211213558912277222e-02 -3.445221856236457825e-02 -5.526524409651756287e-02 1.082304790616035461e-01 -1.990475058555603027e-01 -1.363201290369033813e-01 1.692629605531692505e-01 -2.832044661045074463e-01 -3.013436794281005859e-01 5.792948976159095764e-02 5.632504448294639587e-02 6.448314338922500610e-02 -8.483495563268661499e-02 -2.713043987751007080e-02 3.448887169361114502e-01 2.139852792024612427e-01 -1.927317231893539429e-01 1.445376873016357422e-01 -6.644755601882934570e-02 1.703710295259952545e-02 -3.632745444774627686e-01 -4.435055702924728394e-02 -2.974197454750537872e-02 -1.568699926137924194e-01 -1.846522688865661621e-01 1.866025030612945557e-01 6.725731492042541504e-02 3.193281590938568115e-01 -3.153703510761260986e-01
-5.338483303785324097e-02 3.384852781891822815e-02 -1.176391020417213440e-01 8.404361456632614136e-02 -1.118581220507621765e-01 -8.777349442243576050e-02 1.733523011207580566e-01 -8.342479169368743896e-02 -3.331359848380088806e-02 -6.188469380140304565e-02 -3.946167975664138794e-02 1.469445079565048218e-01 1.451644394546747208e-02 -8.005542308092117310e-02 1.947926431894302368e-01 1.896622478961944580e-01 -3.369746506214141846e-01 -3.247751593589782715e-01 3.645519614219665527e-01 -2.644518911838531494e-01 2.187943607568740845e-01 -9.109841287136077881e-02 3.091192245483398438e-01 -1.452733995392918587e-03 -8.537827432155609131e-02 1.100861057639122009e-01 1.884658783674240112e-01 -2.452145963907241821e-01 1.857065260410308838e-01 -1.828520298004150391e-01 8.491310477256774902e-02 -2.132357507944107056e-01
-9.350473433732986450e-02 1.476120650768280029e-01 -1.857739239931106567e-01 1.532826106995344162e-02 7.722511887550354004e-02 -2.467942237854003906e-01 2.796653211116790771e-01 1.330260932445526123e-01 8.914778381586074829e-02 3.866097331047058105e-02 7.560019940137863159e-02 -3.330987691879272461e-01 -1.009480431675910950e-01 -2.830526046454906464e-02 4.155837744474411011e-02 2.858622968196868896e-01 -6.374503672122955322e-02 -4.654714837670326233e-02 2.001152932643890381e-01 -1.416331082582473755e-01 -3.440116345882415771e-02 -1.132392510771751404e-01 1.137267972808331251e-04 -2.606439888477325439e-01 5.463683605194091797e-02 3.884810581803321838e-02 1.935122758150100708e-01 -1.658597439527511597e-01 4.812712371349334717e-01 -1.197987645864486694e-01 2.913437783718109131e-01 -5.299947410821914673e-02
-9.680845588445663452e-02 -2.808882296085357666e-01 -7.504937797784805298e-02 -3.917227312922477722e-02 -1.061615496873855591e-01 -1.809011772274971008e-02 3.767998889088630676e-02 2.470699250698089600e-01 1.574390940368175507e-02 1.753656566143035889e-02 -7.462619990110397339e-02 -3.049508929252624512e-01 1.819818466901779175e-01 -1.243187561631202698e-01 -2.492817305028438568e-02 2.262170314788818359e-01 -3.837442994117736816e-01 1.126049980521202087e-01 1.778543442487716675e-01 -2.196534872055053711e-01 1.863272339105606079e-01 3.046004474163055420e-02 1.672305017709732056e-01 -1.883730292320251465e-01 -6.070178747177124023e-02 -9.329563379287719727e-02 5.542077124118804932e-02 -2.981390617787837982e-02 2.261661142110824585e-01 -1.174026653170585632e-01 1.975866556167602539e-01 -4.144573509693145752e-01
-2.959471642971038818e-01 -2.899920381605625153e-02 -2.280438244342803955e-01 4.438427835702896118e-02 4.487900808453559875e-02 -1.646279394626617432e-01 -8.508823812007904053e-02 1.708898693323135376e-01 -1.313644200563430786e-01 1.388360112905502319e-01 -1.184726133942604065e-01 -4.251328483223915100e-02 3.333071619272232056e-02 5.178073421120643616e-02 5.914773419499397278e-02 -3.977752849459648132e-02 1.235011592507362366e-01 1.757466346025466919e-01 3.118148446083068848e-01 -2.162407487630844116e-01 2.289980202913284302e-01 2.921004593372344971e-01 -7.837782055139541626e-02 -1.374830454587936401e-01 1.277425587177276611e-01 -1.507947742938995361e-01 5.891444906592369080e-02 3.312515020370483398e-01 2.221964746713638306e-01 -1.601791679859161377e-01 1.999665945768356323e-01 -3.325446844100952148e-01
-2.337259501218795776e-01 3.921606391668319702e-02 8.984436839818954468e-02 8.796455711126327515e-02 -2.139804698526859283e-02 -1.442585885524749756e-01 3.843667209148406982e-01 1.853856295347213745e-01 6.727568805217742920e-03 6.990126520395278931e-02 1.811914145946502686e-02 -6.028294935822486877e-02 -5.654890462756156921e-02 -3.398136198520660400e-01 -9.603639482520520687e-04 1.015023216605186462e-01 2.034907788038253784e-01 7.765632867813110352e-02 1.724805980920791626e-01 -7.477784901857376099e-02 -2.623596973717212677e-02 1.210829466581344604e-01 9.438390284776687622e-02 -3.367194831371307373e-01 -3.983437269926071167e-02 -1.140942201018333435e-01 1.039275899529457092e-01 -4.285627510398626328e-03 2.933086752891540527e-01 -4.121449291706085205e-01 1.805130094289779663e-01 -2.290458679199218750e-01
-1.583617329597473145e-01 -2.619495801627635956e-02 -3.789523243904113770e-02 7.589593529701232910e-02 1.710299849510192871e-01 -1.878929585218429565e-01 3.550086319446563721e-01 -1.322711911052465439e-02 -8.055762201547622681e-02 -5.065632984042167664e-02 -1.494870036840438843e-01 2.008847333490848541e-02 -1.103307222365401685e-04 1.421565264463424683e-01 2.671335935592651367e-01 -9.614712744951248169e-02 -3.049874901771545410e-01 3.094833344221115112e-02 -2.352880500257015228e-02 -1.777517646551132202e-01 8.865200728178024292e-02 2.714108824729919434e-01 2.484011054039001465e-01 3.073742985725402832e-01 1.753592789173126221e-01 -6.100653484463691711e-02 9.265725314617156982e-02 1.074115708470344543e-01 2.115638405084609985e-01 -1.819003932178020477e-02 3.435839116573333740e-01 -2.491873502731323242e-01
-9.735865890979766846e-02 -2.052277177572250366e-01 -9.058403968811035156e-02 -2.163232117891311646e-02 -1.322025954723358154e-01 -1.361392587423324585e-01 6.552201509475708008e-02 -1.916921287775039673e-01 -3.302760794758796692e-02 -4.068122506141662598e-01 2.434605360031127930e-02 1.346835941076278687e-01 1.382179260253906250e-01 -1.665009856224060059e-01 2.439841926097869873e-01 5.356062203645706177e-03 1.556945294141769409e-01 1.932340115308761597e-01 5.352731049060821533e-02 -2.574492692947387695e-01 -1.266437023878097534e-01 -2.715399265289306641e-01 2.084502577781677246e-01 5.475303530693054199e-02 3.115511536598205566e-01 -6.810911744832992554e-02 -2.231345027685165405e-01 6.823392957448959351e-02 1.807765513658523560e-01 -1.372946947813034058e-01 2.325562685728073120e-01 -2.055923193693161011e-01
-1.624035984277725220e-01 -1.180791575461626053e-02 1.014139875769615173e-01 2.397342175245285034e-01 -3.333481401205062866e-02 -6.450156681239604950e-03 3.313180804252624512e-01 -8.893866837024688721e-02 -5.364806577563285828e-02 -1.291405260562896729e-01 1.348688006401062012e-01 -2.919088304042816162e-02 9.057131409645080566e-02 -2.895521745085716248e-02 2.711872756481170654e-01 1.254244595766067505e-01 -1.267161071300506592e-01 1.519665420055389404e-01 1.428053081035614014e-01 6.070667412132024765e-03 -1.351609230041503906e-01 -4.267245158553123474e-02 -1.755568385124206543e-01 -3.339824676513671875e-01 -1.934074051678180695e-02 -1.762644946575164795e-01 2.568084001541137695e-01 1.008015051484107971e-01 1.587909273803234100e-02 -3.848322033882141113e-01 3.502068817615509033e-01 -2.222581505775451660e-01
1.564474850893020630e-01 -1.473852246999740601e-01 -1.403034180402755737e-01 2.282010763883590698e-01 -8.586376160383224487e-02 2.511675842106342316e-02 1.330259144306182861e-01 9.253189712762832642e-02 -1.629443615674972534e-01 -8.695398271083831787e-02 -2.380115725100040436e-02 2.771275937557220459e-01 3.404005467891693115e-01 -5.989317223429679871e-02 2.071410566568374634e-01 -3.091851994395256042e-02 -3.775066137313842773e-01 2.272812873125076294e-01 5.913422629237174988e-02 -1.911909729242324829e-01 1.075268611311912537e-01 1.203350443392992020e-02 2.579043991863727570e-02 -8.600856177508831024e-03 3.672414273023605347e-02 6.032717600464820862e-02 -1.237365975975990295e-01 -3.025310337543487549e-01 3.177509903907775879e-01 -1.261032521724700928e-01 1.283531934022903442e-01 -2.848637700080871582e-01
-2.466129064559936523e-01 -2.130900770425796509e-01 -1.562620103359222412e-01 -1.512583941221237183e-01 -1.124031562358140945e-02 -8.946146070957183838e-02 1.313175857067108154e-01 1.938690543174743652e-01 3.402391448616981506e-02 7.889331877231597900e-02 -1.801529228687286377e-01 6.289167702198028564e-02 -8.163913339376449585e-02 -1.783957183361053467e-01 -7.797948271036148071e-02 -8.222351223230361938e-02 2.389102280139923096e-01 7.079805433750152588e-02 3.086952269077301025e-01 -3.000827729701995850e-01 2.109725773334503174e-01 2.688824199140071869e-02 -1.003199964761734009e-01 -1.392460167407989502e-01 2.705339789390563965e-01 1.343720853328704834e-01 1.711204648017883301e-01 -6.341911852359771729e-02 3.976444602012634277e-01 -2.054253369569778442e-01 1.747474819421768188e-01 -1.042595878243446350e-01
9.431957453489303589e-02 -1.279288381338119507e-01 -1.220687627792358398e-01 2.216838151216506958e-01 -1.275178343057632446e-01 -4.304403960704803467e-01 3.556775301694869995e-02 2.532154321670532227e-02 -1.328284293413162231e-01 -2.904947474598884583e-02 -1.347606033086776733e-01 1.444035917520523071e-01 6.331260316073894501e-03 1.492168754339218140e-02 1.325385272502899170e-01 4.689358174800872803e-02 -9.189472347497940063e-02 4.321300983428955078e-01 1.433156132698059082e-01 -1.032825857400894165e-01 9.804075583815574646e-03 7.983835041522979736e-02 2.441678047180175781e-01 -2.448571622371673584e-01 -7.292772084474563599e-02 -3.449506759643554688e-01 5.854220315814018250e-02 -9.098932892084121704e-02 1.932790428400039673e-01 -1.477711051702499390e-01 2.858638763427734375e-01 1.901176944375038147e-02
-1.485203355550765991e-01 -1.945575815625488758e-03 2.766230702400207520e-01 1.716504395008087158e-01 -1.502770092338323593e-02 3.854219987988471985e-02 3.994810581207275391e-01 -7.746451348066329956e-02 -1.271756440401077271e-01 -2.221983522176742554e-01 1.636040806770324707e-01 1.615324914455413818e-01 2.908554077148437500e-01 -9.098859876394271851e-02 2.272054851055145264e-01 9.514236450195312500e-02 1.063444241881370544e-01 6.858894228935241699e-02 -3.167396644130349159e-04 -6.411060225218534470e-03 4.796998575329780579e-02 2.879081666469573975e-02 -2.096950113773345947e-01 -2.338127940893173218e-01 -1.570356041193008423e-01 -2.230938524007797241e-01 9.128350764513015747e-02 1.393105834722518921e-01 3.085542321205139160e-01 -1.557377576828002930e-01 2.891055643558502197e-01 -9.830199182033538818e-02
-8.186375349760055542e-02 1.919984370470046997e-01 1.493704319000244141e-01 -1.226105913519859314e-01 -1.443823128938674927e-01 -3.061321973800659180e-01 2.164488285779953003e-01 -1.707379221916198730e-01 7.477258890867233276e-02 -1.320205628871917725e-01 -6.240842863917350769e-02 2.722402103245258331e-02 -8.423293381929397583e-02 4.714424535632133484e-02 2.195122539997100830e-01 6.985329091548919678e-04 2.851708792150020599e-02 2.101067751646041870e-01 1.267070770263671875e-01 -1.395072937011718750e-01 3.973535001277923584e-01 3.247860819101333618e-02 -2.370026409626007080e-01 3.542542830109596252e-02 2.134220860898494720e-02 -2.960357666015625000e-01 -1.860961765050888062e-01 -3.223771750926971436e-01 7.906374521553516388e-03 5.197447538375854492e-02 1.578584611415863037e-01 -3.036206662654876709e-01
-9.019906632602214813e-03 1.528862770646810532e-02 1.373491585254669189e-01 2.098962217569351196e-01 -1.781595796346664429e-01 -7.924005389213562012e-02 2.935110926628112793e-01 -1.900438368320465088e-01 5.039849132299423218e-02 -2.655543386936187744e-01 -8.817279338836669922e-02 -1.867622882127761841e-02 4.208489954471588135e-01 -1.837414950132369995e-01 2.226943224668502808e-01 1.410596072673797607e-01 1.236649882048368454e-02 -8.098854124546051025e-02 2.328691538423299789e-03 -1.209360882639884949e-01 5.995793268084526062e-03 -1.693347096443176270e-01 -1.113338675349950790e-02 -1.322125494480133057e-01 -5.702345445752143860e-02 -4.919366911053657532e-02 2.341725081205368042e-01 7.264331728219985962e-02 1.229826509952545166e-01 -4.771034121513366699e-01 1.736572533845901489e-01 -9.262111037969589233e-02
-3.630621433258056641e-01 1.859247088432312012e-01 1.199958920478820801e-01 -4.664598032832145691e-02 -1.369472742080688477e-01 -1.567682027816772461e-01 1.085144355893135071e-01 -7.316292077302932739e-02 -1.560965273529291153e-02 1.348312757909297943e-02 -2.204132080078125000e-01 -4.531440138816833496e-02 2.317636646330356598e-02 -1.008208915591239929e-01 2.369941473007202148e-01 1.637343764305114746e-01 -2.679179608821868896e-01 -1.661230176687240601e-01 4.423376619815826416e-01 -5.631753429770469666e-02 -1.862894976511597633e-03 -1.032780855894088745e-01 -2.107499167323112488e-02 -1.071071699261665344e-01 -3.355459868907928467e-02 -2.344177477061748505e-02 1.387633532285690308e-01 -1.530584394931793213e-01 4.249854981899261475e-01 -1.019951980561017990e-02 1.596135795116424561e-01 -2.012415230274200439e-01
-2.121674120426177979e-01 3.238548338413238525e-01 1.415578573942184448e-01 7.066198438405990601e-02 1.950788199901580811e-01 -1.423815637826919556e-01 -4.181704297661781311e-02 -4.081560298800468445e-02 1.628195047378540039e-01 -4.431869834661483765e-02 1.206955406814813614e-02 -1.198818460106849670e-01 -2.348761446774005890e-02 -2.817154526710510254e-01 1.637752354145050049e-01 2.791721522808074951e-01 -1.435172259807586670e-01 1.685971915721893311e-01 1.087338477373123169e-01 -4.920043796300888062e-02 2.704352140426635742e-01 -6.975840777158737183e-03 -2.590559124946594238e-01 6.914249062538146973e-02 1.205036342144012451e-01 -9.610035270452499390e-02 9.275564551353454590e-02 -3.732771053910255432e-02 2.546531260013580322e-01 -2.208917438983917236e-01 3.853808045387268066e-01 -1.772244870662689209e-01
-1.813758164644241333e-01 4.189806059002876282e-02 2.162899449467658997e-02 -1.897126436233520508e-01 -9.125709533691406250e-02 4.312609508633613586e-02 3.908201158046722412e-01 -4.697253182530403137e-02 -2.616496682167053223e-01 8.507531881332397461e-02 7.063127309083938599e-02 5.468502640724182129e-02 2.687722742557525635e-01 2.419140003621578217e-02 1.334907114505767822e-01 -1.276172697544097900e-01 -2.367057204246520996e-01 -1.341025680303573608e-01 2.313301712274551392e-01 9.081858210265636444e-03 2.852538973093032837e-02 -4.782350733876228333e-03 -1.243942156434059143e-01 -9.584019333124160767e-02 2.249944210052490234e-02 -3.421555086970329285e-02 6.327132880687713623e-02 -8.524363487958908081e-02 2.476117014884948730e-01 1.301669329404830933e-01 4.047668576240539551e-01 -4.062068462371826172e-01
-1.240135878324508667e-01 2.372744828462600708e-01 -1.869427561759948730e-01 1.666890382766723633e-01 6.164395809173583984e-02 -1.174317393451929092e-02 5.133135989308357239e-02 -2.214830517768859863e-01 9.108325466513633728e-03 1.564498990774154663e-01 -2.100843042135238647e-01 1.999099552631378174e-01 2.828924655914306641e-01 -1.083152964711189270e-01 1.027588918805122375e-01 -8.189542591571807861e-02 1.818401962518692017e-01 1.723977625370025635e-01 1.058676913380622864e-01 -3.947680816054344177e-03 2.427869848906993866e-02 -2.360731549561023712e-02 -2.228100150823593140e-01 -7.672280073165893555e-02 -8.860610425472259521e-02 -2.523657083511352539e-01 3.358231484889984131e-02 1.202137544751167297e-01 1.104478612542152405e-01 -4.196597337722778320e-01 3.694648742675781250e-01 -2.228268086910247803e-01
1.107234060764312744e-01 -1.223591268062591553e-01 -4.353175312280654907e-02 -1.180811505764722824e-02 -2.793140113353729248e-01 -3.054310679435729980e-01 1.450102925300598145e-01 1.672702729701995850e-01 -1.338560730218887329e-01 -3.109376430511474609e-01 9.196765720844268799e-02 -1.218494847416877747e-01 3.553349077701568604e-01 -1.306506246328353882e-01 1.430543959140777588e-01 -7.843250781297683716e-02 3.139316663146018982e-02 1.581173688173294067e-01 2.455831170082092285e-01 1.266932189464569092e-01 8.839734643697738647e-02 1.625545471906661987e-01 1.533196270465850830e-01 4.028657078742980957e-02 3.246451020240783691e-01 2.566081881523132324e-01 -4.678227007389068604e-02 -1.491932272911071777e-01 2.574962675571441650e-01 -5.004994943737983704e-02 1.081756651401519775e-01 -6.819782406091690063e-02
-2.042334079742431641e-01 4.545203596353530884e-02 8.439686149358749390e-02 1.604019105434417725e-02 -5.046372860670089722e-02 1.125008910894393921e-01 1.531348228454589844e-01 2.808053232729434967e-02 -1.081734597682952881e-01 -2.393908202648162842e-01 -4.858215525746345520e-02 4.324322193861007690e-02 1.893611699342727661e-01 1.257900744676589966e-01 3.345203399658203125e-01 1.537626534700393677e-01 -3.268326222896575928e-01 -4.549614340066909790e-02 2.623082101345062256e-01 -1.271452605724334717e-01 -4.094691947102546692e-02 -2.065656632184982300e-01 -2.525472044944763184e-01 -1.356780827045440674e-01 1.682722866535186768e-01 -6.160351634025573730e-02 1.703260540962219238e-01 -1.455052942037582397e-01 1.481435894966125488e-01 -2.537392973899841309e-01 3.727200627326965332e-01 -1.448937356472015381e-01
-2.308647781610488892e-01 9.648232161998748779e-02 3.747662156820297241e-02 1.622104793787002563e-01 -2.180478423833847046e-01 -1.028197780251502991e-01 -1.820057630538940430e-02 -4.340725392103195190e-02 -1.463035643100738525e-01 -8.895638585090637207e-02 5.551523063331842422e-04 1.905211657285690308e-01 6.294476985931396484e-02 -1.564142704010009766e-01 7.169876713305711746e-03 4.143961668014526367e-01 9.008851647377014160e-02 -1.293872445821762085e-01 5.017347335815429688e-01 -5.385139584541320801e-02 5.306299403309822083e-02 -5.653536319732666016e-02 -1.857229918241500854e-01 2.318308316171169281e-02 -1.063852980732917786e-01 -1.569825708866119385e-01 4.489096626639366150e-02 -1.700998544692993164e-01 1.341128051280975342e-01 -2.564023435115814209e-01 2.924414873123168945e-01 -1.637869328260421753e-01
-1.489486396312713623e-01 2.502465546131134033e-01 2.180970609188079834e-01 -7.463485747575759888e-02 5.850551649928092957e-02 -1.134879067540168762e-01 1.481099575757980347e-01 -4.098133146762847900e-01 -7.623083144426345825e-02 -1.748995184898376465e-01 -4.224041476845741272e-02 -2.137251645326614380e-01 6.944134831428527832e-02 -2.765863537788391113e-01 2.408933341503143311e-01 -8.146091550588607788e-02 -1.300291121006011963e-01 2.001502513885498047e-01 3.318579792976379395e-01 -1.530502438545227051e-01 1.707877665758132935e-01 -2.097584493458271027e-02 7.419694215059280396e-02 4.251781478524208069e-02 -2.068867385387420654e-01 -1.186235547065734863e-01 1.746693551540374756e-01 -4.113421216607093811e-02 2.208663672208786011e-01 -6.520722806453704834e-02 2.264853417873382568e-01 -7.189792394638061523e-02
-5.136745050549507141e-03 -1.268807202577590942e-01 -5.205782875418663025e-02 3.519268035888671875e-01 -2.530637681484222412e-01 -1.768160015344619751e-01 9.797760099172592163e-02 1.927774865180253983e-03 4.362087249755859375e-01 4.721268266439437866e-02 -4.969490692019462585e-03 -6.409069150686264038e-02 3.471011817455291748e-01 -8.250899612903594971e-02 1.552376002073287964e-01 1.032834500074386597e-02 1.340975016355514526e-01 2.365028113126754761e-01 2.430890314280986786e-02 -1.286350041627883911e-01 -1.276237610727548599e-02 1.930154487490653992e-02 -3.491665795445442200e-02 -1.463479101657867432e-01 5.250168219208717346e-02 -1.012790128588676453e-01 -1.812394112348556519e-01 -2.801956236362457275e-01 2.312589287757873535e-01 -1.704676598310470581e-01 1.757161319255828857e-01 -2.286023497581481934e-01
7.482279092073440552e-02 1.779798120260238647e-01 -2.184559255838394165e-01 -6.986530125141143799e-02 -2.012152075767517090e-01 3.354318672791123390e-03 2.458978444337844849e-02 -2.001203224062919617e-02 2.640518359839916229e-02 7.284133881330490112e-02 2.353593707084655762e-02 -1.804748922586441040e-01 4.210794270038604736e-01 6.968545913696289062e-02 2.893823087215423584e-01 2.499020285904407501e-02 1.789489388465881348e-02 3.266777992248535156e-01 2.460334599018096924e-01 -3.411693871021270752e-01 2.558568716049194336e-01 -6.747996807098388672e-02 9.224148839712142944e-02 6.374299526214599609e-02 -5.636507179588079453e-03 -7.905235141515731812e-02 -1.065445244312286377e-01 -1.515694260597229004e-01 3.013857007026672363e-01 -5.655183643102645874e-02 2.463300079107284546e-01 3.296153619885444641e-02
1.179167628288269043e-01 1.596501767635345459e-01 -3.939935266971588135e-01 -6.034450978040695190e-02 -1.684808731079101562e-01 -9.882481396198272705e-02 3.292097449302673340e-01 8.079114556312561035e-02 -1.006794571876525879e-01 -1.379983276128768921e-01 8.455508202314376831e-02 2.385356575250625610e-01 1.503023654222488403e-01 7.796720415353775024e-02 1.648902446031570435e-01 7.461556047201156616e-02 -1.121261864900588989e-01 1.829902641475200653e-02 7.452486455440521240e-02 -1.377334743738174438e-01 3.838662207126617432e-01 8.479826152324676514e-02 2.585989236831665039e-01 -1.607302874326705933e-01 1.141312252730131149e-02 4.227634891867637634e-02 1.282370537519454956e-01 -6.134047731757164001e-02 3.452512919902801514e-01 -8.447428792715072632e-02 -4.621355608105659485e-02 -2.423712015151977539e-01
-1.408625692129135132e-01 -5.582528654485940933e-03 9.638679772615432739e-02 1.055957898497581482e-01 -3.144578635692596436e-02 -1.983744502067565918e-01 4.363871216773986816e-01 9.391887485980987549e-02 -9.135881811380386353e-02 5.014929547905921936e-02 2.430687472224235535e-02 -1.778369992971420288e-01 1.591442525386810303e-02 -2.998984754085540771e-01 9.984318166971206665e-02 9.812739491462707520e-02 2.806059084832668304e-03 -3.687570616602897644e-02 2.156420946121215820e-01 -2.485702633857727051e-01 -2.442562393844127655e-02 -6.168762966990470886e-02 1.922637224197387695e-01 -2.887070775032043457e-01 -1.815571486949920654e-01 -5.804749205708503723e-02 2.453018911182880402e-02 1.638910919427871704e-01 4.416551887989044189e-01 -1.801563352346420288e-01 2.030536383390426636e-01 -1.747729070484638214e-02
-8.806652575731277466e-02 1.615938246250152588e-01 -2.460467070341110229e-02 1.889852583408355713e-01 -1.220915764570236206e-01 1.815188378095626831e-01 2.419092208147048950e-01 2.469383552670478821e-02 1.005387753248214722e-01 -2.237620204687118530e-01 8.167766034603118896e-02 7.913268171250820160e-03 7.443795353174209595e-02 -3.863752186298370361e-01 2.281479537487030029e-01 -8.828150480985641479e-02 -1.039004772901535034e-01 1.352877318859100342e-01 1.304990053176879883e-01 -2.976857721805572510e-01 3.869180977344512939e-01 1.850997805595397949e-01 -4.359605535864830017e-02 7.297403365373611450e-02 -2.022494375705718994e-01 6.531824171543121338e-02 3.281584382057189941e-02 -5.958843231201171875e-02 3.917911350727081299e-01 -5.421628709882497787e-03 4.690121114253997803e-02 -9.887164831161499023e-02
-1.391078829765319824e-01 -1.643904000520706177e-01 2.255291678011417389e-02 1.627483069896697998e-01 3.051864802837371826e-01 -1.209570765495300293e-01 1.288153231143951416e-01 9.337945282459259033e-02 -2.875718474388122559e-01 4.580277949571609497e-03 7.240700721740722656e-02 1.427438110113143921e-01 9.075970947742462158e-02 1.997071132063865662e-02 1.440814416855573654e-02 -3.520267829298973083e-02 -5.211504548788070679e-02 -1.344794780015945435e-01 3.665683269500732422e-01 -2.980182468891143799e-01 2.851116359233856201e-01 2.180208265781402588e-01 1.051025316119194031e-01 1.271067559719085693e-01 1.762402988970279694e-02 -4.002304282039403915e-03 2.835847437381744385e-01 -8.591685444116592407e-02 2.387597709894180298e-01 -2.389342039823532104e-01 2.279455363750457764e-01 -1.446750015020370483e-01
-4.986885190010070801e-02 7.652013003826141357e-02 -2.930551469326019287e-01 3.836934268474578857e-01 -2.734656035900115967e-01 -1.036190614104270935e-01 7.975145429372787476e-02 -1.696632057428359985e-02 -1.396640986204147339e-01 -1.526969969272613525e-01 1.711938343942165375e-02 -3.633202612400054932e-02 3.536749184131622314e-01 -8.146365731954574585e-02 -5.373169109225273132e-02 -2.407279238104820251e-02 -6.242438219487667084e-03 1.792947947978973389e-01 1.931965351104736328e-01 8.332608640193939209e-02 2.880845069885253906e-01 -1.978971250355243683e-02 1.143110096454620361e-01 -5.856384336948394775e-02 -3.556891530752182007e-02 1.301428675651550293e-01 -2.689293026924133301e-01 -2.436905652284622192e-01 9.799893200397491455e-02 -3.156447410583496094e-01 1.242650449275970459e-01 -1.893163621425628662e-01
-8.837924897670745850e-02 2.631216645240783691e-01 -1.179416775703430176e-01 3.302288055419921875e-02 -1.445422768592834473e-01 -1.079381704330444336e-01 2.310131341218948364e-01 -2.730897441506385803e-02 -2.921762643381953239e-04 -9.184729307889938354e-02 2.130712270736694336e-01 1.488922387361526489e-01 5.237814784049987793e-02 -5.611789599061012268e-02 4.182173311710357666e-02 3.602638840675354004e-01 1.185642778873443604e-01 -3.022987581789493561e-02 3.225479423999786377e-01 2.421018853783607483e-02 -3.096504323184490204e-02 -2.214127965271472931e-02 -8.163176476955413818e-02 -2.219187282025814056e-02 -2.108315974473953247e-01 -2.342787832021713257e-01 -9.296091645956039429e-02 -1.681795865297317505e-01 1.460340470075607300e-01 -4.704874753952026367e-01 2.752358615398406982e-01 -1.579923927783966064e-01
-2.347656525671482086e-02 -6.757771223783493042e-02 -1.626819372177124023e-01 3.300018608570098877e-01 -1.259805113077163696e-01 -2.106316685676574707e-01 -7.221711333841085434e-03 2.008542269468307495e-01 2.766670882701873779e-01 1.004293793812394142e-03 6.224876269698143005e-03 -1.345463693141937256e-01 3.768901526927947998e-01 -9.350634366273880005e-02 2.264146804809570312e-01 -8.477913588285446167e-02 7.123552262783050537e-02 5.488732457160949707e-02 7.955610752105712891e-02 -3.282190859317779541e-01 2.251224666833877563e-01 -9.095420688390731812e-02 -9.113423526287078857e-02 1.109840497374534607e-01 7.938098907470703125e-02 -1.040557622909545898e-01 -9.296189993619918823e-02 -2.831155061721801758e-01 1.542253941297531128e-01 -2.667165696620941162e-01 2.137273550033569336e-01 -8.190677314996719360e-02
1.019264459609985352e-01 -1.015880182385444641e-01 8.730269968509674072e-02 1.112449616193771362e-01 -4.000672698020935059e-01 -1.638365238904953003e-01 1.467386484146118164e-01 -1.559676826000213623e-01 -6.920653581619262695e-02 2.060319483280181885e-01 -9.890596568584442139e-02 8.486443012952804565e-02 2.266925871372222900e-01 2.433517388999462128e-02 3.343891501426696777e-01 7.011801004409790039e-02 8.055339567363262177e-03 9.480354189872741699e-02 2.288228869438171387e-01 6.092085503041744232e-03 1.078108698129653931e-01 -1.584511697292327881e-01 -1.778353005647659302e-01 -3.400816023349761963e-01 -4.021256417036056519e-02 -4.041153937578201294e-02 1.631388813257217407e-01 -1.893985569477081299e-01 2.608692646026611328e-02 1.058763042092323303e-01 3.376509249210357666e-01 -2.377111911773681641e-01
-4.509165883064270020e-02 -4.572108760476112366e-02 -1.267370879650115967e-01 -1.552263740450143814e-02 -4.332846030592918396e-02 3.670422593131661415e-03 2.122244089841842651e-01 6.436045467853546143e-02 -2.067524641752243042e-01 -1.106147021055221558e-01 -4.578296467661857605e-02 9.492757730185985565e-03 3.094900026917457581e-02 -1.577283740043640137e-01 8.762445300817489624e-02 6.748392246663570404e-03 2.164131999015808105e-01 3.262449204921722412e-01 3.769479095935821533e-01 -1.519649773836135864e-01 -4.339040815830230713e-02 5.553517490625381470e-02 2.180074453353881836e-01 5.333947762846946716e-02 3.953319191932678223e-01 -1.356207877397537231e-01 1.562536358833312988e-01 1.401737332344055176e-01 1.880214363336563110e-01 1.214019730687141418e-01 4.417523741722106934e-01 -4.202438285574316978e-04
-2.601962685585021973e-01 2.676973342895507812e-01 6.942145526409149170e-02 3.730592876672744751e-02 1.238311901688575745e-01 -2.280638366937637329e-01 -3.524355357512831688e-03 -2.161366939544677734e-01 -1.181989815086126328e-02 4.362847656011581421e-02 -6.417756527662277222e-02 -1.996417492628097534e-01 1.094893179833889008e-02 -3.188449740409851074e-01 1.571287363767623901e-01 2.680684924125671387e-01 -1.204044520854949951e-01 2.108727097511291504e-01 2.645713984966278076e-01 -1.671235263347625732e-02 2.820748090744018555e-01 -2.586594410240650177e-02 -2.226142734289169312e-01 -1.286066919565200806e-01 1.330700963735580444e-01 -5.782214924693107605e-02 2.038314491510391235e-01 -1.349512338638305664e-01 1.193958967924118042e-01 -1.487253010272979736e-01 3.009214699268341064e-01 -1.126368790864944458e-01
3.674187511205673218e-02 -1.352214366197586060e-01 1.314549595117568970e-01 -1.013522148132324219e-01 7.992763072252273560e-03 -3.111720979213714600e-01 2.684197425842285156e-01 2.740914523601531982e-01 -2.490127831697463989e-01 -5.216011032462120056e-02 7.361936569213867188e-02 2.293633520603179932e-01 9.112256020307540894e-02 1.312530636787414551e-01 1.718351393938064575e-01 4.421566054224967957e-02 -8.673846721649169922e-02 1.754845306277275085e-02 4.699536785483360291e-02 -2.199632823467254639e-01 7.266614586114883423e-02 1.361411064863204956e-01 -1.361874938011169434e-01 9.118875116109848022e-02 2.607181668281555176e-01 1.610450148582458496e-01 -9.369693696498870850e-02 1.438909396529197693e-02 3.140824735164642334e-01 -1.788047999143600464e-01 1.060108840465545654e-01 -4.184767603874206543e-01
-1.022631078958511353e-01 9.679648280143737793e-02 -6.201315671205520630e-02 1.027119234204292297e-01 8.005030453205108643e-02 -1.399004906415939331e-01 2.708421647548675537e-01 4.219624772667884827e-02 -1.277912855148315430e-01 -1.481314152479171753e-01 1.208487898111343384e-01 2.125620096921920776e-01 1.813836544752120972e-01 -2.079939097166061401e-01 3.697119355201721191e-01 -1.076904386281967163e-01 -3.279677927494049072e-01 4.917034134268760681e-02 2.199245542287826538e-01 -2.015850320458412170e-02 4.436896145343780518e-01 3.933135047554969788e-02 -7.250166963785886765e-03 7.922275364398956299e-02 -3.842401877045631409e-02 1.179943531751632690e-01 -1.986894309520721436e-01 5.170561373233795166e-02 1.371997445821762085e-01 -2.187721058726310730e-02 2.296721786260604858e-01 -2.215024977922439575e-01
-2.887681722640991211e-01 -1.794293150305747986e-02 -1.823646277189254761e-01 2.232119143009185791e-01 5.888050794601440430e-02 6.835018098354339600e-02 1.910659521818161011e-01 -6.503341719508171082e-04 3.543726503849029541e-01 -1.042777672410011292e-02 5.204578489065170288e-02 -2.487743459641933441e-02 1.363423615694046021e-01 -3.463582396507263184e-01 -2.822367101907730103e-02 3.377538025379180908e-01 6.151350587606430054e-02 -1.261363476514816284e-01 1.292010843753814697e-01 -2.265989631414413452e-01 1.906167715787887573e-01 -8.298487961292266846e-02 1.248826086521148682e-02 -2.701032161712646484e-01 1.449012756347656250e-01 -1.710363030433654785e-01 1.655485481023788452e-01 -1.560830920934677124e-01 1.624661087989807129e-01 4.803100228309631348e-02 2.063482552766799927e-01 -1.695714145898818970e-01
-2.313548177480697632e-01 2.143823076039552689e-03 -1.219439953565597534e-01 -1.986959949135780334e-02 -1.015638560056686401e-01 -9.579870104789733887e-02 2.577251493930816650e-01 3.039331734180450439e-01 5.309052392840385437e-02 -1.601967774331569672e-02 -9.736971929669380188e-03 -7.312339544296264648e-02 3.265737742185592651e-02 7.678508292883634567e-03 6.062857806682586670e-02 -1.577161997556686401e-01 9.664599597454071045e-02 2.671065926551818848e-01 2.303839623928070068e-01 -2.071293145418167114e-01 1.355376988649368286e-01 3.957403451204299927e-02 -4.545589908957481384e-02 2.921697683632373810e-02 2.504275739192962646e-01 2.864564210176467896e-02 4.786632582545280457e-02 3.630284965038299561e-01 1.828208565711975098e-01 5.406528711318969727e-02 4.837214350700378418e-01 -2.173744440078735352e-01
5.995478481054306030e-02 2.074559926986694336e-01 -2.762597240507602692e-02 -7.955676317214965820e-02 1.831416040658950806e-02 -1.964635699987411499e-01 2.872040867805480957e-01 -9.263414144515991211e-02 1.736645549535751343e-01 9.624370932579040527e-02 -1.676102131605148315e-01 7.266127318143844604e-02 2.180618792772293091e-02 -1.413540542125701904e-01 3.924902677536010742e-01 2.277902364730834961e-01 8.788348734378814697e-02 -2.936320602893829346e-01 1.051079332828521729e-01 -7.783578336238861084e-02 7.765433192253112793e-02 -2.121337503194808960e-01 3.950636833906173706e-02 1.253130137920379639e-01 2.274243831634521484e-01 1.339010745286941528e-01 1.271453946828842163e-01 -4.375587776303291321e-02 -2.530277706682682037e-02 -2.074964493513107300e-01 3.846177160739898682e-01 -2.416275590658187866e-01
1.234822813421487808e-02 -8.349451422691345215e-02 -2.870669355615973473e-03 2.108698785305023193e-01 -1.688634902238845825e-01 -2.082625627517700195e-01 3.272377848625183105e-01 -1.060870476067066193e-02 3.251515030860900879e-01 1.431520879268646240e-01 -2.526175789535045624e-02 -3.606492653489112854e-02 3.836159408092498779e-01 -2.088749110698699951e-01 1.809646785259246826e-01 6.196952238678932190e-02 2.850774824619293213e-01 2.728619873523712158e-01 7.053880393505096436e-02 -1.427030712366104126e-01 2.308023720979690552e-02 5.659348797053098679e-03 -1.311909705400466919e-01 1.272590644657611847e-02 5.375355854630470276e-02 -9.249984472990036011e-02 -3.057564422488212585e-02 -3.492030203342437744e-01 2.255782186985015869e-01 -5.462878569960594177e-02 1.114492937922477722e-01 -1.190321668982505798e-01
-2.324217706918716431e-01 -5.655591562390327454e-02 -1.254287641495466232e-02 1.701733618974685669e-01 -9.084866940975189209e-02 -8.285555988550186157e-02 9.488651156425476074e-02 -8.440253138542175293e-02 1.172457635402679443e-01 2.048872411251068115e-01 1.724872887134552002e-01 3.477028310298919678e-01 1.717106401920318604e-01 -2.062222659587860107e-01 6.024256721138954163e-02 1.204005256295204163e-01 5.824116989970207214e-02 1.666416525840759277e-01 -3.741058707237243652e-02 -1.154651418328285217e-01 2.068078145384788513e-03 1.276218742132186890e-01 2.038787752389907837e-01 -2.258061766624450684e-01 -1.457449048757553101e-01 4.590944945812225342e-02 1.760615557432174683e-01 -2.951340079307556152e-01 2.201118469238281250e-01 5.486690253019332886e-02 3.290248215198516846e-01 -3.605548441410064697e-01
-2.317045480012893677e-01 -1.551782786846160889e-01 6.227095052599906921e-02 -8.663371950387954712e-02 1.150165796279907227e-01 -2.199253290891647339e-01 2.482564598321914673e-01 -7.778220623731613159e-02 -2.007670700550079346e-01 -1.069435104727745056e-01 -4.689412936568260193e-02 2.856021523475646973e-01 1.303571015596389771e-01 -7.448664307594299316e-02 5.087921395897865295e-02 6.714818533509969711e-03 -1.242202818393707275e-01 2.427515834569931030e-01 5.825430154800415039e-02 -2.416935861110687256e-01 2.689404785633087158e-01 -6.196055933833122253e-02 -1.909213140606880188e-02 -7.873239368200302124e-02 1.714070141315460205e-01 7.000877708196640015e-02 4.401258826255798340e-01 4.137292969971895218e-03 2.454468011856079102e-01 -2.271991670131683350e-01 9.861347824335098267e-02 -2.288841009140014648e-01
-1.374140083789825439e-01 -1.278635114431381226e-01 -6.544449925422668457e-02 3.347501158714294434e-01 -2.411665469408035278e-01 -1.686341017484664917e-01 1.633827835321426392e-01 -1.096800044178962708e-01 2.354004681110382080e-01 1.486863344907760620e-01 2.790862694382667542e-03 -1.733167283236980438e-02 3.413133621215820312e-01 -1.564904898405075073e-01 1.562639772891998291e-01 8.057952672243118286e-02 1.201395094394683838e-01 2.550756633281707764e-01 4.529162868857383728e-02 -2.124180644750595093e-01 6.921949982643127441e-02 -1.801577210426330566e-02 -5.207462608814239502e-02 -7.213342189788818359e-02 4.142536967992782593e-02 -1.092839613556861877e-01 -2.091830521821975708e-01 -3.882781267166137695e-01 1.916469484567642212e-01 -2.644409239292144775e-01 1.076236739754676819e-01 -8.522120863199234009e-02
8.610008656978607178e-02 1.415709108114242554e-01 -1.856826692819595337e-01 3.051859140396118164e-02 1.349655985832214355e-01 -2.169438153505325317e-01 4.989812523126602173e-02 1.251487731933593750e-01 -2.007726430892944336e-01 -1.501157730817794800e-01 -3.521159887313842773e-01 -1.112259477376937866e-01 1.635760962963104248e-01 -4.493264947086572647e-03 1.974699050188064575e-01 7.159576751291751862e-03 3.008175194263458252e-01 2.517633140087127686e-01 2.445418238639831543e-01 -1.454070955514907837e-01 1.929167807102203369e-01 8.903217315673828125e-02 -6.148615479469299316e-02 -9.203682094812393188e-02 -1.222069710493087769e-01 -1.024030819535255432e-01 -1.046520844101905823e-02 -9.847983717918395996e-02 4.465704411268234253e-02 -4.627091288566589355e-01 2.086412161588668823e-01 -4.012210294604301453e-02
-2.899602055549621582e-01 -3.781707957386970520e-02 -1.983010023832321167e-01 3.471173346042633057e-01 5.242391675710678101e-02 -5.137150175869464874e-03 2.712889201939105988e-02 9.153394959867000580e-03 1.411885321140289307e-01 1.316350996494293213e-01 1.169129759073257446e-01 2.491428852081298828e-01 1.214453130960464478e-01 -9.663461893796920776e-02 1.630850136280059814e-01 1.127833649516105652e-01 1.623110771179199219e-01 3.706596493721008301e-01 1.727036982774734497e-01 -1.833113580942153931e-01 -7.264885306358337402e-02 1.468234509229660034e-01 2.620274424552917480e-01 -1.943616867065429688e-01 -4.851847887039184570e-02 1.000424027442932129e-01 9.928788989782333374e-02 -1.423686891794204712e-01 2.220478653907775879e-01 1.137976944446563721e-01 6.566676497459411621e-02 -3.243273496627807617e-01
-1.239832490682601929e-02 -3.180925548076629639e-02 -3.891663625836372375e-02 1.004886627197265625e-01 -1.049916520714759827e-01 -2.628701925277709961e-01 3.908700942993164062e-01 -9.322834759950637817e-02 6.942389160394668579e-02 -1.661226004362106323e-01 2.220356166362762451e-01 -7.711334526538848877e-02 -9.138737618923187256e-02 -7.642892748117446899e-02 3.227193951606750488e-01 2.732488885521888733e-02 -1.234675943851470947e-02 2.665012180805206299e-01 8.937873691320419312e-02 -3.018078804016113281e-01 2.477891743183135986e-01 -3.387064486742019653e-02 -3.025270402431488037e-01 -1.818069815635681152e-01 2.744821310043334961e-01 -8.310486562550067902e-03 2.227884978055953979e-01 5.830061063170433044e-02 -2.704213187098503113e-02 9.265092015266418457e-02 -3.890365734696388245e-02 -2.054983079433441162e-01
1.716781109571456909e-01 6.424391269683837891e-02 2.535105347633361816e-01 1.904420554637908936e-01 -1.518284976482391357e-01 -1.095794215798377991e-01 1.414185017347335815e-01 6.968726217746734619e-02 -1.425763964653015137e-01 -3.265239894390106201e-01 -1.760118082165718079e-02 -9.859009087085723877e-02 3.835268914699554443e-01 -1.943551599979400635e-01 1.145856156945228577e-01 1.592973470687866211e-01 6.624171882867813110e-02 -1.483700517565011978e-02 2.352488636970520020e-01 -1.857389956712722778e-01 -1.701638847589492798e-01 2.591460384428501129e-02 -2.820776402950286865e-01 -2.213870435953140259e-01 -1.713394224643707275e-01 -1.447606086730957031e-01 8.838227391242980957e-02 6.810946017503738403e-02 2.540962696075439453e-01 -1.309913545846939087e-01 2.131347507238388062e-01 -5.505165457725524902e-02
2.926660142838954926e-02 -6.724859029054641724e-02 -8.487283438444137573e-02 1.845927536487579346e-01 -1.678872555494308472e-01 -1.920660883188247681e-01 9.736605733633041382e-02 4.151522368192672729e-02 3.251439332962036133e-01 -3.550921380519866943e-02 1.434573531150817871e-01 -2.238933742046356201e-01 3.544441461563110352e-01 -1.059687212109565735e-01 2.434623092412948608e-01 -2.186171710491180420e-01 -7.865390181541442871e-02 1.838721632957458496e-01 1.403798460960388184e-01 -3.395456373691558838e-01 2.098962962627410889e-01 4.523440450429916382e-02 1.210321635007858276e-01 -3.536553308367729187e-02 6.956826895475387573e-03 -1.096051558852195740e-01 -2.858270145952701569e-02 -2.877428233623504639e-01 2.505961358547210693e-01 -9.351754933595657349e-02 2.260528802871704102e-01 1.162752881646156311e-02
4.141860827803611755e-02 1.437959223985671997e-01 -3.249106705188751221e-01 -2.026339471340179443e-01 -3.954523801803588867e-02 -3.336094319820404053e-01 2.242089062929153442e-01 -8.011055737733840942e-02 1.067296881228685379e-02 -1.515222042798995972e-01 -7.903604768216609955e-03 1.174357011914253235e-01 2.740361094474792480e-01 -1.947799474000930786e-01 1.551823914051055908e-01 2.186516970396041870e-01 -1.180442143231630325e-02 9.153841994702816010e-03 3.450800478458404541e-01 -5.608543008565902710e-02 2.111894041299819946e-01 4.224616661667823792e-02 2.654963135719299316e-01 -4.587015882134437561e-02 1.414574775844812393e-02 1.356693506240844727e-01 3.206107020378112793e-01 1.986328512430191040e-02 1.531918793916702271e-01 -1.756299100816249847e-02 5.615417286753654480e-02 -2.223355472087860107e-01
-3.838308528065681458e-02 -2.599239349365234375e-01 -6.916040927171707153e-02 -6.293001025915145874e-02 -1.609809696674346924e-01 4.149139299988746643e-02 2.136221155524253845e-02 1.392162591218948364e-01 6.649642437696456909e-02 -4.600390046834945679e-02 2.647511959075927734e-01 -9.009452164173126221e-02 6.348115950822830200e-02 2.907129703089594841e-03 9.191855043172836304e-02 1.762521415948867798e-01 -3.951107263565063477e-01 1.919354349374771118e-01 3.614369034767150879e-01 -2.390256971120834351e-01 -1.155842095613479614e-02 1.979289501905441284e-01 1.743578165769577026e-01 -5.492358282208442688e-02 1.431272178888320923e-01 -1.001509651541709900e-01 2.450764477252960205e-01 -7.301469892263412476e-02 2.523752152919769287e-01 -2.268628925085067749e-01 1.113541871309280396e-01 -2.636881172657012939e-01
7.379983365535736084e-02 -1.412725299596786499e-01 -3.330260980874300003e-03 2.832198441028594971e-01 7.510993629693984985e-02 -2.227117270231246948e-01 -1.417461037635803223e-01 4.284637793898582458e-02 -3.986243903636932373e-02 -8.055233210325241089e-02 -1.353284269571304321e-01 6.441830843687057495e-02 -3.974714130163192749e-02 -6.008260697126388550e-02 8.035883307456970215e-02 9.719824418425559998e-03 2.213809192180633545e-01 -5.019539222121238708e-02 3.076425492763519287e-01 5.712340027093887329e-02 8.225135505199432373e-02 1.501828432083129883e-01 1.401717066764831543e-01 -8.169218897819519043e-02 1.458172053098678589e-01 -2.055464088916778564e-01 5.468286946415901184e-02 3.384555876255035400e-02 7.568272948265075684e-02 -5.436208844184875488e-01 3.733974397182464600e-01 -2.480230033397674561e-01
1.731659099459648132e-02 1.985215693712234497e-01 1.760490685701370239e-01 1.588082611560821533e-01 -2.466824948787689209e-01 -5.872912704944610596e-02 2.160526812076568604e-01 -9.025587141513824463e-02 1.387940198183059692e-01 -1.439878791570663452e-01 -1.111131012439727783e-01 -2.905442565679550171e-02 2.171430289745330811e-01 -2.533901669085025787e-02 2.187380492687225342e-01 2.261901944875717163e-01 -9.748072177171707153e-02 7.126327604055404663e-02 -1.122606545686721802e-01 -1.804271489381790161e-01 -2.350195683538913727e-02 -2.526686191558837891e-01 -1.107534691691398621e-01 -2.903715670108795166e-01 8.130289614200592041e-02 -4.472625907510519028e-03 1.743298321962356567e-01 -1.714526712894439697e-01 5.026869475841522217e-02 -4.565309286117553711e-01 2.431046068668365479e-01 -1.666864305734634399e-01
-2.056264281272888184e-01 2.731038033962249756e-01 1.124214231967926025e-01 7.985315471887588501e-02 -1.602140069007873535e-01 -2.170161008834838867e-01 6.589202582836151123e-02 -1.020880490541458130e-01 5.425953119993209839e-02 -4.292972758412361145e-02 1.581890694797039032e-02 2.411264181137084961e-02 2.526479661464691162e-01 2.386626452207565308e-01 1.556821763515472412e-01 -6.833989918231964111e-02 -3.071423172950744629e-01 -2.104470506310462952e-02 3.126750886440277100e-01 1.373777389526367188e-01 7.609972357749938965e-02 7.258751988410949707e-02 -8.484160900115966797e-02 -2.462378740310668945e-01 1.127468794584274292e-01 9.616073966026306152e-02 2.179321348667144775e-01 -1.202079653739929199e-01 3.539425432682037354e-01 -1.401476413011550903e-01 2.814637720584869385e-01 -1.513974368572235107e-01
-3.881068527698516846e-02 1.458310186862945557e-01 2.995238602161407471e-01 1.750000417232513428e-01 -2.170765846967697144e-01 -1.038217246532440186e-01 2.304533869028091431e-01 -2.279306501150131226e-01 6.870564818382263184e-02 -2.061666995286941528e-01 -1.655255854129791260e-01 -1.500545889139175415e-01 1.392039656639099121e-01 -2.386613041162490845e-01 2.146513909101486206e-01 1.369196269661188126e-02 -1.943065039813518524e-02 -6.208639964461326599e-02 -5.470782518386840820e-02 -1.934435963630676270e-01 7.583043724298477173e-02 -1.000021472573280334e-01 -1.806626021862030029e-01 -3.602840378880500793e-02 2.557505965232849121e-01 2.340763621032238007e-02 1.471458822488784790e-01 -9.486034512519836426e-02 2.850839169695973396e-03 -4.103211164474487305e-01 3.169515430927276611e-01 -1.200642734766006470e-01
4.096655640751123428e-03 -2.587519213557243347e-02 -1.765287518501281738e-01 -9.414376318454742432e-02 -1.202030200511217117e-02 1.625058054924011230e-02 4.620802402496337891e-01 2.181254923343658447e-01 -8.689735829830169678e-02 -1.159739345312118530e-01 7.416719198226928711e-02 -2.295423485338687897e-02 6.304797530174255371e-02 9.507914073765277863e-03 6.236215680837631226e-02 1.334717273712158203e-01 1.485068053007125854e-01 2.208680063486099243e-01 6.401775777339935303e-02 -8.966320753097534180e-02 2.012534067034721375e-02 -5.769636854529380798e-02 8.651467412710189819e-02 4.591963812708854675e-02 3.344919681549072266e-01 1.480272226035594940e-02 1.697705984115600586e-01 3.046048283576965332e-01 1.971573978662490845e-01 9.380587190389633179e-02 4.952344596385955811e-01 -1.484759896993637085e-01
9.378232061862945557e-04 4.119106754660606384e-02 -3.467386066913604736e-01 2.165252715349197388e-01 -2.844653725624084473e-01 -3.963494598865509033e-01 -5.941459443420171738e-03 -1.352569609880447388e-01 -1.653739064931869507e-01 -3.585724905133247375e-02 -2.036851495504379272e-01 1.399761587381362915e-01 -7.894824445247650146e-02 -1.455047130584716797e-01 1.895745545625686646e-01 1.335443705320358276e-01 1.640954464673995972e-01 2.255888879299163818e-01 2.680633664131164551e-01 -1.393117904663085938e-01 3.094542957842350006e-02 6.590770184993743896e-02 2.393712103366851807e-02 -2.667056210339069366e-02 1.002322956919670105e-01 -2.671574950218200684e-01 -3.606556216254830360e-03 -2.481032349169254303e-02 6.921391189098358154e-02 4.160234704613685608e-02 3.737397491931915283e-01 -6.008210126310586929e-03
7.057620212435722351e-03 -3.464483842253684998e-02 7.653596252202987671e-02 4.898774996399879456e-02 3.975280746817588806e-02 -1.707394719123840332e-01 1.323968172073364258e-01 -7.154224067926406860e-02 5.250110104680061340e-02 -1.476010531187057495e-01 8.520656824111938477e-02 1.872955113649368286e-01 2.895996868610382080e-01 -2.316483706235885620e-01 3.247330784797668457e-01 2.105808258056640625e-02 -2.651162445545196533e-01 7.815361022949218750e-02 8.010435104370117188e-02 7.183622801676392555e-04 4.451713860034942627e-01 9.757794439792633057e-02 5.764162167906761169e-03 7.311056554317474365e-02 6.258927285671234131e-02 1.716035157442092896e-01 -1.580156534910202026e-01 5.773323401808738708e-02 1.391118019819259644e-01 1.090953499078750610e-01 2.928415238857269287e-01 -3.901796638965606689e-01
8.378573507070541382e-02 5.545056983828544617e-02 -1.125178486108779907e-01 1.325133144855499268e-01 -1.195813342928886414e-01 -1.747110784053802490e-01 1.620802879333496094e-01 -3.130549157503992319e-04 -1.655249595642089844e-01 -1.080404743552207947e-01 5.334824323654174805e-02 1.356188803911209106e-01 3.992325961589813232e-01 -1.120705306529998779e-01 2.490769922733306885e-01 -2.518948316574096680e-01 -3.079613447189331055e-01 5.304347723722457886e-02 1.321686059236526489e-01 -1.970709301531314850e-02 3.602093756198883057e-01 -6.410174071788787842e-02 1.043852344155311584e-01 7.990112155675888062e-02 -4.933949187397956848e-02 -3.534404188394546509e-02 -3.287716209888458252e-01 -4.648016020655632019e-02 1.166407242417335510e-01 -1.978196054697036743e-01 1.135180294513702393e-01 -2.909214198589324951e-01
-7.732740789651870728e-02 9.643109887838363647e-02 3.046213090419769287e-01 3.248988837003707886e-02 -1.458044052124023438e-01 -9.881809353828430176e-02 9.958663582801818848e-02 -3.325425386428833008e-01 -5.924681946635246277e-02 1.510986089706420898e-01 -1.535009890794754028e-01 1.444472372531890869e-01 2.450780570507049561e-01 -2.358051538467407227e-01 2.676047086715698242e-01 -1.195988282561302185e-01 -7.964306324720382690e-02 1.041594333946704865e-02 6.675824522972106934e-02 -1.503562629222869873e-01 2.218793928623199463e-01 -1.970970332622528076e-01 -5.840303748846054077e-02 -1.921395808458328247e-01 6.764840334653854370e-02 -1.496143043041229248e-01 1.346969008445739746e-01 -1.932058781385421753e-01 5.654390528798103333e-02 1.223680302500724792e-01 2.980945110321044922e-01 -3.400121927261352539e-01
8.485887199640274048e-02 3.856152296066284180e-02 9.177750349044799805e-02 3.432437032461166382e-02 -1.853913962841033936e-01 -2.785755395889282227e-01 4.463046491146087646e-01 1.532978862524032593e-01 -1.053967047482728958e-02 3.625385090708732605e-02 -8.014035969972610474e-02 -5.597849562764167786e-02 1.489553898572921753e-01 -2.939858436584472656e-01 9.092234075069427490e-02 1.949404627084732056e-01 1.542895473539829254e-02 -9.150058776140213013e-02 2.888139188289642334e-01 -7.617118209600448608e-02 8.142299950122833252e-02 -1.009579971432685852e-01 1.169493719935417175e-01 -1.305135488510131836e-01 -1.313209831714630127e-01 -3.609263300895690918e-01 -6.485172361135482788e-02 1.728697568178176880e-01 1.373334228992462158e-01 -1.202477589249610901e-01 3.200756013393402100e-01 -1.358405053615570068e-01
-1.650839447975158691e-01 8.950034528970718384e-02 2.372252792119979858e-01 5.805267393589019775e-02 -2.870832681655883789e-01 -9.800935536623001099e-02 2.596972584724426270e-01 -1.736053526401519775e-01 -3.157918527722358704e-02 -3.965843841433525085e-02 -6.633139401674270630e-02 1.347381025552749634e-01 2.561742067337036133e-01 -1.969580799341201782e-01 6.871957331895828247e-02 -1.894963085651397705e-01 -7.115683704614639282e-02 1.060632243752479553e-01 1.799284219741821289e-01 -2.272759377956390381e-01 2.827212512493133545e-01 -8.486549556255340576e-02 -1.770858615636825562e-01 -2.862763404846191406e-01 -1.072934344410896301e-01 -6.800726056098937988e-02 -1.006948947906494141e-01 -7.617432624101638794e-02 -4.818515107035636902e-02 2.212461829185485840e-01 2.242886871099472046e-01 -3.329708874225616455e-01
-1.360047981142997742e-02 3.456112742424011230e-02 -1.124191358685493469e-01 9.276731312274932861e-02 -7.571866363286972046e-02 -1.725120395421981812e-01 1.348621994256973267e-01 1.007784828543663025e-01 -1.504899710416793823e-01 -1.475667655467987061e-01 2.003993466496467590e-02 1.339174807071685791e-01 4.063858091831207275e-01 -1.369268000125885010e-01 2.611657381057739258e-01 -2.017886340618133545e-01 -3.686150908470153809e-01 2.947832271456718445e-02 2.284684926271438599e-01 -4.346064850687980652e-02 3.710372447967529297e-01 -1.745671778917312622e-02 -3.577854484319686890e-02 8.721797913312911987e-02 -1.223098859190940857e-01 -2.511831000447273254e-02 -2.512707114219665527e-01 2.522425353527069092e-02 1.597265601158142090e-01 -1.686201393604278564e-01 1.528600007295608521e-01 -2.521652281284332275e-01
3.366927430033683777e-02 -2.874362049624323845e-03 -6.469846516847610474e-02 1.038366258144378662e-01 -1.042219549417495728e-01 7.074113190174102783e-02 1.145813018083572388e-01 -6.019989401102066040e-02 1.671650856733322144e-01 -1.286202073097229004e-01 -1.395362764596939087e-01 7.916890084743499756e-03 7.728136330842971802e-02 -1.388588398694992065e-01 2.013561278581619263e-01 -3.892203569412231445e-01 -2.036053091287612915e-01 3.155190348625183105e-01 2.665569484233856201e-01 -2.501212358474731445e-01 9.699312597513198853e-02 -2.251903265714645386e-01 -1.997403502464294434e-01 3.573925793170928955e-02 1.780607849359512329e-01 7.889041304588317871e-02 3.688241413328796625e-04 -1.032191962003707886e-01 3.001788556575775146e-01 5.474152415990829468e-02 -5.465026944875717163e-02 -3.864876627922058105e-01
-1.370757669210433960e-01 5.339168384671211243e-02 -1.714689843356609344e-02 1.767156720161437988e-01 -1.833150349557399750e-02 -2.641952931880950928e-01 1.328572034835815430e-01 3.886581584811210632e-02 1.637645624577999115e-02 -7.409349083900451660e-02 -7.491116225719451904e-02 -1.534056812524795532e-01 -9.856099635362625122e-02 -1.180656552314758301e-01 4.795623123645782471e-01 1.911381632089614868e-01 1.225744187831878662e-01 -8.920256793498992920e-02 2.707304656505584717e-01 1.794845797121524811e-02 -1.692783534526824951e-01 -1.258269101381301880e-01 -2.956233359873294830e-02 -1.300947219133377075e-01 2.804224789142608643e-01 -2.536756396293640137e-01 1.936684697866439819e-01 1.427349299192428589e-01 7.609880715608596802e-02 -2.546194791793823242e-01 2.505575418472290039e-01 -1.982800364494323730e-01
-6.101099029183387756e-02 1.609505116939544678e-01 2.839648537337779999e-02 5.852785706520080566e-02 1.184032950550317764e-02 -4.169526696205139160e-01 1.833830177783966064e-01 1.194841861724853516e-01 7.121685147285461426e-02 2.564152777194976807e-01 -1.434048861265182495e-01 -1.955710351467132568e-02 -4.137117788195610046e-02 -1.402908265590667725e-01 3.483736515045166016e-01 9.758258610963821411e-02 -2.214811444282531738e-01 -1.658741980791091919e-01 3.280814588069915771e-01 -4.158561304211616516e-02 -3.224768862128257751e-02 -4.567438364028930664e-02 2.538354992866516113e-01 -1.564864814281463623e-01 -6.590051949024200439e-02 8.676765114068984985e-02 -7.497438043355941772e-02 -4.958034679293632507e-02 2.575592994689941406e-01 -2.025441974401473999e-01 2.169377505779266357e-01 -2.187280952930450439e-01
-1.346146017313003540e-01 -4.522879421710968018e-02 -1.279286444187164307e-01 2.366836071014404297e-01 1.076696142554283142e-01 1.923237144947052002e-01 1.589462906122207642e-01 1.355361640453338623e-01 2.293945848941802979e-01 -1.201029941439628601e-01 1.054907366633415222e-01 1.105008460581302643e-02 4.050613641738891602e-01 -1.570553481578826904e-01 1.834727376699447632e-01 1.537186801433563232e-01 -3.840163350105285645e-01 1.004220247268676758e-01 1.506981402635574341e-01 -2.977365553379058838e-01 2.162353843450546265e-01 -9.032519906759262085e-02 -1.265477295964956284e-02 -2.445688992738723755e-01 2.275680657476186752e-03 -1.359342932701110840e-01 -1.854738891124725342e-01 -8.463074266910552979e-02 1.038300469517707825e-01 -1.751875728368759155e-01 7.375404238700866699e-02 -1.207788940519094467e-02
-1.156880483031272888e-01 1.205184236168861389e-01 9.684742987155914307e-02 -6.083403248339891434e-03 -4.075204953551292419e-02 -1.015187650918960571e-01 3.534282445907592773e-01 -4.728344827890396118e-02 1.951579190790653229e-02 -2.728379964828491211e-01 1.572587341070175171e-02 -1.579957008361816406e-01 2.196722477674484253e-01 -1.157144606113433838e-01 3.198944330215454102e-01 1.383507847785949707e-01 4.821780323982238770e-02 7.102685421705245972e-02 -1.217980459332466125e-01 -3.994179889559745789e-02 1.733677461743354797e-02 -2.833739388734102249e-03 -3.288280367851257324e-01 -2.702024877071380615e-01 5.056190490722656250e-02 -1.214467585086822510e-01 2.170690894126892090e-01 -1.045226603746414185e-01 6.799200177192687988e-02 -3.693776130676269531e-01 2.916060388088226318e-01 -1.836251467466354370e-01
-1.143291071057319641e-01 8.360673487186431885e-02 1.173271909356117249e-01 1.187134347856044769e-02 -1.471922546625137329e-01 1.372904330492019653e-01 1.150268018245697021e-01 9.677095711231231689e-02 2.347300350666046143e-01 -2.052663713693618774e-01 -2.488525584340095520e-02 1.259396672248840332e-01 1.042050942778587341e-01 -2.796486616134643555e-01 3.719077706336975098e-01 3.268987536430358887e-01 -2.267814129590988159e-01 1.102574020624160767e-01 5.068893358111381531e-02 5.996117368340492249e-02 1.990358978509902954e-01 -1.346142143011093140e-01 5.664942320436239243e-03 1.015655323863029480e-01 1.453396826982498169e-01 5.647438392043113708e-02 5.984696745872497559e-02 -2.084194272756576538e-01 2.429132014513015747e-01 -2.103432714939117432e-01 2.788264751434326172e-01 -2.545692920684814453e-01
1.133976504206657410e-01 9.374244511127471924e-02 -2.706725299358367920e-01 9.571685455739498138e-03 -4.638393223285675049e-01 -1.140456348657608032e-01 3.142655491828918457e-01 1.547591090202331543e-01 1.074886545538902283e-01 -1.465193927288055420e-01 2.658667266368865967e-01 7.190496474504470825e-02 2.875819504261016846e-01 -5.046013370156288147e-02 2.396162301301956177e-01 4.628494009375572205e-02 1.827323734760284424e-01 1.102073565125465393e-01 4.769124463200569153e-02 -6.989412009716033936e-02 3.627542406320571899e-02 3.995314240455627441e-03 4.060655459761619568e-02 1.413212716579437256e-01 1.235233023762702942e-01 5.144908279180526733e-02 1.584588885307312012e-01 3.321764618158340454e-02 2.414855211973190308e-01 -6.463661789894104004e-02 5.378646776080131531e-03 -3.437410295009613037e-01
9.389822185039520264e-02 -2.082798443734645844e-02 -1.280426979064941406e-01 4.036529362201690674e-02 -1.582405902445316315e-02 9.059557318687438965e-02 2.595216631889343262e-01 7.527280598878860474e-02 -3.259137570858001709e-01 -8.260759711265563965e-02 1.324684768915176392e-01 1.795828193426132202e-01 1.254666745662689209e-01 -1.096856128424406052e-02 7.992614060640335083e-02 3.368799388408660889e-02 2.081540822982788086e-01 -7.494106888771057129e-02 4.102610349655151367e-01 -1.797539293766021729e-01 2.458111792802810669e-01 1.359865367412567139e-01 9.038493037223815918e-03 -4.717313870787620544e-02 3.397131860256195068e-01 1.458477377891540527e-01 -9.930650144815444946e-02 -2.981179058551788330e-01 3.028530180454254150e-01 -1.483855769038200378e-03 1.003853529691696167e-01 -1.924010664224624634e-01
1.129601895809173584e-01 -1.233602222055196762e-02 -1.931350231170654297e-01 1.734400689601898193e-01 -1.248366758227348328e-01 5.054247751832008362e-02 1.477442383766174316e-01 7.194468379020690918e-02 -1.364327520132064819e-01 -7.220724225044250488e-02 -1.413996368646621704e-01 2.293877750635147095e-01 2.885940670967102051e-01 5.356061086058616638e-02 2.936154603958129883e-01 1.450967490673065186e-01 -1.906755864620208740e-01 3.489494621753692627e-01 8.787664771080017090e-02 -1.569564640522003174e-01 1.041861325502395630e-01 -1.222191005945205688e-01 2.112062275409698486e-02 1.421803832054138184e-01 -1.009575426578521729e-01 2.049769647419452667e-02 -1.899713277816772461e-01 -3.152200281620025635e-01 3.903240859508514404e-01 7.309951633214950562e-02 1.393425017595291138e-01 -1.568155884742736816e-01
1.857223808765411377e-01 3.745177388191223145e-02 -1.457740813493728638e-01 1.277229338884353638e-01 -8.070183545351028442e-02 -1.201237291097640991e-01 8.465384691953659058e-02 -4.486802220344543457e-02 2.533012256026268005e-02 -3.139055371284484863e-01 1.350769400596618652e-01 -4.148355126380920410e-02 -4.591319337487220764e-02 4.319762438535690308e-02 2.681232690811157227e-01 -8.382003009319305420e-02 1.437505036592483521e-01 5.797969643026590347e-03 1.755953133106231689e-01 -1.590576469898223877e-01 -2.707959525287151337e-02 -1.960562467575073242e-01 9.205991029739379883e-02 -7.402105629444122314e-02 3.790841698646545410e-01 -3.802224695682525635e-01 -1.373869031667709351e-01 -3.427871689200401306e-02 4.098390638828277588e-01 7.920560240745544434e-02 2.431139051914215088e-01 -1.508580297231674194e-01
-1.003456115722656250e-01 -1.693228334188461304e-01 -5.860273540019989014e-02 -6.883183121681213379e-02 4.115524142980575562e-02 1.194589287042617798e-01 7.059604674577713013e-02 -7.276134192943572998e-02 -1.271037161350250244e-01 -5.771667137742042542e-02 1.998875886201858521e-01 -1.129675805568695068e-01 3.262241482734680176e-01 -2.715376019477844238e-01 3.978961110115051270e-01 7.541795819997787476e-02 -8.573482185602188110e-02 3.274141550064086914e-01 -3.825598955154418945e-02 -9.664610028266906738e-02 4.618449136614799500e-02 -2.573342919349670410e-01 -1.065984740853309631e-02 -2.712562680244445801e-01 2.038836032152175903e-01 -3.051924407482147217e-01 -7.856771349906921387e-03 -7.872359454631805420e-02 1.609358638525009155e-01 -1.100170239806175232e-01 1.591100841760635376e-01 -1.969429701566696167e-01
-2.711224928498268127e-02 -4.815684631466865540e-02 -2.082057446241378784e-01 3.212608098983764648e-01 -2.731220424175262451e-01 -1.594711095094680786e-01 1.833057701587677002e-01 -2.566935680806636810e-02 2.657518349587917328e-02 9.403634071350097656e-02 1.747377961874008179e-01 9.186146408319473267e-02 3.849808871746063232e-01 -6.033207289874553680e-03 3.615583851933479309e-02 8.311405032873153687e-02 2.116445749998092651e-01 2.143487781286239624e-01 -1.746005564928054810e-02 -2.125748991966247559e-01 1.846504281274974346e-03 1.441873461008071899e-01 1.455566287040710449e-01 -9.531826525926589966e-02 2.048289775848388672e-01 -8.007417619228363037e-02 -1.181511282920837402e-01 -3.568256199359893799e-01 1.212653443217277527e-01 -2.435508370399475098e-01 1.126831471920013428e-01 -2.178306579589843750e-01
-2.626149356365203857e-01 -8.138131350278854370e-02 -8.311641402542591095e-03 5.057590082287788391e-02 1.321959495544433594e-01 -4.685478657484054565e-02 1.978229433298110962e-01 9.098613262176513672e-02 -1.331316530704498291e-01 8.380263298749923706e-02 -4.179062694311141968e-02 -3.244819492101669312e-02 1.531248241662979126e-01 1.488677412271499634e-01 4.499254748225212097e-02 3.974546790122985840e-01 -1.021444350481033325e-01 1.886816620826721191e-01 3.793879747390747070e-01 -1.009266003966331482e-01 2.123791873455047607e-01 1.323817223310470581e-01 -1.902735829353332520e-01 5.551515612751245499e-03 1.128085702657699585e-01 -1.270381808280944824e-01 1.285904198884963989e-01 8.077621459960937500e-02 2.868462800979614258e-01 -4.248946011066436768e-01 8.461825549602508545e-02 -2.507754601538181305e-02
-1.912810951471328735e-01 4.700221121311187744e-02 -2.052330225706100464e-01 2.542229592800140381e-01 -6.898551434278488159e-02 -1.836374104022979736e-01 2.117972373962402344e-01 7.215915713459253311e-03 -8.135584741830825806e-02 1.052406337112188339e-02 -1.232476606965065002e-01 7.141663879156112671e-02 1.716701090335845947e-01 1.524241454899311066e-02 7.826553774066269398e-04 3.353538215160369873e-01 -2.794432342052459717e-01 -4.233143031597137451e-01 2.031001895666122437e-01 2.007665485143661499e-02 7.639355212450027466e-02 -1.638056710362434387e-02 -1.281422823667526245e-01 5.669062491506338120e-03 8.357915282249450684e-02 -2.494380176067352295e-01 4.691189900040626526e-02 3.228473360650241375e-04 2.239758074283599854e-01 -3.111363016068935394e-02 3.077515363693237305e-01 -2.512608170509338379e-01
-1.430469192564487457e-02 2.544672489166259766e-01 -2.614167705178260803e-02 1.914636492729187012e-01 -3.748863562941551208e-02 3.829218447208404541e-02 2.434780001640319824e-01 -1.442386955022811890e-01 -2.617484033107757568e-01 -6.123365089297294617e-02 -2.633382380008697510e-01 -8.781299740076065063e-02 1.423606127500534058e-01 9.112760424613952637e-02 1.972198933362960815e-01 1.675805896520614624e-01 1.213152706623077393e-01 1.693269759416580200e-01 2.085067927837371826e-01 -2.273258566856384277e-01 3.999176248908042908e-02 2.444490939378738403e-01 1.597975194454193115e-01 -1.377381086349487305e-01 5.498205497860908508e-02 -1.494196504354476929e-01 -5.834838375449180603e-02 1.282355166040360928e-03 -1.497311890125274658e-01 -2.909745573997497559e-01 4.101891517639160156e-01 -1.461964398622512817e-01
3.939208760857582092e-02 1.680143526755273342e-03 5.390098318457603455e-02 2.170524448156356812e-01 -2.201804816722869873e-01 2.036170810461044312e-01 3.255085945129394531e-01 -9.670285135507583618e-02 -9.473695605993270874e-02 -3.040814772248268127e-02 -2.899646200239658356e-02 9.475440531969070435e-02 2.794782817363739014e-01 -2.623586356639862061e-02 4.526431858539581299e-01 8.622083812952041626e-02 -1.226011365652084351e-01 2.323701232671737671e-01 3.004941716790199280e-02 -2.151624113321304321e-01 7.737449556589126587e-02 -6.828642636537551880e-02 2.290793359279632568e-01 -9.924009442329406738e-02 2.769497036933898926e-01 -1.850213557481765747e-01 -1.863587945699691772e-01 8.142107725143432617e-02 3.499148413538932800e-02 9.618099778890609741e-02 1.718123555183410645e-01 -2.255177348852157593e-01
-1.995874755084514618e-02 2.011786215007305145e-02 -1.569572091102600098e-01 -2.862004749476909637e-02 -1.376472860574722290e-01 -8.458704501390457153e-02 5.475494265556335449e-02 -1.158517003059387207e-01 3.065166622400283813e-02 -9.428874403238296509e-02 -1.316124806180596352e-03 1.515675187110900879e-01 3.436727225780487061e-01 -4.766244906932115555e-03 -3.613132610917091370e-02 7.939013093709945679e-02 -1.877003014087677002e-01 4.762291535735130310e-02 1.286384165287017822e-01 -4.094313681125640869e-01 4.384038448333740234e-01 -1.228619366884231567e-01 1.030578762292861938e-01 -2.309171706438064575e-01 -1.821202784776687622e-02 1.048005819320678711e-01 -4.165500029921531677e-02 1.923509687185287476e-02 4.971327781677246094e-01 8.054661005735397339e-02 4.015953745692968369e-03 -1.126572638750076294e-01
1.141670905053615570e-02 1.835011644288897514e-03 -1.591179966926574707e-01 6.139266118407249451e-02 -9.648284316062927246e-02 -3.728465735912322998e-01 3.166762888431549072e-01 6.130604445934295654e-02 2.314170002937316895e-01 1.534469276666641235e-01 -7.783243060111999512e-02 -9.066669642925262451e-02 -8.721720427274703979e-02 -8.603592216968536377e-02 1.323295831680297852e-01 2.569151520729064941e-01 -3.002840280532836914e-01 -1.781158596277236938e-01 1.397984027862548828e-01 -1.779305636882781982e-01 -3.469081968069076538e-02 4.818097688257694244e-03 1.082332059741020203e-01 -3.692626580595970154e-02 -1.112548634409904480e-01 -8.391421288251876831e-02 1.840367168188095093e-01 -6.224716082215309143e-02 4.285787045955657959e-01 -8.363324403762817383e-02 2.748371958732604980e-01 -1.331644207239151001e-01
-1.398573666810989380e-01 1.198793500661849976e-01 -8.094862848520278931e-02 -3.023023903369903564e-02 -8.580315113067626953e-02 -1.192991882562637329e-01 2.038762718439102173e-01 6.937731802463531494e-02 6.588740646839141846e-02 -6.733668595552444458e-02 5.684379860758781433e-02 -2.412212342023849487e-01 -1.002340689301490784e-01 4.245670512318611145e-02 1.805401593446731567e-01 2.586598992347717285e-01 4.833920672535896301e-02 7.984603941440582275e-02 3.109571933746337891e-01 -1.465783268213272095e-01 -1.559959203004837036e-01 4.946307465434074402e-02 1.709879562258720398e-02 -1.219724342226982117e-01 2.896758913993835449e-01 -5.183406546711921692e-02 -1.031653657555580139e-01 3.248506486415863037e-01 7.461011409759521484e-02 -1.621013879776000977e-02 4.072986841201782227e-01 -4.070031046867370605e-01
9.972430020570755005e-02 2.774318158626556396e-01 -4.028039402328431606e-04 4.806825425475835800e-03 1.948769241571426392e-01 -7.287894934415817261e-02 7.776214182376861572e-02 -7.286497857421636581e-03 -2.682830989360809326e-01 7.166533917188644409e-02 2.606047689914703369e-02 1.516238301992416382e-01 -8.520230650901794434e-02 -1.143714040517807007e-01 2.478180825710296631e-01 1.994833350181579590e-01 5.615877360105514526e-02 -1.153373494744300842e-01 -2.993262745440006256e-02 -1.596146374940872192e-01 -1.315366178750991821e-01 2.600897569209337234e-03 2.920104004442691803e-02 4.573133587837219238e-02 1.992771476507186890e-01 1.673977971076965332e-01 -1.419677883386611938e-01 -2.834654450416564941e-01 2.330038100481033325e-01 -1.302506029605865479e-01 4.445132911205291748e-01 -3.757335543632507324e-01
-2.901631593704223633e-02 6.499869376420974731e-02 3.986077010631561279e-02 -9.671739488840103149e-02 -5.053865164518356323e-02 -2.586809359490871429e-02 1.250537037849426270e-01 1.028201356530189514e-01 -2.107281237840652466e-01 -9.730504453182220459e-02 2.837803959846496582e-01 1.491042673587799072e-01 1.517168581485748291e-01 -2.315236032009124756e-01 3.229329288005828857e-01 -2.067646682262420654e-01 -2.509645223617553711e-01 1.985580325126647949e-01 1.518590599298477173e-01 -1.918125748634338379e-01 1.707748919725418091e-01 -1.000825837254524231e-01 -2.314049005508422852e-02 -6.255918741226196289e-02 3.056681752204895020e-01 -3.985547274351119995e-02 -1.537211835384368896e-01 -7.352949678897857666e-02 -6.690015643835067749e-02 -7.741347420960664749e-03 4.085214734077453613e-01 -2.699724137783050537e-01
8.749219775199890137e-02 -5.280674248933792114e-02 -2.620018720626831055e-01 2.160259634256362915e-01 -5.080429092049598694e-02 1.454093307256698608e-01 3.017088174819946289e-01 4.290857538580894470e-02 1.273195166140794754e-02 1.943896524608135223e-02 -4.392919689416885376e-02 -1.919594258069992065e-01 7.587169855833053589e-02 -1.774718463420867920e-01 6.976581364870071411e-02 3.889786899089813232e-01 -1.362141966819763184e-01 -3.820600453764200211e-03 3.192132115364074707e-01 -1.196029111742973328e-01 2.558266222476959229e-01 4.680627956986427307e-02 -1.214792057871818542e-01 -8.013218641281127930e-03 -1.133946999907493591e-01 -1.929416358470916748e-01 2.297997474670410156e-01 1.216853484511375427e-01 2.255343347787857056e-01 -8.517315238714218140e-02 2.059224843978881836e-01 -2.990863621234893799e-01
-1.239202395081520081e-01 1.598591059446334839e-01 2.358672767877578735e-01 -1.900409162044525146e-02 -2.958478927612304688e-01 -4.016259312629699707e-02 1.515384912490844727e-01 -2.107188254594802856e-01 1.219501495361328125e-01 5.526588484644889832e-02 -6.953997164964675903e-02 -2.033134847879409790e-01 2.591697871685028076e-01 7.379937171936035156e-02 2.964525520801544189e-01 1.351980566978454590e-01 -1.292103528976440430e-01 1.488026231527328491e-01 1.251173615455627441e-01 -6.386593449860811234e-03 1.089959442615509033e-01 5.757814645767211914e-02 -3.643760830163955688e-02 -8.073836565017700195e-02 3.344514667987823486e-01 -8.165348321199417114e-02 2.376056909561157227e-01 -6.804145872592926025e-03 2.522039711475372314e-01 -1.038210391998291016e-01 4.191189706325531006e-01 -3.261974453926086426e-02
-2.525281347334384918e-02 8.980441093444824219e-02 -4.844048619270324707e-01 1.300866156816482544e-02 1.544976234436035156e-01 7.290323823690414429e-02 5.912016704678535461e-02 1.207751408219337463e-01 -2.561429888010025024e-02 -9.917024523019790649e-02 1.813799440860748291e-01 2.499896287918090820e-01 1.209437176585197449e-01 1.575355827808380127e-01 1.794660389423370361e-01 -4.442446678876876831e-02 -1.256744116544723511e-01 -1.955853253602981567e-01 1.168030351400375366e-01 -1.777306050062179565e-01 3.139294311404228210e-02 1.871377043426036835e-02 7.699526101350784302e-02 3.013321384787559509e-02 2.630133740603923798e-02 1.151949167251586914e-02 -1.162416785955429077e-01 9.190763533115386963e-02 3.823387324810028076e-01 -2.511796355247497559e-01 1.368244141340255737e-01 -4.140939414501190186e-01
-6.767424289137125015e-03 7.096245139837265015e-02 3.633435443043708801e-02 1.927934437990188599e-01 -1.838926412165164948e-02 1.056053787469863892e-01 1.874855607748031616e-01 4.497195035219192505e-02 -1.902839541435241699e-01 -3.707652539014816284e-02 3.541946411132812500e-02 1.346764564514160156e-01 4.748107194900512695e-01 1.146496012806892395e-01 3.539957106113433838e-01 -1.255298852920532227e-01 -3.164538443088531494e-01 1.656207293272018433e-01 1.382852047681808472e-01 -1.479327771812677383e-02 1.525933295488357544e-01 6.624706089496612549e-02 -6.923272460699081421e-02 -3.352820277214050293e-01 1.501786559820175171e-01 1.391262095421552658e-02 -8.539052307605743408e-02 -2.645047008991241455e-01 1.641600579023361206e-01 -1.004628837108612061e-02 1.417070776224136353e-01 -1.794506758451461792e-01
-3.923504054546356201e-02 9.602114558219909668e-02 -4.615770280361175537e-02 1.448114067316055298e-01 5.700027197599411011e-02 6.456445902585983276e-02 2.887043058872222900e-01 5.910420417785644531e-02 -3.284292221069335938e-01 -1.012249663472175598e-01 1.355291903018951416e-01 8.920042961835861206e-02 2.374861687421798706e-01 -1.304739862680435181e-01 5.331156402826309204e-02 -9.188504517078399658e-02 -5.415705963969230652e-02 1.143914461135864258e-01 3.815502524375915527e-01 -1.253490447998046875e-01 1.466647982597351074e-01 3.960865363478660583e-02 -1.980094425380229950e-02 3.776981681585311890e-02 2.060952633619308472e-01 3.126089274883270264e-01 -2.068309038877487183e-01 -2.484278678894042969e-01 3.954356908798217773e-01 -8.289023302495479584e-03 1.983152925968170166e-01 -7.882271893322467804e-03
7.258631289005279541e-02 1.745628714561462402e-01 -2.669546604156494141e-01 -2.890971489250659943e-02 -2.570398151874542236e-01 4.750822857022285461e-02 1.681361943483352661e-01 3.364687087014317513e-03 -1.167807579040527344e-01 5.965678021311759949e-02 1.066982373595237732e-01 3.909937292337417603e-02 1.925648450851440430e-01 -1.154255196452140808e-01 3.555901646614074707e-01 7.034988701343536377e-02 -4.820051416754722595e-02 2.381355911493301392e-01 3.444977700710296631e-01 -1.397670507431030273e-01 3.071375191211700439e-01 -5.455366149544715881e-02 1.532692313194274902e-01 6.834179908037185669e-02 8.267462253570556641e-02 -1.598183661699295044e-01 -3.067782819271087646e-01 2.411719784140586853e-02 9.942176938056945801e-02 4.238317534327507019e-02 3.444856107234954834e-01 5.918744951486587524e-02
2.092300355434417725e-02 -1.972785592079162598e-02 -1.506477147340774536e-01 1.765247285366058350e-01 -1.252722740173339844e-01 6.113163754343986511e-02 4.175317287445068359e-02 3.185249119997024536e-02 -3.059553503990173340e-01 -1.405831724405288696e-01 1.215638220310211182e-02 2.334347367286682129e-01 3.706247806549072266e-01 4.333291947841644287e-02 7.396139949560165405e-02 -1.333772540092468262e-01 -2.112747877836227417e-01 2.883227765560150146e-01 2.237517535686492920e-01 -3.328662812709808350e-01 1.674498319625854492e-01 -2.356914579868316650e-01 4.914812743663787842e-02 -1.028440967202186584e-01 5.078159645199775696e-02 1.348733007907867432e-01 2.200249433517456055e-01 -5.364203453063964844e-02 2.050866633653640747e-01 -1.801664829254150391e-01 1.545483618974685669e-01 -1.921961605548858643e-01
2.010473310947418213e-01 -1.076506674289703369e-01 2.569530308246612549e-01 1.557106971740722656e-01 -1.560122519731521606e-01 -1.095702871680259705e-01 -1.199197173118591309e-01 -3.212248384952545166e-01 -4.139748960733413696e-02 -3.016759827733039856e-02 2.244218289852142334e-01 9.917786344885826111e-03 -1.606599427759647369e-02 1.715437881648540497e-02 1.708787679672241211e-01 -1.108531132340431213e-01 -2.454506047070026398e-02 -3.858358832076191902e-04 1.755146533250808716e-01 -1.684713736176490784e-02 8.777204155921936035e-02 2.603175044059753418e-01 -2.631381899118423462e-02 -1.698223501443862915e-01 2.119677513837814331e-01 1.975177973508834839e-02 1.571927219629287720e-01 -5.151841789484024048e-02 3.719256520271301270e-01 -2.843725979328155518e-01 3.072921335697174072e-01 -2.927100062370300293e-01
-1.252187639474868774e-01 1.616296470165252686e-01 9.713295847177505493e-02 -1.757614761590957642e-01 1.228808760643005371e-01 -3.571227788925170898e-01 3.386480808258056641e-01 -7.626577746123075485e-03 6.675056368112564087e-02 -3.175659775733947754e-01 9.294162690639495850e-02 -1.173443868756294250e-01 1.077694520354270935e-01 -2.278307378292083740e-01 1.038928031921386719e-01 -7.752515375614166260e-03 -1.293956190347671509e-01 9.544795751571655273e-02 1.468705236911773682e-01 -8.830471336841583252e-02 1.484211385250091553e-01 5.168820917606353760e-02 1.338973492383956909e-01 4.440340679138898849e-03 -2.685663402080535889e-01 4.474991559982299805e-02 3.579441010951995850e-01 -1.839557886123657227e-01 2.892717123031616211e-01 -1.293712295591831207e-02 1.944738924503326416e-01 -5.267819762229919434e-02
-7.562343776226043701e-02 -3.237704560160636902e-02 7.668849080801010132e-02 7.792064547538757324e-02 -8.434306085109710693e-02 -2.394792884588241577e-01 3.547019958496093750e-01 -5.863503087311983109e-03 -9.514568746089935303e-02 -2.271246314048767090e-01 -6.474744528532028198e-02 -1.497611552476882935e-01 -2.665577689185738564e-03 -3.263158798217773438e-01 -3.251746296882629395e-02 1.966189146041870117e-01 1.448985934257507324e-01 -1.876912824809551239e-02 1.195026412606239319e-01 -1.132458224892616272e-01 1.111783981323242188e-01 -6.545668095350265503e-02 3.011312335729598999e-02 -4.220660328865051270e-01 -9.658327698707580566e-02 -1.771053299307823181e-02 -6.313159316778182983e-02 2.397293969988822937e-02 4.567812681198120117e-01 -2.649360299110412598e-01 8.642142266035079956e-02 -1.133467704057693481e-01
-1.862312704324722290e-01 5.688530951738357544e-02 1.459051668643951416e-01 -2.637885510921478271e-01 -1.495948880910873413e-01 5.772889778017997742e-02 2.394612729549407959e-01 9.664069861173629761e-03 5.902927368879318237e-02 -7.629467546939849854e-02 1.474514752626419067e-01 4.126739874482154846e-02 1.229338720440864563e-01 -2.547822892665863037e-01 3.169004321098327637e-01 1.841230094432830811e-01 1.219786629080772400e-01 2.089767158031463623e-01 1.666551232337951660e-01 -7.773532718420028687e-02 3.257234096527099609e-01 -2.199787348508834839e-01 7.220315188169479370e-02 -7.547003775835037231e-02 2.804563343524932861e-01 -1.234067976474761963e-01 1.087519675493240356e-01 -7.273563742637634277e-02 1.628296077251434326e-01 1.729135960340499878e-01 2.938480973243713379e-01 -1.715656816959381104e-01
-1.446348428726196289e-01 -1.023779436945915222e-02 1.204386167228221893e-02 2.214565724134445190e-01 9.501612186431884766e-02 7.024275511503219604e-02 2.945717871189117432e-01 -1.116926819086074829e-01 -2.282428443431854248e-01 -1.986309587955474854e-01 1.538993865251541138e-01 1.273835152387619019e-01 -3.305161371827125549e-02 2.230182886123657227e-01 1.228707358241081238e-01 5.590056627988815308e-02 -1.179484352469444275e-01 1.022126302123069763e-01 1.396129429340362549e-01 1.758539490401744843e-02 -1.510438770055770874e-01 -1.465037465095520020e-01 4.962812177836894989e-03 2.128275930881500244e-01 1.546156704425811768e-01 7.896096259355545044e-02 -1.198592111468315125e-01 -2.638712711632251740e-02 1.858758181333541870e-01 -1.505402326583862305e-01 3.053849637508392334e-01 -5.353801250457763672e-01
-5.178311467170715332e-02 -1.822635829448699951e-01 1.633426100015640259e-01 1.501074880361557007e-01 -2.943229675292968750e-01 -4.842774942517280579e-02 1.134633794426918030e-01 9.020960889756679535e-03 7.780595123767852783e-02 2.195506244897842407e-01 1.426821202039718628e-01 4.377804100513458252e-01 2.750825285911560059e-01 -2.902722954750061035e-01 4.020974412560462952e-02 4.862068966031074524e-02 -5.686843022704124451e-02 2.155867964029312134e-01 -1.701100170612335205e-02 -2.993601858615875244e-01 1.777384281158447266e-01 1.342373937368392944e-01 1.049726381897926331e-01 -1.338877975940704346e-01 6.658753007650375366e-02 -2.650744747370481491e-03 -1.374537050724029541e-01 -9.163726121187210083e-02 2.623539865016937256e-01 -6.219953647814691067e-04 2.128981649875640869e-01 -1.368308067321777344e-01
-2.037551701068878174e-01 1.961604356765747070e-01 -1.600356698036193848e-01 2.766644060611724854e-01 -1.739572733640670776e-01 -9.562391042709350586e-02 -5.635109171271324158e-02 -2.348930090665817261e-01 -1.026807129383087158e-01 9.026604890823364258e-02 1.549291610717773438e-02 9.336254000663757324e-02 -5.472697690129280090e-02 -1.135300844907760620e-01 3.574103415012359619e-01 2.265242487192153931e-01 -5.867260321974754333e-02 2.712712883949279785e-01 2.843801490962505341e-02 1.387430131435394287e-01 -2.727605402469635010e-01 1.441348344087600708e-01 7.726629078388214111e-02 -5.104330927133560181e-02 3.449612110853195190e-02 -1.261182576417922974e-01 -1.294484362006187439e-02 -1.205238997936248779e-01 1.861433833837509155e-01 -5.830259621143341064e-02 3.999901115894317627e-01 -2.585343718528747559e-01
-1.368656307458877563e-01 1.549965292215347290e-01 7.940088212490081787e-02 3.143421113491058350e-01 2.522286400198936462e-02 -4.271746147423982620e-03 3.264090791344642639e-02 1.221899241209030151e-01 -1.892776787281036377e-01 1.024905592203140259e-01 -2.051574438810348511e-01 1.469101458787918091e-01 5.238503962755203247e-02 -1.616495251655578613e-01 -2.281248103827238083e-03 2.900995612144470215e-01 1.269713491201400757e-01 1.434070765972137451e-01 2.347620874643325806e-01 -1.667907238006591797e-01 1.030604839324951172e-01 -1.812029331922531128e-01 4.945865646004676819e-02 1.325696893036365509e-02 -9.723570942878723145e-02 -2.602828145027160645e-01 6.458906084299087524e-02 1.001764833927154541e-01 1.573118865489959717e-01 -4.216318726539611816e-01 3.834951519966125488e-01 -7.577753067016601562e-02
-6.761719286441802979e-02 -1.807156018912792206e-02 -9.920116513967514038e-02 2.306999266147613525e-01 -1.310941725969314575e-01 -1.521076112985610962e-01 4.800420626997947693e-02 6.793928146362304688e-02 2.495540529489517212e-01 -1.008845493197441101e-01 1.370385736227035522e-01 -2.243209183216094971e-01 1.624108552932739258e-01 -1.563378721475601196e-01 2.351946085691452026e-01 -2.276657223701477051e-01 3.704384714365005493e-02 1.420398801565170288e-01 8.509146422147750854e-02 -3.229920268058776855e-01 2.158685326576232910e-01 3.766329213976860046e-02 -1.345320940017700195e-01 1.415999084711074829e-01 9.969198144972324371e-03 -1.320450454950332642e-01 -6.980913877487182617e-02 -4.422788918018341064e-01 2.221941649913787842e-01 -2.677246630191802979e-01 1.437135040760040283e-01 -7.921712845563888550e-02
-8.377975225448608398e-02 -8.748666942119598389e-02 -2.199874371290206909e-01 5.129202734678983688e-03 -1.263531390577554703e-02 1.994883418083190918e-01 2.934566438198089600e-01 1.137181147933006287e-01 -1.623189151287078857e-01 -4.009816423058509827e-02 7.730066031217575073e-02 4.119525849819183350e-01 7.889818400144577026e-02 -8.235624432563781738e-02 4.578932747244834900e-02 4.077965021133422852e-02 1.248287111520767212e-01 3.726461231708526611e-01 4.362289309501647949e-01 -1.426158696413040161e-01 5.103178322315216064e-02 -1.676045171916484833e-02 9.520109742879867554e-02 -1.040961220860481262e-02 3.132590651512145996e-01 -8.887841552495956421e-02 -1.075872406363487244e-02 -5.576121062040328979e-02 1.825399398803710938e-01 9.410731494426727295e-02 1.906253844499588013e-01 -1.122055426239967346e-01
-1.893344521522521973e-02 1.090675070881843567e-01 3.087946772575378418e-01 -4.862114042043685913e-02 2.408080361783504486e-02 -8.221048861742019653e-02 2.398861106485128403e-03 -1.304928362369537354e-01 -2.058969438076019287e-02 1.225082129240036011e-01 -8.891726285219192505e-02 -2.544607035815715790e-02 1.960295289754867554e-01 1.279072612524032593e-01 2.579263150691986084e-01 -2.591249048709869385e-01 5.622827634215354919e-02 2.687192149460315704e-02 1.963275521993637085e-01 7.787591218948364258e-02 2.036459296941757202e-01 1.312682777643203735e-01 8.137749880552291870e-02 -2.662757933139801025e-01 2.860717475414276123e-01 -7.285296171903610229e-02 2.450598031282424927e-01 -1.062842383980751038e-01 4.664048254489898682e-01 -8.290378004312515259e-02 1.785468906164169312e-01 -2.317496091127395630e-01
1.817130148410797119e-01 -3.800373151898384094e-02 -1.602164655923843384e-01 1.303161531686782837e-01 -1.036621183156967163e-01 5.657980591058731079e-02 1.502908417023718357e-03 1.190953552722930908e-01 -2.113065570592880249e-01 -1.401549279689788818e-01 -6.218616291880607605e-02 2.703983187675476074e-01 2.955771982669830322e-01 6.346116960048675537e-02 1.192537993192672729e-01 6.151195243000984192e-02 -2.412022054195404053e-01 3.612894415855407715e-01 6.167460605502128601e-02 -1.519381999969482422e-01 4.513986781239509583e-02 -4.253350198268890381e-03 2.492755278944969177e-02 -1.253253072500228882e-01 -4.270836710929870605e-02 1.196760907769203186e-01 1.127403229475021362e-01 -3.167349994182586670e-01 4.230626821517944336e-01 -1.909050792455673218e-01 7.919827848672866821e-02 -2.433491051197052002e-01
-1.639599651098251343e-01 -1.613051146268844604e-01 -2.906293570995330811e-01 5.668397620320320129e-02 5.436718836426734924e-02 -7.695405185222625732e-02 7.759471982717514038e-02 1.645685285329818726e-01 -1.935896649956703186e-02 -3.384518325328826904e-01 -2.650952711701393127e-02 3.612155020236968994e-01 -7.222160231322050095e-03 -1.507826447486877441e-01 1.111128777265548706e-01 9.291786700487136841e-02 2.597329616546630859e-01 3.824664056301116943e-01 2.283617407083511353e-01 -1.537143141031265259e-01 -5.663060024380683899e-02 -4.118286818265914917e-02 1.502991616725921631e-01 -6.931643933057785034e-02 1.002713143825531006e-01 -1.604195237159729004e-01 1.933952271938323975e-01 -2.267388859763741493e-03 2.388493865728378296e-01 4.960979893803596497e-02 7.222320884466171265e-02 -2.604385316371917725e-01
-3.620045185089111328e-01 -1.478920876979827881e-01 -6.697405874729156494e-02 2.061712890863418579e-01 1.279560029506683350e-01 -2.132625281810760498e-01 2.089221775531768799e-01 -9.399872273206710815e-02 -1.710807830095291138e-01 -9.659768082201480865e-03 -2.516574263572692871e-01 6.316307932138442993e-02 8.653320372104644775e-02 1.152543872594833374e-01 7.864280790090560913e-02 -1.052505746483802795e-01 -1.430524885654449463e-01 2.525949478149414062e-02 3.086437582969665527e-01 -6.879278272390365601e-02 1.079593449831008911e-01 2.139548212289810181e-01 -5.083294212818145752e-02 2.786851525306701660e-01 8.305086940526962280e-02 -1.820012480020523071e-01 2.655209004878997803e-01 -8.784971386194229126e-02 1.690680831670761108e-01 -2.532781064510345459e-01 1.486379206180572510e-01 -2.432880848646163940e-01
8.586619980633258820e-03 -4.027163237333297729e-02 -5.549682676792144775e-02 1.650223508477210999e-02 -2.837778814136981964e-02 6.797156482934951782e-02 1.942026317119598389e-01 -1.313285827636718750e-01 -2.112758904695510864e-02 1.356374472379684448e-01 2.060060352087020874e-01 -1.521361768245697021e-01 7.505432516336441040e-02 -2.668116092681884766e-01 -1.081716418266296387e-01 3.208169341087341309e-01 -6.941354274749755859e-02 1.674946546554565430e-01 3.380110561847686768e-01 3.988752886652946472e-02 2.089568525552749634e-01 1.905115842819213867e-01 9.309654682874679565e-02 -8.010976947844028473e-03 -4.216638952493667603e-02 -2.371476441621780396e-01 1.798482239246368408e-02 -8.684635907411575317e-02 1.467550843954086304e-01 7.290828973054885864e-02 2.551741898059844971e-01 -5.132619142532348633e-01
8.095499128103256226e-02 2.384415268898010254e-02 -2.315229475498199463e-01 -5.450351908802986145e-02 1.505561172962188721e-01 5.083038657903671265e-02 -1.098225940950214863e-03 -8.066747337579727173e-02 -1.294653713703155518e-01 9.802830964326858521e-02 -1.654759943485260010e-01 -8.201450854539871216e-02 3.415942788124084473e-01 -9.683058410882949829e-02 3.524444699287414551e-01 -4.919379949569702148e-02 2.060205303132534027e-02 2.744542956352233887e-01 9.347632527351379395e-02 -2.413668185472488403e-01 1.453624069690704346e-01 2.124064564704895020e-01 2.435175478458404541e-01 1.701226085424423218e-01 -6.673071533441543579e-02 -5.727719515562057495e-02 5.791284516453742981e-02 -8.670982718467712402e-02 4.884797930717468262e-01 4.803652688860893250e-02 1.438430398702621460e-01 -1.179573386907577515e-01
4.602548107504844666e-02 -1.716599464416503906e-01 1.722311079502105713e-01 8.011021465063095093e-02 -3.718166947364807129e-01 -9.228720515966415405e-02 -5.489152390509843826e-03 -2.182477340102195740e-02 -1.486739963293075562e-01 -1.043825745582580566e-01 9.280867874622344971e-02 -1.758975833654403687e-01 -8.322871290147304535e-03 -1.207327172160148621e-01 1.973292529582977295e-01 2.614302933216094971e-01 -1.928673088550567627e-01 1.682783067226409912e-01 1.804852634668350220e-01 1.428619958460330963e-02 -6.099916528910398483e-03 9.510904550552368164e-02 -1.245410442352294922e-01 -1.626105755567550659e-01 8.654572069644927979e-02 -3.672130107879638672e-01 -8.174785971641540527e-02 -1.586919575929641724e-01 3.657167851924896240e-01 -2.297255843877792358e-01 1.287809610366821289e-01 -2.528643906116485596e-01
3.648396208882331848e-02 1.826249063014984131e-01 6.417287886142730713e-02 9.079064242541790009e-03 -2.970478236675262451e-01 -1.658572405576705933e-01 3.429757952690124512e-01 -1.526907179504632950e-02 -3.631058931350708008e-01 -2.951083183288574219e-01 -4.657341167330741882e-02 -1.254419144243001938e-02 5.380911380052566528e-02 -1.399239897727966309e-01 5.784078687429428101e-02 4.717741534113883972e-02 6.569194048643112183e-02 -3.654622286558151245e-02 2.626106142997741699e-01 1.783953048288822174e-02 -3.500241413712501526e-02 3.031526692211627960e-02 -9.182720631361007690e-02 -1.379007995128631592e-01 -1.724798232316970825e-02 -3.170399665832519531e-01 -1.609746068716049194e-01 -3.932447172701358795e-03 3.173645138740539551e-01 -2.033934146165847778e-01 2.829343378543853760e-01 -1.574501842260360718e-01
-1.980033516883850098e-02 9.243449568748474121e-02 -7.264912128448486328e-02 -1.782796159386634827e-02 -3.778511285781860352e-01 -3.675239980220794678e-01 2.753429114818572998e-01 1.381551325321197510e-01 -1.929378807544708252e-01 4.869652912020683289e-02 -5.761321634054183960e-02 -2.142019383609294891e-02 9.985062479972839355e-02 1.652323082089424133e-02 1.722488552331924438e-01 2.006355822086334229e-01 9.123815596103668213e-02 -5.123434215784072876e-02 1.809519082307815552e-01 1.109585762023925781e-01 -9.124337881803512573e-02 5.724328011274337769e-02 6.945395469665527344e-02 -1.006677150726318359e-01 -1.211032047867774963e-01 -2.648932337760925293e-01 -7.051151245832443237e-02 -1.354398280382156372e-01 3.554250001907348633e-01 -2.304297089576721191e-01 2.201869189739227295e-01 -2.656278908252716064e-01
3.714326012413948774e-04 1.977803111076354980e-01 -3.124896287918090820e-01 1.682930290699005127e-01 -3.588537871837615967e-01 -3.679232597351074219e-01 1.229276731610298157e-01 -1.359270326793193817e-02 1.209105327725410461e-01 -2.683803737163543701e-01 -4.101704340428113937e-03 1.406013518571853638e-01 3.053790330886840820e-01 -9.478476643562316895e-02 1.432817429304122925e-01 1.421278417110443115e-01 1.988511830568313599e-01 2.712941765785217285e-01 4.609210789203643799e-02 -2.031624019145965576e-01 -9.241105616092681885e-02 -2.244072780013084412e-02 2.347853779792785645e-02 -1.237817406654357910e-01 7.502523809671401978e-02 -7.481490075588226318e-02 5.808387696743011475e-02 -1.011425554752349854e-01 1.238815337419509888e-01 -2.039628624916076660e-01 -1.448861062526702881e-01 -1.477837413549423218e-01
-2.074415981769561768e-01 -2.285705357789993286e-01 -1.985415965318679810e-01 2.363410890102386475e-01 -9.186034649610519409e-02 -3.732170760631561279e-01 1.637995243072509766e-01 1.267177313566207886e-01 -1.568104773759841919e-01 -1.816423237323760986e-01 1.781901717185974121e-01 -9.435370564460754395e-02 -1.119564697146415710e-01 1.560252532362937927e-02 3.798306584358215332e-01 3.319880634080618620e-04 3.560151904821395874e-02 1.286142617464065552e-01 2.264022678136825562e-01 9.059531241655349731e-02 -1.448576599359512329e-01 2.689611352980136871e-02 -2.551609836518764496e-02 -8.199849724769592285e-02 1.859157830476760864e-01 -1.394309699535369873e-01 -1.281897276639938354e-01 1.633829474449157715e-01 9.537284076213836670e-02 1.360372919589281082e-02 5.048492178320884705e-02 -3.850001096725463867e-01
-1.422445476055145264e-01 -6.961610168218612671e-02 1.107910275459289551e-01 9.229226410388946533e-02 -1.709752082824707031e-01 -2.575883865356445312e-01 1.980491876602172852e-01 -8.870959281921386719e-02 -1.371781527996063232e-01 -8.500365167856216431e-02 9.498227387666702271e-02 -1.824446916580200195e-01 8.302094787359237671e-02 -1.916817575693130493e-01 1.211905553936958313e-01 5.689487606287002563e-02 -3.784007951617240906e-02 -7.263137400150299072e-02 1.532768756151199341e-01 3.880065679550170898e-02 -2.394100418314337730e-03 1.945921778678894043e-01 -1.893108040094375610e-01 -4.484951496124267578e-01 5.919258296489715576e-02 -3.052839338779449463e-01 -6.927637010812759399e-02 1.159574370831251144e-02 1.869158595800399780e-01 -2.383989542722702026e-01 2.523061335086822510e-01 -3.433808088302612305e-01
5.810365080833435059e-02 4.605820402503013611e-02 2.848435007035732269e-02 3.258900344371795654e-01 3.688510507345199585e-02 -2.128106653690338135e-01 1.461822092533111572e-01 2.046790868043899536e-01 1.755185872316360474e-01 -2.940548658370971680e-01 -1.940244287252426147e-01 -1.019656062126159668e-01 -9.233520179986953735e-02 -4.811077192425727844e-02 2.369136661291122437e-01 1.227969303727149963e-02 -1.907139718532562256e-01 -1.582193560898303986e-02 4.089191854000091553e-01 -9.863461554050445557e-02 1.377414315938949585e-01 8.934046328067779541e-02 5.376724153757095337e-02 4.413883015513420105e-02 -1.041698604822158813e-01 6.188782304525375366e-02 2.830318920314311981e-02 -6.469833105802536011e-02 2.159763425588607788e-01 -1.735715568065643311e-01 -1.433982849121093750e-01 -4.275214672088623047e-01
1.292981766164302826e-02 1.730314344167709351e-01 1.050483807921409607e-01 3.081028461456298828e-01 -5.691619589924812317e-02 1.238870695233345032e-01 1.117234528064727783e-01 -1.764791905879974365e-01 -2.004529982805252075e-01 -7.972479611635208130e-02 -1.047723814845085144e-01 -7.353540509939193726e-03 5.328781604766845703e-01 4.189334064722061157e-02 2.971703112125396729e-01 1.442406475543975830e-01 -3.335934132337570190e-02 -3.507638722658157349e-02 2.061844468116760254e-01 -2.972064614295959473e-01 1.562176924198865891e-02 2.154311239719390869e-01 3.355667740106582642e-02 -1.722899526357650757e-01 1.002844721078872681e-01 -8.957392722368240356e-02 -1.186633631587028503e-01 -2.289548050612211227e-03 1.065684407949447632e-01 2.968025580048561096e-02 -8.057198487222194672e-03 -3.069149851799011230e-01
-1.115355715155601501e-01 1.050666123628616333e-01 -1.295025646686553955e-01 1.612486690282821655e-01 2.363029122352600098e-02 -4.256754741072654724e-02 6.282465904951095581e-02 -1.066263541579246521e-01 -2.029805183410644531e-01 -1.115482971072196960e-01 7.859512418508529663e-02 -1.446435898542404175e-01 2.613981068134307861e-01 -4.637559875845909119e-02 4.387196898460388184e-01 1.444587949663400650e-02 1.255677044391632080e-01 1.790274232625961304e-01 3.282583653926849365e-01 -1.330696642398834229e-01 4.802554100751876831e-02 1.442682743072509766e-01 2.749039232730865479e-01 1.813154667615890503e-02 1.624881327152252197e-01 -2.193776220083236694e-01 -2.912433743476867676e-01 -6.189126148819923401e-02 1.348657533526420593e-04 2.071564346551895142e-01 3.029275834560394287e-01 -4.466468095779418945e-02
5.809394270181655884e-02 5.952005088329315186e-02 -9.523094445466995239e-02 2.711963355541229248e-01 -6.785880029201507568e-02 -2.589074671268463135e-01 2.260027974843978882e-01 1.200342923402786255e-01 3.146901726722717285e-01 4.233879595994949341e-02 -2.362546473741531372e-01 1.123762726783752441e-01 -1.061372905969619751e-01 -9.997300058603286743e-02 2.786708176136016846e-01 5.285210162401199341e-02 -2.317404597997665405e-01 1.979880332946777344e-01 1.322090327739715576e-01 -1.580527573823928833e-01 1.130158454179763794e-01 -7.168037351220846176e-03 -7.923178374767303467e-02 8.562817424535751343e-02 -8.769240230321884155e-02 -2.345710247755050659e-02 1.858249753713607788e-01 -1.021507382392883301e-01 1.938366293907165527e-01 -1.996569633483886719e-01 -1.091405749320983887e-01 -4.449891149997711182e-01
-2.991093555465340614e-03 -1.003635525703430176e-01 -3.657394275069236755e-02 2.381274253129959106e-01 -9.844511002302169800e-02 -4.354938119649887085e-02 3.120358884334564209e-01 -2.019490003585815430e-01 -7.920754700899124146e-02 -3.764576837420463562e-02 -1.445471215993165970e-02 -1.807891577482223511e-01 1.020602062344551086e-01 1.056090183556079865e-02 5.146830081939697266e-01 1.281092166900634766e-01 1.053502783179283142e-02 1.266060173511505127e-01 1.065606158226728439e-02 -8.234789967536926270e-02 -3.450712189078330994e-02 -8.008487522602081299e-02 -2.119690477848052979e-01 -3.580002486705780029e-01 -4.154607653617858887e-02 -5.200425162911415100e-02 1.990412026643753052e-01 3.343335911631584167e-02 -5.766896647401154041e-04 -2.532510459423065186e-01 1.861621737480163574e-01 -3.194093704223632812e-01
2.330319732427597046e-01 1.302044540643692017e-01 9.870678186416625977e-02 2.793159782886505127e-01 2.941674292087554932e-01 -2.160637825727462769e-01 6.732767820358276367e-02 -1.176136955618858337e-01 9.229421615600585938e-02 2.223064154386520386e-01 -2.340638339519500732e-01 -2.516879886388778687e-02 1.078273206949234009e-01 -8.080196566879749298e-03 1.083062216639518738e-01 9.094683825969696045e-02 2.060577422380447388e-01 1.191785037517547607e-01 2.114886790513992310e-01 -1.440746188163757324e-01 1.913594156503677368e-01 -5.622301716357469559e-03 -1.373777687549591064e-01 -3.467318415641784668e-02 -1.027077287435531616e-01 -2.605013251304626465e-01 3.048701956868171692e-02 1.185033544898033142e-01 2.376638799905776978e-01 -1.541257351636886597e-01 2.593428790569305420e-01 -3.529788851737976074e-01
-1.465203315019607544e-01 -2.720141708850860596e-01 9.496370702981948853e-02 -4.118375107645988464e-02 1.058541685342788696e-01 8.767564594745635986e-02 9.190590679645538330e-02 6.808890402317047119e-02 -6.104843225330114365e-03 -2.335352301597595215e-01 -2.182157337665557861e-02 -1.118797361850738525e-01 2.295758873224258423e-01 -2.394405901432037354e-01 2.673067711293697357e-02 2.374697178602218628e-01 -2.764118015766143799e-01 2.246664464473724365e-01 8.446505665779113770e-02 -2.941856719553470612e-02 2.474608570337295532e-01 9.806320071220397949e-02 4.031759500503540039e-02 5.159501358866691589e-02 -1.031878069043159485e-01 -1.339097619056701660e-01 9.043424576520919800e-02 -1.530537605285644531e-01 3.034355938434600830e-01 -9.479440748691558838e-02 2.071175575256347656e-01 -4.614966213703155518e-01
9.372296184301376343e-02 -8.206126838922500610e-02 -3.206504508852958679e-02 1.247467100620269775e-02 -1.658680886030197144e-01 2.496512234210968018e-02 1.201200261712074280e-01 1.061780601739883423e-01 -4.050478339195251465e-02 -8.039431273937225342e-02 -1.369616091251373291e-01 2.070906907320022583e-01 3.333071768283843994e-01 -3.780486807227134705e-02 3.177154064178466797e-01 1.823531538248062134e-01 -2.736576199531555176e-01 2.454677671194076538e-01 1.461732666939496994e-02 -8.128233999013900757e-02 1.361117213964462280e-01 9.517950937151908875e-03 6.210715696215629578e-02 9.937467426061630249e-02 2.059871703386306763e-02 1.364419460296630859e-01 -2.876229882240295410e-01 -3.143778145313262939e-01 2.978725433349609375e-01 -1.482169479131698608e-01 1.250362545251846313e-01 -3.342873752117156982e-01
-1.640684753656387329e-01 -1.891381107270717621e-02 5.656041577458381653e-02 3.865240886807441711e-02 2.156886458396911621e-01 -3.139437139034271240e-01 3.238173127174377441e-01 2.100879549980163574e-01 1.123343314975500107e-02 1.172635555267333984e-01 1.258100569248199463e-01 -1.726923137903213501e-01 1.435996592044830322e-01 1.205651238560676575e-01 1.058275848627090454e-01 1.190347671508789062e-01 -3.024997562170028687e-02 2.023203484714031219e-02 2.771945893764495850e-01 -8.000522851943969727e-02 1.526631414890289307e-01 2.433111332356929779e-02 -1.738890260457992554e-01 -2.741569280624389648e-01 9.278673678636550903e-02 -2.180676162242889404e-02 3.905993402004241943e-01 -9.679444879293441772e-02 1.321679949760437012e-01 -2.396425008773803711e-01 1.508048474788665771e-01 -2.671701312065124512e-01
3.264894336462020874e-02 3.343778662383556366e-04 3.616915270686149597e-02 5.351780727505683899e-02 -1.690074615180492401e-02 -2.097529172897338867e-01 9.534414857625961304e-02 -2.235225588083267212e-01 -5.244036763906478882e-02 -4.513749480247497559e-02 -3.807972073554992676e-01 -3.467769622802734375e-01 1.101144403219223022e-01 1.061656475067138672e-01 1.055022999644279480e-01 -1.146244443953037262e-02 -8.419155329465866089e-02 3.034497499465942383e-01 1.464654952287673950e-01 -4.098233953118324280e-02 4.176473617553710938e-02 -2.079230546951293945e-01 1.112394705414772034e-01 -2.475419640541076660e-01 -1.648868918418884277e-01 -8.622751384973526001e-02 -7.289803773164749146e-02 -1.322722434997558594e-01 1.723087728023529053e-01 4.438309744000434875e-02 3.366971611976623535e-01 -3.785932958126068115e-01
-3.591099977493286133e-01 -1.014766395092010498e-01 2.085670381784439087e-01 -1.754071563482284546e-02 1.013488415628671646e-02 -1.163533926010131836e-01 3.207781910896301270e-01 5.584865435957908630e-02 -1.161809489130973816e-01 2.899839729070663452e-02 1.054484769701957703e-01 -3.962938790209591389e-04 -3.226833650842308998e-03 4.021048545837402344e-02 -1.339578479528427124e-01 5.936783179640769958e-02 4.795345943421125412e-03 1.771360337734222412e-01 3.056379258632659912e-01 -9.533960372209548950e-02 2.622782951220870018e-03 2.708817273378372192e-02 1.649344339966773987e-02 -3.387793600559234619e-01 -9.850765764713287354e-02 2.005754783749580383e-02 4.902131482958793640e-02 -2.591893076896667480e-02 5.119190216064453125e-01 -1.223629489541053772e-01 1.975316852331161499e-01 -2.641953527927398682e-01
-4.814801365137100220e-02 8.818083256483078003e-02 -1.276159435510635376e-01 -1.500030606985092163e-01 3.212578967213630676e-02 -3.621018826961517334e-01 2.526074647903442383e-01 1.897005587816238403e-01 1.015282422304153442e-02 2.554644597694277763e-03 -1.240335032343864441e-02 -2.418016791343688965e-01 5.516986176371574402e-02 2.790427766740322113e-02 3.095476627349853516e-01 2.334656268358230591e-01 -3.377378582954406738e-01 -5.045496299862861633e-02 2.397101745009422302e-02 -1.643555015325546265e-01 -1.700597256422042847e-01 -1.512204855680465698e-01 -6.205348297953605652e-02 -7.587490230798721313e-02 7.383456081151962280e-02 -2.268992923200130463e-02 1.725310981273651123e-01 -3.262247741222381592e-01 2.267067134380340576e-01 -7.579854875802993774e-02 2.492161244153976440e-01 -1.982209533452987671e-01
9.589470922946929932e-03 9.877499192953109741e-02 8.413273841142654419e-03 -3.600700199604034424e-02 -1.165404394268989563e-01 -2.739057838916778564e-01 2.792092561721801758e-01 1.165990680456161499e-01 -1.000529900193214417e-01 -5.444472283124923706e-02 -3.091768026351928711e-01 -1.545404344797134399e-01 1.448066085577011108e-01 -3.580366075038909912e-01 7.456874102354049683e-02 1.723955273628234863e-01 -1.516862958669662476e-01 -1.699328720569610596e-01 -3.539555473253130913e-03 -2.019872516393661499e-01 -1.253973394632339478e-01 -1.719484180212020874e-01 -3.200100734829902649e-02 3.757932409644126892e-02 -1.019089221954345703e-01 -1.452628821134567261e-01 -9.182975441217422485e-02 -1.498609185218811035e-01 3.325955569744110107e-01 -2.654912769794464111e-01 3.080016970634460449e-01 -1.138623729348182678e-01
1.623506844043731689e-02 -1.379777044057846069e-01 6.659670919179916382e-02 -6.643661111593246460e-02 1.458939909934997559e-01 -1.358885914087295532e-01 1.466549038887023926e-01 -1.168023571372032166e-01 -2.769528329372406006e-01 -3.999575600028038025e-02 -6.574983894824981689e-02 2.570200562477111816e-01 2.741312980651855469e-01 -8.077679574489593506e-02 1.519829630851745605e-01 6.208226829767227173e-02 -8.123566210269927979e-02 1.996054351329803467e-01 1.518517583608627319e-01 -3.128752112388610840e-01 2.609459757804870605e-01 -7.532501220703125000e-02 -3.009012341499328613e-02 4.054438695311546326e-02 2.134820222854614258e-01 -3.041414543986320496e-02 2.967195510864257812e-01 -1.970212012529373169e-01 3.442377448081970215e-01 4.416840523481369019e-02 2.120179496705532074e-02 -3.188586831092834473e-01
-2.089413404464721680e-01 1.514322161674499512e-01 3.811500966548919678e-02 1.197424251586198807e-02 -1.321890577673912048e-02 1.090686246752738953e-01 3.397039473056793213e-01 -1.441625654697418213e-01 -9.467299282550811768e-02 -2.623266577720642090e-01 1.528782546520233154e-01 -8.074712008237838745e-03 1.564760357141494751e-01 2.033411897718906403e-02 2.735626101493835449e-01 1.423843502998352051e-01 7.345009595155715942e-02 6.313429772853851318e-02 6.584912538528442383e-02 -1.083299368619918823e-01 1.580053754150867462e-02 2.165558189153671265e-02 -1.771122813224792480e-01 -3.621682226657867432e-01 -1.252881437540054321e-01 -2.929075956344604492e-01 -1.863435283303260803e-02 6.359934806823730469e-02 3.282347917556762695e-01 -1.761857569217681885e-01 3.590658903121948242e-01 -6.534013431519269943e-03
-7.101090997457504272e-02 1.296874880790710449e-01 -4.512413442134857178e-01 -1.315524280071258545e-01 9.857288748025894165e-02 -3.878693282604217529e-01 -8.753721485845744610e-04 -1.813454031944274902e-01 1.329746544361114502e-01 -1.309730410575866699e-01 9.657437354326248169e-02 1.507093608379364014e-01 2.880062758922576904e-01 -1.938011348247528076e-01 1.995606422424316406e-01 -2.831669710576534271e-02 4.442138597369194031e-02 9.456805884838104248e-02 2.171321362257003784e-01 -1.036564260721206665e-01 1.404872834682464600e-01 6.448187679052352905e-02 1.109398305416107178e-01 -2.928227186203002930e-01 -1.103541348129510880e-02 1.661084890365600586e-01 2.253285497426986694e-01 -3.400849923491477966e-02 1.211977303028106689e-01 -7.695425301790237427e-02 1.924313977360725403e-02 -2.116117328405380249e-01
3.443921208381652832e-01 2.927056550979614258e-01 -2.513885200023651123e-01 1.306314170360565186e-01 1.164171099662780762e-01 -2.977490127086639404e-01 4.012655615806579590e-01 -1.505692005157470703e-01 3.030357882380485535e-02 -2.541842460632324219e-01 6.215217337012290955e-02 7.087451964616775513e-02 9.845874458551406860e-02 2.898252010345458984e-02 4.545133560895919800e-03 3.421704843640327454e-02 -1.964613422751426697e-02 -5.923606827855110168e-02 1.596688628196716309e-01 -8.571629971265792847e-02 2.132373303174972534e-01 5.744531750679016113e-02 2.626992464065551758e-01 -2.509067999199032784e-03 2.687387540936470032e-02 4.264806210994720459e-02 1.650334447622299194e-01 -4.821624234318733215e-02 3.463701605796813965e-01 2.317994274199008942e-02 1.010675653815269470e-01 -1.614766567945480347e-01
-1.032569259405136108e-01 -1.897112131118774414e-01 -2.401210665702819824e-01 2.573826909065246582e-01 1.753719896078109741e-02 -1.481010615825653076e-01 1.659961491823196411e-01 2.154179103672504425e-02 -6.181266158819198608e-02 -3.476879894733428955e-01 1.294466387480497360e-02 2.807871699333190918e-01 -8.014200627803802490e-02 -1.478970795869827271e-01 2.035332173109054565e-01 8.487396873533725739e-03 8.742992579936981201e-02 4.552028179168701172e-01 2.782080471515655518e-01 1.090604346245527267e-03 -9.684815257787704468e-02 -4.696888476610183716e-02 1.795039623975753784e-01 -7.641696184873580933e-02 1.857416331768035889e-01 -8.719816058874130249e-02 1.127949580550193787e-01 7.335212081670761108e-02 2.280909940600395203e-02 -3.730037808418273926e-02 5.446814373135566711e-02 -3.141437768936157227e-01
4.140947014093399048e-02 8.619419485330581665e-02 2.235251478850841522e-02 5.299259349703788757e-02 -5.693194642663002014e-02 -1.886776089668273926e-01 4.116101935505867004e-02 5.729349330067634583e-02 -1.178424432873725891e-01 -1.415615528821945190e-01 -2.078006863594055176e-01 1.084343940019607544e-01 -2.812290936708450317e-02 -1.722247898578643799e-01 1.009431928396224976e-01 -2.916524112224578857e-01 -3.015106543898582458e-02 2.277703881263732910e-01 6.199329718947410583e-02 -2.301275581121444702e-01 3.782941699028015137e-01 -1.178367361426353455e-01 -3.283227980136871338e-01 -1.784646511077880859e-01 2.072143368422985077e-02 3.322456963360309601e-03 1.754170358180999756e-01 -1.229326725006103516e-01 2.008358836174011230e-01 -1.014890298247337341e-01 3.152748569846153259e-02 -4.743220210075378418e-01
1.167296692728996277e-01 2.795276343822479248e-01 -2.572472952306270599e-02 -4.868303239345550537e-02 -4.334012418985366821e-02 -8.942411839962005615e-02 -1.086843460798263550e-01 8.522577583789825439e-02 9.705042839050292969e-02 -6.695412099361419678e-02 -9.786971658468246460e-02 -8.147208392620086670e-02 1.251793205738067627e-01 -3.000978566706180573e-02 3.015916049480438232e-01 1.747020781040191650e-01 -1.202091500163078308e-01 -9.054405242204666138e-02 2.245291322469711304e-01 1.130803897976875305e-01 2.155383825302124023e-01 3.322818502783775330e-02 -1.187726706266403198e-01 -8.216289430856704712e-02 2.743141055107116699e-01 6.121589988470077515e-02 4.127321541309356689e-01 -1.252884715795516968e-01 3.720006644725799561e-01 -7.699793670326471329e-03 3.001526892185211182e-01 -2.454500198364257812e-01
-3.078176081180572510e-01 -3.064907193183898926e-01 -2.832672894001007080e-01 3.880956023931503296e-02 2.657502703368663788e-02 -2.460450083017349243e-01 9.586840867996215820e-02 9.890136122703552246e-02 -2.985936999320983887e-01 -1.694514304399490356e-01 8.688114583492279053e-02 7.672175019979476929e-02 -3.534523397684097290e-02 -2.449942976236343384e-01 1.906493157148361206e-01 -8.505681180395185947e-04 1.395027786493301392e-01 8.147764950990676880e-02 2.265980467200279236e-03 3.941881284117698669e-02 8.364903926849365234e-02 1.179982498288154602e-01 1.776658445596694946e-01 -1.096592471003532410e-01 2.851499617099761963e-01 1.473341733217239380e-01 1.330421678721904755e-02 7.114636828191578388e-04 8.954796195030212402e-02 -1.888583004474639893e-01 9.666745364665985107e-02 -4.147611856460571289e-01
-1.106837987899780273e-01 6.131983362138271332e-03 -1.968645006418228149e-01 1.805244982242584229e-01 1.211038380861282349e-01 -1.693824827671051025e-01 2.914683818817138672e-01 -1.154481023550033569e-01 2.865013480186462402e-01 -3.890460822731256485e-03 -3.113468289375305176e-01 -4.717828333377838135e-02 -1.596180163323879242e-02 -1.241712570190429688e-01 3.732311725616455078e-01 1.512903440743684769e-02 -2.524915337562561035e-01 1.155909746885299683e-01 1.436213850975036621e-01 -1.555809378623962402e-01 5.260803550481796265e-02 8.459794335067272186e-04 -1.784605532884597778e-01 8.647385239601135254e-02 -6.254564225673675537e-02 9.069657325744628906e-02 1.374889165163040161e-01 -9.474018961191177368e-02 2.085457444190979004e-01 -1.716598570346832275e-01 -8.287972956895828247e-02 -3.929113745689392090e-01
7.463239133358001709e-02 1.284042745828628540e-01 -2.065064460039138794e-01 4.173694252967834473e-01 -4.205745160579681396e-01 -2.699394524097442627e-01 1.938465386629104614e-01 6.134158745408058167e-02 -2.033974230289459229e-01 3.161542862653732300e-02 -3.882378339767456055e-02 -1.989260129630565643e-02 3.549745678901672363e-01 -3.583756834268569946e-02 8.900491893291473389e-02 -1.724302470684051514e-01 -6.325373053550720215e-02 2.331876307725906372e-01 1.374491453170776367e-01 -7.543725520372390747e-02 1.148614957928657532e-01 6.120463833212852478e-02 1.387159377336502075e-01 4.271318018436431885e-02 4.730204492807388306e-02 6.978644430637359619e-02 -1.838349550962448120e-01 -1.589568853378295898e-01 1.668639183044433594e-01 -1.667303889989852905e-01 8.601666241884231567e-02 -1.030261889100074768e-01
-3.184554874897003174e-01 -3.263016939163208008e-01 4.269305989146232605e-02 1.804046779870986938e-01 -3.042842447757720947e-01 -1.713209599256515503e-01 1.041409298777580261e-01 -1.645843498408794403e-03 1.889298856258392334e-01 -2.165206894278526306e-02 1.151492670178413391e-01 4.794280603528022766e-02 1.566238403320312500e-01 -2.835514247417449951e-01 5.277642235159873962e-02 2.377336025238037109e-01 -9.130857139825820923e-02 3.248906508088111877e-02 2.125383019447326660e-01 -7.703121751546859741e-02 5.325041338801383972e-02 1.313927173614501953e-01 -7.525822613388299942e-03 -2.493578940629959106e-01 2.937804162502288818e-01 1.352064013481140137e-01 -1.129486365243792534e-03 -2.786873877048492432e-01 1.049116924405097961e-01 3.183779865503311157e-02 1.230375841259956360e-02 -2.678407430648803711e-01
-8.366958354599773884e-05 -1.640714239329099655e-03 -8.403437584638595581e-02 2.410573810338973999e-01 1.515980064868927002e-01 1.553386542946100235e-02 2.801746129989624023e-01 6.165636703372001648e-02 -9.506153315305709839e-02 -2.663496732711791992e-01 -3.250190615653991699e-02 -1.520896106958389282e-01 2.951493859291076660e-02 -4.346201717853546143e-01 -9.187904000282287598e-02 2.694160640239715576e-01 3.172862529754638672e-02 -5.434857681393623352e-02 1.260685026645660400e-01 -2.294478379189968109e-02 8.690837770700454712e-02 -2.079929411411285400e-01 -5.995265208184719086e-03 -1.006291434168815613e-01 -6.209383532404899597e-02 -2.035104483366012573e-01 -1.418161485344171524e-02 -2.185858041048049927e-01 3.227207064628601074e-01 -2.106264829635620117e-01 2.343771308660507202e-01 -2.762078940868377686e-01
-1.606638580560684204e-01 -4.928180575370788574e-02 9.163181483745574951e-02 2.914227545261383057e-02 6.608492136001586914e-02 -2.543640136718750000e-01 2.811195254325866699e-01 -5.656425654888153076e-02 1.023859903216362000e-01 -8.771360851824283600e-03 1.872060894966125488e-01 -1.468854695558547974e-01 1.992054730653762817e-01 1.243852302432060242e-01 1.694878935813903809e-01 -6.187171489000320435e-02 -2.514946833252906799e-02 4.147056490182876587e-03 4.659776389598846436e-01 -1.934557259082794189e-01 -7.414627075195312500e-02 2.497220039367675781e-02 -1.757207214832305908e-01 -1.871383935213088989e-01 1.540266275405883789e-01 -1.491290330886840820e-01 3.655384182929992676e-01 1.453107222914695740e-02 4.067488387227058411e-02 -2.331694662570953369e-01 1.501273065805435181e-01 -2.659756243228912354e-01
-2.072826474905014038e-01 1.258960217237472534e-01 3.321318700909614563e-02 2.697076797485351562e-01 -1.157215163111686707e-01 -9.201700799167156219e-03 2.153383791446685791e-01 -3.281954303383827209e-02 2.648204267024993896e-01 -1.970946639776229858e-01 8.690967410802841187e-02 -3.869870305061340332e-02 1.440039128065109253e-01 -2.121551781892776489e-01 7.418233156204223633e-02 3.798313736915588379e-01 -2.432617396116256714e-01 2.147077769041061401e-02 1.137964427471160889e-01 -1.349554359912872314e-01 1.865508407354354858e-02 -2.284611016511917114e-01 -4.507462680339813232e-02 1.574411801993846893e-02 3.678948283195495605e-01 6.962521374225616455e-02 1.289875805377960205e-01 -1.987899467349052429e-02 7.963792234659194946e-02 8.247116208076477051e-02 3.603659868240356445e-01 -1.643450260162353516e-01
-1.326021105051040649e-01 2.331603504717350006e-02 -2.786557190120220184e-02 6.077476218342781067e-02 -5.101314187049865723e-02 -2.139818817377090454e-01 2.247572988271713257e-01 6.252943724393844604e-02 -6.265583634376525879e-02 -4.274843260645866394e-02 -7.486956566572189331e-02 2.093655318021774292e-01 3.734952807426452637e-01 -1.577420085668563843e-01 1.640142500400543213e-01 -1.910723149776458740e-01 -1.954148560762405396e-01 7.450881879776716232e-03 4.592890292406082153e-02 -1.653717011213302612e-01 3.726372122764587402e-01 -9.290834888815879822e-03 -3.547866642475128174e-02 2.007375955581665039e-01 -2.537462413311004639e-01 1.905833035707473755e-01 -1.769662797451019287e-01 -1.017515063285827637e-01 2.118241190910339355e-01 -1.073321551084518433e-01 3.291681110858917236e-01 -1.904829293489456177e-01
-1.452309340238571167e-01 -1.411666125059127808e-01 -7.005261629819869995e-02 3.181874752044677734e-01 -1.595232486724853516e-01 -8.941949158906936646e-02 8.514839224517345428e-03 5.568797513842582703e-02 2.362308204174041748e-01 -5.714191123843193054e-02 -1.332943327724933624e-02 -2.219633013010025024e-01 1.685980707406997681e-01 -5.525425449013710022e-02 3.836883604526519775e-01 -2.903180122375488281e-01 1.383614838123321533e-01 1.385637670755386353e-01 2.575416266918182373e-01 -2.754406630992889404e-01 1.324367523193359375e-01 -7.474905997514724731e-02 -4.829479008913040161e-02 6.478361785411834717e-02 1.666150838136672974e-01 -9.642607718706130981e-02 -1.269249618053436279e-01 -2.286732494831085205e-01 2.032056301832199097e-01 -2.775612473487854004e-01 8.442158997058868408e-02 -6.001401320099830627e-02
-9.358710795640945435e-02 -3.606475517153739929e-02 3.124361038208007812e-01 4.198972508311271667e-02 3.722819313406944275e-02 -1.791931129992008209e-02 2.385900355875492096e-02 7.668540626764297485e-02 2.210071496665477753e-02 -6.277824193239212036e-02 3.162694722414016724e-02 1.808655411005020142e-01 -5.703337863087654114e-02 4.139702767133712769e-02 4.752817153930664062e-01 1.069631613790988922e-02 3.384602665901184082e-01 3.596671298146247864e-02 2.193595767021179199e-01 -6.372679024934768677e-02 1.838342845439910889e-01 1.548279374837875366e-01 1.058340724557638168e-02 -1.063971072435379028e-01 4.957346990704536438e-02 -2.235077321529388428e-01 1.291087269783020020e-01 -1.908676326274871826e-01 1.364245563745498657e-01 6.629958003759384155e-02 4.493955969810485840e-01 -2.135045677423477173e-01
7.837006449699401855e-02 2.537846565246582031e-02 -1.881530284881591797e-01 9.984831511974334717e-02 6.243177503347396851e-02 1.761638969182968140e-01 1.729591786861419678e-01 3.374416753649711609e-02 -8.884281665086746216e-02 2.195715159177780151e-02 2.443183809518814087e-01 7.269404083490371704e-02 2.072207182645797729e-01 -8.837978541851043701e-02 1.595290377736091614e-02 -5.789167433977127075e-02 -1.489436626434326172e-02 1.602570265531539917e-01 2.510895729064941406e-01 -4.005079865455627441e-01 1.809016019105911255e-01 -1.311880648136138916e-01 -3.717355430126190186e-02 -1.480554342269897461e-01 2.546571791172027588e-01 3.451571464538574219e-01 2.866719663143157959e-02 -1.302223801612854004e-01 4.411729276180267334e-01 -6.832927465438842773e-02 1.730390340089797974e-01 -2.337110228836536407e-02
1.436422765254974365e-01 -6.382073462009429932e-02 -3.214485347270965576e-01 -9.528415277600288391e-03 4.094463365618139505e-04 1.947191916406154633e-02 3.108129277825355530e-02 9.252808243036270142e-02 -3.455792069435119629e-01 -2.368625067174434662e-02 -9.193102270364761353e-02 1.956074684858322144e-01 2.739615440368652344e-01 -7.870344817638397217e-02 1.471203863620758057e-01 -1.013650596141815186e-01 -1.769470572471618652e-01 2.425858676433563232e-01 1.319165676832199097e-01 -8.367417752742767334e-02 1.785624772310256958e-01 7.541010528802871704e-02 -8.421492576599121094e-02 -2.109760195016860962e-01 -9.142930805683135986e-02 4.052907600998878479e-02 2.744074678048491478e-03 -3.190717101097106934e-01 4.153122603893280029e-01 -2.330658733844757080e-01 3.176193311810493469e-02 -1.968099772930145264e-01
-1.889307647943496704e-01 6.346889585256576538e-02 -1.695646047592163086e-01 7.400082051753997803e-02 -2.040756046772003174e-01 -5.324665084481239319e-02 9.332045912742614746e-02 5.326202511787414551e-02 -6.161442026495933533e-02 -1.835348308086395264e-01 1.238649636507034302e-01 2.878995537757873535e-01 2.141284346580505371e-01 -1.151794046163558960e-01 2.740320563316345215e-01 2.701237201690673828e-01 3.823336586356163025e-02 5.184937715530395508e-01 1.295139044523239136e-01 -1.059680730104446411e-01 -7.288428395986557007e-02 -1.870723217725753784e-01 2.345215976238250732e-01 -1.313211321830749512e-01 1.403189450502395630e-01 1.322731524705886841e-01 -8.105440437793731689e-02 -1.557188779115676880e-01 1.134068667888641357e-01 2.761114388704299927e-03 1.127646565437316895e-01 -1.506329029798507690e-01
-5.136373639106750488e-02 -1.958449035882949829e-01 -1.315096020698547363e-01 1.067529544234275818e-01 -1.136835068464279175e-01 1.661139428615570068e-01 1.544209122657775879e-01 -2.802158240228891373e-03 -2.502289600670337677e-02 -8.881772309541702271e-02 -5.988059192895889282e-02 -1.623182147741317749e-01 1.081884056329727173e-01 -1.391578763723373413e-01 6.055163103155791759e-04 2.499274313449859619e-01 2.388010919094085693e-02 1.422754526138305664e-01 1.964790374040603638e-01 -5.075196549296379089e-02 2.303071171045303345e-01 3.494023159146308899e-02 -7.860144972801208496e-02 1.211571320891380310e-01 -2.327519655227661133e-01 -2.693218365311622620e-02 1.678937226533889771e-01 1.264073699712753296e-01 4.461405277252197266e-01 6.755063775926828384e-03 4.586637318134307861e-01 -2.971965968608856201e-01
-6.112930923700332642e-02 -1.000387594103813171e-01 4.565793089568614960e-03 1.237937137484550476e-01 -9.628268331289291382e-02 -1.209760736674070358e-02 -7.601514225825667381e-04 -8.446002751588821411e-02 5.538591742515563965e-02 2.488561868667602539e-01 3.226957619190216064e-01 6.200028583407402039e-02 7.637034356594085693e-02 -1.736963242292404175e-01 4.628254845738410950e-02 3.338740468025207520e-01 6.280152499675750732e-02 2.619546353816986084e-01 1.553151160478591919e-01 5.162412300705909729e-02 1.572648286819458008e-01 1.860266774892807007e-01 1.218384802341461182e-01 -4.109296500682830811e-01 2.345530390739440918e-01 -1.992957293987274170e-02 -2.373102121055126190e-02 -2.378097921609878540e-01 1.447852104902267456e-01 -1.774092167615890503e-01 1.545998454093933105e-01 -3.170230388641357422e-01
5.246131494641304016e-02 -1.344954222440719604e-01 -4.504727572202682495e-02 1.244799122214317322e-01 -8.160676807165145874e-02 9.640690870583057404e-03 1.985924541950225830e-01 1.151175349950790405e-01 1.576891392469406128e-01 -7.991261035203933716e-02 4.173183068633079529e-02 5.218545440584421158e-03 9.862876683473587036e-02 -3.623634278774261475e-01 2.854548096656799316e-01 -3.382705450057983398e-01 -1.029667630791664124e-01 2.228972464799880981e-01 -2.722126245498657227e-02 -1.123130694031715393e-01 3.840468525886535645e-01 -1.267082393169403076e-01 -1.897695511579513550e-01 -2.949920892715454102e-01 -6.937008351087570190e-03 4.277643281966447830e-03 1.148090064525604248e-01 -2.730303816497325897e-02 3.674996495246887207e-01 1.693428680300712585e-02 2.214196324348449707e-02 -1.489202082157135010e-01
2.156092226505279541e-01 2.319301962852478027e-01 -9.797067381441593170e-03 1.752293854951858521e-02 -2.193997502326965332e-01 2.046394720673561096e-02 -4.788613319396972656e-02 5.734745785593986511e-02 1.622309535741806030e-01 -1.896882802248001099e-01 1.342094782739877701e-02 1.252946257591247559e-02 3.224844336509704590e-01 3.415695577859878540e-02 2.473995387554168701e-01 1.187665667384862900e-02 1.308131068944931030e-01 3.377477526664733887e-01 1.904103755950927734e-01 -3.790317773818969727e-01 2.809025347232818604e-01 -3.026103228330612183e-02 7.407134771347045898e-02 -8.461079001426696777e-02 -1.303840279579162598e-01 5.955113563686609268e-03 -2.243712991476058960e-01 -6.106530502438545227e-02 2.779576480388641357e-01 -1.111338362097740173e-01 2.225050032138824463e-01 -4.724630713462829590e-02
7.261774037033319473e-03 6.904253363609313965e-02 1.606914103031158447e-01 2.831437289714813232e-01 -2.013418376445770264e-01 -1.370285600423812866e-01 2.789501249790191650e-01 -9.587696194648742676e-02 3.081088140606880188e-02 -5.210677627474069595e-03 -1.611823216080665588e-02 -2.678788006305694580e-01 1.248598173260688782e-01 -4.589348658919334412e-02 2.758389115333557129e-01 -1.360138040035963058e-02 -7.305755466222763062e-02 2.377423830330371857e-02 1.764171719551086426e-01 -1.209651529788970947e-01 -1.342657059431076050e-01 1.702907681465148926e-01 -3.000963032245635986e-01 -1.692488342523574829e-01 2.136822342872619629e-01 -1.353804469108581543e-01 1.497083753347396851e-01 -7.003982365131378174e-02 -1.132802665233612061e-01 -2.486058920621871948e-01 3.585746586322784424e-01 -2.529763877391815186e-01
-2.181543707847595215e-01 3.279198706150054932e-02 1.743679195642471313e-01 2.466447949409484863e-01 3.737987205386161804e-02 -1.202940791845321655e-01 -3.892598673701286316e-02 7.404868304729461670e-02 4.891330376267433167e-03 1.687215715646743774e-01 1.915606260299682617e-01 4.436019062995910645e-02 -1.219468843191862106e-02 -3.119270205497741699e-01 1.222337223589420319e-02 2.376079410314559937e-01 9.293232858180999756e-02 4.736080393195152283e-02 4.987641274929046631e-01 -5.371890217065811157e-02 -6.290522962808609009e-02 9.165771305561065674e-03 1.328956186771392822e-01 -2.788083255290985107e-01 3.147479146718978882e-02 -1.447818726301193237e-01 -1.085935998708009720e-02 -2.507286667823791504e-01 2.321912646293640137e-01 1.130217984318733215e-01 1.064432933926582336e-01 -3.018302619457244873e-01
6.656144559383392334e-02 -1.087904442101716995e-02 2.724878303706645966e-02 1.213617995381355286e-01 1.245998814702033997e-01 -1.469678878784179688e-01 -5.155242979526519775e-03 -1.554631888866424561e-01 2.296488285064697266e-01 -3.452123701572418213e-01 -5.755599588155746460e-02 2.768132388591766357e-01 2.390547543764114380e-01 -3.535552322864532471e-01 3.287536799907684326e-01 7.144286483526229858e-02 -2.902159094810485840e-01 1.008634865283966064e-01 1.585224419832229614e-01 2.275924384593963623e-02 2.351390123367309570e-01 7.358865439891815186e-02 -3.975469619035720825e-02 4.117865581065416336e-03 1.622185409069061279e-01 1.572152376174926758e-01 1.723626442253589630e-02 1.482119858264923096e-01 1.730447709560394287e-01 -3.257912769913673401e-02 1.911873370409011841e-01 -2.197204977273941040e-01
-2.655649185180664062e-01 1.283809840679168701e-01 8.813709020614624023e-02 9.887318313121795654e-02 -3.406777679920196533e-01 -1.372989267110824585e-01 1.387519985437393188e-01 -9.304652363061904907e-02 -3.243929147720336914e-01 -2.414554506540298462e-01 5.156689323484897614e-03 9.411835670471191406e-02 7.440947741270065308e-02 -6.723189353942871094e-02 -1.190920621156692505e-01 1.479340642690658569e-01 3.405679715797305107e-03 4.966471716761589050e-02 2.637352347373962402e-01 1.146744638681411743e-01 -7.696199417114257812e-02 -1.339273760095238686e-03 -9.125483781099319458e-02 -1.343714445829391479e-01 -6.770813465118408203e-02 -1.310858726501464844e-01 -3.900334611535072327e-02 -1.577756255865097046e-01 2.175241261720657349e-01 -5.558525770902633667e-02 4.640908241271972656e-01 -2.874453961849212646e-01
-1.692040264606475830e-01 2.495180070400238037e-02 -2.161878198385238647e-01 3.219117522239685059e-01 2.861897833645343781e-02 -2.109477818012237549e-01 8.318316191434860229e-02 -4.277542978525161743e-02 1.160955727100372314e-01 1.787513792514801025e-01 5.539333075284957886e-02 3.399026691913604736e-01 3.041186928749084473e-01 -2.192101180553436279e-01 1.107510626316070557e-01 2.933097183704376221e-01 8.016473054885864258e-02 1.455812752246856689e-01 -7.756186649203300476e-03 2.687739953398704529e-02 5.464273691177368164e-02 2.231561690568923950e-01 1.553004533052444458e-01 -8.957196772098541260e-02 5.079488456249237061e-02 -2.460344135761260986e-02 1.537896692752838135e-01 -1.739999055862426758e-01 4.755867272615432739e-02 -1.447955965995788574e-01 1.237257570028305054e-02 -4.118539094924926758e-01
2.431333661079406738e-01 2.503102179616689682e-03 -8.164593577384948730e-02 -4.169285763055086136e-03 -1.651989109814167023e-02 6.692878901958465576e-03 8.352516591548919678e-02 -1.167790219187736511e-01 -1.643177270889282227e-01 -2.852869033813476562e-01 4.398106783628463745e-02 1.032749265432357788e-01 -1.892370432615280151e-01 7.928794622421264648e-02 9.555275738239288330e-02 1.670359969139099121e-01 -1.668785326182842255e-02 7.786243408918380737e-02 1.802362948656082153e-01 -3.217242360115051270e-01 -1.400681734085083008e-01 1.896494477987289429e-01 -1.130887344479560852e-01 1.712692677974700928e-01 1.831456832587718964e-02 8.968710899353027344e-02 -2.287779897451400757e-01 -5.888817459344863892e-02 2.679747343063354492e-01 -2.500132918357849121e-01 3.776113390922546387e-01 -3.633354008197784424e-01
3.668974712491035461e-02 1.144984215497970581e-01 -9.198480844497680664e-02 8.736526966094970703e-02 -1.379289925098419189e-01 -3.465509787201881409e-02 1.490461975336074829e-01 -6.567321717739105225e-02 -2.203210890293121338e-01 1.772827352397143841e-03 -4.431532323360443115e-01 6.019326858222484589e-03 1.498092114925384521e-01 1.120561957359313965e-01 2.770048975944519043e-01 1.282500326633453369e-01 1.739088296890258789e-01 2.040808647871017456e-01 2.382092773914337158e-01 -2.790742814540863037e-01 9.887841343879699707e-02 1.524734050035476685e-01 5.755892768502235413e-02 -8.919393271207809448e-02 -7.288606464862823486e-02 -1.838641762733459473e-01 -6.175178661942481995e-02 4.328278452157974243e-02 -4.397863522171974182e-02 -3.121446669101715088e-01 3.847462832927703857e-01 -8.084481209516525269e-02
6.743906438350677490e-02 9.784843772649765015e-02 6.981863081455230713e-02 8.599970489740371704e-02 -1.192522197961807251e-01 7.529409974813461304e-02 2.063788771629333496e-01 -9.241675585508346558e-02 -2.345116734504699707e-01 -4.564844816923141479e-02 2.666623517870903015e-02 1.333192586898803711e-01 3.306896090507507324e-01 -1.430923491716384888e-01 3.491507172584533691e-01 -1.080502420663833618e-01 -1.448192000389099121e-01 -4.999375715851783752e-02 9.940007328987121582e-02 -1.410156637430191040e-01 1.689767092466354370e-01 -1.084219291806221008e-01 -2.812582254409790039e-01 -4.318949282169342041e-01 1.983231306076049805e-01 9.943569079041481018e-03 4.630509391427040100e-02 -3.456500545144081116e-02 2.305745929479598999e-01 1.228160262107849121e-01 2.473096400499343872e-01 -1.795580089092254639e-01
-2.110844850540161133e-01 2.779517769813537598e-01 -2.463356852531433105e-01 2.006981670856475830e-01 -4.853077232837677002e-02 -4.566371440887451172e-01 1.737831383943557739e-01 1.648026257753372192e-01 2.531605660915374756e-01 -1.036462858319282532e-01 -5.155629664659500122e-02 6.608927249908447266e-02 -3.051739931106567383e-02 2.486306801438331604e-02 1.583371609449386597e-01 1.288714855909347534e-01 -3.180598318576812744e-01 -1.065328121185302734e-01 2.298641577363014221e-02 -7.957229763269424438e-02 -5.127584561705589294e-02 -5.285960435867309570e-02 -3.487632796168327332e-02 -4.134082794189453125e-02 -6.901519745588302612e-02 1.069424524903297424e-01 9.958010166883468628e-03 -1.933350265026092529e-01 3.042783141136169434e-01 -1.342618763446807861e-01 1.467763185501098633e-01 -2.652409374713897705e-01
2.487109741196036339e-03 2.229949086904525757e-01 1.539221704006195068e-01 1.054999381303787231e-01 -9.729855507612228394e-02 -1.404864639043807983e-01 2.364160120487213135e-01 -1.297486424446105957e-01 -1.291019320487976074e-01 -2.751232087612152100e-01 1.288799345493316650e-01 -8.068248629570007324e-02 2.826593816280364990e-01 -2.094072997570037842e-01 2.694120407104492188e-01 1.591832935810089111e-01 2.379643172025680542e-02 5.511319264769554138e-02 2.956028468906879425e-02 -9.974055737257003784e-02 -3.606389835476875305e-02 1.806461662054061890e-01 -3.175694346427917480e-01 -2.508537173271179199e-01 -1.781118214130401611e-01 9.917360730469226837e-04 1.389834880828857422e-01 9.238241612911224365e-02 2.060321718454360962e-01 -3.472337126731872559e-01 1.935026496648788452e-01 -6.471096724271774292e-02
5.700151249766349792e-02 -1.037424132227897644e-01 3.355877473950386047e-02 -8.199527114629745483e-02 -1.348798908293247223e-02 -1.066547185182571411e-01 3.677851054817438126e-03 -2.346971035003662109e-01 6.012904644012451172e-02 1.634554415941238403e-01 -2.966231703758239746e-01 -1.662056297063827515e-01 2.309814989566802979e-01 -3.826567903161048889e-02 1.913869380950927734e-01 -2.328966856002807617e-01 -9.333082288503646851e-02 2.211062312126159668e-01 2.200808376073837280e-01 7.419498264789581299e-02 1.801005452871322632e-01 -4.182613268494606018e-02 4.786230996251106262e-02 -2.559236288070678711e-01 -7.029310613870620728e-02 -2.067075669765472412e-01 -7.874660193920135498e-03 -7.881804555654525757e-02 1.404328048229217529e-01 7.851108163595199585e-02 3.659252822399139404e-01 -4.388777017593383789e-01
-2.570377290248870850e-01 -6.292553246021270752e-02 -1.230456084012985229e-01 1.802036315202713013e-01 -2.684560231864452362e-02 -2.916268110275268555e-01 2.268149405717849731e-01 -8.206401020288467407e-02 -2.036854028701782227e-01 -4.898771643638610840e-02 -2.568708062171936035e-01 3.871317207813262939e-02 7.166924327611923218e-02 8.251885324716567993e-02 -4.373154416680335999e-02 2.030185610055923462e-01 -1.542802155017852783e-02 -1.044814214110374451e-01 2.817766666412353516e-01 -1.152510121464729309e-01 -6.096826866269111633e-02 -1.117957681417465210e-01 3.896360471844673157e-02 1.364523358643054962e-02 7.161773741245269775e-03 -2.804955840110778809e-01 1.757614016532897949e-01 -1.195874959230422974e-01 1.236261203885078430e-01 -4.130749106407165527e-01 3.626931011676788330e-01 -9.397056698799133301e-02
-1.661137193441390991e-01 -8.863614499568939209e-02 -1.688876897096633911e-01 1.766626834869384766e-01 -7.867766916751861572e-02 -1.993011683225631714e-01 7.394511997699737549e-02 2.503035403788089752e-02 2.240544408559799194e-01 -4.006705433130264282e-02 5.666395183652639389e-03 -2.589142918586730957e-01 3.376239240169525146e-01 -8.946592360734939575e-02 3.283331394195556641e-01 -2.800344228744506836e-01 -2.441518940031528473e-02 1.969966888427734375e-01 -1.743632950820028782e-03 -2.420991808176040649e-01 1.104388311505317688e-01 -9.130453318357467651e-02 -1.417953073978424072e-01 -5.467232549563050270e-04 8.532894402742385864e-02 -7.788456976413726807e-02 -5.117077007889747620e-02 -3.441783785820007324e-01 2.263781577348709106e-01 -2.831069827079772949e-01 1.339275091886520386e-01 -5.749178677797317505e-02
-1.217407435178756714e-01 1.128996461629867554e-01 -1.524203270673751831e-01 3.414380596950650215e-03 -6.241051852703094482e-02 -3.308787941932678223e-02 2.359429895877838135e-01 6.722719222307205200e-02 -2.199326306581497192e-01 -2.593219466507434845e-02 9.601756930351257324e-02 1.959072351455688477e-01 4.350076317787170410e-01 -1.163899376988410950e-01 1.654202938079833984e-01 -1.007831543684005737e-01 -2.405788749456405640e-01 1.645236015319824219e-01 1.515395641326904297e-01 1.357948035001754761e-01 3.506313562393188477e-01 -7.178164273500442505e-02 2.693299576640129089e-02 2.085686177015304565e-01 -1.144991070032119751e-01 -2.967395819723606110e-03 -1.963958293199539185e-01 -2.548424340784549713e-02 1.830460131168365479e-01 -1.670521050691604614e-01 3.381263613700866699e-01 -1.425357013940811157e-01
-2.752926014363765717e-02 1.775704883038997650e-02 4.455311968922615051e-02 -1.014872118830680847e-01 5.899437144398689270e-02 -1.353557407855987549e-01 9.840471297502517700e-02 -6.001846492290496826e-02 -1.269322186708450317e-01 1.620027720928192139e-01 -6.853810697793960571e-02 1.159594804048538208e-01 2.770622968673706055e-01 -1.482065021991729736e-01 2.503310739994049072e-01 -1.571639180183410645e-01 -1.529901009052991867e-02 2.324295043945312500e-01 1.526011824607849121e-01 -2.882653474807739258e-01 3.083763420581817627e-01 -1.413024365901947021e-01 -8.704783767461776733e-02 -2.452789992094039917e-01 2.589344382286071777e-01 -3.386339843273162842e-01 -4.486280307173728943e-02 -2.160878032445907593e-01 -1.136198826134204865e-02 1.414019167423248291e-01 1.314481645822525024e-01 -3.060842156410217285e-01
-3.737921714782714844e-01 -3.679602220654487610e-02 -7.793381810188293457e-02 2.179379761219024658e-01 -2.550869584083557129e-01 -1.814173310995101929e-01 2.258250713348388672e-01 -1.149595994502305984e-02 -6.185667216777801514e-02 2.773021161556243896e-01 4.165439680218696594e-02 1.264631468802690506e-02 1.618056595325469971e-01 -8.628572523593902588e-02 1.325557678937911987e-01 1.489217281341552734e-01 -9.761162847280502319e-02 -5.484467372298240662e-03 -1.581907458603382111e-02 4.374695569276809692e-02 2.929960377514362335e-02 1.297184377908706665e-01 8.493504673242568970e-02 -3.907124400138854980e-01 2.155521363019943237e-01 1.268156468868255615e-01 9.937988594174385071e-03 -3.444748818874359131e-01 2.560397982597351074e-01 5.817053094506263733e-02 1.380322426557540894e-01 -2.041424214839935303e-01
3.660973161458969116e-02 1.105198264122009277e-01 -2.193101793527603149e-01 1.854709833860397339e-01 7.376445829868316650e-02 5.713685601949691772e-02 6.578414887189865112e-02 -1.325962543487548828e-01 -3.317104876041412354e-01 -1.311703622341156006e-01 -6.040567532181739807e-02 2.160551249980926514e-01 3.776348233222961426e-01 -4.697069153189659119e-02 9.267645329236984253e-02 -8.328621089458465576e-02 -2.862288653850555420e-01 2.572011053562164307e-01 9.732768684625625610e-02 -2.396919280290603638e-01 9.351266175508499146e-02 1.922146528959274292e-01 -3.472058102488517761e-02 -1.921670883893966675e-01 -1.176034100353717804e-02 9.031516313552856445e-02 -3.488902375102043152e-02 -9.523581713438034058e-02 3.231729567050933838e-01 -1.386525183916091919e-01 5.383378639817237854e-02 -3.024119138717651367e-01
-3.343314677476882935e-02 2.634994685649871826e-03 -1.842573881149291992e-01 1.791874766349792480e-01 -7.879175245761871338e-02 -1.803075224161148071e-01 1.081638559699058533e-01 9.742291271686553955e-02 3.130485415458679199e-01 4.232820123434066772e-02 4.405175149440765381e-02 -1.353030651807785034e-01 2.624731659889221191e-01 -1.426416337490081787e-01 2.729527950286865234e-01 -1.918385475873947144e-01 1.228521242737770081e-01 4.443860799074172974e-02 5.578036233782768250e-02 -3.751834928989410400e-01 2.065414637327194214e-01 -1.499760746955871582e-01 -1.930265128612518311e-01 1.065637245774269104e-01 -4.779168590903282166e-02 -1.035303473472595215e-01 -6.538065522909164429e-02 -4.002554416656494141e-01 1.646021157503128052e-01 -1.681194752454757690e-01 1.755109578371047974e-01 -1.182011514902114868e-01
4.052017256617546082e-02 3.508453816175460815e-02 -1.182404085993766785e-01 2.946307361125946045e-01 -2.679031789302825928e-01 -1.180918812751770020e-01 1.052963826805353165e-02 1.357413679361343384e-01 1.971436142921447754e-01 -7.849835604429244995e-02 -5.708731710910797119e-02 -1.936336606740951538e-01 2.808777689933776855e-01 -1.489322185516357422e-01 3.000885546207427979e-01 -1.214249506592750549e-01 8.034200221300125122e-02 2.774289250373840332e-01 1.017958894371986389e-01 -3.527071774005889893e-01 2.670633494853973389e-01 4.628306254744529724e-02 5.647947639226913452e-02 8.257392793893814087e-02 5.796804092824459076e-03 -7.845694571733474731e-02 -2.008678764104843140e-01 -2.171321809291839600e-01 2.142855972051620483e-01 -1.031018197536468506e-01 2.199786603450775146e-01 -1.232791226357221603e-02
-9.779466688632965088e-02 1.928246319293975830e-01 -2.127292007207870483e-01 5.886664241552352905e-02 -7.141752541065216064e-02 -3.072667121887207031e-02 -2.191315591335296631e-02 -2.665401101112365723e-01 9.601965546607971191e-02 -3.816727995872497559e-01 -4.917598143219947815e-02 1.845330446958541870e-01 2.107364088296890259e-01 -2.382068336009979248e-01 5.346411094069480896e-02 -5.252517294138669968e-03 1.543492674827575684e-01 2.374120950698852539e-01 1.010497808456420898e-01 -2.443055361509323120e-01 1.015412062406539917e-01 1.010512188076972961e-01 1.614414751529693604e-01 8.600065112113952637e-02 3.230525553226470947e-01 1.529091447591781616e-01 -2.106742113828659058e-01 -1.889528147876262665e-02 1.099461242556571960e-01 2.399693615734577179e-02 1.939579695463180542e-01 -3.236204981803894043e-01
9.657477587461471558e-02 -8.627785742282867432e-02 7.249990850687026978e-02 6.539974361658096313e-02 -2.572909891605377197e-01 -2.832202911376953125e-01 2.930236756801605225e-01 -1.299953162670135498e-01 1.617876812815666199e-02 1.100651100277900696e-01 4.277625679969787598e-02 -2.167030572891235352e-01 -3.719179704785346985e-02 -7.485283911228179932e-02 1.616244018077850342e-01 3.745502978563308716e-02 1.249247230589389801e-03 5.485855042934417725e-02 4.394044727087020874e-02 1.068107932806015015e-01 -1.452131271362304688e-01 7.265590876340866089e-02 1.529514938592910767e-01 -2.448676675558090210e-01 8.555846661329269409e-02 -2.164833843708038330e-01 -1.175250932574272156e-01 -8.096408843994140625e-02 4.337587952613830566e-01 -2.865134477615356445e-01 2.368223369121551514e-01 -3.192176818847656250e-01
-3.598610162734985352e-01 1.163578554987907410e-01 -1.156109943985939026e-01 4.719134271144866943e-01 -1.144478842616081238e-01 -2.953030727803707123e-02 3.292117416858673096e-01 -9.277728199958801270e-02 -5.748648196458816528e-02 1.474229097366333008e-01 -3.599161654710769653e-02 7.922821491956710815e-02 -3.395394608378410339e-02 -1.062127295881509781e-03 -1.360080111771821976e-02 1.900243163108825684e-01 6.296488642692565918e-02 -1.574705839157104492e-01 1.340128481388092041e-01 -1.071699932217597961e-01 -5.444166436791419983e-02 7.948561012744903564e-02 -6.597635149955749512e-02 4.268880933523178101e-02 1.144655793905258179e-01 -2.167307585477828979e-01 9.925303608179092407e-02 7.464820146560668945e-02 2.733403146266937256e-01 -1.955277323722839355e-01 2.923199534416198730e-01 -2.689181566238403320e-01
1.483737584203481674e-02 1.761735528707504272e-01 -5.554470047354698181e-02 3.740374743938446045e-01 -9.127321094274520874e-02 -2.558993548154830933e-02 -3.351823613047599792e-02 -4.358190670609474182e-02 -8.337267488241195679e-02 4.034097865223884583e-02 1.242295186966657639e-02 -7.670811563730239868e-02 4.696216583251953125e-01 -9.326806664466857910e-02 2.898058593273162842e-01 -1.644961386919021606e-01 -7.358910888433456421e-02 2.331122606992721558e-01 -5.376750975847244263e-02 -3.617994487285614014e-01 2.118976861238479614e-01 3.900822997093200684e-02 1.389902085065841675e-01 5.216903612017631531e-02 5.637159198522567749e-02 -5.753047764301300049e-02 -8.251955360174179077e-02 -2.003039717674255371e-01 3.334014415740966797e-01 -8.877544850111007690e-02 1.555635035037994385e-01 1.316925603896379471e-02
-5.243187025189399719e-02 1.665144599974155426e-02 -6.075228378176689148e-02 7.895032316446304321e-02 -5.500753223896026611e-02 -1.388079673051834106e-01 8.972638100385665894e-02 -1.429999154061079025e-02 -2.234291434288024902e-01 -5.179507285356521606e-02 -3.799342364072799683e-02 3.075762689113616943e-01 3.355651497840881348e-01 -1.556705534458160400e-01 3.043771386146545410e-01 -1.045133173465728760e-01 -2.259626239538192749e-01 -1.605972088873386383e-02 1.334286481142044067e-01 7.036321330815553665e-03 3.426896035671234131e-01 -7.374110817909240723e-02 1.927926950156688690e-02 1.911775320768356323e-01 -1.746412664651870728e-01 -1.476693287258967757e-04 -2.961241602897644043e-01 -1.305649131536483765e-01 2.772077023983001709e-01 -1.438245177268981934e-01 2.253877818584442139e-01 -2.343401908874511719e-01
-7.276745513081550598e-03 1.153397336602210999e-01 -1.957002729177474976e-01 -3.557768836617469788e-02 -1.978759020566940308e-01 -2.299637645483016968e-01 3.914949595928192139e-01 2.589724063873291016e-01 -1.000157371163368225e-01 5.154873803257942200e-02 -1.446589231491088867e-01 3.525101393461227417e-02 1.827304512262344360e-01 1.236995775252580643e-02 1.620013564825057983e-01 -5.957494303584098816e-02 2.587103843688964844e-02 1.239480450749397278e-01 2.231735736131668091e-01 -1.217917501926422119e-01 1.821226626634597778e-02 1.836466491222381592e-01 1.730762571096420288e-01 2.496210783720016479e-01 5.536590889096260071e-02 9.109584242105484009e-02 1.768025159835815430e-01 1.705031096935272217e-01 -1.125096809118986130e-02 -2.377764135599136353e-02 1.950963139533996582e-01 -4.680759012699127197e-01
-1.441379338502883911e-01 -1.900913380086421967e-02 5.310463905334472656e-02 -2.018985897302627563e-01 9.370243549346923828e-02 -2.515437304973602295e-01 8.112218976020812988e-02 -1.416268795728683472e-01 -6.418429315090179443e-02 6.479904055595397949e-02 3.263298049569129944e-02 6.602717190980911255e-02 3.371488675475120544e-02 1.921550333499908447e-01 -3.219302743673324585e-02 -1.233915686607360840e-01 -1.201094388961791992e-01 8.414459973573684692e-02 3.855981826782226562e-01 -1.219919025897979736e-01 1.091042384505271912e-01 1.435804814100265503e-01 8.222102373838424683e-02 2.182003557682037354e-01 1.006552055478096008e-01 6.450506299734115601e-02 1.284748017787933350e-01 -1.234510689973831177e-01 2.068369537591934204e-01 -1.922110170125961304e-01 4.108991324901580811e-01 -4.493917524814605713e-01
-1.314662247896194458e-01 -1.380456537008285522e-01 -7.097196578979492188e-02 -4.575769975781440735e-02 -1.106949802488088608e-02 -3.279884159564971924e-02 1.624646633863449097e-01 1.350383311510086060e-01 6.781692057847976685e-02 4.075430706143379211e-02 1.865136027336120605e-01 -1.686021834611892700e-01 5.170278623700141907e-02 2.093828171491622925e-01 2.282801419496536255e-01 2.269351631402969360e-01 -3.881466984748840332e-01 -5.361294373869895935e-02 2.719887793064117432e-01 -2.788329124450683594e-01 2.090017050504684448e-01 8.108104765415191650e-02 1.090138405561447144e-01 -4.698878899216651917e-02 7.818924635648727417e-02 1.186429429799318314e-02 3.716112300753593445e-02 2.404545620083808899e-02 8.910882472991943359e-02 -4.781016707420349121e-01 1.766552329063415527e-01 -2.134317755699157715e-01
-2.924753725528717041e-01 -1.176431998610496521e-01 -2.258842438459396362e-02 -1.302361786365509033e-01 -9.277799725532531738e-02 -1.107659935951232910e-01 2.366551011800765991e-01 -5.357063934206962585e-02 -1.857106387615203857e-01 4.614537116140127182e-03 1.428718864917755127e-02 -1.129937916994094849e-01 1.071180477738380432e-01 4.592376202344894409e-02 -1.535145491361618042e-01 7.571927458047866821e-02 4.226436093449592590e-02 -1.645872294902801514e-01 3.778729736804962158e-01 -1.184903308749198914e-01 2.841727435588836670e-01 1.230741739273071289e-01 1.693370640277862549e-01 -4.891262575984001160e-02 -1.172284111380577087e-01 -2.040806710720062256e-01 1.719544082880020142e-01 2.822720631957054138e-02 3.101968467235565186e-01 -3.072019815444946289e-01 3.226006925106048584e-01 -1.411893963813781738e-01
-4.206884279847145081e-02 -1.352236270904541016e-01 8.472412824630737305e-02 9.060833603143692017e-02 2.463352866470813751e-02 -2.954620420932769775e-01 1.400829702615737915e-01 -1.382877118885517120e-02 -2.915331125259399414e-01 -1.811310648918151855e-01 8.351647295057773590e-03 2.828270494937896729e-01 8.981579542160034180e-02 -1.201067492365837097e-01 6.591707468032836914e-02 1.236058995127677917e-01 -1.206584796309471130e-01 1.166974827647209167e-01 1.764611005783081055e-01 -2.731391787528991699e-01 4.017172753810882568e-01 1.219806149601936340e-01 8.024092018604278564e-02 -9.245065599679946899e-02 -1.883197389543056488e-02 4.694173985626548529e-04 3.425245285034179688e-01 -1.037633046507835388e-01 2.926390469074249268e-01 1.242363639175891876e-02 6.212419271469116211e-02 -2.712980806827545166e-01
-6.840501725673675537e-02 -1.245775967836380005e-01 1.725499182939529419e-01 -3.077381476759910583e-02 -1.761294156312942505e-01 -2.758907675743103027e-01 2.045833617448806763e-01 -1.080564036965370178e-01 -2.061155587434768677e-01 -1.306648701429367065e-01 -1.283685863018035889e-01 -5.245048180222511292e-02 1.466455608606338501e-01 -5.696513056755065918e-01 1.514917165040969849e-01 1.378257274627685547e-01 -7.561399042606353760e-02 4.668406676501035690e-03 2.200183719396591187e-01 -1.852164603769779205e-02 -1.448679808527231216e-02 9.898490458726882935e-02 -2.077621668577194214e-01 -2.347203493118286133e-01 -2.636591903865337372e-03 -9.415524452924728394e-02 1.041859854012727737e-02 -1.079781353473663330e-01 2.065155953168869019e-01 -2.674258649349212646e-01 1.552739441394805908e-01 -8.059316896833479404e-04
9.977239370346069336e-02 5.049427971243858337e-02 -2.835100591182708740e-01 -1.469158232212066650e-01 -1.791315078735351562e-01 2.549472451210021973e-02 1.248094141483306885e-01 1.005370169878005981e-01 -1.886808127164840698e-01 6.712260842323303223e-02 1.622070074081420898e-01 2.670388855040073395e-02 2.548056840896606445e-01 -1.618577241897583008e-01 2.683211863040924072e-01 6.881196796894073486e-02 -1.890459470450878143e-02 2.883582711219787598e-01 3.968814909458160400e-01 -1.673972457647323608e-01 3.014393448829650879e-01 -1.202428936958312988e-01 2.356788963079452515e-01 4.446336999535560608e-02 1.300263851881027222e-01 -1.503069102764129639e-01 -2.292576581239700317e-01 -1.516759395599365234e-02 5.221109022386372089e-04 -3.712284564971923828e-02 2.438178360462188721e-01 -8.438676595687866211e-02
-1.097005456686019897e-01 -1.995942182838916779e-02 -1.613620668649673462e-01 2.553199529647827148e-01 2.363777160644531250e-01 -4.414772987365722656e-02 2.397638559341430664e-01 -5.645274370908737183e-02 -2.040999382734298706e-01 9.408957511186599731e-02 -2.489799112081527710e-01 -4.974293708801269531e-02 -5.571941658854484558e-02 -6.230088695883750916e-02 1.669992953538894653e-01 -1.985694020986557007e-01 -1.612906903028488159e-01 -1.942100003361701965e-02 2.178252637386322021e-01 1.151830237358808517e-02 6.778114475309848785e-03 1.602534502744674683e-01 -6.316990125924348831e-03 9.042604267597198486e-02 1.201509684324264526e-01 -3.127039968967437744e-01 1.296355128288269043e-01 1.124062612652778625e-01 2.149745821952819824e-01 -2.623758018016815186e-01 2.812346816062927246e-01 -3.805784583091735840e-01
-1.932015866041183472e-01 -8.125752210617065430e-02 -7.599087059497833252e-02 1.926592290401458740e-01 -1.644483185373246670e-03 -1.133137941360473633e-01 8.665467053651809692e-02 9.892160445451736450e-02 4.783246815204620361e-01 -8.921127021312713623e-02 2.194471098482608795e-02 -1.406406462192535400e-01 3.231596052646636963e-01 -1.119303517043590546e-02 1.865562647581100464e-01 -1.627732366323471069e-01 8.579467982053756714e-02 1.020846590399742126e-01 1.751824766397476196e-01 -2.397632300853729248e-01 2.481297105550765991e-01 -1.877363473176956177e-01 5.672221630811691284e-02 -1.522854994982481003e-02 6.075616925954818726e-02 1.551874820142984390e-02 -3.573901206254959106e-02 -3.746200501918792725e-01 1.874029487371444702e-01 -2.018902748823165894e-01 1.670786589384078979e-01 -6.787014752626419067e-02
4.663714673370122910e-03 -1.377660036087036133e-01 -2.586871087551116943e-01 1.935989558696746826e-01 -1.234123259782791138e-01 9.819215536117553711e-02 4.849920421838760376e-02 -5.871883034706115723e-02 -2.291796803474426270e-01 -3.796795755624771118e-02 5.218788981437683105e-02 1.827021241188049316e-01 3.558433651924133301e-01 1.696432568132877350e-02 1.132351383566856384e-01 -2.857230007648468018e-01 -3.044286370277404785e-01 2.304609864950180054e-01 3.270635008811950684e-01 -1.864631772041320801e-01 1.376360803842544556e-01 -2.084601372480392456e-01 1.259664446115493774e-02 -4.599278420209884644e-02 1.194382235407829285e-01 -3.505176678299903870e-02 4.389631748199462891e-02 -1.560821235179901123e-01 2.204639762639999390e-01 -2.013600617647171021e-01 1.047860085964202881e-01 -2.009274661540985107e-01
-4.766735062003135681e-02 2.211037576198577881e-01 -4.343023151159286499e-02 1.973417401313781738e-01 1.523133516311645508e-01 3.949415311217308044e-02 1.688483059406280518e-01 1.596389561891555786e-01 1.013415083289146423e-01 -7.729034125804901123e-02 -2.608435451984405518e-01 2.410662919282913208e-02 3.147371113300323486e-02 3.941318765282630920e-02 1.341988146305084229e-01 1.246078610420227051e-01 1.438374966382980347e-01 1.986344307661056519e-01 3.813834488391876221e-01 -3.356846868991851807e-01 7.594972103834152222e-02 -6.637789309024810791e-02 -6.974114477634429932e-02 -1.267972141504287720e-01 1.115804188884794712e-03 -2.973112091422080994e-02 1.892893612384796143e-01 6.450708955526351929e-03 9.636600315570831299e-02 -2.831133008003234863e-01 4.470814168453216553e-01 1.812074184417724609e-01
-3.129707329208031297e-05 -1.602466404438018799e-01 5.278940498828887939e-02 -4.398019984364509583e-02 -2.061844915151596069e-01 -5.079115740954875946e-03 7.145609706640243530e-02 1.486289948225021362e-01 -7.784046977758407593e-02 -2.424175292253494263e-02 -8.789320290088653564e-02 1.649343818426132202e-01 3.487676680088043213e-01 -3.849126771092414856e-02 2.877726852893829346e-01 6.301471590995788574e-02 -3.510307967662811279e-01 1.559060215950012207e-01 7.700008898973464966e-02 -1.636124849319458008e-01 1.732227206230163574e-01 3.833966096863150597e-03 -1.446700841188430786e-01 8.901247382164001465e-02 -7.504618912935256958e-02 1.535365432500839233e-01 -2.667947411537170410e-01 -1.765381842851638794e-01 4.059267938137054443e-01 -8.943940699100494385e-02 2.239066660404205322e-01 -2.341458797454833984e-01
-8.947668224573135376e-02 1.282288506627082825e-02 5.921289697289466858e-02 -1.178593561053276062e-01 1.559875011444091797e-01 -1.138522624969482422e-01 9.325959533452987671e-02 -2.283023856580257416e-02 4.773668199777603149e-02 -4.407992959022521973e-02 -3.203091621398925781e-01 1.887433528900146484e-01 4.356827735900878906e-01 -1.206851303577423096e-01 -7.588461041450500488e-02 -6.876429915428161621e-02 1.222736984491348267e-01 8.933895081281661987e-02 3.370973467826843262e-01 -2.117031812667846680e-01 4.286680370569229126e-02 -1.285133808851242065e-01 -5.607318133115768433e-02 2.082946593873202801e-04 -1.258089113980531693e-02 -1.749231815338134766e-01 -1.472212225198745728e-01 3.313926514238119125e-03 -1.621868908405303955e-01 -2.040383070707321167e-01 4.040918946266174316e-01 -2.899201810359954834e-01
4.804622754454612732e-02 -2.527943998575210571e-02 1.566367149353027344e-01 -2.564779669046401978e-02 4.224125668406486511e-02 -1.137691512703895569e-01 2.952648699283599854e-01 -3.773741424083709717e-02 -1.299176961183547974e-01 -1.765328198671340942e-01 4.757170006632804871e-02 1.933552324771881104e-01 -1.175524666905403137e-01 -2.155039757490158081e-01 4.356133043766021729e-01 1.286005824804306030e-01 -4.505784809589385986e-01 5.465759895741939545e-03 3.195525705814361572e-01 -1.595414876937866211e-01 2.275379300117492676e-01 2.114771306514739990e-02 8.936706185340881348e-02 -3.587097395211458206e-03 1.392593830823898315e-01 1.494608670473098755e-01 -4.016760364174842834e-02 -1.395166516304016113e-01 1.406314373016357422e-01 -1.538655608892440796e-01 9.858501702547073364e-02 -8.635901659727096558e-02
-3.283344209194183350e-02 -1.439157128334045410e-01 1.509975045919418335e-01 3.453340381383895874e-02 1.460697054862976074e-01 -1.028014943003654480e-01 2.724195420742034912e-01 -1.841566860675811768e-01 -3.142648935317993164e-01 -2.818844094872474670e-02 8.543808013200759888e-02 3.129021525382995605e-01 8.078680187463760376e-02 -3.202978521585464478e-02 2.204537242650985718e-01 7.177501916885375977e-02 5.791285261511802673e-02 1.874285042285919189e-01 1.365480571985244751e-01 -3.732275664806365967e-01 2.896112799644470215e-01 -5.716146435588598251e-03 -2.639344148337841034e-02 9.769574739038944244e-03 6.537503749132156372e-02 5.122193694114685059e-02 2.653740644454956055e-01 -1.646436452865600586e-01 2.585704326629638672e-01 -4.208013787865638733e-02 1.737752556800842285e-01 -2.524592578411102295e-01
-4.059821367263793945e-02 9.580125659704208374e-02 -3.221361897885799408e-03 3.520807623863220215e-02 -3.049957156181335449e-01 -3.764604628086090088e-01 2.204765528440475464e-01 1.298308223485946655e-01 -7.379325106739997864e-03 5.163042992353439331e-02 3.231774782761931419e-03 -1.056508272886276245e-01 6.766901165246963501e-02 4.227831214666366577e-02 1.623620837926864624e-01 1.468729078769683838e-01 1.663303971290588379e-01 -5.093165114521980286e-02 1.180293336510658264e-01 1.520500630140304565e-01 6.879874318838119507e-02 4.554655775427818298e-02 4.425943642854690552e-02 -1.756805628538131714e-01 -8.649569004774093628e-02 -2.016629129648208618e-01 -1.715472042560577393e-01 -2.816707491874694824e-01 3.829351365566253662e-01 -3.117010295391082764e-01 2.731514573097229004e-01 -1.930166482925415039e-01
-1.351516395807266235e-01 1.247193962335586548e-01 -1.056944429874420166e-01 1.394459903240203857e-01 8.934544399380683899e-03 -2.960931062698364258e-01 7.931637763977050781e-02 2.835455238819122314e-01 -1.044046506285667419e-02 -7.499646395444869995e-02 -6.619818508625030518e-02 -9.938450902700424194e-02 3.881301283836364746e-01 1.328627914190292358e-01 1.977947503328323364e-01 1.220099776983261108e-01 1.145461574196815491e-01 2.840800583362579346e-01 1.946067214012145996e-01 -1.637051552534103394e-01 -4.707542806863784790e-02 -3.439579159021377563e-03 3.252624720335006714e-02 -7.605106383562088013e-02 7.124987989664077759e-02 -1.770037785172462463e-02 -4.011027887463569641e-02 3.823896646499633789e-01 -9.799356339499354362e-04 -4.886877164244651794e-02 2.171063721179962158e-01 -3.853762149810791016e-01
-2.428282052278518677e-01 6.184539571404457092e-02 -3.915570676326751709e-02 1.968440860509872437e-01 -3.018445670604705811e-01 -1.069473102688789368e-01 1.431289315223693848e-01 -9.716153144836425781e-02 1.329199820756912231e-01 1.689475588500499725e-02 -8.123175799846649170e-02 9.705568104982376099e-02 3.035633563995361328e-01 -1.310192644596099854e-01 3.954616487026214600e-01 6.901484727859497070e-02 9.712301194667816162e-02 2.318728715181350708e-01 2.338591590523719788e-02 -1.613442599773406982e-01 -6.881949026137590408e-03 -5.481334030628204346e-02 6.532213091850280762e-02 2.126226723194122314e-01 1.088058948516845703e-01 2.357580885291099548e-02 -1.350264996290206909e-01 -1.313353329896926880e-02 5.248412489891052246e-01 -9.402811527252197266e-02 4.642857238650321960e-02 -2.133014425635337830e-02
-5.343943834304809570e-02 -4.250982310622930527e-03 -2.472238689661026001e-01 3.475741744041442871e-01 -1.616051234304904938e-02 -2.773324549198150635e-01 3.125954791903495789e-02 -9.357371926307678223e-02 -2.484775930643081665e-01 -2.309404462575912476e-01 -1.659036576747894287e-01 2.308624535799026489e-01 1.223188862204551697e-01 -1.807289421558380127e-01 1.928687393665313721e-01 -8.701177686452865601e-02 1.321566551923751831e-01 1.464249491691589355e-01 3.789941370487213135e-01 2.972147241234779358e-02 -6.138308718800544739e-02 7.356342673301696777e-02 1.660627126693725586e-01 -1.552798151969909668e-01 -1.429010927677154541e-01 -8.028184622526168823e-02 1.254549920558929443e-01 1.456286311149597168e-01 1.884927302598953247e-01 6.990107148885726929e-02 3.023537397384643555e-01 7.814724929630756378e-03
1.684966087341308594e-01 -1.334792673587799072e-01 -1.075690314173698425e-01 2.433656305074691772e-01 -1.192128807306289673e-01 1.237739250063896179e-01 8.013945817947387695e-02 -6.925328075885772705e-02 -1.246106401085853577e-01 4.443744570016860962e-02 1.223862543702125549e-01 1.726004630327224731e-01 5.004268288612365723e-01 3.203247115015983582e-02 1.071443259716033936e-01 -2.491251379251480103e-01 -8.936979621648788452e-02 6.468854099512100220e-02 -3.866826370358467102e-02 3.760323673486709595e-02 2.422512471675872803e-01 -7.292414456605911255e-02 -6.561689823865890503e-02 -2.899873852729797363e-01 5.345870926976203918e-02 -1.186914667487144470e-01 1.484460085630416870e-01 -8.270069956779479980e-02 2.407456040382385254e-01 -3.037524595856666565e-02 3.833079338073730469e-01 -1.893834769725799561e-01
-2.002567201852798462e-01 -2.644190564751625061e-03 -3.187150955200195312e-01 7.024595397524535656e-04 9.374909847974777222e-02 -1.130062341690063477e-01 2.003231458365917206e-02 -5.482321605086326599e-02 7.989831268787384033e-02 -4.048313498497009277e-01 4.522412270307540894e-02 2.410371452569961548e-01 1.263755261898040771e-01 -3.230186104774475098e-01 1.866904646158218384e-01 -1.458124220371246338e-01 -1.005688980221748352e-01 3.181722760200500488e-02 2.478144168853759766e-01 2.063680291175842285e-01 1.312115341424942017e-01 1.252268254756927490e-01 -4.737224429845809937e-02 -1.136724427342414856e-01 2.500094771385192871e-01 1.263172775506973267e-01 1.367094833403825760e-02 1.671406775712966919e-01 2.651556134223937988e-01 -2.274763025343418121e-02 2.214107960462570190e-01 -1.920423507690429688e-01
-1.573434770107269287e-01 5.419352278113365173e-02 -1.506355851888656616e-01 2.486177086830139160e-01 -3.413322195410728455e-02 -4.655199125409126282e-02 3.891167640686035156e-01 -3.172087483108043671e-03 -4.323855042457580566e-02 9.362575411796569824e-02 -3.156993910670280457e-02 -2.055179625749588013e-01 7.735534012317657471e-02 9.162844717502593994e-02 5.649421811103820801e-01 1.917088963091373444e-02 1.117517873644828796e-01 -6.530398502945899963e-03 9.391497075557708740e-02 -1.468904465436935425e-01 -2.335153818130493164e-01 -1.532438583672046661e-02 -7.587245106697082520e-02 -2.063092738389968872e-01 2.671997621655464172e-02 -1.587963849306106567e-01 7.474790513515472412e-02 -7.710299640893936157e-02 -5.080157518386840820e-02 4.831656347960233688e-03 3.449016213417053223e-01 -2.005931586027145386e-01
-1.295765787363052368e-01 -9.451531618833541870e-02 3.579918295145034790e-02 6.760829687118530273e-02 -3.192810807377099991e-03 -2.721834369003772736e-02 2.048475444316864014e-01 1.055352017283439636e-01 -2.456874400377273560e-01 -4.600365832448005676e-02 2.075750678777694702e-01 7.062672823667526245e-02 3.014786541461944580e-01 -1.845735758543014526e-01 2.581669688224792480e-01 5.886604264378547668e-02 -3.486982882022857666e-01 7.292328029870986938e-02 2.085698992013931274e-01 5.097534973174333572e-03 3.936099708080291748e-01 7.991246879100799561e-03 2.805894613265991211e-01 1.793424785137176514e-01 1.360414773225784302e-01 -2.068494111299514771e-01 -3.312059864401817322e-02 1.040528193116188049e-01 7.867256551980972290e-02 -8.554184436798095703e-02 2.413670122623443604e-01 -1.662574261426925659e-01
-2.201761305332183838e-01 3.304378092288970947e-01 -7.079364359378814697e-02 7.115996628999710083e-02 -2.195537537336349487e-01 -4.839179664850234985e-02 7.354535907506942749e-02 3.434861823916435242e-02 3.957407549023628235e-03 -4.242390021681785583e-02 1.325546801090240479e-01 1.241561323404312134e-01 -5.097378045320510864e-02 -1.391411125659942627e-01 -2.657238207757472992e-02 1.732110828161239624e-01 1.003817990422248840e-01 -1.168773137032985687e-02 3.446714282035827637e-01 1.281764805316925049e-01 6.568413227796554565e-02 1.175808981060981750e-01 2.983764372766017914e-02 2.036684937775135040e-02 -2.010202854871749878e-01 -3.015802800655364990e-01 -3.291204571723937988e-02 -1.877959519624710083e-01 3.003063201904296875e-01 -3.238541185855865479e-01 3.572806715965270996e-01 -1.798476874828338623e-01
8.252810686826705933e-02 -2.400673478841781616e-01 2.168289870023727417e-01 1.357274353504180908e-01 -5.964946374297142029e-02 7.399638742208480835e-02 1.412441730499267578e-01 1.865132451057434082e-01 1.658773720264434814e-01 -5.378498136997222900e-02 4.727253690361976624e-02 -9.812334552407264709e-03 4.454951286315917969e-01 -1.628779470920562744e-01 1.124815717339515686e-01 -2.157389931380748749e-02 -2.165178507566452026e-01 -2.121557891368865967e-01 1.742668896913528442e-01 -8.942975103855133057e-02 3.253064155578613281e-01 1.929218620061874390e-01 8.648862689733505249e-02 -1.200256869196891785e-02 1.542222797870635986e-01 -1.716197431087493896e-01 3.650182113051414490e-02 -9.447000920772552490e-03 1.115777119994163513e-01 -1.578863561153411865e-01 3.436805009841918945e-01 -2.107609659433364868e-01
-6.296136230230331421e-02 9.157104045152664185e-02 -2.148115634918212891e-02 6.053419318050146103e-03 8.009275048971176147e-02 -1.716588735580444336e-01 3.742994964122772217e-01 -5.366862565279006958e-02 -2.076286524534225464e-01 -1.123133823275566101e-01 -1.090237051248550415e-01 9.428186714649200439e-02 -1.214813739061355591e-01 1.556839495897293091e-01 -7.033388316631317139e-02 1.351765841245651245e-01 1.175716426223516464e-02 2.282599359750747681e-01 -1.155842021107673645e-01 -1.371780931949615479e-01 5.946810916066169739e-02 -9.751714020967483521e-02 7.159030437469482422e-02 2.896595895290374756e-01 -7.066216319799423218e-03 1.255950238555669785e-02 -6.060458347201347351e-02 -1.830299347639083862e-01 1.535006165504455566e-01 -1.042934954166412354e-01 4.507539570331573486e-01 -4.561631977558135986e-01
4.000403359532356262e-02 3.257521241903305054e-02 -2.032144553959369659e-02 1.521568279713392258e-02 1.321792416274547577e-02 -1.842201501131057739e-01 -3.836247697472572327e-02 -2.245071828365325928e-01 -2.796592414379119873e-01 1.876718252897262573e-01 -3.409520983695983887e-01 -2.457139343023300171e-01 2.428353130817413330e-01 8.123047882691025734e-04 2.689706683158874512e-01 -1.064922437071800232e-01 -6.028639897704124451e-02 1.912817507982254028e-01 1.634830981492996216e-01 -3.776045888662338257e-02 4.692432656884193420e-02 -7.363247126340866089e-02 -1.794074103236198425e-02 -2.750891447067260742e-01 -7.013265043497085571e-02 1.704209297895431519e-02 -3.400437161326408386e-02 -1.442156881093978882e-01 1.505458205938339233e-01 1.134534329175949097e-01 3.194208741188049316e-01 -4.015890359878540039e-01
-1.731185019016265869e-01 -7.696899026632308960e-02 -3.875604644417762756e-02 1.907401084899902344e-01 -7.936771959066390991e-02 -9.551110118627548218e-02 2.570466101169586182e-01 -7.740044593811035156e-02 4.128703176975250244e-01 -9.088011831045150757e-02 1.106935665011405945e-01 -2.041700631380081177e-01 2.493054121732711792e-01 -1.319184452295303345e-01 2.521183490753173828e-01 -1.883254796266555786e-01 -1.281862258911132812e-01 1.751137226819992065e-01 8.378645777702331543e-02 -3.248905539512634277e-01 2.218289226293563843e-01 -1.479024142026901245e-01 8.055157214403152466e-02 1.502609699964523315e-01 4.913131147623062134e-02 6.288462132215499878e-02 -2.347777783870697021e-02 -3.105964660644531250e-01 1.838180124759674072e-01 -6.411019712686538696e-02 1.508579254150390625e-01 -6.019650772213935852e-02
-3.830914571881294250e-02 6.474388390779495239e-02 -3.246610164642333984e-01 8.378808945417404175e-02 1.662490814924240112e-01 -2.939558029174804688e-01 4.115230962634086609e-02 -4.942456632852554321e-02 -7.859627902507781982e-02 -1.400062292814254761e-01 -1.103052794933319092e-01 -9.513667225837707520e-02 6.614924222230911255e-02 -8.960926532745361328e-02 2.358844317495822906e-02 1.748793125152587891e-01 2.475714683532714844e-01 -9.103613346815109253e-02 1.890428215265274048e-01 -1.124286130070686340e-01 1.094019785523414612e-01 2.134104669094085693e-01 1.046180818229913712e-02 2.807737588882446289e-01 3.271205425262451172e-01 -6.345525383949279785e-02 -6.406390666961669922e-02 -4.274945706129074097e-02 7.710923254489898682e-02 -3.743026852607727051e-01 1.568137705326080322e-01 -3.621746003627777100e-01
4.718056321144104004e-02 5.035421624779701233e-02 8.888717740774154663e-02 1.556769162416458130e-01 -1.258874535560607910e-01 -8.250379562377929688e-02 -2.930894121527671814e-02 -2.199419438838958740e-01 -3.009696006774902344e-01 1.878059357404708862e-01 1.421650052070617676e-01 1.210590451955795288e-01 3.260852396488189697e-01 1.495850980281829834e-01 1.512331664562225342e-01 -1.712769418954849243e-01 -1.744324117898941040e-01 1.336547136306762695e-01 1.353553831577301025e-01 -3.977552428841590881e-02 2.148730158805847168e-01 1.492685377597808838e-01 -3.209355100989341736e-02 -1.700942218303680420e-01 2.949440851807594299e-02 -2.996459230780601501e-02 1.360798925161361694e-01 -1.665748469531536102e-02 3.812387883663177490e-01 -3.313112556934356689e-01 1.181252971291542053e-01 -3.055258095264434814e-01
-5.161739513278007507e-02 -2.773681581020355225e-01 -1.250650584697723389e-01 -2.749151317402720451e-03 8.653739839792251587e-02 -2.157863415777683258e-02 1.342729292809963226e-02 1.648101359605789185e-01 1.133563220500946045e-01 -4.781042784452438354e-02 7.957573235034942627e-02 -1.131849437952041626e-01 2.406685501337051392e-01 9.650203585624694824e-02 9.578192234039306641e-02 2.972797751426696777e-01 -2.595279812812805176e-01 2.400959581136703491e-01 2.418578267097473145e-01 -9.119763225317001343e-02 -4.869675263762474060e-02 1.890231668949127197e-01 -2.021188661456108093e-02 -1.796225607395172119e-01 2.309176474809646606e-01 -1.113117039203643799e-01 1.689939349889755249e-01 -8.315811306238174438e-02 3.051673769950866699e-01 -3.732529878616333008e-01 4.869178682565689087e-02 -2.679635584354400635e-01
-1.658069789409637451e-01 1.829901486635208130e-01 7.315273582935333252e-02 -1.250357180833816528e-01 -1.899113804101943970e-01 -3.230953514575958252e-01 2.524778842926025391e-01 2.361923642456531525e-02 1.713902652263641357e-01 -1.388141065835952759e-01 -1.255500465631484985e-01 3.225663676857948303e-02 -6.223466247320175171e-02 -1.976078189909458160e-02 1.729528605937957764e-01 -7.668945193290710449e-02 3.330169990658760071e-02 2.498779147863388062e-01 1.002698242664337158e-01 -8.131372183561325073e-02 4.289094507694244385e-01 5.715538561344146729e-02 -1.337957531213760376e-01 -1.594216227531433105e-01 2.143170088529586792e-01 -2.609004974365234375e-01 -8.921374566853046417e-03 -2.640118598937988281e-01 3.975335042923688889e-03 1.028339788317680359e-01 1.409925073385238647e-01 -2.876801490783691406e-01
7.108657807111740112e-02 6.640104204416275024e-02 1.081399694085121155e-01 1.406996138393878937e-02 -5.077994242310523987e-02 -1.197095364332199097e-01 3.827692270278930664e-01 1.284581273794174194e-01 -2.035994380712509155e-01 -2.826460264623165131e-02 1.313003599643707275e-01 3.110166788101196289e-01 -3.670266643166542053e-02 3.117111697793006897e-02 1.862684488296508789e-01 1.637292802333831787e-01 -9.228821843862533569e-02 6.647845357656478882e-02 2.820191979408264160e-01 -1.826957911252975464e-01 3.790628910064697266e-01 3.108339756727218628e-02 1.836791038513183594e-01 1.353907734155654907e-01 1.572147160768508911e-01 1.091700866818428040e-01 1.852438002824783325e-01 -1.608295589685440063e-01 1.927945464849472046e-01 1.270957943052053452e-02 2.796621322631835938e-01 -2.091580480337142944e-01
-1.342470496892929077e-01 4.469968378543853760e-01 -1.767593771219253540e-01 1.447068452835083008e-01 4.698565229773521423e-02 -1.307686716318130493e-01 1.073622703552246094e-01 -8.019897341728210449e-02 9.773172438144683838e-02 -5.568917095661163330e-02 2.314811199903488159e-02 -1.140264328569173813e-02 1.484869867563247681e-01 -3.286544680595397949e-01 1.638388484716415405e-01 2.943538427352905273e-01 -1.738816965371370316e-03 2.801361382007598877e-01 7.331490516662597656e-03 -1.486925128847360611e-02 1.004868187010288239e-02 -2.327409759163856506e-02 6.721673905849456787e-02 2.665181756019592285e-01 1.924632936716079712e-01 -6.279112398624420166e-02 1.191163957118988037e-01 1.951790414750576019e-02 2.806955873966217041e-01 1.562469899654388428e-01 1.427704095840454102e-01 -3.190058171749114990e-01
8.713337033987045288e-02 -1.323359925299882889e-02 -1.209041625261306763e-01 2.973427176475524902e-01 -8.577252179384231567e-02 -1.392534673213958740e-01 5.324773862957954407e-02 -3.237806260585784912e-02 3.504495024681091309e-01 -8.621336519718170166e-02 -2.250928804278373718e-02 -2.249689549207687378e-01 2.306553125381469727e-01 -1.417272537946701050e-01 3.112805783748626709e-01 -1.348082423210144043e-01 -1.204111427068710327e-01 1.801521182060241699e-01 9.042102098464965820e-02 -2.986102998256683350e-01 1.710011363029479980e-01 -5.906915664672851562e-02 -4.280006140470504761e-02 3.066152706742286682e-02 1.062682494521141052e-01 1.072792932391166687e-01 -1.269146054983139038e-01 -2.789631485939025879e-01 2.924106419086456299e-01 -2.514100968837738037e-01 2.082216292619705200e-01 1.582620292901992798e-02
5.735203623771667480e-02 3.585212305188179016e-02 -3.428876996040344238e-01 3.329818323254585266e-02 -1.832630634307861328e-01 -2.041608393192291260e-01 1.986367106437683105e-01 -1.844262331724166870e-01 -1.304599791765213013e-01 4.819232225418090820e-02 2.122895717620849609e-01 -1.602817773818969727e-01 -1.017735674977302551e-01 8.131276071071624756e-02 4.333935678005218506e-01 6.258399039506912231e-02 1.903136968612670898e-01 1.610333025455474854e-01 5.369322746992111206e-02 -1.888521909713745117e-01 1.756579130887985229e-01 -7.777552306652069092e-02 2.071364223957061768e-02 -2.117428034543991089e-01 1.181952208280563354e-01 5.379538983106613159e-02 2.248769700527191162e-01 9.715622663497924805e-02 2.157350629568099976e-01 4.132073745131492615e-02 -2.314585633575916290e-02 -3.473708629608154297e-01
-1.249599307775497437e-01 1.962879151105880737e-01 1.611502766609191895e-01 7.641127705574035645e-02 -4.355773031711578369e-01 -1.061113327741622925e-01 2.997471988201141357e-01 8.589927107095718384e-03 -1.712425649166107178e-01 2.959732199087738991e-03 1.194594278931617737e-01 -3.909848257899284363e-02 -1.477068662643432617e-02 -1.385345309972763062e-01 1.590240895748138428e-01 8.389835059642791748e-02 -3.127469122409820557e-02 6.471626460552215576e-03 1.943917572498321533e-01 1.200666576623916626e-01 1.455263048410415649e-02 2.474993020296096802e-01 -1.517644524574279785e-01 -1.541409343481063843e-01 1.037204340100288391e-01 -2.609867751598358154e-01 -9.469311684370040894e-02 8.603323251008987427e-03 2.850645482540130615e-01 -1.734680831432342529e-01 3.655196130275726318e-01 -1.786474436521530151e-01
5.598387494683265686e-02 1.451556943356990814e-02 3.284785896539688110e-02 1.162036508321762085e-01 -2.705060131847858429e-02 -6.252372264862060547e-02 1.395947486162185669e-01 1.297146081924438477e-01 -1.943220645189285278e-01 -2.618708610534667969e-01 6.624215841293334961e-02 1.279182285070419312e-01 1.759320497512817383e-01 1.760691963136196136e-02 3.882034495472908020e-02 1.811768859624862671e-01 -8.311085402965545654e-02 2.700681388378143311e-01 1.283260136842727661e-01 -3.359843790531158447e-01 4.293668270111083984e-01 9.161015041172504425e-03 1.502966135740280151e-01 -1.005826964974403381e-01 -4.762917757034301758e-02 -2.126874588429927826e-02 2.275898009538650513e-01 -1.475261896848678589e-01 3.369105160236358643e-01 1.005426570773124695e-01 -6.758438050746917725e-02 -3.429674506187438965e-01
5.019406788051128387e-03 -8.175274357199668884e-03 1.517777740955352783e-01 1.552819758653640747e-01 2.862463891506195068e-02 -5.983901768922805786e-02 -5.452654138207435608e-02 -1.025370359420776367e-01 -1.822422295808792114e-01 1.464210897684097290e-01 1.768058985471725464e-01 5.141822248697280884e-02 4.814717769622802734e-01 7.182627450674772263e-04 4.025153517723083496e-01 -1.356281042098999023e-01 -1.400425732135772705e-01 8.986192941665649414e-02 3.860866278409957886e-02 2.086534351110458374e-02 2.174181640148162842e-01 1.702182888984680176e-01 1.232709065079689026e-01 -1.432541757822036743e-01 1.408397704362869263e-01 -1.567658185958862305e-01 1.912871301174163818e-01 -7.374449819326400757e-02 6.471963226795196533e-02 -1.336611658334732056e-01 9.372085332870483398e-02 -4.186091423034667969e-01
-3.283328190445899963e-02 1.013668403029441833e-01 1.639693528413772583e-01 -6.900433450937271118e-02 -1.536497175693511963e-01 -1.078069806098937988e-01 1.148297116160392761e-01 -1.271682679653167725e-01 -2.806514799594879150e-01 -3.230020403861999512e-02 2.075833529233932495e-01 1.740576177835464478e-01 3.459601700305938721e-01 3.738859295845031738e-02 1.813137084245681763e-01 1.860324293375015259e-01 1.643977463245391846e-01 8.039396256208419800e-03 1.295282840728759766e-01 1.821898669004440308e-02 7.338354736566543579e-02 -1.366017609834671021e-01 -2.206287831068038940e-01 -3.658862709999084473e-01 1.269197557121515274e-03 -1.657221019268035889e-01 1.472336947917938232e-01 -7.246527820825576782e-02 3.044852316379547119e-01 -1.084514055401086807e-02 3.647736907005310059e-01 -1.398843228816986084e-01
-9.692440181970596313e-02 -1.147386953234672546e-01 -1.545998305082321167e-01 1.144904494285583496e-01 2.581064105033874512e-01 3.979949280619621277e-02 4.922181665897369385e-01 9.445074945688247681e-03 -4.761659353971481323e-02 -7.455596327781677246e-02 -3.751261532306671143e-02 -1.106498762965202332e-01 -5.469888821244239807e-02 1.773665100336074829e-01 2.124402076005935669e-01 -2.885950542986392975e-02 -2.171792387962341309e-01 1.728783734142780304e-02 1.713249087333679199e-01 -1.370300352573394775e-01 4.459297657012939453e-02 7.107060402631759644e-02 8.657556027173995972e-02 2.915942966938018799e-01 9.587744623422622681e-02 -1.415770947933197021e-01 3.645475581288337708e-02 1.529000699520111084e-01 2.142308652400970459e-01 -1.806138455867767334e-01 2.950601279735565186e-01 -3.365886211395263672e-01
1.457156389951705933e-01 2.472191452980041504e-01 -1.736486256122589111e-01 -5.709476396441459656e-02 -2.853691577911376953e-01 5.674377456307411194e-02 -9.820424020290374756e-02 -1.313762217760086060e-01 2.005922645330429077e-01 -2.208033651113510132e-01 1.230303570628166199e-01 -1.498642116785049438e-01 1.728584617376327515e-01 1.161601021885871887e-01 1.506516039371490479e-01 -5.683593824505805969e-02 2.501639910042285919e-02 1.904296725988388062e-01 2.573416531085968018e-01 -3.000414073467254639e-01 1.218101531267166138e-01 1.348780691623687744e-01 1.875168830156326294e-01 4.559734091162681580e-02 9.034780412912368774e-02 -3.139128210023045540e-03 -2.028477638959884644e-01 -2.024340927600860596e-01 3.379812836647033691e-01 -1.190916448831558228e-01 2.668440937995910645e-01 -1.531683057546615601e-01
-7.797664403915405273e-02 -8.557957410812377930e-02 -1.763115227222442627e-01 2.451787590980529785e-01 -2.553131580352783203e-01 -8.301964402198791504e-02 -1.704473607242107391e-02 -4.413202032446861267e-02 -9.460081160068511963e-02 1.352406889200210571e-01 8.057036995887756348e-02 -2.128029465675354004e-01 3.718600273132324219e-01 -9.322634339332580566e-02 3.742656111717224121e-01 -1.063281744718551636e-01 -7.229489833116531372e-02 2.843429148197174072e-01 1.754385419189929962e-02 -1.848195940256118774e-01 3.701896369457244873e-01 -5.733529105782508850e-02 5.890639871358871460e-02 1.155781000852584839e-01 -6.661123782396316528e-02 -3.077425807714462280e-02 -8.127235621213912964e-02 -1.366750001907348633e-01 2.713710963726043701e-01 -7.190110534429550171e-02 2.376509308815002441e-01 -7.472903002053499222e-03
-3.921368625015020370e-03 7.691849023103713989e-02 -1.105874702334403992e-01 3.327839672565460205e-01 -1.058061197400093079e-01 -2.215985804796218872e-01 2.310927808284759521e-01 8.081064373254776001e-02 7.000020146369934082e-02 -1.349136084318161011e-01 -2.356041222810745239e-01 -3.511794656515121460e-02 -1.811362653970718384e-01 -1.750130206346511841e-01 1.384317874908447266e-01 3.883054107427597046e-02 -2.511611580848693848e-01 -6.078696250915527344e-02 3.416598141193389893e-01 -1.160213649272918701e-01 1.216731742024421692e-01 1.393407434225082397e-01 -1.417552679777145386e-01 -5.721319094300270081e-02 -3.154492750763893127e-02 7.216072082519531250e-02 -5.132574960589408875e-02 -2.815924882888793945e-01 9.580937772989273071e-02 -1.812992691993713379e-01 -8.585036545991897583e-02 -4.413561522960662842e-01
7.263232488185167313e-03 1.149008870124816895e-01 1.085735205560922623e-02 7.749636471271514893e-02 1.773112267255783081e-01 -1.904190778732299805e-01 -5.026611685752868652e-02 -1.108748987317085266e-01 1.273564845323562622e-01 8.934073150157928467e-02 -3.399703204631805420e-01 -4.168369248509407043e-02 -2.130190469324588776e-02 5.221584346145391464e-03 2.164607197046279907e-01 2.369431853294372559e-01 2.346718013286590576e-01 -5.778245255351066589e-02 2.333971858024597168e-01 -9.410784579813480377e-03 2.229233384132385254e-01 2.935466170310974121e-01 1.106871068477630615e-01 -1.639087125658988953e-02 1.962128579616546631e-01 2.830808050930500031e-02 -7.813949137926101685e-02 -3.820778056979179382e-02 6.574209779500961304e-02 -3.631099760532379150e-01 3.474407494068145752e-01 -2.966414391994476318e-01
9.202626347541809082e-02 7.403206080198287964e-02 -1.674817502498626709e-01 7.798451185226440430e-02 -7.873527705669403076e-02 -2.068275213241577148e-01 -4.756143689155578613e-02 1.098809614777565002e-01 -4.508040845394134521e-02 -1.978718191385269165e-01 1.243973746895790100e-01 -5.260951817035675049e-02 -6.441368162631988525e-02 -1.934344694018363953e-02 2.796328067779541016e-01 -1.986157707870006561e-02 4.040729254484176636e-02 4.395288228988647461e-02 3.475543856620788574e-01 -5.532047152519226074e-02 1.268852353096008301e-01 -8.117774873971939087e-02 -6.469564884901046753e-02 -1.636176556348800659e-01 -6.853926181793212891e-02 -7.993906736373901367e-02 -4.355123639106750488e-02 -1.510439664125442505e-01 -1.327030733227729797e-02 2.683309614658355713e-01 6.624091267585754395e-01 -1.350497305393218994e-01
-2.032340019941329956e-01 -5.073241516947746277e-02 9.785094112157821655e-02 2.876090630888938904e-02 -3.931475281715393066e-01 -1.564632505178451538e-01 1.504510045051574707e-01 -5.658806487917900085e-02 -2.327469438314437866e-01 -1.486595273017883301e-01 -1.142547577619552612e-01 2.898638248443603516e-01 2.373443543910980225e-01 -8.693592995405197144e-02 -1.443660408258438110e-01 1.601688116788864136e-01 3.534823283553123474e-02 -9.584166109561920166e-03 2.198217064142227173e-01 1.488940417766571045e-01 -1.178949326276779175e-02 -3.170270100235939026e-02 -5.151719972491264343e-02 -1.442381441593170166e-01 -4.665695503354072571e-02 -7.191848754882812500e-02 5.085923522710800171e-02 -1.922006905078887939e-01 2.136106938123703003e-01 -1.261548995971679688e-01 4.377559423446655273e-01 -2.462072074413299561e-01
-8.584150671958923340e-02 3.859658166766166687e-02 1.826658546924591064e-01 2.930009067058563232e-01 8.536000549793243408e-02 4.380810633301734924e-02 2.872443199157714844e-01 2.793745398521423340e-01 2.761555910110473633e-01 -1.473043262958526611e-01 8.951029926538467407e-02 5.728261545300483704e-02 4.147716164588928223e-01 3.653335943818092346e-02 5.083869025111198425e-02 1.204773858189582825e-01 -1.271518021821975708e-01 -2.644948661327362061e-02 1.620838046073913574e-01 -1.996684633195400238e-02 2.476928085088729858e-01 1.304502040147781372e-01 1.381349414587020874e-01 -9.622423350811004639e-02 1.405462324619293213e-01 -3.035718202590942383e-01 -2.485559508204460144e-02 -5.568162351846694946e-02 1.299543958157300949e-02 -5.959611013531684875e-02 2.630137205123901367e-01 -2.523218393325805664e-01
-7.756018638610839844e-02 -1.292330771684646606e-01 4.841520264744758606e-02 -4.405254498124122620e-02 1.311207413673400879e-01 -3.420852422714233398e-01 4.309249818325042725e-01 8.674011379480361938e-02 1.434363424777984619e-01 -1.684447377920150757e-02 8.028188347816467285e-02 -3.011163771152496338e-01 1.161045506596565247e-01 -2.978267073631286621e-01 8.907425403594970703e-02 5.118111893534660339e-02 3.764519095420837402e-02 7.883332669734954834e-02 2.275661528110504150e-01 -1.660615205764770508e-01 -3.614635765552520752e-02 8.135027438402175903e-02 1.078633069992065430e-01 -3.844406604766845703e-01 -8.210528641939163208e-02 -1.133272796869277954e-01 -4.737506061792373657e-02 1.178707405924797058e-01 3.088550865650177002e-01 -1.547500491142272949e-01 4.728363454341888428e-02 -5.665431544184684753e-02
-1.289269188418984413e-03 3.144302591681480408e-02 1.634409092366695404e-02 -6.542784720659255981e-02 -1.251321285963058472e-01 -1.017370522022247314e-01 8.274222910404205322e-02 -2.996759489178657532e-02 -1.399075090885162354e-01 -2.253623306751251221e-01 -7.119951187632977962e-04 1.622444540262222290e-01 -7.258918881416320801e-02 -2.584500014781951904e-01 3.697876036167144775e-01 1.233160942792892456e-01 1.124717220664024353e-01 -1.444202959537506104e-01 5.707782134413719177e-02 -4.676934778690338135e-01 -3.364607691764831543e-02 -2.226170748472213745e-01 2.182371169328689575e-01 1.088020130991935730e-01 1.714552938938140869e-01 -1.812845021486282349e-01 3.563582152128219604e-02 3.452601656317710876e-02 3.518594801425933838e-01 7.782924175262451172e-02 8.908475749194622040e-03 -2.822849154472351074e-01
7.857124507427215576e-02 8.289951831102371216e-02 -2.039491981267929077e-01 2.128330171108245850e-01 -1.058184131979942322e-01 -9.642633795738220215e-02 1.964692622423171997e-01 -5.496854707598686218e-02 -1.808723658323287964e-01 1.102181077003479004e-01 1.483042836189270020e-01 1.629581451416015625e-01 -1.611834466457366943e-01 6.066707149147987366e-02 1.490128487348556519e-01 -5.287987738847732544e-02 8.432221598923206329e-03 2.419186085462570190e-01 2.710080444812774658e-01 -7.949204742908477783e-02 2.071413099765777588e-01 2.233560085296630859e-01 2.138366103172302246e-01 -1.329673379659652710e-01 1.044132038950920105e-01 -3.163926303386688232e-01 8.229061216115951538e-02 9.760736674070358276e-02 1.573554128408432007e-01 1.669051870703697205e-02 4.919737577438354492e-01 3.041370399296283722e-02
-1.156941354274749756e-01 1.000003963708877563e-01 -1.046878248453140259e-01 1.077215522527694702e-01 1.005738899111747742e-01 -1.351609528064727783e-01 4.437655210494995117e-02 8.032836019992828369e-03 5.976387113332748413e-02 1.009562090039253235e-01 -3.227628469467163086e-01 2.701171934604644775e-01 3.135612607002258301e-01 -1.142349168658256531e-01 6.067496165633201599e-02 7.665411382913589478e-02 2.350220084190368652e-01 -4.722624644637107849e-02 3.394036591053009033e-01 -2.130352854728698730e-01 -9.621691890060901642e-03 -5.587645620107650757e-02 -1.967137902975082397e-01 8.022572100162506104e-02 -6.157659739255905151e-02 -7.193642854690551758e-02 1.100562214851379395e-01 1.205879449844360352e-01 1.418773084878921509e-01 -3.965434730052947998e-01 3.583768904209136963e-01 -6.309746205806732178e-02
3.624910488724708557e-02 -6.390545517206192017e-02 1.439090073108673096e-01 2.288116328418254852e-02 -1.053161844611167908e-01 1.278876960277557373e-01 2.054577916860580444e-01 1.620580069720745087e-02 1.150298714637756348e-01 -2.474336326122283936e-01 -1.375157386064529419e-01 -1.782543808221817017e-01 3.442071005702018738e-02 -1.623706668615341187e-01 -4.295450821518898010e-02 3.918684720993041992e-01 -2.441172450780868530e-01 2.973805665969848633e-01 1.491924524307250977e-01 -5.871704220771789551e-02 1.745860278606414795e-01 -1.061449944972991943e-01 1.343118399381637573e-02 1.035695299506187439e-01 -8.598674833774566650e-02 -6.279550492763519287e-02 -5.316841974854469299e-02 -1.068141963332891464e-02 2.218008935451507568e-01 -8.366003632545471191e-02 2.166486531496047974e-01 -5.015504956245422363e-01
1.160848960280418396e-01 5.695883184671401978e-02 1.072015538811683655e-01 3.959451988339424133e-02 -2.025317586958408356e-02 -4.019874334335327148e-01 -8.165332674980163574e-02 8.170469850301742554e-02 3.466997668147087097e-02 6.876669824123382568e-02 -3.407626748085021973e-01 9.649311751127243042e-02 -8.700349368155002594e-03 -1.397111415863037109e-01 2.313283085823059082e-01 2.385597489774227142e-02 5.887030065059661865e-02 3.169077634811401367e-01 1.863504499197006226e-01 -2.044462561607360840e-01 1.868377029895782471e-01 2.333572059869766235e-01 1.635221689939498901e-01 -2.336041480302810669e-01 7.299380004405975342e-02 -2.380671352148056030e-01 1.981759220361709595e-01 4.676550999283790588e-02 1.403700858354568481e-01 2.603168785572052002e-02 3.381599485874176025e-01 -2.327244170010089874e-02
-3.729798793792724609e-01 1.740964651107788086e-01 -1.510370969772338867e-01 1.460055708885192871e-01 -6.120280362665653229e-03 -2.568648159503936768e-01 2.747662067413330078e-01 2.611565217375755310e-02 2.810432342812418938e-03 3.791153430938720703e-02 -2.229397594928741455e-01 -7.734973728656768799e-02 8.584048599004745483e-02 -2.848077379167079926e-02 -1.454766839742660522e-02 1.427605450153350830e-01 -3.277490437030792236e-01 -2.261067479848861694e-01 2.591808140277862549e-01 1.792779751121997833e-02 -9.805695712566375732e-02 -5.427988246083259583e-02 -6.447391211986541748e-02 -8.874768018722534180e-02 8.211373537778854370e-02 -1.848809868097305298e-01 -2.763917902484536171e-03 -2.031816840171813965e-01 2.367903292179107666e-01 -2.249267846345901489e-01 3.407557606697082520e-01 -5.219428241252899170e-02
-5.357665941119194031e-02 9.684530645608901978e-02 1.970172375440597534e-01 -6.909440457820892334e-02 -2.446917258203029633e-02 -2.065038383007049561e-01 -1.849351637065410614e-02 1.857374608516693115e-01 -1.110353693366050720e-01 -4.911244660615921021e-02 1.192875951528549194e-01 9.718230366706848145e-02 5.868213251233100891e-02 1.597681939601898193e-01 5.074351429939270020e-01 -2.867830730974674225e-02 4.577411338686943054e-02 2.578451931476593018e-01 2.155084460973739624e-01 9.020794928073883057e-02 2.159843444824218750e-01 -3.786837987718172371e-05 -2.491156160831451416e-01 -2.118073869496583939e-03 2.060510218143463135e-01 -1.358390301465988159e-01 7.612332701683044434e-02 -1.211696341633796692e-01 3.640333116054534912e-01 8.232872933149337769e-02 2.823780477046966553e-01 -8.992081135511398315e-02
3.704439476132392883e-02 1.289020627737045288e-01 -1.508542150259017944e-01 2.449297755956649780e-01 -1.465314030647277832e-01 4.251228179782629013e-03 7.344427704811096191e-02 2.071661874651908875e-02 -2.620760202407836914e-01 -1.186327487230300903e-01 -2.061794511973857880e-02 2.086309492588043213e-01 3.855851590633392334e-01 4.661819338798522949e-02 2.003658115863800049e-01 -6.548828631639480591e-02 -3.072015345096588135e-01 2.964316010475158691e-01 -1.777539215981960297e-02 -2.863041460514068604e-01 1.001458838582038879e-01 3.632688894867897034e-02 -1.698185542409191839e-06 -1.602197885513305664e-01 8.500903099775314331e-02 2.472554594278335571e-01 1.340627111494541168e-02 -1.439216732978820801e-01 2.687718272209167480e-01 -2.163982242345809937e-01 1.126636937260627747e-01 -1.655100584030151367e-01
1.526215821504592896e-01 1.403099894523620605e-01 -2.579567767679691315e-02 1.299497634172439575e-01 7.990362122654914856e-03 -3.281641006469726562e-02 1.087723001837730408e-01 -9.180206805467605591e-03 -3.352127075195312500e-01 -5.055881291627883911e-02 2.680623903870582581e-02 1.014002114534378052e-01 6.555926054716110229e-02 -2.384133636951446533e-02 1.141583845019340515e-01 2.634111642837524414e-01 -1.885129064321517944e-01 1.978299319744110107e-01 1.638160049915313721e-01 -2.995013296604156494e-01 4.112690389156341553e-01 2.499981224536895752e-02 1.966900378465652466e-01 -2.725359201431274414e-01 2.948681265115737915e-02 9.112398326396942139e-02 9.898152202367782593e-02 -2.088084630668163300e-02 3.538888692855834961e-01 1.119980141520500183e-01 -7.028268277645111084e-02 -2.777320742607116699e-01
-9.913901984691619873e-02 -2.099650353193283081e-02 -2.166406512260437012e-01 1.412906683981418610e-02 1.180470138788223267e-01 -1.039997637271881104e-01 1.554767340421676636e-01 -1.419747062027454376e-02 4.573364183306694031e-02 6.012814864516258240e-02 -1.584378778934478760e-01 4.252438247203826904e-02 -4.429395496845245361e-02 -9.150757454335689545e-03 -1.483223140239715576e-01 -9.669253975152969360e-02 1.507412195205688477e-01 3.467271029949188232e-01 -1.027228832244873047e-01 2.068902552127838135e-02 2.911308407783508301e-01 4.186933394521474838e-03 -3.524610027670860291e-02 4.386781249195337296e-03 9.392935037612915039e-02 -1.602788567543029785e-01 1.996233463287353516e-01 -1.580240577459335327e-01 1.398385465145111084e-01 -2.848836481571197510e-01 4.702259600162506104e-01 -4.078500568866729736e-01
-1.127370819449424744e-01 2.520577907562255859e-01 1.144076809287071228e-01 -1.928610056638717651e-01 1.203943938016891479e-01 -1.445703357458114624e-01 3.094363212585449219e-01 -1.815758794546127319e-01 1.999356783926486969e-02 -1.570417433977127075e-01 -3.399311602115631104e-01 -1.802592724561691284e-01 1.676407158374786377e-01 -2.146661579608917236e-01 1.017847582697868347e-01 1.576418802142143250e-02 -6.418067216873168945e-02 2.137687355279922485e-01 2.943974435329437256e-01 -1.781853437423706055e-01 1.016663610935211182e-01 -4.387233033776283264e-02 6.163020804524421692e-02 1.135321240872144699e-02 -3.031526803970336914e-01 5.361301451921463013e-02 1.345210075378417969e-01 -4.643213469535112381e-03 2.964919805526733398e-01 -9.653779119253158569e-02 1.973230838775634766e-01 -1.340656131505966187e-01
-1.592464745044708252e-01 -1.042784824967384338e-01 8.585435152053833008e-02 4.181887507438659668e-01 8.629812300205230713e-02 7.275283336639404297e-02 1.379605233669281006e-01 7.407013326883316040e-02 2.006258666515350342e-01 -1.731898635625839233e-01 1.641675531864166260e-01 -5.538597330451011658e-02 2.534266710281372070e-01 -1.580101400613784790e-01 8.310683816671371460e-02 3.105650544166564941e-01 -8.683925867080688477e-02 -2.835167571902275085e-03 7.939848117530345917e-03 -1.421981900930404663e-01 9.757292456924915314e-03 -2.664872705936431885e-01 1.620206609368324280e-02 -1.741452664136886597e-01 2.270613163709640503e-01 -7.548178732395172119e-02 1.387083064764738083e-02 7.986534386873245239e-02 1.308550033718347549e-02 -6.934544444084167480e-02 2.079919874668121338e-01 -4.580852687358856201e-01
[truncated: 3,268,869 more chars]
