# Supplementary material for: The Language of Innovation
Source: PLoS One. 2020 Apr 30;15(4):e0230107. doi: 10.1371/journal.pone.0230107 (PMC7194493; doi:10.1371/journal.pone.0230107)
Supplement: S19 File — (GZ) [file pone.0230107.s019.tar.gz › 1997-2001/V2Run_26_VS_4500_embeddings1997-2001ED32.txt]

9.413181245326995850e-02 -8.180341124534606934e-02 -2.400340139865875244e-01 2.789501249790191650e-01 -8.403123170137405396e-02 -4.150032997131347656e-02 1.953729540109634399e-01 1.510201692581176758e-01 6.058746203780174255e-02 4.069758951663970947e-01 -4.123997688293457031e-02 -3.400664031505584717e-02 -8.311318606138229370e-02 -1.633465439081192017e-01 1.316356509923934937e-01 4.329632967710494995e-03 -1.742470823228359222e-02 1.204659268260002136e-01 -3.168058395385742188e-01 -3.317017853260040283e-01 5.312188342213630676e-02 7.782759610563516617e-03 -1.293215304613113403e-01 1.668126881122589111e-01 2.539047300815582275e-01 6.916476041078567505e-02 -2.072770297527313232e-01 -1.470109373331069946e-01 -2.745880782604217529e-01 1.235063299536705017e-01 4.926389455795288086e-02 2.379399240016937256e-01
2.060607224702835083e-01 -4.051316902041435242e-02 -1.796056181192398071e-01 -6.661304831504821777e-02 2.197533547878265381e-01 -7.676405459642410278e-02 -2.478636242449283600e-02 -3.953621536493301392e-02 1.581671237945556641e-01 3.411978781223297119e-01 -1.451547294855117798e-01 -5.498817190527915955e-02 6.490330398082733154e-02 -2.174860835075378418e-01 2.697955071926116943e-01 6.201846152544021606e-02 1.629856377840042114e-01 6.331134587526321411e-02 -1.696563139557838440e-02 6.420982629060745239e-02 3.917372226715087891e-01 1.524437665939331055e-01 -6.341747194528579712e-02 2.516836524009704590e-01 1.633571982383728027e-01 1.271603256464004517e-01 3.010780513286590576e-01 -3.478933870792388916e-01 -1.088639050722122192e-01 -5.176515504717826843e-02 -1.446138769388198853e-01 -1.188041362911462784e-02
1.115482524037361145e-01 -2.990214824676513672e-01 -1.481190174818038940e-01 2.331679761409759521e-01 2.781353145837783813e-02 1.016541644930839539e-01 1.190963387489318848e-01 8.452626317739486694e-02 -2.604827284812927246e-01 8.130230754613876343e-02 5.957796424627304077e-02 1.071979701519012451e-01 -7.320138812065124512e-02 -2.159389853477478027e-01 3.007247447967529297e-01 1.412775069475173950e-01 2.165284305810928345e-01 2.034726142883300781e-01 1.074249818921089172e-01 -2.304452508687973022e-01 2.100830823183059692e-01 1.488634645938873291e-01 -1.997358202934265137e-01 1.041366383433341980e-01 2.688306272029876709e-01 -3.930081054568290710e-02 1.381456106901168823e-02 -1.927750185132026672e-02 -3.622238636016845703e-01 1.955230534076690674e-01 6.585263647139072418e-03 -1.539326906204223633e-01
2.704106457531452179e-02 4.866284132003784180e-02 -2.083083242177963257e-01 2.252973318099975586e-01 1.519910395145416260e-01 -3.808506578207015991e-02 4.062379300594329834e-01 4.423060640692710876e-02 -2.193095721304416656e-02 1.325982213020324707e-01 3.877409547567367554e-02 -1.463554333895444870e-02 -3.019536137580871582e-01 -1.424217075109481812e-01 -1.483597047626972198e-02 -7.105371449142694473e-03 2.387860119342803955e-01 7.919555902481079102e-02 -3.403908014297485352e-01 -6.545968353748321533e-02 1.418269518762826920e-02 5.304333195090293884e-02 -2.570787966251373291e-01 2.066282033920288086e-01 1.484600603580474854e-01 -1.313275992870330811e-01 -1.657145023345947266e-01 4.192629083991050720e-02 -2.450226843357086182e-01 -1.529346406459808350e-01 2.950019240379333496e-01 -2.133125215768814087e-01
1.216532066464424133e-01 -3.543475270271301270e-01 -1.411651913076639175e-02 -9.341479092836380005e-02 2.461757808923721313e-01 1.514447033405303955e-01 -3.626355528831481934e-02 -1.454528123140335083e-01 2.652872912585735321e-02 5.842480808496475220e-02 -1.613429561257362366e-02 -3.949744254350662231e-02 4.155077040195465088e-02 6.766738742589950562e-02 1.302669644355773926e-01 8.756741136312484741e-02 1.014593690633773804e-01 3.602704107761383057e-01 -1.000060420483350754e-02 -2.651841938495635986e-01 2.723095118999481201e-01 1.651568859815597534e-01 -5.466700196266174316e-01 -1.644689776003360748e-02 2.046705037355422974e-01 3.680346300825476646e-03 -6.757656484842300415e-02 4.762677848339080811e-02 -1.755789965391159058e-01 1.189964860677719116e-01 -3.449214622378349304e-02 -4.297606274485588074e-02
9.888727962970733643e-02 -2.289021015167236328e-01 -1.524613946676254272e-01 7.583879679441452026e-02 1.089505925774574280e-01 -1.008288860321044922e-01 4.303095862269401550e-02 9.383750706911087036e-02 -1.537831425666809082e-01 1.249618157744407654e-01 -2.722637951374053955e-01 -8.002285659313201904e-02 -4.127011448144912720e-02 1.524847298860549927e-01 3.256443142890930176e-01 2.973280549049377441e-01 -7.272456586360931396e-02 3.452146649360656738e-01 -2.024345565587282181e-03 -2.700054943561553955e-01 2.401761561632156372e-01 7.739052921533584595e-02 -3.588639795780181885e-01 -7.478340715169906616e-02 1.863378137350082397e-01 8.046991378068923950e-02 9.294430911540985107e-02 -7.980467379093170166e-02 -1.759829819202423096e-01 -1.040061637759208679e-01 1.816738992929458618e-01 -1.025677248835563660e-01
2.806575298309326172e-01 -2.957510948181152344e-01 -1.135429814457893372e-01 2.325262278318405151e-01 2.234793007373809814e-01 -1.009004935622215271e-01 -1.043935492634773254e-01 -4.346892982721328735e-02 5.184586718678474426e-02 1.510524004697799683e-01 -1.093718409538269043e-01 1.274335980415344238e-01 -2.496398389339447021e-01 -3.661214187741279602e-02 1.459155529737472534e-01 -1.398549079895019531e-01 3.202860355377197266e-01 1.864692568778991699e-01 -1.165657117962837219e-02 -9.640557318925857544e-02 3.118297159671783447e-01 -5.838913470506668091e-02 -3.332713842391967773e-01 5.826456472277641296e-02 1.844180673360824585e-01 1.075635924935340881e-01 -2.077891230583190918e-01 6.500322371721267700e-02 -1.355411857366561890e-01 2.348749339580535889e-02 2.482773363590240479e-01 -1.520553510636091232e-02
8.291619271039962769e-02 -2.349149137735366821e-01 -1.138637587428092957e-01 1.708027124404907227e-01 -1.058765500783920288e-01 7.309385389089584351e-02 -9.873050451278686523e-02 1.234766170382499695e-01 -1.437442302703857422e-01 2.769578397274017334e-01 -8.292039483785629272e-02 3.780424967408180237e-02 -1.607356369495391846e-01 1.008306890726089478e-01 1.098961606621742249e-01 3.314052522182464600e-02 1.959687098860740662e-02 1.471729576587677002e-01 -9.617707133293151855e-02 -1.138663291931152344e-01 4.610513746738433838e-01 2.850257158279418945e-01 -3.540295362472534180e-01 2.863506972789764404e-01 2.205530256032943726e-01 1.432486027479171753e-01 -1.508215665817260742e-01 1.780914217233657837e-01 -1.114997044205665588e-01 1.458532991819083691e-03 -2.790201455354690552e-02 1.310033053159713745e-01
8.165185153484344482e-02 -3.564026653766632080e-01 1.516261883080005646e-02 1.128081930801272392e-03 1.349893398582935333e-02 -1.580227464437484741e-01 1.682199910283088684e-02 4.331802576780319214e-02 -1.028844416141510010e-01 1.990721523761749268e-01 3.457660973072052002e-02 5.132734030485153198e-02 -3.029250726103782654e-02 4.675535112619400024e-02 2.710176445543766022e-02 -1.041547656059265137e-01 5.616534873843193054e-02 1.200964599847793579e-01 -1.602958142757415771e-02 -2.290471643209457397e-02 3.809264600276947021e-01 1.195957511663436890e-01 -4.015043973922729492e-01 3.478630781173706055e-01 1.211646944284439087e-01 -8.016751706600189209e-02 -1.867788732051849365e-01 -1.463876366615295410e-01 -2.392614185810089111e-01 2.207134664058685303e-01 3.547184169292449951e-01 2.904979512095451355e-02
2.129586338996887207e-01 1.792941242456436157e-02 -4.994688034057617188e-01 -3.469171002507209778e-02 3.221492171287536621e-01 -6.151304580271244049e-03 2.037093788385391235e-02 -2.586206886917352676e-03 -1.030002161860466003e-02 -2.101033180952072144e-02 -3.255566954612731934e-01 1.490956842899322510e-01 -1.035327315330505371e-01 -1.447324305772781372e-01 7.879552990198135376e-02 1.180390343070030212e-01 3.050713241100311279e-01 2.100209333002567291e-02 2.711607329547405243e-02 -6.991638243198394775e-02 1.161729022860527039e-01 2.044163346290588379e-01 -2.759443819522857666e-01 1.437989622354507446e-01 2.838400006294250488e-01 5.735080689191818237e-02 -1.298214644193649292e-01 -1.234072670340538025e-01 -1.510889828205108643e-01 1.143676862120628357e-01 1.255175024271011353e-01 -1.969686942175030708e-03
-5.763719789683818817e-03 2.718859352171421051e-02 -9.436029195785522461e-02 2.704923450946807861e-01 -1.277616713196039200e-02 -2.486056685447692871e-01 2.613111138343811035e-01 5.254238471388816833e-02 -3.986843675374984741e-02 1.978217959403991699e-01 -1.980433939024806023e-03 -1.647108495235443115e-01 4.806785658001899719e-02 7.119691371917724609e-02 -4.943886399269104004e-02 1.968838740140199661e-03 2.110562771558761597e-01 7.229053974151611328e-02 -3.541420698165893555e-01 -2.333498597145080566e-01 1.006587967276573181e-01 3.279222846031188965e-01 -2.498131394386291504e-01 2.905966043472290039e-01 1.966808885335922241e-01 2.878205776214599609e-01 -1.203931048512458801e-01 -4.557295516133308411e-02 -2.222895026206970215e-01 -1.548318415880203247e-01 -2.710928767919540405e-02 -9.371290914714336395e-03
1.633867919445037842e-01 -2.588656842708587646e-01 -3.542196750640869141e-02 9.673625230789184570e-02 1.272647231817245483e-01 8.544253185391426086e-03 -7.587978988885879517e-02 -2.091651111841201782e-01 -5.162058398127555847e-03 2.836514711380004883e-01 4.242181777954101562e-02 2.405304275453090668e-02 -1.689540743827819824e-01 4.482907801866531372e-02 1.237368360161781311e-01 1.602453738451004028e-01 1.526720225811004639e-01 2.660303115844726562e-01 -6.802034378051757812e-02 -2.234594374895095825e-01 4.600442051887512207e-01 6.669501960277557373e-02 -2.753277719020843506e-01 1.103094518184661865e-01 1.084816232323646545e-01 2.154323607683181763e-01 1.299194842576980591e-01 -1.183841899037361145e-01 -2.917717099189758301e-01 1.066767126321792603e-01 6.101323291659355164e-02 1.829896867275238037e-01
1.375321745872497559e-01 -3.725218772888183594e-01 -1.525963097810745239e-01 6.176809594035148621e-02 1.137207746505737305e-01 1.208730638027191162e-01 1.423046439886093140e-01 1.466712355613708496e-01 -1.943883486092090607e-02 1.619621813297271729e-01 9.332489967346191406e-02 2.613828182220458984e-01 -2.306103706359863281e-01 -7.752732932567596436e-02 1.210676953196525574e-01 2.500249147415161133e-01 2.019988298416137695e-01 2.526845932006835938e-01 -2.652178704738616943e-01 1.984206587076187134e-02 1.568140387535095215e-01 8.577138930559158325e-02 -3.373870849609375000e-01 -9.653142839670181274e-02 3.360325396060943604e-01 5.682756658643484116e-03 2.778308652341365814e-02 -1.443018112331628799e-02 -1.930221617221832275e-01 7.469216827303171158e-03 1.244629472494125366e-01 -9.320136159658432007e-02
2.689404785633087158e-01 -1.402909308671951294e-01 -3.618062734603881836e-01 -1.068299934267997742e-01 1.448419392108917236e-01 3.704254329204559326e-01 -3.093415498733520508e-02 -4.652579501271247864e-02 -4.387931525707244873e-02 2.670575678348541260e-01 1.908422331325709820e-03 -1.066907644271850586e-01 -3.246460482478141785e-02 -2.287530899047851562e-01 2.234363704919815063e-01 2.027370184659957886e-01 1.744829416275024414e-01 -7.197171449661254883e-02 -7.109861075878143311e-02 2.687980793416500092e-02 1.297561377286911011e-01 1.120153218507766724e-01 -3.670961856842041016e-01 1.295650303363800049e-01 1.318306177854537964e-01 2.207261882722377777e-02 -1.706857532262802124e-01 -1.803161352872848511e-01 -1.597455292940139771e-01 2.861658576875925064e-03 1.374489814043045044e-01 1.704463213682174683e-01
6.323998421430587769e-02 9.544932097196578979e-02 -3.201479613780975342e-01 1.724243313074111938e-01 -1.040664538741111755e-01 3.704440221190452576e-02 -1.715767532587051392e-01 1.524387449026107788e-01 7.754681259393692017e-02 3.829305469989776611e-01 -1.670056581497192383e-01 4.830494150519371033e-02 1.146073043346405029e-01 -1.762570440769195557e-02 3.153015673160552979e-01 8.897708356380462646e-02 8.856807649135589600e-02 1.244906112551689148e-01 5.289444327354431152e-02 -1.406503468751907349e-01 1.171508803963661194e-03 1.521194428205490112e-01 -2.234340757131576538e-01 3.420054912567138672e-01 2.771439552307128906e-01 1.763733476400375366e-01 9.151983261108398438e-02 -2.541252374649047852e-01 -3.078309819102287292e-02 2.443668693304061890e-01 4.765544086694717407e-02 7.984515279531478882e-02
-8.571827784180641174e-03 -6.432609260082244873e-02 -1.152386772446334362e-03 -1.173080280423164368e-01 1.950771361589431763e-01 -2.365739941596984863e-01 -3.307209014892578125e-01 1.037798747420310974e-01 2.315461263060569763e-02 2.007900327444076538e-01 -1.599927991628646851e-01 2.253803610801696777e-02 -2.637055888772010803e-02 -2.818021178245544434e-01 2.533952295780181885e-01 2.398657649755477905e-01 -4.584211483597755432e-02 2.882689535617828369e-01 2.432151138782501221e-02 -6.984993815422058105e-02 1.228062659502029419e-01 -1.377769112586975098e-01 -2.797379791736602783e-01 1.853506863117218018e-01 -9.061331860721111298e-03 5.078248307108879089e-02 -4.654483497142791748e-02 3.806942701339721680e-02 -4.371505677700042725e-01 -1.993372440338134766e-01 -1.519876569509506226e-01 -3.860116377472877502e-02
-6.068702414631843567e-02 -2.080638706684112549e-01 5.621692538261413574e-02 2.560687661170959473e-01 1.497750878334045410e-01 -2.142552733421325684e-01 1.854839771986007690e-01 -1.687634969130158424e-03 -1.004577893763780594e-02 1.450242251157760620e-01 -1.814110428094863892e-01 1.010230481624603271e-01 7.539276033639907837e-02 -2.167414724826812744e-01 -1.327436268329620361e-01 1.274424344301223755e-01 1.511645615100860596e-01 1.446907967329025269e-01 -3.218598067760467529e-01 -1.075592786073684692e-01 1.729667782783508301e-01 3.562150299549102783e-01 -3.230625391006469727e-01 3.219545185565948486e-01 1.847068667411804199e-01 -8.323177695274353027e-02 -3.857604786753654480e-02 1.577782481908798218e-01 6.139944866299629211e-02 -1.046723499894142151e-01 -6.339655071496963501e-02 -1.443146318197250366e-01
3.042539358139038086e-01 -3.518137037754058838e-01 5.332932621240615845e-02 -7.926369458436965942e-02 -3.578092157840728760e-02 -7.549712806940078735e-02 7.669963687658309937e-02 -1.294957473874092102e-02 -3.419905528426170349e-02 3.640002906322479248e-01 -1.329008340835571289e-01 -7.453902810811996460e-02 -1.230249404907226562e-01 2.213444560766220093e-01 3.649790957570075989e-02 -1.860890537500381470e-01 2.100399583578109741e-01 3.133479654788970947e-01 -1.556013524532318115e-01 -1.818400621414184570e-01 2.540144026279449463e-01 1.710643470287322998e-01 -2.316481918096542358e-01 2.040179222822189331e-01 1.399765908718109131e-01 2.402867563068866730e-02 -8.588231168687343597e-03 6.461317837238311768e-02 -2.246764451265335083e-01 1.241068616509437561e-01 1.491171717643737793e-01 -5.775636807084083557e-02
-1.303963363170623779e-01 -3.031679689884185791e-01 7.900860160589218140e-02 2.339462563395500183e-02 -6.400069594383239746e-02 -1.278499364852905273e-01 1.107992753386497498e-01 9.439208661206066608e-04 -3.902706876397132874e-02 4.356547296047210693e-01 1.216856613755226135e-01 4.868964850902557373e-02 -9.094598889350891113e-02 1.680158227682113647e-01 2.302487343549728394e-01 -8.128863573074340820e-02 1.139888316392898560e-01 1.982397735118865967e-01 -1.848536580801010132e-01 -2.102027386426925659e-01 4.390598535537719727e-01 1.040123179554939270e-01 -2.777059674263000488e-01 1.535702496767044067e-01 2.081017941236495972e-01 -4.544986411929130554e-02 -1.337774246931076050e-01 2.208529738709330559e-03 -8.936005830764770508e-02 1.935491897165775299e-02 2.008849382400512695e-01 5.013193003833293915e-03
5.427635041996836662e-04 -1.010299324989318848e-01 -9.783424437046051025e-02 3.047467768192291260e-01 2.736043930053710938e-01 -2.193297147750854492e-01 9.997960180044174194e-02 -6.118877604603767395e-02 -5.345093458890914917e-02 2.488799691200256348e-01 4.739942774176597595e-02 -1.351042538881301880e-01 -1.366864331066608429e-02 -2.480918727815151215e-02 -3.011804446578025818e-02 8.073610067367553711e-02 9.722004830837249756e-02 -1.190669834613800049e-02 -3.234855234622955322e-01 -1.851659268140792847e-01 -8.335578255355358124e-03 3.710003942251205444e-02 -3.852037489414215088e-01 3.274313509464263916e-01 9.274148195981979370e-02 3.882428258657455444e-02 -2.010586112737655640e-01 -2.036359757184982300e-01 -2.205783873796463013e-01 -2.861219048500061035e-01 -2.860114537179470062e-02 -1.679839938879013062e-01
-7.398269139230251312e-03 1.426539868116378784e-01 1.127390116453170776e-01 3.433949947357177734e-01 9.065808355808258057e-02 -1.148638278245925903e-01 2.599246203899383545e-01 -2.398422509431838989e-01 -5.670705437660217285e-02 2.083914279937744141e-01 6.879374384880065918e-02 -7.660219818353652954e-02 -1.935296207666397095e-01 -3.019348345696926117e-02 8.274574577808380127e-02 1.797413527965545654e-01 1.202460750937461853e-01 4.063801839947700500e-02 -4.169865846633911133e-01 -6.060151383280754089e-03 1.045828759670257568e-01 1.565899997949600220e-01 -3.925587832927703857e-01 2.034060359001159668e-01 1.988657414913177490e-01 -3.521218523383140564e-02 1.279290067031979561e-03 -1.934592276811599731e-01 -1.841360479593276978e-01 -1.269333511590957642e-01 7.022742927074432373e-02 -1.165317893028259277e-01
-1.168671846389770508e-01 9.057752788066864014e-02 -3.821729123592376709e-01 -1.227279100567102432e-02 1.387043744325637817e-01 1.017607152462005615e-01 -1.291649043560028076e-01 -2.499685995280742645e-02 1.280080378055572510e-01 3.350830078125000000e-01 -1.458769589662551880e-01 1.908971965312957764e-01 -4.027564451098442078e-02 -1.428132057189941406e-01 5.425984263420104980e-01 -2.518855733796954155e-03 1.739222407341003418e-01 1.108172163367271423e-01 -5.165820941329002380e-02 -3.516754880547523499e-02 3.812578320503234863e-02 1.612402200698852539e-01 -2.126160711050033569e-01 2.306575030088424683e-01 1.420873999595642090e-01 -2.224075794219970703e-01 1.496772319078445435e-01 1.414808724075555801e-02 -8.963862061500549316e-02 -2.762619592249393463e-02 -9.342274814844131470e-02 1.114836148917675018e-02
3.226830363273620605e-01 -1.579535454511642456e-01 -3.266982138156890869e-01 -4.073919728398323059e-02 -8.269158005714416504e-02 2.797231972217559814e-01 1.645491570234298706e-01 -7.539647072553634644e-02 2.347548007965087891e-01 2.082442492246627808e-01 7.755056768655776978e-02 2.208645083010196686e-02 2.458449751138687134e-01 -2.378277927637100220e-01 1.992176622152328491e-01 2.519820928573608398e-01 6.728687137365341187e-02 -3.525529056787490845e-02 -5.985232070088386536e-02 -1.067400425672531128e-01 2.292616218328475952e-01 2.476593405008316040e-01 -1.419312059879302979e-01 1.803688257932662964e-01 2.883394062519073486e-01 -1.129616796970367432e-01 -2.916309237480163574e-02 1.026841551065444946e-01 -1.490208208560943604e-01 2.527718432247638702e-02 2.560968697071075439e-02 3.758892416954040527e-02
1.462798416614532471e-01 -4.264360368251800537e-01 -8.685397356748580933e-02 2.183826863765716553e-01 1.102171763777732849e-01 1.450572069734334946e-02 2.908148244023323059e-02 -1.341620534658432007e-01 7.239036262035369873e-02 2.953729331493377686e-01 4.692980274558067322e-02 -3.895811736583709717e-02 -2.516096532344818115e-01 -1.418106444180011749e-02 2.878364324569702148e-01 1.015740931034088135e-01 1.422576755285263062e-01 1.978203505277633667e-01 -1.224378496408462524e-01 -5.826916918158531189e-02 2.353614866733551025e-01 6.918095797300338745e-02 -3.272378444671630859e-01 3.545460477471351624e-02 2.631740085780620575e-02 1.439741700887680054e-01 -1.410906165838241577e-01 -3.726452961564064026e-02 -1.130330637097358704e-01 1.972954869270324707e-01 3.416136801242828369e-01 6.155005656182765961e-03
-8.390111476182937622e-02 -3.241046369075775146e-01 -3.275202512741088867e-01 -9.965745359659194946e-02 3.072244860231876373e-02 -3.446220457553863525e-01 -1.083351001143455505e-01 -1.837372928857803345e-01 -4.353475943207740784e-02 1.945119798183441162e-01 -9.328084066510200500e-03 -1.449908763170242310e-01 6.052720919251441956e-02 -1.586966663599014282e-01 6.886059045791625977e-02 3.596397042274475098e-01 5.244296789169311523e-02 2.512659728527069092e-01 4.366942867636680603e-02 -3.417003527283668518e-02 1.836370676755905151e-01 9.014339745044708252e-02 -1.934132874011993408e-01 1.439962685108184814e-01 2.643588185310363770e-01 -1.069354638457298279e-01 1.206943243741989136e-01 1.363648325204849243e-01 -3.024140596389770508e-01 1.134639512747526169e-02 -2.455301349982619286e-03 -8.195976167917251587e-02
3.626083135604858398e-01 -6.725731492042541504e-02 -1.688145697116851807e-01 -7.255405932664871216e-02 -3.829823061823844910e-02 -6.305479258298873901e-02 1.357003003358840942e-01 -2.686684727668762207e-01 1.260450780391693115e-01 3.115986883640289307e-01 -1.128719002008438110e-01 2.522091567516326904e-01 -2.254902273416519165e-01 4.711883515119552612e-02 2.491679191589355469e-01 1.513116806745529175e-01 1.063005179166793823e-01 3.007125854492187500e-01 1.153139099478721619e-01 -1.428943574428558350e-01 1.549190282821655273e-01 -6.946560740470886230e-02 -1.717633903026580811e-01 2.423731982707977295e-02 9.740832448005676270e-02 6.089031323790550232e-02 -8.639120310544967651e-02 2.176940739154815674e-01 -3.181248307228088379e-01 1.293427497148513794e-01 7.298351824283599854e-02 -1.454084962606430054e-01
1.757695674896240234e-01 -4.190177321434020996e-01 2.541651204228401184e-02 -4.692312795668840408e-04 5.040847137570381165e-02 1.686301641166210175e-02 -9.375809878110885620e-02 -1.619791537523269653e-01 -1.552670146338641644e-03 1.875035613775253296e-01 -4.403885826468467712e-02 1.485423184931278229e-02 -1.026800945401191711e-01 -2.231017500162124634e-02 2.898690402507781982e-01 1.727118492126464844e-01 2.281930446624755859e-01 1.459262967109680176e-01 -1.188665553927421570e-01 -1.992751359939575195e-01 3.366424143314361572e-01 2.049205154180526733e-01 -2.899423241615295410e-01 2.518288195133209229e-01 2.909758090972900391e-01 6.020371243357658386e-02 2.308790199458599091e-02 1.234862282872200012e-01 -8.545619249343872070e-02 6.470263749361038208e-02 2.135486602783203125e-01 4.047832638025283813e-02
-3.179653733968734741e-02 1.333492845296859741e-01 -2.010925710201263428e-01 1.475969254970550537e-01 -1.895610801875591278e-02 -1.936905831098556519e-01 -5.995605606585741043e-03 2.500790357589721680e-02 5.878112465143203735e-02 3.741938471794128418e-01 1.367800533771514893e-01 1.286185998469591141e-02 -1.178253516554832458e-01 -3.338590636849403381e-02 -2.687601372599601746e-02 2.332425862550735474e-01 2.384036332368850708e-01 3.425207138061523438e-01 -5.432167649269104004e-02 -3.400105610489845276e-02 -5.269651114940643311e-02 -1.133592650294303894e-01 -9.693703800439834595e-02 3.898311257362365723e-01 2.970293462276458740e-01 -1.000968664884567261e-01 3.902776911854743958e-02 -1.258027255535125732e-01 -2.352403402328491211e-01 -1.359894573688507080e-01 3.124241828918457031e-01 -7.538928836584091187e-02
-5.255494639277458191e-02 -4.739737808704376221e-01 -2.110971063375473022e-01 3.751395642757415771e-02 6.504197418689727783e-02 5.412581190466880798e-02 -3.457219526171684265e-02 6.102135032415390015e-02 -1.580227017402648926e-01 2.985425591468811035e-01 -1.165716424584388733e-01 7.343556731939315796e-02 2.415022067725658417e-02 -1.466251462697982788e-01 4.262816905975341797e-02 7.544378936290740967e-02 1.628599762916564941e-01 2.460767626762390137e-01 -3.147257566452026367e-01 -3.077887594699859619e-01 1.033522710204124451e-01 2.440833747386932373e-01 -3.769278228282928467e-01 -3.115418180823326111e-02 4.379537701606750488e-02 -1.129235476255416870e-01 -5.828710272908210754e-03 -3.942625597119331360e-02 -1.758508384227752686e-01 -9.139520698226988316e-04 -2.365761203691363335e-03 1.025288179516792297e-01
1.046275198459625244e-01 1.076975986361503601e-01 -4.460265338420867920e-01 1.926480978727340698e-01 1.361734420061111450e-01 -2.997335791587829590e-02 -1.424930989742279053e-01 6.938523054122924805e-02 -1.470731794834136963e-01 1.314182132482528687e-01 -6.915728747844696045e-02 -4.874891787767410278e-02 2.772093415260314941e-01 -2.080817520618438721e-01 9.624084085226058960e-02 -9.488365799188613892e-02 2.000177204608917236e-01 2.380545586347579956e-01 2.439061552286148071e-02 8.438549190759658813e-02 8.438812196254730225e-02 2.672533988952636719e-01 -2.164855450391769409e-01 1.890578269958496094e-01 1.756147295236587524e-01 -6.532449275255203247e-02 4.468817263841629028e-02 -1.717852056026458740e-01 -3.559618890285491943e-01 -1.062359195202589035e-03 2.044530957937240601e-01 1.081610172986984253e-01
1.112722977995872498e-01 -3.437543809413909912e-01 -1.340496987104415894e-01 1.415699124336242676e-01 -1.067797280848026276e-02 2.316616624593734741e-01 1.329942792654037476e-01 -1.544704884290695190e-01 1.739994287490844727e-01 3.047592937946319580e-01 -2.459992617368698120e-01 1.423604041337966919e-01 -7.747532427310943604e-02 -9.237398393452167511e-03 8.024199306964874268e-02 -8.732414990663528442e-02 7.134493440389633179e-02 9.070673026144504547e-03 -9.809059649705886841e-02 -2.255096733570098877e-01 2.350406348705291748e-01 -2.271846830844879150e-01 -2.574878334999084473e-01 -1.455880422145128250e-02 2.166202217340469360e-01 1.050575077533721924e-01 1.485206782817840576e-01 -9.200159460306167603e-02 -3.159033954143524170e-01 1.668590307235717773e-01 1.911633759737014771e-01 -1.426181197166442871e-01
2.577347457408905029e-01 -4.127868413925170898e-01 -5.205939337611198425e-02 -9.923141915351152420e-04 4.236353095620870590e-03 6.648276746273040771e-02 9.808537550270557404e-03 -1.109111532568931580e-01 1.004437059164047241e-01 2.346174865961074829e-01 4.210096597671508789e-02 -1.231389939785003662e-01 -3.339136540889739990e-01 -9.364611655473709106e-02 3.554733395576477051e-01 -5.996674299240112305e-02 1.153655648231506348e-01 3.364956974983215332e-01 -2.787828911095857620e-03 -9.001287817955017090e-02 1.581402420997619629e-01 1.723003238439559937e-01 -2.102286815643310547e-01 1.883908510208129883e-01 2.793359756469726562e-01 4.628692194819450378e-02 8.131386339664459229e-02 -1.052777171134948730e-01 -1.673838496208190918e-01 -3.989798482507467270e-03 9.874515980482101440e-02 8.158438652753829956e-02
7.585214823484420776e-02 -1.784339547157287598e-01 -1.573178172111511230e-01 1.334236711263656616e-01 -4.733134061098098755e-02 1.075515747070312500e-01 -2.815826330333948135e-03 -2.766753137111663818e-01 3.881942480802536011e-02 2.665372788906097412e-01 -8.613149635493755341e-03 1.675773262977600098e-01 -1.724720299243927002e-01 8.110347390174865723e-02 1.356210261583328247e-01 7.082132995128631592e-02 2.409596890211105347e-01 -9.282716363668441772e-02 -1.958509087562561035e-01 -1.568100452423095703e-01 2.257575988769531250e-01 -1.107542961835861206e-01 -5.216737985610961914e-01 3.945410996675491333e-02 1.046332940459251404e-01 1.268707662820816040e-01 -2.159969508647918701e-02 1.168987080454826355e-01 -2.848689556121826172e-01 7.612192630767822266e-02 2.509923577308654785e-01 -1.066620424389839172e-01
5.495420098304748535e-02 -3.197240829467773438e-01 -1.213069111108779907e-01 -1.101856958121061325e-02 -1.332629173994064331e-01 2.992014884948730469e-01 -1.626370251178741455e-01 -6.380784511566162109e-02 2.067081481218338013e-01 1.756075918674468994e-01 -1.067012250423431396e-01 4.897255450487136841e-02 -1.046601757407188416e-01 8.997695893049240112e-02 2.651030123233795166e-01 9.523125737905502319e-02 2.865714132785797119e-01 3.801817893981933594e-01 7.753445766866207123e-03 -1.072903648018836975e-01 1.818478554487228394e-01 -5.475934222340583801e-02 -7.806426286697387695e-02 1.550623476505279541e-01 3.014585375785827637e-01 -1.797916553914546967e-02 6.786832585930824280e-03 4.039405379444360733e-03 -3.786616921424865723e-01 7.807066291570663452e-02 1.030874401330947876e-01 2.368676289916038513e-02
5.340921925380825996e-04 3.589374572038650513e-02 -1.057107821106910706e-01 2.798175513744354248e-01 5.864565074443817139e-02 -2.287281602621078491e-01 2.585283219814300537e-01 9.484205394983291626e-03 -1.104947999119758606e-01 3.038943707942962646e-01 -1.298414468765258789e-01 3.017355687916278839e-02 9.549465775489807129e-02 -7.878284901380538940e-02 2.039935067296028137e-02 2.333951182663440704e-02 1.698485016822814941e-02 5.070075020194053650e-02 -2.426440119743347168e-01 -6.240272894501686096e-02 3.190079033374786377e-01 5.358098447322845459e-02 -4.325270950794219971e-01 3.627372086048126221e-01 3.879496827721595764e-02 1.483063250780105591e-01 9.636514633893966675e-02 2.941192686557769775e-02 -2.045764476060867310e-01 -2.359801828861236572e-01 -1.008791252970695496e-01 -1.328498721122741699e-01
-1.336834672838449478e-02 2.476923167705535889e-01 1.731145828962326050e-01 6.570877879858016968e-02 2.058195024728775024e-01 -1.686341315507888794e-01 1.963121742010116577e-01 -7.271139323711395264e-02 1.071684509515762329e-01 3.028703331947326660e-01 -3.504367470741271973e-01 -4.506534337997436523e-02 -2.781893908977508545e-01 5.529600381851196289e-02 9.555650502443313599e-02 2.226659208536148071e-01 9.213208407163619995e-02 -1.011614724993705750e-01 -3.986342623829841614e-02 -2.660399377346038818e-01 2.620077431201934814e-01 2.580239772796630859e-01 -8.452911279164254665e-04 3.332687318325042725e-01 -5.865263938903808594e-02 -1.685501635074615479e-01 -8.788254112005233765e-02 -2.716406621038913727e-02 -1.245345994830131531e-01 4.555259644985198975e-02 -6.974543631076812744e-02 1.490237414836883545e-01
1.549322903156280518e-01 1.810875236988067627e-01 -7.018749415874481201e-02 2.851960062980651855e-02 1.072258502244949341e-01 -3.042927682399749756e-01 2.573995888233184814e-01 1.449590828269720078e-02 2.119069695472717285e-01 1.418815404176712036e-01 -6.085053458809852600e-02 3.408350748941302299e-03 -2.633041441440582275e-01 -1.068780645728111267e-01 1.199672929942607880e-02 1.826431155204772949e-01 -4.163305833935737610e-02 2.959522306919097900e-01 -2.618618905544281006e-01 -1.111903339624404907e-01 -5.076678469777107239e-02 4.880950599908828735e-02 -4.323494434356689453e-01 2.987827062606811523e-01 1.916736662387847900e-01 -1.635153032839298248e-02 7.314993441104888916e-02 -4.184581339359283447e-02 -6.061770021915435791e-02 -1.722805052995681763e-01 1.385298371315002441e-01 -1.893076002597808838e-01
7.083100825548171997e-02 2.024639099836349487e-01 -2.745425105094909668e-01 6.763508170843124390e-02 7.871840149164199829e-02 5.466790869832038879e-03 8.469438552856445312e-02 -8.715174626559019089e-04 1.822959482669830322e-01 3.630141019821166992e-01 -5.484686698764562607e-03 -2.992801964282989502e-01 -1.307747662067413330e-01 -3.287910819053649902e-01 2.386318296194076538e-01 1.287776678800582886e-01 3.842418373096734285e-04 1.804831027984619141e-01 4.346835985779762268e-02 -8.953925222158432007e-02 7.656145095825195312e-02 1.070720478892326355e-01 -1.926024258136749268e-01 1.289081126451492310e-01 1.419139206409454346e-01 -1.090307254344224930e-02 -3.920386731624603271e-01 1.061496958136558533e-01 -2.210000604391098022e-01 1.170478090643882751e-01 -2.660074969753623009e-03 -2.144985049962997437e-01
-7.389719784259796143e-02 8.423613011837005615e-02 -2.302655279636383057e-01 6.812184303998947144e-02 6.591282784938812256e-02 -1.243423223495483398e-01 -1.528314873576164246e-02 2.318578772246837616e-02 5.811262503266334534e-02 2.236687391996383667e-01 -1.430911421775817871e-01 -2.840410470962524414e-01 -1.295099854469299316e-01 -2.391639798879623413e-01 9.505455195903778076e-02 -8.284181356430053711e-02 1.004389300942420959e-01 8.346851915121078491e-02 -8.764105290174484253e-02 -3.248434364795684814e-01 1.064412146806716919e-01 -8.253989741206169128e-03 -1.607644706964492798e-01 -3.984276577830314636e-02 5.153938531875610352e-01 -1.499454826116561890e-01 -4.338910803198814392e-02 5.228500068187713623e-02 -2.785222828388214111e-01 1.809096634387969971e-01 -2.959134280681610107e-01 -7.131820917129516602e-02
1.797176003456115723e-01 -6.151739880442619324e-02 -3.552520871162414551e-01 1.292357891798019409e-01 1.615493297576904297e-01 1.114922910928726196e-01 2.911121025681495667e-02 1.769718527793884277e-02 -1.311112493276596069e-01 2.418969422578811646e-01 -2.589025497436523438e-01 -9.283892065286636353e-02 -1.486499607563018799e-01 8.638084679841995239e-02 4.607373476028442383e-02 1.944257766008377075e-01 -6.477370858192443848e-02 -6.795918196439743042e-02 1.239040791988372803e-01 -3.222790956497192383e-01 2.171217650175094604e-01 2.288306057453155518e-01 -1.687220633029937744e-01 -1.830261386930942535e-02 3.744779229164123535e-01 1.101903170347213745e-01 2.163151465356349945e-02 -5.724734440445899963e-02 -2.066081464290618896e-01 2.693001329898834229e-01 -9.647545218467712402e-02 1.533296704292297363e-01
1.166545078158378601e-01 -5.237210392951965332e-01 -2.636112831532955170e-02 9.258916974067687988e-02 1.133932843804359436e-01 -6.192335113883018494e-02 1.371641755104064941e-01 -8.712539821863174438e-02 7.640528678894042969e-02 1.338638812303543091e-01 -1.877074828371405602e-03 2.747931331396102905e-02 -2.681820690631866455e-01 7.746424991637468338e-03 8.298702538013458252e-02 5.065467208623886108e-02 1.598931550979614258e-01 5.692614987492561340e-02 -1.291332542896270752e-01 -1.711575537919998169e-01 3.736824989318847656e-01 -1.890943795442581177e-01 -3.233466446399688721e-01 1.067820861935615540e-01 1.419864147901535034e-01 2.150485478341579437e-02 -2.306583374738693237e-01 1.501724869012832642e-01 -2.380640208721160889e-01 1.659354120492935181e-01 -1.628237031400203705e-02 -8.254507929086685181e-02
1.165084168314933777e-01 -3.650669157505035400e-01 8.659031242132186890e-03 -1.172220706939697266e-02 2.023776620626449585e-01 -2.760946750640869141e-02 -1.386508047580718994e-01 -3.844073787331581116e-02 2.105329483747482300e-01 2.745965421199798584e-01 -5.904882773756980896e-02 4.938828572630882263e-02 -1.878437101840972900e-01 5.158304795622825623e-02 2.416524142026901245e-01 -1.086864620447158813e-02 2.532189525663852692e-02 2.337468713521957397e-01 8.705271407961845398e-03 -2.490630596876144409e-01 3.814338445663452148e-01 2.188764065504074097e-01 -1.936817318201065063e-01 2.616377770900726318e-01 7.772957533597946167e-02 2.022518366575241089e-01 -1.664443761110305786e-01 -1.229961737990379333e-01 -1.700287461280822754e-01 -9.558902680873870850e-02 1.514067947864532471e-01 3.003447502851486206e-02
-6.584616377949714661e-03 -1.713061779737472534e-01 -3.017077445983886719e-01 1.491217315196990967e-01 4.139481484889984131e-01 -1.665441505610942841e-02 2.876113727688789368e-02 -1.828812994062900543e-02 2.698551118373870850e-01 1.670124530792236328e-01 -9.391901642084121704e-02 1.621256619691848755e-01 1.106674373149871826e-01 -3.007763028144836426e-01 3.662230819463729858e-02 3.479263186454772949e-01 2.019634097814559937e-01 1.553777605295181274e-01 -1.760171055793762207e-01 -6.660220772027969360e-02 8.014027029275894165e-02 1.383349746465682983e-01 -1.110109761357307434e-01 -8.524263650178909302e-02 8.576154708862304688e-02 -4.257510416209697723e-03 2.800276316702365875e-02 -1.024927273392677307e-01 -7.817436754703521729e-02 3.384493589401245117e-01 -1.409566998481750488e-01 -1.376143991947174072e-01
3.520057350397109985e-02 5.902912002056837082e-03 -1.198408678174018860e-01 2.478643655776977539e-01 6.139443814754486084e-02 -1.113832220435142517e-01 3.597307801246643066e-01 -8.809746056795120239e-02 1.428789496421813965e-01 1.034859716892242432e-01 1.000274643301963806e-01 -1.740830391645431519e-02 -2.000050842761993408e-01 -2.727609276771545410e-01 -4.300819709897041321e-02 3.401589691638946533e-01 2.095642387866973877e-01 9.432905167341232300e-02 -2.906700372695922852e-01 3.255960345268249512e-02 3.614898398518562317e-02 6.760673969984054565e-02 -2.940993607044219971e-01 2.762389481067657471e-01 1.134460791945457458e-01 1.771267876029014587e-02 -3.806744888424873352e-02 -8.634110912680625916e-03 -3.075261116027832031e-01 -2.337176799774169922e-01 1.407724320888519287e-01 -7.368397712707519531e-02
-1.148555129766464233e-01 -2.813810110092163086e-01 -8.855335414409637451e-02 -2.995378524065017700e-02 1.175388395786285400e-01 -3.112014830112457275e-01 -1.502714157104492188e-01 -1.166424378752708435e-01 4.900919273495674133e-02 2.013997286558151245e-01 -1.886200755834579468e-01 -9.186547249555587769e-02 -2.142007835209369659e-02 -2.681480348110198975e-01 3.351164758205413818e-01 8.909206837415695190e-02 1.973470449447631836e-01 2.140031903982162476e-01 1.774499565362930298e-01 -1.337964385747909546e-01 3.036751747131347656e-01 -1.411629617214202881e-01 -2.240665704011917114e-01 9.981984645128250122e-02 2.657990530133247375e-02 -1.479348540306091309e-01 -1.201011687517166138e-01 -4.625286161899566650e-02 -3.039199709892272949e-01 -8.700709789991378784e-02 1.120863705873489380e-01 1.198235526680946350e-01
-2.306411266326904297e-01 1.813914254307746887e-02 2.627181820571422577e-02 -1.487256735563278198e-01 3.726390749216079712e-02 -1.847103238105773926e-01 1.519682109355926514e-01 2.107865177094936371e-02 1.289914995431900024e-01 2.508355081081390381e-01 1.619582474231719971e-01 -2.755468189716339111e-01 -4.835351929068565369e-02 4.469617456197738647e-02 2.359369695186614990e-01 1.818644702434539795e-01 4.377717375755310059e-01 -1.474826633930206299e-01 6.395462155342102051e-02 -1.958274245262145996e-01 1.975700259208679199e-01 -8.715729200048372149e-05 -1.733474433422088623e-01 2.157219350337982178e-01 2.261436879634857178e-01 2.512394683435559273e-03 -5.138271301984786987e-02 4.333536326885223389e-02 -1.847716569900512695e-01 2.981201410293579102e-01 -1.970935314893722534e-01 2.915397472679615021e-02
-5.762155726552009583e-02 2.515624463558197021e-01 -1.456541568040847778e-01 -2.399285696446895599e-02 -7.380650937557220459e-02 -1.486194282770156860e-01 4.080419614911079407e-02 -1.961030960083007812e-01 1.541713178157806396e-01 3.965587615966796875e-01 -2.304343134164810181e-01 -3.811475932598114014e-01 -8.385259658098220825e-02 -2.714850008487701416e-01 2.203511297702789307e-01 5.997504666447639465e-02 2.708554565906524658e-01 6.820169836282730103e-02 7.405120134353637695e-02 -1.238333433866500854e-01 8.976512588560581207e-03 1.168244779109954834e-01 -3.260661363601684570e-01 2.065738290548324585e-02 1.788631826639175415e-01 2.831863611936569214e-02 -1.386377960443496704e-01 3.925261646509170532e-02 -2.054361104965209961e-01 2.945970371365547180e-02 -2.897067368030548096e-02 -1.220134794712066650e-01
7.419461011886596680e-02 1.038983836770057678e-01 -2.791130244731903076e-01 -1.526201814413070679e-01 4.486828693188726902e-04 1.503188610076904297e-01 -9.355047345161437988e-02 -1.893109232187271118e-01 1.157903075218200684e-01 3.397320806980133057e-01 -3.759583830833435059e-01 5.020111054182052612e-02 1.303440034389495850e-01 -4.669478163123130798e-03 2.374902665615081787e-01 6.634165067225694656e-03 1.010060459375381470e-01 1.600426882505416870e-01 -1.924797706305980682e-02 1.069926470518112183e-01 3.577016294002532959e-02 5.761101096868515015e-02 -1.956672072410583496e-01 1.916888803243637085e-01 3.591495156288146973e-01 1.191419586539268494e-01 -8.538823574781417847e-02 -7.783295214176177979e-02 -3.588940799236297607e-01 1.821098029613494873e-01 -1.410371512174606323e-01 -5.928499624133110046e-02
2.922020554542541504e-01 1.114952489733695984e-01 -1.109228879213333130e-01 1.191635429859161377e-01 -7.759106159210205078e-02 1.872511059045791626e-01 2.419165670871734619e-01 -1.049342751502990723e-01 1.714082807302474976e-01 3.539578020572662354e-01 -2.416650056838989258e-01 -1.321204565465450287e-02 -1.046807840466499329e-01 2.157751657068729401e-02 2.476333677768707275e-01 -1.666918098926544189e-01 1.240155324339866638e-01 1.685366779565811157e-01 1.382895708084106445e-01 1.742410957813262939e-01 -7.928415387868881226e-02 -2.059289664030075073e-01 -4.008827507495880127e-01 2.129064649343490601e-01 9.278473258018493652e-02 -7.789811491966247559e-02 4.490794986486434937e-02 -6.880974769592285156e-02 -8.435960114002227783e-02 4.190310835838317871e-02 4.446676746010780334e-02 2.664836645126342773e-01
3.381574749946594238e-01 -2.834811210632324219e-01 -5.954358726739883423e-02 2.376943230628967285e-01 1.402142941951751709e-01 3.525593876838684082e-01 8.626081049442291260e-02 -2.218109071254730225e-01 7.799396291375160217e-03 1.803798079490661621e-01 -1.426091045141220093e-01 6.203299015760421753e-02 3.098980486392974854e-01 -8.161634951829910278e-02 3.381297588348388672e-01 4.369172081351280212e-02 2.308677583932876587e-01 2.179842144250869751e-01 -3.869980573654174805e-02 -7.561369240283966064e-02 9.226004779338836670e-02 1.615598350763320923e-01 -2.127728760242462158e-01 1.845301836729049683e-01 9.034655988216400146e-02 -3.532696864567697048e-04 -3.078718110918998718e-02 1.022837534546852112e-01 -1.054513081908226013e-01 4.703099653124809265e-02 -4.696753248572349548e-02 -1.088264361023902893e-01
7.843013107776641846e-02 -4.726178571581840515e-02 -4.541794955730438232e-01 9.723265469074249268e-02 6.756403297185897827e-02 -2.310662902891635895e-02 1.204192265868186951e-01 1.846498847007751465e-01 1.125196814537048340e-01 1.189011707901954651e-01 -3.086941838264465332e-01 3.380469605326652527e-02 -2.057258486747741699e-01 -3.475782871246337891e-01 -3.969458490610122681e-02 7.599807530641555786e-02 5.614327965304255486e-04 7.346460968255996704e-02 6.205634772777557373e-02 7.920157909393310547e-02 2.693639993667602539e-01 5.598024278879165649e-02 -1.920957118272781372e-01 -6.656057387590408325e-02 1.971642374992370605e-01 -1.485225707292556763e-01 -2.049340493977069855e-02 -1.032757014036178589e-01 -4.326743781566619873e-01 1.874251663684844971e-01 -9.252185933291912079e-03 3.854768723249435425e-02
5.140222143381834030e-03 -7.672591134905815125e-03 -5.108363926410675049e-02 9.658617526292800903e-02 8.212334662675857544e-02 -2.659468054771423340e-01 1.571814417839050293e-01 1.060745958238840103e-02 3.308175504207611084e-02 3.523575663566589355e-01 -3.439348423853516579e-03 -1.314221471548080444e-01 -1.690421998500823975e-01 -2.109569311141967773e-01 5.650744959712028503e-02 2.962960302829742432e-01 -1.559216231107711792e-01 -5.816173925995826721e-02 -3.704806268215179443e-01 -3.279090821743011475e-01 3.816216066479682922e-02 -1.839451044797897339e-01 3.614281862974166870e-02 1.449280381202697754e-01 2.109252661466598511e-01 1.132303550839424133e-01 3.073491901159286499e-02 -2.953723073005676270e-01 -2.012398242950439453e-01 -1.937675476074218750e-01 1.449623256921768188e-01 -6.674353033304214478e-02
-8.752067387104034424e-02 2.549353241920471191e-01 -1.735105738043785095e-02 3.893500268459320068e-01 1.129295676946640015e-01 -1.147868409752845764e-01 3.324376419186592102e-02 2.813848294317722321e-02 -3.235009685158729553e-02 4.387634396553039551e-01 -1.826729029417037964e-01 -2.491547763347625732e-01 -4.800918325781822205e-02 -2.213126718997955322e-01 1.332584768533706665e-01 5.328210070729255676e-02 -4.376022145152091980e-02 1.843700557947158813e-01 8.795979432761669159e-03 -9.361093491315841675e-02 1.610811054706573486e-01 8.581696078181266785e-03 -2.347024828195571899e-01 -7.696627080440521240e-02 3.418281674385070801e-01 -2.251564897596836090e-02 -2.065413445234298706e-01 -1.066483780741691589e-01 -1.564381718635559082e-01 1.797032356262207031e-01 -1.115074157714843750e-01 -1.198955774307250977e-01
-7.679521571844816208e-03 1.100217998027801514e-01 1.988441497087478638e-01 1.465791612863540649e-01 -1.231374815106391907e-01 -1.596516184508800507e-02 2.138213962316513062e-01 -5.096274614334106445e-02 8.281813561916351318e-02 3.884104788303375244e-01 -2.124264538288116455e-01 -3.510503098368644714e-02 2.486992776393890381e-01 -1.908921003341674805e-01 7.190714776515960693e-02 1.182145178318023682e-01 1.692730784416198730e-01 1.545674353837966919e-01 4.398189857602119446e-02 -2.880297303199768066e-01 9.822624176740646362e-02 2.530792057514190674e-01 1.954696327447891235e-02 1.277398616075515747e-01 1.339139491319656372e-01 -2.549396455287933350e-01 -7.195634394884109497e-02 9.912705421447753906e-02 -2.646346092224121094e-01 -4.733337461948394775e-02 8.321150392293930054e-02 3.695910871028900146e-01
2.474735081195831299e-01 -2.660025358200073242e-01 -4.224333539605140686e-02 2.300135046243667603e-01 2.663466334342956543e-01 6.777352653443813324e-03 8.560655266046524048e-02 -1.459880471229553223e-01 -1.367855668067932129e-01 1.825598627328872681e-01 -1.419996470212936401e-01 1.711455583572387695e-01 -3.036401867866516113e-01 1.439380794763565063e-01 1.788221746683120728e-01 4.759637266397476196e-02 -5.003749951720237732e-02 1.427440196275711060e-01 -1.808540076017379761e-01 -1.167734339833259583e-01 2.330591082572937012e-01 -9.246212989091873169e-02 -3.603976964950561523e-01 2.213904112577438354e-01 4.451497644186019897e-02 1.304964125156402588e-01 -9.860702604055404663e-02 2.044955343008041382e-01 -1.600728631019592285e-01 2.016473263502120972e-01 1.308667510747909546e-01 -8.745338767766952515e-03
1.658632606267929077e-01 -1.431369483470916748e-01 -2.050927281379699707e-01 2.974690496921539307e-01 -8.129099756479263306e-02 -9.972543269395828247e-02 -8.191116154193878174e-02 3.168848156929016113e-02 -2.441140562295913696e-01 2.151304036378860474e-01 -3.758146762847900391e-01 7.101241499185562134e-02 3.977845609188079834e-02 -6.935668736696243286e-02 2.302892692387104034e-02 2.339366376399993896e-01 5.856553837656974792e-02 -2.059789746999740601e-02 -1.517187952995300293e-01 -3.236624225974082947e-02 1.622109860181808472e-01 3.231385052204132080e-01 -2.616794407367706299e-01 2.317024469375610352e-01 1.625627279281616211e-02 -3.208978176116943359e-01 -6.448984146118164062e-02 7.644372992217540741e-03 -2.725991606712341309e-01 -8.641122281551361084e-02 -1.222843769937753677e-02 1.148240789771080017e-01
-1.773642189800739288e-02 -2.623659372329711914e-01 -1.459185630083084106e-01 -2.131974846124649048e-01 7.351558655500411987e-02 -9.754148870706558228e-02 -1.156235337257385254e-01 -4.867018759250640869e-02 -5.348829925060272217e-02 2.801061272621154785e-01 -2.158024609088897705e-01 1.178556866943836212e-02 -1.968306303024291992e-01 1.126223653554916382e-01 2.690525054931640625e-01 3.140097856521606445e-01 1.101411879062652588e-01 4.146160483360290527e-01 -6.358285248279571533e-02 -1.124529764056205750e-01 1.553257256746292114e-01 4.983211867511272430e-03 -2.265977114439010620e-01 9.360592812299728394e-02 1.742277145385742188e-01 -3.408805280923843384e-02 -1.166192367672920227e-01 1.869122087955474854e-01 -2.041650265455245972e-01 -8.887823671102523804e-02 1.533792614936828613e-01 2.117858380079269409e-01
-4.911881685256958008e-02 -1.945988833904266357e-01 9.976952522993087769e-02 -4.549158038571476936e-04 -1.690710633993148804e-01 1.098080724477767944e-01 -3.772054985165596008e-02 -1.372107416391372681e-01 5.031824484467506409e-02 1.584382653236389160e-01 -2.166759967803955078e-01 5.004111304879188538e-02 -3.368678390979766846e-01 -2.635570764541625977e-01 1.516002118587493896e-01 1.765615493059158325e-01 6.194510310888290405e-02 1.687737107276916504e-01 -2.947791293263435364e-02 -4.929937049746513367e-02 1.464927941560745239e-01 3.165892958641052246e-01 -3.170170187950134277e-01 1.479624188505113125e-03 1.720483899116516113e-01 1.839333623647689819e-01 5.985188111662864685e-02 -6.182732805609703064e-02 -3.326396048069000244e-01 1.669718921184539795e-01 3.182097971439361572e-01 7.906156033277511597e-02
1.023447234183549881e-02 1.003787294030189514e-01 5.884567648172378540e-02 1.781857609748840332e-01 2.133841961622238159e-01 -2.555263340473175049e-01 2.047530859708786011e-01 7.062732428312301636e-02 2.448963932693004608e-02 3.871642649173736572e-01 -5.520350113511085510e-02 -1.510338634252548218e-01 5.185789894312620163e-03 1.108479648828506470e-01 -5.784963816404342651e-02 1.816950440406799316e-01 1.346691697835922241e-01 1.698655076324939728e-02 -4.604177772998809814e-01 -2.813380770385265350e-02 -7.038499414920806885e-02 1.425001621246337891e-01 -2.370808869600296021e-01 3.214448988437652588e-01 -8.613773435354232788e-02 3.012960404157638550e-02 4.642572253942489624e-02 1.387987285852432251e-01 -2.701525688171386719e-01 -2.218738347291946411e-01 -5.866727605462074280e-02 2.107676677405834198e-02
-1.181930005550384521e-01 -2.606565356254577637e-01 -2.733645439147949219e-01 7.648090273141860962e-02 9.436315298080444336e-02 -1.157335340976715088e-01 1.265993714332580566e-01 -2.191404849290847778e-01 7.579255849123001099e-02 -4.086407367140054703e-03 -6.304375827312469482e-02 -3.965523466467857361e-02 -2.651313692331314087e-02 -3.593823611736297607e-01 1.318463832139968872e-01 -3.647961467504501343e-02 -3.825569897890090942e-02 1.658087819814682007e-01 -2.209274321794509888e-01 -4.467611014842987061e-02 1.348925530910491943e-01 3.966121077537536621e-01 -2.784794270992279053e-01 8.364691585302352905e-02 2.974756360054016113e-01 1.866633296012878418e-01 4.960204660892486572e-02 -1.291633546352386475e-01 -1.295648366212844849e-01 2.695835232734680176e-01 1.898094452917575836e-02 -1.384721100330352783e-01
1.100992783904075623e-01 -2.134531177580356598e-02 -1.572324931621551514e-01 3.055061697959899902e-01 1.637515574693679810e-01 -1.990352571010589600e-02 3.654190003871917725e-01 -4.529769718647003174e-02 -6.714283954352140427e-03 5.582632496953010559e-02 1.018550172448158264e-01 -8.369956165552139282e-02 -1.769189834594726562e-01 -6.797435134649276733e-02 -1.122490838170051575e-01 1.219399794936180115e-01 1.505254022777080536e-02 1.768875122070312500e-01 -2.601355910301208496e-01 -8.391654491424560547e-02 4.056108742952346802e-02 3.251246362924575806e-02 -4.132032692432403564e-01 4.273748397827148438e-01 1.667459160089492798e-01 3.264707326889038086e-02 -2.391150407493114471e-02 -7.543846219778060913e-02 -2.599808573722839355e-01 -1.457913815975189209e-01 1.888688802719116211e-01 2.598011121153831482e-02
3.817921876907348633e-01 -2.968177795410156250e-01 -1.490378379821777344e-01 1.225751861929893494e-01 -1.745685748755931854e-02 3.878997638821601868e-02 3.247287496924400330e-02 2.070284076035022736e-02 5.898167565464973450e-02 3.820886909961700439e-01 2.607265710830688477e-01 -6.460202857851982117e-03 -1.886510103940963745e-01 2.198835611343383789e-01 3.889410197734832764e-02 7.642478495836257935e-02 3.597282990813255310e-02 2.027091197669506073e-02 6.553353369235992432e-02 -4.939183592796325684e-02 1.293842792510986328e-01 1.808643192052841187e-01 -3.764921724796295166e-01 -1.578450053930282593e-01 1.897771805524826050e-01 -2.442073225975036621e-01 4.782601818442344666e-02 -3.671323508024215698e-02 -2.822490632534027100e-01 -5.752222239971160889e-02 5.760848149657249451e-02 -8.179032802581787109e-02
3.071644306182861328e-01 -7.655774801969528198e-02 1.075623743236064911e-02 -6.598529405891895294e-03 5.515077710151672363e-02 -1.586159467697143555e-01 1.338727027177810669e-01 5.372018739581108093e-02 6.166542321443557739e-02 1.584202647209167480e-01 -1.049196496605873108e-01 2.815296053886413574e-01 -7.185421884059906006e-02 4.852519836276769638e-03 9.341300278902053833e-02 7.553473860025405884e-02 3.482469916343688965e-01 1.991867870092391968e-01 -1.053002923727035522e-01 -1.919752508401870728e-01 1.027428954839706421e-01 4.659296479076147079e-03 -5.015172958374023438e-01 1.024584844708442688e-01 9.995719045400619507e-02 -4.290964826941490173e-02 6.320115923881530762e-02 -3.220787942409515381e-01 -7.769878208637237549e-02 -2.619143426418304443e-01 -1.886188685894012451e-01 -2.392385341227054596e-02
-4.724161326885223389e-02 2.191886901855468750e-01 -2.204530313611030579e-02 8.917357772588729858e-02 1.674288660287857056e-01 -2.547105550765991211e-01 2.055689841508865356e-01 -7.586146891117095947e-02 -1.277634799480438232e-01 2.184673845767974854e-01 -3.697627782821655273e-02 6.225188076496124268e-02 -9.705747663974761963e-02 1.702570319175720215e-01 5.826213583350181580e-02 2.038090378046035767e-01 1.481970250606536865e-01 4.847961291670799255e-02 -2.743067443370819092e-01 -1.721329987049102783e-01 8.624016493558883667e-02 1.533979177474975586e-01 -2.677569687366485596e-01 4.354280829429626465e-01 1.372915208339691162e-01 1.259540617465972900e-01 -1.001159101724624634e-01 -1.141245886683464050e-01 -2.769421041011810303e-01 -1.566068381071090698e-01 -1.268415302038192749e-01 -2.262965887784957886e-01
-4.035241901874542236e-02 -4.468398913741111755e-02 -2.099017053842544556e-02 1.836159974336624146e-01 -3.085346333682537079e-02 5.070862919092178345e-02 -4.504144936800003052e-02 -1.889970898628234863e-01 1.271514743566513062e-01 2.833818197250366211e-01 -3.333547115325927734e-01 2.228508442640304565e-01 -7.281254976987838745e-02 1.910244822502136230e-01 4.634101688861846924e-01 1.682251691818237305e-02 7.840523868799209595e-02 1.893491446971893311e-01 -2.625343576073646545e-02 -9.928543865680694580e-02 7.095697522163391113e-02 1.951753348112106323e-01 -1.174025833606719971e-01 1.882576495409011841e-01 6.975666433572769165e-02 2.841721102595329285e-02 -1.576214879751205444e-01 6.533157080411911011e-03 -3.239767551422119141e-01 2.196858823299407959e-01 -2.440980970859527588e-01 -1.363659799098968506e-01
8.548731356859207153e-02 -4.784817099571228027e-01 -1.669124811887741089e-01 2.749693989753723145e-01 1.580945253372192383e-01 -2.066184580326080322e-02 -9.828100353479385376e-02 -1.905299872159957886e-01 1.640615016222000122e-01 2.585220932960510254e-01 1.595247536897659302e-02 1.289636492729187012e-01 -1.273644268512725830e-01 -9.784635156393051147e-02 1.470942050218582153e-01 -2.643594145774841309e-02 5.052425339818000793e-02 1.385913044214248657e-01 -1.110782101750373840e-01 -1.118806898593902588e-01 1.895567029714584351e-01 1.780928373336791992e-01 -1.454688608646392822e-01 2.550725340843200684e-01 3.467403054237365723e-01 1.602273285388946533e-01 -6.732428073883056641e-02 -8.514831773936748505e-03 5.264651495963335037e-03 1.350837796926498413e-01 5.526782572269439697e-02 2.404290139675140381e-01
2.726567089557647705e-01 -2.885667085647583008e-01 6.690828502178192139e-02 1.225386410951614380e-01 3.509192541241645813e-02 -4.664115235209465027e-02 -1.193903461098670959e-01 -4.547211155295372009e-02 6.929960101842880249e-02 2.022600471973419189e-01 -1.677368022501468658e-02 4.478754103183746338e-02 -1.383218765258789062e-01 -7.239244133234024048e-02 2.237330675125122070e-01 -2.866436727344989777e-02 1.100279763340950012e-01 3.186981379985809326e-01 -2.928337752819061279e-01 -3.261354565620422363e-01 2.675080895423889160e-01 1.465517431497573853e-01 -2.990429997444152832e-01 4.766718298196792603e-02 2.651991546154022217e-01 1.660269945859909058e-01 -1.406094133853912354e-01 -1.985782533884048462e-01 -8.906656503677368164e-02 7.461603730916976929e-02 7.058207690715789795e-02 1.174997910857200623e-01
4.970192909240722656e-02 1.011172682046890259e-01 -1.283778697252273560e-01 2.475952953100204468e-01 6.227008625864982605e-02 -5.603300407528877258e-02 3.553168475627899170e-01 -1.228672415018081665e-01 3.791143000125885010e-02 4.637054353952407837e-02 5.982097238302230835e-02 -6.012171134352684021e-02 -7.929152250289916992e-02 -9.989227168262004852e-03 -1.786868125200271606e-01 2.259210050106048584e-01 2.466068230569362640e-02 2.454461343586444855e-02 -2.660624086856842041e-01 -7.648923993110656738e-02 -5.931827798485755920e-02 -3.221128880977630615e-02 -4.393382370471954346e-01 4.142970144748687744e-01 2.991743385791778564e-01 -4.134868085384368896e-02 -5.574813857674598694e-02 1.390953660011291504e-01 -2.869550883769989014e-01 -9.777513146400451660e-02 9.129884093999862671e-02 6.657632067799568176e-03
1.361311227083206177e-01 -4.745052382349967957e-02 -8.985665440559387207e-02 3.476051986217498779e-01 1.765022277832031250e-01 -1.893273442983627319e-01 2.506195306777954102e-01 -1.016791239380836487e-01 -1.068326458334922791e-01 2.173563241958618164e-01 -5.028734728693962097e-02 -7.115230429917573929e-03 -7.356841117143630981e-02 6.904227286577224731e-02 -2.581450156867504120e-02 4.147244617342948914e-02 3.063267469406127930e-01 6.977891921997070312e-02 -3.167476356029510498e-01 2.200716733932495117e-02 -3.389238938689231873e-02 5.633247271180152893e-02 -2.789170742034912109e-01 3.456150591373443604e-01 1.755038201808929443e-01 9.725064039230346680e-02 5.095155909657478333e-02 -1.727521866559982300e-01 -2.932838499546051025e-01 -2.647041976451873779e-01 4.581984505057334900e-02 -6.631346791982650757e-02
-7.922362536191940308e-03 -8.681054413318634033e-02 -1.846754401922225952e-01 -1.822322160005569458e-01 3.803207352757453918e-02 6.847932934761047363e-02 4.176173731684684753e-02 -9.152332693338394165e-02 2.058558315038681030e-01 1.284589897841215134e-02 -2.849018871784210205e-01 1.047542244195938110e-01 -1.288039684295654297e-01 -3.583924770355224609e-01 8.429700136184692383e-02 -7.273729145526885986e-02 -1.569301038980484009e-01 1.728987842798233032e-01 -1.343745440244674683e-01 7.511148601770401001e-02 -1.190266162157058716e-01 1.874109953641891479e-01 -2.658815383911132812e-01 3.766562640666961670e-01 2.714737653732299805e-01 6.295250356197357178e-02 5.826270952820777893e-02 -2.271496355533599854e-01 -2.411530762910842896e-01 2.758011817932128906e-01 8.823938667774200439e-02 4.452466219663619995e-02
1.941370777785778046e-02 -1.442584395408630371e-01 -1.578876972198486328e-01 -2.130939066410064697e-02 -7.599033415317535400e-02 -5.949894711375236511e-02 2.272189557552337646e-01 5.692377686500549316e-02 -3.927407786250114441e-02 2.215324789285659790e-01 -1.608195751905441284e-01 1.050939261913299561e-01 7.829125970602035522e-02 -2.774202637374401093e-02 3.740732967853546143e-01 7.543917745351791382e-02 5.860554799437522888e-02 7.276505976915359497e-02 -1.162141859531402588e-01 1.134229823946952820e-01 2.601869404315948486e-01 5.143707394599914551e-01 -3.383857309818267822e-01 -8.621543645858764648e-02 -8.595232665538787842e-02 -1.355797946453094482e-01 -2.222773134708404541e-01 1.225487962365150452e-01 -2.289124578237533569e-01 -7.718440145254135132e-02 -2.206270210444927216e-02 1.041443794965744019e-01
-5.400537699460983276e-02 1.862152367830276489e-01 -2.252855747938156128e-01 1.088389009237289429e-01 -6.014958024024963379e-02 -1.541150808334350586e-01 1.927066892385482788e-01 -8.216228336095809937e-03 1.277420967817306519e-01 3.882135450839996338e-01 -2.825131714344024658e-01 -2.882757186889648438e-01 -5.059267580509185791e-02 -2.139671295881271362e-01 7.948178052902221680e-02 9.697563946247100830e-02 5.335570126771926880e-02 2.005818635225296021e-01 4.402128607034683228e-02 -1.099774166941642761e-01 1.926887594163417816e-02 7.286754250526428223e-02 -2.046974748373031616e-01 1.179397478699684143e-01 2.914939820766448975e-01 -1.149877831339836121e-01 -2.633542716503143311e-01 -5.595871433615684509e-02 -2.807351648807525635e-01 1.231781840324401855e-01 -8.228217065334320068e-02 -2.262511849403381348e-01
1.328942328691482544e-01 6.967458873987197876e-02 4.522164165973663330e-02 2.347758859395980835e-01 2.045494318008422852e-01 -3.234820365905761719e-01 2.880366519093513489e-02 -3.839289769530296326e-02 -3.734399378299713135e-02 2.314101010560989380e-01 1.818156614899635315e-02 -1.208206713199615479e-01 -5.023304745554924011e-02 -6.255483627319335938e-02 -6.188825145363807678e-02 1.262864023447036743e-01 1.224526986479759216e-01 3.764284774661064148e-02 -2.164803594350814819e-01 -2.377311140298843384e-02 5.021621659398078918e-02 1.747904866933822632e-01 -3.062092065811157227e-01 4.111181497573852539e-01 9.682644158601760864e-02 1.222568377852439880e-01 -2.783797979354858398e-01 3.232740983366966248e-02 -2.951905131340026855e-01 -3.155673444271087646e-01 1.377440392971038818e-01 -8.482091873884201050e-02
1.942524611949920654e-01 -2.318812608718872070e-01 -1.937487162649631500e-02 5.722387507557868958e-02 4.589071497321128845e-02 -6.094558537006378174e-02 1.023757532238960266e-01 -1.310919523239135742e-01 -1.548171788454055786e-01 2.837264537811279297e-01 -4.270032420754432678e-02 1.069563701748847961e-01 -1.062745079398155212e-01 2.146176844835281372e-01 8.143468201160430908e-02 5.261798202991485596e-02 4.053067788481712341e-02 2.709796130657196045e-01 -2.531099915504455566e-01 -1.706359386444091797e-01 2.337898463010787964e-01 2.909204661846160889e-01 -3.319357931613922119e-01 4.314213395118713379e-01 -7.060821168124675751e-03 6.364532746374607086e-03 -1.092621460556983948e-01 -1.504071354866027832e-01 -2.830380573868751526e-02 7.344379276037216187e-02 8.891558647155761719e-02 1.851201057434082031e-01
1.052414998412132263e-01 3.063822537660598755e-02 -1.115783080458641052e-01 3.055581450462341309e-01 9.609767235815525055e-03 -1.468768808990716934e-02 3.762761652469635010e-01 -1.372884064912796021e-01 7.811537384986877441e-02 -4.108661785721778870e-02 6.845905631780624390e-02 5.103568080812692642e-03 -1.325268596410751343e-01 -9.682799130678176880e-02 2.147943899035453796e-02 1.341952830553054810e-01 4.093014635145664215e-03 5.897276476025581360e-02 -2.199866473674774170e-01 1.746226288378238678e-02 1.013407856225967407e-01 9.017744660377502441e-02 -3.492037355899810791e-01 4.169257581233978271e-01 1.099413111805915833e-01 -5.845447257161140442e-02 -8.620729297399520874e-02 7.853140681982040405e-02 -4.132658541202545166e-01 -1.858758330345153809e-01 2.503822147846221924e-01 4.491214640438556671e-03
-1.530131548643112183e-01 1.799470633268356323e-01 -2.151657268404960632e-02 1.966531723737716675e-01 5.078254640102386475e-02 -1.380708217620849609e-01 2.320231497287750244e-01 -9.377909451723098755e-02 -3.435162594541907310e-03 1.905468106269836426e-01 1.048010885715484619e-01 -1.716569997370243073e-02 -7.691803574562072754e-02 -2.908171713352203369e-01 -1.785141765139997005e-03 1.164743751287460327e-01 9.208524227142333984e-02 2.343087792396545410e-01 -2.060697674751281738e-01 -2.569357156753540039e-01 -1.375872790813446045e-01 7.520737498998641968e-02 -3.511609733104705811e-01 2.797569930553436279e-01 1.855342239141464233e-01 -1.693986356258392334e-01 1.495125051587820053e-02 -1.726679205894470215e-01 -3.697020113468170166e-01 -1.910081207752227783e-01 3.854481503367424011e-02 -5.752568691968917847e-02
8.512112498283386230e-02 1.547798961400985718e-01 -1.969212293624877930e-01 4.468330368399620056e-02 1.586244106292724609e-01 -5.867842584848403931e-02 -1.174399331212043762e-01 -1.628503352403640747e-01 2.143355831503868103e-02 1.290314346551895142e-01 -2.919400036334991455e-01 -1.679046312347054482e-03 -2.286946326494216919e-01 -1.092360839247703552e-01 -1.076141744852066040e-01 1.808666586875915527e-01 -1.588464975357055664e-01 3.787905573844909668e-01 -7.936312258243560791e-02 1.099851056933403015e-01 2.645158171653747559e-01 -1.007335260510444641e-01 -2.432453781366348267e-01 3.711619600653648376e-02 3.968104124069213867e-01 -2.097602635622024536e-01 -9.160462021827697754e-02 -1.732775010168552399e-02 -2.694294750690460205e-01 3.601352125406265259e-02 1.860522329807281494e-01 4.257372021675109863e-02
-2.299028448760509491e-02 2.017122693359851837e-02 -5.112042278051376343e-02 2.571590244770050049e-01 1.587284952402114868e-01 -1.057750359177589417e-01 4.288156032562255859e-01 -1.266873627901077271e-01 7.636930048465728760e-02 -1.065321639180183411e-02 7.107646018266677856e-02 3.541615977883338928e-02 -9.118978679180145264e-02 -1.666596084833145142e-01 6.805741041898727417e-02 2.681182324886322021e-01 1.239760592579841614e-01 9.050010144710540771e-02 -2.747416198253631592e-01 -5.651364102959632874e-02 1.070405244827270508e-01 -2.778165228664875031e-02 -3.650411367416381836e-01 3.408827483654022217e-01 1.600857526063919067e-01 -8.121958002448081970e-03 -9.403000771999359131e-02 -4.601355269551277161e-02 -2.502789795398712158e-01 -1.904805749654769897e-01 2.589634656906127930e-01 -5.082770064473152161e-02
1.946920007467269897e-01 -3.095465302467346191e-01 -3.423820734024047852e-01 -2.882008813321590424e-02 2.414683699607849121e-01 2.808680832386016846e-01 1.099672727286815643e-02 9.765402972698211670e-02 -5.139073982718400657e-05 2.251745313405990601e-01 -1.407520920038223267e-01 -1.018850281834602356e-01 -2.740787267684936523e-01 -1.705603301525115967e-02 1.416147798299789429e-01 2.499432712793350220e-01 8.371380157768726349e-03 -9.660019725561141968e-02 1.221427023410797119e-01 -3.113773465156555176e-01 2.145238220691680908e-01 1.056708395481109619e-01 -1.193653121590614319e-01 9.870015829801559448e-02 1.147936731576919556e-01 1.784302853047847748e-02 1.198696866631507874e-01 1.550562679767608643e-02 -3.533946871757507324e-01 7.589737325906753540e-02 -1.642223075032234192e-02 3.257517144083976746e-02
1.580341160297393799e-01 -3.149552643299102783e-01 -2.364196032285690308e-01 -1.217684298753738403e-01 -1.268700696527957916e-02 8.016672730445861816e-02 2.259734570980072021e-01 -1.208524107933044434e-01 -1.109124198555946350e-01 2.311750948429107666e-01 -1.396145522594451904e-01 -6.652703043073415756e-03 -1.478385180234909058e-01 1.693131029605865479e-02 1.011252775788307190e-01 5.842781066894531250e-02 1.597443073987960815e-01 1.945269107818603516e-01 1.168755143880844116e-01 -2.662568390369415283e-01 2.641733288764953613e-01 3.046887218952178955e-01 -2.742052078247070312e-01 7.338617928326129913e-03 2.295496165752410889e-01 3.850777447223663330e-02 1.790729351341724396e-02 8.952934294939041138e-02 -3.074602782726287842e-01 -1.136673241853713989e-02 1.478163152933120728e-01 2.167655825614929199e-01
-7.797325402498245239e-02 -2.108432203531265259e-01 1.090706586837768555e-01 2.306438535451889038e-01 -7.208626717329025269e-02 3.918072208762168884e-02 -1.170517057180404663e-01 -1.046170443296432495e-01 5.246073603630065918e-01 2.779760360717773438e-01 3.309300914406776428e-02 -1.125915050506591797e-01 2.418296784162521362e-01 2.420312911272048950e-02 1.403547674417495728e-01 1.211558505892753601e-01 1.300088465213775635e-01 -3.695580363273620605e-02 -1.407468914985656738e-01 -2.395609617233276367e-01 1.968692541122436523e-01 -1.817134767770767212e-02 -2.772016823291778564e-01 1.287610381841659546e-01 5.089674890041351318e-02 -3.779984638094902039e-02 2.182394117116928101e-01 1.266097575426101685e-01 -2.434557825326919556e-01 -1.721168011426925659e-01 -9.058617055416107178e-02 2.324227988719940186e-02
1.872631162405014038e-01 9.227360039949417114e-02 -4.212393239140510559e-02 1.308740079402923584e-01 5.893361195921897888e-02 -1.072761192917823792e-01 -4.623677954077720642e-02 2.013342380523681641e-01 2.370502203702926636e-01 1.328432410955429077e-01 -2.015881538391113281e-01 -1.199189387261867523e-02 2.719086594879627228e-02 -1.557985991239547729e-01 4.790926873683929443e-01 -1.687677651643753052e-01 -5.812912061810493469e-02 1.195769384503364563e-01 1.687989830970764160e-01 6.634043157100677490e-02 1.066921427845954895e-01 1.426667869091033936e-01 -2.200260609388351440e-01 -1.122629344463348389e-01 2.843024134635925293e-01 -1.370371282100677490e-01 -2.093664705753326416e-01 -1.674807816743850708e-01 -2.889738678932189941e-01 2.000184953212738037e-01 2.082972675561904907e-01 -2.233382686972618103e-02
5.448801815509796143e-02 -3.440383821725845337e-02 -1.945614516735076904e-01 7.898537069559097290e-02 -2.397942692041397095e-01 1.523240804672241211e-01 6.286713480949401855e-02 1.327945142984390259e-01 -2.998330397531390190e-03 2.400217056274414062e-01 -1.456681787967681885e-01 -4.140832275152206421e-02 -9.603057056665420532e-02 -1.866700351238250732e-01 9.486341476440429688e-02 4.234532713890075684e-01 2.264544665813446045e-01 3.476646170020103455e-02 6.180622801184654236e-02 2.046739608049392700e-01 3.434135615825653076e-01 1.311630755662918091e-01 -3.255161345005035400e-01 1.522309184074401855e-01 1.818147599697113037e-01 -1.072150655090808868e-02 -2.347464561462402344e-01 4.000390321016311646e-02 -1.182338595390319824e-01 1.536953300237655640e-01 -1.051041632890701294e-01 1.884990036487579346e-01
-7.548347115516662598e-02 1.612779200077056885e-01 -1.675500124692916870e-01 1.313936114311218262e-01 2.808707058429718018e-01 9.205239266157150269e-02 -1.844701319932937622e-01 -1.135876402258872986e-01 2.958777546882629395e-02 2.243116647005081177e-01 -1.113064065575599670e-01 -2.244932800531387329e-01 -1.945325732231140137e-01 -8.143763244152069092e-02 -1.396747082471847534e-01 1.736686527729034424e-01 1.098768338561058044e-01 2.089376598596572876e-01 4.855304956436157227e-02 -8.486780524253845215e-02 4.434892162680625916e-02 1.259231418371200562e-01 -2.525345981121063232e-01 2.955689430236816406e-01 3.568794131278991699e-01 -1.385958939790725708e-01 1.023265570402145386e-01 1.910279840230941772e-01 -3.274998962879180908e-01 1.528734415769577026e-01 -1.214069798588752747e-01 -8.597983419895172119e-02
1.714456826448440552e-01 2.197082936763763428e-01 -1.389479339122772217e-01 1.578571945428848267e-01 -1.709308288991451263e-02 -9.833873808383941650e-02 -1.116543076932430267e-02 -5.745103117078542709e-03 2.630255222320556641e-01 3.170042037963867188e-01 -1.604530215263366699e-01 -2.247236073017120361e-01 7.568177580833435059e-02 -2.299987971782684326e-01 -2.433754689991474152e-02 6.651736795902252197e-03 5.750114843249320984e-02 2.003811001777648926e-01 -2.128148218616843224e-03 6.771007319912314415e-04 -8.900129050016403198e-02 -8.420301228761672974e-02 -5.253764390945434570e-01 -6.107056885957717896e-02 1.886780709028244019e-01 -9.866237640380859375e-02 -6.605663895606994629e-02 9.050709009170532227e-02 -1.766329556703567505e-01 2.629399895668029785e-01 -1.709273667074739933e-03 -2.575880885124206543e-01
-1.304637193679809570e-01 1.197694763541221619e-01 -1.159188896417617798e-01 2.612447142601013184e-01 1.999480724334716797e-01 -2.831675410270690918e-01 1.968957334756851196e-01 -5.620459467172622681e-02 -6.038479506969451904e-02 1.261324137449264526e-01 -5.327776540070772171e-03 4.484514705836772919e-03 -2.652240991592407227e-01 -1.744363270699977875e-02 3.335854783654212952e-02 3.436030447483062744e-02 1.627358645200729370e-01 -6.835448741912841797e-02 -2.673197686672210693e-01 -1.671613752841949463e-01 8.461470901966094971e-02 9.316960722208023071e-02 -4.653811752796173096e-01 3.288104236125946045e-01 1.759055852890014648e-01 4.323929175734519958e-02 -5.636167898774147034e-02 -8.901856839656829834e-02 -1.988096684217453003e-01 -2.432941645383834839e-01 5.013760551810264587e-02 1.267838031053543091e-01
7.179216295480728149e-02 1.335489898920059204e-01 -1.437400579452514648e-01 1.329792290925979614e-01 -5.923778936266899109e-02 -1.313677728176116943e-01 -8.241149783134460449e-02 8.341210894286632538e-03 2.573151588439941406e-01 2.092109173536300659e-01 1.605067700147628784e-01 -3.160960376262664795e-01 -2.104607373476028442e-01 -6.971822679042816162e-02 -6.758707761764526367e-02 1.518214941024780273e-01 9.721264988183975220e-02 1.180341541767120361e-01 -1.948745846748352051e-01 -1.589221656322479248e-01 9.947843104600906372e-02 -2.029760926961898804e-02 -1.869207471609115601e-01 3.485478162765502930e-01 2.283332645893096924e-01 -2.313654869794845581e-01 -1.648273766040802002e-01 -1.353818923234939575e-01 -3.355024158954620361e-01 -2.231915891170501709e-01 1.552296131849288940e-01 -8.731417357921600342e-02
7.941026985645294189e-02 2.026268094778060913e-01 -6.363353133201599121e-02 2.199693322181701660e-01 3.560982048511505127e-01 1.350895315408706665e-01 2.569865286350250244e-01 -2.535192966461181641e-01 3.296147659420967102e-02 2.261739373207092285e-01 -6.217428669333457947e-02 -1.750952452421188354e-01 1.781398057937622070e-01 -1.359572857618331909e-01 -8.009094744920730591e-02 8.278042078018188477e-02 2.281650602817535400e-01 1.173957139253616333e-01 -5.830943584442138672e-02 -9.044037759304046631e-02 1.423412263393402100e-01 9.345816820859909058e-02 -3.366853892803192139e-01 -3.840307146310806274e-02 1.208553984761238098e-01 9.460549801588058472e-03 1.036547347903251648e-01 -3.317626193165779114e-02 -2.837931811809539795e-01 -2.771309912204742432e-01 2.613422572612762451e-01 -3.395288065075874329e-02
5.730084702372550964e-02 5.198696628212928772e-02 1.934437006711959839e-01 1.990691870450973511e-01 7.098606973886489868e-02 1.645117998123168945e-01 2.296671271324157715e-01 -6.164718791842460632e-02 -2.370119094848632812e-02 2.567175626754760742e-01 -2.457795441150665283e-01 -1.904913783073425293e-01 -2.154306694865226746e-02 -2.758865356445312500e-01 2.839783430099487305e-01 9.425735473632812500e-02 1.546779125928878784e-01 1.835682243108749390e-01 -1.395910680294036865e-01 2.291448116302490234e-01 -3.850482404232025146e-03 -1.881089359521865845e-01 -3.932987749576568604e-01 2.022890299558639526e-01 1.428856104612350464e-01 -1.053142920136451721e-01 1.724496483802795410e-01 2.637670934200286865e-01 -3.352878242731094360e-02 -5.819231644272804260e-02 -2.124677598476409912e-02 -5.145007371902465820e-02
2.276382409036159515e-02 2.437954023480415344e-02 -7.895772904157638550e-02 2.447739243507385254e-01 2.077752500772476196e-01 2.448551952838897705e-01 -3.813047334551811218e-02 1.365721821784973145e-01 1.079279109835624695e-01 1.529059838503599167e-02 -1.568043529987335205e-01 -2.357287406921386719e-01 2.917217314243316650e-01 -3.328610658645629883e-01 1.413238346576690674e-01 1.494328975677490234e-01 1.659390330314636230e-01 -8.526832610368728638e-02 -6.418396532535552979e-02 -1.650964841246604919e-02 2.779362201690673828e-01 1.125856041908264160e-01 -2.715847790241241455e-01 1.311971396207809448e-01 4.246711730957031250e-01 -1.188825815916061401e-01 4.980597645044326782e-02 -9.669191390275955200e-02 -9.460993856191635132e-02 -2.475339453667402267e-03 2.091037482023239136e-01 -1.363625191152095795e-02
1.126673817634582520e-01 -2.271549031138420105e-02 -1.726385056972503662e-01 8.414004743099212646e-02 9.708999842405319214e-02 -2.402436584234237671e-01 2.666944563388824463e-01 2.448041588068008423e-01 2.360825091600418091e-01 6.485316902399063110e-02 9.799238294363021851e-03 2.262616753578186035e-01 -1.076501533389091492e-01 1.403294801712036133e-01 3.205439746379852295e-01 2.689448930323123932e-02 1.854702532291412354e-01 3.054673671722412109e-01 -1.118141040205955505e-01 4.404415935277938843e-02 -5.306802317500114441e-02 1.501174718141555786e-01 -2.495661973953247070e-01 2.652729749679565430e-01 1.901772618293762207e-02 -2.776784896850585938e-01 -1.927841007709503174e-01 -1.299270242452621460e-01 -1.178866475820541382e-01 -2.338990755379199982e-02 -5.421316623687744141e-02 -2.380558550357818604e-01
1.251308917999267578e-01 -7.585261762142181396e-02 -1.922531612217426300e-02 6.093825772404670715e-02 -1.382523328065872192e-01 5.417776852846145630e-02 -1.726571619510650635e-01 -3.278459012508392334e-01 -1.400678008794784546e-01 3.845348060131072998e-01 -5.555254593491554260e-02 1.342727392911911011e-01 -1.447748094797134399e-01 -8.858630061149597168e-02 2.951927781105041504e-01 -1.711915805935859680e-02 5.744941160082817078e-02 2.233920544385910034e-01 -2.751995027065277100e-01 -1.870189979672431946e-02 2.862418889999389648e-01 1.553219407796859741e-01 -1.745246350765228271e-01 2.103208936750888824e-02 3.453727662563323975e-01 -1.060599312186241150e-01 -1.505154818296432495e-01 -5.717851966619491577e-02 -2.085468173027038574e-01 2.050010561943054199e-01 4.209834337234497070e-02 1.812532916665077209e-02
4.646848514676094055e-02 3.782768175005912781e-02 -8.710262179374694824e-02 2.352365404367446899e-01 5.804732814431190491e-02 -2.423865944147109985e-01 3.393681645393371582e-01 -1.964567750692367554e-01 1.037790700793266296e-01 7.390937954187393188e-02 5.029765889048576355e-02 -7.100757211446762085e-02 -1.539454311132431030e-01 -6.352857500314712524e-02 -4.823342338204383850e-02 1.840338706970214844e-01 1.663942188024520874e-01 1.183263212442398071e-01 -3.316330611705780029e-01 -1.597122848033905029e-01 7.226365059614181519e-02 4.603948816657066345e-02 -4.018319547176361084e-01 2.700486183166503906e-01 8.271947503089904785e-02 -7.772887498140335083e-02 -7.844554632902145386e-02 -1.248984411358833313e-01 -3.286406695842742920e-01 -1.944795250892639160e-01 1.458597630262374878e-01 -9.598025679588317871e-02
2.404893189668655396e-01 -3.555663824081420898e-01 -1.142911240458488464e-01 7.819592207670211792e-02 1.396876573562622070e-01 9.925049729645252228e-03 8.748231828212738037e-02 1.304516196250915527e-01 -1.894827634096145630e-01 3.253032565116882324e-01 -1.195957809686660767e-01 2.287033051252365112e-01 -4.620555043220520020e-02 -1.788867413997650146e-01 1.292064487934112549e-01 -4.790146648883819580e-02 -6.020450964570045471e-02 2.381793409585952759e-01 -1.416789740324020386e-01 -1.099057570099830627e-01 6.973929703235626221e-02 3.041252195835113525e-01 -3.514863252639770508e-01 -4.652196913957595825e-02 7.465766370296478271e-02 -1.976698040962219238e-01 -1.770798712968826294e-01 -9.214741177856922150e-03 -2.318306118249893188e-01 -1.472952514886856079e-01 9.529609978199005127e-02 1.209921613335609436e-01
-1.750055584125220776e-03 5.798158794641494751e-02 1.110858097672462463e-01 -1.575767695903778076e-01 1.029263660311698914e-01 9.344733320176601410e-03 2.831950485706329346e-01 1.058420762419700623e-01 7.839217782020568848e-02 4.811864793300628662e-01 -1.928758919239044189e-01 -1.954571306705474854e-01 1.551746428012847900e-01 -1.367754787206649780e-01 -1.006166934967041016e-01 3.989721834659576416e-02 -4.869508370757102966e-02 -2.021051347255706787e-01 -2.669632434844970703e-01 -2.992563247680664062e-01 2.820988893508911133e-01 -5.573274940252304077e-02 -2.823693454265594482e-01 6.561262905597686768e-02 9.165330976247787476e-02 -2.517067268490791321e-02 -1.838996112346649170e-01 -1.438567787408828735e-01 -4.086096584796905518e-02 1.061617955565452576e-01 1.466028690338134766e-01 1.450655609369277954e-01
2.041210830211639404e-01 -1.495758593082427979e-01 -1.627734601497650146e-01 -6.082024052739143372e-02 -8.039066451601684093e-04 1.261817757040262222e-02 -2.472864091396331787e-02 -7.991777732968330383e-03 1.703355312347412109e-01 3.040594160556793213e-01 -2.433825135231018066e-01 -5.330535396933555603e-02 -3.654788061976432800e-02 1.303649842739105225e-01 5.702858567237854004e-01 1.158534139394760132e-01 2.974621355533599854e-01 1.340385377407073975e-01 8.944525569677352905e-02 -1.501424163579940796e-01 -4.498725011944770813e-02 1.339128911495208740e-01 4.861922562122344971e-02 7.389277964830398560e-02 2.330407351255416870e-01 1.484351754188537598e-01 -1.647925674915313721e-01 -3.618105500936508179e-02 -1.642392724752426147e-01 1.708432286977767944e-01 -5.172246601432561874e-03 -1.965744346380233765e-01
1.730969548225402832e-01 -6.788612157106399536e-02 -6.839974969625473022e-02 1.431726217269897461e-01 -1.863653212785720825e-01 -1.357052475214004517e-01 3.083247318863868713e-02 6.655768305063247681e-02 -4.446014761924743652e-02 3.718537837266921997e-02 -9.063161164522171021e-02 -1.165907531976699829e-01 3.274271190166473389e-01 -1.904514729976654053e-01 1.660301983356475830e-01 6.007595360279083252e-02 -2.423529140651226044e-02 9.789664298295974731e-02 -3.727618157863616943e-01 -1.229148060083389282e-01 3.910178691148757935e-02 6.624440103769302368e-02 -4.019889049232006073e-03 9.598748385906219482e-02 3.636048734188079834e-01 -1.426824331283569336e-01 -1.290548592805862427e-01 3.516686335206031799e-02 -3.140449523925781250e-01 3.546670377254486084e-01 2.007687091827392578e-01 -2.595069408416748047e-01
-8.716826140880584717e-02 4.438302014023065567e-03 -6.755378842353820801e-02 1.140263676643371582e-01 1.024165004491806030e-02 -1.565684527158737183e-01 3.749965131282806396e-01 -1.470898240804672241e-01 1.370636820793151855e-01 1.636607944965362549e-01 4.088563844561576843e-02 -1.272208541631698608e-01 -3.185520768165588379e-01 -1.255926191806793213e-01 -4.560368880629539490e-02 2.440523803234100342e-01 2.095569968223571777e-01 7.941006124019622803e-02 -1.637649387121200562e-01 -6.063140183687210083e-02 -7.161267101764678955e-02 1.314414590597152710e-01 -2.604596614837646484e-01 3.759421110153198242e-01 2.006278038024902344e-01 -7.998021692037582397e-02 -7.122097909450531006e-02 -1.534293740987777710e-01 -2.881928086280822754e-01 -1.726346611976623535e-01 2.080750465393066406e-01 -4.376384243369102478e-02
-1.157399453222751617e-02 -2.905856072902679443e-02 -5.860969796776771545e-02 2.338732481002807617e-01 9.649249911308288574e-02 -7.028075307607650757e-02 3.450452983379364014e-01 -3.081536106765270233e-02 6.974288821220397949e-02 9.028665721416473389e-02 6.410247087478637695e-02 -1.519991308450698853e-01 -1.400031596422195435e-01 -1.879047304391860962e-01 -4.389597848057746887e-02 1.570054441690444946e-01 2.429941594600677490e-01 5.734133347868919373e-02 -3.115835487842559814e-01 -9.601626545190811157e-02 8.421665430068969727e-02 -6.180896237492561340e-02 -4.012272655963897705e-01 4.492179453372955322e-01 7.297322154045104980e-02 3.316789865493774414e-03 -2.264531143009662628e-02 2.665021689608693123e-03 -2.849983572959899902e-01 -1.297923475503921509e-01 1.929592639207839966e-01 -3.779664263129234314e-02
-7.799988240003585815e-02 3.447401896119117737e-02 4.202646762132644653e-02 4.157600402832031250e-01 3.431394696235656738e-02 -2.530477643013000488e-01 1.920580863952636719e-01 -3.209602832794189453e-02 -1.984619200229644775e-01 2.478847801685333252e-01 -7.908446341753005981e-02 -1.181280687451362610e-01 -3.561893478035926819e-02 -1.153041496872901917e-01 4.614477604627609253e-02 1.389155387878417969e-01 1.522700339555740356e-01 2.006083726882934570e-02 -3.346942365169525146e-01 -5.688762292265892029e-02 -4.084435105323791504e-02 4.149067029356956482e-02 -3.802724778652191162e-01 2.856348454952239990e-01 1.700124889612197876e-01 1.559387296438217163e-01 -1.814415156841278076e-01 1.268914807587862015e-02 -2.610293626785278320e-01 -1.806286871433258057e-01 4.828040301799774170e-02 -1.086886413395404816e-02
1.138396561145782471e-01 -7.631509751081466675e-02 2.618409460410475731e-03 1.307699084281921387e-01 2.932507172226905823e-02 -2.093315720558166504e-01 1.400003284215927124e-01 -4.686430469155311584e-02 1.666105538606643677e-01 5.028735995292663574e-01 1.100635752081871033e-01 2.759459912776947021e-01 1.602938175201416016e-01 -3.342676162719726562e-02 8.183697611093521118e-02 -9.907457977533340454e-02 4.144168645143508911e-02 1.345393806695938110e-01 1.076395064592361450e-01 2.921921014785766602e-02 1.107078641653060913e-01 2.219774574041366577e-01 -3.059208393096923828e-01 -2.761102020740509033e-01 1.871959418058395386e-01 8.194946497678756714e-02 8.443002402782440186e-02 -7.564222812652587891e-02 -3.323232829570770264e-01 -6.306335795670747757e-03 -2.347318530082702637e-01 -4.010827839374542236e-02
1.081055104732513428e-01 1.502044200897216797e-01 -4.188491404056549072e-02 1.458766609430313110e-01 1.496321521699428558e-03 2.773669362068176270e-01 -8.128602802753448486e-02 7.935458421707153320e-02 -1.562890261411666870e-01 2.482539601624011993e-02 -2.729347646236419678e-01 -2.843374609947204590e-01 2.171007916331291199e-02 -2.919610440731048584e-01 2.287532240152359009e-01 2.181861698627471924e-01 1.105130836367607117e-01 -8.915056288242340088e-02 -9.371244907379150391e-02 -2.807540632784366608e-02 2.030574381351470947e-01 1.390124559402465820e-01 -3.184111118316650391e-01 7.655825465917587280e-02 3.912355303764343262e-01 -7.464054971933364868e-02 6.610585004091262817e-02 -1.054382249712944031e-01 -2.400000244379043579e-01 5.310765653848648071e-02 6.247355788946151733e-02 2.255368381738662720e-01
2.067540436983108521e-01 -3.445853292942047119e-01 -1.638725847005844116e-01 1.629571430385112762e-02 1.254120767116546631e-01 8.661710470914840698e-02 1.510636955499649048e-01 -2.158889360725879669e-02 -1.159583851695060730e-01 9.367662668228149414e-02 -1.010136306285858154e-01 8.683561533689498901e-02 -2.311452478170394897e-01 -1.875592619180679321e-01 -2.562594786286354065e-02 2.928229570388793945e-01 4.940211772918701172e-02 2.325402796268463135e-01 6.694561243057250977e-02 -8.693431317806243896e-02 7.989372313022613525e-02 2.676948308944702148e-01 -1.931488513946533203e-01 5.899759754538536072e-02 2.847411036491394043e-01 1.203483529388904572e-02 1.849799603223800659e-02 2.303279563784599304e-02 -4.615764319896697998e-01 5.125252157449722290e-02 -7.747647911310195923e-02 -2.423628270626068115e-01
1.060651168227195740e-01 -8.659061044454574585e-02 -5.224869772791862488e-02 3.283625245094299316e-01 2.604831382632255554e-02 -2.742472663521766663e-02 -4.888708237558603287e-03 -1.617202609777450562e-01 1.699274964630603790e-02 2.458016276359558105e-01 -3.130709528923034668e-01 3.237385302782058716e-02 5.376094207167625427e-02 -1.412768959999084473e-01 -6.688980385661125183e-03 1.802047789096832275e-01 7.049579173326492310e-02 -1.157978028059005737e-01 -2.374106049537658691e-01 -2.186128050088882446e-01 1.613467484712600708e-01 2.282346487045288086e-01 -3.821656405925750732e-01 1.118270605802536011e-01 1.230048462748527527e-01 -1.260557919740676880e-01 -1.293149143457412720e-01 -8.757821470499038696e-02 2.431274950504302979e-02 -1.703758686780929565e-01 -2.931234538555145264e-01 3.127121329307556152e-01
7.323504891246557236e-03 -1.549344360828399658e-01 -2.353550493717193604e-01 3.795893490314483643e-01 4.441969469189643860e-02 -4.289316013455390930e-02 6.224428862333297729e-02 -6.659850478172302246e-02 -2.563232323154807091e-03 1.685738265514373779e-01 -1.724938452243804932e-01 1.457848846912384033e-01 -6.055271998047828674e-02 -9.597741812467575073e-02 3.307549953460693359e-01 3.366610407829284668e-01 1.299001723527908325e-01 -8.466262370347976685e-02 2.333232574164867401e-02 5.555226653814315796e-02 4.303843379020690918e-01 5.131646990776062012e-02 -2.414466142654418945e-01 -3.400427475571632385e-02 4.541294276714324951e-02 7.304248958826065063e-02 5.967762693762779236e-02 5.798206850886344910e-02 -2.374936491250991821e-01 2.794910669326782227e-01 1.320078819990158081e-01 -8.964166790246963501e-02
1.394882332533597946e-02 -6.770853884518146515e-03 3.863934800028800964e-02 -3.423157380893826485e-03 5.694150552153587341e-02 3.040618002414703369e-01 -3.247186169028282166e-02 2.396121323108673096e-01 2.898510098457336426e-01 4.334700107574462891e-01 -2.485217303037643433e-01 -2.967830896377563477e-01 1.281291395425796509e-01 -1.119687482714653015e-01 9.074033051729202271e-02 2.889119088649749756e-01 9.353400766849517822e-02 1.189458593726158142e-01 -2.940794266760349274e-02 -4.306259565055370331e-03 -4.729653149843215942e-02 2.206590771675109863e-02 -2.886216044425964355e-01 -1.208370900712907314e-03 2.559408545494079590e-01 -2.562745213508605957e-01 7.314694672822952271e-02 -1.479872018098831177e-01 -5.647974088788032532e-02 -1.529912054538726807e-01 -2.373958704993128777e-03 -8.268357068300247192e-02
3.663099706172943115e-01 2.035749256610870361e-01 -7.482109218835830688e-02 9.312602877616882324e-02 2.453659325838088989e-01 -3.668469935655593872e-02 5.755721405148506165e-02 -1.435008496046066284e-01 -2.827995829284191132e-02 2.556835412979125977e-01 -1.466895490884780884e-01 -3.877618014812469482e-01 -1.336007565259933472e-01 -1.359986364841461182e-01 -6.898529082536697388e-02 3.453075885772705078e-03 6.264928728342056274e-02 3.177953064441680908e-01 4.992508888244628906e-02 -1.166423484683036804e-01 4.482072219252586365e-02 3.120466768741607666e-01 -2.745597064495086670e-01 9.047099202871322632e-02 1.302291601896286011e-01 -1.466888040304183960e-01 -1.727254241704940796e-01 -1.044471189379692078e-01 -2.047020643949508667e-01 2.145414799451828003e-02 -1.411749124526977539e-01 7.386459037661552429e-04
-2.561128698289394379e-02 3.073535114526748657e-02 -1.027088016271591187e-01 1.069954931735992432e-01 1.075942963361740112e-01 -1.500863432884216309e-01 4.156179726123809814e-01 -8.346673101186752319e-02 6.803434342145919800e-02 1.955428905785083771e-02 1.337786465883255005e-01 -2.066256478428840637e-02 -2.208352535963058472e-01 -2.214795500040054321e-01 1.075054146349430084e-02 2.821289002895355225e-01 1.382176131010055542e-01 5.937581509351730347e-02 -3.274552822113037109e-01 -8.606608957052230835e-02 5.761234834790229797e-02 8.871506899595260620e-02 -2.880291044712066650e-01 3.963513970375061035e-01 6.329859793186187744e-02 -5.930586159229278564e-02 -4.819037765264511108e-02 -6.347937881946563721e-02 -2.842878997325897217e-01 -1.209089756011962891e-01 2.476110607385635376e-01 5.091254785656929016e-02
1.228720098733901978e-01 1.496988534927368164e-01 -6.029409356415271759e-03 2.368523776531219482e-01 3.399691879749298096e-01 -2.663539052009582520e-01 3.214980959892272949e-01 1.359354984015226364e-02 -1.552783399820327759e-01 2.738680541515350342e-01 2.324949018657207489e-02 -2.415555417537689209e-01 5.837796628475189209e-02 1.078700348734855652e-01 -4.322209209203720093e-02 1.619487404823303223e-01 2.382619120180606842e-02 -5.932965781539678574e-03 -3.220558762550354004e-01 -6.438823044300079346e-02 2.554685436189174652e-02 1.201559305191040039e-01 -2.002927660942077637e-01 2.934470474720001221e-01 -3.970953077077865601e-02 4.129734635353088379e-02 -1.973329484462738037e-01 -8.405812829732894897e-02 -2.807186543941497803e-01 -1.128480583429336548e-01 1.549489498138427734e-01 2.283800765872001648e-02
1.426357328891754150e-01 2.931268420070409775e-03 -1.054082363843917847e-01 2.001303434371948242e-01 2.263727411627769470e-02 -1.159170120954513550e-01 4.009039998054504395e-01 -3.847326710820198059e-02 -4.052499681711196899e-02 5.797411501407623291e-02 1.001970767974853516e-01 -7.416821271181106567e-02 -1.999949961900711060e-01 -1.513941437005996704e-01 -3.404035419225692749e-02 2.382601052522659302e-01 -4.778105020523071289e-02 1.613261401653289795e-01 -1.853802055120468140e-01 -9.355567395687103271e-02 1.885234378278255463e-02 1.139531731605529785e-01 -3.252341151237487793e-01 3.367266058921813965e-01 7.841642946004867554e-02 -3.447819873690605164e-02 -3.349619731307029724e-02 -5.815867707133293152e-02 -4.283964633941650391e-01 -1.302108019590377808e-01 2.904583513736724854e-01 -1.016095951199531555e-01
3.045117557048797607e-01 -1.899430602788925171e-01 -1.456782370805740356e-01 1.588686741888523102e-02 1.079522296786308289e-01 9.305517375469207764e-02 -2.815331332385540009e-02 -7.742109242826700211e-03 2.564953826367855072e-02 2.306906431913375854e-01 -3.721621632575988770e-02 5.746271461248397827e-02 -2.055563032627105713e-01 2.042618840932846069e-01 2.839359939098358154e-01 2.055634558200836182e-02 1.920367926359176636e-01 -8.441969752311706543e-03 -1.696416586637496948e-01 -1.515568643808364868e-01 3.245603442192077637e-01 -1.866121292114257812e-01 -3.848436772823333740e-01 8.992242813110351562e-02 1.395156830549240112e-01 3.987209871411323547e-02 -6.551422178745269775e-02 1.001489758491516113e-01 -2.719734013080596924e-01 1.339362561702728271e-01 2.899246811866760254e-01 -9.263014048337936401e-02
3.828844800591468811e-02 1.033933088183403015e-01 -1.609626710414886475e-01 2.820047438144683838e-01 1.154711693525314331e-01 -7.126349210739135742e-02 4.122101664543151855e-01 -9.818108379840850830e-02 4.430407658219337463e-02 7.132261246442794800e-02 1.238028854131698608e-01 -7.500972133129835129e-03 -1.891285181045532227e-01 -1.844144910573959351e-01 1.349109318107366562e-02 2.860618829727172852e-01 1.043052151799201965e-01 6.077532842755317688e-02 -2.278012037277221680e-01 -1.630327552556991577e-01 1.185079887509346008e-01 7.451345026493072510e-02 -3.224392831325531006e-01 3.209939002990722656e-01 2.285265773534774780e-01 -2.566251158714294434e-02 -5.069773644208908081e-02 3.706411272287368774e-02 -2.428251057863235474e-01 -1.590284258127212524e-01 1.800742894411087036e-01 -1.306126266717910767e-01
1.622403971850872040e-02 1.649053543806076050e-01 1.602278649806976318e-01 3.681736588478088379e-01 1.571078449487686157e-01 -2.346738874912261963e-01 2.596057653427124023e-01 1.728236079216003418e-01 -1.294384337961673737e-02 1.303480416536331177e-01 9.493039548397064209e-02 2.518448047339916229e-02 -2.509343922138214111e-01 -6.631883978843688965e-02 -6.987670809030532837e-02 2.302811294794082642e-01 2.098493129014968872e-01 3.837482631206512451e-02 -1.875273734331130981e-01 -2.308299541473388672e-01 9.414810687303543091e-03 -1.547157764434814453e-02 -3.688457906246185303e-01 1.238568127155303955e-01 1.716812402009963989e-01 -2.500916272401809692e-02 -5.473259463906288147e-02 -1.212286576628684998e-01 -3.010556697845458984e-01 -2.216912209987640381e-01 3.040940873324871063e-02 -8.969657123088836670e-02
1.499194204807281494e-01 -3.179789781570434570e-01 -4.031822551041841507e-03 4.488898813724517822e-02 3.589098528027534485e-02 6.758723873645067215e-03 -7.294594496488571167e-02 -1.298372149467468262e-01 -3.041870519518852234e-02 2.683825492858886719e-01 3.972873464226722717e-02 4.693307355046272278e-02 -2.713704109191894531e-01 -2.636819705367088318e-02 2.603438794612884521e-01 -1.052626892924308777e-01 1.390523016452789307e-01 1.756617873907089233e-01 -3.317153155803680420e-01 -1.768928170204162598e-01 2.519239187240600586e-01 1.027952656149864197e-01 -1.593462377786636353e-01 6.722822785377502441e-02 2.026479393243789673e-01 2.615748345851898193e-01 -1.231673732399940491e-01 -1.492788046598434448e-01 -3.267322778701782227e-01 -1.045946702361106873e-01 1.643890589475631714e-01 -1.838909089565277100e-01
1.068316027522087097e-01 -4.038795232772827148e-01 1.032174937427043915e-02 1.760365962982177734e-01 2.284607589244842529e-01 8.944471180438995361e-02 2.991438470780849457e-02 -1.207006062031723559e-04 5.982466042041778564e-02 1.625045984983444214e-01 -1.051630452275276184e-02 -1.318089384585618973e-02 1.669426411390304565e-01 3.673387467861175537e-01 2.250028848648071289e-01 9.182992577552795410e-02 5.872238054871559143e-02 1.918741464614868164e-01 -1.621037125587463379e-01 7.524957507848739624e-02 3.849445879459381104e-01 2.284922599792480469e-01 -2.588432133197784424e-01 1.230958774685859680e-01 2.500876188278198242e-01 -4.083333536982536316e-02 -2.422193624079227448e-02 -3.058530576527118683e-02 -1.863079145550727844e-02 6.758107244968414307e-02 -1.260936446487903595e-02 2.357782870531082153e-01
5.301428213715553284e-02 -2.127454802393913269e-02 -1.440397202968597412e-01 -1.771898418664932251e-01 -1.142474785447120667e-01 6.219791248440742493e-02 -1.983113437891006470e-01 -2.754146754741668701e-01 3.977921977639198303e-02 1.810048818588256836e-01 -1.448889225721359253e-01 -1.159516721963882446e-01 -2.303623110055923462e-01 3.910616785287857056e-02 1.266968846321105957e-01 -1.154925674200057983e-01 1.126073300838470459e-01 1.984907239675521851e-01 -3.274235427379608154e-01 -1.589891165494918823e-01 2.835397124290466309e-01 1.727633327245712280e-01 -3.710048198699951172e-01 -5.036096274852752686e-02 2.486629784107208252e-01 -2.418744564056396484e-01 -6.675460934638977051e-02 -1.615537144243717194e-02 -1.936952918767929077e-01 1.931312084197998047e-01 -6.087195500731468201e-02 -1.454650163650512695e-01
5.599167570471763611e-02 2.644869089126586914e-01 1.089358404278755188e-01 4.710865020751953125e-02 -3.684039413928985596e-02 -2.000566869974136353e-01 7.183194160461425781e-02 2.235483564436435699e-02 5.615393817424774170e-02 1.321166902780532837e-01 -1.586556434631347656e-01 -1.006362885236740112e-01 -2.562592923641204834e-02 -2.636652588844299316e-01 1.509922146797180176e-01 2.533515393733978271e-01 5.407065898180007935e-02 -4.415876697748899460e-03 -3.435614407062530518e-01 -2.302099913358688354e-01 2.015074640512466431e-01 -1.727583855390548706e-01 -1.633307784795761108e-01 1.004693135619163513e-01 2.429270595312118530e-01 -1.374933123588562012e-01 2.122013270854949951e-01 1.893690554425120354e-03 -3.709607720375061035e-01 3.014781177043914795e-01 -1.347243878990411758e-02 -1.410230845212936401e-01
5.212981626391410828e-02 6.764335930347442627e-02 -1.364493221044540405e-01 7.929882849566638470e-04 2.943084836006164551e-01 -1.083190664649009705e-01 -8.070840686559677124e-02 9.013973176479339600e-02 -2.940990589559078217e-02 9.513421356678009033e-02 -1.116515472531318665e-01 -1.500660479068756104e-01 -1.321395486593246460e-01 -2.701532542705535889e-01 1.306809633970260620e-01 -1.183704473078250885e-03 -5.550130456686019897e-02 9.619722515344619751e-02 6.326362490653991699e-02 -6.309913098812103271e-02 1.170426979660987854e-01 1.747773438692092896e-01 -2.053417712450027466e-01 3.514203727245330811e-01 4.958507418632507324e-01 -2.915853261947631836e-01 1.066923588514328003e-01 2.936179637908935547e-01 -1.592126488685607910e-01 9.524898976087570190e-02 -5.906853824853897095e-02 1.097898632287979126e-01
-1.896768510341644287e-01 2.760635018348693848e-01 -2.605008780956268311e-01 7.094804197549819946e-02 1.037308480590581894e-02 6.126255728304386139e-03 1.013815104961395264e-01 5.310799553990364075e-02 2.346699833869934082e-01 2.932038307189941406e-01 -1.919860541820526123e-01 -3.395361900329589844e-01 -1.239089965820312500e-01 -1.309048384428024292e-01 -2.623611316084861755e-02 -7.370248902589082718e-03 5.258411541581153870e-02 9.286913275718688965e-02 2.992897853255271912e-02 4.845679178833961487e-02 2.603673934936523438e-01 1.299465298652648926e-01 -8.951216936111450195e-02 3.244950473308563232e-01 1.198241561651229858e-01 -2.644537091255187988e-01 -1.972704231739044189e-01 1.828985475003719330e-02 -3.421996235847473145e-01 1.176488995552062988e-01 1.988372020423412323e-02 8.807983994483947754e-02
2.609453201293945312e-01 -1.660803258419036865e-01 -1.955751329660415649e-01 8.080125600099563599e-02 7.172410190105438232e-02 1.649294644594192505e-01 9.271324425935745239e-02 1.207382157444953918e-01 1.952111870050430298e-01 2.149154692888259888e-01 1.281128823757171631e-01 2.708562016487121582e-01 -9.898278117179870605e-02 2.915230393409729004e-01 4.616691172122955322e-02 -1.240313425660133362e-01 7.759550213813781738e-02 -5.007483530789613724e-03 3.740406129509210587e-03 -2.214462310075759888e-01 2.058479189872741699e-01 2.262866348028182983e-01 -3.640351295471191406e-01 8.004091680049896240e-02 7.764903455972671509e-02 -5.668242275714874268e-02 1.335136592388153076e-01 5.020878091454505920e-02 -4.037368893623352051e-01 -4.095957055687904358e-02 1.823537945747375488e-01 5.027488619089126587e-02
2.368145734071731567e-01 1.131476163864135742e-01 -3.670910373330116272e-02 1.119500696659088135e-01 4.600939527153968811e-02 8.864708989858627319e-02 1.772856861352920532e-01 -1.164385229349136353e-01 3.219615668058395386e-02 3.161368370056152344e-01 -2.058555036783218384e-01 4.498260840773582458e-02 -2.632102929055690765e-02 -3.383890166878700256e-02 3.803162574768066406e-01 1.045770049095153809e-01 -9.896872937679290771e-02 8.833991736173629761e-02 -1.125979423522949219e-01 -3.386061266064643860e-02 -1.519779115915298462e-01 -2.684228122234344482e-01 -3.692781329154968262e-01 4.161307960748672485e-02 2.802773714065551758e-01 1.117979884147644043e-01 -5.331886187195777893e-02 2.677602469921112061e-01 -5.957744643092155457e-02 1.791176386177539825e-02 -2.979245185852050781e-01 1.912786513566970825e-01
1.985766142606735229e-01 -1.517306268215179443e-01 -1.159825176000595093e-01 1.862539499998092651e-01 6.236535310745239258e-02 -4.714695736765861511e-02 1.649485230445861816e-01 -9.756883233785629272e-02 1.659272760152816772e-01 6.577257812023162842e-02 -8.315386623144149780e-02 -3.928372263908386230e-02 -7.355452328920364380e-02 8.475948125123977661e-02 2.437493652105331421e-01 1.027056127786636353e-01 2.320263385772705078e-01 2.363590002059936523e-01 -8.573466539382934570e-02 9.319904446601867676e-02 4.038997292518615723e-01 -1.588489413261413574e-01 -3.922052681446075439e-01 1.225613430142402649e-02 6.542345136404037476e-02 3.432520031929016113e-01 -2.673563733696937561e-02 1.616709679365158081e-01 -2.065143585205078125e-01 2.318436950445175171e-01 1.012298166751861572e-01 2.699327422305941582e-03
6.425764411687850952e-02 -3.502432703971862793e-01 -1.115803420543670654e-01 2.929996140301227570e-02 6.842213869094848633e-02 1.937125623226165771e-01 -9.361868351697921753e-02 -2.130744755268096924e-01 1.858565062284469604e-01 1.748432964086532593e-01 -7.474689930677413940e-02 -8.299532532691955566e-02 -5.704183597117662430e-03 -2.609432935714721680e-01 1.572520881891250610e-01 1.450383514165878296e-01 -9.970267117023468018e-02 -9.376825392246246338e-02 -9.829221665859222412e-02 -1.403266638517379761e-01 2.412629574537277222e-01 8.648032695055007935e-02 -5.077885463833808899e-02 2.470271289348602295e-01 4.665585458278656006e-01 9.533824026584625244e-02 -1.994637846946716309e-01 -1.973780095577239990e-01 -1.178436800837516785e-01 -3.676071763038635254e-02 1.995162069797515869e-01 1.847030669450759888e-01
-8.648993074893951416e-02 -2.961427271366119385e-01 1.330104023218154907e-01 -5.596495419740676880e-02 2.969254739582538605e-02 1.095673367381095886e-01 2.598442137241363525e-01 -1.457619667053222656e-01 9.898643195629119873e-02 1.504039019346237183e-02 -1.678599864244461060e-01 8.969940245151519775e-02 -2.435862272977828979e-01 -2.074396610260009766e-01 4.732973873615264893e-02 4.542035982012748718e-02 7.040949165821075439e-02 3.036743104457855225e-01 -5.612061545252799988e-02 -9.431850910186767578e-02 1.785022169351577759e-01 2.183362692594528198e-01 -1.835585832595825195e-01 -5.032411217689514160e-02 2.366604655981063843e-01 1.034848466515541077e-01 5.007517337799072266e-02 -2.216306179761886597e-01 -4.540796875953674316e-01 1.212795004248619080e-01 2.439696788787841797e-01 7.538381218910217285e-02
5.507024377584457397e-02 6.521686911582946777e-02 -2.127027213573455811e-01 2.591152489185333252e-01 7.357715815305709839e-02 9.079901874065399170e-02 2.477865852415561676e-02 -1.792071014642715454e-02 6.428281962871551514e-02 2.283419072628021240e-01 -9.057644754648208618e-02 -3.765247296541929245e-03 9.861921519041061401e-02 1.296369155170395970e-04 1.587817370891571045e-01 4.619629681110382080e-01 8.831799775362014771e-02 1.602766811847686768e-01 2.532134298235177994e-03 2.530179619789123535e-01 4.096726477146148682e-01 1.501740068197250366e-01 -3.130887448787689209e-01 -8.822163194417953491e-02 1.175837516784667969e-01 4.824694618582725525e-02 -1.414737999439239502e-01 -1.164218783378601074e-01 -1.472860127687454224e-01 7.612644135951995850e-02 8.574540168046951294e-02 2.731884419918060303e-01
3.504773601889610291e-02 -3.004774153232574463e-01 2.843222022056579590e-02 -9.133624285459518433e-02 1.709404587745666504e-02 1.520261913537979126e-01 1.652086526155471802e-01 1.052685678005218506e-01 -1.300692409276962280e-01 1.781439185142517090e-01 -2.006580680608749390e-01 -1.255166083574295044e-01 5.865922197699546814e-02 -5.797275900840759277e-02 1.250433623790740967e-01 1.618286520242691040e-01 1.296719610691070557e-01 1.872636824846267700e-01 -9.537056088447570801e-02 -3.277715295553207397e-03 1.480829566717147827e-01 -6.001611053943634033e-02 -2.549631297588348389e-01 -2.585791051387786865e-01 1.525115966796875000e-01 2.892899699509143829e-02 -1.317405793815851212e-02 -1.541471481323242188e-01 -6.180997490882873535e-01 7.279349118471145630e-02 -1.384293437004089355e-01 -1.064343005418777466e-01
4.029499739408493042e-02 4.714252799749374390e-02 -1.692014038562774658e-01 2.848506271839141846e-01 1.692146211862564087e-01 -3.396873474121093750e-01 2.298137992620468140e-01 -1.318140774965286255e-01 -1.009013503789901733e-01 4.366999119520187378e-02 -6.524799764156341553e-02 -8.111491799354553223e-02 -8.304327726364135742e-02 1.643957570195198059e-02 6.791322678327560425e-02 8.052609860897064209e-02 1.858376115560531616e-01 7.690875232219696045e-02 -3.386730849742889404e-01 -7.336658984422683716e-02 8.285675197839736938e-02 4.254309460520744324e-03 -2.913228869438171387e-01 4.460687041282653809e-01 1.905464828014373779e-01 -2.131498418748378754e-02 -7.923398911952972412e-02 -8.711626753211021423e-03 -3.313113749027252197e-01 -1.284237205982208252e-01 -4.942014068365097046e-02 -8.891334384679794312e-02
1.107063516974449158e-01 -1.603417545557022095e-01 2.443068288266658783e-02 -1.484203338623046875e-01 -9.070657193660736084e-02 4.427749663591384888e-02 -2.602643668651580811e-01 -1.796861886978149414e-01 6.201903522014617920e-02 3.851284682750701904e-01 -7.596961408853530884e-02 2.242287695407867432e-01 -1.877308189868927002e-01 5.212544277310371399e-02 1.647684127092361450e-01 1.280143577605485916e-02 7.429471611976623535e-02 2.038102447986602783e-01 -3.020977079868316650e-01 -1.519194245338439941e-02 1.516436785459518433e-01 -1.916718296706676483e-02 -4.249460399150848389e-01 1.437348425388336182e-01 2.114539742469787598e-01 9.142901748418807983e-03 -7.940949499607086182e-02 -2.033727765083312988e-01 -2.700419723987579346e-01 1.523244082927703857e-01 -3.880739957094192505e-02 -4.955269768834114075e-02
1.441597789525985718e-01 -2.849684357643127441e-01 -2.774818539619445801e-01 1.592998504638671875e-01 9.437115490436553955e-02 3.480106219649314880e-02 1.487449463456869125e-02 -7.971220649778842926e-03 1.820592582225799561e-02 3.164038360118865967e-01 -9.296960197389125824e-03 2.726487815380096436e-01 -2.092007845640182495e-01 6.507797539234161377e-02 3.339566290378570557e-01 3.088289871811866760e-03 2.123001813888549805e-01 4.357592016458511353e-02 -7.753414660692214966e-02 -1.353957504034042358e-01 2.429285198450088501e-01 -2.038133442401885986e-01 -2.815695106983184814e-01 1.288794726133346558e-01 2.324443161487579346e-01 1.104861795902252197e-01 2.968128584325313568e-02 1.685557886958122253e-02 -2.164793461561203003e-01 1.736597716808319092e-01 1.697241365909576416e-01 -9.921700507402420044e-02
4.404832795262336731e-02 8.472009748220443726e-02 -2.285361438989639282e-01 1.502278745174407959e-01 4.998615011572837830e-02 1.645446866750717163e-01 -3.237864933907985687e-03 -3.386336937546730042e-02 -5.539457499980926514e-02 4.441806077957153320e-01 1.620106026530265808e-02 2.634101808071136475e-01 -1.311962455511093140e-01 2.036395967006683350e-01 3.859449625015258789e-01 -1.233078911900520325e-01 -1.221938580274581909e-01 -1.789673566818237305e-01 4.859642125666141510e-03 -2.061161398887634277e-01 1.084998399019241333e-01 -4.095362871885299683e-02 -2.117017507553100586e-01 1.479671150445938110e-01 2.664561569690704346e-01 -3.717326000332832336e-02 -1.126457750797271729e-01 -1.566873341798782349e-01 -2.789296805858612061e-01 1.321983039379119873e-01 4.761938750743865967e-02 -1.253242194652557373e-01
5.685628205537796021e-02 3.002090156078338623e-01 -1.367166042327880859e-01 1.848207265138626099e-01 1.157357692718505859e-01 -2.910185456275939941e-01 -2.638466248754411936e-04 -1.895001828670501709e-01 2.534560263156890869e-01 4.092748165130615234e-01 7.646970450878143311e-02 -1.793923527002334595e-01 -3.630804270505905151e-02 1.043876260519027710e-02 4.719008505344390869e-02 1.433484107255935669e-01 1.662480831146240234e-01 -1.428209594450891018e-03 -2.442908734083175659e-01 8.258762955665588379e-02 7.925479859113693237e-02 2.108053117990493774e-01 -1.152609735727310181e-01 7.005603611469268799e-02 1.644243597984313965e-01 -1.518950462341308594e-01 -1.197169870138168335e-01 -2.552227675914764404e-01 -7.207472622394561768e-02 -1.328481882810592651e-01 3.223097622394561768e-01 8.037053048610687256e-02
4.153851792216300964e-02 -5.115244421176612377e-04 -1.340021193027496338e-02 2.432661950588226318e-01 -4.352585971355438232e-02 -1.780987381935119629e-01 1.379771903157234192e-02 -1.185715720057487488e-01 1.866477131843566895e-01 2.716645896434783936e-01 1.379046440124511719e-01 -2.399937957525253296e-01 -2.208392471075057983e-01 -3.675776720046997070e-01 7.287008222192525864e-03 2.779211662709712982e-02 1.597549170255661011e-01 2.008363306522369385e-01 5.682651326060295105e-02 -3.557879105210304260e-02 1.289917528629302979e-01 4.618014022707939148e-02 -7.978932559490203857e-02 3.195912241935729980e-01 2.903170287609100342e-01 -1.544131636619567871e-01 -2.336728125810623169e-01 -1.770706325769424438e-01 -1.346195191144943237e-01 -1.890309154987335205e-01 2.668495774269104004e-01 -6.567966192960739136e-02
-4.156958684325218201e-02 1.828800588846206665e-01 -1.405121535062789917e-01 3.797725960612297058e-02 1.033954415470361710e-02 -2.170418351888656616e-01 1.213044449687004089e-01 2.093226462602615356e-01 1.992198079824447632e-01 3.651425540447235107e-01 -5.838994309306144714e-02 -1.103844270110130310e-01 6.492637842893600464e-02 -6.670222431421279907e-02 1.522519737482070923e-01 7.599500939249992371e-03 8.667067438364028931e-02 1.546351909637451172e-01 -2.432210743427276611e-02 -5.761367455124855042e-02 1.006415113806724548e-01 -1.910320296883583069e-02 -1.924603134393692017e-01 -8.118391782045364380e-02 5.261223912239074707e-01 -3.030249774456024170e-01 -1.539634019136428833e-01 1.279653012752532959e-01 -2.067803293466567993e-01 1.234092488884925842e-01 -2.303142398595809937e-01 9.044275432825088501e-02
2.462205290794372559e-01 -2.002169936895370483e-01 1.585266888141632080e-01 2.761346986517310143e-03 -2.062556445598602295e-01 -1.276947259902954102e-01 3.030482493340969086e-02 -3.769601508975028992e-02 7.799139618873596191e-02 2.317673265933990479e-01 3.279656544327735901e-02 -1.416651066392660141e-02 -2.046836763620376587e-01 1.626396626234054565e-01 1.468271017074584961e-01 -1.305066645145416260e-01 -1.189901456236839294e-01 3.056909739971160889e-01 -3.210860490798950195e-01 -7.191725820302963257e-02 3.022877573966979980e-01 3.329167515039443970e-02 -3.529861867427825928e-01 1.412954032421112061e-01 2.645282745361328125e-01 7.925578206777572632e-02 -1.096241325139999390e-01 -8.521210402250289917e-02 -2.725159227848052979e-01 1.333644427359104156e-02 1.346170902252197266e-01 6.267115473747253418e-02
3.513225615024566650e-01 -2.908224463462829590e-01 2.138129249215126038e-02 2.431961894035339355e-01 -4.995221272110939026e-02 9.032764285802841187e-02 2.145105600357055664e-01 -1.636582612991333008e-01 5.759042873978614807e-02 2.411520332098007202e-01 -1.641448587179183960e-01 -7.859893888235092163e-02 -1.119125559926033020e-01 -1.686755754053592682e-02 3.793006837368011475e-01 1.952845603227615356e-01 -2.982705086469650269e-02 1.352225709706544876e-02 -3.328756662085652351e-03 2.519400604069232941e-02 -5.195177625864744186e-03 -2.856730222702026367e-01 -1.821855604648590088e-01 -7.277932018041610718e-02 2.714898884296417236e-01 7.047750055789947510e-02 -1.990799754858016968e-01 -7.191242277622222900e-02 -1.634072214365005493e-01 2.169429510831832886e-02 -1.862716078758239746e-01 2.287865281105041504e-01
2.383352816104888916e-01 -2.309930175542831421e-01 -9.675300866365432739e-02 3.153006434440612793e-01 1.139829084277153015e-01 -6.698027253150939941e-02 -2.587335370481014252e-02 -7.148084044456481934e-02 1.303822100162506104e-01 3.247959315776824951e-01 -1.410062909126281738e-01 -6.554649770259857178e-02 -1.449603438377380371e-01 -1.287451833486557007e-01 1.518866866827011108e-01 5.745146051049232483e-02 7.311395555734634399e-02 5.810195207595825195e-02 3.423362597823143005e-02 -1.107293441891670227e-01 3.039200901985168457e-01 4.928784444928169250e-02 -3.320645093917846680e-01 -1.575101763010025024e-01 1.579015254974365234e-01 4.230568706989288330e-01 8.433341234922409058e-02 3.718565404415130615e-02 -1.565907150506973267e-01 9.097243845462799072e-02 1.124522536993026733e-01 -1.931345611810684204e-01
3.904097154736518860e-02 -2.999441027641296387e-01 -2.657762169837951660e-01 1.080841496586799622e-01 5.959754809737205505e-02 7.602891325950622559e-02 1.894958168268203735e-01 2.717508375644683838e-01 -2.191443927586078644e-02 7.765766978263854980e-02 -2.483896762132644653e-01 1.680982857942581177e-02 -7.923009246587753296e-02 -1.487445235252380371e-01 1.965434551239013672e-01 1.873085647821426392e-01 3.310063481330871582e-02 2.670063674449920654e-01 -8.198125660419464111e-02 1.772505939006805420e-01 -2.345702238380908966e-02 2.072585970163345337e-01 -3.243704438209533691e-01 -5.175808072090148926e-02 8.755993098020553589e-02 -2.659497549757361412e-03 -2.415857762098312378e-01 1.201016828417778015e-02 -4.115212261676788330e-01 6.676832586526870728e-02 -1.716800928115844727e-01 7.142670452594757080e-02
-1.922276020050048828e-01 1.255412697792053223e-01 3.600539639592170715e-02 1.681099086999893188e-01 1.527940183877944946e-01 -2.211325764656066895e-01 2.954737842082977295e-01 1.725841462612152100e-01 9.872362017631530762e-02 2.370947301387786865e-01 1.604456901550292969e-01 -1.580657511949539185e-01 -2.967664301395416260e-01 -8.467714488506317139e-02 8.893363922834396362e-02 3.326143622398376465e-01 6.671097129583358765e-02 2.561078965663909912e-01 -2.185257971286773682e-01 -2.573940455913543701e-01 1.338032335042953491e-01 3.197602555155754089e-02 -1.031112298369407654e-01 1.286743879318237305e-01 1.603036671876907349e-01 -1.575722172856330872e-02 -1.246559321880340576e-01 -5.435760319232940674e-02 -1.887921690940856934e-01 -2.121242433786392212e-01 2.006366699934005737e-01 -4.929158836603164673e-02
-1.290372908115386963e-01 -1.166550666093826294e-01 -4.081862270832061768e-01 5.526122450828552246e-02 1.661078482866287231e-01 4.614928737282752991e-02 9.969898313283920288e-02 2.205982506275177002e-01 -2.435450442135334015e-02 3.643358871340751648e-02 -2.185787558555603027e-01 9.961096942424774170e-02 -2.738467752933502197e-01 -7.863616198301315308e-02 8.607321977615356445e-02 2.865983545780181885e-01 6.028688699007034302e-02 -5.799437314271926880e-02 -4.067970812320709229e-02 -9.705653041601181030e-02 3.099217116832733154e-01 3.192694187164306641e-01 -2.797663807868957520e-01 -4.875581339001655579e-02 1.207723245024681091e-01 -3.671801462769508362e-02 -1.737262159585952759e-01 4.848698154091835022e-02 -3.308665454387664795e-01 1.545024216175079346e-01 -5.203449353575706482e-02 -1.352161634713411331e-02
3.448685407638549805e-01 -7.742404192686080933e-02 -3.036801815032958984e-01 -4.055473208427429199e-02 3.495899736881256104e-01 2.275992631912231445e-01 3.905059024691581726e-02 2.928052544593811035e-01 -1.461050938814878464e-02 1.722453087568283081e-01 -2.821195721626281738e-01 -7.104869186878204346e-02 -1.977622359991073608e-01 -7.466121017932891846e-02 8.182989805936813354e-02 1.107985824346542358e-01 1.188101992011070251e-01 1.440341770648956299e-02 -1.081087887287139893e-01 8.120463788509368896e-02 -5.171129852533340454e-02 8.168403804302215576e-02 -1.909830570220947266e-01 1.532615721225738525e-01 2.205848693847656250e-01 -2.474993914365768433e-01 2.994170486927032471e-01 -2.814853750169277191e-02 -1.198257133364677429e-01 -5.742868781089782715e-02 9.946960210800170898e-02 -1.092270016670227051e-01
2.129657864570617676e-01 2.643578350543975830e-01 -3.255234658718109131e-02 1.077379733324050903e-01 1.270640045404434204e-01 9.322556108236312866e-02 1.746701747179031372e-01 -1.195462141185998917e-02 5.401198193430900574e-02 7.731308043003082275e-02 -4.204009473323822021e-01 -5.751924216747283936e-02 2.813504636287689209e-01 -3.480510115623474121e-01 4.594852402806282043e-02 2.465669997036457062e-02 2.052425295114517212e-01 -2.204893715679645538e-02 -2.377717941999435425e-01 -1.307827383279800415e-01 1.405419260263442993e-01 1.471438407897949219e-01 -1.536040753126144409e-01 2.878487706184387207e-01 7.088018208742141724e-02 -5.825859308242797852e-02 2.193815261125564575e-02 -3.324583871290087700e-03 -2.710337936878204346e-01 5.055865272879600525e-03 6.207676976919174194e-02 2.725699543952941895e-01
2.632533609867095947e-01 -3.071734309196472168e-01 -1.835296601057052612e-01 7.521951943635940552e-02 -1.024096366018056870e-02 -1.297991871833801270e-01 1.792065203189849854e-01 -8.717577159404754639e-02 8.405184000730514526e-02 2.533298730850219727e-01 -2.740084938704967499e-02 1.801053732633590698e-01 -1.207402646541595459e-01 2.177231013774871826e-01 1.534010022878646851e-01 -9.807834774255752563e-02 1.503303050994873047e-01 -1.026576757431030273e-01 -2.108837217092514038e-01 -1.077868416905403137e-01 3.050193488597869873e-01 1.735608465969562531e-02 -3.888926506042480469e-01 3.558381646871566772e-02 2.060165554285049438e-01 1.260527060367166996e-03 -1.703166961669921875e-02 1.686162352561950684e-01 -1.235457733273506165e-01 1.830326914787292480e-01 2.833378911018371582e-01 -7.410272955894470215e-02
1.235715392976999283e-02 -2.066850960254669189e-01 1.490661352872848511e-01 1.878189146518707275e-01 -2.638710290193557739e-02 6.290500611066818237e-02 -1.030868664383888245e-02 -5.225111916661262512e-02 1.024649664759635925e-01 2.017060369253158569e-01 -1.558296233415603638e-01 -3.760884702205657959e-01 -1.945177465677261353e-01 -9.010954946279525757e-02 2.459199279546737671e-01 2.928182184696197510e-01 4.218570515513420105e-02 -1.958753466606140137e-01 -1.565549969673156738e-01 1.830007582902908325e-01 -1.274455189704895020e-01 2.913479804992675781e-01 -1.133822798728942871e-01 1.244192644953727722e-01 3.311508297920227051e-01 -2.911421954631805420e-01 -9.610673040151596069e-02 -4.175969585776329041e-02 -1.201645955443382263e-01 2.164511755108833313e-02 1.522477269172668457e-01 -1.093459874391555786e-01
8.728380501270294189e-02 -1.346628963947296143e-01 -3.510273247957229614e-02 1.438335888087749481e-02 2.673343718051910400e-01 -5.780031159520149231e-02 -3.104382753372192383e-02 -2.359968237578868866e-02 4.812316596508026123e-01 -1.029689460992813110e-01 -2.257806509733200073e-01 -4.792889207601547241e-02 4.746814258396625519e-03 -5.085539887659251690e-04 9.522224962711334229e-02 -1.123163942247629166e-02 1.062210053205490112e-01 -3.673556745052337646e-01 -1.001470014452934265e-01 -2.668580412864685059e-01 6.451186537742614746e-02 -6.008743122220039368e-02 -2.959862053394317627e-01 2.168195992708206177e-01 3.267956525087356567e-02 1.284428089857101440e-01 -1.361181139945983887e-01 8.782302588224411011e-02 -3.171893358230590820e-01 -1.763132959604263306e-01 -1.144748255610466003e-01 1.825634986162185669e-01
4.983744770288467407e-02 2.212924361228942871e-01 8.345433324575424194e-02 1.650698781013488770e-01 1.823690980672836304e-01 2.053334563970565796e-01 3.835786879062652588e-01 -1.800764799118041992e-01 3.018219172954559326e-01 7.944483309984207153e-02 -2.025837004184722900e-01 -1.861466616392135620e-01 2.545320093631744385e-01 -8.084298670291900635e-02 7.354898378252983093e-03 -6.742332875728607178e-02 2.738278806209564209e-01 1.550388932228088379e-01 -1.592876017093658447e-01 -1.318263709545135498e-01 1.464999020099639893e-01 8.879904448986053467e-02 -9.715706855058670044e-02 1.790083199739456177e-01 3.088400959968566895e-01 -4.182743653655052185e-02 -1.835070364177227020e-02 1.504084467887878418e-01 -1.828754097223281860e-01 -2.127860859036445618e-02 1.870989799499511719e-01 9.347920119762420654e-02
2.086313366889953613e-01 -2.876600921154022217e-01 1.024148985743522644e-01 1.604549735784530640e-01 1.256581544876098633e-01 1.551963388919830322e-01 -1.404307633638381958e-01 -1.942875981330871582e-01 2.044164687395095825e-01 3.179709613323211670e-01 -5.117566511034965515e-02 1.773830801248550415e-01 7.714950293302536011e-02 1.672269999980926514e-01 1.731284260749816895e-01 7.958807051181793213e-02 1.074832752346992493e-01 1.067643761634826660e-01 1.889181137084960938e-01 3.430180251598358154e-02 -6.650633364915847778e-02 1.672497987747192383e-01 -2.844597995281219482e-01 -9.134841710329055786e-02 2.406588196754455566e-01 -1.072625964879989624e-01 -1.013812609016895294e-02 2.379840463399887085e-01 -3.711887001991271973e-01 2.084646373987197876e-01 -6.253175437450408936e-02 -1.266719400882720947e-02
2.292627096176147461e-02 -4.524975717067718506e-01 -7.376635819673538208e-02 -9.071473032236099243e-02 -6.484224647283554077e-02 -1.282203011214733124e-02 6.378893554210662842e-02 -9.940985590219497681e-02 -8.216926828026771545e-03 2.716172635555267334e-01 -1.297015994787216187e-01 2.523757219314575195e-01 -7.505483180284500122e-02 -1.468827426433563232e-01 2.231427878141403198e-01 5.034378170967102051e-02 8.701740205287933350e-02 2.214109599590301514e-01 -2.016156911849975586e-01 -1.060399189591407776e-01 2.713160812854766846e-01 2.198064178228378296e-01 -3.039354383945465088e-01 3.228144347667694092e-02 6.859734654426574707e-02 -1.901396661996841431e-01 5.811281874775886536e-02 -6.098274886608123779e-02 -3.264012336730957031e-01 -1.346203237771987915e-01 1.784661859273910522e-01 2.314495481550693512e-02
-1.673489063978195190e-01 1.557741463184356689e-01 -4.970805719494819641e-03 2.777105867862701416e-01 5.850065499544143677e-03 -1.121971681714057922e-01 1.617686301469802856e-01 1.702284663915634155e-01 1.508869975805282593e-01 7.688159495592117310e-02 -8.937606215476989746e-02 2.470500469207763672e-01 -6.246649473905563354e-02 4.474890977144241333e-02 1.251750439405441284e-01 1.301858015358448029e-02 1.597885787487030029e-01 1.892805993556976318e-01 -1.437934339046478271e-01 1.268893182277679443e-01 2.772611752152442932e-02 3.499926626682281494e-02 -5.260487198829650879e-01 1.680455505847930908e-01 3.062350451946258545e-01 -1.731354445219039917e-01 -1.069260463118553162e-01 -3.417998850345611572e-01 -1.339365243911743164e-01 -8.196689188480377197e-03 -8.936932682991027832e-02 -1.621740683913230896e-02
3.183351159095764160e-01 -2.863632738590240479e-01 2.256181463599205017e-02 2.859564721584320068e-01 9.017403423786163330e-02 8.159757405519485474e-02 -9.581438452005386353e-02 -1.386275701224803925e-02 2.848642766475677490e-01 1.475775092840194702e-01 5.099215079098939896e-03 9.495370090007781982e-02 -3.021829426288604736e-01 -1.997412443161010742e-01 2.255370318889617920e-01 1.862423866987228394e-01 9.083421528339385986e-02 -2.165611367672681808e-03 -4.457457736134529114e-02 -9.103613346815109253e-02 2.728132307529449463e-01 -3.328297659754753113e-02 -2.797354161739349365e-01 1.590425819158554077e-01 9.089239686727523804e-02 2.365530580282211304e-01 5.994512885808944702e-02 -2.835912816226482391e-02 -2.494893372058868408e-01 -3.335053101181983948e-03 1.010920703411102295e-01 -2.068334817886352539e-01
-2.444318495690822601e-02 -9.322773665189743042e-02 -2.124216854572296143e-01 1.259039640426635742e-01 -1.678045243024826050e-01 -1.428108662366867065e-01 3.337756544351577759e-02 1.812245845794677734e-01 3.736656606197357178e-01 2.224884629249572754e-01 -9.239671053364872932e-04 -1.465476900339126587e-01 -1.025392487645149231e-01 6.037196144461631775e-02 2.469016164541244507e-01 -3.927723318338394165e-02 -1.817762106657028198e-01 1.779979467391967773e-01 7.186139374971389771e-02 7.816836237907409668e-02 -1.047800853848457336e-01 1.759599000215530396e-01 -1.565835177898406982e-01 1.756680905818939209e-01 4.848404228687286377e-02 2.854472957551479340e-02 -2.055391222238540649e-01 1.230742260813713074e-01 -3.574991226196289062e-01 4.122066795825958252e-01 1.255776546895503998e-02 1.679426729679107666e-01
8.779055625200271606e-02 4.144711047410964966e-02 1.673626452684402466e-01 1.704272180795669556e-01 8.766400068998336792e-02 2.234223634004592896e-01 1.710993051528930664e-01 1.797078400850296021e-01 3.959882259368896484e-01 2.623886466026306152e-01 3.736060857772827148e-02 -2.051676623523235321e-03 1.200615987181663513e-01 -2.164493082091212273e-03 9.028907120227813721e-02 2.155434638261795044e-01 2.030015438795089722e-01 1.012564599514007568e-01 -1.456120312213897705e-01 -3.330931067466735840e-01 3.332513943314552307e-02 2.935612797737121582e-01 -6.067197024822235107e-02 8.414034545421600342e-02 1.739637553691864014e-01 -1.280562579631805420e-01 2.375106364488601685e-01 2.148691713809967041e-01 -1.381026953458786011e-01 -7.264821976423263550e-02 -1.400646269321441650e-01 2.082926332950592041e-01
1.100271753966808319e-02 -2.630727887153625488e-01 -3.618844151496887207e-01 6.941965967416763306e-02 1.554240435361862183e-01 -4.184243828058242798e-02 4.076439514756202698e-02 -9.399128705263137817e-02 1.276992410421371460e-01 -1.748076379299163818e-01 -2.705661952495574951e-01 -7.795777171850204468e-02 -1.598531380295753479e-02 -6.597160547971725464e-02 2.102266997098922729e-01 3.362474441528320312e-01 1.509869396686553955e-01 4.912378266453742981e-02 -1.614226996898651123e-01 -7.127226144075393677e-02 2.628348171710968018e-01 7.633838802576065063e-02 -3.178035616874694824e-01 -1.819874942302703857e-01 1.522953156381845474e-02 -4.638804588466882706e-03 -1.556643992662429810e-01 -1.786572858691215515e-02 -4.028457999229431152e-01 -6.306762993335723877e-02 -8.366343379020690918e-02 8.386710286140441895e-02
2.595517933368682861e-01 -5.056918859481811523e-01 5.452345684170722961e-02 1.010036915540695190e-01 6.951945275068283081e-02 -8.547811768949031830e-03 1.000515744090080261e-01 -2.349082194268703461e-02 4.016675427556037903e-02 2.972623407840728760e-01 -2.285362631082534790e-01 2.300062924623489380e-01 1.074669044464826584e-02 2.329398095607757568e-01 1.020107977092266083e-02 2.620726227760314941e-01 4.945220053195953369e-02 6.233356893062591553e-02 8.519129827618598938e-03 -4.741558060050010681e-02 1.094996929168701172e-01 3.549638763070106506e-02 -2.091559767723083496e-01 3.759417310357093811e-02 2.796933352947235107e-01 1.694889068603515625e-01 -2.732150256633758545e-01 3.320956230163574219e-02 -2.015535086393356323e-01 1.275234222412109375e-01 1.520606577396392822e-01 1.480279304087162018e-02
-2.970150858163833618e-02 -1.242273300886154175e-01 3.085738234221935272e-02 4.010419547557830811e-02 1.506968587636947632e-01 1.140172481536865234e-01 6.027051061391830444e-02 -1.805843859910964966e-01 5.667637288570404053e-02 7.264952361583709717e-02 -9.748204052448272705e-02 6.922382861375808716e-02 -2.973662912845611572e-01 5.601950734853744507e-02 3.047062754631042480e-01 2.743720263242721558e-02 -2.633298635482788086e-01 2.104269415140151978e-01 9.829407185316085815e-02 -1.907654106616973877e-02 -2.106297761201858521e-02 3.235702514648437500e-01 -1.591143608093261719e-01 7.132707536220550537e-02 1.621329039335250854e-01 2.122491151094436646e-01 -1.144011691212654114e-02 -2.617559731006622314e-01 -5.113472938537597656e-01 2.352489903569221497e-02 1.989264786243438721e-01 2.108329348266124725e-02
2.162296473979949951e-01 1.282591968774795532e-01 -4.005614817142486572e-01 9.356209635734558105e-02 -3.906311467289924622e-02 1.723258644342422485e-01 -5.181550607085227966e-02 5.239868909120559692e-02 1.071542650461196899e-01 8.746185153722763062e-02 -9.224362671375274658e-02 -5.253362655639648438e-02 1.150395199656486511e-01 -2.804542519152164459e-02 2.127575427293777466e-01 4.444936215877532959e-01 3.381153047084808350e-01 6.964419037103652954e-02 -2.136584669351577759e-01 -1.268624961376190186e-01 1.956087946891784668e-01 1.123982667922973633e-02 -3.057802617549896240e-01 -1.472364217042922974e-01 1.673222631216049194e-01 3.919272869825363159e-02 -6.619166582822799683e-02 -1.934778392314910889e-01 -1.387532651424407959e-01 6.040441989898681641e-02 7.846804708242416382e-02 9.372960031032562256e-02
-1.267458125948905945e-02 1.312007009983062744e-01 -9.546997398138046265e-02 -5.121699348092079163e-02 3.091862797737121582e-01 -2.450663745403289795e-01 2.118300646543502808e-01 6.663754582405090332e-03 2.347026169300079346e-01 1.958169192075729370e-01 -5.545594915747642517e-02 -2.848565876483917236e-01 -8.064851164817810059e-02 -1.626002490520477295e-01 4.249323159456253052e-02 1.559261418879032135e-02 4.473071545362472534e-02 4.783786237239837646e-01 2.013719528913497925e-01 -5.531913484446704388e-04 2.066456675529479980e-01 1.941489428281784058e-02 -2.929124236106872559e-01 1.185399219393730164e-01 2.199543714523315430e-01 3.337886184453964233e-02 1.775537133216857910e-01 4.932591319084167480e-02 -1.958402097225189209e-01 -1.965559087693691254e-02 -1.366187930107116699e-01 -4.994285106658935547e-02
5.939840897917747498e-02 -9.688200801610946655e-02 2.219995297491550446e-02 3.131403326988220215e-01 -1.231417432427406311e-01 -1.293823421001434326e-01 7.702665776014328003e-02 1.480829552747309208e-03 2.118571661412715912e-02 2.176142185926437378e-01 -4.952296316623687744e-01 1.782619208097457886e-02 1.851370483636856079e-01 -1.523272246122360229e-01 6.784313917160034180e-02 -4.778008162975311279e-02 1.068480312824249268e-01 -1.956944167613983154e-02 -2.897859215736389160e-01 -1.599917933344841003e-02 3.175961375236511230e-01 1.661815047264099121e-01 -2.496592849493026733e-01 2.186684161424636841e-01 -1.029895097017288208e-01 -1.967800110578536987e-01 -1.247394159436225891e-01 -1.328132301568984985e-01 -2.408458292484283447e-01 -5.929517373442649841e-02 -1.110081002116203308e-01 4.384978488087654114e-02
8.371900767087936401e-02 -1.483956873416900635e-01 -9.721240401268005371e-02 2.127711325883865356e-01 -1.637995988130569458e-02 5.709123611450195312e-02 6.343332678079605103e-02 -4.184770584106445312e-02 9.354210644960403442e-02 4.190099537372589111e-01 -8.110933750867843628e-02 1.576545834541320801e-01 -2.107500880956649780e-01 -2.323393225669860840e-01 1.957495957612991333e-01 6.406605243682861328e-02 1.537010818719863892e-01 2.054540626704692841e-02 6.760735064744949341e-02 3.932010754942893982e-02 2.133056670427322388e-01 -1.124169304966926575e-01 -2.736703157424926758e-01 2.378335595130920410e-02 1.685001850128173828e-01 2.808999121189117432e-01 4.873071238398551941e-02 -1.079059615731239319e-01 -2.807120680809020996e-01 -8.404560387134552002e-02 4.106034040451049805e-01 -1.041068807244300842e-01
1.218147459439933300e-03 9.049604088068008423e-02 -2.515949308872222900e-01 8.258863538503646851e-02 2.647190354764461517e-02 -5.828756093978881836e-02 7.311078906059265137e-02 8.729469962418079376e-03 1.218730583786964417e-02 1.763019859790802002e-01 -1.360435932874679565e-01 -2.068565338850021362e-01 -1.063160821795463562e-01 -2.354438006877899170e-01 1.421693265438079834e-01 1.611820906400680542e-01 1.318597346544265747e-01 8.964382112026214600e-02 -1.012674942612648010e-01 -1.767200082540512085e-01 1.667917817831039429e-01 1.223649010062217712e-01 -1.302841007709503174e-01 -8.159705996513366699e-02 5.613653063774108887e-01 -1.914296746253967285e-01 3.001145832240581512e-02 1.185846403241157532e-01 -2.192340344190597534e-01 3.238418400287628174e-01 -2.309277802705764771e-01 1.935715228319168091e-02
4.577612504363059998e-02 2.486199438571929932e-01 -1.620080471038818359e-01 6.043412163853645325e-02 1.639283746480941772e-01 -1.196736171841621399e-01 1.063504293560981750e-01 3.217304870486259460e-02 7.992564886808395386e-02 4.257460236549377441e-01 -2.407256960868835449e-01 -2.144460231065750122e-01 -1.776766330003738403e-01 -3.678044080734252930e-01 1.608313620090484619e-02 -7.354547828435897827e-02 5.328131467103958130e-02 1.506853550672531128e-01 8.283636718988418579e-02 -1.824671179056167603e-01 -2.698918990790843964e-02 5.806313827633857727e-02 -3.121080696582794189e-01 2.086982429027557373e-01 1.923206150531768799e-01 -1.315883845090866089e-01 -2.376711666584014893e-01 -4.180494695901870728e-02 -2.066646218299865723e-01 3.437634557485580444e-02 -1.908821053802967072e-02 -1.448859274387359619e-01
8.088412135839462280e-02 6.680922210216522217e-02 3.101054579019546509e-02 1.920627206563949585e-01 2.702995836734771729e-01 -2.108924537897109985e-01 9.746421873569488525e-02 -2.026387006044387817e-01 -1.566687822341918945e-01 1.082928925752639771e-01 -1.576848477125167847e-01 -2.349868565797805786e-01 -9.196250885725021362e-02 -6.502712517976760864e-02 1.705885166302323341e-03 8.871263265609741211e-02 3.530782833695411682e-02 7.474166899919509888e-02 -3.368657827377319336e-01 -1.290189921855926514e-01 2.069364041090011597e-01 2.742943167686462402e-01 -3.988852500915527344e-01 3.723094165325164795e-01 1.318757422268390656e-02 1.645396053791046143e-01 -5.348857864737510681e-02 1.006495207548141479e-01 -1.407719105482101440e-01 -1.674854606389999390e-01 -6.273139268159866333e-02 3.671314194798469543e-02
-2.445700345560908318e-03 3.098372519016265869e-01 -9.634090960025787354e-02 -8.907086402177810669e-02 -9.760318696498870850e-02 -2.782254815101623535e-01 1.698143482208251953e-01 1.713750883936882019e-03 2.410984486341476440e-01 1.446952819824218750e-01 -5.023945122957229614e-03 1.048835441470146179e-01 -7.980871200561523438e-02 -1.803594082593917847e-01 1.787754595279693604e-01 1.277105696499347687e-02 1.478754431009292603e-01 1.806548237800598145e-01 -3.623809814453125000e-01 9.623274207115173340e-03 1.748751848936080933e-01 -1.487147659063339233e-01 -2.817678153514862061e-01 8.507412672042846680e-02 6.883385032415390015e-02 -2.491598129272460938e-01 -2.559722661972045898e-01 7.971844077110290527e-02 -2.833734750747680664e-01 -4.271920770406723022e-02 -2.404757738113403320e-01 7.743825763463973999e-02
4.274563118815422058e-02 -1.763069480657577515e-01 -7.494264841079711914e-02 2.075256705284118652e-01 2.279049903154373169e-01 8.962456136941909790e-03 -3.009931147098541260e-01 1.117037013173103333e-01 1.249301582574844360e-01 2.476955950260162354e-01 -2.222213000059127808e-01 2.880234085023403168e-02 -8.622816205024719238e-02 2.213850915431976318e-01 1.155097857117652893e-01 1.136256009340286255e-01 3.255501687526702881e-01 5.302970297634601593e-03 -7.473030686378479004e-02 -1.694205254316329956e-01 -1.721942424774169922e-01 -2.655523642897605896e-02 -2.089534550905227661e-01 8.142391592264175415e-02 2.336303740739822388e-01 8.033698052167892456e-02 -9.056746214628219604e-02 1.144334003329277039e-01 -2.398110032081604004e-01 3.321613967418670654e-01 -2.856817543506622314e-01 -2.649191394448280334e-02
1.535956114530563354e-01 -1.333418637514114380e-01 -1.782703250646591187e-01 4.216726720333099365e-01 1.017432510852813721e-01 1.733230985701084137e-02 7.448888570070266724e-02 -1.017610952258110046e-01 1.807883232831954956e-01 9.003141522407531738e-02 -2.486053295433521271e-02 -2.730678301304578781e-03 -2.193315625190734863e-01 1.207256987690925598e-01 2.342881262302398682e-01 2.578542232513427734e-01 1.046238243579864502e-01 1.908869296312332153e-01 -8.153083175420761108e-02 6.406272947788238525e-02 4.281529188156127930e-01 -2.358143776655197144e-02 -1.425440907478332520e-01 -9.090910851955413818e-02 1.537464112043380737e-01 2.516826987266540527e-01 -8.264657855033874512e-02 9.156202524900436401e-02 -2.875419259071350098e-01 1.602815985679626465e-01 9.406474977731704712e-02 -8.368563652038574219e-02
-1.438584029674530029e-01 1.693977266550064087e-01 -9.908689558506011963e-02 1.266617178916931152e-01 4.449971765279769897e-02 -1.529612541198730469e-01 7.052314281463623047e-02 -3.403671830892562866e-02 8.466967195272445679e-02 3.192745447158813477e-01 -2.454931735992431641e-01 -8.819013088941574097e-02 2.459755865857005119e-03 -3.769229054450988770e-01 8.767259865999221802e-02 -9.821247309446334839e-02 3.310899436473846436e-02 2.921228706836700439e-01 6.593024730682373047e-02 -6.522120535373687744e-02 8.524900674819946289e-02 -3.845323994755744934e-02 -2.245656102895736694e-01 1.084873825311660767e-01 2.025586664676666260e-01 -6.362848728895187378e-02 -1.771011501550674438e-01 -6.714494526386260986e-02 -4.256430566310882568e-01 2.237082123756408691e-01 -1.335525065660476685e-01 -2.463662624359130859e-01
1.866708397865295410e-01 -3.054865896701812744e-01 8.586858212947845459e-02 5.634892731904983521e-02 -9.248033165931701660e-02 -1.372580677270889282e-01 -9.515129029750823975e-03 -1.324447840452194214e-01 -1.243619620800018311e-01 3.163952827453613281e-01 5.829352140426635742e-02 -2.115492671728134155e-01 -1.827254146337509155e-01 1.595706641674041748e-01 1.706882268190383911e-01 -6.992917507886886597e-02 5.162517353892326355e-02 2.128166109323501587e-01 -1.049553230404853821e-01 -1.659652590751647949e-01 2.547258138656616211e-01 -1.647906191647052765e-02 -3.891111016273498535e-01 2.792121767997741699e-01 2.733890116214752197e-01 -6.808043271303176880e-02 -3.997485153377056122e-03 -2.578910291194915771e-01 -1.333388835191726685e-01 -3.312630951404571533e-02 8.933068811893463135e-02 7.657091319561004639e-02
-2.707067877054214478e-02 1.624292880296707153e-01 -8.266086131334304810e-02 1.221802458167076111e-01 4.148262366652488708e-02 -1.109317764639854431e-01 -1.200201585888862610e-01 1.434642076492309570e-01 6.513911485671997070e-02 2.209644615650177002e-01 -2.034298330545425415e-01 -2.312824130058288574e-01 -9.285806119441986084e-02 -1.842887401580810547e-01 3.526861667633056641e-01 1.157396659255027771e-01 7.761500775814056396e-02 6.690498441457748413e-02 -6.342885643243789673e-02 -2.254864387214183807e-02 -6.223332509398460388e-02 1.361202150583267212e-01 -1.209056526422500610e-01 1.173025295138359070e-01 5.812027454376220703e-01 -8.869599550962448120e-02 5.410274490714073181e-02 1.133680120110511780e-01 -1.954646110534667969e-01 2.239689677953720093e-01 -2.284042537212371826e-01 -7.749979197978973389e-02
1.031107753515243530e-01 1.549572199583053589e-01 -3.205848857760429382e-02 7.280800491571426392e-02 3.271279335021972656e-01 -3.000254034996032715e-01 9.072784334421157837e-02 1.694664359092712402e-01 1.005712710320949554e-02 3.444259166717529297e-01 -3.086213469505310059e-01 -1.384317725896835327e-01 2.702141180634498596e-02 -2.190817892551422119e-01 1.655467748641967773e-01 -9.593847393989562988e-02 2.540131658315658569e-02 -6.128498166799545288e-02 3.799622878432273865e-02 -3.143393993377685547e-02 -8.822971582412719727e-02 9.890567511320114136e-02 -3.575051724910736084e-01 -1.379876732826232910e-01 3.274261951446533203e-01 -1.243275552988052368e-01 -1.215287148952484131e-01 -6.157695874571800232e-02 -2.171708941459655762e-01 2.034568488597869873e-01 4.974507540464401245e-02 -5.533930286765098572e-02
-1.425266731530427933e-02 -1.364807188510894775e-01 -8.667454123497009277e-02 1.080937460064888000e-01 1.146032474935054779e-02 -1.395156383514404297e-01 -2.569897770881652832e-01 8.104436844587326050e-02 2.882879078388214111e-01 7.496485114097595215e-02 -1.204369738698005676e-01 -3.473563492298126221e-01 -1.448117196559906006e-01 -7.432276755571365356e-02 1.763325333595275879e-01 1.859690845012664795e-01 -2.108688056468963623e-01 7.785042375326156616e-02 1.753838616423308849e-03 -1.032139509916305542e-01 -1.160865277051925659e-01 2.706944346427917480e-01 -1.436094045639038086e-01 1.886838674545288086e-01 2.551430463790893555e-01 1.901438236236572266e-01 -3.175648301839828491e-02 -2.150643467903137207e-01 -3.727183938026428223e-01 1.375924199819564819e-01 -2.797850221395492554e-02 2.059022337198257446e-01
6.369855254888534546e-02 -2.588858902454376221e-01 2.170572616159915924e-02 3.415259122848510742e-01 -1.257052868604660034e-01 7.530649751424789429e-02 -2.812281623482704163e-02 -1.511996686458587646e-01 4.792627990245819092e-01 1.835847496986389160e-01 3.413538634777069092e-02 3.496802225708961487e-02 1.656444370746612549e-01 4.265528917312622070e-02 2.177537679672241211e-01 -8.440377563238143921e-02 2.517520189285278320e-01 2.439268864691257477e-03 -1.610768884420394897e-01 -1.399522274732589722e-01 1.528400033712387085e-01 1.558623760938644409e-01 -3.120212554931640625e-01 8.381551504135131836e-02 1.958270221948623657e-01 -5.552946031093597412e-02 1.545604169368743896e-01 1.788756102323532104e-01 -1.322010904550552368e-01 -1.453447043895721436e-01 8.053359575569629669e-03 1.420036256313323975e-01
1.675335317850112915e-01 1.655480265617370605e-01 -4.656891226768493652e-01 2.131569683551788330e-01 1.789889186620712280e-01 1.835840493440628052e-01 1.457286179065704346e-01 -4.129113256931304932e-02 3.616656363010406494e-02 6.529418379068374634e-02 -1.119801495224237442e-02 1.119927093386650085e-01 -7.253565639257431030e-02 -2.136403620243072510e-01 1.355387717485427856e-01 2.895646095275878906e-01 2.674155235290527344e-01 3.385553136467933655e-02 1.356344111263751984e-02 -1.887123882770538330e-01 2.097727209329605103e-01 7.116784155368804932e-02 -1.925669908523559570e-01 8.051680773496627808e-02 4.085833430290222168e-01 -2.586531266570091248e-02 4.893240705132484436e-02 7.195785641670227051e-02 -5.409158300608396530e-03 -1.606609374284744263e-01 1.411700397729873657e-01 1.188713591545820236e-02
3.066899478435516357e-01 5.297196283936500549e-02 -4.593952894210815430e-01 3.367022424936294556e-02 5.899245291948318481e-02 7.011652737855911255e-02 1.969610452651977539e-01 -1.815618872642517090e-01 6.184983253479003906e-02 -5.462248995900154114e-02 -1.299473494291305542e-01 -1.185873374342918396e-01 -9.062857925891876221e-02 -3.193723037838935852e-02 1.444839239120483398e-01 3.620723187923431396e-01 2.111955136060714722e-01 1.185287907719612122e-01 3.716098889708518982e-02 -2.394935935735702515e-01 2.381726205348968506e-01 -1.391371525824069977e-02 -8.203457295894622803e-02 2.879714965820312500e-01 2.742969095706939697e-01 -8.367269299924373627e-03 -2.471979334950447083e-02 -1.086000427603721619e-01 -1.923107504844665527e-01 1.204365640878677368e-01 9.180419892072677612e-02 -1.552327256649732590e-02
2.355821281671524048e-01 -2.325530648231506348e-01 -7.907338440418243408e-02 3.326472938060760498e-01 5.326946452260017395e-02 1.402676254510879517e-01 -5.780062824487686157e-02 -1.632336177863180637e-03 4.615043476223945618e-02 2.223436385393142700e-01 -4.334557056427001953e-02 1.176837384700775146e-01 1.634914195165038109e-03 -2.921465039253234863e-01 2.488689422607421875e-01 2.682769484817981720e-02 7.071763277053833008e-02 1.240679547190666199e-01 2.145524881780147552e-02 -1.335789859294891357e-01 2.012645751237869263e-01 -9.636777639389038086e-02 -2.693656086921691895e-01 -1.596044050529599190e-03 2.968011200428009033e-01 3.682639300823211670e-01 -1.280799061059951782e-01 1.449144482612609863e-01 -2.616007328033447266e-01 8.161278069019317627e-02 1.870958209037780762e-01 9.393018670380115509e-03
8.683233708143234253e-02 -3.321338295936584473e-01 -9.615438431501388550e-02 2.518459856510162354e-01 1.190322190523147583e-01 -1.319850683212280273e-01 2.446558177471160889e-01 -1.549514979124069214e-01 1.713839322328567505e-01 1.668330095708370209e-02 -1.854789257049560547e-01 -2.035437971353530884e-01 -4.488460347056388855e-02 1.181841194629669189e-01 3.307553231716156006e-01 1.572129577398300171e-01 -8.840925991535186768e-02 1.694121360778808594e-01 2.926885848864912987e-03 -1.492169499397277832e-01 -2.111604809761047363e-01 -2.261084318161010742e-02 -1.304771006107330322e-01 -3.572743386030197144e-02 2.027087360620498657e-01 1.490484029054641724e-01 5.807876214385032654e-02 -8.668913692235946655e-02 -4.396208226680755615e-01 8.136495947837829590e-02 -8.499646931886672974e-02 1.869288980960845947e-01
4.290612787008285522e-02 3.605804219841957092e-02 6.301639974117279053e-02 -6.666090339422225952e-02 3.851955235004425049e-01 -1.256815791130065918e-01 1.033635735511779785e-01 2.015619426965713501e-01 8.605208247900009155e-02 3.828513622283935547e-01 -1.732682138681411743e-01 -1.319282799959182739e-01 2.478726394474506378e-02 -2.979039251804351807e-01 3.506629467010498047e-01 -1.796146929264068604e-01 2.285317517817020416e-02 7.169383019208908081e-02 8.897572755813598633e-02 -3.198481723666191101e-02 6.559463590383529663e-02 -5.156628787517547607e-02 -3.150776326656341553e-01 -8.384685963392257690e-02 2.336244434118270874e-01 -1.260408163070678711e-01 -5.532954633235931396e-02 -9.363795816898345947e-02 -2.263496816158294678e-01 2.044789940118789673e-01 2.632581256330013275e-02 -1.518701761960983276e-01
2.170556485652923584e-01 -5.314410105347633362e-02 -1.745475977659225464e-01 2.274410612881183624e-02 2.385674268007278442e-01 2.830722332000732422e-01 7.155791670083999634e-02 1.204640194773674011e-01 1.219950169324874878e-01 -3.973364457488059998e-02 -2.806545495986938477e-01 -9.171807765960693359e-02 -1.886609382927417755e-02 -1.493963003158569336e-01 2.819467782974243164e-01 5.626508221030235291e-02 -2.964112721383571625e-02 -5.570410192012786865e-02 -2.890120744705200195e-01 -1.691709756851196289e-01 3.192141950130462646e-01 2.256762236356735229e-01 -3.370036184787750244e-01 2.122212201356887817e-01 6.102905049920082092e-02 -2.616359293460845947e-01 1.265784353017807007e-01 -1.813062350265681744e-03 -7.731567323207855225e-02 -1.408353894948959351e-01 -9.816350042819976807e-02 4.700405150651931763e-02
9.227526187896728516e-02 2.368240244686603546e-02 -1.476858109235763550e-01 2.967851236462593079e-02 2.214017063379287720e-01 -9.282509237527847290e-02 -1.337710395455360413e-02 2.510800957679748535e-02 -4.951597377657890320e-02 4.176777601242065430e-02 -9.987673908472061157e-02 -2.380704432725906372e-01 2.636677771806716919e-02 -1.354225426912307739e-01 2.224375605583190918e-01 8.276067674160003662e-03 -6.208243221044540405e-02 1.513223797082901001e-01 1.200655326247215271e-01 -1.344501320272684097e-02 9.085266292095184326e-02 2.059648334980010986e-01 -1.402401030063629150e-01 3.940130770206451416e-01 2.965443432331085205e-01 -4.852680563926696777e-01 6.590048223733901978e-02 1.415230631828308105e-01 -3.494099080562591553e-01 -3.214733302593231201e-02 -1.069766432046890259e-01 1.451161354780197144e-01
2.891134098172187805e-02 1.938970945775508881e-02 -1.142519637942314148e-01 2.471552938222885132e-01 1.372041255235671997e-01 -3.269755840301513672e-02 4.202230274677276611e-01 -4.563885927200317383e-02 4.904840886592864990e-02 -1.523105078376829624e-03 8.683069050312042236e-02 -7.462905347347259521e-02 -1.810027360916137695e-01 -7.464122492820024490e-03 6.901162117719650269e-02 3.097754120826721191e-01 1.020399332046508789e-01 9.752327203750610352e-02 -2.992375493049621582e-01 -8.972942829132080078e-02 6.476787477731704712e-02 3.983249422162771225e-03 -3.110288679599761963e-01 3.803107440471649170e-01 4.385500028729438782e-02 -8.252130448818206787e-02 -1.476931571960449219e-01 8.475073426961898804e-02 -3.236657679080963135e-01 -2.121212482452392578e-01 1.556767523288726807e-01 -4.694204032421112061e-02
1.616472005844116211e-02 2.529575526714324951e-01 -1.338624954223632812e-02 3.622044920921325684e-01 -3.419400379061698914e-02 -2.192937023937702179e-02 1.661206185817718506e-01 1.503333002328872681e-01 8.217223733663558960e-02 4.027347564697265625e-01 -1.492624431848526001e-01 -1.441778838634490967e-01 1.479309052228927612e-01 -3.353533521294593811e-02 -2.052308022975921631e-01 -2.848948352038860321e-02 2.645261287689208984e-01 1.390120387077331543e-01 -1.516390293836593628e-01 -1.738471388816833496e-01 1.985680311918258667e-01 -1.177450120449066162e-01 -2.316041737794876099e-01 1.897806972265243530e-01 3.437252640724182129e-01 -1.871262043714523315e-01 -2.282295562326908112e-02 -2.927858941256999969e-02 -6.140129268169403076e-02 -3.651648527011275291e-03 -7.235296536237001419e-03 1.753190159797668457e-01
2.781112492084503174e-01 1.118852347135543823e-01 1.348051894456148148e-02 1.843708753585815430e-01 -2.812145277857780457e-02 1.699602454900741577e-01 2.892935276031494141e-01 -6.125437840819358826e-02 1.582269221544265747e-01 3.357392549514770508e-01 -3.614784479141235352e-01 -2.295710593461990356e-01 1.511001493781805038e-02 -3.407317772507667542e-02 1.591103523969650269e-01 -1.564418971538543701e-01 1.176955997943878174e-01 -7.781220972537994385e-02 1.246446520090103149e-01 -1.850663721561431885e-01 -1.147971004247665405e-01 -8.589281141757965088e-02 -2.489946484565734863e-01 1.803724616765975952e-01 2.764190435409545898e-01 4.003132227808237076e-03 1.037616878747940063e-01 8.583501726388931274e-02 -1.323817223310470581e-01 -1.338135749101638794e-01 -1.603903174400329590e-01 2.145707756280899048e-01
-8.537475764751434326e-02 -1.136912479996681213e-01 -7.600940018892288208e-02 5.643012747168540955e-02 2.120592445135116577e-01 -7.288422435522079468e-02 4.507976025342941284e-02 5.653340741991996765e-02 -6.396068260073661804e-03 1.298703849315643311e-01 -3.706731796264648438e-01 9.887711144983768463e-03 1.130273714661598206e-01 -2.286375686526298523e-02 4.380639195442199707e-01 3.062738180160522461e-01 1.902123726904392242e-02 1.226997654885053635e-02 -1.660844683647155762e-01 2.149139195680618286e-01 2.507359385490417480e-01 3.615412712097167969e-01 -1.189169809222221375e-01 -7.156274467706680298e-02 2.729460299015045166e-01 -1.760934591293334961e-01 1.040841825306415558e-02 3.967034444212913513e-02 -1.872956156730651855e-01 7.086760830134153366e-03 7.604265958070755005e-02 1.633359044790267944e-01
6.022363901138305664e-02 -2.227048426866531372e-01 1.165208220481872559e-02 2.919390983879566193e-02 -2.660984098911285400e-01 -1.641750633716583252e-01 -6.348782032728195190e-02 -1.311114430427551270e-01 -4.258616268634796143e-02 2.456492334604263306e-01 -1.455171704292297363e-01 -3.763459995388984680e-02 -1.467018574476242065e-01 1.904464960098266602e-01 2.037599831819534302e-01 -1.504700183868408203e-01 1.545455306768417358e-01 1.847408413887023926e-01 -3.142314553260803223e-01 -1.848533153533935547e-01 1.613363325595855713e-01 4.893355444073677063e-02 -2.580559551715850830e-01 1.104597002267837524e-01 2.981970310211181641e-01 1.192148402333259583e-01 -1.252910941839218140e-01 -2.399027943611145020e-01 -2.581986784934997559e-01 3.926436603069305420e-02 2.686852514743804932e-01 7.195073366165161133e-02
-3.680530562996864319e-02 -3.378025889396667480e-01 -1.597895324230194092e-01 -1.660986989736557007e-02 1.399406939744949341e-01 7.985435426235198975e-02 8.611492067575454712e-02 -2.213123627007007599e-02 -1.711595952510833740e-01 1.399946957826614380e-01 -1.305398792028427124e-01 5.044446513056755066e-02 -1.432829201221466064e-01 -1.504273861646652222e-01 2.383946180343627930e-01 1.545815765857696533e-01 2.158701419830322266e-01 1.809189766645431519e-01 -2.260193675756454468e-01 -3.293762207031250000e-01 1.084479540586471558e-01 1.268470436334609985e-01 -4.089996516704559326e-01 -1.594764292240142822e-01 1.112490221858024597e-01 -1.535202860832214355e-01 -3.619117662310600281e-02 -2.423340454697608948e-03 -2.587634921073913574e-01 -2.497649639844894409e-01 -2.672496717423200607e-03 8.010561764240264893e-02
2.906352840363979340e-02 -2.209872305393218994e-01 4.641190916299819946e-02 1.428890079259872437e-01 1.504949480295181274e-01 2.716672718524932861e-01 -7.944232970476150513e-02 -1.277570426464080811e-01 9.487862139940261841e-02 2.256568670272827148e-01 -1.561330854892730713e-01 -1.345018446445465088e-01 1.556857079267501831e-01 1.657058745622634888e-01 2.269941419363021851e-01 4.700489342212677002e-01 -3.091739118099212646e-02 -2.707223407924175262e-02 1.074469983577728271e-01 -5.430036783218383789e-02 1.363835334777832031e-01 -1.836051940917968750e-01 -1.261617988348007202e-01 2.435788661241531372e-01 1.091927140951156616e-01 6.971209496259689331e-02 -1.192028224468231201e-01 -1.216239556670188904e-01 -4.254831671714782715e-01 -6.437363475561141968e-02 -5.151527747511863708e-02 6.888152658939361572e-02
6.117531284689903259e-02 1.769249886274337769e-01 3.679735586047172546e-02 6.470713415183126926e-04 3.663615882396697998e-01 -1.390574276447296143e-01 -7.521767914295196533e-02 8.434781432151794434e-02 1.637547165155410767e-01 1.134533733129501343e-01 -4.753734171390533447e-02 -2.006549984216690063e-01 -2.001234516501426697e-02 -1.130100563168525696e-01 4.283027052879333496e-01 -1.398623436689376831e-01 1.378549635410308838e-01 -3.496427461504936218e-02 7.288677990436553955e-02 2.484110742807388306e-02 2.277387082576751709e-01 1.755854785442352295e-01 -3.967021405696868896e-01 -1.093041598796844482e-01 1.796552389860153198e-01 -7.383280247449874878e-02 -4.375914111733436584e-02 -3.217411041259765625e-01 -9.188479185104370117e-02 1.358752995729446411e-01 1.825868934392929077e-01 -1.315715163946151733e-01
-7.606985419988632202e-02 5.757906660437583923e-02 -1.287579238414764404e-01 2.819109261035919189e-01 1.998350471258163452e-01 2.242664434015750885e-02 3.301507234573364258e-01 1.748497830703854561e-03 9.346556663513183594e-02 5.030992999672889709e-02 1.566727012395858765e-01 1.183690279722213745e-01 -1.267370432615280151e-01 -1.920986771583557129e-01 1.095814108848571777e-01 2.325305789709091187e-01 2.824076265096664429e-02 1.344895958900451660e-01 -2.688126862049102783e-01 -8.350574225187301636e-02 5.332931131124496460e-02 1.019488424062728882e-01 -3.186610937118530273e-01 3.778515160083770752e-01 1.124494895339012146e-01 -7.651108503341674805e-02 -1.946065761148929596e-02 5.888251587748527527e-02 -3.205147087574005127e-01 -2.250797897577285767e-01 2.122284173965454102e-01 -9.489640593528747559e-03
1.896796971559524536e-01 9.530350565910339355e-02 -4.219383597373962402e-01 1.676167547702789307e-01 -1.345933880656957626e-02 -1.575306504964828491e-01 -1.101888567209243774e-01 -5.248389765620231628e-02 -1.021044701337814331e-02 2.348236143589019775e-01 6.270898133516311646e-02 -1.615167856216430664e-01 -6.675130873918533325e-02 -8.049938082695007324e-02 1.979448348283767700e-01 -1.283866316080093384e-01 2.681108415126800537e-01 2.299949377775192261e-01 -1.917974352836608887e-01 -5.753617733716964722e-02 1.994421631097793579e-01 2.835121005773544312e-02 -2.322621941566467285e-01 9.754943847656250000e-02 3.552957475185394287e-01 -2.008253484964370728e-01 -2.143382653594017029e-02 6.025353819131851196e-02 -7.928110659122467041e-02 2.746109962463378906e-01 -1.866667270660400391e-01 3.054795227944850922e-02
-3.632689267396926880e-02 -4.710499569773674011e-02 5.253828689455986023e-02 -2.512704432010650635e-01 6.018404290080070496e-02 -3.994847089052200317e-02 3.710037767887115479e-01 7.614212576299905777e-03 8.062466233968734741e-02 2.034599035978317261e-01 6.990262866020202637e-02 -2.061055302619934082e-01 3.122569434344768524e-02 1.853229254484176636e-01 1.252573132514953613e-01 1.299214810132980347e-01 2.639926373958587646e-01 7.770027033984661102e-03 -1.183337569236755371e-01 -5.890128761529922485e-02 -2.898183465003967285e-02 2.483260780572891235e-01 -6.459882855415344238e-02 1.308123171329498291e-01 3.459517955780029297e-01 -1.526533812284469604e-01 -1.080764010548591614e-01 3.610063716769218445e-02 -3.108855485916137695e-01 4.428282380104064941e-01 8.625026792287826538e-03 6.846839934587478638e-02
-1.142410561442375183e-01 8.362501114606857300e-02 -2.074523568153381348e-01 4.192204475402832031e-01 1.159939467906951904e-01 -3.698361665010452271e-02 3.158109784126281738e-01 -1.122520342469215393e-01 2.670127749443054199e-01 5.407098680734634399e-02 -9.016194380819797516e-03 -7.054337114095687866e-02 -8.981358259916305542e-02 -1.794007867574691772e-01 1.186847984790802002e-01 1.542075425386428833e-01 2.873325161635875702e-02 1.318985223770141602e-01 -1.167831271886825562e-01 -4.186791926622390747e-02 9.129351377487182617e-02 5.930620431900024414e-02 -3.429765999317169189e-01 3.031755387783050537e-01 -1.707810610532760620e-01 2.258847840130329132e-02 -1.133208274841308594e-01 6.684522330760955811e-02 -2.701493799686431885e-01 5.355715751647949219e-02 2.951329052448272705e-01 -1.080131977796554565e-01
-1.218451112508773804e-01 6.467949599027633667e-02 -3.251483440399169922e-01 7.656125724315643311e-02 6.619752198457717896e-02 -8.165701478719711304e-02 3.497433289885520935e-02 1.004700735211372375e-01 2.802431881427764893e-01 2.332549542188644409e-01 -8.537376672029495239e-02 -4.305754005908966064e-01 -1.884404420852661133e-01 -1.500373184680938721e-01 3.777465783059597015e-03 2.183734923601150513e-01 2.313837110996246338e-01 1.260750740766525269e-01 5.360950157046318054e-02 -1.394222527742385864e-01 -6.149096414446830750e-02 1.321175545454025269e-01 -1.787270456552505493e-01 1.324500441551208496e-01 3.411898314952850342e-01 -1.413791626691818237e-01 -2.795291244983673096e-01 -4.313519224524497986e-02 -6.630358844995498657e-02 -4.673532396554946899e-02 5.695546790957450867e-02 -1.642590165138244629e-01
1.842481195926666260e-01 -2.850888669490814209e-02 1.793119758367538452e-01 2.382285706698894501e-02 5.163224786520004272e-02 -2.520817816257476807e-01 -1.771658472716808319e-02 -3.071911865845322609e-03 3.069546520709991455e-01 6.849437952041625977e-02 -3.742987215518951416e-01 -2.771100401878356934e-01 -5.828907340764999390e-02 1.490702480077743530e-01 2.158671021461486816e-01 1.267247051000595093e-01 7.985197752714157104e-02 1.611303091049194336e-01 1.792156696319580078e-02 -2.790867090225219727e-01 8.530127257108688354e-02 1.714931130409240723e-01 -2.702203579246997833e-02 1.983212530612945557e-01 -4.822997376322746277e-02 2.164883166551589966e-01 1.431761682033538818e-01 3.599691018462181091e-02 -3.321145772933959961e-01 1.376924067735671997e-01 -1.382123827934265137e-01 2.350694984197616577e-01
9.252216666936874390e-02 -2.036013305187225342e-01 1.333408802747726440e-01 9.162199497222900391e-02 1.118533760309219360e-01 2.486371062695980072e-02 7.063528057187795639e-03 -4.060791060328483582e-02 -3.796201571822166443e-02 2.638154625892639160e-01 -5.835664272308349609e-02 1.790223866701126099e-01 -3.718982040882110596e-01 -4.297346174716949463e-01 7.882327586412429810e-02 1.257265210151672363e-01 1.390376687049865723e-01 2.146973311901092529e-01 2.466466464102268219e-02 -1.616624146699905396e-01 2.340134382247924805e-01 2.361842989921569824e-02 -2.755471765995025635e-01 5.833765957504510880e-03 3.674290701746940613e-02 1.845707446336746216e-01 1.755645871162414551e-01 -3.149762377142906189e-02 -3.855853676795959473e-01 -1.068444699048995972e-01 -5.839508376084268093e-04 -8.194832503795623779e-02
1.434755474328994751e-01 2.817960083484649658e-01 -6.338886916637420654e-02 1.677257269620895386e-01 2.637146413326263428e-01 1.663510501384735107e-01 2.519490718841552734e-01 -2.921438217163085938e-01 -4.700750578194856644e-03 3.023247122764587402e-01 -3.923837468028068542e-02 -2.666555643081665039e-01 -1.191369965672492981e-01 -1.348043531179428101e-01 1.971569471061229706e-02 -5.672014877200126648e-02 -7.119608670473098755e-02 1.924303323030471802e-01 9.701560251414775848e-03 -3.019396364688873291e-01 8.476806432008743286e-02 9.422064572572708130e-02 -4.522561430931091309e-01 -8.297456428408622742e-03 -1.548852119594812393e-02 9.740403853356838226e-03 -1.155563592910766602e-01 -7.008852809667587280e-02 -1.291701942682266235e-01 1.692298352718353271e-01 -5.552075430750846863e-02 2.716850303113460541e-02
2.000484913587570190e-01 -2.873212099075317383e-01 7.441635429859161377e-02 5.472790002822875977e-01 1.670154780149459839e-01 -4.426784813404083252e-02 -1.142051368951797485e-01 3.869183734059333801e-02 1.650013178586959839e-01 1.967843174934387207e-01 3.530398011207580566e-02 6.619603186845779419e-02 3.077778592705726624e-02 3.007229976356029510e-02 1.604562699794769287e-01 1.520970314741134644e-01 6.653224676847457886e-02 -4.346459358930587769e-02 -1.545563638210296631e-01 1.441142261028289795e-01 1.728505454957485199e-02 5.203247815370559692e-02 -2.099864035844802856e-01 -9.264699369668960571e-02 6.060768663883209229e-02 -1.990185678005218506e-01 -1.387310028076171875e-02 2.168932855129241943e-01 -4.075688719749450684e-01 -1.613071113824844360e-01 6.235690787434577942e-02 1.117068082094192505e-01
1.716085821390151978e-01 2.248303294181823730e-01 2.462363690137863159e-01 3.716449439525604248e-02 3.212913870811462402e-01 -1.810919791460037231e-01 1.340398192405700684e-01 1.382316350936889648e-01 -3.478605300188064575e-02 4.604775905609130859e-01 -2.770369052886962891e-01 6.545771658420562744e-02 -1.149368006736040115e-02 -3.338809683918952942e-02 -1.986133456230163574e-01 -5.872949585318565369e-02 1.038335263729095459e-01 -1.413619965314865112e-01 -9.287438355386257172e-03 -9.492497891187667847e-02 1.587333530187606812e-01 8.490754663944244385e-02 -2.107192575931549072e-01 3.511159718036651611e-01 1.356376856565475464e-01 1.934883743524551392e-01 -4.131946712732315063e-02 -4.363871738314628601e-02 -1.665964424610137939e-01 1.103033572435379028e-01 1.171847432851791382e-02 8.370377868413925171e-02
9.346675127744674683e-02 -3.484971076250076294e-02 1.811226308345794678e-01 -9.781165421009063721e-02 8.478904515504837036e-02 -1.721327453851699829e-01 1.399206966161727905e-01 -4.408267268445342779e-04 3.323491662740707397e-02 1.210585236549377441e-01 2.028118520975112915e-01 1.766460761427879333e-02 1.043028309941291809e-01 -1.000258624553680420e-01 1.730394512414932251e-01 5.852475017309188843e-02 1.697894334793090820e-01 2.401977591216564178e-02 1.135074719786643982e-01 -9.092689491808414459e-03 -6.316472589969635010e-02 -3.686457872390747070e-02 -4.345793426036834717e-01 -2.344864755868911743e-01 3.567546904087066650e-01 1.089607328176498413e-01 -1.619011610746383667e-01 4.140729084610939026e-02 -5.276463031768798828e-01 -1.328763067722320557e-01 1.645284704864025116e-02 1.576369106769561768e-01
2.576005160808563232e-01 3.749896958470344543e-02 -2.034069150686264038e-01 3.547851927578449249e-03 9.327072650194168091e-02 -2.005883455276489258e-01 -6.414508074522018433e-02 1.052256301045417786e-01 3.023053109645843506e-01 1.192889735102653503e-01 -2.385025620460510254e-01 -6.068426743149757385e-02 2.260123640298843384e-01 -1.398637704551219940e-02 1.695532947778701782e-01 7.593569904565811157e-02 -8.547250181436538696e-02 -3.840145468711853027e-02 -3.209574148058891296e-02 -9.675189107656478882e-02 1.205124780535697937e-01 2.963792085647583008e-01 1.019161008298397064e-02 3.641334474086761475e-01 1.508851535618305206e-02 -3.499252796173095703e-01 -1.657456159591674805e-01 -1.050912514328956604e-01 -2.788903415203094482e-01 1.823752820491790771e-01 1.940650194883346558e-01 1.030784174799919128e-01
1.035711988806724548e-01 -5.385629460215568542e-02 -3.463096916675567627e-02 -1.631839722394943237e-01 2.518988586962223053e-02 -1.668765544891357422e-01 -8.413244038820266724e-02 2.312144041061401367e-01 2.407172620296478271e-01 1.323161870241165161e-01 -3.174538910388946533e-01 -4.453701898455619812e-02 7.128251343965530396e-02 -2.390820980072021484e-01 2.843566536903381348e-01 3.723145127296447754e-01 1.648181378841400146e-01 7.600215077400207520e-02 7.683807611465454102e-02 -2.295159399509429932e-01 -9.266722918255254626e-05 5.277375131845474243e-02 -2.605150640010833740e-01 1.214263737201690674e-01 2.130898386240005493e-01 -1.523673385381698608e-01 -2.079434841871261597e-01 4.268016666173934937e-02 1.634725742042064667e-02 1.388508230447769165e-01 9.117653220891952515e-02 3.018722832202911377e-01
-2.212456315755844116e-01 1.688575148582458496e-01 4.871902614831924438e-02 -9.880392998456954956e-02 4.427108913660049438e-03 5.825493112206459045e-02 9.889975935220718384e-02 2.445110380649566650e-01 -4.089263454079627991e-02 5.161744356155395508e-01 4.373234510421752930e-02 -2.183166891336441040e-01 3.905719518661499023e-02 9.040558338165283203e-02 4.701741039752960205e-02 7.933733612298965454e-02 1.401342153549194336e-01 1.932131126523017883e-02 1.700034551322460175e-02 -1.632062792778015137e-01 -8.281830698251724243e-02 2.731392979621887207e-01 -3.886995315551757812e-01 3.058282136917114258e-01 1.070624142885208130e-01 -1.823736280202865601e-01 6.220193579792976379e-02 1.790826171636581421e-01 -2.046923041343688965e-01 2.288895286619663239e-02 -7.273509353399276733e-02 1.189339254051446915e-02
6.867555528879165649e-02 2.430820167064666748e-01 1.180986911058425903e-01 8.041241765022277832e-02 7.425470650196075439e-02 9.972871094942092896e-02 2.321835756301879883e-01 -7.847550511360168457e-02 2.082298099994659424e-01 1.737942993640899658e-01 -1.741786599159240723e-01 -2.029673457145690918e-01 2.865205705165863037e-01 -4.920873790979385376e-02 -6.138881668448448181e-02 6.147010624408721924e-02 2.393077909946441650e-01 1.121289432048797607e-01 1.056032329797744751e-01 -8.138552308082580566e-02 2.867725193500518799e-01 1.477560549974441528e-01 -1.467881053686141968e-01 1.619376838207244873e-01 4.062254726886749268e-01 -1.655160635709762573e-01 1.174280568957328796e-01 1.439756304025650024e-01 -2.836190760135650635e-01 5.678328499197959900e-02 -8.375052362680435181e-03 2.301487475633621216e-01
-2.132849395275115967e-01 8.819165825843811035e-02 -3.123199343681335449e-01 -8.031202107667922974e-02 1.302279084920883179e-01 -1.066050827503204346e-01 -1.524364855140447617e-02 -2.621327042579650879e-01 3.503646701574325562e-03 2.050596624612808228e-01 -3.829581737518310547e-01 -5.556035041809082031e-02 -2.334550023078918457e-01 -1.267299205064773560e-01 -6.748647987842559814e-02 1.208982337266206741e-02 1.103006899356842041e-01 2.403014451265335083e-01 -2.310097031295299530e-02 -7.062484323978424072e-02 -2.286381646990776062e-02 1.016108393669128418e-01 -2.692418098449707031e-01 3.736606240272521973e-02 2.837592661380767822e-01 -1.558236032724380493e-01 -6.912112981081008911e-02 6.203337758779525757e-02 -3.697409927845001221e-01 -1.468136608600616455e-01 1.425050348043441772e-01 1.619766652584075928e-01
2.212353199720382690e-01 2.013303637504577637e-01 -1.565654873847961426e-01 -7.148389238864183426e-03 8.240026980638504028e-02 7.374190539121627808e-02 1.060543134808540344e-01 1.436759978532791138e-01 1.240514442324638367e-01 3.179844617843627930e-01 1.463270466774702072e-02 4.908290877938270569e-02 -7.113577798008918762e-03 2.080663293600082397e-01 1.949113607406616211e-01 3.499605357646942139e-01 1.456497907638549805e-01 -6.686186883598566055e-03 1.326192617416381836e-01 -2.226864844560623169e-01 -2.162277884781360626e-02 2.519327104091644287e-01 -2.227263599634170532e-01 -1.389323174953460693e-01 -1.471706898882985115e-03 -1.366118490695953369e-01 -5.523069202899932861e-02 -1.771753579378128052e-01 -4.715785086154937744e-01 1.296502202749252319e-01 4.399092495441436768e-02 -5.820836871862411499e-02
9.998960047960281372e-02 1.942279189825057983e-01 -2.724406421184539795e-01 2.787863463163375854e-02 2.578200697898864746e-01 4.455152153968811035e-02 1.970929056406021118e-01 1.574175953865051270e-01 8.878858387470245361e-02 -1.436396129429340363e-02 -2.032672613859176636e-01 -8.737477660179138184e-02 -1.070657968521118164e-01 -2.586190700531005859e-01 -5.922342464327812195e-02 1.258736699819564819e-01 1.941574960947036743e-01 1.525980234146118164e-01 9.830461442470550537e-02 1.288999915122985840e-01 2.982908785343170166e-01 2.273416668176651001e-01 -3.073782622814178467e-01 4.106089845299720764e-02 3.575596511363983154e-01 -8.349385857582092285e-02 -2.289448678493499756e-02 -6.293103843927383423e-02 -2.645406126976013184e-01 1.720553636550903320e-01 -8.380954712629318237e-02 -1.430015116930007935e-01
1.400393247604370117e-01 -1.139457076787948608e-01 -7.168474793434143066e-02 1.673631966114044189e-01 2.907977700233459473e-01 2.149060666561126709e-01 -1.276136487722396851e-01 -6.216324493288993835e-02 2.383273988962173462e-01 1.907231956720352173e-01 -2.103731334209442139e-01 1.200518105179071426e-02 3.228472778573632240e-03 2.081090807914733887e-01 3.560463786125183105e-01 1.395589858293533325e-01 2.120556384325027466e-01 1.567914187908172607e-01 -1.414254456758499146e-01 3.411632776260375977e-02 -4.688664153218269348e-02 4.269170109182596207e-03 -1.486334055662155151e-01 1.608639061450958252e-01 1.773578077554702759e-01 -7.143899798393249512e-02 3.016018867492675781e-02 1.630049385130405426e-02 -2.548471987247467041e-01 1.374265700578689575e-01 -3.703300654888153076e-01 -2.379132509231567383e-01
-1.838022917509078979e-01 -1.069854125380516052e-01 4.092806950211524963e-02 1.792926639318466187e-01 -6.510055065155029297e-02 -1.153776869177818298e-01 -7.694489508867263794e-02 2.843126952648162842e-01 7.050523161888122559e-02 2.916823923587799072e-01 -1.643352806568145752e-01 -4.259178787469863892e-02 6.976466625928878784e-02 1.261994689702987671e-01 1.448083519935607910e-01 1.040442585945129395e-01 2.025082260370254517e-01 -6.480395793914794922e-02 7.239755243062973022e-02 -2.770190238952636719e-01 1.510726362466812134e-01 4.954318329691886902e-02 2.290996760129928589e-01 1.461592763662338257e-01 3.029530644416809082e-01 -7.781866937875747681e-02 -1.969233453273773193e-01 1.405009478330612183e-01 -4.908041059970855713e-01 9.799852967262268066e-02 8.256618678569793701e-02 7.215071469545364380e-02
2.326766252517700195e-01 2.767838537693023682e-01 -4.125469550490379333e-02 -4.404594749212265015e-02 1.234195102006196976e-02 -9.743923693895339966e-02 2.719231843948364258e-01 4.326677322387695312e-02 1.115084588527679443e-01 1.545162349939346313e-01 1.901385188102722168e-02 7.854194194078445435e-02 1.306916922330856323e-01 1.377794742584228516e-01 3.215398266911506653e-02 -4.990867339074611664e-03 -2.283153310418128967e-02 3.608759939670562744e-01 -2.613939344882965088e-01 -2.038283497095108032e-01 -1.699573397636413574e-01 -1.298613473773002625e-02 -3.931135237216949463e-01 1.630015857517719269e-02 2.931614220142364502e-01 -2.146427333354949951e-01 -1.681365221738815308e-01 -1.307352185249328613e-01 -2.122976928949356079e-01 5.062036216259002686e-02 -1.898117810487747192e-01 1.211012452840805054e-01
2.231605816632509232e-03 2.481166273355484009e-01 -1.484842598438262939e-01 1.591406762599945068e-01 1.493731886148452759e-01 -1.446952968835830688e-01 4.717719927430152893e-02 5.037648975849151611e-02 -5.659225862473249435e-03 1.453735381364822388e-01 -2.932951152324676514e-01 -1.787516623735427856e-01 -3.035921603441238403e-02 -3.930327594280242920e-01 1.009015664458274841e-01 1.377744972705841064e-01 2.836785092949867249e-02 8.697545528411865234e-02 6.712838262319564819e-02 -6.176460161805152893e-02 2.000850588083267212e-01 1.212277710437774658e-01 -3.227164447307586670e-01 1.097245365381240845e-01 3.660835921764373779e-01 -2.000469267368316650e-01 -8.286401629447937012e-02 5.167930200695991516e-02 -2.679077088832855225e-01 1.220748275518417358e-01 -2.476519793272018433e-01 1.266781240701675415e-02
6.320308893918991089e-02 3.768292665481567383e-01 1.550525194033980370e-03 8.563962578773498535e-02 2.531813681125640869e-01 -7.623298466205596924e-02 3.209122642874717712e-02 8.149845153093338013e-02 1.385223716497421265e-01 4.736303687095642090e-01 -1.422840505838394165e-01 -1.559841483831405640e-01 -2.779939472675323486e-01 -9.880831092596054077e-02 1.280335932970046997e-01 6.513965316116809845e-03 1.965731829404830933e-01 1.678353250026702881e-01 9.351054579019546509e-02 -1.106033772230148315e-01 1.694222688674926758e-01 -1.553233414888381958e-01 -2.503072619438171387e-01 -7.283953577280044556e-02 2.599078416824340820e-01 -1.466704756021499634e-01 -1.577797681093215942e-01 2.397659979760646820e-02 -1.413421481847763062e-01 2.357601933181285858e-02 -2.350150980055332184e-02 -1.825392544269561768e-01
4.176752269268035889e-02 1.081921383738517761e-01 -2.034761905670166016e-01 2.748974859714508057e-01 1.378721594810485840e-01 -2.340426594018936157e-01 3.523441553115844727e-01 -2.429107576608657837e-01 1.197749823331832886e-01 2.953080236911773682e-01 1.719389110803604126e-01 -1.514808684587478638e-01 -5.786257097497582436e-04 -5.974317714571952820e-02 -9.161192178726196289e-02 2.583530247211456299e-01 -1.487920712679624557e-02 4.410223662853240967e-02 -6.608778983354568481e-02 -2.854149974882602692e-02 6.932462006807327271e-02 -3.120126761496067047e-02 -3.173981904983520508e-01 2.660302221775054932e-01 3.136085718870162964e-02 -1.713097840547561646e-01 -2.816731482744216919e-02 2.143333256244659424e-01 -6.314466148614883423e-02 1.296278685331344604e-01 2.754925787448883057e-01 1.465598940849304199e-01
6.618823111057281494e-02 -2.377685904502868652e-02 8.566236495971679688e-02 1.993302814662456512e-02 -2.246752381324768066e-01 1.216621920466423035e-01 8.868969231843948364e-02 -3.242790400981903076e-01 4.936833679676055908e-02 7.965637743473052979e-02 1.108062453567981720e-02 1.880650371313095093e-01 6.264716503210365772e-04 -1.821667999029159546e-01 2.259161025285720825e-01 2.251215875148773193e-01 9.645449370145797729e-02 -2.832098118960857391e-02 -5.757418274879455566e-02 -1.782326251268386841e-01 1.191533580422401428e-01 3.829667270183563232e-01 -3.442970514297485352e-01 2.298032641410827637e-01 6.914016604423522949e-02 -3.359294235706329346e-01 -1.307923048734664917e-01 -2.392331063747406006e-01 -2.413470745086669922e-01 -4.007603228092193604e-02 -6.832214421592652798e-04 -2.483903616666793823e-02
5.790356080979108810e-03 -3.296352028846740723e-01 -1.546958833932876587e-01 -1.422678083181381226e-01 1.177819073200225830e-01 -1.526373028755187988e-01 -1.369967162609100342e-01 9.478570893406867981e-03 2.927730605006217957e-02 1.134871616959571838e-01 -8.529529720544815063e-02 2.219462022185325623e-02 -8.384242653846740723e-02 2.055775607004761696e-03 2.103773206472396851e-01 1.538450866937637329e-01 -6.468464434146881104e-02 3.455884158611297607e-01 -4.658500105142593384e-02 -2.892496585845947266e-01 3.114996254444122314e-01 2.739724330604076385e-02 -2.631817758083343506e-01 5.187655612826347351e-02 2.486062049865722656e-01 -1.076978445053100586e-01 6.228396296501159668e-02 5.172144621610641479e-02 -4.370225965976715088e-01 -5.766910687088966370e-02 1.568317115306854248e-01 1.287791728973388672e-01
1.387018989771604538e-02 -1.585322469472885132e-01 -1.021901071071624756e-01 -1.533731967210769653e-01 -2.662676572799682617e-02 6.520130485296249390e-02 -9.296535700559616089e-02 -1.135492771863937378e-01 2.452357113361358643e-01 1.329812556505203247e-01 -2.308310121297836304e-01 -4.094661399722099304e-02 -4.368412494659423828e-02 1.722577959299087524e-01 4.774343073368072510e-01 5.007203668355941772e-02 3.337342739105224609e-01 1.680204272270202637e-01 5.201487988233566284e-02 -2.176499664783477783e-01 8.381092548370361328e-02 -5.535508692264556885e-02 -1.727281957864761353e-01 -6.668014824390411377e-02 2.820062339305877686e-01 -1.555190887302160263e-02 -1.079876795411109924e-01 -6.509468704462051392e-02 -3.401365876197814941e-01 2.675124108791351318e-01 1.166028715670108795e-02 -4.775957390666007996e-02
-5.827209353446960449e-02 1.390886455774307251e-01 1.880940236151218414e-02 2.323870658874511719e-01 1.673688292503356934e-01 -3.239063024520874023e-01 2.261147052049636841e-01 -2.619255781173706055e-01 1.351952999830245972e-01 3.829697370529174805e-01 1.388086974620819092e-01 -2.349669486284255981e-01 -7.332905381917953491e-02 -9.086570888757705688e-02 -1.475504338741302490e-01 1.351184099912643433e-01 5.314503610134124756e-02 1.102630048990249634e-01 -5.682487972080707550e-03 -3.198632597923278809e-01 -5.040602758526802063e-02 3.674957156181335449e-02 -1.584029197692871094e-01 2.637921869754791260e-01 1.577071398496627808e-01 -2.111222892999649048e-01 3.369455784559249878e-02 -4.316390305757522583e-02 -1.896896958351135254e-01 2.292217016220092773e-01 1.086457911878824234e-02 1.327618770301342010e-02
-1.923986361362040043e-03 -2.313063889741897583e-01 2.414531111717224121e-01 -2.103331312537193298e-02 6.268957164138555527e-03 -2.022734731435775757e-01 -1.050525233149528503e-01 -2.411191612482070923e-01 8.682928979396820068e-02 2.652595043182373047e-01 -1.196615118533372879e-02 2.589235603809356689e-01 -3.005733899772167206e-02 1.654433310031890869e-01 4.364603012800216675e-02 8.135852217674255371e-02 3.541479110717773438e-01 1.049876064062118530e-01 -1.770243644714355469e-01 3.281887993216514587e-02 -6.829203665256500244e-02 5.318899452686309814e-02 -1.952078789472579956e-01 -1.108719687908887863e-02 4.640752971172332764e-01 -1.275128871202468872e-01 4.321091808378696442e-03 6.477589160203933716e-02 -3.510463535785675049e-01 9.327813237905502319e-02 7.342427968978881836e-02 8.939898759126663208e-02
7.166044414043426514e-02 -3.161288797855377197e-01 -2.266941815614700317e-01 -7.104372233152389526e-02 1.867210566997528076e-01 3.354056552052497864e-02 -7.773024030029773712e-03 7.334522902965545654e-02 -9.757029265165328979e-02 2.058335095643997192e-01 4.430427774786949158e-02 9.324053674936294556e-02 -2.044561356306076050e-01 3.595156222581863403e-02 1.333704590797424316e-01 9.356512874364852905e-02 1.319135427474975586e-01 2.091500908136367798e-01 1.889212615787982941e-02 -2.018065005540847778e-01 2.418746650218963623e-01 1.969899088144302368e-01 -5.101578831672668457e-01 1.375902295112609863e-01 3.967744857072830200e-02 -2.055036425590515137e-01 7.311333715915679932e-02 4.055487923324108124e-03 -2.750011682510375977e-01 -1.081361398100852966e-01 1.625764071941375732e-01 1.524231284856796265e-01
-9.944085776805877686e-02 -2.524782717227935791e-01 -3.414848446846008301e-01 6.241446360945701599e-02 -4.635310545563697815e-02 -1.801552064716815948e-02 1.369194686412811279e-01 1.466717757284641266e-02 1.324597448110580444e-01 4.907450377941131592e-01 5.575145035982131958e-02 3.580061197280883789e-01 -8.437309414148330688e-02 -1.995536386966705322e-01 2.252923995256423950e-01 1.666026711463928223e-01 -4.214232042431831360e-02 -1.400370299816131592e-01 -4.363444447517395020e-02 -1.338783055543899536e-01 -7.088863104581832886e-02 1.953872293233871460e-01 -2.664488852024078369e-01 -1.901257596909999847e-02 -9.944582358002662659e-03 -1.434871405363082886e-01 -7.283529732376337051e-03 -4.007971659302711487e-02 -2.121475040912628174e-01 -1.435979269444942474e-02 1.312344372272491455e-01 -1.695977896451950073e-01
-2.640494704246520996e-02 7.116609066724777222e-02 -1.217567250132560730e-01 7.893438637256622314e-02 2.371994256973266602e-01 -2.809247374534606934e-01 -1.656062714755535126e-02 2.307127267122268677e-01 1.782733947038650513e-01 2.264589667320251465e-01 -1.992503255605697632e-01 6.433779746294021606e-02 4.146660119295120239e-02 -7.496663928031921387e-02 4.488124549388885498e-01 -8.382204174995422363e-02 -1.065803505480289459e-02 9.489323943853378296e-02 -1.410851180553436279e-01 7.405424863100051880e-02 1.096925437450408936e-01 1.567996293306350708e-02 -2.451753020286560059e-01 -1.934086382389068604e-01 3.537457883358001709e-01 -2.067612409591674805e-01 -4.652600735425949097e-02 1.857775300741195679e-01 -2.137874960899353027e-01 1.060063913464546204e-01 1.365419197827577591e-02 -1.892037987709045410e-01
2.693513408303260803e-02 2.545824646949768066e-01 -1.283445507287979126e-01 2.663970291614532471e-01 2.278844453394412994e-02 -3.495643436908721924e-01 2.306827157735824585e-01 1.527689546346664429e-01 1.242237687110900879e-01 1.695086061954498291e-01 -2.703435253351926804e-03 1.285738348960876465e-01 1.592923402786254883e-01 -8.051315695047378540e-02 -1.690792292356491089e-02 2.365208268165588379e-01 1.689366698265075684e-01 2.264184877276420593e-02 -8.759358525276184082e-02 -2.638278901576995850e-01 1.885170936584472656e-01 1.389593631029129028e-01 -1.110475063323974609e-01 3.343803286552429199e-01 2.260950952768325806e-01 -3.183759450912475586e-01 -6.137387454509735107e-02 -9.685081988573074341e-02 -1.305738091468811035e-01 1.516724675893783569e-01 8.763362467288970947e-02 1.687521487474441528e-02
2.977142296731472015e-02 -6.813845783472061157e-02 -1.873594373464584351e-01 -2.450792789459228516e-01 6.076757609844207764e-02 -2.273607254028320312e-01 -2.857293002307415009e-02 -1.348986476659774780e-01 -1.864614523947238922e-02 1.353940069675445557e-01 -8.648363500833511353e-02 -2.663176059722900391e-01 1.573892980813980103e-01 -1.255129873752593994e-01 3.900695145130157471e-01 1.178109124302864075e-01 1.052603311836719513e-02 2.853077054023742676e-01 -1.396515518426895142e-01 -8.727093786001205444e-02 3.542190790176391602e-02 -4.346771165728569031e-02 -4.892926216125488281e-01 6.226072087883949280e-02 -1.376172304153442383e-01 -8.144568651914596558e-02 -9.359333664178848267e-02 -1.239635050296783447e-02 -3.184614479541778564e-01 -1.106341090053319931e-02 1.190255209803581238e-01 1.265365332365036011e-01
2.901421114802360535e-02 1.866226345300674438e-01 -2.896943688392639160e-01 -1.032782066613435745e-02 3.506863117218017578e-01 7.576806098222732544e-02 1.333579570055007935e-01 -1.389900445938110352e-01 1.043841838836669922e-01 4.623287320137023926e-01 -1.545373816043138504e-02 -1.028263941407203674e-01 4.206003248691558838e-02 -1.630323678255081177e-01 1.722945123910903931e-01 1.839261315762996674e-02 1.828094869852066040e-01 2.879596054553985596e-01 5.592522770166397095e-02 2.488308399915695190e-01 7.417374104261398315e-02 1.691631972789764404e-01 -1.684396415948867798e-01 2.505828440189361572e-01 1.787745952606201172e-01 6.542923301458358765e-02 -6.928147375583648682e-02 8.978368714451789856e-03 -1.211769431829452515e-01 1.504050791263580322e-01 -2.861016243696212769e-02 -1.863764524459838867e-01
1.302933841943740845e-01 -8.763416856527328491e-02 -5.948419123888015747e-02 2.172712236642837524e-01 1.602382957935333252e-02 -1.287712752819061279e-01 -2.781569585204124451e-02 -1.838870346546173096e-01 2.609601318836212158e-01 -3.880039602518081665e-02 -3.057706952095031738e-01 -1.651073694229125977e-01 -5.893074348568916321e-02 1.287421137094497681e-01 3.243886530399322510e-01 1.274251043796539307e-01 8.754319697618484497e-02 1.611342728137969971e-01 5.945809185504913330e-02 -1.082255542278289795e-01 -2.238122820854187012e-01 5.326404049992561340e-02 -1.490310877561569214e-01 1.345525383949279785e-01 6.318528950214385986e-02 1.079011261463165283e-01 7.781826704740524292e-02 -1.968633085489273071e-01 -4.889230728149414062e-01 2.442914247512817383e-01 6.627842038869857788e-02 1.887193769216537476e-01
-1.965323090553283691e-01 -2.920497953891754150e-01 -3.183287680149078369e-01 2.059817910194396973e-01 1.362621933221817017e-01 8.861950039863586426e-02 6.366382539272308350e-02 7.327963411808013916e-02 3.195442259311676025e-01 1.203933060169219971e-01 -3.485835790634155273e-01 -1.490747323259711266e-03 1.291730105876922607e-01 -4.029584676027297974e-02 -6.690783798694610596e-02 3.095789253711700439e-01 2.316389828920364380e-01 1.239664629101753235e-01 -1.035805419087409973e-01 5.571065098047256470e-02 2.777690887451171875e-01 2.216928601264953613e-01 -2.128117829561233521e-01 -1.491488423198461533e-02 -6.366806337609887123e-04 1.519769243896007538e-02 7.458877749741077423e-03 -1.036623343825340271e-01 -2.201526165008544922e-01 1.406025886535644531e-01 2.556371875107288361e-02 -7.170039415359497070e-02
3.643612563610076904e-02 2.377629727125167847e-01 -1.094718575477600098e-01 2.367978543043136597e-01 2.341545522212982178e-01 1.684415340423583984e-01 1.455533653497695923e-01 -3.712975978851318359e-02 2.257517427206039429e-01 3.055053353309631348e-01 -1.337481141090393066e-01 -1.318355649709701538e-01 -9.890511631965637207e-02 -1.455414891242980957e-01 -2.016346603631973267e-01 1.398230046033859253e-01 -9.282777458429336548e-02 2.302213460206985474e-01 -7.909175753593444824e-02 -1.287467926740646362e-01 1.540902256965637207e-01 2.606833279132843018e-01 -1.327658742666244507e-01 1.234840415418148041e-02 7.601846754550933838e-02 8.519096672534942627e-02 3.517457097768783569e-02 5.041108280420303345e-02 -4.549302458763122559e-01 -1.844779253005981445e-01 7.333696633577346802e-02 -2.011583596467971802e-01
1.486733406782150269e-01 -7.443784922361373901e-02 -3.597263619303703308e-02 9.729156643152236938e-02 -4.297215491533279419e-02 -1.786119937896728516e-01 2.973564267158508301e-01 2.504898607730865479e-01 3.411228582262992859e-02 -3.787954524159431458e-02 -7.817124575376510620e-02 2.125817835330963135e-01 3.707107901573181152e-02 -1.797419786453247070e-02 1.216851174831390381e-01 1.287550758570432663e-02 2.279013097286224365e-01 2.602608501911163330e-01 -2.543456554412841797e-01 -2.391853332519531250e-01 -3.479050938040018082e-03 1.263811141252517700e-01 -3.470378220081329346e-01 7.327421754598617554e-02 1.602577716112136841e-01 -2.181704640388488770e-01 2.732904627919197083e-02 -4.090136289596557617e-01 -2.312235683202743530e-01 1.359540969133377075e-01 -9.347517043352127075e-02 2.720040827989578247e-02
9.953167289495468140e-02 -1.943697482347488403e-01 -1.715109348297119141e-01 3.502287864685058594e-01 -2.691699191927909851e-02 -1.459675282239913940e-01 1.686824113130569458e-01 2.586449980735778809e-01 -6.550551950931549072e-02 9.629291296005249023e-02 -2.684879601001739502e-01 1.648341417312622070e-01 -9.306238591670989990e-02 -2.914721844717860222e-03 1.172582805156707764e-02 1.221257373690605164e-01 1.765290945768356323e-01 1.981946229934692383e-01 2.435469068586826324e-03 -2.157032191753387451e-01 -4.384480416774749756e-02 3.991004452109336853e-02 -4.259055852890014648e-01 -3.221666067838668823e-02 2.138063758611679077e-01 -1.402735859155654907e-01 -6.240593641996383667e-02 -3.337299823760986328e-01 -1.511682122945785522e-01 1.066939011216163635e-01 -1.608435809612274170e-01 -5.121306329965591431e-02
1.450455784797668457e-01 -3.642413020133972168e-01 -1.250263750553131104e-01 5.912478640675544739e-02 2.440127432346343994e-01 -2.893873490393161774e-02 -3.681188821792602539e-02 -2.312438338994979858e-01 1.279902458190917969e-01 4.497598856687545776e-02 -8.664979785680770874e-02 9.079446643590927124e-02 1.154566332697868347e-01 -1.372960805892944336e-01 1.303072124719619751e-01 1.908295899629592896e-01 -3.236912563443183899e-02 -1.515660285949707031e-01 4.490910843014717102e-02 -1.009595245122909546e-01 -8.151412010192871094e-02 3.997856378555297852e-01 -4.683248698711395264e-01 6.369561702013015747e-02 5.509459413588047028e-03 -4.755753651261329651e-02 -5.725233629345893860e-02 -1.454649269580841064e-01 -3.578962683677673340e-01 -4.879020154476165771e-02 -1.973337680101394653e-02 9.243483841419219971e-02
2.085307538509368896e-01 -2.055730968713760376e-01 -2.359000444412231445e-01 -1.108913049101829529e-01 1.690478324890136719e-01 -4.022177308797836304e-02 6.311181187629699707e-02 4.606770351529121399e-02 -2.231074273586273193e-01 2.295261621475219727e-01 -1.716848611831665039e-01 -1.387845575809478760e-01 -1.359808444976806641e-01 -3.505815193057060242e-02 3.511207103729248047e-01 2.574847638607025146e-01 -1.141978874802589417e-01 2.598149776458740234e-01 -1.673151254653930664e-01 -3.126061707735061646e-02 2.992509901523590088e-01 6.941062957048416138e-02 -2.019177079200744629e-01 -1.111598089337348938e-01 -3.265173733234405518e-02 -1.697910726070404053e-01 -1.676453202962875366e-01 5.497407168149948120e-02 -3.574511706829071045e-01 -1.006957795470952988e-02 2.647387795150279999e-02 5.385170876979827881e-02
-9.909683465957641602e-02 3.068815916776657104e-03 7.677760720252990723e-02 6.829546391963958740e-02 1.869996935129165649e-01 -1.169582977890968323e-01 7.095056772232055664e-02 -3.395140916109085083e-02 2.835748791694641113e-01 2.221177071332931519e-01 3.403816744685173035e-02 4.874780029058456421e-02 -3.097460046410560608e-02 1.645223349332809448e-01 -1.533527672290802002e-02 -7.106054574251174927e-03 4.136316012591123581e-03 -1.987213939428329468e-01 2.689665369689464569e-02 3.581248968839645386e-02 -9.516896307468414307e-02 1.707781702280044556e-01 -3.554420769214630127e-01 -2.902251482009887695e-01 4.324319660663604736e-01 8.738150447607040405e-02 1.203750297427177429e-01 1.227509453892707825e-01 -4.890502095222473145e-01 9.400144219398498535e-02 2.407185733318328857e-02 -9.789062663912773132e-03
5.085503309965133667e-02 6.934720557183027267e-03 -3.158481046557426453e-02 -9.604382514953613281e-02 2.496961802244186401e-01 7.784392684698104858e-02 -2.135165501385927200e-03 2.650945186614990234e-01 -2.332526072859764099e-02 3.257185220718383789e-01 1.471445411443710327e-01 -2.530908286571502686e-01 -5.851183459162712097e-02 1.003788858652114868e-01 -1.667104475200176239e-02 1.115803569555282593e-01 2.629109621047973633e-01 9.797502309083938599e-02 -7.360310852527618408e-02 -2.887002564966678619e-02 1.286468952894210815e-01 -3.920630086213350296e-03 -1.634971946477890015e-01 1.045712158083915710e-01 5.070562958717346191e-01 -2.629226446151733398e-01 -3.045171499252319336e-02 1.248314976692199707e-01 -1.791135817766189575e-01 3.158271610736846924e-01 -1.254792213439941406e-01 1.905995421111583710e-02
3.848068788647651672e-02 -3.546785935759544373e-02 1.094691306352615356e-01 -2.451886422932147980e-02 5.080631468445062637e-03 -3.458770215511322021e-01 1.231128126382827759e-01 -1.838503479957580566e-01 2.283707633614540100e-02 -7.777449674904346466e-03 -5.406875908374786377e-02 -2.466274052858352661e-01 4.026101378258317709e-04 -2.856583893299102783e-02 3.428209424018859863e-01 9.472291171550750732e-02 4.108613356947898865e-02 6.583063304424285889e-02 -1.143171936273574829e-01 -4.200374484062194824e-01 6.257793307304382324e-02 -1.562344282865524292e-01 -1.724721044301986694e-01 2.326911687850952148e-01 1.943018883466720581e-01 -3.484141528606414795e-01 1.012423411011695862e-01 6.933373212814331055e-02 -3.030497431755065918e-01 1.001327857375144958e-01 6.995330005884170532e-02 -1.889872550964355469e-01
1.249313876032829285e-01 2.774723470211029053e-01 7.919029891490936279e-02 9.382887184619903564e-02 -5.895722191780805588e-03 -9.117250889539718628e-02 1.392236202955245972e-01 -1.660973578691482544e-02 1.651550978422164917e-01 2.023933231830596924e-01 1.407627109438180923e-02 -1.030323728919029236e-01 -4.889991134405136108e-02 -4.002863075584173203e-03 -7.029805332422256470e-02 1.903423815965652466e-01 2.441136240959167480e-01 1.746339201927185059e-01 -5.267136916518211365e-02 -4.093362092971801758e-01 2.177941054105758667e-01 -5.309246480464935303e-02 1.321969777345657349e-01 3.728079795837402344e-01 2.933543324470520020e-01 -2.403666377067565918e-01 -8.006648719310760498e-02 2.996257133781909943e-02 -3.129357993602752686e-01 1.143158227205276489e-01 -1.007380038499832153e-01 4.761859402060508728e-02
1.328534185886383057e-01 -2.817476987838745117e-01 9.883211553096771240e-02 4.437317252159118652e-01 -4.027977958321571350e-02 1.693763881921768188e-01 6.023871526122093201e-02 -3.972246497869491577e-02 2.503524422645568848e-01 2.316514998674392700e-01 7.632910460233688354e-02 1.149142384529113770e-01 1.188908815383911133e-01 -1.261556744575500488e-01 1.637315452098846436e-01 -3.649369254708290100e-02 9.551955014467239380e-02 1.557213813066482544e-02 -9.050695598125457764e-02 -4.535333439707756042e-02 -9.869679808616638184e-03 1.107442285865545273e-02 -3.062044680118560791e-01 -6.988450884819030762e-02 8.139783143997192383e-02 -7.598108053207397461e-02 1.881787329912185669e-01 1.322893798351287842e-01 -4.511652886867523193e-01 1.323913503438234329e-02 1.237040460109710693e-01 2.537845075130462646e-01
6.673213839530944824e-02 -2.780496515333652496e-02 4.801491647958755493e-02 -2.018956989049911499e-01 -3.584529086947441101e-02 1.602715402841567993e-01 -9.219589643180370331e-03 -1.996346563100814819e-01 1.310889869928359985e-01 6.034788116812705994e-02 -2.144692689180374146e-01 1.756221242249011993e-02 -7.664231956005096436e-02 -9.528315812349319458e-02 3.396132290363311768e-01 -1.671343855559825897e-02 1.718678697943687439e-02 1.454998105764389038e-01 -1.822948753833770752e-01 -2.315149754285812378e-01 -1.060546468943357468e-02 1.598222851753234863e-01 -2.212054729461669922e-01 -5.462493374943733215e-02 1.961831599473953247e-01 1.861613392829895020e-01 1.802696287631988525e-01 -1.489206105470657349e-01 -4.637436568737030029e-01 3.848705291748046875e-01 6.580283492803573608e-02 7.677909731864929199e-02
1.699002534151077271e-01 6.128915026783943176e-02 -1.827677339315414429e-01 1.049205660820007324e-01 1.202222406864166260e-01 -1.149682104587554932e-01 6.316307932138442993e-02 -5.459568463265895844e-03 4.344662129878997803e-01 3.701739609241485596e-01 1.017304733395576477e-01 -1.476652920246124268e-01 8.668785914778709412e-03 -1.373313665390014648e-01 -1.793324798345565796e-01 5.571195483207702637e-02 9.919522702693939209e-02 1.740188598632812500e-01 -9.364604204893112183e-02 9.929237514734268188e-02 -1.587657183408737183e-01 1.887998729944229126e-01 -7.285378873348236084e-02 2.717264890670776367e-01 2.385994344949722290e-01 -1.172905564308166504e-01 -7.524169981479644775e-02 -2.400072365999221802e-01 -1.591552942991256714e-01 -1.128365769982337952e-01 3.237194716930389404e-01 5.981560051441192627e-02
2.645042836666107178e-01 -1.240716725587844849e-01 -5.731657519936561584e-02 -2.331621944904327393e-02 4.257657565176486969e-03 2.187376841902732849e-02 1.454075425863265991e-01 -2.269660867750644684e-02 -7.876402139663696289e-02 3.046337366104125977e-01 2.402218133211135864e-01 1.400407552719116211e-01 -8.382622897624969482e-02 1.341999769210815430e-01 1.008872762322425842e-01 -8.065949380397796631e-02 -1.468332391232252121e-02 4.652770236134529114e-02 8.771477639675140381e-02 -2.910286188125610352e-01 1.884125471115112305e-01 2.490842044353485107e-01 -4.414327144622802734e-01 8.917742222547531128e-02 1.515191346406936646e-01 -2.498847097158432007e-01 6.882139295339584351e-02 1.701943874359130859e-01 -3.082276880741119385e-01 1.473009139299392700e-01 1.646275818347930908e-01 1.121562942862510681e-01
8.410478383302688599e-02 5.151080712676048279e-02 -1.601883471012115479e-01 2.884006202220916748e-01 9.543805569410324097e-02 -1.206175237894058228e-01 4.111585021018981934e-01 -6.105317920446395874e-02 1.134337708353996277e-01 6.865580379962921143e-02 8.132865279912948608e-02 3.264315053820610046e-02 -8.683658391237258911e-02 -5.323465541005134583e-02 -4.437071830034255981e-02 7.652293145656585693e-02 7.676138728857040405e-02 3.010958060622215271e-02 -2.768148779869079590e-01 6.403928995132446289e-02 1.734159141778945923e-01 7.381673902273178101e-02 -3.651027381420135498e-01 3.341707587242126465e-01 1.485132873058319092e-01 -6.726174801588058472e-02 -4.926884546875953674e-02 2.493703179061412811e-02 -3.598024249076843262e-01 -3.013838231563568115e-01 1.404778212308883667e-01 -6.220891699194908142e-02
-2.371153980493545532e-02 -6.291381269693374634e-02 2.839259505271911621e-01 1.004691869020462036e-01 2.449528127908706665e-01 -2.642000019550323486e-01 2.779927477240562439e-02 1.769907176494598389e-01 2.026233524084091187e-01 1.489546746015548706e-01 -8.560847491025924683e-02 1.627983152866363525e-01 4.861349612474441528e-02 -1.485704630613327026e-01 4.316940903663635254e-02 -1.934045180678367615e-02 3.076345622539520264e-01 -1.105460971593856812e-01 1.126415133476257324e-01 -1.254767328500747681e-01 -8.496017754077911377e-02 1.326285302639007568e-01 -2.251504808664321899e-01 3.247160017490386963e-01 6.112302094697952271e-02 -1.423778533935546875e-01 -2.499798089265823364e-01 -6.358925718814134598e-03 -9.025887399911880493e-02 3.506439030170440674e-01 2.907038629055023193e-01 -2.722997963428497314e-02
3.237088918685913086e-01 -2.845732271671295166e-01 1.387342959642410278e-01 1.290205717086791992e-01 4.597560688853263855e-02 -1.171770542860031128e-01 2.342988401651382446e-01 -1.773015856742858887e-01 -1.353189796209335327e-01 3.066713809967041016e-01 -4.821407794952392578e-02 2.848224937915802002e-01 -1.341645866632461548e-01 1.109513267874717712e-01 1.554444283246994019e-01 1.674783974885940552e-01 1.673956811428070068e-01 -9.996987134218215942e-02 -4.539519548416137695e-02 -4.843053966760635376e-02 1.994604468345642090e-01 4.599974304437637329e-02 -3.034521937370300293e-01 -7.640323042869567871e-02 2.101486921310424805e-01 -5.870047956705093384e-02 -2.952297031879425049e-01 1.236546710133552551e-01 -2.315118163824081421e-01 6.403765827417373657e-02 7.640960067510604858e-02 -4.464266821742057800e-02
-4.169870913028717041e-02 -3.925400376319885254e-01 -8.243191242218017578e-02 -7.808347791433334351e-02 1.540945321321487427e-01 9.828623384237289429e-02 8.007761836051940918e-02 6.810779869556427002e-02 -1.722114235162734985e-01 1.485618799924850464e-01 -1.028259471058845520e-01 7.529401034116744995e-02 -2.162839323282241821e-01 -8.865635097026824951e-02 1.756284683942794800e-01 1.997805535793304443e-01 1.122689694166183472e-01 2.000243961811065674e-01 -9.164167195558547974e-02 -2.373736649751663208e-01 1.710593551397323608e-01 1.267845928668975830e-01 -4.519127905368804932e-01 -8.779107779264450073e-02 8.367317169904708862e-02 -2.022166401147842407e-01 -3.335899207741022110e-03 3.071868233382701874e-02 -3.712254762649536133e-01 -1.760905534029006958e-01 2.603637054562568665e-02 2.215389907360076904e-02
1.905569285154342651e-01 -3.019848465919494629e-01 3.767391294240951538e-02 1.489439606666564941e-01 -5.362102389335632324e-02 1.860397309064865112e-01 7.522413134574890137e-02 1.817363649606704712e-01 -5.188808962702751160e-02 3.199515044689178467e-01 -4.972133040428161621e-02 4.198956117033958435e-02 -3.026561737060546875e-01 -7.648812234401702881e-02 5.161555483937263489e-02 4.898473620414733887e-02 2.117920815944671631e-01 7.228572666645050049e-02 -8.943407982587814331e-02 -1.647286564111709595e-01 1.183024346828460693e-01 4.670937731862068176e-02 -3.539571762084960938e-01 -4.228138830512762070e-03 9.472820162773132324e-02 1.468023657798767090e-01 -1.158340871334075928e-01 1.884466782212257385e-02 -2.740055024623870850e-01 1.784641593694686890e-01 3.744463026523590088e-01 -2.068187147378921509e-01
9.101803600788116455e-02 -2.740868031978607178e-01 -1.495542973279953003e-01 2.833970785140991211e-01 1.463885605335235596e-01 1.682184264063835144e-02 -3.300083056092262268e-02 -1.085419654846191406e-01 2.155761867761611938e-01 3.497161567211151123e-01 3.572493791580200195e-02 2.673640251159667969e-01 -6.885814666748046875e-02 -2.739215791225433350e-01 1.959122717380523682e-01 1.330810040235519409e-01 3.485673666000366211e-02 1.870805174112319946e-01 1.124381422996520996e-01 -3.489642869681119919e-03 2.175023406744003296e-01 -4.586079716682434082e-02 -2.880256474018096924e-01 2.520131506025791168e-02 3.576660752296447754e-01 2.304237633943557739e-01 -1.398197375237941742e-02 -2.917316928505897522e-02 -1.104200109839439392e-01 -1.117970142513513565e-02 1.443376094102859497e-01 -6.954861432313919067e-02
-9.362693130970001221e-02 -1.892485171556472778e-01 5.265748500823974609e-02 1.571459174156188965e-01 1.251130253076553345e-01 -1.161442399024963379e-01 -1.198841407895088196e-01 2.009086757898330688e-01 4.826107919216156006e-01 1.071395725011825562e-01 -3.508462011814117432e-01 -2.448525875806808472e-01 -2.026235610246658325e-01 -1.999366581439971924e-01 1.072120591998100281e-01 -5.889912322163581848e-02 7.971473038196563721e-02 -3.285291045904159546e-02 -4.114793241024017334e-02 -1.438851654529571533e-01 -2.459252811968326569e-02 1.702492535114288330e-01 -6.447987258434295654e-02 8.582878857851028442e-02 1.409952044486999512e-01 7.433219254016876221e-02 4.866716638207435608e-02 -6.482546776533126831e-02 -3.358822762966156006e-01 2.024337947368621826e-01 -2.508526146411895752e-01 3.157282993197441101e-02
1.661084145307540894e-01 2.603228986263275146e-01 1.533661782741546631e-01 8.088847994804382324e-02 6.588847190141677856e-02 -2.321062088012695312e-01 1.005126237869262695e-01 -5.174003541469573975e-02 -9.462604671716690063e-02 1.242055222392082214e-01 -4.539867118000984192e-02 -1.604946851730346680e-01 4.159771651029586792e-02 -2.661767601966857910e-01 3.046440780162811279e-01 6.654124706983566284e-02 8.450166136026382446e-02 4.409047961235046387e-02 -1.359021812677383423e-01 -1.997609287500381470e-01 4.556888341903686523e-02 2.176716364920139313e-02 -3.472010195255279541e-01 4.671290516853332520e-02 3.468276262283325195e-01 -1.944039016962051392e-02 2.554112076759338379e-01 4.031360894441604614e-02 -2.345923185348510742e-01 2.522861361503601074e-01 2.356749214231967926e-02 -2.864621877670288086e-01
-8.437827229499816895e-02 1.554783433675765991e-01 1.167389284819364548e-02 -1.416257023811340332e-01 2.389644980430603027e-01 1.021083816885948181e-02 1.243856847286224365e-01 2.719837427139282227e-01 8.871426433324813843e-02 3.204841613769531250e-01 6.350713223218917847e-02 -1.437339782714843750e-01 -3.271032590419054031e-03 5.831757560372352600e-02 3.725184500217437744e-02 1.101780235767364502e-01 3.407618701457977295e-01 -3.109223395586013794e-02 -1.630884408950805664e-01 2.090923953801393509e-03 -2.022599987685680389e-02 -3.811961784958839417e-02 -2.931255400180816650e-01 1.001374572515487671e-01 4.275151491165161133e-01 -1.192029938101768494e-01 7.598642259836196899e-02 1.184301227331161499e-01 -1.843695640563964844e-01 3.602030277252197266e-01 -9.557674825191497803e-02 1.359949856996536255e-01
2.195648103952407837e-01 -2.608934938907623291e-01 7.473899051547050476e-03 4.826391041278839111e-01 -1.299667507410049438e-01 7.264570146799087524e-02 -7.254590839147567749e-02 5.152430012822151184e-02 2.598091661930084229e-01 2.148123383522033691e-01 -3.531036153435707092e-02 7.859359681606292725e-02 1.677229553461074829e-01 -1.221041157841682434e-01 4.916455969214439392e-02 3.225657856091856956e-03 -3.020786121487617493e-02 1.054461374878883362e-01 -8.330667018890380859e-02 -9.345635026693344116e-02 -1.947929561138153076e-01 -1.894013211131095886e-02 -3.408772349357604980e-01 3.979716822504997253e-02 7.627686858177185059e-02 -7.827623188495635986e-02 2.838204242289066315e-02 2.275527864694595337e-01 -4.156411886215209961e-01 4.042670479975640774e-04 8.018521219491958618e-02 1.630896776914596558e-01
2.675143182277679443e-01 -1.572991460561752319e-01 -1.056483313441276550e-01 -1.515504866838455200e-01 1.973718553781509399e-01 -1.291141808032989502e-01 6.944160163402557373e-02 -1.734866052865982056e-01 -1.370811611413955688e-01 1.478466093540191650e-01 -1.283530741930007935e-01 -2.520770728588104248e-01 1.986466497182846069e-01 4.265858605504035950e-02 2.841758728027343750e-01 -1.844095587730407715e-01 1.215582042932510376e-01 -6.872703880071640015e-02 -4.202573895454406738e-01 1.169589981436729431e-01 1.207359656691551208e-01 1.755125448107719421e-02 -2.526431679725646973e-01 2.147928476333618164e-01 2.062148228287696838e-02 -1.090765669941902161e-01 1.393785327672958374e-01 6.491675972938537598e-02 -3.515305817127227783e-01 -5.491366982460021973e-02 9.724825620651245117e-03 7.081825286149978638e-02
-8.486212044954299927e-02 8.195908367633819580e-02 -9.624424576759338379e-02 9.292304515838623047e-02 1.867392063140869141e-01 1.965424418449401855e-01 -2.129085808992385864e-01 1.285266280174255371e-01 3.443308472633361816e-01 5.861466750502586365e-02 7.871370017528533936e-02 -1.829658448696136475e-01 1.835928708314895630e-01 -1.827634125947952271e-01 5.039369314908981323e-02 -8.347421139478683472e-02 7.134252041578292847e-02 1.265225410461425781e-01 -1.624276190996170044e-01 4.236272349953651428e-02 2.712280154228210449e-01 1.761356145143508911e-01 -2.113783657550811768e-01 3.962721824645996094e-01 2.198599465191364288e-02 -3.536826744675636292e-02 -7.499502599239349365e-02 -2.621245086193084717e-01 -3.365171849727630615e-01 2.121237367391586304e-01 -4.619398340582847595e-02 5.027877166867256165e-02
-2.730421125888824463e-01 -7.918787002563476562e-02 -1.982891112565994263e-01 -4.245223850011825562e-02 2.425289154052734375e-02 1.651088893413543701e-01 2.082190811634063721e-01 -6.347325444221496582e-02 1.616780906915664673e-01 1.150469630956649780e-01 -1.391575187444686890e-01 -9.125510603189468384e-02 2.306351810693740845e-01 -8.068992942571640015e-02 3.206613659858703613e-01 1.987151354551315308e-01 -7.856686413288116455e-02 -2.579474076628684998e-02 -9.362774342298507690e-02 -3.872036933898925781e-01 -8.059586398303508759e-03 1.444825828075408936e-01 -3.092523813247680664e-01 -3.350970521569252014e-02 2.658638358116149902e-01 2.101645320653915405e-01 -1.404431015253067017e-01 -9.029898047447204590e-02 -1.022931933403015137e-01 -1.761040836572647095e-01 -2.037350237369537354e-01 1.574611067771911621e-01
2.650804817676544189e-01 9.015102684497833252e-02 1.097342967987060547e-01 1.314217001199722290e-01 1.692769229412078857e-01 -1.875228583812713623e-01 1.786976754665374756e-01 6.058502942323684692e-02 -1.618194133043289185e-01 2.440925091505050659e-01 -2.460202425718307495e-01 6.488908082246780396e-02 6.580857932567596436e-02 2.770606661215424538e-03 -1.772823743522167206e-02 4.912186414003372192e-02 1.662464439868927002e-01 1.159451995044946671e-02 -3.714995384216308594e-01 -8.262420445680618286e-02 2.602902948856353760e-01 3.004011809825897217e-01 -1.589616090059280396e-01 2.523605525493621826e-01 -4.152826964855194092e-02 -7.235617935657501221e-02 -2.449236363172531128e-01 -3.344124555587768555e-02 -2.798833250999450684e-01 -2.019432187080383301e-01 -1.207997724413871765e-01 -1.181871592998504639e-01
-3.165597468614578247e-02 2.379947751760482788e-01 -3.748784065246582031e-01 -4.522711969912052155e-03 1.235883757472038269e-01 -1.947915181517601013e-03 5.906406417489051819e-02 -7.490509003400802612e-02 1.109593957662582397e-01 4.873513877391815186e-01 -1.096935719251632690e-01 -1.971050798892974854e-01 7.076241075992584229e-02 -4.595514386892318726e-02 1.605652123689651489e-01 3.842424228787422180e-02 9.866864979267120361e-02 1.168827041983604431e-01 1.118979528546333313e-01 1.469643414020538330e-01 1.605207920074462891e-01 5.976976361125707626e-03 -3.057805895805358887e-01 1.810124069452285767e-01 2.307794243097305298e-01 1.399430483579635620e-01 -1.261580884456634521e-01 1.207891032099723816e-01 -2.671565115451812744e-01 4.376870021224021912e-02 -1.594886630773544312e-01 -1.751600503921508789e-01
1.042744144797325134e-01 -4.578782618045806885e-01 1.914059976115822792e-03 9.554506838321685791e-02 4.935019090771675110e-02 8.163428306579589844e-02 -6.144953146576881409e-02 -2.670699544250965118e-02 7.953838258981704712e-02 3.138324320316314697e-01 6.933751702308654785e-02 8.195689320564270020e-02 -7.213248405605554581e-03 -2.627768814563751221e-01 2.201407700777053833e-01 -1.304304003715515137e-01 1.747476309537887573e-01 2.020767778158187866e-01 -1.076530888676643372e-01 -2.791113555431365967e-01 2.339687794446945190e-01 5.598628148436546326e-02 -3.075494170188903809e-01 1.146322339773178101e-01 1.621155440807342529e-01 1.203108578920364380e-01 1.442513465881347656e-01 -1.421076059341430664e-01 -1.483647078275680542e-01 -2.545723691582679749e-02 1.807960867881774902e-01 2.055718898773193359e-01
2.309180647134780884e-01 -3.312028944492340088e-01 -1.402421891689300537e-01 -3.135122358798980713e-02 1.248738914728164673e-01 2.635815143585205078e-01 6.567744910717010498e-02 -1.352094113826751709e-01 4.116883967071771622e-03 3.201716244220733643e-01 3.416394069790840149e-02 -1.011533513665199280e-01 1.464287787675857544e-01 2.639389410614967346e-02 1.888054907321929932e-01 4.069733619689941406e-01 2.723253890872001648e-02 1.233171597123146057e-01 1.772775352001190186e-01 -1.974668502807617188e-01 -3.090447187423706055e-02 -1.087034717202186584e-01 -1.410404741764068604e-01 1.909086257219314575e-01 2.212284207344055176e-01 1.791227608919143677e-02 -1.094018369913101196e-01 -3.089926578104496002e-02 -3.150071203708648682e-01 -1.043043509125709534e-01 -1.244971826672554016e-01 1.674930602312088013e-01
2.314403057098388672e-01 8.045636117458343506e-02 1.431002398021519184e-03 -2.515898272395133972e-02 -1.113990768790245056e-01 -2.538683712482452393e-01 -1.986457780003547668e-02 6.530310213565826416e-02 2.627749182283878326e-02 2.101078815758228302e-02 -1.089502200484275818e-01 -7.403488457202911377e-02 5.967697128653526306e-02 -1.568318754434585571e-01 1.687200218439102173e-01 1.374995708465576172e-01 -3.281376883387565613e-02 -2.600574679672718048e-02 -3.531921207904815674e-01 4.304663836956024170e-02 1.889069974422454834e-01 -1.394544541835784912e-01 -3.207794427871704102e-01 1.496777981519699097e-01 3.084600865840911865e-01 1.007289998233318329e-02 1.215903311967849731e-01 9.091418981552124023e-02 -4.682745933532714844e-01 2.541207075119018555e-01 1.409057714045047760e-02 -2.294623553752899170e-01
3.547138720750808716e-02 -8.472652733325958252e-02 -2.479662746191024780e-01 -3.194953128695487976e-02 1.260681599378585815e-01 2.480115294456481934e-01 2.054087221622467041e-01 1.074909567832946777e-01 -1.826230287551879883e-01 -2.069918252527713776e-02 -3.434635400772094727e-01 -2.149065732955932617e-01 -3.316315710544586182e-01 -1.153740379959344864e-02 1.946370452642440796e-01 4.111266881227493286e-02 3.152117133140563965e-01 -5.571088567376136780e-02 2.448318898677825928e-02 -1.216938570141792297e-01 -1.510623842477798462e-02 1.077182814478874207e-01 -2.740765213966369629e-01 1.685540974140167236e-01 3.433330655097961426e-01 -4.822711646556854248e-02 2.062686830759048462e-01 -8.176518231630325317e-02 -1.917010545730590820e-01 -3.577931318432092667e-03 6.246141716837882996e-02 8.340889215469360352e-02
5.077759176492691040e-02 1.807404458522796631e-01 4.999015852808952332e-02 1.010047867894172668e-01 -1.352578401565551758e-01 -2.682272493839263916e-01 4.648216068744659424e-02 3.825269639492034912e-02 5.962665751576423645e-02 1.995096057653427124e-01 -5.086912214756011963e-02 -2.175163477659225464e-02 5.894379317760467529e-02 -2.280221581459045410e-01 2.488502711057662964e-01 1.657295376062393188e-01 -1.277492940425872803e-01 8.668108284473419189e-02 -3.525560498237609863e-01 -2.050872892141342163e-01 1.474353671073913574e-01 -3.190349414944648743e-02 -1.348159462213516235e-01 1.147792264819145203e-01 2.340897321701049805e-01 -1.485878378152847290e-01 1.566446423530578613e-01 9.391636401414871216e-02 -4.414805769920349121e-01 2.907563745975494385e-01 9.582320228219032288e-03 -1.812254637479782104e-01
1.858692616224288940e-01 -6.310603767633438110e-02 -6.802226603031158447e-02 3.002501130104064941e-01 3.669365867972373962e-02 -1.833792328834533691e-01 2.205259948968887329e-01 -2.712550759315490723e-01 -1.104502566158771515e-02 1.192591711878776550e-01 -1.805899590253829956e-01 -1.021826937794685364e-01 2.243863977491855621e-02 1.751981228590011597e-01 3.759950995445251465e-01 2.209115326404571533e-01 -7.523132115602493286e-02 1.928766965866088867e-01 -5.210037529468536377e-02 -1.798469126224517822e-01 -3.295005261898040771e-01 2.005949765443801880e-01 -3.085426287725567818e-03 1.400589644908905029e-01 2.792483866214752197e-01 4.083277657628059387e-02 -5.121566820889711380e-03 -1.131288558244705200e-01 -2.470195889472961426e-01 8.625106513500213623e-02 1.077415868639945984e-01 1.088294535875320435e-01
1.161919161677360535e-01 1.493879687041044235e-02 -1.732652038335800171e-01 -9.910887479782104492e-02 -2.149553038179874420e-02 -1.997288018465042114e-01 -3.324759379029273987e-02 -2.082663178443908691e-01 -9.237664192914962769e-02 2.779878973960876465e-01 -1.698766648769378662e-01 3.077940829098224640e-02 -1.546029448509216309e-01 -4.120707884430885315e-02 1.110351234674453735e-01 -7.244374603033065796e-02 1.783943921327590942e-01 2.490107864141464233e-01 -2.901958525180816650e-01 -2.157305330038070679e-01 1.725344955921173096e-01 1.129133999347686768e-01 -2.456227838993072510e-01 -1.880742907524108887e-01 3.592327237129211426e-01 -2.170961797237396240e-01 1.093301475048065186e-01 2.176848240196704865e-02 -1.735905706882476807e-01 3.140932619571685791e-01 -5.940800067037343979e-03 -1.502400487661361694e-01
4.555301740765571594e-02 -3.260813057422637939e-01 -7.272192090749740601e-02 -6.622128933668136597e-02 1.145985797047615051e-01 -1.484092175960540771e-01 1.005494818091392517e-01 1.297007352113723755e-01 1.898282952606678009e-02 8.575035631656646729e-02 -5.047280713915824890e-02 9.517931938171386719e-02 -2.705674469470977783e-01 2.839474081993103027e-01 3.626630455255508423e-02 -1.256741955876350403e-02 1.100381165742874146e-01 1.725404113531112671e-01 -5.939648300409317017e-02 -3.439515531063079834e-01 2.030517458915710449e-01 2.441679388284683228e-01 -4.131726920604705811e-01 1.573732048273086548e-01 2.783287465572357178e-01 1.907810270786285400e-01 4.472334682941436768e-02 -7.692587375640869141e-02 -1.873521804809570312e-01 -3.954606130719184875e-02 7.437396328896284103e-03 1.633034795522689819e-01
8.797296136617660522e-02 -1.219676956534385681e-01 -2.791762650012969971e-01 -6.328070163726806641e-02 3.253179788589477539e-01 1.521910578012466431e-01 6.816520541906356812e-02 2.865811288356781006e-01 -6.890010833740234375e-02 1.068248823285102844e-01 -1.762887239456176758e-01 -2.596949599683284760e-02 -9.465035051107406616e-02 -1.380825638771057129e-01 -2.211730368435382843e-02 2.916382551193237305e-01 4.107047617435455322e-02 5.128029733896255493e-02 -6.526974961161613464e-03 -1.749924719333648682e-01 2.675541341304779053e-01 1.482766866683959961e-01 -1.952101588249206543e-01 -1.215647384524345398e-01 2.080298215150833130e-01 4.510876908898353577e-02 9.707155637443065643e-03 2.969647059217095375e-03 -4.776606261730194092e-01 2.327263653278350830e-01 8.600674569606781006e-02 -4.028623178601264954e-02
1.798938661813735962e-01 -1.885227113962173462e-02 1.058960855007171631e-01 2.744784355163574219e-01 6.313084810972213745e-02 -1.910813152790069580e-01 1.984069123864173889e-02 6.735020130872726440e-02 3.161589503288269043e-01 2.592978179454803467e-01 -1.328174173831939697e-01 1.368845850229263306e-01 3.882274031639099121e-02 1.180286984890699387e-02 9.780190140008926392e-02 1.596053093671798706e-01 4.330066144466400146e-01 -5.073951929807662964e-02 2.821132242679595947e-01 -8.178445696830749512e-02 -9.554086625576019287e-02 -1.123411208391189575e-02 -2.352539598941802979e-01 -1.469803135842084885e-02 2.531045973300933838e-01 2.247852534055709839e-01 1.015678644180297852e-01 1.355448812246322632e-01 -2.406800985336303711e-01 2.274714969098567963e-02 4.507155343890190125e-02 2.239032536745071411e-01
1.096884533762931824e-01 -2.792812883853912354e-01 -1.999759487807750702e-02 -1.150149926543235779e-01 9.373555332422256470e-02 -1.353728324174880981e-01 1.570581942796707153e-01 8.039789646863937378e-02 8.958121389150619507e-02 2.635620832443237305e-01 -5.914088338613510132e-02 3.459554314613342285e-01 -3.004200160503387451e-01 -7.495980709791183472e-03 2.744629979133605957e-01 2.785087376832962036e-02 1.280473917722702026e-01 1.837688684463500977e-01 1.258150953799486160e-02 -5.974054336547851562e-02 1.343861967325210571e-01 1.950839906930923462e-02 -4.763342142105102539e-01 2.225900888442993164e-01 -9.225923568010330200e-03 9.110712260007858276e-02 2.061114609241485596e-01 5.643464624881744385e-02 -2.006641775369644165e-01 1.628040522336959839e-01 8.039056323468685150e-03 3.672629594802856445e-02
-2.212311625480651855e-01 7.159480452537536621e-02 -1.145819276571273804e-01 -8.881005644798278809e-02 2.973170280456542969e-01 -1.737795621156692505e-01 2.320748940110206604e-02 1.162933632731437683e-01 -4.067558050155639648e-02 1.523496508598327637e-01 4.230702668428421021e-02 1.451763361692428589e-01 5.169698968529701233e-02 3.029016964137554169e-02 9.220723062753677368e-02 8.251731097698211670e-02 4.874468445777893066e-01 -5.098969489336013794e-02 -1.296229064464569092e-01 1.066364869475364685e-01 1.322427541017532349e-01 1.024792492389678955e-01 -8.959070593118667603e-02 4.181510582566261292e-02 4.011103212833404541e-01 -7.037100195884704590e-02 -1.736064404249191284e-01 4.847935959696769714e-02 -3.322703838348388672e-01 2.677735090255737305e-01 1.975348889827728271e-01 -4.759654402732849121e-03
1.915133744478225708e-01 1.015381142497062683e-01 9.047873318195343018e-02 1.557671651244163513e-02 2.698453068733215332e-01 -4.408335313200950623e-02 1.373878270387649536e-01 7.603561133146286011e-02 1.877279952168464661e-02 5.801830887794494629e-01 -2.710174620151519775e-01 -9.008794277906417847e-02 1.025096550583839417e-01 1.204860880970954895e-01 -2.104815691709518433e-01 5.535036325454711914e-02 -6.300600245594978333e-03 -2.152595221996307373e-01 -1.919876933097839355e-01 -1.644316017627716064e-01 1.001319140195846558e-01 5.270830169320106506e-02 -1.580197662115097046e-01 1.700185537338256836e-01 -1.226695626974105835e-02 -2.578359246253967285e-01 -1.771891415119171143e-01 2.292844466865062714e-03 -2.216054350137710571e-01 3.070501238107681274e-02 1.384016424417495728e-01 1.002604812383651733e-01
1.516954600811004639e-01 -3.025186955928802490e-01 -1.214147508144378662e-01 8.565072715282440186e-02 1.784003525972366333e-01 2.314570099115371704e-01 2.033037506043910980e-02 -6.082347035408020020e-02 1.078040674328804016e-01 1.771322637796401978e-01 5.231630429625511169e-02 1.872716993093490601e-01 1.960764825344085693e-01 -2.184009552001953125e-01 3.146633207798004150e-01 1.989818215370178223e-01 6.160224229097366333e-02 -4.445402696728706360e-02 1.094769462943077087e-01 -1.009124889969825745e-01 1.765895485877990723e-01 2.486809901893138885e-02 -1.463377922773361206e-01 1.441749781370162964e-01 3.198937475681304932e-01 1.090427264571189880e-01 -3.285661041736602783e-01 -1.253322660923004150e-01 -3.422158658504486084e-01 8.710126392543315887e-03 -4.519855603575706482e-02 9.625339508056640625e-02
5.360160395503044128e-02 1.350554823875427246e-01 -2.831703424453735352e-01 1.257184445858001709e-01 1.268776953220367432e-01 -8.873258531093597412e-02 -1.744372770190238953e-02 4.759380221366882324e-02 1.887461841106414795e-01 4.372628331184387207e-01 -1.087219864130020142e-01 -2.905497252941131592e-01 -1.770088821649551392e-01 -2.954494357109069824e-01 -5.201917886734008789e-02 2.065319335088133812e-03 1.134275868535041809e-01 2.276275157928466797e-01 -2.968587540090084076e-02 -6.106028705835342407e-02 -5.055252835154533386e-02 1.794748008251190186e-01 -2.656870484352111816e-01 1.209215596318244934e-01 1.536238193511962891e-01 -1.765875369310379028e-01 -2.846925258636474609e-01 -6.208101660013198853e-02 -2.166986316442489624e-01 8.468924462795257568e-02 -1.494445651769638062e-01 -8.086822181940078735e-02
3.248342275619506836e-01 -5.384129285812377930e-02 1.040488481521606445e-01 -2.186498492956161499e-01 2.457910776138305664e-01 -1.698123365640640259e-01 5.567743629217147827e-02 1.686480641365051270e-01 2.307108640670776367e-01 1.010531932115554810e-01 6.138347089290618896e-02 -1.889645680785179138e-02 8.489949256181716919e-02 5.223527178168296814e-02 3.137546777725219727e-02 8.314558863639831543e-02 -1.687716133892536163e-02 9.374792873859405518e-02 5.848620086908340454e-02 -5.515383183956146240e-02 -1.599581688642501831e-01 -1.623573005199432373e-01 -4.448365271091461182e-01 7.096611708402633667e-02 3.693464696407318115e-01 2.031405419111251831e-01 -1.493326127529144287e-01 6.659124791622161865e-02 -3.760577738285064697e-01 -3.633426129817962646e-02 4.251245781779289246e-02 -8.600574731826782227e-02
-2.194175422191619873e-01 -9.269354492425918579e-02 1.278980970382690430e-01 2.710584402084350586e-01 1.843371093273162842e-01 8.891732245683670044e-02 1.821960508823394775e-01 -1.489940881729125977e-01 5.035578608512878418e-01 1.905425488948822021e-01 1.411494463682174683e-01 -1.534291356801986694e-01 -1.602467596530914307e-01 1.434152573347091675e-01 2.687612771987915039e-01 -4.699132218956947327e-02 -4.804922640323638916e-02 1.689837723970413208e-01 -1.219163462519645691e-01 -1.273728311061859131e-01 9.826636314392089844e-02 3.974902629852294922e-02 -2.691588103771209717e-01 -2.962378086522221565e-03 1.600348949432373047e-01 -2.051660045981407166e-02 5.656783282756805420e-02 1.904787719249725342e-01 -1.520154625177383423e-01 -1.903209649026393890e-02 1.762021631002426147e-01 1.909144371747970581e-01
7.258004695177078247e-02 -5.554912239313125610e-02 -1.405904591083526611e-01 -1.406650245189666748e-02 5.676948651671409607e-02 3.618921041488647461e-01 1.464477777481079102e-01 -1.283909976482391357e-01 2.439677417278289795e-01 2.813482284545898438e-01 2.510158158838748932e-02 1.977325677871704102e-01 5.834048986434936523e-02 -2.757269442081451416e-01 7.608292251825332642e-02 2.106122076511383057e-01 2.946208231151103973e-02 1.640273258090019226e-02 1.292538344860076904e-01 -1.447057574987411499e-01 2.172802388668060303e-01 -3.809557855129241943e-02 -3.466569185256958008e-01 8.821951597929000854e-02 2.977313399314880371e-01 1.039975881576538086e-01 -2.098072171211242676e-01 -2.016398757696151733e-01 -1.964412927627563477e-01 9.149507433176040649e-02 2.089797109365463257e-01 3.759468719363212585e-02
2.451303750276565552e-01 -7.866823673248291016e-02 1.139811575412750244e-01 -1.859069801867008209e-02 1.744913160800933838e-01 -4.398138821125030518e-02 -1.748598664999008179e-01 2.233792245388031006e-01 2.013286352157592773e-01 2.145263552665710449e-01 -1.591815203428268433e-01 -2.694252729415893555e-01 -1.646184176206588745e-01 9.680915623903274536e-02 1.692201048135757446e-01 2.517688572406768799e-01 -1.395165324211120605e-01 -1.836540699005126953e-01 -2.795114219188690186e-01 2.061636000871658325e-01 -2.356535047292709351e-01 1.018272563815116882e-01 -2.430896311998367310e-01 2.089310586452484131e-01 2.888521254062652588e-01 -8.344566822052001953e-02 -6.990563124418258667e-02 -2.967109903693199158e-02 -1.655659526586532593e-01 -1.335250884294509888e-01 7.836189121007919312e-02 6.733641028404235840e-02
3.216523528099060059e-01 -3.020974993705749512e-01 1.804508268833160400e-02 6.203169003129005432e-02 9.239599853754043579e-02 2.564606666564941406e-01 -2.382341623306274414e-01 -1.676541194319725037e-02 7.105971872806549072e-02 2.949342727661132812e-01 8.590818196535110474e-02 -6.738221645355224609e-02 -1.068478599190711975e-01 -2.805750966072082520e-01 1.600725203752517700e-01 6.430329382419586182e-02 -4.210440069437026978e-02 1.024238392710685730e-01 3.359623998403549194e-02 -1.092854291200637817e-01 2.087013274431228638e-01 1.320318281650543213e-01 -9.818871319293975830e-02 1.225126907229423523e-01 4.677698314189910889e-01 8.633194863796234131e-02 -1.033070683479309082e-01 -2.933091484010219574e-02 -2.541608512401580811e-01 -1.210974995046854019e-02 6.249935179948806763e-02 1.687748730182647705e-01
1.150432750582695007e-01 -2.697138786315917969e-01 -2.729631029069423676e-02 -1.137201189994812012e-01 4.477576911449432373e-02 2.977029420435428619e-02 -2.121011763811111450e-01 -1.409960687160491943e-01 2.620674297213554382e-02 2.712325155735015869e-01 -8.372683078050613403e-02 2.197341620922088623e-01 -1.556243002414703369e-01 1.884384080767631531e-02 3.452746570110321045e-01 1.879024505615234375e-02 -3.743243962526321411e-02 2.029748111963272095e-01 -2.173335254192352295e-01 2.783661521971225739e-02 2.469508498907089233e-01 8.504010736942291260e-02 -3.773492276668548584e-01 2.036350034177303314e-02 1.973174512386322021e-01 -1.721913963556289673e-01 -5.782197788357734680e-02 -1.898428052663803101e-01 -3.265390098094940186e-01 7.643943279981613159e-02 -2.791246399283409119e-02 -1.898564100265502930e-01
1.280291825532913208e-01 -2.619710862636566162e-01 -9.316765516996383667e-02 6.437183171510696411e-02 8.820550888776779175e-02 -8.996481448411941528e-02 4.070138186216354370e-02 -7.698571309447288513e-03 1.044293269515037537e-01 1.068003177642822266e-01 -9.988655149936676025e-02 -9.618508070707321167e-02 7.744852453470230103e-02 2.422794327139854431e-02 2.370229363441467285e-01 1.647083833813667297e-02 -1.960839629173278809e-01 -6.303624063730239868e-02 -2.299596816301345825e-01 7.593012601137161255e-02 2.285791486501693726e-01 4.833047091960906982e-01 -4.825885593891143799e-01 -2.493769861757755280e-02 -6.043606437742710114e-03 -1.700287461280822754e-01 -1.446305364370346069e-01 -4.392505809664726257e-02 -2.491526752710342407e-01 -1.045085713267326355e-01 -1.470466703176498413e-01 1.147106811404228210e-01
9.716121852397918701e-02 -7.422108203172683716e-02 -2.599528729915618896e-01 -1.136347800493240356e-01 -8.793111890554428101e-02 2.152815759181976318e-01 -5.143355578184127808e-02 -7.060104608535766602e-02 1.721350699663162231e-01 3.172657489776611328e-01 -2.754536569118499756e-01 6.806582212448120117e-02 -1.732768863439559937e-01 -5.585730820894241333e-02 2.260216027498245239e-01 1.554315835237503052e-01 2.424087375402450562e-01 6.201809644699096680e-02 -2.783991023898124695e-02 -8.511147648096084595e-02 -1.107713505625724792e-01 7.632887456566095352e-03 -1.690801084041595459e-01 1.014537289738655090e-01 5.009777545928955078e-01 -7.420011609792709351e-02 -1.407211571931838989e-01 3.881091624498367310e-02 -9.163064509630203247e-02 3.275829255580902100e-01 -3.942799568176269531e-02 -8.232971280813217163e-02
3.347992300987243652e-01 -1.989294588565826416e-01 -3.427899256348609924e-02 3.853515386581420898e-01 6.921667605638504028e-02 -9.561013430356979370e-02 2.964374609291553497e-02 -2.984883263707160950e-02 1.312191635370254517e-01 1.324113756418228149e-01 1.408023387193679810e-01 3.319389000535011292e-02 9.854517877101898193e-02 -6.748216599225997925e-02 2.359261363744735718e-01 3.088837023824453354e-03 4.702781140804290771e-02 -1.569622308015823364e-01 -2.044808119535446167e-02 -1.187345832586288452e-01 -1.450146883726119995e-01 3.261724412441253662e-01 -1.644363254308700562e-01 3.710906207561492920e-02 1.565707176923751831e-01 2.788588702678680420e-01 9.343362599611282349e-02 1.375472843647003174e-01 -4.296966493129730225e-01 -4.958669096231460571e-02 -1.220728009939193726e-01 -1.680037528276443481e-01
2.466709585860371590e-03 9.159510582685470581e-02 -1.508195102214813232e-01 1.564678102731704712e-01 5.009762197732925415e-02 -2.676288485527038574e-01 -3.969627246260643005e-02 -1.184171810746192932e-02 4.214748442173004150e-01 3.327322602272033691e-01 1.132644042372703552e-01 1.045658882503630593e-05 1.117986962199211121e-01 -2.143282741308212280e-01 -8.320086635649204254e-03 1.710900366306304932e-01 1.453436166048049927e-01 1.037168316543102264e-02 -1.950303167104721069e-01 -1.003190502524375916e-01 -4.243570566177368164e-02 2.659727036952972412e-01 -1.086572371423244476e-02 2.124152630567550659e-01 2.291155457496643066e-01 -2.712990641593933105e-01 -6.994334608316421509e-02 -2.213787734508514404e-01 -1.737250238656997681e-01 -1.507448125630617142e-02 1.987712383270263672e-01 -2.062488645315170288e-01
1.107695102691650391e-01 4.739282885566353798e-04 -3.053623437881469727e-01 6.784385442733764648e-02 -4.227273911237716675e-02 2.336720973253250122e-01 -1.619768738746643066e-01 1.277225185185670853e-02 6.416685879230499268e-02 4.158508777618408203e-01 -4.371523857116699219e-02 -8.435911685228347778e-02 6.292249262332916260e-02 1.071717590093612671e-01 3.957030773162841797e-01 3.203403949737548828e-01 1.185761913657188416e-01 8.883781731128692627e-02 -1.376969665288925171e-01 2.456430159509181976e-02 1.515537947416305542e-01 5.853892490267753601e-02 -7.369674742221832275e-02 3.890962898731231689e-02 2.867099046707153320e-01 4.132667556405067444e-02 -2.116203159093856812e-01 -3.066666424274444580e-01 -2.200655490159988403e-01 -1.585951447486877441e-02 -2.620061859488487244e-03 -9.430709294974803925e-03
4.810154065489768982e-02 -2.853440940380096436e-01 -2.152062803506851196e-01 1.475043594837188721e-01 -1.503957509994506836e-01 1.057629659771919250e-01 1.537441462278366089e-01 5.920379236340522766e-02 -2.519626868888735771e-03 5.169569849967956543e-01 7.736521214246749878e-02 2.231002748012542725e-01 -3.003378957509994507e-02 -8.522693812847137451e-02 1.881010681390762329e-01 -1.350710541009902954e-01 -5.871596187353134155e-02 -1.186143010854721069e-01 -1.461039483547210693e-01 -2.097781747579574585e-01 1.111879050731658936e-01 2.788776345551013947e-02 -3.081573247909545898e-01 -3.026332892477512360e-02 1.563076227903366089e-01 -2.117324918508529663e-01 -1.225244477391242981e-01 2.200581133365631104e-02 -3.215729594230651855e-01 -1.486801654100418091e-01 -1.550415530800819397e-02 6.551123224198818207e-03
-1.376613080501556396e-01 -1.670180857181549072e-01 9.363516420125961304e-02 1.484854966402053833e-01 1.228053942322731018e-01 1.386578530073165894e-01 -5.108546465635299683e-02 -2.089352458715438843e-01 1.906575858592987061e-01 -9.657809883356094360e-02 1.367617398500442505e-02 6.772819906473159790e-02 -4.834434017539024353e-02 -1.219530925154685974e-01 2.297946959733963013e-01 2.782415747642517090e-01 -3.707196563482284546e-02 2.499243319034576416e-01 -1.019366532564163208e-01 9.819861501455307007e-02 -5.004280433058738708e-02 3.083926141262054443e-01 -2.970122694969177246e-01 -2.169329859316349030e-02 3.905653059482574463e-01 -4.927909933030605316e-03 4.044218361377716064e-02 -1.146549656987190247e-01 -4.474612474441528320e-01 7.760863006114959717e-02 9.960956871509552002e-03 -4.905940499156713486e-03
-9.520299732685089111e-02 -8.544021844863891602e-02 -1.020112037658691406e-01 2.642434239387512207e-01 9.043139219284057617e-02 -1.024369746446609497e-01 3.785600066184997559e-01 -1.589009165763854980e-01 1.628562062978744507e-01 -2.925450541079044342e-02 9.970652870833873749e-03 6.251470185816287994e-03 -2.634502649307250977e-01 -6.700821965932846069e-02 -6.750506162643432617e-02 2.030845880508422852e-01 1.143295839428901672e-01 3.500847518444061279e-02 -2.403216361999511719e-01 2.150459447875618935e-03 1.599292606115341187e-01 4.299089312553405762e-02 -4.100062251091003418e-01 2.837603986263275146e-01 1.825267970561981201e-01 -2.054742351174354553e-02 -1.064985394477844238e-01 4.202077630907297134e-03 -3.350332975387573242e-01 -1.408461481332778931e-01 1.238406002521514893e-01 -1.683399379253387451e-01
2.088453024625778198e-01 3.811053931713104248e-01 -3.312347084283828735e-02 1.627411842346191406e-01 2.811545431613922119e-01 2.756315767765045166e-01 2.850502729415893555e-01 -2.203599810600280762e-01 2.118208855390548706e-01 1.404063552618026733e-01 -6.145157665014266968e-02 -3.088372945785522461e-01 8.891381323337554932e-02 -9.609354287385940552e-02 2.432774752378463745e-03 2.828376181423664093e-02 1.178702563047409058e-01 1.883689910173416138e-01 -1.165504530072212219e-01 -1.272685676813125610e-01 1.644795089960098267e-01 1.071435213088989258e-01 -1.634558439254760742e-01 1.344458311796188354e-01 1.081125661730766296e-01 9.127470105886459351e-02 -1.530787199735641479e-01 9.047918766736984253e-02 -2.873434722423553467e-01 -7.108165323734283447e-02 1.196753159165382385e-01 -3.129100799560546875e-02
6.049484387040138245e-02 2.830207347869873047e-01 -3.001334890723228455e-02 1.662154197692871094e-01 -9.307812899351119995e-02 -1.335439085960388184e-01 1.682836376130580902e-02 5.902125686407089233e-02 6.358658522367477417e-02 1.952865421772003174e-01 -4.325499013066291809e-02 -1.258440911769866943e-01 5.353036895394325256e-02 -3.155793547630310059e-01 5.114595219492912292e-02 2.947496436536312103e-02 -1.385884881019592285e-01 1.212780363857746124e-02 -3.131731450557708740e-01 -3.207817673683166504e-02 2.338871955871582031e-01 -7.391718775033950806e-02 -2.741089463233947754e-01 1.018310561776161194e-01 4.064867794513702393e-01 -4.078336805105209351e-02 7.021775003522634506e-03 1.364858001470565796e-01 -3.438062369823455811e-01 3.022963702678680420e-01 -7.599049061536788940e-02 -1.629521101713180542e-01
-1.199061516672372818e-02 -2.918905615806579590e-01 8.219025284051895142e-02 4.899678286164999008e-03 3.298639878630638123e-02 1.907724328339099884e-02 2.617635726928710938e-01 4.855399206280708313e-02 5.075199529528617859e-02 3.170984089374542236e-01 -7.472214102745056152e-02 2.222354114055633545e-01 -3.252103030681610107e-01 7.936897873878479004e-02 1.133853346109390259e-01 2.462850883603096008e-02 -4.343971610069274902e-02 3.632225096225738525e-01 -1.839051023125648499e-02 -1.972020864486694336e-01 1.666909903287887573e-01 1.686554253101348877e-01 -3.237556517124176025e-01 1.767321974039077759e-01 2.404487580060958862e-01 1.841853559017181396e-01 -3.931951522827148438e-02 -5.536479502916336060e-02 -1.248254403471946716e-01 2.362888753414154053e-01 1.157437562942504883e-01 -7.372608780860900879e-02
-9.288729727268218994e-02 -3.720511123538017273e-02 -3.090581297874450684e-01 5.944301933050155640e-02 3.350734710693359375e-01 2.955639548599720001e-02 7.952163368463516235e-02 -1.634231507778167725e-01 -2.636531293392181396e-01 1.040880382061004639e-01 -2.134976983070373535e-01 -6.564564257860183716e-02 -1.150172352790832520e-01 -4.060831069946289062e-01 2.373494021594524384e-02 -7.362101972103118896e-02 -9.650219976902008057e-02 5.820246040821075439e-02 -2.132321447134017944e-01 8.553209900856018066e-02 8.637225627899169922e-02 9.857149794697761536e-03 -1.692899167537689209e-01 1.467252969741821289e-01 1.574660688638687134e-01 -1.261514872312545776e-01 -8.522613346576690674e-02 -1.299418807029724121e-01 -4.525509476661682129e-01 6.809563189744949341e-02 1.810177862644195557e-01 -1.055095903575420380e-02
-2.033056691288948059e-02 5.008607730269432068e-02 -1.454233825206756592e-01 -8.953446894884109497e-02 6.481908261775970459e-02 -3.362088501453399658e-01 -4.381343722343444824e-02 5.869377776980400085e-02 1.710721403360366821e-01 3.606550991535186768e-01 9.521636366844177246e-02 1.076989322900772095e-01 -2.913475334644317627e-01 4.167397506535053253e-03 2.600792646408081055e-01 -6.176626309752464294e-02 2.005774825811386108e-01 -8.857007324695587158e-02 1.384064406156539917e-01 -3.081786260008811951e-02 -8.319681882858276367e-02 1.049242839217185974e-01 -3.165987730026245117e-01 -1.874994188547134399e-01 3.798837959766387939e-01 -1.290649771690368652e-01 2.885982766747474670e-02 3.337096050381660461e-02 -3.189959824085235596e-01 6.433286517858505249e-02 -1.347449272871017456e-01 -2.186435088515281677e-02
-1.142832189798355103e-01 1.469793468713760376e-01 -4.786235839128494263e-02 4.697312042117118835e-02 -1.785345822572708130e-01 -8.734147250652313232e-02 7.251200079917907715e-02 1.115818042308092117e-02 1.969777792692184448e-01 3.881557583808898926e-01 5.141725018620491028e-02 -2.133561372756958008e-01 -3.292543590068817139e-01 -2.253468483686447144e-01 -4.046844318509101868e-02 9.443551301956176758e-02 1.105065792798995972e-01 1.745433509349822998e-01 1.107662543654441833e-02 8.890859782695770264e-03 1.024069562554359436e-01 1.145559325814247131e-01 -2.331291884183883667e-01 2.991498112678527832e-01 2.461221069097518921e-01 -1.205658167600631714e-01 -9.625793248414993286e-02 -1.090317312628030777e-02 -2.761418819427490234e-01 -2.008897960186004639e-01 3.108387887477874756e-01 2.282733656466007233e-02
2.682112753391265869e-01 -3.078222274780273438e-01 -2.790170907974243164e-01 8.498606085777282715e-02 5.925026163458824158e-02 4.870899766683578491e-02 9.437445551156997681e-02 5.659239366650581360e-02 3.195933625102043152e-02 3.836159110069274902e-01 2.624550461769104004e-01 2.062975168228149414e-01 -8.628124743700027466e-02 6.970477104187011719e-02 2.603275887668132782e-02 -1.562472134828567505e-01 4.514937847852706909e-02 -1.452958583831787109e-01 -2.413829416036605835e-02 -2.009589970111846924e-01 1.587528735399246216e-01 2.215442620217800140e-02 -4.301776885986328125e-01 1.618639826774597168e-01 1.767645329236984253e-01 -8.143544197082519531e-03 -5.186248198151588440e-02 1.341006308794021606e-01 -2.682171165943145752e-01 -2.903481572866439819e-02 2.735632285475730896e-02 -8.152025192975997925e-02
-1.188487932085990906e-01 -6.168605014681816101e-02 -1.791240572929382324e-01 3.667448461055755615e-01 1.661483645439147949e-01 -8.214069902896881104e-02 3.887125849723815918e-01 -3.768128156661987305e-02 2.191606760025024414e-01 1.073952987790107727e-01 -1.187742874026298523e-01 -1.534012109041213989e-01 -2.061954736709594727e-01 -1.692260801792144775e-01 6.227427162230014801e-03 1.423137187957763672e-01 3.243923559784889221e-02 1.701709479093551636e-01 -7.485853880643844604e-02 4.320998489856719971e-02 2.432164251804351807e-01 7.375077158212661743e-02 -3.140266835689544678e-01 2.793163955211639404e-01 -7.848144322633743286e-02 1.201260909438133240e-01 7.242586463689804077e-02 7.457281649112701416e-02 -2.911261320114135742e-01 1.460695546120405197e-02 1.776637285947799683e-01 -1.154506504535675049e-01
-7.227531820535659790e-02 -8.171210438013076782e-02 2.361198142170906067e-02 1.390905380249023438e-01 5.516787990927696228e-02 1.024832352995872498e-01 -1.603364795446395874e-01 -1.897860616445541382e-01 -9.105689078569412231e-02 3.309242427349090576e-01 -1.941809654235839844e-01 6.225149706006050110e-02 1.394566521048545837e-02 -5.022487044334411621e-02 3.151071667671203613e-01 2.368009090423583984e-01 2.288211435079574585e-01 -1.849997043609619141e-02 1.194998696446418762e-01 -4.072037339210510254e-02 -1.704564690589904785e-01 -3.113465756177902222e-02 -1.791644990444183350e-01 3.388516306877136230e-01 3.006525635719299316e-01 -2.080715298652648926e-01 1.401214394718408585e-02 -2.645533084869384766e-01 -3.288522958755493164e-01 -4.828822612762451172e-02 -7.359858602285385132e-02 -1.005338877439498901e-01
1.087472289800643921e-01 5.523880198597908020e-02 2.363654673099517822e-01 1.680024713277816772e-01 4.620926082134246826e-02 -1.662582159042358398e-01 -1.476725488901138306e-01 6.441796571016311646e-02 1.446947157382965088e-01 3.058073520660400391e-01 -1.666719019412994385e-01 -7.947929203510284424e-02 6.392458081245422363e-02 6.080497056245803833e-02 1.124031692743301392e-01 -1.656447723507881165e-02 2.148827016353607178e-01 1.803907155990600586e-01 3.822821751236915588e-02 -3.166852593421936035e-01 3.034735321998596191e-01 1.524406373500823975e-01 3.865516930818557739e-02 1.976276487112045288e-01 1.955845654010772705e-01 -2.744690477848052979e-01 -8.684321492910385132e-02 8.257118612527847290e-02 -1.621614545583724976e-01 4.493321478366851807e-02 -7.259541749954223633e-02 4.221001267433166504e-01
1.355708092451095581e-01 -2.270922213792800903e-01 -2.137621678411960602e-02 -2.941207960247993469e-02 -3.747982531785964966e-02 -2.110806480050086975e-02 6.371530890464782715e-02 -1.576111763715744019e-01 2.166394293308258057e-01 -1.963519118726253510e-02 -8.064081519842147827e-02 -8.098168298602104187e-03 3.624266386032104492e-02 -4.188379272818565369e-03 3.116014301776885986e-01 8.447887003421783447e-02 -1.013091183267533779e-03 -9.982839971780776978e-02 -7.093597948551177979e-02 1.215852703899145126e-02 9.701041132211685181e-02 4.057078957557678223e-01 -4.670739173889160156e-01 1.120729520916938782e-01 5.392126739025115967e-02 -1.526933759450912476e-01 -2.093710303306579590e-01 -6.320632994174957275e-02 -3.684427142143249512e-01 -1.397158950567245483e-01 -2.390332520008087158e-01 1.794171184301376343e-01
1.447825878858566284e-01 5.444298312067985535e-02 3.602691739797592163e-02 -1.985608637332916260e-01 2.562572360038757324e-01 -7.819000631570816040e-02 1.479982584714889526e-01 1.835313439369201660e-01 9.866300225257873535e-02 1.534488648176193237e-01 7.008459419012069702e-03 -3.398373723030090332e-01 -2.134775966405868530e-01 1.015172451734542847e-01 -3.526398446410894394e-03 1.348060369491577148e-01 2.292875647544860840e-01 -7.599416375160217285e-02 2.697074785828590393e-02 -1.017546951770782471e-01 -1.475214026868343353e-02 -1.120508089661598206e-01 -2.907395958900451660e-01 1.192780509591102600e-01 3.349593281745910645e-01 -2.444051355123519897e-01 -1.179214008152484894e-02 1.564618349075317383e-01 -2.631863057613372803e-01 3.336607813835144043e-01 -1.464789211750030518e-01 7.440034300088882446e-02
4.710975661873817444e-02 1.584946364164352417e-01 -2.133820205926895142e-01 -1.140116527676582336e-01 2.135648280382156372e-01 -9.297295659780502319e-02 6.293721497058868408e-03 -9.992498904466629028e-02 4.253580793738365173e-02 6.060157716274261475e-02 -1.835784614086151123e-01 -1.907487213611602783e-01 -3.798311948776245117e-02 -1.971062123775482178e-01 7.929908484220504761e-02 1.351440548896789551e-01 1.077494211494922638e-02 2.657578140497207642e-02 2.530857361853122711e-02 -1.067788973450660706e-01 2.122529316693544388e-03 1.667991578578948975e-01 -2.937672138214111328e-01 1.557494997978210449e-01 4.406648576259613037e-01 -3.335222303867340088e-01 8.642492443323135376e-02 2.291311472654342651e-01 -3.739053606986999512e-01 3.022288344800472260e-02 -1.249170377850532532e-01 1.909803152084350586e-01
2.405356615781784058e-01 -2.958298027515411377e-01 -7.950553670525550842e-03 -2.186578884720802307e-02 -7.494866847991943359e-02 1.175817325711250305e-01 1.856713443994522095e-01 1.589133739471435547e-01 9.609944373369216919e-02 5.804107710719108582e-02 -3.020665422081947327e-02 -9.013779461383819580e-02 -5.920755118131637573e-02 -4.025166854262351990e-02 1.363878548145294189e-01 3.163761794567108154e-01 2.771702967584133148e-02 2.133494764566421509e-01 -2.234766185283660889e-01 -3.193772137165069580e-01 2.427528947591781616e-01 1.380695998668670654e-01 -3.229805827140808105e-01 -7.207795232534408569e-02 9.082777053117752075e-02 -2.680896222591400146e-01 -7.033065706491470337e-02 -2.379717826843261719e-01 -2.108723372220993042e-01 -2.195486575365066528e-01 -4.673317074775695801e-02 -8.466640859842300415e-02
-2.957136742770671844e-02 1.747857481241226196e-01 2.991070970892906189e-02 5.867822840809822083e-02 2.305651642382144928e-02 -1.175769343972206116e-01 7.803862541913986206e-02 1.238841041922569275e-01 2.313481867313385010e-01 2.057587653398513794e-01 -1.501703262329101562e-01 -7.048200070858001709e-02 1.151990727521479130e-03 2.205206006765365601e-01 8.898649364709854126e-03 1.032164245843887329e-01 4.203459322452545166e-01 -1.638283953070640564e-02 2.145691514015197754e-01 -3.561232388019561768e-01 2.120614051818847656e-01 -5.987892299890518188e-02 -3.964794799685478210e-02 1.655423045158386230e-01 1.839401721954345703e-01 1.526160091161727905e-01 -6.982326507568359375e-03 4.842703044414520264e-02 -4.104706048965454102e-01 1.152425184845924377e-01 9.528325498104095459e-02 2.607363760471343994e-01
3.681484460830688477e-01 -3.159215152263641357e-01 9.197321534156799316e-02 6.142791360616683960e-02 5.167477205395698547e-02 1.555167697370052338e-02 -3.915162384510040283e-02 1.047010272741317749e-01 -1.718711256980895996e-01 1.165043413639068604e-01 1.618175506591796875e-01 -1.077676117420196533e-01 1.758802533149719238e-01 1.152778416872024536e-01 2.418268918991088867e-01 -7.431479543447494507e-02 -3.903955966234207153e-02 -5.036457628011703491e-02 -4.216135442256927490e-01 -1.516996175050735474e-01 1.499691605567932129e-01 1.592698544263839722e-01 -1.419700235128402710e-01 1.952302157878875732e-01 2.782527506351470947e-01 -1.272150874137878418e-01 -7.861048728227615356e-02 -2.048528054729104042e-03 -2.144510000944137573e-01 2.887749969959259033e-01 -7.051502913236618042e-02 5.271562561392784119e-02
-1.528353150933980942e-02 2.286283858120441437e-02 -6.541656702756881714e-02 2.247199416160583496e-01 8.857759088277816772e-02 -3.742514550685882568e-02 4.839019477367401123e-01 -4.914769902825355530e-02 6.043533608317375183e-02 8.055811375379562378e-02 9.052260965108871460e-02 4.024920612573623657e-02 -1.349284201860427856e-01 -1.776120811700820923e-01 1.279086917638778687e-01 3.015546500682830811e-01 2.214071527123451233e-02 1.421186625957489014e-01 -2.619711160659790039e-01 -8.570100180804729462e-03 2.419665455818176270e-02 8.310984075069427490e-02 -3.421882092952728271e-01 3.087163567543029785e-01 9.958483278751373291e-02 -8.996194601058959961e-02 -9.990349411964416504e-02 -5.041795223951339722e-02 -3.525995016098022461e-01 -1.942491680383682251e-01 1.405865997076034546e-01 1.576810172991827130e-04
4.775542020797729492e-02 2.304794639348983765e-02 8.785011619329452515e-02 1.680632680654525757e-01 -1.810341957025229931e-03 -2.073058784008026123e-01 2.247588634490966797e-01 7.083734031766653061e-03 2.625409364700317383e-01 2.406441792845726013e-02 -8.535941690206527710e-02 3.069780766963958740e-01 -1.829598248004913330e-01 -2.958808541297912598e-01 2.323326021432876587e-01 -1.027245074510574341e-01 2.610984444618225098e-01 1.731081604957580566e-01 -5.395159125328063965e-02 1.000331435352563858e-02 5.036476626992225647e-02 6.526964902877807617e-02 -3.363667428493499756e-01 1.773056983947753906e-01 6.216988712549209595e-02 -2.884097397327423096e-01 -1.143075525760650635e-01 -3.591299355030059814e-01 -1.492590010166168213e-01 6.040100380778312683e-02 -4.105928167700767517e-02 -4.331080615520477295e-02
-2.594863809645175934e-02 1.076584532856941223e-01 -1.177996993064880371e-01 7.081811130046844482e-02 2.165980786085128784e-01 -1.207078546285629272e-01 -4.039937257766723633e-02 1.742542088031768799e-01 2.005932480096817017e-01 1.801484376192092896e-01 -9.289977699518203735e-02 -1.578094065189361572e-01 1.315727829933166504e-01 -1.722777932882308960e-01 4.320223629474639893e-01 -1.852492243051528931e-01 8.168401569128036499e-02 -2.789700403809547424e-03 1.314859688282012939e-01 -1.721195280551910400e-01 -1.160947419703006744e-02 5.007223039865493774e-02 -4.157538414001464844e-01 -1.813717633485794067e-01 2.915682494640350342e-01 -9.306762367486953735e-02 -1.912725120782852173e-01 -1.821238994598388672e-01 -2.183527648448944092e-01 1.557840555906295776e-01 5.054529756307601929e-02 3.568667918443679810e-02
-1.178856124170124531e-03 6.487677991390228271e-02 -1.084319576621055603e-01 2.701835334300994873e-01 1.420945078134536743e-01 -9.566508978605270386e-02 4.152439832687377930e-01 -1.072324439883232117e-01 1.199356019496917725e-01 2.665960229933261871e-02 1.114143133163452148e-01 4.306512698531150818e-02 -2.438463717699050903e-01 -1.213775649666786194e-01 2.284880727529525757e-02 1.661872416734695435e-01 8.449551463127136230e-02 1.438490301370620728e-01 -2.529678642749786377e-01 -1.501316428184509277e-01 1.420041173696517944e-01 4.067169874906539917e-02 -3.900117576122283936e-01 2.764495015144348145e-01 9.998186677694320679e-02 -7.228971272706985474e-02 3.360318019986152649e-02 4.445070773363113403e-02 -3.049266338348388672e-01 -2.402749210596084595e-01 1.795763820409774780e-01 -7.903804071247577667e-03
1.643578410148620605e-01 -1.690032631158828735e-01 -2.425057999789714813e-02 5.019655823707580566e-01 1.805917769670486450e-01 -1.113390084356069565e-02 1.071799322962760925e-01 3.128242120146751404e-02 2.571241557598114014e-01 2.700174152851104736e-01 4.782576858997344971e-02 -2.359220236539840698e-01 -2.994625084102153778e-02 2.426725178956985474e-01 2.001257147639989853e-03 1.665683463215827942e-02 -1.562807112932205200e-01 -2.292376011610031128e-02 -8.528636395931243896e-02 3.932556137442588806e-02 -1.866899877786636353e-01 -3.849584609270095825e-02 -3.151400685310363770e-01 -1.166109368205070496e-01 1.338860839605331421e-01 2.615913376212120056e-02 5.660131201148033142e-02 -1.256335433572530746e-02 -3.668415546417236328e-01 5.232339352369308472e-02 1.060361787676811218e-01 1.899612843990325928e-01
2.208988554775714874e-02 6.924195587635040283e-02 1.481275558471679688e-01 3.624817430973052979e-01 3.737511113286018372e-02 -2.564759850502014160e-01 1.878030151128768921e-01 2.430458664894104004e-01 1.400342881679534912e-01 1.308862864971160889e-01 -2.472270280122756958e-01 3.074292540550231934e-01 -8.877351880073547363e-02 -8.286058902740478516e-02 6.044252216815948486e-02 -5.817646533250808716e-02 1.291042193770408630e-02 2.720655798912048340e-01 -3.772605583071708679e-02 -1.929329484701156616e-01 7.405944168567657471e-02 -2.738500386476516724e-02 -2.125415951013565063e-01 3.533193767070770264e-01 1.075626686215400696e-01 -2.071492522954940796e-01 -6.040477380156517029e-02 -2.497206777334213257e-01 -2.016489356756210327e-01 -6.082201749086380005e-02 -1.028140857815742493e-01 -3.474649414420127869e-02
4.664169251918792725e-02 -1.217384263873100281e-01 4.660051316022872925e-02 -7.117655128240585327e-02 2.618459984660148621e-02 -1.548639982938766479e-01 -2.056775838136672974e-01 5.529213324189186096e-02 7.771919947117567062e-03 2.419696599245071411e-01 -2.488324940204620361e-01 -2.003258764743804932e-01 -4.817858710885047913e-02 -2.394294440746307373e-01 2.955676019191741943e-01 4.382144212722778320e-01 2.614354193210601807e-01 -8.228643238544464111e-02 -1.282139569520950317e-01 -1.601532399654388428e-01 3.333538770675659180e-02 -4.110661149024963379e-02 -1.338994354009628296e-01 2.935375571250915527e-01 2.295699715614318848e-02 -1.555361896753311157e-01 -9.064660966396331787e-02 -1.612102091312408447e-01 -4.264712333679199219e-02 1.691098213195800781e-01 2.160405367612838745e-01 2.142983376979827881e-01
1.012455672025680542e-01 -1.739369332790374756e-01 -2.639071457087993622e-02 6.763784587383270264e-02 5.380725488066673279e-02 1.796173900365829468e-01 4.099939018487930298e-02 -1.160988137125968933e-01 1.412641108036041260e-01 1.966785639524459839e-01 -6.515232473611831665e-02 6.294357776641845703e-02 -2.182265976443886757e-03 -4.249162375926971436e-01 2.494380176067352295e-01 -1.327903866767883301e-01 1.979611814022064209e-01 5.435479432344436646e-02 1.067349463701248169e-01 -2.084495425224304199e-01 1.945249587297439575e-01 -2.579005435109138489e-02 -3.329544067382812500e-01 -1.573107838630676270e-01 3.671962916851043701e-01 2.532421648502349854e-01 -1.540037691593170166e-01 -1.230731308460235596e-01 -2.092181295156478882e-01 -8.507975190877914429e-02 1.264092326164245605e-01 2.710037678480148315e-02
-4.718064516782760620e-02 5.684266239404678345e-02 -2.047733664512634277e-01 4.247224926948547363e-01 1.907353997230529785e-01 4.421348869800567627e-02 3.767761886119842529e-01 -3.047950863838195801e-01 1.844798475503921509e-01 8.722379803657531738e-02 -9.836827963590621948e-02 -1.487474441528320312e-01 -1.505250930786132812e-01 -1.265340447425842285e-01 1.981665007770061493e-02 2.297222912311553955e-01 6.440541148185729980e-02 1.420128643512725830e-01 -1.186864376068115234e-01 -1.739326268434524536e-01 1.002489030361175537e-01 1.319533288478851318e-01 -1.341240555047988892e-01 1.585619151592254639e-01 7.515534013509750366e-02 -5.881763529032468796e-03 -3.280775621533393860e-02 1.356369704008102417e-01 -3.336492776870727539e-01 -4.211535304784774780e-02 2.257264256477355957e-01 -7.278598099946975708e-02
2.786896526813507080e-01 2.685165032744407654e-02 1.338020861148834229e-01 8.554942905902862549e-02 3.731388598680496216e-03 -2.448992282152175903e-01 -1.347199827432632446e-01 -7.882183417677879333e-03 -1.072269491851329803e-02 1.023917868733406067e-01 -2.135436087846755981e-01 2.087479829788208008e-02 1.063471436500549316e-01 -1.358115822076797485e-01 2.030432522296905518e-01 8.247647434473037720e-02 5.721241235733032227e-02 1.445402801036834717e-01 -3.096573352813720703e-01 -3.195038735866546631e-01 1.297320872545242310e-01 -4.947348684072494507e-02 -1.596054881811141968e-01 1.494585722684860229e-02 3.029194474220275879e-01 -2.081504613161087036e-01 1.037227883934974670e-01 4.092811141163110733e-03 -3.483071029186248779e-01 2.958580851554870605e-01 4.601836577057838440e-02 -2.445986419916152954e-01
1.660120338201522827e-01 6.661441922187805176e-02 -3.317466378211975098e-01 2.183634638786315918e-01 7.073874026536941528e-02 4.230091348290443420e-02 1.875795796513557434e-02 1.269540339708328247e-01 7.719790190458297729e-02 9.223436564207077026e-02 -1.504121124744415283e-01 -1.634571934118866920e-03 -2.242763340473175049e-01 2.529853396117687225e-02 1.663426905870437622e-01 3.290776610374450684e-01 2.563570737838745117e-01 5.945249926298856735e-03 1.448177453130483627e-02 -1.701286733150482178e-01 2.985249459743499756e-01 1.827789843082427979e-01 -1.568198055028915405e-01 -6.242482736706733704e-02 -1.360109541565179825e-02 -2.035770714282989502e-01 -6.494361907243728638e-02 8.894567191600799561e-02 -4.295535683631896973e-01 2.565285861492156982e-01 -1.033554002642631531e-01 4.817684739828109741e-02
5.543627776205539703e-03 -3.205648362636566162e-01 3.143622577190399170e-01 1.618905216455459595e-01 1.872771978378295898e-01 1.099442038685083389e-02 7.550768554210662842e-02 1.742720231413841248e-02 1.578794866800308228e-01 1.917211711406707764e-01 2.412899397313594818e-02 5.634775757789611816e-02 -2.163015007972717285e-01 3.865794092416763306e-02 -4.994882643222808838e-02 9.368003346025943756e-03 -1.471286872401833534e-03 -2.174747288227081299e-01 -1.192980352789163589e-02 3.447953239083290100e-02 1.094221994280815125e-01 1.411659643054008484e-02 -2.036122083663940430e-01 -6.276723928749561310e-03 2.347024679183959961e-01 7.116471230983734131e-02 -8.252177387475967407e-02 8.806885778903961182e-02 -5.370334982872009277e-01 4.941536113619804382e-03 -1.219395548105239868e-01 3.665518462657928467e-01
2.337380349636077881e-01 -2.570322751998901367e-01 -5.817844718694686890e-02 1.341410279273986816e-01 -3.675716742873191833e-02 1.877990514039993286e-01 -1.626183390617370605e-01 -4.060853645205497742e-02 1.752778440713882446e-01 1.148483455181121826e-01 -6.270080804824829102e-02 -2.213796079158782959e-01 -6.068998947739601135e-02 -1.752870976924896240e-01 3.691793978214263916e-02 4.227373376488685608e-02 -1.082189008593559265e-01 1.014903187751770020e-01 -2.953611314296722412e-02 -1.549704819917678833e-01 3.107508122920989990e-01 5.936122313141822815e-02 -1.363150775432586670e-01 3.320229053497314453e-01 3.723122775554656982e-01 1.991919130086898804e-01 -2.287996113300323486e-01 -2.811857461929321289e-01 -1.748150736093521118e-01 -2.502456679940223694e-02 7.028516381978988647e-02 1.927479654550552368e-01
9.333577752113342285e-02 -1.187059581279754639e-01 2.093759179115295410e-02 2.130440920591354370e-01 1.156123802065849304e-01 6.541087478399276733e-02 -2.031915187835693359e-01 -9.366811811923980713e-02 1.596378684043884277e-01 3.289031088352203369e-01 -3.497429490089416504e-01 8.959484100341796875e-02 -4.076044633984565735e-02 1.147967651486396790e-01 4.304913580417633057e-01 1.248473748564720154e-01 8.952138572931289673e-02 1.668441593647003174e-01 -2.488983124494552612e-01 -1.468717753887176514e-01 4.047652706503868103e-02 7.600100338459014893e-02 -1.058292388916015625e-01 1.913253962993621826e-02 2.468713223934173584e-01 -2.734120190143585205e-02 -1.195098645985126495e-02 -1.413978636264801025e-01 -1.834289431571960449e-01 1.440706849098205566e-01 -3.023240864276885986e-01 -1.338765919208526611e-01
2.178570926189422607e-01 -2.234771996736526489e-01 -7.928907126188278198e-02 9.719184041023254395e-02 -1.554782595485448837e-02 1.838303804397583008e-01 -2.210836559534072876e-01 -2.457048445940017700e-01 3.086727261543273926e-01 1.927450001239776611e-01 -1.272988021373748779e-01 1.773586682975292206e-02 -1.401832699775695801e-01 -2.556935250759124756e-01 1.097281128168106079e-01 1.910193115472793579e-01 -6.010538712143898010e-02 1.016185581684112549e-01 -1.828620880842208862e-01 -4.302446544170379639e-02 2.665503025054931641e-01 1.651004403829574585e-01 -1.227542981505393982e-01 3.213087022304534912e-01 2.358131855726242065e-01 1.292595416307449341e-01 -9.916962683200836182e-02 -6.636597961187362671e-02 -1.705839186906814575e-01 -5.377905443310737610e-02 7.575847953557968140e-02 2.663494050502777100e-01
1.131377294659614563e-01 -2.738211676478385925e-02 3.417657688260078430e-02 1.908244192600250244e-01 -6.597613543272018433e-02 4.990335553884506226e-02 3.291042521595954895e-02 3.749540448188781738e-01 9.409330040216445923e-02 2.664269506931304932e-01 2.142147533595561981e-02 -8.680789917707443237e-02 1.721019297838211060e-01 7.026445865631103516e-02 -9.555286914110183716e-02 5.451243743300437927e-02 2.382591068744659424e-01 1.584456861019134521e-01 6.204441934823989868e-02 -3.112824559211730957e-01 1.474230140447616577e-01 3.150667995214462280e-02 4.173035547137260437e-02 2.158408313989639282e-01 3.123863935470581055e-01 1.373419817537069321e-02 -1.016462892293930054e-01 -1.368189156055450439e-01 -2.753245532512664795e-01 2.133830636739730835e-01 6.136242300271987915e-02 4.003268182277679443e-01
-6.669598072767257690e-02 2.929127216339111328e-02 1.790465414524078369e-01 2.746526002883911133e-01 -8.388061076402664185e-02 -1.071238592267036438e-01 7.309667021036148071e-02 -6.726543605327606201e-02 4.835998415946960449e-01 2.275318354368209839e-01 -2.630435861647129059e-03 5.562850087881088257e-02 1.181306689977645874e-02 -1.940950900316238403e-01 2.853854000568389893e-01 5.481302365660667419e-02 3.627912104129791260e-01 1.985758356750011444e-02 -1.771336495876312256e-01 -2.149227559566497803e-01 9.718630462884902954e-02 2.041870057582855225e-01 -1.640540361404418945e-01 -4.598065838217735291e-02 9.272621572017669678e-02 -4.133992828428745270e-03 1.088933423161506653e-01 2.762631177902221680e-01 -1.216214373707771301e-01 -1.623287945985794067e-01 1.010745614767074585e-01 9.960825741291046143e-02
1.749440431594848633e-01 1.236064136028289795e-01 -2.121744453907012939e-01 9.998140856623649597e-03 3.425007760524749756e-01 -5.832782015204429626e-02 -1.572195142507553101e-01 7.677944749593734741e-02 1.185759343206882477e-02 1.324003040790557861e-01 -1.394637823104858398e-01 -1.971053034067153931e-01 3.719845041632652283e-02 -2.320432215929031372e-01 8.676429092884063721e-02 4.307999834418296814e-02 -7.348702847957611084e-02 3.191347420215606689e-02 5.090386793017387390e-02 -6.697959452867507935e-02 9.400246292352676392e-02 1.606010049581527710e-01 -2.598074674606323242e-01 2.986255586147308350e-01 3.378308415412902832e-01 -3.832616508007049561e-01 1.777122020721435547e-01 1.042287573218345642e-01 -3.006984889507293701e-01 1.694486290216445923e-02 -3.399942815303802490e-02 1.302443742752075195e-01
-4.219965636730194092e-02 2.125176638364791870e-01 -1.097073480486869812e-01 -6.634114682674407959e-02 1.835998892784118652e-01 -3.791265562176704407e-02 8.477349765598773956e-03 -1.980918347835540771e-01 4.852755740284919739e-02 2.392296642065048218e-01 -2.260305881500244141e-01 -1.938225477933883667e-01 -2.555893659591674805e-01 -1.911337524652481079e-01 -6.974814087152481079e-02 1.794786602258682251e-01 7.613072544336318970e-02 1.511319875717163086e-01 1.223703101277351379e-01 -1.893460564315319061e-02 6.364959478378295898e-02 2.352800667285919189e-01 -1.776065081357955933e-01 4.042686522006988525e-01 2.893491685390472412e-01 -2.066707313060760498e-01 2.415961027145385742e-02 1.935590803623199463e-01 -3.096538782119750977e-01 1.192795410752296448e-01 -7.177608087658882141e-03 4.447218775749206543e-02
-8.104304783046245575e-03 3.862131386995315552e-02 -1.909701712429523468e-02 -1.171969249844551086e-01 1.334739327430725098e-01 1.134265139698982239e-01 -3.340313583612442017e-02 -2.714230716228485107e-01 -8.825022727251052856e-02 7.635577768087387085e-02 -2.728463411331176758e-01 -1.279048323631286621e-01 -5.777706578373908997e-02 -1.041085422039031982e-01 4.129036664962768555e-01 1.829596310853958130e-01 8.105796575546264648e-02 -1.051169484853744507e-01 -1.043852716684341431e-01 -6.874608993530273438e-02 -1.314920336008071899e-01 1.200283467769622803e-01 -2.895838320255279541e-01 3.053858578205108643e-01 3.058517873287200928e-01 -1.094363331794738770e-01 -1.039723083376884460e-01 -3.577913641929626465e-01 -2.499725520610809326e-01 -3.533250838518142700e-02 -3.303229436278343201e-02 -7.128396630287170410e-02
2.064156383275985718e-01 -2.227820754051208496e-01 -6.635780911892652512e-03 1.799350231885910034e-01 -1.273499280214309692e-01 1.965026557445526123e-01 1.452773362398147583e-01 2.560813538730144501e-02 -9.790974855422973633e-02 3.031800389289855957e-01 -8.720999211072921753e-02 2.229052223265171051e-02 -2.910057604312896729e-01 -4.253569990396499634e-02 -2.947898022830486298e-02 1.730531081557273865e-02 2.268907278776168823e-01 6.159796565771102905e-02 -3.515251725912094116e-02 -2.870535552501678467e-01 1.272488832473754883e-01 1.319031119346618652e-01 -4.094385206699371338e-01 -1.449101697653532028e-02 2.821464836597442627e-01 1.524527072906494141e-01 5.050111212767660618e-04 -1.414344459772109985e-02 -1.717567890882492065e-01 1.924837976694107056e-01 2.970682680606842041e-01 -5.727057158946990967e-02
-1.186242997646331787e-01 -5.315333977341651917e-02 1.237487718462944031e-01 4.301340878009796143e-02 -1.425049155950546265e-01 1.221045106649398804e-01 -8.773297071456909180e-02 3.781534265726804733e-03 -8.889241516590118408e-02 1.436013728380203247e-01 -3.456923067569732666e-01 -1.634653359651565552e-01 -1.750574260950088501e-01 -1.850416660308837891e-01 1.816489398479461670e-01 2.209991812705993652e-01 -9.568588435649871826e-02 -1.192895844578742981e-01 -1.292442530393600464e-02 -6.926079839468002319e-02 -1.925177276134490967e-01 7.721419632434844971e-02 -2.856053113937377930e-01 4.463352262973785400e-01 2.363842725753784180e-01 -1.428680866956710815e-01 -1.224483326077461243e-01 -1.986557394266128540e-01 -2.889732122421264648e-01 1.535257995128631592e-01 1.692562364041805267e-03 -1.074952259659767151e-01
-9.225963801145553589e-02 1.649226546287536621e-01 -1.236461326479911804e-01 6.100963801145553589e-02 1.902575343847274780e-01 -8.465270698070526123e-02 7.529408670961856842e-03 -1.163384988903999329e-01 -8.752698078751564026e-03 2.381881177425384521e-01 -1.342203170061111450e-01 -1.770527213811874390e-01 -1.871703416109085083e-01 -2.603988647460937500e-01 -7.218897342681884766e-02 1.085559502243995667e-01 1.269764304161071777e-01 2.884711027145385742e-01 8.546024560928344727e-02 2.213170938193798065e-02 -8.198969997465610504e-03 1.842040568590164185e-01 -2.636902332305908203e-01 3.854190409183502197e-01 3.087123930454254150e-01 -2.069535553455352783e-01 3.565516695380210876e-02 2.376345098018646240e-01 -2.617599666118621826e-01 1.598548591136932373e-01 -1.277277711778879166e-02 1.139892190694808960e-01
8.010810613632202148e-02 -6.452695000916719437e-03 -6.091694161295890808e-02 -2.806118503212928772e-02 1.499164849519729614e-01 -2.013305127620697021e-01 -4.243775829672813416e-02 -1.508065462112426758e-01 1.109661627560853958e-02 2.599373459815979004e-01 -3.496043980121612549e-01 -1.581172794103622437e-01 -1.721326820552349091e-02 -4.346260428428649902e-01 6.413892656564712524e-02 2.023708373308181763e-01 9.678605012595653534e-03 2.652731239795684814e-01 -1.868637464940547943e-02 -2.926285564899444580e-01 -1.813186705112457275e-01 1.976803988218307495e-01 -3.179458379745483398e-01 1.246990785002708435e-01 1.555732730776071548e-02 -9.251956641674041748e-02 1.546330936253070831e-02 1.218069493770599365e-01 1.406003069132566452e-02 2.793691307306289673e-02 2.854778766632080078e-01 3.033211827278137207e-02
8.703479170799255371e-02 -4.453623294830322266e-01 8.294473588466644287e-02 2.372650951147079468e-01 1.210459023714065552e-01 1.946471258997917175e-02 8.280806243419647217e-02 -1.130986958742141724e-02 3.503361716866493225e-02 2.016702890396118164e-01 -7.797849178314208984e-02 1.403522025793790817e-02 -7.146143913269042969e-02 2.861251831054687500e-01 3.054823577404022217e-01 6.122133135795593262e-02 1.512040048837661743e-01 -6.909022480249404907e-02 -1.958538591861724854e-02 -8.176537603139877319e-02 3.860520422458648682e-01 2.913917005062103271e-01 -1.361742764711380005e-01 1.588350832462310791e-01 7.629162818193435669e-02 6.141206249594688416e-03 -2.209829688072204590e-01 -2.096856199204921722e-02 -1.244302541017532349e-01 -6.500195711851119995e-02 1.183488145470619202e-01 2.745915651321411133e-01
1.536018550395965576e-01 -1.607818305492401123e-01 1.497187018394470215e-01 -2.155270241200923920e-02 -1.537597328424453735e-01 -9.774276614189147949e-02 -9.180314838886260986e-02 -1.073127537965774536e-01 -5.853245407342910767e-02 3.067922890186309814e-01 -6.420389562845230103e-02 -1.595390290021896362e-01 -1.180812940001487732e-01 2.246281206607818604e-01 1.657571196556091309e-01 3.659872571006417274e-03 1.169020496308803558e-02 2.025690376758575439e-01 -1.059202626347541809e-01 -6.803816556930541992e-02 4.077267050743103027e-01 -4.374110605567693710e-03 -4.184348583221435547e-01 -3.804213553667068481e-02 2.811443209648132324e-01 -1.877853125333786011e-01 -2.447670511901378632e-02 -1.660154610872268677e-01 -2.296214997768402100e-01 1.176971122622489929e-01 1.377243995666503906e-01 1.664244681596755981e-01
2.603355646133422852e-01 5.675945430994033813e-02 -3.794190287590026855e-01 1.871913522481918335e-01 1.268207579851150513e-01 1.305117309093475342e-01 2.125407159328460693e-01 -1.386085450649261475e-01 -2.331736832857131958e-01 2.877158224582672119e-01 -1.414976119995117188e-01 -1.200951561331748962e-01 -2.719089686870574951e-01 -1.741595268249511719e-01 -8.908762596547603607e-03 3.861739337444305420e-01 1.962507516145706177e-01 -7.005058228969573975e-03 -1.240768358111381531e-01 -2.343822456896305084e-02 7.453602552413940430e-02 2.051787674427032471e-01 -1.712754070758819580e-01 1.351893544197082520e-01 1.722761243581771851e-01 -1.297190338373184204e-01 -3.372440859675407410e-02 -7.135862112045288086e-02 -8.319199085235595703e-02 4.091014340519905090e-02 1.277712583541870117e-01 -1.607354148291051388e-03
1.496050804853439331e-01 -2.307014167308807373e-01 -1.096917763352394104e-01 3.559318929910659790e-02 -3.860837966203689575e-02 2.975101470947265625e-01 -1.068448126316070557e-01 6.776497513055801392e-02 2.835251986980438232e-01 2.042879015207290649e-01 -4.920163378119468689e-02 9.400458633899688721e-02 6.280514597892761230e-02 -2.533914446830749512e-01 2.860019803047180176e-01 1.207133084535598755e-01 4.558884352445602417e-02 1.031623855233192444e-01 1.540329605340957642e-01 -9.335353225469589233e-02 3.136823773384094238e-01 -2.930923597887158394e-03 -2.071880549192428589e-01 2.641870975494384766e-01 2.638356983661651611e-01 1.153074055910110474e-01 -3.733382001519203186e-02 -1.129854395985603333e-01 -2.361201047897338867e-01 -2.437885105609893799e-02 2.076355218887329102e-01 2.331823706626892090e-01
5.881612375378608704e-02 -1.557785123586654663e-01 -3.172931671142578125e-01 -8.094130456447601318e-02 1.532653868198394775e-01 1.538776420056819916e-02 1.240889728069305420e-01 7.179083768278360367e-03 -9.275861084461212158e-03 3.009541928768157959e-01 -9.233351051807403564e-02 -1.598224341869354248e-01 1.570275425910949707e-01 -1.967501342296600342e-01 2.473341226577758789e-01 -2.580202184617519379e-02 5.599017255008220673e-03 2.616818845272064209e-01 -9.391999989748001099e-02 -1.586890406906604767e-02 2.408849149942398071e-01 4.989812970161437988e-01 -2.988256216049194336e-01 1.218653395771980286e-01 9.533199667930603027e-02 -1.353928297758102417e-01 -3.237880766391754150e-02 -1.034043654799461365e-01 -8.133508265018463135e-02 -7.626699656248092651e-02 1.084455773234367371e-01 1.544153094291687012e-01
3.240539431571960449e-01 2.165120840072631836e-01 -8.692584931850433350e-02 1.469536777585744858e-02 5.283382162451744080e-02 -3.702142238616943359e-01 1.730076670646667480e-01 1.629841774702072144e-01 4.536033049225807190e-02 2.328590750694274902e-01 2.916778251528739929e-02 -1.982033550739288330e-01 -1.318962126970291138e-01 -1.129108592867851257e-01 8.575480431318283081e-02 3.794803619384765625e-01 6.321372836828231812e-02 -8.949641883373260498e-02 -1.962279826402664185e-01 -2.367800772190093994e-01 2.769163250923156738e-01 -5.448746029287576675e-03 6.602992117404937744e-02 2.311796694993972778e-01 1.739525794982910156e-01 -4.160905629396438599e-02 1.162611022591590881e-01 -3.029864653944969177e-02 -1.985532492399215698e-01 -3.115396574139595032e-02 1.936905384063720703e-01 2.540291659533977509e-02
2.742201462388038635e-02 1.071431338787078857e-01 7.273251563310623169e-02 1.720533892512321472e-02 1.275391876697540283e-01 -1.776537299156188965e-01 1.812171190977096558e-01 -3.091564215719699860e-02 3.153909742832183838e-01 3.177580833435058594e-01 -7.818431407213211060e-02 -1.553578525781631470e-01 -5.766101554036140442e-02 -1.034056618809700012e-01 8.599845319986343384e-02 8.025195449590682983e-02 -3.184973821043968201e-02 2.650319635868072510e-01 -1.281216889619827271e-01 -6.102636829018592834e-02 9.125470370054244995e-02 -1.536734551191329956e-01 -5.245594680309295654e-02 -4.095547273755073547e-02 3.967306315898895264e-01 -4.218675494194030762e-01 -2.658005356788635254e-01 1.229521539062261581e-02 -1.751068830490112305e-01 9.359556436538696289e-02 -2.454246580600738525e-01 9.178137779235839844e-02
1.460275501012802124e-01 2.695286571979522705e-01 -1.542223095893859863e-01 1.274457275867462158e-01 2.750902473926544189e-01 6.743542104959487915e-02 8.698775619268417358e-02 -2.054056525230407715e-01 7.813470810651779175e-02 3.684489727020263672e-01 -1.222775429487228394e-01 -2.507435977458953857e-01 -1.750123053789138794e-01 -2.058403939008712769e-01 -8.550613373517990112e-02 -4.015078023076057434e-02 4.234656691551208496e-02 2.286148816347122192e-01 2.201802097260951996e-02 -1.986795365810394287e-01 4.390208050608634949e-02 2.335127294063568115e-01 -3.407801389694213867e-01 1.186540871858596802e-01 1.014059707522392273e-01 -1.437197178602218628e-01 -3.015330433845520020e-01 -5.269384011626243591e-02 -1.384493261575698853e-01 4.732071608304977417e-02 -8.694642782211303711e-02 -1.139604859054088593e-02
1.992573887109756470e-01 -2.378604188561439514e-02 1.449665278196334839e-01 -1.633730381727218628e-01 1.082437261939048767e-01 1.143137961626052856e-01 2.799198925495147705e-01 5.974130704998970032e-02 9.295272827148437500e-02 4.462534785270690918e-01 -1.014402285218238831e-01 -1.039848998188972473e-01 4.108847584575414658e-03 -1.005079895257949829e-01 2.118407338857650757e-01 2.595962211489677429e-02 3.008508384227752686e-01 -1.047820672392845154e-01 -3.193436264991760254e-01 -1.337801367044448853e-01 2.282126694917678833e-01 1.870398968458175659e-02 -8.275289088487625122e-02 4.589872434735298157e-02 -9.786604344844818115e-02 -3.014330565929412842e-01 -1.668280214071273804e-01 1.650707572698593140e-01 -9.856574237346649170e-02 -1.152700930833816528e-01 2.212937325239181519e-01 1.025435179471969604e-01
3.480222076177597046e-02 5.479934811592102051e-02 -1.591259390115737915e-01 9.046827256679534912e-02 -8.219225704669952393e-02 2.418797612190246582e-01 1.038099452853202820e-01 2.763593941926956177e-02 9.149671345949172974e-02 3.925074636936187744e-01 -2.850944735109806061e-02 -1.328054517507553101e-01 1.564953029155731201e-01 -2.089780420064926147e-01 1.528311669826507568e-01 3.783695697784423828e-01 -1.232585217803716660e-02 -6.293659657239913940e-02 -1.528492104262113571e-02 -9.992524981498718262e-02 9.126894921064376831e-02 2.593717873096466064e-01 -4.658594131469726562e-01 1.134002283215522766e-01 8.317790180444717407e-02 -5.636526644229888916e-02 2.331376969814300537e-01 -9.020116180181503296e-02 2.778812311589717865e-02 1.083087846636772156e-01 1.849808096885681152e-01 1.754576861858367920e-01
-6.946409493684768677e-02 1.687171757221221924e-01 1.018678396940231323e-02 1.915460675954818726e-01 8.674053102731704712e-02 -1.825788021087646484e-01 3.912376463413238525e-01 1.359389573335647583e-01 1.959277093410491943e-01 1.031903028488159180e-01 7.470385730266571045e-02 7.843947969377040863e-03 -2.349220067262649536e-01 -1.648641377687454224e-01 6.894540786743164062e-02 2.877320349216461182e-01 5.357644706964492798e-02 2.073198556900024414e-01 -2.439805120229721069e-01 -1.976701915264129639e-01 1.105207651853561401e-01 5.599728599190711975e-02 -1.781224310398101807e-01 3.582922816276550293e-01 1.547175794839859009e-01 -1.654678434133529663e-01 -5.310994386672973633e-02 -9.249825775623321533e-02 -2.827684581279754639e-01 -1.098252534866333008e-01 2.989193610846996307e-02 -1.319482475519180298e-01
1.090535968542098999e-01 7.054287195205688477e-02 -1.791556030511856079e-01 1.731563508510589600e-01 6.623020023107528687e-02 -5.740766879171133041e-03 6.696689128875732422e-02 -1.069766879081726074e-01 1.822843998670578003e-01 3.543002009391784668e-01 2.125165984034538269e-02 2.553105056285858154e-01 -1.189433410763740540e-01 1.888519227504730225e-01 4.393128678202629089e-02 1.542927026748657227e-01 9.749219566583633423e-02 2.664171345531940460e-02 1.947087049484252930e-02 -8.516553044319152832e-02 4.579707607626914978e-02 2.801059186458587646e-01 -1.526152789592742920e-01 -2.997409403324127197e-01 2.176537215709686279e-01 3.771415725350379944e-02 -4.866697266697883606e-02 -7.659927755594253540e-02 -5.063431262969970703e-01 -4.715898633003234863e-02 -2.710798382759094238e-01 1.003004889935255051e-02
1.165514141321182251e-01 -3.321654200553894043e-01 -1.716356910765171051e-02 -7.451384514570236206e-02 -7.507456839084625244e-02 -2.190559506416320801e-01 7.868701964616775513e-02 -1.741112917661666870e-01 -1.381228119134902954e-01 3.225877583026885986e-01 -1.571191251277923584e-01 2.400052100419998169e-01 -8.674716204404830933e-02 -3.252342715859413147e-02 1.306733638048171997e-01 5.675563961267471313e-02 2.759447097778320312e-01 -1.517376154661178589e-01 -1.326982080936431885e-01 -1.579371839761734009e-02 4.482926055788993835e-02 1.328635811805725098e-01 -2.211305052042007446e-01 -7.476905733346939087e-02 2.280122190713882446e-01 -3.910797461867332458e-02 -2.494888901710510254e-01 -1.794760227203369141e-01 -3.595676720142364502e-01 2.582069486379623413e-02 6.878725439310073853e-02 -2.682451009750366211e-01
2.911137044429779053e-01 -1.516385376453399658e-01 8.601409196853637695e-02 4.265891611576080322e-01 5.750608816742897034e-02 1.138492375612258911e-01 4.992751404643058777e-02 -1.785247474908828735e-01 2.043978422880172729e-01 3.894073665142059326e-01 -9.795307368040084839e-02 1.308475434780120850e-02 1.366815567016601562e-01 -3.420724347233772278e-02 2.761246562004089355e-01 2.147703617811203003e-01 -1.164953783154487610e-02 1.320431008934974670e-02 7.576836645603179932e-02 5.596854165196418762e-02 -1.864216327667236328e-01 -1.165996119379997253e-01 -2.529287934303283691e-01 2.855191007256507874e-02 1.206477172672748566e-02 3.105138614773750305e-02 -4.619638249278068542e-02 2.103816270828247070e-01 -3.134069740772247314e-01 -7.448481023311614990e-02 2.137233875691890717e-02 1.810817122459411621e-01
2.265150547027587891e-01 5.867130309343338013e-02 3.161627054214477539e-02 -9.795725345611572266e-02 1.648650914430618286e-01 2.526109814643859863e-01 4.364885389804840088e-01 -1.284084916114807129e-01 1.354630738496780396e-01 3.847803771495819092e-01 -2.725073397159576416e-01 -9.484662860631942749e-02 -4.886087775230407715e-02 -2.644710242748260498e-01 3.986585885286331177e-02 1.331040263175964355e-01 5.309017375111579895e-02 -2.185947261750698090e-02 -2.684034109115600586e-01 -3.404495492577552795e-02 5.477392300963401794e-02 5.792140588164329529e-02 -8.537982404232025146e-02 1.525985151529312134e-01 3.312603831291198730e-01 -1.258898973464965820e-01 -1.287925895303487778e-02 1.527838557958602905e-01 5.333752930164337158e-02 -8.481990545988082886e-02 -1.344970017671585083e-01 6.857768446207046509e-02
-1.872851885855197906e-02 2.934847772121429443e-01 -5.634663626551628113e-02 1.490723490715026855e-01 2.513697445392608643e-01 -1.754851341247558594e-01 2.259963750839233398e-01 -3.937600925564765930e-02 -1.100857704877853394e-01 2.389700561761856079e-01 -2.645237445831298828e-01 -1.080411970615386963e-01 5.092798732221126556e-03 -2.195774316787719727e-01 3.623399138450622559e-02 -7.970602065324783325e-02 4.928148165345191956e-02 4.122889041900634766e-01 -4.573770985007286072e-02 1.485505606979131699e-03 6.107637286186218262e-02 4.154998064041137695e-02 -1.222868338227272034e-01 1.121210902929306030e-01 3.161088824272155762e-01 -7.974526844918727875e-03 -1.176684275269508362e-01 5.847076326608657837e-02 -4.049124717712402344e-01 1.888221502304077148e-02 8.621173910796642303e-03 -2.135640978813171387e-01
1.378183513879776001e-01 -3.042308390140533447e-01 7.473680377006530762e-02 -7.661505788564682007e-02 4.647282510995864868e-02 -1.030622199177742004e-01 -3.674063086509704590e-02 -6.224952265620231628e-02 -1.405526995658874512e-01 1.751679778099060059e-01 2.865815907716751099e-02 -3.504364192485809326e-02 -3.491921126842498779e-01 1.699833720922470093e-01 2.031777612864971161e-02 -1.031291335821151733e-01 8.020947128534317017e-02 1.889673620462417603e-01 -2.588034868240356445e-01 -2.408060729503631592e-01 1.157670021057128906e-01 6.855584681034088135e-02 -3.450637757778167725e-01 1.679736422374844551e-03 2.915325462818145752e-01 -1.716644503176212311e-02 -3.877518326044082642e-02 -2.315439432859420776e-01 -3.783578276634216309e-01 1.152378320693969727e-01 1.419863998889923096e-01 1.527813673019409180e-01
5.680091306567192078e-02 -1.919806897640228271e-01 7.837133109569549561e-02 1.921290010213851929e-01 -2.733059041202068329e-02 -6.976967304944992065e-02 4.245504736900329590e-02 1.067068725824356079e-01 1.010334268212318420e-01 3.238395750522613525e-01 -3.755582869052886963e-02 5.898535624146461487e-02 6.479126214981079102e-02 1.684771925210952759e-01 1.885728389024734497e-01 2.183726280927658081e-01 4.219979047775268555e-01 -7.580942660570144653e-02 2.636808156967163086e-01 -2.900234460830688477e-01 2.595169842243194580e-01 5.292278900742530823e-02 6.109566241502761841e-02 3.647475838661193848e-01 9.148696064949035645e-02 8.539849519729614258e-02 -7.514946162700653076e-02 3.982027247548103333e-02 -2.511563599109649658e-01 4.984490945935249329e-02 1.577498465776443481e-01 6.723735481500625610e-02
1.469806581735610962e-01 -2.106853872537612915e-01 -8.533209562301635742e-02 -1.619560122489929199e-01 1.243896223604679108e-02 3.004263155162334442e-03 1.946355551481246948e-01 9.807293117046356201e-02 2.083327062427997589e-02 3.176547884941101074e-01 3.068984113633632660e-02 -1.081608384847640991e-01 2.747845090925693512e-02 1.604924947023391724e-01 4.675983451306819916e-03 -6.564994901418685913e-02 2.845944762229919434e-01 -4.194114729762077332e-02 -2.801427245140075684e-01 3.121086210012435913e-02 1.121162530034780502e-02 4.609578102827072144e-02 -2.585097551345825195e-01 3.304657042026519775e-01 1.998012065887451172e-01 -5.771112069487571716e-02 6.715930253267288208e-02 1.270937174558639526e-01 -2.110176086425781250e-01 3.833182156085968018e-01 -3.233196139335632324e-01 8.720324933528900146e-02
-1.573056727647781372e-01 2.092706412076950073e-01 5.458471924066543579e-02 -9.524849802255630493e-02 8.315102756023406982e-02 9.433980286121368408e-02 -5.837819725275039673e-02 2.213012278079986572e-01 1.179711297154426575e-01 3.666313886642456055e-01 -1.402691155672073364e-01 -2.470600157976150513e-01 3.016256913542747498e-02 -1.509556025266647339e-01 1.161224916577339172e-01 2.351085990667343140e-01 2.617554068565368652e-01 1.399105936288833618e-01 -2.176706306636333466e-02 -4.144433885812759399e-02 1.745207458734512329e-01 2.532198131084442139e-01 -2.269674390554428101e-01 2.880508303642272949e-01 3.482006788253784180e-01 -1.643213331699371338e-01 1.095070783048868179e-02 5.438672006130218506e-02 -1.291875839233398438e-01 3.771330416202545166e-02 -1.382613927125930786e-01 1.476697921752929688e-01
3.918677568435668945e-02 -1.944841593503952026e-01 -1.493473201990127563e-01 -4.765605181455612183e-02 -5.661133304238319397e-02 1.109872162342071533e-01 2.418206185102462769e-01 4.360622167587280273e-02 -3.369988799095153809e-01 2.204520106315612793e-01 -2.723126113414764404e-01 1.464967522770166397e-02 -9.938687831163406372e-02 3.340453281998634338e-02 1.466759294271469116e-01 2.254376113414764404e-01 7.519647479057312012e-02 5.891690030694007874e-02 -1.620797663927078247e-01 -1.495738625526428223e-01 5.507645010948181152e-02 1.193782165646553040e-01 -2.628252506256103516e-01 -4.637028276920318604e-02 9.130772948265075684e-02 5.163603648543357849e-02 -8.386877179145812988e-02 -7.331688702106475830e-02 -5.816698670387268066e-01 5.867658182978630066e-02 -1.680486053228378296e-01 2.411372587084770203e-02
2.533750832080841064e-01 -1.062590628862380981e-01 -2.061666399240493774e-01 2.129466235637664795e-01 1.292365137487649918e-02 1.855753064155578613e-01 -7.285180687904357910e-02 -2.683236300945281982e-01 2.544613182544708252e-01 2.720227539539337158e-01 -3.024646043777465820e-01 1.848656833171844482e-01 1.019437983632087708e-01 2.733919583261013031e-02 2.206458896398544312e-01 -1.380571443587541580e-02 1.881594806909561157e-01 8.404844254255294800e-02 -1.979801505804061890e-01 3.038205206394195557e-02 9.752661734819412231e-02 2.620775699615478516e-01 -1.407264024019241333e-01 1.767488718032836914e-01 1.607693582773208618e-01 -1.548461765050888062e-01 -3.871440887451171875e-02 -1.164150387048721313e-01 -1.423384845256805420e-01 8.583939075469970703e-02 -1.689884066581726074e-01 2.596883475780487061e-01
1.416317522525787354e-01 1.099103018641471863e-01 3.734246641397476196e-02 1.504558026790618896e-01 7.729027420282363892e-03 -3.947721123695373535e-01 1.141736879944801331e-01 1.854322105646133423e-01 -3.615093603730201721e-02 4.370165467262268066e-01 -8.228172361850738525e-02 -2.332504391670227051e-01 1.052622497081756592e-01 9.783277660608291626e-02 -2.169043570756912231e-02 2.639576494693756104e-01 3.175929596181958914e-04 1.138096377253532410e-01 -8.479170501232147217e-03 6.303682923316955566e-02 1.097560599446296692e-01 -9.749268740415573120e-02 -1.854399144649505615e-01 3.025903180241584778e-02 6.937004625797271729e-02 -4.681401327252388000e-02 -8.430743217468261719e-02 -4.910470172762870789e-02 -3.623155653476715088e-01 3.715756833553314209e-01 -1.612900346517562866e-01 -1.025178059935569763e-01
1.583271473646163940e-01 1.394742131233215332e-01 -1.269781142473220825e-01 1.549638211727142334e-01 1.184754744172096252e-01 1.483114510774612427e-01 5.787346512079238892e-02 -5.433319136500358582e-03 -6.323935091495513916e-02 3.791392147541046143e-01 -4.072449207305908203e-01 -1.358297765254974365e-01 -2.252542674541473389e-01 -2.193776369094848633e-01 2.822776138782501221e-01 1.899182647466659546e-01 1.782779693603515625e-01 2.146090716123580933e-01 1.135248132050037384e-02 3.732942044734954834e-02 -3.889154642820358276e-02 7.729562371969223022e-02 -2.314405739307403564e-01 2.719489336013793945e-01 2.258035242557525635e-01 -6.281513720750808716e-02 -5.138636752963066101e-02 9.725704044103622437e-02 4.657139070332050323e-03 8.068092912435531616e-02 -1.969366073608398438e-01 -5.052439868450164795e-02
-9.211637079715728760e-02 1.370535939931869507e-01 -1.547660678625106812e-01 1.318395137786865234e-01 2.344681620597839355e-01 -1.431864202022552490e-01 2.232722006738185883e-02 6.417879462242126465e-02 3.932881951332092285e-01 3.612896203994750977e-01 9.307138621807098389e-02 1.626325584948062897e-02 9.029298275709152222e-02 -3.261698186397552490e-01 -7.759770750999450684e-02 1.196853294968605042e-01 1.331518739461898804e-01 2.468403130769729614e-01 -2.050652503967285156e-01 1.419850736856460571e-01 -6.540054082870483398e-02 -7.002163678407669067e-02 -1.642381697893142700e-01 7.986199110746383667e-02 2.859720587730407715e-01 -1.145583018660545349e-01 -2.739844024181365967e-01 7.208241522312164307e-02 -1.784395277500152588e-01 -2.203637734055519104e-02 -1.641949117183685303e-01 6.653399765491485596e-02
1.018347293138504028e-01 2.889961004257202148e-01 7.152277231216430664e-02 1.253255158662796021e-01 1.594967693090438843e-01 1.571194678544998169e-01 3.024799823760986328e-01 -1.094851940870285034e-01 1.881607770919799805e-01 1.811372190713882446e-01 -2.432215511798858643e-01 -2.739974260330200195e-01 2.340380549430847168e-01 -9.243590757250785828e-03 1.530866418033838272e-02 3.661123290657997131e-02 1.466951817274093628e-01 1.865184903144836426e-01 5.598957464098930359e-02 -2.124769091606140137e-01 1.930018961429595947e-01 8.455371856689453125e-02 -2.199579030275344849e-01 1.591249257326126099e-01 3.672306835651397705e-01 -1.573978364467620850e-01 7.802630960941314697e-02 1.839876770973205566e-01 -1.767360121011734009e-01 -8.020252734422683716e-02 3.422753140330314636e-02 1.081618666648864746e-01
-2.949444577097892761e-02 2.033251076936721802e-01 -1.675045788288116455e-01 -1.702430844306945801e-02 5.380848795175552368e-02 -1.154015362262725830e-01 2.852148003876209259e-02 2.885167114436626434e-02 1.517795920372009277e-01 4.411500394344329834e-01 -2.842284739017486572e-01 -2.416110485792160034e-01 -4.525509104132652283e-02 -3.202399611473083496e-01 2.606486976146697998e-01 1.263612601906061172e-02 1.039608940482139587e-01 1.551629006862640381e-01 1.216332986950874329e-01 1.937295682728290558e-02 -3.854981437325477600e-02 2.638575434684753418e-02 -1.627999097108840942e-01 1.462534964084625244e-01 1.932438015937805176e-01 8.722893148660659790e-02 -2.939998507499694824e-01 7.918362505733966827e-03 -2.969755232334136963e-01 1.766353994607925415e-01 6.593663711100816727e-03 -1.762192994356155396e-01
-1.491229534149169922e-01 -2.002176642417907715e-01 2.310891635715961456e-03 2.873037457466125488e-01 2.461657822132110596e-01 -6.520556658506393433e-02 -9.098094701766967773e-02 -1.779481023550033569e-01 -2.814305014908313751e-02 2.218493074178695679e-01 -2.719605863094329834e-01 -2.980649657547473907e-02 -1.109965965151786804e-01 9.736506640911102295e-02 1.493859589099884033e-01 8.289564400911331177e-02 3.023959994316101074e-01 -4.223724082112312317e-02 -1.697787791490554810e-01 8.191043138504028320e-02 2.614087611436843872e-02 4.988294467329978943e-02 -2.899033725261688232e-01 1.271877586841583252e-01 -1.135133579373359680e-01 -9.387746453285217285e-02 -8.423126488924026489e-02 3.898483514785766602e-02 -2.061733305454254150e-01 4.074730873107910156e-01 -3.214782178401947021e-01 -1.136793941259384155e-02
1.011843327432870865e-02 -2.949931845068931580e-02 3.270619735121726990e-02 -5.879009515047073364e-02 6.828448921442031860e-02 4.986852034926414490e-02 -1.132112294435501099e-01 -1.230190992355346680e-01 5.414493009448051453e-02 4.534785170108079910e-03 -1.019511222839355469e-01 6.429896689951419830e-03 -1.165857538580894470e-01 -8.312568068504333496e-02 2.164909839630126953e-01 1.383541375398635864e-01 -1.912375837564468384e-01 3.173616528511047363e-01 -2.906800210475921631e-01 -1.218202710151672363e-01 8.032257109880447388e-02 1.244630441069602966e-01 -2.640942633152008057e-01 -2.380625717341899872e-02 2.887308597564697266e-01 4.236104711890220642e-02 2.840828001499176025e-01 -2.756382822990417480e-01 -3.799718916416168213e-01 3.756502270698547363e-01 3.577039763331413269e-02 -4.483341425657272339e-02
1.101859584450721741e-01 -1.971657872200012207e-01 1.438512746244668961e-02 7.980562746524810791e-02 5.441669002175331116e-02 5.708708241581916809e-02 1.538939774036407471e-01 -5.547118559479713440e-02 1.102740541100502014e-01 1.592060178518295288e-01 -1.066772639751434326e-01 2.148927748203277588e-01 -4.323942363262176514e-01 -1.895897239446640015e-01 3.040128946304321289e-01 -8.629406802356243134e-03 -7.427310198545455933e-02 1.513896733522415161e-01 -9.803991019725799561e-02 -3.215375244617462158e-01 1.909094005823135376e-01 1.389109492301940918e-01 -3.133450448513031006e-01 4.084147512912750244e-02 2.013461738824844360e-01 2.303449511528015137e-01 1.797308176755905151e-01 9.393235296010971069e-02 -1.710121482610702515e-01 1.029911041259765625e-01 1.651011407375335693e-01 9.469179436564445496e-03
6.464949995279312134e-02 2.831854671239852905e-02 -2.023289352655410767e-02 -2.360798232257366180e-02 -2.471909392625093460e-03 1.190808191895484924e-01 2.109315544366836548e-01 8.048528432846069336e-02 2.810285892337560654e-03 5.592088773846626282e-02 -3.963182270526885986e-01 -1.916548013687133789e-01 1.098159179091453552e-01 -2.280178666114807129e-01 2.956945002079010010e-01 -8.201743662357330322e-02 1.753873005509376526e-02 -1.332098394632339478e-01 -6.207987666130065918e-02 -5.971975997090339661e-02 4.557070732116699219e-01 2.626119852066040039e-01 -2.746328413486480713e-01 2.265926748514175415e-01 1.730658859014511108e-01 -1.067081987857818604e-01 6.261521577835083008e-02 6.791010499000549316e-02 -1.148345544934272766e-01 -1.872461172752082348e-03 1.947596520185470581e-01 2.094751298427581787e-01
-6.486038863658905029e-02 -7.385834306478500366e-02 1.142423003911972046e-01 2.191967815160751343e-01 1.642735749483108521e-01 -8.868268877267837524e-02 2.512713372707366943e-01 2.588901221752166748e-01 -3.167236968874931335e-02 3.102385401725769043e-01 1.090879365801811218e-02 -1.081460788846015930e-01 1.595849692821502686e-01 2.516461163759231567e-02 1.579739749431610107e-01 4.392911493778228760e-01 2.272864580154418945e-01 -1.647009700536727905e-02 -1.896426081657409668e-02 1.228051483631134033e-01 4.271871596574783325e-02 -5.541522800922393799e-02 -7.989517599344253540e-02 2.844274789094924927e-02 2.262510955333709717e-01 -1.453729122877120972e-01 -2.581057138741016388e-02 -9.953998774290084839e-02 -2.268832176923751831e-01 4.191822111606597900e-01 -7.239410281181335449e-02 1.278357654809951782e-01
2.909371862187981606e-03 2.044796645641326904e-01 1.404954493045806885e-01 5.241919308900833130e-02 2.420685440301895142e-02 -1.496020555496215820e-01 3.997991383075714111e-01 8.983886986970901489e-02 4.269574955105781555e-02 1.829974725842475891e-02 -1.089961361140012741e-02 -1.808136999607086182e-01 -1.144585479050874710e-02 -2.264026403427124023e-01 9.307760000228881836e-02 6.403018534183502197e-02 2.000007629394531250e-01 3.303198218345642090e-01 8.073389530181884766e-03 1.732724905014038086e-01 1.414039582014083862e-01 1.585582196712493896e-01 -4.026897847652435303e-01 3.304372727870941162e-01 1.437886059284210205e-01 -1.292583048343658447e-01 -1.131426990032196045e-01 -2.169278562068939209e-01 -1.482017785310745239e-01 2.896040859923232347e-05 -1.754353791475296021e-01 -5.137157626450061798e-03
6.974150240421295166e-02 -2.120093703269958496e-01 -7.779600471258163452e-02 7.199805974960327148e-02 1.213923767209053040e-01 -1.202283501625061035e-01 1.591945141553878784e-01 -1.602001339197158813e-01 2.844460606575012207e-01 1.870165020227432251e-01 -3.696148395538330078e-01 9.861505031585693359e-02 7.166106998920440674e-02 9.336961805820465088e-02 -2.985708601772785187e-02 5.571657046675682068e-02 1.974637247622013092e-02 -2.476940155029296875e-01 1.025629714131355286e-01 -3.899388313293457031e-01 1.477432250976562500e-01 2.472109794616699219e-01 -3.975628316402435303e-01 4.443582147359848022e-02 1.935607939958572388e-01 -1.088070124387741089e-01 -8.481056243181228638e-02 1.204434260725975037e-01 1.023237314075231552e-02 -1.796688139438629150e-01 -9.439834393560886383e-03 8.897000551223754883e-02
9.985751658678054810e-02 -2.850771248340606689e-01 -8.493570610880851746e-03 3.217517733573913574e-01 -1.325670033693313599e-01 3.179331310093402863e-03 1.179768890142440796e-01 3.982153162360191345e-02 8.082953095436096191e-02 1.871193945407867432e-01 1.271176040172576904e-01 1.442824006080627441e-01 -3.641301533207297325e-03 -7.789074629545211792e-02 6.001900881528854370e-02 -6.881868094205856323e-02 1.063053384423255920e-01 -1.042515859007835388e-01 -1.542860921472311020e-02 -4.619736596941947937e-02 7.189011573791503906e-02 9.783972799777984619e-02 -3.257421851158142090e-01 -1.473148167133331299e-01 7.127225399017333984e-02 -1.956367194652557373e-01 -4.364083521068096161e-03 4.416146501898765564e-02 -6.330872178077697754e-01 -2.053582817316055298e-01 1.237535476684570312e-01 9.182554483413696289e-02
-1.733367294073104858e-01 -4.602801799774169922e-02 -1.617126911878585815e-01 4.121583104133605957e-01 1.508351862430572510e-01 -8.654522150754928589e-02 2.647588253021240234e-01 -3.022725582122802734e-01 2.369650900363922119e-01 -1.224045990966260433e-04 -4.549836367368698120e-02 -1.556174010038375854e-01 -1.854803264141082764e-01 -7.728202641010284424e-02 5.032043531537055969e-02 2.306026667356491089e-01 5.891574174165725708e-02 7.880850136280059814e-02 -2.089110612869262695e-01 -8.571339771151542664e-03 2.583464384078979492e-01 1.528566181659698486e-01 -2.232052981853485107e-01 2.024402022361755371e-01 -4.062676429748535156e-02 -1.172799989581108093e-01 -1.749646067619323730e-01 -2.515666000545024872e-02 -2.273816019296646118e-01 7.681833952665328979e-02 2.088080495595932007e-01 -1.393336504697799683e-01
-2.985277771949768066e-02 2.254465669393539429e-01 2.763922512531280518e-01 2.335063219070434570e-01 3.176026791334152222e-02 -6.784783303737640381e-02 7.657594233751296997e-02 4.702491685748100281e-02 2.758054137229919434e-01 3.506118357181549072e-01 -2.567546665668487549e-01 -7.388716936111450195e-02 1.712184101343154907e-01 1.083836853504180908e-01 1.194311026483774185e-02 2.501707151532173157e-02 -6.381879746913909912e-02 1.195143982768058777e-01 -3.510141372680664062e-02 -1.320096552371978760e-01 2.467343807220458984e-01 6.854853034019470215e-02 -8.293458074331283569e-02 8.998008817434310913e-02 3.539514243602752686e-01 -3.321007490158081055e-01 -2.287877351045608521e-01 1.593488454818725586e-02 -1.746304035186767578e-01 2.901254594326019287e-02 -1.477223783731460571e-01 1.804732829332351685e-01
1.391808539628982544e-01 -1.169643998146057129e-01 -1.462356448173522949e-01 8.338221907615661621e-02 3.458631932735443115e-01 4.630171880125999451e-02 -1.528565585613250732e-01 5.370960570871829987e-03 2.436808347702026367e-01 2.438415735960006714e-01 -3.712553977966308594e-01 1.096521764993667603e-01 -8.668734878301620483e-02 1.243222430348396301e-01 3.633635342121124268e-01 -1.035625673830509186e-02 1.467687189579010010e-01 1.223525628447532654e-01 -2.270732074975967407e-01 8.023814111948013306e-02 -2.165336161851882935e-01 1.277137398719787598e-01 -2.359645515680313110e-01 1.765875667333602905e-01 7.259190082550048828e-02 5.781567469239234924e-02 1.070611253380775452e-01 -1.069366037845611572e-01 -7.769426703453063965e-02 2.126798331737518311e-01 -1.958359479904174805e-01 -6.280757486820220947e-02
1.339293867349624634e-01 1.366398930549621582e-01 -2.956180870532989502e-01 1.841816455125808716e-01 6.156148388981819153e-03 -9.875430166721343994e-02 -9.672104567289352417e-02 1.486479043960571289e-01 8.575461804866790771e-02 4.455634951591491699e-01 -1.701588481664657593e-01 -3.177794516086578369e-01 -9.693381935358047485e-02 -2.634223997592926025e-01 1.169062033295631409e-02 -1.145486384630203247e-01 -4.000052064657211304e-02 1.958738863468170166e-01 3.425282612442970276e-02 -1.768007427453994751e-01 6.774626672267913818e-04 9.315143525600433350e-02 -3.432488739490509033e-01 3.997271880507469177e-02 9.794371575117111206e-02 -2.764050476253032684e-02 -1.965056210756301880e-01 -5.080316960811614990e-02 -2.868900895118713379e-01 1.178922131657600403e-01 -3.125108778476715088e-02 -1.541001647710800171e-01
2.488448657095432281e-02 1.420180499553680420e-01 3.285599052906036377e-01 2.151564210653305054e-01 3.500566482543945312e-01 -1.309262067079544067e-01 1.498742699623107910e-01 1.535056531429290771e-01 1.898170411586761475e-01 3.364690840244293213e-01 -2.093821913003921509e-01 9.092538058757781982e-02 7.065734267234802246e-02 1.353695243597030640e-01 6.743083149194717407e-02 -2.555874362587928772e-02 -2.083317339420318604e-01 -7.520809769630432129e-03 1.574084721505641937e-02 -4.668621346354484558e-02 3.658744394779205322e-01 9.928935766220092773e-02 -1.145217940211296082e-01 8.085855841636657715e-02 8.793690055608749390e-02 -2.894939780235290527e-01 1.474688760936260223e-02 -4.133500158786773682e-02 -2.690981328487396240e-01 8.693289756774902344e-02 -3.269905969500541687e-02 1.600764095783233643e-01
-1.779195070266723633e-01 -8.978772908449172974e-03 -9.313579648733139038e-02 -9.302209317684173584e-02 2.967943251132965088e-01 -2.518844902515411377e-01 -1.472669243812561035e-01 -1.799587458372116089e-01 3.040894567966461182e-01 2.366567254066467285e-01 1.431607920676469803e-02 3.438718616962432861e-01 2.041955105960369110e-02 8.615707606077194214e-02 1.595297604799270630e-01 6.142085045576095581e-02 1.415179073810577393e-01 -1.674273461103439331e-01 -5.717138946056365967e-02 6.876405328512191772e-02 -7.637453079223632812e-02 9.371296316385269165e-02 -2.735205292701721191e-01 -1.399540603160858154e-01 3.215630054473876953e-01 -2.211612276732921600e-02 -1.060085520148277283e-01 9.412081912159919739e-03 -3.876775205135345459e-01 8.863749355077743530e-02 1.292258128523826599e-02 5.226460844278335571e-02
-8.828255534172058105e-02 -2.472595572471618652e-01 -1.002071350812911987e-01 1.499410718679428101e-01 1.569829508662223816e-02 -7.023469358682632446e-02 2.269596606492996216e-01 4.019423425197601318e-01 6.983686983585357666e-02 -1.958032883703708649e-02 -2.516860961914062500e-01 1.073724627494812012e-01 -9.694635123014450073e-02 -4.159087315201759338e-02 5.113643780350685120e-02 3.798479586839675903e-02 2.301779687404632568e-01 2.640103362500667572e-02 -5.238393694162368774e-02 -7.652477174997329712e-02 2.620964050292968750e-01 2.286737412214279175e-01 -2.927936315536499023e-01 -5.917843896895647049e-03 5.733326077461242676e-02 -5.162213370203971863e-02 -9.605886042118072510e-02 -1.469129323959350586e-01 -4.095792472362518311e-01 1.460135877132415771e-01 -1.682439893484115601e-01 -2.486040145158767700e-01
2.660694420337677002e-01 4.272435307502746582e-01 -7.712827622890472412e-02 2.737953066825866699e-01 1.634891182184219360e-01 1.961059272289276123e-01 5.441363900899887085e-02 -1.256371289491653442e-01 -1.082381699234247208e-02 1.456725597381591797e-01 -9.069687128067016602e-02 -2.072084844112396240e-01 -7.585360854864120483e-02 -1.836844682693481445e-01 3.559230268001556396e-02 -6.433778256177902222e-02 1.450834870338439941e-01 1.766863837838172913e-02 -1.649880558252334595e-01 -3.365017473697662354e-01 4.379432648420333862e-03 -9.900616109371185303e-02 -3.920138180255889893e-01 -2.917708829045295715e-02 -1.251442637294530869e-02 -5.069124046713113785e-03 -7.510630786418914795e-02 6.897793710231781006e-02 -2.745625078678131104e-01 1.998152285814285278e-01 9.053411334753036499e-02 6.461337953805923462e-02
1.574797481298446655e-01 -8.741705864667892456e-02 -2.014729678630828857e-01 4.003252685070037842e-01 1.477210819721221924e-01 -1.090234294533729553e-01 -7.720220088958740234e-02 -1.243961974978446960e-01 8.316533267498016357e-02 1.155888736248016357e-01 -7.848756760358810425e-02 1.419122964143753052e-01 8.620589226484298706e-02 -9.532363712787628174e-02 1.793818734586238861e-02 3.738529384136199951e-01 1.940547972917556763e-01 4.727604240179061890e-02 6.425707042217254639e-02 1.878542453050613403e-02 3.468123078346252441e-01 1.000500395894050598e-01 -2.722704410552978516e-01 -4.066906869411468506e-02 7.402607053518295288e-02 1.945791542530059814e-01 -2.086699381470680237e-02 1.227975040674209595e-01 -3.034775853157043457e-01 2.606895864009857178e-01 1.648117601871490479e-01 -1.088929921388626099e-01
2.321696132421493530e-01 -9.722002595663070679e-02 -1.547426730394363403e-01 2.221381068229675293e-01 -3.785629197955131531e-02 6.881517171859741211e-02 -3.983653709292411804e-02 7.463960908353328705e-03 3.220292627811431885e-01 3.506936430931091309e-01 3.226324170827865601e-02 1.464706361293792725e-01 -8.877449482679367065e-02 -1.935712397098541260e-01 3.128324449062347412e-01 1.326474249362945557e-01 3.687009215354919434e-02 5.229126662015914917e-03 -3.153138607740402222e-02 -2.165126055479049683e-01 2.793694436550140381e-01 -1.353039890527725220e-01 -3.409407138824462891e-01 -3.169185295701026917e-02 1.331831514835357666e-01 1.161884814500808716e-01 1.685537770390510559e-02 1.010893359780311584e-01 -1.223360598087310791e-01 -3.909817710518836975e-02 2.553511857986450195e-01 -2.434174865484237671e-01
2.721662819385528564e-01 -2.242118865251541138e-01 -1.537621617317199707e-01 1.413517147302627563e-01 8.020303398370742798e-02 -2.710811980068683624e-02 -3.743377327919006348e-02 -1.502499282360076904e-01 1.472128778696060181e-01 2.514686584472656250e-01 -3.110674954950809479e-02 4.869136214256286621e-02 -2.158864587545394897e-01 2.377653867006301880e-01 1.327584236860275269e-01 3.689262643456459045e-02 6.785473972558975220e-02 -5.637919157743453979e-02 -1.921536624431610107e-01 -1.011477187275886536e-01 3.794985115528106689e-01 -1.843981295824050903e-01 -3.397489786148071289e-01 2.689063362777233124e-02 1.781908869743347168e-01 -1.265753246843814850e-02 2.688651345670223236e-02 4.322742298245429993e-02 -2.239163517951965332e-01 1.700197905302047729e-01 3.251942396163940430e-01 -1.486760377883911133e-01
-2.976154163479804993e-02 1.227661222219467163e-01 7.335107773542404175e-02 2.177103012800216675e-01 1.609381735324859619e-01 -3.556487262248992920e-01 2.887421548366546631e-01 2.132028490304946899e-01 -2.218346297740936279e-02 2.098479419946670532e-01 -8.594246953725814819e-02 -6.787979044020175934e-03 -1.995892673730850220e-01 -1.489555239677429199e-01 8.712477982044219971e-03 2.170460671186447144e-01 -4.186742007732391357e-02 -8.290315419435501099e-02 -1.198752447962760925e-01 -1.467986553907394409e-01 9.106707572937011719e-02 1.563348025083541870e-01 -2.968673780560493469e-02 1.386229246854782104e-01 2.649143040180206299e-01 -8.731855452060699463e-02 9.390869736671447754e-02 -9.101674705743789673e-02 -3.287334144115447998e-01 -1.854043006896972656e-01 3.921249210834503174e-01 -1.986235193908214569e-02
1.239838078618049622e-01 -7.399807870388031006e-02 2.881353795528411865e-01 4.958765581250190735e-02 1.357299983501434326e-01 8.001944981515407562e-03 1.512707769870758057e-01 2.216123789548873901e-01 3.424527496099472046e-02 1.457068324089050293e-01 -2.797578573226928711e-01 1.632627695798873901e-01 -5.309356003999710083e-02 -1.051441580057144165e-01 1.697078794240951538e-01 3.479209244251251221e-01 3.106189072132110596e-01 -1.395505070686340332e-01 6.052335351705551147e-02 -1.321200877428054810e-01 1.850195974111557007e-01 -1.159594878554344177e-01 -1.936112195253372192e-01 7.057771086692810059e-02 2.807104028761386871e-02 -6.180513277649879456e-02 -2.424621731042861938e-01 2.587794661521911621e-01 -2.104049772024154663e-01 -8.214889094233512878e-03 3.069586455821990967e-01 1.264788508415222168e-01
1.589892990887165070e-02 -2.952695190906524658e-01 -1.800088770687580109e-02 3.155148029327392578e-01 1.524806469678878784e-01 7.645966857671737671e-02 1.123144775629043579e-01 -1.177881211042404175e-01 7.603709399700164795e-02 2.251635491847991943e-01 -1.922359168529510498e-01 2.743406295776367188e-01 -2.707934379577636719e-01 -4.487980157136917114e-02 1.318910419940948486e-01 1.827917248010635376e-01 1.310294419527053833e-01 -2.347591100260615349e-03 8.577378839254379272e-02 8.092089742422103882e-02 3.175421655178070068e-01 -2.370360046625137329e-01 -3.695067763328552246e-01 1.380956768989562988e-01 1.611507982015609741e-01 1.303291320800781250e-01 1.124905794858932495e-02 -4.530404508113861084e-02 -2.093346267938613892e-01 1.381702125072479248e-01 -3.731951862573623657e-02 -9.545725584030151367e-02
-8.370805531740188599e-02 -1.314626187086105347e-01 -1.886864155530929565e-01 -1.725830584764480591e-01 1.095144301652908325e-01 -3.099920451641082764e-01 -1.332596540451049805e-01 -6.895291153341531754e-03 -1.317664235830307007e-02 2.520825266838073730e-01 -2.005400806665420532e-01 -1.258944272994995117e-01 9.702692925930023193e-02 -2.610562369227409363e-02 1.729909181594848633e-01 9.512539952993392944e-02 1.025836840271949768e-01 2.997138202190399170e-01 -1.719397604465484619e-01 -7.251285761594772339e-02 1.811391264200210571e-01 -1.789206713438034058e-01 -3.543481528759002686e-01 -9.227851778268814087e-02 9.631434828042984009e-02 8.742237091064453125e-02 8.371546864509582520e-02 8.775939792394638062e-02 -3.063676059246063232e-01 -1.462753117084503174e-01 3.323521614074707031e-01 1.554144918918609619e-01
3.060979843139648438e-01 8.355343341827392578e-02 -9.681465476751327515e-02 1.034486293792724609e-01 3.827397152781486511e-02 1.425936818122863770e-01 3.251906335353851318e-01 -2.422172874212265015e-01 9.578031301498413086e-02 3.643771708011627197e-01 -3.273499310016632080e-01 -1.070031970739364624e-01 -1.656799018383026123e-01 1.626765727996826172e-02 2.275870889425277710e-01 -1.407088153064250946e-02 1.783615648746490479e-01 2.154869139194488525e-01 1.945695094764232635e-02 1.299130618572235107e-01 -9.532918035984039307e-02 -1.058348938822746277e-01 -3.602158427238464355e-01 2.487061545252799988e-02 2.098779827356338501e-01 -1.072191596031188965e-01 3.030034527182579041e-02 1.739372313022613525e-01 1.247940305620431900e-02 -1.067432388663291931e-01 -7.769324630498886108e-02 4.798356816172599792e-02
6.823083758354187012e-02 1.541900783777236938e-01 2.243632972240447998e-01 2.539030313491821289e-01 2.376596629619598389e-01 2.512441575527191162e-01 2.877779603004455566e-01 3.194745862856507301e-03 7.805521041154861450e-02 2.910649478435516357e-01 -3.656452000141143799e-01 -3.254987299442291260e-03 1.100505068898200989e-01 -1.987346112728118896e-01 1.935041993856430054e-01 1.494276076555252075e-01 1.684978902339935303e-01 2.374566905200481415e-02 -1.693715304136276245e-01 -2.381864339113235474e-01 -7.475364208221435547e-02 1.946614496409893036e-02 -1.834099739789962769e-01 -3.665564581751823425e-03 1.769831925630569458e-01 -8.985109627246856689e-02 1.684376001358032227e-01 1.231744587421417236e-01 -8.871507644653320312e-02 -1.624106019735336304e-01 8.808280527591705322e-02 1.987322121858596802e-01
1.377615630626678467e-01 -2.186606079339981079e-01 -1.280616968870162964e-01 -1.498420685529708862e-01 -8.502665162086486816e-02 -2.057266235351562500e-01 9.955120831727981567e-02 -6.513367593288421631e-02 -4.936755076050758362e-02 2.638000547885894775e-01 -2.071851193904876709e-01 -2.137914896011352539e-01 1.384790390729904175e-01 -3.077108040452003479e-02 3.505476415157318115e-01 8.151219785213470459e-02 -9.568555653095245361e-02 3.655096292495727539e-01 -2.587486505508422852e-01 -1.025850772857666016e-01 1.181258484721183777e-01 -1.837660372257232666e-01 -2.141922563314437866e-01 1.062525734305381775e-01 3.020222298800945282e-03 -1.488870978355407715e-01 -9.786485880613327026e-02 2.076496332883834839e-01 -2.285016179084777832e-01 -4.467615857720375061e-02 9.706122428178787231e-02 2.381562441587448120e-01
1.996233165264129639e-01 -2.525562942028045654e-01 2.818263322114944458e-02 9.956436604261398315e-02 8.135798573493957520e-02 2.640449702739715576e-01 5.266531929373741150e-02 -1.343402862548828125e-01 -4.637215752154588699e-04 1.756304055452346802e-01 -4.514229670166969299e-02 -1.110433563590049744e-01 1.280210018157958984e-01 -1.409069895744323730e-01 3.233145475387573242e-01 3.891178369522094727e-01 4.203933849930763245e-02 7.943936437368392944e-02 1.772305220365524292e-01 -1.979765444993972778e-01 1.174566969275474548e-01 -1.175381094217300415e-01 -2.579421997070312500e-01 2.460559755563735962e-01 8.804376423358917236e-02 6.748599559068679810e-02 -2.635224461555480957e-01 -1.218840032815933228e-01 -2.658127546310424805e-01 3.118492849171161652e-02 -2.358338981866836548e-02 2.212054431438446045e-01
-2.676758170127868652e-02 -1.506932675838470459e-01 -7.667067984584718943e-05 2.855949699878692627e-01 -7.554793357849121094e-02 -1.905760020017623901e-01 3.727563098073005676e-02 -9.859830886125564575e-02 7.677244395017623901e-02 2.488339245319366455e-01 -1.265337914228439331e-01 3.841771557927131653e-02 2.514489889144897461e-01 -6.812796741724014282e-02 3.591552376747131348e-01 -1.748686730861663818e-01 1.276174001395702362e-02 -8.398751914501190186e-02 -9.027275256812572479e-03 5.211881548166275024e-02 -2.060261666774749756e-01 2.192239016294479370e-01 -1.616260558366775513e-01 1.308287233114242554e-01 6.963485386222600937e-03 1.217649206519126892e-01 -3.156509250402450562e-02 -1.069944202899932861e-01 -5.754982829093933105e-01 4.955622181296348572e-02 1.360204964876174927e-01 7.680781930685043335e-02
8.447672426700592041e-02 -6.004428490996360779e-02 -2.159616500139236450e-01 1.569396234117448330e-03 3.083588778972625732e-01 2.905387803912162781e-02 1.929967254400253296e-01 2.092439085245132446e-01 5.055855959653854370e-02 6.427034270018339157e-03 -2.190450727939605713e-01 -2.241336740553379059e-02 -7.694605737924575806e-02 -2.317706942558288574e-01 1.674077212810516357e-01 2.614697813987731934e-01 2.445313520729541779e-02 8.317159861326217651e-02 1.163768842816352844e-01 3.670914098620414734e-02 3.180423974990844727e-01 2.191085815429687500e-01 -3.940494954586029053e-01 -7.416734099388122559e-02 1.930463016033172607e-01 -9.790948778390884399e-02 -8.693751692771911621e-02 -1.629496216773986816e-01 -3.382642567157745361e-01 1.407522112131118774e-01 -3.658991679549217224e-02 -9.832189977169036865e-02
3.891152143478393555e-02 1.477604955434799194e-01 -1.974878162145614624e-01 1.987077146768569946e-01 1.961928158998489380e-01 4.275518283247947693e-02 5.513018369674682617e-02 -3.079126030206680298e-02 6.902282685041427612e-02 3.469414710998535156e-01 -1.263483017683029175e-01 -2.675725519657135010e-01 -2.190882563591003418e-01 -1.612684875726699829e-01 -2.434216588735580444e-01 -4.189399257302284241e-02 1.307360082864761353e-01 2.168959081172943115e-01 4.019752144813537598e-03 8.612088859081268311e-03 1.422289460897445679e-01 2.767613530158996582e-01 -2.589364051818847656e-01 1.296245306730270386e-01 1.249897107481956482e-01 -2.799238562583923340e-01 -2.933793663978576660e-01 -1.353781819343566895e-01 -1.638186573982238770e-01 5.329598486423492432e-02 -7.464177161455154419e-02 1.661987900733947754e-01
9.869454801082611084e-02 -1.253304630517959595e-01 -1.637019664049148560e-01 5.080032162368297577e-03 5.712614208459854126e-02 -1.448934376239776611e-01 -5.553080514073371887e-02 6.319838017225265503e-02 5.521267652511596680e-02 -1.530558709055185318e-02 -1.692711710929870605e-01 1.245116293430328369e-01 -6.690039485692977905e-02 2.376347482204437256e-01 2.750276625156402588e-01 8.247932791709899902e-02 1.262505799531936646e-01 6.744145601987838745e-02 1.761506497859954834e-01 -1.524001955986022949e-01 1.696680635213851929e-01 3.033146820962429047e-02 -4.290832281112670898e-01 5.329249799251556396e-02 4.105236530303955078e-01 5.958083644509315491e-02 -7.175879925489425659e-02 1.083719655871391296e-01 -3.603995144367218018e-01 8.805873990058898926e-02 -2.326776087284088135e-01 2.311020046472549438e-01
1.342892348766326904e-01 -2.435688823461532593e-01 -7.488084584474563599e-02 2.165458947420120239e-01 1.446045786142349243e-01 -1.105239987373352051e-01 2.363083958625793457e-01 -1.749372631311416626e-01 4.838257282972335815e-02 -9.420784190297126770e-03 -1.654679477214813232e-01 -1.703546047210693359e-01 -1.397100239992141724e-01 9.248445928096771240e-02 2.289083749055862427e-01 3.041301667690277100e-01 6.856449693441390991e-02 1.997580379247665405e-01 9.314721822738647461e-02 -1.401797980070114136e-01 -3.331902027130126953e-01 8.901023119688034058e-02 -1.627377420663833618e-01 9.712557494640350342e-02 1.643115431070327759e-01 8.405099809169769287e-02 1.467973291873931885e-01 -1.770920306444168091e-01 -4.031468927860260010e-01 1.201340928673744202e-01 8.625795692205429077e-02 1.400495916604995728e-01
4.088471084833145142e-02 -2.072296440601348877e-01 -8.326920866966247559e-02 -1.289357841014862061e-01 -1.113232458010315895e-03 1.956287212669849396e-02 3.880169689655303955e-01 2.015419676899909973e-02 1.720370501279830933e-01 2.659334540367126465e-01 -1.653564274311065674e-01 1.974174678325653076e-01 -2.200192809104919434e-01 -2.319864369928836823e-02 2.627494335174560547e-01 9.275253117084503174e-02 -1.337217241525650024e-01 3.428418934345245361e-02 6.844914704561233521e-02 -3.532034158706665039e-01 -6.208111345767974854e-02 -1.370875537395477295e-01 -3.276294171810150146e-01 4.565861448645591736e-02 2.474852800369262695e-01 1.003399342298507690e-01 9.862368926405906677e-03 -1.212274432182312012e-01 -2.471830844879150391e-01 1.922980546951293945e-01 -1.490478664636611938e-01 -1.693312264978885651e-02
1.400835067033767700e-01 -2.663308978080749512e-01 1.412662416696548462e-01 -1.191928982734680176e-01 2.341048866510391235e-01 -1.293355599045753479e-02 -2.269398421049118042e-01 -6.740979850292205811e-02 -1.885069347918033600e-02 1.247086226940155029e-01 8.387051522731781006e-03 -9.806559979915618896e-02 -3.301405012607574463e-01 1.032505184412002563e-01 1.403253972530364990e-01 6.665951758623123169e-02 -1.231446629390120506e-03 1.088048964738845825e-01 -1.665832847356796265e-01 -2.733406722545623779e-01 1.727595180273056030e-01 -2.744174003601074219e-02 -3.009246587753295898e-01 1.381256282329559326e-01 2.160772979259490967e-01 -1.127480491995811462e-01 -1.757761836051940918e-02 -3.438733220100402832e-01 -2.120880186557769775e-01 1.033181771636009216e-01 -2.180996984243392944e-01 2.432267367839813232e-01
2.987913787364959717e-01 -3.701996207237243652e-01 8.642198890447616577e-02 1.318332254886627197e-01 -1.440773457288742065e-01 -3.153499588370323181e-02 -1.960124224424362183e-01 9.497849643230438232e-02 1.064766719937324524e-01 3.044383823871612549e-01 7.737643271684646606e-02 3.677493706345558167e-02 -2.909084856510162354e-01 -1.676781028509140015e-01 2.226967513561248779e-01 4.354260489344596863e-02 1.206551790237426758e-01 2.013120949268341064e-01 -3.186256587505340576e-01 -1.589925587177276611e-01 1.930449306964874268e-01 1.161274015903472900e-01 -2.039623707532882690e-01 1.334271430969238281e-01 1.583880633115768433e-01 9.577391296625137329e-02 -1.094054132699966431e-01 -1.092782169580459595e-01 -1.896936446428298950e-01 7.669155299663543701e-02 8.452274650335311890e-02 -6.941785663366317749e-02
-3.015599795617163181e-04 1.437492519617080688e-01 -4.470760002732276917e-02 7.068205624818801880e-03 2.990281581878662109e-01 -1.441795080900192261e-01 1.901014745235443115e-01 1.808933168649673462e-01 1.008228138089179993e-01 2.980047464370727539e-01 -1.736751347780227661e-01 -2.474056929349899292e-01 2.912435866892337799e-02 -6.213588640093803406e-02 3.561765253543853760e-01 -1.377309709787368774e-01 -1.226223707199096680e-01 -1.782705112418625504e-05 6.714896857738494873e-02 3.143012896180152893e-02 9.462600946426391602e-02 7.461757212877273560e-02 -2.450175285339355469e-01 -9.340438246726989746e-02 3.915946781635284424e-01 -1.569335609674453735e-01 -2.312218248844146729e-01 -1.265513300895690918e-01 -1.851984858512878418e-01 2.401394397020339966e-01 -2.972754091024398804e-02 -1.149790883064270020e-01
6.986213475465774536e-02 -1.163739785552024841e-01 -8.679228276014328003e-02 1.405988004989922047e-03 3.191805258393287659e-02 3.636853396892547607e-01 1.354599595069885254e-01 3.639883548021316528e-02 2.165910750627517700e-01 2.537259757518768311e-01 6.131947785615921021e-02 1.936673372983932495e-01 9.709666669368743896e-02 -3.259076178073883057e-01 2.623613774776458740e-01 2.147008776664733887e-01 -8.659297972917556763e-02 3.113928996026515961e-02 1.592272818088531494e-01 -5.546251311898231506e-02 2.162771373987197876e-01 -1.289810389280319214e-01 -3.559640645980834961e-01 1.529224365949630737e-01 2.389831990003585815e-01 4.049802571535110474e-02 -9.113159775733947754e-02 -4.477610439062118530e-02 -2.822453975677490234e-01 8.376668393611907959e-02 1.749559938907623291e-01 -3.457292169332504272e-02
2.429177314043045044e-01 2.706184983253479004e-02 1.927331537008285522e-01 1.784651130437850952e-01 8.449596166610717773e-02 -2.845670878887176514e-01 2.074643783271312714e-02 -6.189196929335594177e-02 7.714060693979263306e-02 -3.237634152173995972e-02 -7.073726155795156956e-04 -7.232080399990081787e-02 -9.753254055976867676e-02 -1.608601212501525879e-01 3.571351766586303711e-01 -3.540614247322082520e-02 1.362124830484390259e-01 2.764471806585788727e-02 -1.707101613283157349e-01 -2.408512830734252930e-01 1.303449273109436035e-01 2.172529511153697968e-02 -6.477941572666168213e-02 2.303070724010467529e-01 1.846437156200408936e-01 -3.133342862129211426e-01 1.882033348083496094e-01 1.102043464779853821e-01 -3.359334468841552734e-01 9.948690235614776611e-02 -5.553068476729094982e-04 -3.445446193218231201e-01
1.387654989957809448e-01 3.974886238574981689e-02 -1.422774791717529297e-01 1.424572318792343140e-01 -7.232350856065750122e-02 -2.598599195480346680e-01 -7.587901502847671509e-02 1.427218466997146606e-01 2.486293762922286987e-01 2.483688443899154663e-01 -9.186182171106338501e-03 -1.225156560540199280e-01 1.631398051977157593e-01 -3.205625573173165321e-03 4.557371512055397034e-02 3.175910562276840210e-02 -8.685499429702758789e-03 3.416698798537254333e-02 -4.749975502490997314e-01 -1.754345893859863281e-01 9.931501746177673340e-02 -2.660582661628723145e-01 -2.816742360591888428e-01 -6.431986391544342041e-02 2.836597263813018799e-01 -4.149132594466209412e-02 1.240878924727439880e-01 -6.556950509548187256e-02 -2.362326383590698242e-01 1.263656020164489746e-01 7.621535658836364746e-02 -2.649502754211425781e-01
2.051019966602325439e-01 7.144133746623992920e-02 1.946910023689270020e-01 3.289871215820312500e-01 3.411395847797393799e-01 -1.906210631132125854e-01 2.526593208312988281e-02 2.723423242568969727e-01 2.714323103427886963e-01 2.438172698020935059e-01 -2.650095522403717041e-01 1.357927173376083374e-01 -1.048144511878490448e-02 2.110987007617950439e-01 7.752375304698944092e-02 4.853927344083786011e-02 -2.185255885124206543e-01 -5.689681973308324814e-03 3.027393668889999390e-02 -1.142406836152076721e-01 2.227435261011123657e-01 9.710933268070220947e-02 -6.246742233633995056e-02 2.497554719448089600e-01 1.326373815536499023e-01 -1.866572052240371704e-01 -1.056794002652168274e-01 1.301920413970947266e-01 -1.406010836362838745e-01 6.207573041319847107e-02 2.541606873273849487e-02 1.115458384156227112e-01
8.683423697948455811e-02 -7.063457369804382324e-02 -1.271334737539291382e-01 -1.311088949441909790e-01 2.074856460094451904e-01 -3.171268105506896973e-01 -1.208399310708045959e-01 5.725347623229026794e-02 2.781062722206115723e-01 1.217268034815788269e-01 -1.992635577917098999e-01 -5.139833688735961914e-01 5.555460602045059204e-02 -1.737243682146072388e-01 3.311114013195037842e-01 1.586924940347671509e-01 -9.364106506109237671e-02 1.238953769207000732e-01 6.541102379560470581e-02 7.207423914223909378e-03 9.640925563871860504e-03 -6.565780192613601685e-02 -2.643492221832275391e-01 1.608698517084121704e-01 1.100037712603807449e-02 9.570316760800778866e-04 -1.263420432806015015e-01 1.099237352609634399e-01 -2.539386749267578125e-01 5.821300670504570007e-02 6.015579774975776672e-02 -1.468352042138576508e-02
1.172439604997634888e-01 -1.675298511981964111e-01 -1.567025482654571533e-01 -1.861588098108768463e-02 1.811137944459915161e-01 -3.216190636157989502e-02 -2.083016186952590942e-01 -3.552919626235961914e-02 -8.645371347665786743e-02 4.005824923515319824e-01 -2.423240989446640015e-01 2.745317853987216949e-02 2.516141831874847412e-01 -1.614316366612911224e-02 4.503639936447143555e-01 -9.468302130699157715e-02 1.762696802616119385e-01 8.088077604770660400e-02 -2.747334539890289307e-01 3.703665360808372498e-02 9.687583148479461670e-02 6.285063177347183228e-02 -2.509240508079528809e-01 6.175835430622100830e-02 1.393458098173141479e-01 -1.222662627696990967e-01 1.964865624904632568e-01 -1.109762638807296753e-01 -1.444404274225234985e-01 6.949352473020553589e-02 -1.466543972492218018e-01 1.579713523387908936e-01
1.631669998168945312e-01 1.433837264776229858e-01 1.201156601309776306e-01 4.995002597570419312e-02 3.458317220211029053e-01 -8.655872941017150879e-02 1.628517657518386841e-01 1.854292899370193481e-01 1.239578053355216980e-01 1.799469254910945892e-02 -1.727890372276306152e-01 1.254992336034774780e-01 -1.812972500920295715e-02 9.694079309701919556e-02 -9.648574050515890121e-04 8.576732873916625977e-02 2.682740241289138794e-02 -1.330551058053970337e-01 2.079491019248962402e-01 -1.581432223320007324e-01 1.394265741109848022e-01 -1.087257415056228638e-01 -1.658014506101608276e-01 2.384683638811111450e-01 2.679814994335174561e-01 -2.110261172056198120e-01 -4.109208583831787109e-01 -4.814780130982398987e-02 -2.607992589473724365e-01 2.508400380611419678e-01 2.179149538278579712e-01 3.579742088913917542e-02
7.703761756420135498e-02 -2.728370428085327148e-01 2.414220385253429413e-02 -1.740982085466384888e-01 3.633983805775642395e-02 -3.214436173439025879e-01 1.084922812879085541e-02 -9.851031005382537842e-02 4.922014474868774414e-02 8.265553414821624756e-02 -3.110820055007934570e-01 -1.730201095342636108e-01 6.493221968412399292e-02 -1.952224373817443848e-01 3.272919654846191406e-01 -1.877429150044918060e-02 1.754994690418243408e-02 4.258384108543395996e-01 -2.656123936176300049e-01 -9.031353890895843506e-02 9.933732450008392334e-02 -1.750193722546100616e-02 -2.503534257411956787e-01 1.530482620000839233e-01 -8.773600310087203979e-02 -3.015862032771110535e-02 1.302152522839605808e-03 1.434104740619659424e-01 -2.413818091154098511e-01 6.835764646530151367e-02 3.369310870766639709e-02 1.965305954217910767e-01
-2.274394966661930084e-02 1.503345966339111328e-01 -1.759797185659408569e-01 8.422584086656570435e-02 -1.236474439501762390e-01 -4.640061035752296448e-02 2.311868220567703247e-01 -1.298719495534896851e-01 2.383868396282196045e-01 3.428007662296295166e-01 1.465169060975313187e-02 -2.062065750360488892e-01 -2.905075848102569580e-01 -1.762102693319320679e-01 -8.605640381574630737e-02 2.793505489826202393e-01 9.478355199098587036e-02 1.040350645780563354e-01 -6.574331223964691162e-02 -1.515756398439407349e-01 6.092780269682407379e-03 1.182142719626426697e-01 -7.971448451280593872e-02 3.157381117343902588e-01 3.706411719322204590e-01 -6.985660642385482788e-02 -2.112919241189956665e-01 -2.683979086577892303e-02 -1.541144996881484985e-01 -1.267532408237457275e-01 1.957398205995559692e-01 -1.370085403323173523e-02
2.180572748184204102e-01 -1.079157739877700806e-01 -1.897295564413070679e-01 5.814933031797409058e-02 6.812293827533721924e-02 -1.709119044244289398e-02 2.821961939334869385e-01 2.594633400440216064e-01 1.575556397438049316e-01 -1.789074242115020752e-01 -1.384804844856262207e-01 -1.340522058308124542e-02 3.585030138492584229e-02 -1.721918396651744843e-02 -7.094639539718627930e-02 2.425734251737594604e-01 1.915089040994644165e-01 2.247347384691238403e-01 -1.205358058214187622e-01 -9.290584176778793335e-02 4.319510608911514282e-02 -9.974726289510726929e-02 -3.101938664913177490e-01 2.567410469055175781e-01 2.263341099023818970e-01 -1.664644926786422729e-01 -2.306508719921112061e-01 -3.869024813175201416e-01 -1.884957402944564819e-01 2.255073003470897675e-02 5.770415067672729492e-02 4.898605495691299438e-02
8.198479562997817993e-02 -3.311332762241363525e-01 -5.865139141678810120e-02 8.240658789873123169e-02 1.091780737042427063e-01 2.824618853628635406e-02 7.317470014095306396e-02 5.371458083391189575e-02 -2.004388719797134399e-01 2.474070638418197632e-01 -1.582628190517425537e-01 4.826571047306060791e-02 -2.389401644468307495e-01 -3.015812635421752930e-01 2.879157662391662598e-01 1.142047345638275146e-02 9.952826797962188721e-02 9.857101738452911377e-02 -1.645400673151016235e-01 -3.310699760913848877e-01 1.124433949589729309e-01 1.961354166269302368e-01 -3.335983455181121826e-01 -8.274966478347778320e-02 5.621184036135673523e-02 3.895355388522148132e-02 1.918669342994689941e-01 1.660251915454864502e-01 -2.875218689441680908e-01 -5.141099542379379272e-02 2.718829177320003510e-02 -1.093270257115364075e-01
2.561140060424804688e-01 -1.125300824642181396e-01 3.514351695775985718e-02 1.069319471716880798e-01 2.723376154899597168e-01 6.482854485511779785e-02 -7.499483972787857056e-02 -1.612201035022735596e-01 1.289217919111251831e-01 -6.330221891403198242e-02 -1.798892319202423096e-01 9.470956027507781982e-02 4.199382290244102478e-02 2.276234179735183716e-01 3.332009017467498779e-01 6.905321776866912842e-02 2.165431380271911621e-01 7.080728560686111450e-02 1.747259348630905151e-01 -1.237602308392524719e-01 1.612832695245742798e-01 -4.103429242968559265e-02 -2.980250120162963867e-01 3.963948413729667664e-02 2.750694155693054199e-01 -1.028763130307197571e-01 -1.457589268684387207e-01 -8.549861609935760498e-02 -4.014014601707458496e-01 1.098422557115554810e-01 -2.014504224061965942e-01 1.528126597404479980e-01
1.927013993263244629e-01 -1.456942558288574219e-01 -7.101376354694366455e-02 2.828804962337017059e-02 2.915699221193790436e-02 1.134777069091796875e-01 9.764875471591949463e-02 8.120196312665939331e-02 -1.171602383255958557e-01 1.263112276792526245e-01 -2.660469710826873779e-01 -1.873517334461212158e-01 1.387320756912231445e-01 -1.897849515080451965e-02 2.068035453557968140e-01 7.079513370990753174e-02 2.344885468482971191e-01 -4.618093743920326233e-02 -1.925906538963317871e-01 -2.113360017538070679e-01 2.433601170778274536e-01 3.971428275108337402e-01 -3.725593984127044678e-01 5.334556847810745239e-02 4.930172860622406006e-02 -1.780288964509963989e-01 -6.781654059886932373e-02 -2.901132404804229736e-01 -1.227838471531867981e-01 -2.505942881107330322e-01 6.870927661657333374e-02 -6.510827690362930298e-03
1.705933362245559692e-02 2.529785931110382080e-01 -9.619056433439254761e-02 -1.798362843692302704e-02 4.399628937244415283e-01 -5.437031388282775879e-03 -9.968956001102924347e-03 -1.368201225996017456e-01 -3.829949349164962769e-02 1.583750396966934204e-01 -1.452786475419998169e-02 -2.452706247568130493e-01 -2.930050492286682129e-01 -2.106893807649612427e-01 1.141281276941299438e-01 6.849345564842224121e-02 1.923567950725555420e-01 2.259315699338912964e-01 2.829635702073574066e-02 1.190105825662612915e-01 1.454530507326126099e-01 3.000626107677817345e-03 -1.803859919309616089e-01 2.583544552326202393e-01 1.592068523168563843e-01 -8.196354657411575317e-02 6.718109548091888428e-02 1.604767888784408569e-01 -3.973908424377441406e-01 1.118189990520477295e-01 -1.498032063245773315e-01 1.360160764306783676e-02
-1.524081230163574219e-01 -1.685938239097595215e-02 -2.525252997875213623e-01 4.310304820537567139e-01 5.785163119435310364e-02 -8.813642710447311401e-02 4.176281988620758057e-01 -8.785687386989593506e-02 2.128327637910842896e-01 2.690291032195091248e-02 -4.626659210771322250e-03 -1.336619704961776733e-01 -3.304915875196456909e-02 -1.102823987603187561e-01 -1.874207286164164543e-03 1.663124114274978638e-01 4.938402399420738220e-02 1.715613603591918945e-01 -1.334126293659210205e-01 -2.483139932155609131e-02 1.216920539736747742e-01 1.922105550765991211e-01 -2.806964218616485596e-01 1.929899901151657104e-01 2.752201259136199951e-02 -3.710180055350065231e-03 4.123186320066452026e-02 1.307882219552993774e-01 -2.936217188835144043e-01 5.174382030963897705e-02 2.729263305664062500e-01 -1.668059080839157104e-01
-1.568517982959747314e-01 -2.838865518569946289e-01 1.917144656181335449e-01 3.730706870555877686e-02 2.174654752016067505e-01 8.275816589593887329e-02 -7.015746831893920898e-02 1.330178976058959961e-01 9.145392477512359619e-02 2.132218331098556519e-01 -2.733566164970397949e-01 8.753985911607742310e-02 6.382709741592407227e-02 1.464311685413122177e-02 2.091221511363983154e-01 2.470702826976776123e-01 1.209355741739273071e-01 -8.815058320760726929e-02 -1.920985579490661621e-01 2.435889393091201782e-01 -9.946283698081970215e-02 2.538434565067291260e-01 -9.495962411165237427e-02 3.395664691925048828e-01 2.733967304229736328e-01 6.235354579985141754e-03 1.901695132255554199e-01 -4.097047448158264160e-02 -2.757532596588134766e-01 1.173089370131492615e-01 -2.527354471385478973e-02 1.194656193256378174e-01
1.614213287830352783e-01 1.168825551867485046e-01 1.163032464683055878e-02 2.104158848524093628e-01 2.567158937454223633e-01 -1.861031949520111084e-01 1.062708795070648193e-01 -3.242296352982521057e-02 2.140696048736572266e-01 3.306878209114074707e-01 -1.531485617160797119e-01 -1.663524098694324493e-02 -6.025343760848045349e-02 -1.610192805528640747e-01 4.511568322777748108e-02 -9.416655451059341431e-02 1.620804965496063232e-01 3.367981314659118652e-01 -2.177485525608062744e-01 3.688708692789077759e-02 -6.051256880164146423e-02 3.934833407402038574e-02 -2.685380913317203522e-02 7.119760662317276001e-02 3.232146501541137695e-01 6.511709839105606079e-02 -4.210395216941833496e-01 1.088437512516975403e-01 -1.417616456747055054e-01 -5.295583978295326233e-03 -1.787011474370956421e-01 -1.850706636905670166e-01
1.663716882467269897e-01 1.804583072662353516e-01 -1.300669908523559570e-01 1.575492620468139648e-01 -1.865020021796226501e-02 -2.898647077381610870e-02 -1.642141193151473999e-01 1.015539169311523438e-01 1.060589179396629333e-01 4.206858873367309570e-01 -1.175350174307823181e-01 -2.364240288734436035e-01 -2.293788641691207886e-01 -3.071570396423339844e-01 6.125512346625328064e-02 -1.364828944206237793e-01 4.872036725282669067e-02 2.941005527973175049e-01 4.554058611392974854e-02 -1.950282454490661621e-01 -5.050153285264968872e-02 1.634716242551803589e-01 -3.522145450115203857e-01 7.945888489484786987e-02 1.562344431877136230e-01 4.834505915641784668e-02 -1.225599944591522217e-01 5.839658528566360474e-02 -2.363929301500320435e-01 1.428520679473876953e-01 -4.470808804035186768e-02 -1.420815140008926392e-01
1.331552714109420776e-01 2.113489508628845215e-01 -1.749667339026927948e-03 3.574742078781127930e-01 2.149152606725692749e-01 -1.655492782592773438e-01 2.399313449859619141e-01 1.120306774973869324e-01 1.119639202952384949e-01 3.738623261451721191e-01 -3.830834329128265381e-01 2.148876339197158813e-01 -1.008122637867927551e-01 -6.020169705152511597e-03 -4.828760400414466858e-02 -7.712140679359436035e-02 -2.168603986501693726e-02 4.338614642620086670e-02 -1.886782050132751465e-02 3.181125968694686890e-02 2.617613077163696289e-01 5.890879780054092407e-02 -5.036757513880729675e-02 2.976858317852020264e-01 2.715588808059692383e-01 -1.562708467245101929e-01 2.421937324106693268e-02 -7.845002226531505585e-03 -1.323202401399612427e-01 -1.150177940726280212e-01 6.050692126154899597e-02 4.800784587860107422e-02
4.460843652486801147e-02 -1.716051548719406128e-01 -2.358683943748474121e-01 5.966242169961333275e-04 2.234777249395847321e-02 7.816221565008163452e-02 2.315432280302047729e-01 1.774150431156158447e-01 -2.499669790267944336e-01 8.915254473686218262e-02 -6.302313506603240967e-02 9.409328550100326538e-02 8.814775198698043823e-02 -2.026909403502941132e-02 -2.417916804552078247e-02 1.841479837894439697e-01 1.407297514379024506e-02 2.486824430525302887e-02 -2.055364251136779785e-01 9.325033426284790039e-02 8.048031479120254517e-02 1.312729865312576294e-01 -3.759290874004364014e-01 5.396225675940513611e-02 2.434883117675781250e-01 5.606772750616073608e-02 -6.245291978120803833e-02 8.437872864305973053e-03 -6.035937070846557617e-01 1.222415864467620850e-01 -1.289501935243606567e-01 -1.153139546513557434e-01
-1.542509198188781738e-01 2.701992355287075043e-02 -2.627458572387695312e-01 1.140323206782341003e-01 -1.042930409312248230e-02 -1.137524098157882690e-01 3.312472105026245117e-01 1.618817895650863647e-01 2.447700649499893188e-01 -2.407818473875522614e-02 -1.873615980148315430e-01 3.398118019104003906e-01 8.137723058462142944e-02 1.027641370892524719e-01 2.469869852066040039e-01 2.525627315044403076e-01 2.832893431186676025e-01 1.698267459869384766e-01 -2.028366476297378540e-01 -1.326018869876861572e-01 -8.827522397041320801e-03 1.356414332985877991e-02 -3.044424951076507568e-01 1.657444238662719727e-01 1.584458798170089722e-01 -1.608009636402130127e-01 1.825470477342605591e-02 -1.673669219017028809e-01 -1.178338825702667236e-01 5.130164325237274170e-02 -3.509346023201942444e-02 7.825429737567901611e-02
1.306432336568832397e-01 1.425439026206731796e-02 -1.751662790775299072e-01 -5.527393892407417297e-02 3.450469374656677246e-01 -1.153704971075057983e-01 2.185542136430740356e-02 -1.782272309064865112e-01 -1.957618258893489838e-02 -6.115898955613374710e-03 -1.894189119338989258e-01 -1.932624429464340210e-01 1.194769144058227539e-01 -3.908600807189941406e-01 1.688743382692337036e-01 3.569736182689666748e-01 -4.418817162513732910e-02 2.891341447830200195e-01 -7.998852431774139404e-02 -2.161978632211685181e-01 1.475316286087036133e-02 1.353071928024291992e-01 -3.197008967399597168e-01 2.600337266921997070e-01 7.790484279394149780e-02 7.058726251125335693e-02 -9.838444739580154419e-02 1.294900774955749512e-01 4.242633283138275146e-02 5.513809248805046082e-02 1.343172192573547363e-01 -1.766158081591129303e-02
8.186709880828857422e-02 2.895652055740356445e-01 -2.385752648115158081e-02 -4.812147468328475952e-02 3.798816502094268799e-01 1.652113199234008789e-01 2.229091078042984009e-01 -1.162181273102760315e-01 1.165816858410835266e-01 2.906159758567810059e-01 -1.942718476057052612e-01 -1.419078409671783447e-01 -5.997064709663391113e-02 -9.754943102598190308e-02 -1.704551726579666138e-01 1.039317995309829712e-01 7.674915343523025513e-02 3.255640566349029541e-01 -9.493266791105270386e-02 -1.385604739189147949e-01 6.535127758979797363e-02 1.142638549208641052e-01 -1.587895601987838745e-01 7.547797262668609619e-02 -2.094351919367909431e-03 3.047617524862289429e-02 -9.637565910816192627e-02 5.450332164764404297e-02 -4.047507345676422119e-01 -1.583965867757797241e-01 2.690770626068115234e-01 5.360663402825593948e-03
1.201151236891746521e-01 -2.428719252347946167e-01 8.760384470224380493e-02 9.484879672527313232e-02 2.744140028953552246e-01 1.349420249462127686e-01 -5.211712419986724854e-02 -3.375307917594909668e-01 1.510832309722900391e-01 1.592171043157577515e-01 -2.048101574182510376e-01 7.619983702898025513e-02 6.448306888341903687e-02 9.184012189507484436e-03 2.198458462953567505e-01 6.812326610088348389e-02 2.071868926286697388e-01 1.072983145713806152e-01 1.763257831335067749e-01 -3.833520784974098206e-02 1.979257464408874512e-01 -1.441886723041534424e-01 -2.917659580707550049e-01 3.234129250049591064e-01 7.153626531362533569e-02 8.993559330701828003e-02 -2.605524063110351562e-01 -1.148483306169509888e-01 -2.793850302696228027e-01 -1.777444593608379364e-02 -8.003213256597518921e-02 1.756856143474578857e-01
-5.612675100564956665e-02 -2.456767410039901733e-01 -4.501601215451955795e-03 3.673386201262474060e-02 -1.459312289953231812e-01 -7.278164476156234741e-02 3.745758235454559326e-01 1.850719153881072998e-01 1.277118772268295288e-01 2.378885000944137573e-01 -1.719609946012496948e-01 1.016480699181556702e-01 -6.110396608710289001e-02 8.831959217786788940e-02 1.659555435180664062e-01 2.273088842630386353e-01 -7.051371037960052490e-02 1.587210297584533691e-01 8.173078298568725586e-02 -2.906950116157531738e-01 6.415696442127227783e-02 6.721675395965576172e-02 -3.808152377605438232e-01 7.934953272342681885e-02 7.988055795431137085e-02 -2.481269836425781250e-01 3.855795040726661682e-02 -2.415954619646072388e-01 -1.813958585262298584e-01 -1.935603171586990356e-01 -8.749796450138092041e-02 -2.080742418766021729e-01
2.142169624567031860e-01 6.655432749539613724e-03 -1.825597584247589111e-01 5.237368494272232056e-02 3.817555606365203857e-01 -6.843603402376174927e-02 -4.599462077021598816e-02 -1.250336021184921265e-01 5.173180252313613892e-02 -4.472387954592704773e-03 -1.231380477547645569e-01 -6.851309537887573242e-02 1.097846180200576782e-01 -1.491647213697433472e-01 3.343484103679656982e-01 -1.666551977396011353e-01 -2.174892127513885498e-01 8.702101558446884155e-02 5.056294146925210953e-03 -1.269249916076660156e-01 9.820398688316345215e-02 1.662756651639938354e-01 -5.604140087962150574e-02 3.331234753131866455e-01 2.683669924736022949e-01 -4.097169041633605957e-01 1.606217958033084869e-02 9.773965179920196533e-02 -2.597273588180541992e-01 3.737106174230575562e-02 3.292439132928848267e-02 1.065624803304672241e-01
1.847790628671646118e-01 -1.533751785755157471e-01 -3.110061585903167725e-01 1.078664734959602356e-01 4.471775889396667480e-02 1.388838589191436768e-01 -5.889070406556129456e-02 8.691749721765518188e-02 1.844436824321746826e-01 4.530114531517028809e-01 -2.052653133869171143e-01 2.841032147407531738e-01 -3.838250180706381798e-03 -7.710409164428710938e-02 1.884862631559371948e-01 6.849732715636491776e-03 -9.758727997541427612e-02 -1.098891571164131165e-01 -5.212168768048286438e-02 -2.708614766597747803e-01 1.431665569543838501e-01 -1.326517015695571899e-01 -1.464779675006866455e-01 4.899264499545097351e-02 6.922516040503978729e-03 1.693713292479515076e-02 -1.555232554674148560e-01 5.346068739891052246e-02 -3.420940637588500977e-01 -5.173181369900703430e-02 1.500604301691055298e-01 -2.623107731342315674e-01
1.650428585708141327e-02 6.205688230693340302e-03 8.781122416257858276e-02 1.853261888027191162e-01 9.605035930871963501e-02 -1.859689056873321533e-01 2.629241645336151123e-01 6.004408374428749084e-02 1.639053076505661011e-01 4.028468206524848938e-02 -4.376026988029479980e-02 4.301273822784423828e-01 1.260518729686737061e-01 -1.843768358230590820e-01 1.597355753183364868e-01 -8.013687282800674438e-02 1.042792201042175293e-01 9.017028659582138062e-02 -2.484128922224044800e-01 -2.041235715150833130e-01 5.032080411911010742e-02 -1.034515574574470520e-01 -3.234617114067077637e-01 3.067105114459991455e-01 2.021076083183288574e-01 -2.531862556934356689e-01 -4.636267572641372681e-02 -1.816657632589340210e-01 -1.826208233833312988e-01 1.858390122652053833e-02 4.609288007486611605e-04 -1.890566200017929077e-01
3.099531494081020355e-02 -3.131816387176513672e-01 1.383650600910186768e-01 -2.094487547874450684e-01 3.568751513957977295e-01 -2.287401705980300903e-01 1.681334078311920166e-01 -9.282540529966354370e-03 1.242490783333778381e-01 4.373621642589569092e-01 2.406922727823257446e-02 -1.030848249793052673e-01 -1.782822608947753906e-01 -5.923589318990707397e-02 -7.962372899055480957e-02 1.555469483137130737e-01 2.780288457870483398e-01 -1.026480644941329956e-01 -9.774827212095260620e-02 7.295735925436019897e-02 3.946243971586227417e-02 7.659333944320678711e-02 -8.263156563043594360e-02 1.457541286945343018e-01 4.712070152163505554e-02 -5.480162426829338074e-02 -1.702829301357269287e-01 1.434642225503921509e-01 -1.520684957504272461e-01 3.430759012699127197e-01 -6.225504726171493530e-02 9.184118360280990601e-02
1.979162544012069702e-01 -2.256587296724319458e-01 -5.990549549460411072e-02 4.988420009613037109e-01 5.526594072580337524e-02 7.772161066532135010e-02 1.332207471132278442e-01 -8.532889187335968018e-02 2.350454628467559814e-01 3.008355200290679932e-01 -6.230803206562995911e-02 -6.874822080135345459e-02 2.283102832734584808e-02 -4.570743069052696228e-02 1.737451255321502686e-01 1.614123135805130005e-01 -6.309920549392700195e-02 3.736031055450439453e-02 -1.398341730237007141e-03 -5.335162580013275146e-02 -1.766710281372070312e-01 -1.056451648473739624e-01 -2.684324681758880615e-01 4.139535874128341675e-02 1.072152778506278992e-01 3.974414616823196411e-02 1.222006604075431824e-01 2.440864741802215576e-01 -3.792623281478881836e-01 -4.421995207667350769e-02 -1.792521774768829346e-02 2.281918227672576904e-01
1.280308701097965240e-02 1.406943649053573608e-01 -1.652380079030990601e-01 -1.163870394229888916e-01 5.030826851725578308e-02 2.096609175205230713e-01 5.832470953464508057e-02 -8.961443603038787842e-02 7.559635490179061890e-02 2.809467017650604248e-01 -3.312099874019622803e-01 7.232048362493515015e-02 1.118987351655960083e-01 -3.373274579644203186e-02 2.492215782403945923e-01 1.597805917263031006e-01 7.928784191608428955e-02 2.374304644763469696e-02 2.104060165584087372e-02 -5.883722100406885147e-03 -2.743177674710750580e-02 -8.293145149946212769e-02 -4.408869445323944092e-01 2.717460393905639648e-01 4.891622066497802734e-01 -1.411375254392623901e-01 -9.701675921678543091e-02 -9.775302559137344360e-02 -6.875392794609069824e-02 -3.713600337505340576e-02 -6.180473044514656067e-02 -9.547520428895950317e-02
1.929017305374145508e-01 -1.994853317737579346e-01 5.181594565510749817e-02 -6.975223124027252197e-02 -2.663490772247314453e-01 -2.858350574970245361e-01 -2.778886444866657257e-02 -4.866271093487739563e-02 -1.023429483175277710e-01 1.882899999618530273e-01 -2.584711834788322449e-02 -1.363979578018188477e-01 -6.370597332715988159e-02 1.043105795979499817e-01 2.129459530115127563e-01 -2.657085657119750977e-01 1.598276048898696899e-01 3.491027653217315674e-01 -1.530225276947021484e-01 -8.136250078678131104e-02 7.443512976169586182e-02 5.863886792212724686e-03 -2.709234356880187988e-01 2.135207653045654297e-01 1.999790519475936890e-01 -1.159165203571319580e-01 -1.555097103118896484e-01 -6.687069311738014221e-03 -3.467929959297180176e-01 -1.433396637439727783e-01 1.059459000825881958e-01 1.785023808479309082e-01
1.752029955387115479e-01 -2.648621201515197754e-01 -3.065254352986812592e-02 5.058196559548377991e-02 9.578750468790531158e-03 1.970501244068145752e-01 2.602141164243221283e-02 -1.219790950417518616e-01 1.674290150403976440e-01 2.344383001327514648e-01 -1.089113950729370117e-01 1.564639247953891754e-02 8.795494586229324341e-02 -4.179557859897613525e-01 2.764164209365844727e-01 1.384016219526529312e-02 1.010681912302970886e-01 1.919127255678176880e-02 8.112563937902450562e-02 -1.402089744806289673e-01 1.996157318353652954e-01 3.952278941869735718e-02 -2.409679591655731201e-01 9.243904054164886475e-02 2.402391135692596436e-01 3.640855848789215088e-01 -1.262666285037994385e-01 -5.389819294214248657e-02 -2.908134460449218750e-01 1.072846949100494385e-01 4.414234682917594910e-02 1.872480213642120361e-01
9.437782317399978638e-02 -1.008358001708984375e-01 -5.007714033126831055e-02 1.591148674488067627e-01 1.701115667819976807e-01 -1.890486627817153931e-01 -9.137780219316482544e-02 -1.548140347003936768e-01 6.550586223602294922e-02 2.066555619239807129e-01 -1.339561492204666138e-01 -2.612113207578659058e-02 -6.880876421928405762e-02 9.557016193866729736e-03 2.791888713836669922e-01 2.920398712158203125e-01 -6.333956960588693619e-03 1.074376478791236877e-01 -1.372816786170005798e-02 -7.367855310440063477e-02 -4.281846284866333008e-01 1.451718509197235107e-01 -1.512569338083267212e-01 2.631132602691650391e-01 2.455380707979202271e-01 5.162171274423599243e-02 2.199550718069076538e-01 -3.027579486370086670e-01 -1.669618934392929077e-01 1.752786636352539062e-01 8.414912968873977661e-02 2.000522464513778687e-01
6.673462688922882080e-02 -3.990348875522613525e-01 4.334284737706184387e-02 1.831892430782318115e-01 1.270149368792772293e-02 -1.042098701000213623e-01 5.237329751253128052e-03 -2.338529676198959351e-01 1.878148615360260010e-01 4.335593283176422119e-01 1.605756431818008423e-01 2.603711783885955811e-01 -7.362089306116104126e-02 5.488917976617813110e-02 7.034274190664291382e-02 6.169920414686203003e-02 1.940735429525375366e-01 8.104485273361206055e-02 -6.089255586266517639e-02 -1.572170108556747437e-01 5.325939506292343140e-03 5.913511384278535843e-03 -1.564581394195556641e-01 -1.878086477518081665e-01 2.835123240947723389e-01 -1.302425563335418701e-01 -4.915449768304824829e-02 -1.320876181125640869e-01 -3.862990736961364746e-01 4.984285682439804077e-03 2.227332442998886108e-02 -4.129714146256446838e-02
-1.830976158380508423e-01 -7.746900618076324463e-02 -3.673425316810607910e-01 3.886731564998626709e-01 6.739047169685363770e-02 -4.604834131896495819e-03 3.993244469165802002e-01 -2.068549990653991699e-01 2.961056530475616455e-01 3.886807709932327271e-02 -1.415193676948547363e-01 -1.491982340812683105e-01 -3.477219864726066589e-02 -1.070679947733879089e-01 2.385816723108291626e-02 1.751027405261993408e-01 1.607898771762847900e-01 1.065520644187927246e-01 -1.135226190090179443e-01 -1.380891352891921997e-01 5.001712590456008911e-02 3.220543637871742249e-02 -2.231416851282119751e-01 1.714983582496643066e-01 2.453594841063022614e-02 7.025604695081710815e-02 -7.097592949867248535e-02 5.051288753747940063e-02 -2.043266147375106812e-01 7.217256724834442139e-02 2.527472674846649170e-01 -1.280742287635803223e-01
-4.719948396086692810e-03 1.667373329401016235e-01 -2.583357393741607666e-01 3.696805238723754883e-02 1.742851436138153076e-01 7.268501073122024536e-02 3.697525942698121071e-03 -5.482474807649850845e-03 1.401805281639099121e-01 1.634008288383483887e-01 2.484635822474956512e-02 -2.908357381820678711e-01 -4.743961244821548462e-02 -3.072771131992340088e-01 -7.450957316905260086e-03 2.294630557298660278e-01 1.969053596258163452e-01 1.580709218978881836e-01 2.195153236389160156e-01 -1.141422986984252930e-02 6.653879582881927490e-02 6.484316289424896240e-02 -3.417515754699707031e-01 2.985769212245941162e-01 3.560046851634979248e-01 -1.386457234621047974e-01 -2.041587233543395996e-02 1.229721158742904663e-01 -1.753327846527099609e-01 1.408047527074813843e-01 1.032421365380287170e-03 2.207243591547012329e-01
-1.204781606793403625e-01 8.180392533540725708e-02 2.420981824398040771e-01 -7.719843834638595581e-02 1.925970017910003662e-01 6.087876856327056885e-02 1.881871074438095093e-01 4.015814885497093201e-02 9.529376775026321411e-02 2.210242301225662231e-01 -2.549245655536651611e-01 -1.723309010267257690e-01 -1.177932992577552795e-01 -1.485418807715177536e-02 4.130081832408905029e-01 2.364464998245239258e-01 -3.346040844917297363e-02 1.005962714552879333e-01 -5.937434732913970947e-02 -9.423580020666122437e-03 -8.228380978107452393e-02 2.018756866455078125e-01 -2.727924287319183350e-01 4.500183835625648499e-02 4.638620316982269287e-01 -1.402003765106201172e-01 -1.098779290914535522e-01 -1.904907524585723877e-01 2.758889086544513702e-02 -1.256121844053268433e-01 6.609318405389785767e-02 1.699643023312091827e-02
1.507090181112289429e-01 -2.598832361400127411e-02 -1.327611356973648071e-01 1.451290547847747803e-01 3.227556124329566956e-02 1.108222454786300659e-01 2.296921163797378540e-01 -2.895691245794296265e-02 1.491913795471191406e-01 9.991828352212905884e-02 -4.882104322314262390e-02 2.595197260379791260e-01 -9.036120772361755371e-02 -1.447229925543069839e-02 5.556022748351097107e-02 1.666085720062255859e-01 5.986753106117248535e-02 2.819673717021942139e-01 -6.072558090090751648e-02 -2.941037714481353760e-01 -1.929548685438930988e-03 -1.261231601238250732e-01 -2.872819304466247559e-01 3.517501950263977051e-01 2.876866459846496582e-01 -2.432835698127746582e-01 -3.697009980678558350e-01 -1.984911710023880005e-01 -3.019081614911556244e-02 2.381201460957527161e-02 -1.198608130216598511e-01 2.214083820581436157e-02
6.160220876336097717e-02 1.077099591493606567e-01 -1.602131575345993042e-01 1.618929207324981689e-01 5.899937823414802551e-02 -1.845195740461349487e-01 4.631637781858444214e-02 4.965424537658691406e-02 2.329728752374649048e-01 3.812593817710876465e-01 -3.315667808055877686e-01 -3.516311943531036377e-01 -1.401935815811157227e-01 -3.021553754806518555e-01 2.778194146230816841e-03 -1.491022296249866486e-02 6.341204047203063965e-02 8.174005895853042603e-02 1.498561501502990723e-01 -1.094389930367469788e-01 -1.343331187963485718e-01 -6.229942082427442074e-04 -3.743816018104553223e-01 9.278432279825210571e-02 2.153601646423339844e-01 -7.608851790428161621e-02 -1.235175356268882751e-01 1.012115254998207092e-01 -9.125771373510360718e-02 2.067875862121582031e-01 -7.035797834396362305e-02 -2.296019718050956726e-02
-1.215258613228797913e-01 -1.262561082839965820e-01 -3.334349393844604492e-01 3.757375776767730713e-01 6.956638768315315247e-03 -3.265317529439926147e-02 2.352277338504791260e-01 -8.463606238365173340e-02 2.912645339965820312e-01 6.537862122058868408e-02 -1.305605471134185791e-01 -9.274353832006454468e-02 -2.313282191753387451e-01 -1.066895350813865662e-01 -3.947173058986663818e-02 6.839966028928756714e-02 4.163541644811630249e-02 2.481596320867538452e-01 -2.182942181825637817e-01 -3.073278069496154785e-02 2.158639393746852875e-02 6.919362396001815796e-02 -3.756687939167022705e-01 2.792158424854278564e-01 -3.349083289504051208e-02 8.303849399089813232e-02 -5.844147503376007080e-02 1.346576660871505737e-01 -1.867028176784515381e-01 6.178828328847885132e-02 2.490137964487075806e-01 -3.049583733081817627e-02
1.287479419261217117e-02 1.400919258594512939e-01 -1.563879102468490601e-01 3.034589886665344238e-01 2.474861145019531250e-01 2.390718646347522736e-02 3.387279212474822998e-01 -1.752187609672546387e-01 2.328198254108428955e-01 1.895809620618820190e-01 -2.180699557065963745e-01 -6.749253720045089722e-02 -1.701127924025058746e-02 -2.077515572309494019e-01 -7.477884739637374878e-02 2.865342795848846436e-01 1.120846439152956009e-02 1.560048907995223999e-01 -1.326986402273178101e-01 -1.776219755411148071e-01 1.356560140848159790e-01 2.392498403787612915e-02 -1.633173525333404541e-01 2.110044062137603760e-01 3.643906116485595703e-02 2.220851555466651917e-02 -5.745537579059600830e-02 6.342515349388122559e-02 -3.581598401069641113e-01 -1.273524165153503418e-01 1.550805866718292236e-01 -2.037677764892578125e-01
2.173825800418853760e-01 5.394089594483375549e-02 9.930790401995182037e-03 -3.657330991700291634e-03 1.988427639007568359e-01 -2.510138414800167084e-02 2.824414074420928955e-01 1.667096167802810669e-01 8.968004584312438965e-02 2.083953469991683960e-01 -2.500960528850555420e-01 -2.892090007662773132e-02 6.601115455850958824e-04 -3.566693663597106934e-01 -4.916015546768903732e-03 -6.469660252332687378e-02 -7.951919734477996826e-02 -1.246605440974235535e-01 -7.883472740650177002e-02 -3.351544737815856934e-01 -1.140466034412384033e-01 7.895914465188980103e-02 2.821785397827625275e-02 4.397727549076080322e-01 1.482207924127578735e-01 -1.608930528163909912e-01 -4.389444366097450256e-02 -9.069312363862991333e-02 -3.696360588073730469e-01 -4.214523360133171082e-03 -2.959117665886878967e-02 7.958581298589706421e-02
1.021087691187858582e-01 -1.321791112422943115e-01 -1.057408452033996582e-01 1.988867223262786865e-01 1.833316832780838013e-01 -1.293973028659820557e-01 1.368939727544784546e-01 -1.252541095018386841e-01 1.831161826848983765e-01 1.903904974460601807e-01 -4.460804164409637451e-02 1.640460342168807983e-01 -2.126434147357940674e-01 1.176309362053871155e-01 1.466317325830459595e-01 1.486159511841833591e-03 1.892625987529754639e-01 2.789957523345947266e-01 -1.057782471179962158e-01 -7.918016612529754639e-02 3.997903764247894287e-01 -1.419977843761444092e-01 -2.068117111921310425e-01 1.054387241601943970e-01 1.693578809499740601e-01 2.032417058944702148e-01 6.344559043645858765e-02 2.844595015048980713e-01 -2.115432769060134888e-01 2.540220022201538086e-01 8.995594084262847900e-02 -1.415676623582839966e-01
3.878160715103149414e-01 -3.081390559673309326e-01 5.183859542012214661e-02 1.546905785799026489e-01 -8.267769217491149902e-02 -1.557252705097198486e-01 1.912816017866134644e-01 -6.389131397008895874e-02 4.555159062147140503e-02 2.918553352355957031e-01 -9.517136216163635254e-02 2.871437370777130127e-01 -5.887111276388168335e-02 1.545556932687759399e-01 1.168660819530487061e-01 9.914628416299819946e-02 1.203419044613838196e-01 -8.760132640600204468e-02 -3.347335010766983032e-02 -1.268727332353591919e-01 1.297339349985122681e-01 1.306044161319732666e-01 -3.372762203216552734e-01 -3.967848047614097595e-02 1.830287724733352661e-01 -1.516710966825485229e-01 -3.652496933937072754e-01 5.155717954039573669e-02 -2.113926112651824951e-01 -1.473130285739898682e-02 1.077786204405128956e-03 -2.461185306310653687e-02
-3.499692305922508240e-02 2.758371531963348389e-01 -1.386843621730804443e-01 2.545594871044158936e-01 1.083802431821823120e-01 1.671362519264221191e-01 2.591752111911773682e-01 -2.458133101463317871e-01 1.911073178052902222e-01 2.331125140190124512e-01 -1.441345065832138062e-01 -1.397272497415542603e-01 3.215758875012397766e-02 -8.835212141275405884e-02 -1.760262399911880493e-01 1.660370528697967529e-01 -1.267385110259056091e-02 2.228159904479980469e-01 -2.373413592576980591e-01 -8.479779213666915894e-02 7.520572841167449951e-02 8.076715469360351562e-02 -4.016882777214050293e-01 2.317406982183456421e-01 1.112621426582336426e-01 1.159268319606781006e-01 -1.305520683526992798e-01 -3.492880985140800476e-02 -2.512603998184204102e-01 -4.392131045460700989e-02 9.087950922548770905e-03 -1.517611742019653320e-01
1.262527704238891602e-01 1.967546641826629639e-01 -2.116388678550720215e-01 -3.273225575685501099e-02 3.047044873237609863e-01 -2.248064987361431122e-02 -5.735702812671661377e-02 -1.092761382460594177e-01 6.736771017313003540e-02 2.043353319168090820e-01 -4.369535297155380249e-02 -2.285846620798110962e-01 -2.737008035182952881e-01 -1.439105719327926636e-01 -1.492834240198135376e-01 1.193290110677480698e-02 3.859819099307060242e-02 1.897220611572265625e-01 9.987193346023559570e-02 3.112700395286083221e-02 7.215560413897037506e-03 1.469993144273757935e-01 -3.099575936794281006e-01 3.014990985393524170e-01 2.843597233295440674e-01 -6.248093023896217346e-02 -2.577917836606502533e-02 1.652560681104660034e-01 -3.226137757301330566e-01 1.077368780970573425e-01 -1.430185139179229736e-01 2.577962577342987061e-01
1.746376305818557739e-01 1.276329606771469116e-01 1.836683601140975952e-01 -5.499283969402313232e-02 1.362069882452487946e-02 -1.607389897108078003e-01 -1.057561337947845459e-01 7.279429584741592407e-02 1.559791415929794312e-01 1.810050010681152344e-01 -1.218865290284156799e-01 -2.805990725755691528e-02 -3.048980832099914551e-01 2.307385653257369995e-01 5.667861923575401306e-02 1.952806711196899414e-01 3.456053137779235840e-01 -1.352059692144393921e-01 -6.969553977251052856e-02 8.899442106485366821e-02 3.070356249809265137e-01 -1.593341231346130371e-01 -3.265209123492240906e-02 9.642676264047622681e-02 3.273042142391204834e-01 -6.589170545339584351e-02 6.195610854774713516e-03 -1.153597049415111542e-02 -3.375596702098846436e-01 1.841324567794799805e-01 2.637951672077178955e-01 6.369445472955703735e-02
-6.209817528724670410e-02 -1.809182763099670410e-01 -4.192613065242767334e-02 -9.033758193254470825e-02 1.756621301174163818e-01 -9.998720139265060425e-02 -1.086541339755058289e-01 2.133885025978088379e-01 1.444669961929321289e-01 3.769965469837188721e-01 6.651736795902252197e-02 -1.529319137334823608e-01 -7.944701239466667175e-03 1.895671784877777100e-01 2.737193107604980469e-01 6.613902747631072998e-02 2.688644826412200928e-01 7.868120074272155762e-02 -2.525551244616508484e-02 -1.594374775886535645e-01 -1.111441180109977722e-01 1.254087686538696289e-01 -1.491116285324096680e-01 -3.807612881064414978e-02 3.389154076576232910e-01 -2.225392498075962067e-02 1.074011847376823425e-01 9.933353960514068604e-02 -3.923954963684082031e-01 2.923570275306701660e-01 -1.228507757186889648e-01 -3.989558294415473938e-02
1.973332017660140991e-01 9.417435526847839355e-02 -3.415111899375915527e-01 -2.788687590509653091e-03 2.215163223445415497e-02 -8.498833328485488892e-02 -7.912667840719223022e-02 -3.219788894057273865e-02 2.873559668660163879e-02 2.537977993488311768e-01 -3.255958436056971550e-04 8.496284484863281250e-02 -2.696164548397064209e-01 1.233026608824729919e-01 -1.273298915475606918e-02 2.578685879707336426e-01 2.290699928998947144e-01 -9.758969396352767944e-02 4.379797261208295822e-03 -3.115251660346984863e-01 2.471006810665130615e-01 2.202687561511993408e-01 -1.690637618303298950e-01 -6.686872243881225586e-02 2.456101477146148682e-01 -3.019560500979423523e-02 7.112064212560653687e-02 -8.499453961849212646e-02 -3.106428384780883789e-01 2.637414932250976562e-01 -1.526564061641693115e-01 1.701556742191314697e-01
8.854822069406509399e-02 -2.257558256387710571e-01 -1.581681221723556519e-01 -7.712356001138687134e-02 1.381496060639619827e-02 8.307509124279022217e-02 1.521009802818298340e-01 -1.318356581032276154e-02 1.787714660167694092e-01 1.969051361083984375e-01 4.170592129230499268e-02 2.442447245121002197e-01 -1.690655052661895752e-01 8.312070369720458984e-02 2.478640973567962646e-01 -6.910569220781326294e-02 1.617503911256790161e-01 -5.253276787698268890e-03 9.871023148298263550e-02 -1.862371116876602173e-01 -3.515936061739921570e-02 -2.826856449246406555e-02 -3.199451565742492676e-01 -2.154484689235687256e-01 2.799853980541229248e-01 1.557375118136405945e-02 5.297373235225677490e-02 1.398558821529150009e-02 -5.291144847869873047e-01 2.108604758977890015e-01 1.137528475373983383e-02 -1.355381309986114502e-01
-4.013475030660629272e-02 1.351253092288970947e-01 -5.495126545429229736e-02 1.369955986738204956e-01 2.848148941993713379e-01 -2.032653689384460449e-01 -2.773888409137725830e-02 1.791788935661315918e-01 5.341535434126853943e-02 3.014353513717651367e-01 -8.554261177778244019e-02 -2.399517036974430084e-02 -3.217898681759834290e-02 -3.031220138072967529e-01 3.391034305095672607e-01 -1.778874546289443970e-01 3.982724249362945557e-02 -1.404926087707281113e-02 -3.764436393976211548e-02 1.355572137981653214e-02 7.340477406978607178e-02 2.693112380802631378e-02 -3.274011909961700439e-01 -2.137869149446487427e-01 4.000210464000701904e-01 -1.429249793291091919e-01 -7.688977569341659546e-02 1.801038347184658051e-02 -2.115792930126190186e-01 2.428012043237686157e-01 4.553709551692008972e-02 -8.367559313774108887e-02
1.993719339370727539e-01 -2.179731726646423340e-01 2.017790079116821289e-02 3.502044081687927246e-01 9.258997440338134766e-02 2.333916723728179932e-01 1.195835694670677185e-02 -2.108403146266937256e-01 1.497720181941986084e-01 1.795483976602554321e-01 -7.666689157485961914e-02 3.851667419075965881e-02 -2.594154775142669678e-01 -2.874856293201446533e-01 2.813451290130615234e-01 -2.657203003764152527e-02 -1.504488382488489151e-02 1.829763203859329224e-01 2.302443236112594604e-02 -9.997282922267913818e-02 1.170487031340599060e-01 1.105198860168457031e-01 -3.366314172744750977e-01 4.938707873225212097e-02 1.522279530763626099e-01 1.087679490447044373e-01 1.170422285795211792e-01 -2.702544257044792175e-02 -1.887994855642318726e-01 -8.849107474088668823e-02 2.787992060184478760e-01 -1.834851801395416260e-01
1.181141585111618042e-01 2.158930897712707520e-01 5.297051370143890381e-02 1.214811801910400391e-01 2.305133342742919922e-01 1.962750256061553955e-01 3.498532474040985107e-01 3.326925262808799744e-02 1.860616654157638550e-01 1.635957807302474976e-01 -1.311631351709365845e-01 -2.982639670372009277e-01 2.111612111330032349e-01 -2.470927871763706207e-02 -6.007169932126998901e-02 9.670856595039367676e-02 2.533642351627349854e-01 1.877619773149490356e-01 9.808941930532455444e-02 -1.969427019357681274e-01 2.059183120727539062e-01 6.640022248029708862e-02 -1.751639693975448608e-01 2.584810256958007812e-01 2.888858318328857422e-01 -1.922219842672348022e-01 8.484128862619400024e-02 1.831017434597015381e-01 -1.575428843498229980e-01 -5.040585249662399292e-02 1.534893270581960678e-02 1.076241489499807358e-02
-6.626527756452560425e-02 -1.823363453149795532e-01 -9.511458128690719604e-02 7.145734876394271851e-02 2.547199726104736328e-01 -2.765182554721832275e-01 9.556280821561813354e-02 4.757376015186309814e-02 1.418375670909881592e-01 2.206608951091766357e-01 3.613125160336494446e-02 2.781823277473449707e-01 -1.402185577899217606e-02 2.133004069328308105e-01 2.080012708902359009e-01 1.988371759653091431e-01 2.994351089000701904e-01 3.837652876973152161e-02 8.111859858036041260e-02 1.510227173566818237e-01 -6.069107726216316223e-02 1.671942174434661865e-01 -7.276806235313415527e-02 3.602601960301399231e-02 2.856403291225433350e-01 1.013390421867370605e-01 -2.895138263702392578e-01 -1.417213380336761475e-01 -3.313536047935485840e-01 -9.391018003225326538e-02 4.272234067320823669e-02 2.109968215227127075e-01
-1.266152560710906982e-01 1.698889769613742828e-02 -2.683025300502777100e-01 2.894507348537445068e-01 1.151819974184036255e-01 -2.883389778435230255e-02 2.507745325565338135e-01 -7.444933801889419556e-02 2.300183773040771484e-01 -6.429090350866317749e-02 -2.192883640527725220e-01 -1.352924760431051254e-02 -6.443868577480316162e-02 -5.548654496669769287e-02 2.106348611414432526e-02 2.549059391021728516e-01 1.516604423522949219e-01 2.396949678659439087e-01 -2.829571664333343506e-01 3.630803897976875305e-02 -3.844808414578437805e-02 1.193595603108406067e-01 -3.236571848392486572e-01 2.790967226028442383e-01 -5.711682140827178955e-02 -2.441159263253211975e-02 5.616511404514312744e-02 9.337709844112396240e-02 -3.372692167758941650e-01 -2.812993712723255157e-02 2.676958441734313965e-01 -7.261252403259277344e-02
3.749244147911667824e-03 1.912151277065277100e-01 -1.871641129255294800e-01 -1.253732740879058838e-01 3.164836019277572632e-02 -4.661164432764053345e-02 8.499970287084579468e-02 -1.492973268032073975e-01 1.301305592060089111e-01 4.853433966636657715e-01 -2.024849206209182739e-01 -3.150265812873840332e-01 -1.254854071885347366e-02 -1.943717449903488159e-01 5.321260914206504822e-02 1.879492849111557007e-01 1.093792989850044250e-01 1.219446435570716858e-01 5.095864832401275635e-02 -7.595029473304748535e-02 1.595415361225605011e-02 5.226480960845947266e-02 -3.074010610580444336e-01 1.762183159589767456e-01 2.339029461145401001e-01 -6.661546230316162109e-02 -1.823497265577316284e-01 2.025873512029647827e-01 -1.473393738269805908e-01 1.005973890423774719e-01 -5.599739030003547668e-03 -2.865681946277618408e-01
2.035741060972213745e-01 -2.404758483171463013e-01 -9.270986774936318398e-04 3.960440456867218018e-01 2.131382934749126434e-02 -1.157105043530464172e-01 -1.784249693155288696e-01 -1.029808968305587769e-01 1.605467349290847778e-01 3.043968975543975830e-01 -1.844330281019210815e-01 7.177139818668365479e-02 -1.085205655544996262e-02 1.134163886308670044e-01 1.434750854969024658e-02 -1.055793240666389465e-01 1.814752519130706787e-01 -2.075492404401302338e-02 -8.785761147737503052e-02 6.947982311248779297e-02 8.061075583100318909e-03 5.100446566939353943e-02 -3.107664585113525391e-01 -1.064683347940444946e-01 3.642893210053443909e-02 -1.183666437864303589e-01 1.029545366764068604e-01 2.269854992628097534e-01 -4.362975060939788818e-01 -1.920202374458312988e-01 5.908773839473724365e-02 2.024687677621841431e-01
-9.127655066549777985e-03 2.508026957511901855e-01 -1.732708960771560669e-01 1.247621849179267883e-01 2.672658860683441162e-01 3.656547516584396362e-02 2.019233215833082795e-04 -1.720597408711910248e-02 7.161899656057357788e-02 3.421410620212554932e-01 -1.075325682759284973e-01 -2.658365368843078613e-01 -1.552202105522155762e-01 -9.197992831468582153e-02 -6.229132786393165588e-02 6.859552860260009766e-02 1.307426244020462036e-01 4.037928283214569092e-01 1.856449805200099945e-02 4.728807508945465088e-02 9.388773143291473389e-02 3.417989611625671387e-01 -3.661101162433624268e-01 4.480629414319992065e-02 1.001458913087844849e-01 -1.284248530864715576e-01 -1.390380412340164185e-01 -1.128256693482398987e-02 -2.031050920486450195e-01 1.070112828165292740e-02 -1.876290887594223022e-01 7.642101496458053589e-02
8.036590367555618286e-02 7.295644283294677734e-02 1.654717139899730682e-02 3.561732172966003418e-01 -1.211353391408920288e-02 1.367949992418289185e-01 -1.076969429850578308e-01 2.756599485874176025e-01 -8.050880394876003265e-03 1.441113948822021484e-01 3.555750474333763123e-02 -3.685936033725738525e-01 -1.439446508884429932e-01 9.447760879993438721e-02 2.254932075738906860e-01 -7.280664145946502686e-02 -3.741763904690742493e-02 7.928135246038436890e-02 -1.232470199465751648e-01 2.225642092525959015e-02 7.673826813697814941e-02 -3.065553028136491776e-03 -2.811192572116851807e-01 1.229346841573715210e-01 9.115195274353027344e-02 2.640430927276611328e-01 3.125699609518051147e-02 7.543585449457168579e-02 -4.838043451309204102e-01 -8.000542968511581421e-02 -2.270048856735229492e-01 1.038401797413825989e-01
-1.283676326274871826e-01 1.256277561187744141e-01 -2.375137805938720703e-01 -1.995763480663299561e-01 1.673687696456909180e-01 -1.632651388645172119e-01 -5.643916875123977661e-02 -4.688719287514686584e-02 5.503106489777565002e-02 1.488460302352905273e-01 -1.053586527705192566e-01 -1.595869958400726318e-01 -1.534302085638046265e-01 1.015781462192535400e-01 1.478190869092941284e-01 2.089915275573730469e-01 -2.054039202630519867e-02 -3.003078978508710861e-03 -2.186577618122100830e-01 -1.045358479022979736e-01 2.975276410579681396e-01 2.613899409770965576e-01 -2.664984464645385742e-01 -3.755684196949005127e-02 5.032741427421569824e-01 -2.453323602676391602e-01 -4.471567925065755844e-03 1.021590679883956909e-01 -1.700186729431152344e-01 9.364201128482818604e-02 -1.077276561409235001e-02 -1.164527796208858490e-02
-6.625688821077346802e-02 1.529201716184616089e-01 2.607724070549011230e-02 -2.462869882583618164e-02 2.941655218601226807e-01 -1.951767802238464355e-01 1.154501736164093018e-01 2.466294616460800171e-01 2.807392179965972900e-01 3.146438896656036377e-01 -8.380800485610961914e-02 -4.277068376541137695e-02 -1.194207114167511463e-03 -2.186241745948791504e-01 3.475208878517150879e-01 -1.119167134165763855e-01 6.916113197803497314e-02 -8.196351118385791779e-03 -8.112637698650360107e-02 1.965987682342529297e-01 2.943452261388301849e-02 -3.434583172202110291e-02 -3.514227867126464844e-01 -2.793886139988899231e-02 2.848534882068634033e-01 -4.036635160446166992e-02 -1.031877547502517700e-01 -6.310501694679260254e-02 -2.284143269062042236e-01 2.180697321891784668e-01 -1.676161885261535645e-01 -5.256424844264984131e-02
3.487694859504699707e-01 -2.201226204633712769e-01 -7.558044791221618652e-02 6.544716656208038330e-02 1.313334405422210693e-01 -1.697624474763870239e-01 1.732180267572402954e-02 -1.214343607425689697e-01 1.617107689380645752e-01 2.071849703788757324e-01 2.896942198276519775e-02 2.271177992224693298e-02 -3.039703369140625000e-01 1.596106737852096558e-01 2.070338875055313110e-01 -2.747853100299835205e-02 1.130904331803321838e-01 -3.091781400144100189e-02 -1.387603282928466797e-01 -2.200063318014144897e-01 2.689055502414703369e-01 -9.320915490388870239e-02 -3.342988789081573486e-01 1.695680171251296997e-01 1.740703433752059937e-01 1.724439114332199097e-01 4.580368287861347198e-03 2.077036798000335693e-01 -1.749718487262725830e-01 1.636562943458557129e-01 2.385162115097045898e-01 -8.047247678041458130e-02
-5.947881564497947693e-02 1.996326632797718048e-02 -1.356790065765380859e-01 1.647759228944778442e-01 -1.299676112830638885e-02 -1.346255689859390259e-01 -7.955165579915046692e-03 -1.062867119908332825e-01 2.617776989936828613e-01 2.304582893848419189e-01 -2.142889201641082764e-01 3.549318760633468628e-02 -1.174761578440666199e-01 1.235598921775817871e-01 4.649462178349494934e-02 3.363047540187835693e-01 1.109677255153656006e-01 -2.660587430000305176e-01 1.160848978906869888e-02 -2.927394211292266846e-01 -3.708087606355547905e-03 5.643090978264808655e-02 7.920581102371215820e-02 3.257439732551574707e-01 2.904652953147888184e-01 2.830668985843658447e-01 -4.787263274192810059e-02 1.191434860229492188e-01 -2.915447056293487549e-01 -7.833279669284820557e-03 2.236072719097137451e-01 8.453018218278884888e-02
3.918808326125144958e-02 8.000271022319793701e-02 4.807223007082939148e-02 2.729159295558929443e-01 1.364484727382659912e-01 -1.704562902450561523e-01 2.806740105152130127e-01 -5.695785954594612122e-02 -1.025942489504814148e-01 2.105435431003570557e-01 -9.803533554077148438e-02 -2.717447578907012939e-01 -4.338649660348892212e-02 -1.042070835828781128e-01 -1.319180801510810852e-02 -1.853598281741142273e-02 1.662091910839080811e-01 1.174679473042488098e-01 -2.413421273231506348e-01 9.719563648104667664e-03 2.274927645921707153e-01 1.819905042648315430e-01 -3.149961531162261963e-01 3.291882276535034180e-01 1.588768810033798218e-01 1.109068561345338821e-02 6.126179173588752747e-02 -9.878735989332199097e-03 -2.250318676233291626e-01 -3.863402605056762695e-01 2.494762837886810303e-02 -1.097413003444671631e-01
1.004595607519149780e-01 2.328324504196643829e-02 3.824849426746368408e-01 3.873162865638732910e-01 2.525152266025543213e-01 -1.345125287771224976e-01 -5.261641740798950195e-02 -1.278705447912216187e-01 2.820054888725280762e-01 1.920444071292877197e-01 -1.805667765438556671e-02 -1.119099259376525879e-01 -1.798938810825347900e-01 -1.235012635588645935e-01 2.416576296091079712e-01 -1.778901964426040649e-01 -4.925229772925376892e-02 -4.777936264872550964e-02 1.377442777156829834e-01 -3.166950047016143799e-01 1.904200166463851929e-01 1.787129938602447510e-01 -1.691223680973052979e-01 -7.127820048481225967e-03 2.245452553033828735e-01 4.733353853225708008e-02 9.366224706172943115e-02 -1.767278648912906647e-02 -1.677609235048294067e-01 -5.246221274137496948e-02 3.815489262342453003e-02 1.011809706687927246e-01
-7.509094476699829102e-02 1.593060642480850220e-01 -1.912396550178527832e-01 9.914883226156234741e-02 1.490201205015182495e-01 1.694430857896804810e-01 -2.405768446624279022e-02 -5.012769252061843872e-02 1.128500178456306458e-01 3.313801586627960205e-01 -2.502411901950836182e-01 -1.603508554399013519e-02 1.775140687823295593e-02 -1.952342092990875244e-01 9.419318288564682007e-02 1.999150812625885010e-01 2.024979442358016968e-01 -1.140885520726442337e-02 4.264548793435096741e-02 -2.156842052936553955e-01 -1.376332342624664307e-01 8.126702159643173218e-02 -3.973697423934936523e-01 2.822171747684478760e-01 2.799618244171142578e-01 8.383312821388244629e-02 -1.360382884740829468e-01 -2.448713034391403198e-02 -2.724671363830566406e-02 1.763229966163635254e-01 -2.871138751506805420e-01 -1.566046327352523804e-01
1.620530784130096436e-01 3.722460940480232239e-02 -8.778840303421020508e-02 -6.597988307476043701e-02 2.384461015462875366e-01 -2.290446907281875610e-01 3.126013325527310371e-03 1.422156393527984619e-01 1.373579055070877075e-01 -3.367442265152931213e-02 -2.021925151348114014e-01 -1.098242327570915222e-01 1.386578381061553955e-01 3.538170084357261658e-02 2.810279726982116699e-01 -1.006693318486213684e-01 -1.265642940998077393e-01 -1.113088577985763550e-01 1.341873556375503540e-01 -3.723573386669158936e-01 8.003969490528106689e-02 7.116630673408508301e-02 -8.468157798051834106e-02 4.730650782585144043e-01 1.822709143161773682e-01 -2.027924358844757080e-01 -1.741430014371871948e-01 1.014377176761627197e-01 -3.213297426700592041e-01 -2.038754150271415710e-02 4.191974177956581116e-02 1.792161352932453156e-02
1.866644918918609619e-01 -3.434925377368927002e-01 2.194036096334457397e-01 1.680422127246856689e-01 7.269551604986190796e-02 1.374237835407257080e-01 1.832639724016189575e-01 -1.417855620384216309e-01 -3.072117920964956284e-03 3.920050859451293945e-01 -1.205483600497245789e-01 4.443860799074172974e-02 1.041675079613924026e-02 8.207799494266510010e-02 2.270518541336059570e-01 2.957129478454589844e-01 6.529666483402252197e-02 2.605905830860137939e-01 5.274567753076553345e-02 3.173328191041946411e-02 1.667084246873855591e-01 -1.089635714888572693e-01 -8.483975194394588470e-03 3.024003803730010986e-01 6.706023216247558594e-02 -4.681412130594253540e-02 -2.240941077470779419e-01 -1.318897902965545654e-01 -1.076475977897644043e-01 1.509470790624618530e-01 -3.390010446310043335e-02 2.448249757289886475e-01
-8.708639442920684814e-02 1.526629626750946045e-01 -1.577862948179244995e-01 1.446007099002599716e-02 2.542657256126403809e-01 5.327346175909042358e-02 6.444536149501800537e-02 1.845735907554626465e-01 6.779167056083679199e-02 1.017362475395202637e-01 -3.039809763431549072e-01 -4.774265363812446594e-02 1.966490410268306732e-02 -2.317217439413070679e-01 -1.113320291042327881e-01 3.090798258781433105e-01 2.222326099872589111e-01 9.549472481012344360e-02 2.063537761569023132e-02 -9.482732415199279785e-02 9.653703868389129639e-02 2.974400520324707031e-01 -2.012517303228378296e-01 1.127074211835861206e-01 4.969283044338226318e-01 -1.559317260980606079e-01 1.633104234933853149e-01 1.692817360162734985e-02 -1.544159948825836182e-01 1.566463708877563477e-01 2.252146787941455841e-02 2.528621256351470947e-02
3.112226128578186035e-01 -2.981643676757812500e-01 -1.983582228422164917e-01 2.342303516343235970e-03 3.288797289133071899e-02 -4.806618764996528625e-02 1.486978530883789062e-01 9.662991017103195190e-02 1.045162305235862732e-01 3.568499386310577393e-01 1.910828948020935059e-01 2.309249341487884521e-01 -1.215996965765953064e-01 -1.425005681812763214e-02 2.979481592774391174e-02 6.577862799167633057e-02 -1.014506146311759949e-01 -2.283547818660736084e-01 -9.209627658128738403e-02 -1.386991739273071289e-01 2.784868180751800537e-01 -4.814222455024719238e-02 -4.458886086940765381e-01 1.315469592809677124e-01 4.299619048833847046e-02 -3.373691067099571228e-02 2.390025183558464050e-02 7.672952860593795776e-02 -2.767500877380371094e-01 -4.950083047151565552e-02 1.220470592379570007e-01 -4.695836454629898071e-02
4.290397092700004578e-02 5.489425529958680272e-05 -4.104626774787902832e-01 -1.376947909593582153e-01 2.223900705575942993e-01 1.557605415582656860e-01 2.238609343767166138e-01 -7.451450079679489136e-02 -2.075315266847610474e-02 9.273967891931533813e-02 -4.218586385250091553e-01 7.492262870073318481e-02 -2.116721123456954956e-01 5.636486038565635681e-02 -9.443592280149459839e-03 1.059543341398239136e-02 1.937232166528701782e-01 6.235923245549201965e-02 -1.143092587590217590e-01 -1.266752630472183228e-01 3.805546462535858154e-02 1.422882527112960815e-01 -1.348879039287567139e-01 1.943306922912597656e-01 3.433047533035278320e-01 -1.659634709358215332e-01 1.936353594064712524e-01 -7.334957271814346313e-02 -2.655414640903472900e-01 9.392576664686203003e-02 -7.899495959281921387e-02 1.360395252704620361e-01
-1.914154551923274994e-02 -1.438342630863189697e-01 -2.233028411865234375e-01 6.723026186227798462e-02 -4.755241796374320984e-02 -5.473086610436439514e-02 2.248268276453018188e-01 1.892827749252319336e-01 3.136766254901885986e-01 2.723892033100128174e-01 1.851187795400619507e-01 -2.493180781602859497e-01 2.717934257816523314e-04 8.373974263668060303e-02 9.312806278467178345e-02 -7.054195553064346313e-02 1.824627667665481567e-01 -1.218565925955772400e-01 -5.391572788357734680e-02 -3.427229821681976318e-02 -1.691599488258361816e-01 4.328900203108787537e-02 -1.866622269153594971e-01 1.780555993318557739e-01 1.850067675113677979e-01 1.428451240062713623e-01 -2.417301982641220093e-01 -7.349025458097457886e-02 -1.930536925792694092e-01 4.551858007907867432e-01 1.366898566484451294e-01 1.112541481852531433e-01
2.255267053842544556e-01 -1.976098492741584778e-02 -8.002591133117675781e-02 1.901571899652481079e-01 4.752286523580551147e-02 -1.523548811674118042e-01 9.454192221164703369e-02 -4.020565152168273926e-01 8.695610612630844116e-02 1.934137791395187378e-01 -2.491840422153472900e-01 -5.412569269537925720e-02 -9.126927703619003296e-02 -2.666620537638664246e-03 3.068542182445526123e-01 2.327647954225540161e-01 -5.674475803971290588e-02 -6.909138523042201996e-03 1.137797310948371887e-01 -1.616941243410110474e-01 -2.871627807617187500e-01 7.202765345573425293e-02 -6.813279539346694946e-02 2.737475633621215820e-01 9.310504794120788574e-02 -1.174166984856128693e-02 1.124094724655151367e-01 -1.661905646324157715e-01 -3.587848246097564697e-01 2.050359249114990234e-01 -2.802662551403045654e-02 1.151276975870132446e-01
-1.421303153038024902e-01 5.599084123969078064e-02 -2.480386793613433838e-01 3.069700002670288086e-01 1.346606910228729248e-01 3.461252897977828979e-02 2.885473668575286865e-01 -2.036119401454925537e-01 6.609208881855010986e-02 -3.403815999627113342e-02 -2.225490063428878784e-01 -1.545019447803497314e-01 -1.107421815395355225e-01 -2.509102523326873779e-01 1.121287047863006592e-01 2.601605355739593506e-01 4.528195131570100784e-03 2.467214763164520264e-01 -3.570390045642852783e-01 -9.941641986370086670e-02 -3.139775246381759644e-02 1.226564049720764160e-01 -2.534069716930389404e-01 2.429148852825164795e-01 2.387082437053322792e-03 -3.011577203869819641e-02 -1.147872582077980042e-01 1.362460013478994370e-02 -2.724604010581970215e-01 1.484287250787019730e-02 1.258648633956909180e-01 1.955957710742950439e-02
1.908100545406341553e-01 -4.621338844299316406e-02 2.339026480913162231e-01 -2.876497432589530945e-02 1.590515375137329102e-01 -1.105374395847320557e-01 1.495248824357986450e-01 -1.602175533771514893e-01 -3.585542365908622742e-02 4.593790173530578613e-01 8.144492655992507935e-02 5.270005017518997192e-02 7.477185875177383423e-02 2.254717051982879639e-02 -5.390923097729682922e-02 1.877754181623458862e-02 2.148656994104385376e-01 -3.252415359020233154e-01 -1.172530185431241989e-02 -8.273249119520187378e-02 -8.589708246290683746e-03 -7.393531501293182373e-02 -1.871318370103836060e-01 3.653366491198539734e-02 2.243663072586059570e-01 3.473570570349693298e-02 1.042924821376800537e-01 -1.329506337642669678e-01 -4.893836975097656250e-01 1.882791966199874878e-01 -3.258466487750411034e-03 1.827868074178695679e-01
1.480799317359924316e-01 -3.230489417910575867e-02 -1.285287439823150635e-01 2.362373322248458862e-01 5.074441432952880859e-02 -5.001485720276832581e-02 -8.751136064529418945e-02 -2.257340103387832642e-01 1.746624708175659180e-01 3.553106486797332764e-01 -2.769191563129425049e-01 -5.770558863878250122e-02 -6.209963560104370117e-02 -5.584502592682838440e-02 1.133234277367591858e-01 5.313806980848312378e-02 1.791990995407104492e-01 -3.500638529658317566e-02 1.367696523666381836e-01 -2.341081947088241577e-02 -1.360969543457031250e-01 -2.017448656260967255e-02 -3.008288741111755371e-01 2.545841634273529053e-01 4.084715992212295532e-02 -1.649070233106613159e-01 1.065856683999300003e-02 -5.265119299292564392e-02 -2.108781784772872925e-01 3.930235505104064941e-01 -3.226869106292724609e-01 -1.412732899188995361e-01
1.409894675016403198e-01 9.671957045793533325e-02 -1.823154687881469727e-01 1.305520385503768921e-01 6.197524443268775940e-02 4.218703880906105042e-02 1.430119872093200684e-01 1.991275548934936523e-01 2.335644513368606567e-01 2.705483138561248779e-01 -2.591118589043617249e-02 4.827856272459030151e-02 -2.238362878561019897e-01 1.387830674648284912e-01 1.626104265451431274e-01 3.840506374835968018e-01 1.624690741300582886e-01 3.606326878070831299e-02 1.237975358963012695e-01 -1.486786901950836182e-01 2.140605300664901733e-01 3.005612790584564209e-01 -9.373976290225982666e-02 -9.852421283721923828e-02 3.674171492457389832e-02 -3.402004018425941467e-02 -1.220913454890251160e-01 -2.209871709346771240e-01 -3.869346678256988525e-01 1.564682722091674805e-01 -1.356648057699203491e-01 4.552413150668144226e-02
3.753422573208808899e-02 -2.562445104122161865e-01 9.335067123174667358e-02 5.199795588850975037e-02 1.082911193370819092e-01 -1.276321592740714550e-03 -1.236125603318214417e-01 2.333519458770751953e-01 1.579082608222961426e-01 2.242484986782073975e-01 -1.797426491975784302e-01 -2.835022509098052979e-01 -9.774931520223617554e-02 -2.736964523792266846e-01 2.660824060440063477e-01 1.537615656852722168e-01 -4.112967848777770996e-02 -1.959156841039657593e-01 -2.273853719234466553e-01 2.276521772146224976e-01 -6.253466755151748657e-02 1.473618857562541962e-02 -1.289839744567871094e-01 2.877072393894195557e-01 2.985196113586425781e-01 -3.506181389093399048e-02 -3.839333355426788330e-02 -9.640698134899139404e-02 -1.538160294294357300e-01 -1.745807677507400513e-01 2.575840950012207031e-01 6.705406308174133301e-02
-1.320804804563522339e-01 1.613840460777282715e-01 -1.906163245439529419e-01 -2.318043820559978485e-02 1.512791682034730911e-02 -1.235826760530471802e-01 8.280158042907714844e-02 1.754701733589172363e-01 1.191954016685485840e-01 1.604602783918380737e-01 -6.032182276248931885e-02 -8.025668561458587646e-02 7.286274805665016174e-03 -1.255208551883697510e-01 2.348987758159637451e-01 2.630441263318061829e-02 5.058988928794860840e-02 7.806426845490932465e-03 -2.069122344255447388e-01 -1.453818529844284058e-01 1.299692839384078979e-01 1.456083655357360840e-01 -1.360777020454406738e-01 -1.839624047279357910e-01 5.595944523811340332e-01 -2.360311746597290039e-01 -8.473165333271026611e-02 1.745234578847885132e-01 -2.984157502651214600e-01 2.190079838037490845e-01 -1.371308118104934692e-01 1.594996601343154907e-01
1.320706903934478760e-01 -5.930922925472259521e-02 4.685607179999351501e-02 1.883492469787597656e-01 5.984300002455711365e-02 -2.200045287609100342e-01 3.408643975853919983e-02 -9.818406403064727783e-02 -1.085318252444267273e-01 2.533001601696014404e-01 -3.157952427864074707e-01 2.250229120254516602e-01 1.893867254257202148e-01 -1.521443873643875122e-01 1.762264966964721680e-01 -9.303769469261169434e-02 1.700808554887771606e-01 -7.002899050712585449e-02 -3.701093494892120361e-01 -1.584425717592239380e-01 2.638014554977416992e-01 1.915756165981292725e-01 -6.290417909622192383e-02 1.921843290328979492e-01 5.808958038687705994e-02 -8.554054796695709229e-02 9.834396094083786011e-02 -2.119164019823074341e-01 -3.036752343177795410e-01 -2.187323272228240967e-01 -3.313953801989555359e-02 -6.341496855020523071e-02
-1.618579402565956116e-02 3.190170973539352417e-02 -3.498123288154602051e-01 3.736954927444458008e-01 9.057687968015670776e-02 -5.082633718848228455e-02 3.045961558818817139e-01 -2.102892696857452393e-01 1.801293343305587769e-01 1.618478596210479736e-01 -1.201277822256088257e-01 -1.268013566732406616e-01 -8.397834002971649170e-02 -1.683708280324935913e-01 -3.639148920774459839e-02 2.439838945865631104e-01 9.557614475488662720e-02 1.633537411689758301e-01 -2.055133879184722900e-01 -1.541474368423223495e-02 1.154715046286582947e-01 4.318772628903388977e-02 -2.354190647602081299e-01 2.052623033523559570e-01 2.998016774654388428e-02 3.499019145965576172e-02 1.963832229375839233e-02 7.195066660642623901e-02 -3.423820137977600098e-01 -2.173129916191101074e-01 1.686224192380905151e-01 -1.090673282742500305e-01
2.292315959930419922e-01 -6.856349110603332520e-02 2.583467960357666016e-01 3.300009295344352722e-02 -9.573243558406829834e-03 -3.149002790451049805e-01 -8.327931910753250122e-02 2.189234644174575806e-01 -3.541911020874977112e-02 1.479972004890441895e-01 -1.233474165201187134e-01 -4.020627215504646301e-02 -6.920571625232696533e-02 -4.188302755355834961e-01 2.113889604806900024e-01 4.148121178150177002e-01 9.505574405193328857e-02 -7.185333967208862305e-02 -6.371031701564788818e-02 -5.350614339113235474e-02 2.503869533538818359e-01 3.214718773961067200e-02 -7.283902727067470551e-03 6.996319442987442017e-02 1.085378602147102356e-01 -7.843217253684997559e-02 -5.229303985834121704e-02 -8.558684960007667542e-03 -3.668718338012695312e-01 6.841836124658584595e-02 1.518396735191345215e-01 1.048110574483871460e-01
2.105738520622253418e-01 -1.854179501533508301e-01 -1.774550974369049072e-01 3.158534765243530273e-01 -1.042264513671398163e-02 1.408890336751937866e-01 -4.990170523524284363e-02 -9.172252565622329712e-02 2.348342239856719971e-01 3.538207113742828369e-01 -2.396851629018783569e-01 2.338348329067230225e-01 -9.677140414714813232e-02 -7.396006025373935699e-03 1.462698429822921753e-01 1.751441061496734619e-01 6.059482321143150330e-02 -3.189431503415107727e-02 -2.049471437931060791e-02 -9.052713215351104736e-02 3.251283168792724609e-01 -5.436283722519874573e-02 -3.791875839233398438e-01 3.837811574339866638e-02 1.122445166110992432e-01 1.091277599334716797e-01 -1.249679103493690491e-01 4.913764446973800659e-02 -9.884769469499588013e-02 3.320407494902610779e-02 2.353529781103134155e-01 -1.708285212516784668e-01
-9.435542672872543335e-02 1.068936586380004883e-01 -2.345101982355117798e-01 1.383237689733505249e-01 2.427047044038772583e-01 -1.364627778530120850e-01 8.178956806659698486e-02 1.457331031560897827e-01 -1.022649928927421570e-01 2.460407614707946777e-01 -2.176351696252822876e-01 -8.049848675727844238e-02 -7.965914905071258545e-03 -3.877110183238983154e-01 1.004336774349212646e-01 -1.704527884721755981e-01 3.885512426495552063e-02 -1.165877580642700195e-01 1.303496584296226501e-02 -4.031869769096374512e-02 1.853810548782348633e-01 -9.876500070095062256e-02 -3.205479085445404053e-01 -1.262036412954330444e-01 3.107666671276092529e-01 -6.823891401290893555e-02 -2.066316008567810059e-01 -2.557113580405712128e-02 -3.723304271697998047e-01 1.345328986644744873e-01 7.656042464077472687e-03 -6.823261082172393799e-02
4.971201717853546143e-02 4.399066790938377380e-02 -7.077885419130325317e-02 1.859425902366638184e-01 1.699159890413284302e-01 2.544021308422088623e-01 4.688092693686485291e-02 -2.610579431056976318e-01 6.871826201677322388e-02 2.683448493480682373e-01 -3.149733841419219971e-01 -1.345835030078887939e-01 2.598818624392151833e-03 1.040462404489517212e-02 2.564997076988220215e-01 1.885281652212142944e-01 3.283037617802619934e-02 -4.474540054798126221e-02 -1.770618706941604614e-01 7.873005419969558716e-02 7.251867651939392090e-02 2.652248367667198181e-02 -3.952725827693939209e-01 1.498502343893051147e-01 1.273982077836990356e-01 -1.890479773283004761e-01 1.549132913351058960e-01 5.243485048413276672e-02 -2.012934908270835876e-02 3.601471185684204102e-01 -2.183890789747238159e-01 -1.214792504906654358e-01
4.881872609257698059e-02 1.001904681324958801e-01 -1.018109694123268127e-01 6.008232012391090393e-02 5.228999629616737366e-02 2.254276424646377563e-01 -1.699956059455871582e-01 -6.260880082845687866e-02 1.340455412864685059e-01 4.783401489257812500e-01 -2.650147080421447754e-01 1.718103140592575073e-01 4.068361595273017883e-02 -8.337675593793392181e-03 2.727356851100921631e-01 2.417355477809906006e-01 -1.219257414340972900e-01 -1.471278518438339233e-01 4.346193000674247742e-02 -1.365531682968139648e-01 6.626827269792556763e-02 1.371597172692418098e-03 -3.597895503044128418e-01 2.121091447770595551e-02 2.988380491733551025e-01 1.498411595821380615e-01 -2.315566688776016235e-02 -1.683654636144638062e-01 -1.684401333332061768e-01 -8.036021143198013306e-02 1.178927868604660034e-01 -1.595310866832733154e-01
-8.848770707845687866e-02 -5.382779613137245178e-02 -1.167068108916282654e-01 5.986033752560615540e-02 2.184676975011825562e-01 -1.683201342821121216e-01 1.083076745271682739e-01 3.423035889863967896e-02 -2.147852815687656403e-02 2.910276353359222412e-01 1.826050132513046265e-01 3.539027273654937744e-02 3.841013833880424500e-02 1.157013624906539917e-01 1.858672052621841431e-01 2.372771650552749634e-01 1.949674636125564575e-01 -7.580271363258361816e-02 9.270140528678894043e-02 8.740236610174179077e-02 2.780824899673461914e-01 8.978215605020523071e-02 1.068229004740715027e-01 -1.223112419247627258e-01 4.380118250846862793e-01 -8.454136550426483154e-02 -3.480339050292968750e-01 -8.039493858814239502e-02 -3.183385729789733887e-01 1.872229278087615967e-01 1.261713802814483643e-01 8.357798308134078979e-02
2.445558905601501465e-01 3.154326975345611572e-01 5.015914142131805420e-02 3.154965117573738098e-03 3.366374373435974121e-01 1.893627196550369263e-01 1.041079238057136536e-01 -7.144185900688171387e-02 1.349226236343383789e-01 1.611677408218383789e-01 -6.180949881672859192e-02 -6.862457841634750366e-02 7.679074537009000778e-03 -8.927354961633682251e-02 -1.230904534459114075e-01 2.836501896381378174e-01 1.733355373144149780e-01 1.857885271310806274e-01 -2.597270011901855469e-01 -1.441783457994461060e-01 1.426746845245361328e-01 6.731702387332916260e-02 -1.216618567705154419e-01 1.082774847745895386e-01 -6.523962318897247314e-02 7.057395577430725098e-02 -6.295994669198989868e-02 1.315260976552963257e-01 -4.521025717258453369e-01 -2.405736893415451050e-01 1.291330158710479736e-01 5.502894520759582520e-02
3.007108345627784729e-02 2.800671160221099854e-01 -1.842296272516250610e-01 2.529764175415039062e-01 1.585083901882171631e-01 2.141263633966445923e-01 2.673075199127197266e-01 -1.507989615201950073e-01 2.051403224468231201e-01 8.156901597976684570e-02 -7.605232298374176025e-03 -3.375851809978485107e-01 -5.548908188939094543e-02 -1.811904013156890869e-01 -3.624418005347251892e-02 2.250933051109313965e-01 6.950656324625015259e-02 1.584498882293701172e-01 -5.388087406754493713e-02 -1.451906412839889526e-01 8.785061538219451904e-02 1.057443246245384216e-01 -3.149206042289733887e-01 3.226037323474884033e-01 1.079184710979461670e-01 7.992469519376754761e-02 -2.022591829299926758e-01 -4.845169186592102051e-02 -2.588774561882019043e-01 4.659102112054824829e-02 -1.864818297326564789e-02 -3.028267994523048401e-03
-7.495184987783432007e-02 -2.062457799911499023e-01 -1.286223530769348145e-01 -1.051698550581932068e-01 -4.979269579052925110e-02 -3.388026058673858643e-01 1.265379134565591812e-02 -6.378107517957687378e-02 -1.297660768032073975e-01 1.641801446676254272e-01 -1.822694838047027588e-01 -1.257496476173400879e-01 1.212582662701606750e-01 -8.943313360214233398e-02 1.997268348932266235e-01 -3.910459578037261963e-02 -2.706641517579555511e-02 3.028049468994140625e-01 -5.462793633341789246e-02 -6.116776913404464722e-02 6.341813504695892334e-02 -1.112190559506416321e-01 -4.563046991825103760e-01 8.840447291731834412e-03 2.375849634408950806e-01 -2.686905302107334137e-02 -1.545404344797134399e-01 1.324591189622879028e-01 -3.681949377059936523e-01 -7.910344004631042480e-02 2.010538130998611450e-01 2.027745544910430908e-01
2.155226022005081177e-01 -1.635264307260513306e-01 1.539327353239059448e-01 7.836828380823135376e-02 3.733155131340026855e-02 8.830784820020198822e-03 -7.384751737117767334e-02 -9.311740845441818237e-02 1.143590882420539856e-01 3.396597802639007568e-01 1.118609234690666199e-01 9.982924163341522217e-02 2.328810244798660278e-01 8.967296779155731201e-02 2.048614323139190674e-01 5.902914330363273621e-02 3.241892158985137939e-02 -1.195055395364761353e-01 -2.618336677551269531e-01 8.106774091720581055e-02 -5.348292738199234009e-02 1.549774128943681717e-02 -1.737899184226989746e-01 1.305618137121200562e-01 3.596850484609603882e-02 3.438196703791618347e-02 5.912195425480604172e-03 1.838911622762680054e-01 -5.917932987213134766e-01 1.296900808811187744e-01 -1.274535804986953735e-01 2.496039867401123047e-01
7.315675914287567139e-02 -3.218598365783691406e-01 -2.047261036932468414e-02 8.934845030307769775e-02 -1.560630798339843750e-01 -8.472103625535964966e-02 7.980190217494964600e-02 4.925386607646942139e-02 3.538585007190704346e-01 8.325993269681930542e-02 -3.783993422985076904e-01 -4.129573404788970947e-01 4.716296214610338211e-03 5.970410257577896118e-02 1.663039177656173706e-01 5.033792182803153992e-02 3.686305284500122070e-01 4.539601504802703857e-02 -9.922233223915100098e-02 -5.015473067760467529e-02 1.067125126719474792e-01 -7.160592079162597656e-02 -1.806727424263954163e-02 1.189365983009338379e-01 2.703744471073150635e-01 -8.309796452522277832e-02 8.154528588056564331e-02 -4.839561507105827332e-02 -1.694347262382507324e-01 -1.719716489315032959e-01 6.739248335361480713e-02 1.719250530004501343e-01
4.706088081002235413e-02 -1.615600846707820892e-02 -2.546629905700683594e-01 2.343533635139465332e-01 1.213539615273475647e-01 1.773570775985717773e-01 1.111000590026378632e-02 -1.952077001333236694e-01 9.549652040004730225e-02 5.361809134483337402e-01 -4.763443768024444580e-02 2.453814297914505005e-01 -7.886649668216705322e-02 -1.658075116574764252e-02 1.631049066781997681e-01 -8.145040273666381836e-02 -8.537501841783523560e-02 -1.870168447494506836e-01 -1.494574546813964844e-01 -3.340294659137725830e-01 1.731490194797515869e-01 -8.827352523803710938e-02 -1.484868526458740234e-01 -1.691565848886966705e-02 2.299419194459915161e-01 -1.562741585075855255e-02 -6.900940835475921631e-02 -8.914081752300262451e-02 -2.650479972362518311e-01 -1.314896438270807266e-02 3.293619304895401001e-02 -1.445549577474594116e-01
1.576740145683288574e-01 -1.794445812702178955e-01 -3.903970122337341309e-01 1.576274484395980835e-01 4.798825830221176147e-02 2.418129742145538330e-01 2.840819358825683594e-01 3.202894702553749084e-02 -7.872230559587478638e-02 1.204897370189428329e-02 -1.362568289041519165e-01 -3.558859229087829590e-02 -1.829266548156738281e-01 5.125906690955162048e-02 3.607599064707756042e-02 3.958965837955474854e-02 2.482560575008392334e-01 -6.727604568004608154e-02 -1.081377342343330383e-01 8.213476091623306274e-02 1.173292025923728943e-01 1.513755470514297485e-01 -1.416843384504318237e-01 1.132597699761390686e-01 5.093396306037902832e-01 -1.213735044002532959e-01 2.219577729701995850e-01 -9.390339255332946777e-02 -2.475873827934265137e-01 -5.598653480410575867e-02 7.786029577255249023e-02 3.356366232037544250e-02
5.671842768788337708e-02 -1.592452079057693481e-01 8.570607006549835205e-02 -3.459129109978675842e-02 1.258423328399658203e-01 -8.689399808645248413e-02 2.413202822208404541e-01 1.831133365631103516e-01 1.271036416292190552e-01 1.806413233280181885e-01 -1.513665318489074707e-01 2.024121284484863281e-01 -9.862158447504043579e-02 -6.780899129807949066e-03 1.257445514202117920e-01 4.862367361783981323e-02 -8.111522346735000610e-02 3.376480340957641602e-01 6.073805969208478928e-03 -2.001860588788986206e-01 8.120243996381759644e-02 1.901034414768218994e-01 -4.293599128723144531e-01 1.518214493989944458e-01 8.491236716508865356e-02 3.540487289428710938e-01 1.264240443706512451e-01 -2.556033991277217865e-02 -1.085615977644920349e-01 3.134897947311401367e-01 1.920769214630126953e-01 1.138854119926691055e-02
9.691472351551055908e-02 3.273835033178329468e-02 1.194705069065093994e-01 -7.558560371398925781e-02 1.851598471403121948e-01 9.339696168899536133e-02 2.108248919248580933e-01 -1.009656209498643875e-02 -1.267788857221603394e-01 5.429561734199523926e-01 -2.279687076807022095e-01 -1.111999750137329102e-01 -1.635877229273319244e-02 1.256825923919677734e-01 4.763391241431236267e-02 -1.390340924263000488e-01 4.047314077615737915e-02 1.433988008648157120e-02 -2.734088897705078125e-01 -1.785013675689697266e-01 3.030035793781280518e-01 9.949017316102981567e-02 -1.577140986919403076e-01 1.402961760759353638e-01 -2.136140363290905952e-03 -3.079966604709625244e-01 -9.150932729244232178e-02 -1.770340651273727417e-01 -7.098689675331115723e-02 2.615694403648376465e-01 7.851128280162811279e-02 1.385893765836954117e-02
-1.709471791982650757e-01 -1.129863262176513672e-01 2.683044075965881348e-01 1.288644671440124512e-01 9.305715560913085938e-02 1.405275762081146240e-01 1.824007183313369751e-01 2.960669994354248047e-02 3.224530220031738281e-01 2.282265275716781616e-01 -1.353397369384765625e-01 -2.305888086557388306e-01 1.770341023802757263e-02 2.757868543267250061e-02 1.872670501470565796e-01 -9.072128683328628540e-02 1.978482455015182495e-01 2.798528224229812622e-02 -9.048212319612503052e-02 -2.929377853870391846e-01 1.757791936397552490e-01 2.633817195892333984e-01 -7.191960513591766357e-02 -9.380829334259033203e-02 1.695547401905059814e-01 -2.196560800075531006e-01 4.427947103977203369e-02 3.327344954013824463e-01 -2.007921189069747925e-01 1.145767122507095337e-01 7.235686480998992920e-02 1.960113644599914551e-01
2.030566185712814331e-01 -4.345460981130599976e-02 7.365074753761291504e-02 3.500716984272003174e-01 -5.427606031298637390e-02 3.902496770024299622e-02 -6.245547160506248474e-02 1.122763976454734802e-01 9.926314651966094971e-02 2.393723130226135254e-01 1.878269016742706299e-01 -2.461873367428779602e-02 -1.523872185498476028e-02 -3.007455170154571533e-02 3.153577074408531189e-02 -6.031715869903564453e-02 1.602371484041213989e-01 -1.016372516751289368e-01 -9.228526055812835693e-02 -7.996992021799087524e-02 -3.547174856066703796e-02 1.397776752710342407e-01 -4.610699713230133057e-01 -2.231163978576660156e-01 -7.271244539879262447e-04 1.289012432098388672e-01 -1.371962577104568481e-01 1.080446019768714905e-01 -5.463032722473144531e-01 -1.028971076011657715e-01 -6.277731806039810181e-02 7.038561254739761353e-02
7.935214787721633911e-02 -1.836353540420532227e-01 -2.727634906768798828e-01 3.007255727425217628e-03 2.085258066654205322e-01 8.061666041612625122e-02 1.377340257167816162e-01 2.337246686220169067e-01 5.213789176195859909e-03 -8.872301131486892700e-02 -1.297277063131332397e-01 -3.078852966427803040e-02 -7.135210186243057251e-02 -1.342030763626098633e-01 1.232714280486106873e-01 3.228248953819274902e-01 -5.161559581756591797e-02 2.502698898315429688e-01 -1.255210041999816895e-01 1.907504498958587646e-01 8.315583318471908569e-02 1.893457770347595215e-01 -3.428874611854553223e-01 -1.778454147279262543e-02 6.996630877256393433e-02 -1.921225190162658691e-01 -2.667798995971679688e-01 -4.469257593154907227e-02 -4.378177225589752197e-01 6.109086051583290100e-02 2.535532414913177490e-02 -6.836009025573730469e-02
-8.600156754255294800e-02 -2.782202064990997314e-01 1.394930016249418259e-02 1.082392968237400055e-02 2.280011773109436035e-01 -2.662587538361549377e-02 1.085578370839357376e-02 -9.538871794939041138e-02 5.199365019798278809e-01 4.797052219510078430e-02 1.311838924884796143e-01 -2.261394858360290527e-01 -1.957120895385742188e-01 4.856524616479873657e-02 3.082695305347442627e-01 3.040219098329544067e-02 1.737045645713806152e-01 4.637128859758377075e-02 -1.450543999671936035e-01 3.780649974942207336e-02 -5.762217938899993896e-02 1.760595142841339111e-01 -1.782242357730865479e-01 1.121627315878868103e-01 5.723138526082038879e-02 -2.157317250967025757e-01 1.381557583808898926e-01 2.329542934894561768e-01 -2.438591867685317993e-01 -1.291223764419555664e-01 1.007350757718086243e-01 1.801736354827880859e-01
1.510269492864608765e-01 -3.615543544292449951e-01 1.225681751966476440e-01 -5.930042639374732971e-02 -2.771231159567832947e-02 -9.447409957647323608e-02 -2.060210704803466797e-01 -1.226306334137916565e-01 4.721682518720626831e-02 4.022430479526519775e-01 -1.212731003761291504e-02 3.474612236022949219e-01 -1.586136221885681152e-01 1.482023000717163086e-01 1.040676310658454895e-01 6.753293424844741821e-02 3.602391853928565979e-02 1.203763782978057861e-01 -2.534101307392120361e-01 -1.446631848812103271e-01 1.877738162875175476e-02 9.693017601966857910e-02 -2.348570823669433594e-01 5.628034844994544983e-02 2.623103260993957520e-01 -8.302693068981170654e-02 -1.728212684392929077e-01 -1.023039668798446655e-01 -3.188419044017791748e-01 -6.379704177379608154e-02 1.163758561015129089e-01 -9.498738497495651245e-02
-7.164654880762100220e-02 1.914493739604949951e-02 7.270037382841110229e-02 1.424613147974014282e-01 7.359572499990463257e-02 3.243807703256607056e-02 -2.060400247573852539e-01 1.393653303384780884e-01 1.064214333891868591e-01 2.725377976894378662e-01 -3.731904327869415283e-01 5.537824239581823349e-03 2.513583898544311523e-01 4.997491091489791870e-02 3.117346763610839844e-01 1.468857973814010620e-01 2.765584290027618408e-01 1.569927483797073364e-01 -1.950251311063766479e-01 1.157820671796798706e-01 -5.526399612426757812e-02 3.155866861343383789e-01 -8.381240814924240112e-02 1.219935268163681030e-01 3.626209497451782227e-01 4.186678677797317505e-02 1.200755909085273743e-01 1.594960987567901611e-01 -1.847012937068939209e-01 -5.310317873954772949e-02 6.225853413343429565e-02 1.404852047562599182e-02
-8.354626595973968506e-02 1.516766399145126343e-01 -2.485238462686538696e-01 1.108156070113182068e-01 1.609648317098617554e-01 -2.020322158932685852e-02 -1.744694821536540985e-02 -5.520194396376609802e-02 2.366010248661041260e-01 3.683356642723083496e-01 -2.005773335695266724e-01 -2.953406572341918945e-01 -4.545466229319572449e-02 -2.363809198141098022e-01 8.092387765645980835e-02 -6.069887802004814148e-02 1.647347807884216309e-01 2.631311714649200439e-01 -2.236230112612247467e-02 -5.233870819211006165e-02 -1.060385853052139282e-01 1.183558925986289978e-01 -3.354359865188598633e-01 1.263481378555297852e-01 1.934458315372467041e-01 -1.516147796064615250e-02 -2.761549651622772217e-01 1.229582875967025757e-01 -1.774325817823410034e-01 -2.550023049116134644e-02 -3.573007509112358093e-02 -2.514516413211822510e-01
4.792948719114065170e-03 1.354718953371047974e-01 -1.474763005971908569e-01 1.593741625547409058e-01 2.171246260404586792e-01 -3.794353455305099487e-02 9.996337443590164185e-02 1.053085774183273315e-01 -8.933481574058532715e-02 2.629876732826232910e-01 -3.019883036613464355e-01 -9.342563897371292114e-02 4.311912506818771362e-02 -3.460704684257507324e-01 1.398133635520935059e-01 -1.164040118455886841e-01 -4.716781154274940491e-02 1.393434703350067139e-01 -1.165036335587501526e-01 1.776045188307762146e-02 1.444227248430252075e-02 -5.413868650794029236e-02 -2.864682078361511230e-01 -2.096322923898696899e-01 2.941139042377471924e-01 -1.725660413503646851e-01 -1.982136219739913940e-01 1.817234158515930176e-01 -3.684206902980804443e-01 1.256515234708786011e-01 -4.622053354978561401e-02 -1.615167707204818726e-01
4.454015195369720459e-02 1.329247094690799713e-02 1.198578923940658569e-01 -6.362807005643844604e-02 1.235454529523849487e-01 -1.450865566730499268e-01 1.457443237304687500e-01 1.544479280710220337e-01 3.406558930873870850e-01 1.966373808681964874e-02 2.251955121755599976e-01 -1.048721000552177429e-01 -1.480400711297988892e-01 1.958208382129669189e-01 2.987109422683715820e-01 -2.009192109107971191e-01 -2.410643734037876129e-02 1.136873150244355202e-03 7.149818539619445801e-02 -3.838084638118743896e-02 1.104765385389328003e-02 3.232332766056060791e-01 -1.767305731773376465e-01 1.698088198900222778e-01 1.615576148033142090e-01 6.510519236326217651e-02 -2.200057953596115112e-01 -8.725286275148391724e-02 -5.171024799346923828e-01 -1.415663957595825195e-02 -6.277713179588317871e-02 -1.684760116040706635e-02
4.178914800286293030e-02 -1.553005427122116089e-01 3.653104603290557861e-02 -3.422852896619588137e-04 1.204829476773738861e-02 -1.903290487825870514e-02 -2.857741154730319977e-02 -1.368595659732818604e-01 4.786971956491470337e-03 3.441388159990310669e-02 -2.385942731052637100e-03 -4.420564323663711548e-02 -7.702548801898956299e-02 -1.029964387416839600e-01 3.470074236392974854e-01 3.991441428661346436e-02 -1.193286180496215820e-01 2.994492053985595703e-01 -5.000468716025352478e-02 -1.465717405080795288e-01 -1.077590957283973694e-01 4.074105620384216309e-01 -9.282598644495010376e-02 8.170171082019805908e-02 2.089844644069671631e-01 5.347471311688423157e-02 3.717661276459693909e-02 -2.126528620719909668e-01 -5.387748479843139648e-01 2.333269864320755005e-01 2.273209244012832642e-01 -2.680551074445247650e-02
1.692982912063598633e-01 -3.130173087120056152e-01 -2.365443706512451172e-01 7.514862716197967529e-02 4.949537571519613266e-03 1.809638589620590210e-01 3.038868308067321777e-01 5.009174346923828125e-02 -7.791217416524887085e-02 2.030413746833801270e-01 -1.449230760335922241e-01 -6.030032038688659668e-02 -1.286446023732423782e-02 -1.145239919424057007e-01 1.193992719054222107e-01 3.598080277442932129e-01 4.994723945856094360e-02 4.130895063281059265e-02 -2.671392261981964111e-01 -5.157899111509323120e-02 3.216860890388488770e-01 -4.742177948355674744e-02 -2.060232907533645630e-01 1.091278903186321259e-02 2.032448798418045044e-01 -2.044355869293212891e-01 1.278990646824240685e-03 -2.963349521160125732e-01 -8.442099392414093018e-02 -2.004741430282592773e-01 1.003705188632011414e-01 1.910592056810855865e-02
2.319094985723495483e-01 -2.403622418642044067e-01 -1.836683005094528198e-01 7.862694561481475830e-02 -1.231684628874063492e-02 -4.079145938158035278e-02 1.411097049713134766e-01 1.193065475672483444e-02 -1.077576205134391785e-01 3.461648523807525635e-01 -3.123610019683837891e-01 2.352707684040069580e-01 1.214909031987190247e-01 -2.378396391868591309e-01 5.770106613636016846e-02 4.339644908905029297e-01 1.723077446222305298e-01 -3.800496831536293030e-02 -1.079810634255409241e-01 1.414359658956527710e-01 1.541516631841659546e-01 1.572128087282180786e-01 -1.913534998893737793e-01 -2.102135494351387024e-02 1.281577199697494507e-01 -1.259471327066421509e-01 -2.029370367527008057e-01 -9.349112957715988159e-02 -1.701410859823226929e-01 -4.137444775551557541e-04 9.792583435773849487e-02 1.011340618133544922e-01
[truncated: 3,266,027 more chars]
