# Supplementary material for: The Language of Innovation
Source: PLoS One. 2020 Apr 30;15(4):e0230107. doi: 10.1371/journal.pone.0230107 (PMC7194493; doi:10.1371/journal.pone.0230107)
Supplement: S19 File — (GZ) [file pone.0230107.s019.tar.gz › 1997-2001/V2Run_1_VS_4500_embeddings1997-2001ED32.txt]

1.385563910007476807e-01 3.652507811784744263e-02 3.170424327254295349e-02 2.292101085186004639e-01 7.500644028186798096e-02 1.463488638401031494e-01 -1.650110483169555664e-01 2.038530111312866211e-01 3.758677840232849121e-01 -5.904666706919670105e-02 8.639919757843017578e-02 1.570110619068145752e-01 1.844938397407531738e-01 1.066096648573875427e-01 1.755567789077758789e-01 2.241694182157516479e-01 1.997569054365158081e-01 -1.552344411611557007e-01 1.998485475778579712e-01 1.545942109078168869e-02 1.271899342536926270e-01 6.592439860105514526e-02 1.296347826719284058e-01 -1.917005032300949097e-01 6.068006902933120728e-02 -5.913431569933891296e-02 1.334378123283386230e-02 -6.924436241388320923e-02 3.737473189830780029e-01 -3.450429439544677734e-01 -1.979772001504898071e-03 -2.785444855690002441e-01
-6.659563630819320679e-02 4.417514503002166748e-01 -5.927747860550880432e-02 -2.796956151723861694e-02 1.771417632699012756e-02 2.831341698765754700e-02 4.325063433498144150e-03 2.685103714466094971e-01 2.416503131389617920e-01 -2.428609430789947510e-01 -2.006628066301345825e-01 1.067603304982185364e-01 2.243518456816673279e-02 -3.261560797691345215e-01 -1.224954426288604736e-01 -8.990337699651718140e-02 3.664605319499969482e-02 -9.616147726774215698e-02 3.487122431397438049e-02 8.316992223262786865e-02 1.537142321467399597e-03 -3.959956392645835876e-02 -1.991378813982009888e-01 -5.008849874138832092e-02 1.590241789817810059e-01 2.644338607788085938e-01 1.445697098970413208e-01 -1.043555960059165955e-01 2.074486762285232544e-01 -7.231663912534713745e-02 9.044072777032852173e-02 -4.218731820583343506e-01
1.276099085807800293e-01 1.568353474140167236e-01 2.215439826250076294e-01 8.844727277755737305e-02 -1.479477733373641968e-01 2.355813607573509216e-02 -1.570621579885482788e-01 1.763092428445816040e-01 -1.355388388037681580e-02 -1.646142452955245972e-01 -5.575826764106750488e-02 1.596426963806152344e-01 -2.072509378194808960e-01 -2.152506560087203979e-01 1.759942024946212769e-01 1.694276481866836548e-01 1.156402975320816040e-01 -4.112060368061065674e-01 1.919990181922912598e-01 1.276528276503086090e-02 -9.628542512655258179e-02 -8.429212123155593872e-02 -2.161664217710494995e-01 -1.275277584791183472e-01 -8.543176949024200439e-02 1.744383424520492554e-01 3.494315594434738159e-02 -2.397749125957489014e-01 2.454604357481002808e-01 -3.428277075290679932e-01 1.599179953336715698e-01 -1.432560086250305176e-01
4.487222135066986084e-01 2.402765154838562012e-01 2.767818272113800049e-01 1.965280324220657349e-01 -7.292943447828292847e-02 2.687989175319671631e-01 8.948180824518203735e-02 1.649492681026458740e-01 -5.925224348902702332e-02 -1.773327738046646118e-01 -4.625904560089111328e-02 -1.395510286092758179e-01 4.074723124504089355e-01 3.237497434020042419e-02 1.637718677520751953e-01 9.429593570530414581e-03 -3.828616812825202942e-02 -3.711467608809471130e-02 1.146783158183097839e-01 7.551281899213790894e-02 9.148041903972625732e-02 -3.626259043812751770e-02 -1.239577084779739380e-01 3.531912714242935181e-02 -5.002192035317420959e-02 8.494384586811065674e-03 -9.871855378150939941e-02 2.133568705176003277e-05 9.638158231973648071e-02 -3.748692870140075684e-01 -6.588120758533477783e-02 -2.187775820493698120e-01
5.024964734911918640e-02 2.157975137233734131e-01 2.163652777671813965e-01 -3.641983121633529663e-02 -3.379186242818832397e-02 1.552361994981765747e-01 -1.777497678995132446e-01 4.255064576864242554e-02 2.547180354595184326e-01 -5.793240666389465332e-02 4.167390987277030945e-02 1.084511131048202515e-01 -5.018718657083809376e-04 -2.166679054498672485e-01 4.345155903138220310e-04 -1.632711291313171387e-01 7.182345143519341946e-04 -6.853510439395904541e-02 4.678929448127746582e-01 -6.897092610597610474e-02 1.165122017264366150e-01 -2.156408317387104034e-02 -3.305675983428955078e-01 -1.502913087606430054e-01 1.467456519603729248e-01 7.403375953435897827e-02 6.488543003797531128e-02 -7.912358641624450684e-02 1.745373755693435669e-01 -4.722382724285125732e-01 1.405255347490310669e-01 6.160452589392662048e-02
2.488446086645126343e-01 2.084612697362899780e-01 1.420565247535705566e-01 1.296803653240203857e-01 1.050684135407209396e-02 -5.630113556981086731e-02 -1.125430986285209656e-01 6.792330741882324219e-02 2.471807450056076050e-01 -1.038459688425064087e-01 -2.452270127832889557e-02 3.978952392935752869e-02 -1.087825000286102295e-01 -1.854871213436126709e-02 1.722171604633331299e-01 -7.022868841886520386e-02 4.396152868866920471e-02 -1.674494743347167969e-01 4.444981217384338379e-01 1.128662526607513428e-01 2.019768506288528442e-01 -2.978965044021606445e-01 -9.394202381372451782e-02 -2.922254204750061035e-01 1.449055671691894531e-01 3.143292665481567383e-01 8.144147694110870361e-02 -4.683589190244674683e-02 4.633676260709762573e-02 -2.137254625558853149e-01 2.263123840093612671e-01 -1.565605401992797852e-01
4.748746380209922791e-02 1.635066717863082886e-01 3.768596351146697998e-01 -1.307758986949920654e-01 -5.019322410225868225e-02 1.436337381601333618e-01 -1.907725781202316284e-01 2.644179463386535645e-01 1.384957879781723022e-01 -1.893757879734039307e-01 -1.369416713714599609e-01 1.761639714241027832e-01 2.048726566135883331e-02 3.229372203350067139e-02 -1.393477171659469604e-01 -3.981012385338544846e-03 1.680484265089035034e-01 1.510837022215127945e-02 3.898752331733703613e-01 5.704757571220397949e-02 7.801459729671478271e-02 -1.789794489741325378e-02 -3.425771743059158325e-02 1.734370589256286621e-01 -4.570907354354858398e-02 3.205859661102294922e-01 -3.338354453444480896e-02 -3.063050806522369385e-01 2.062820047140121460e-01 -2.199701070785522461e-01 1.453159600496292114e-01 -1.531425565481185913e-01
-1.180083211511373520e-02 3.415370285511016846e-01 2.262666523456573486e-01 -7.465165108442306519e-02 -4.914155229926109314e-02 6.097341328859329224e-02 7.925105094909667969e-02 1.634867340326309204e-01 2.778956592082977295e-01 1.594255417585372925e-01 4.358086735010147095e-02 6.183023750782012939e-02 1.000560894608497620e-01 -6.255126092582941055e-03 1.225338503718376160e-01 1.072828099131584167e-01 3.203899264335632324e-01 -7.313539087772369385e-02 5.283794403076171875e-01 2.721094526350498199e-02 4.325856268405914307e-02 1.434024274349212646e-01 -3.268038481473922729e-02 -2.021387070417404175e-01 1.399217396974563599e-01 2.400564998388290405e-01 -1.552939116954803467e-01 -1.300164312124252319e-01 4.318222030997276306e-02 -2.323279082775115967e-01 1.246127039194107056e-01 -2.192673645913600922e-02
2.973733097314834595e-02 -7.532923668622970581e-02 3.809548616409301758e-01 -2.766061127185821533e-01 -7.182426005601882935e-02 1.011481285095214844e-01 -2.855818346142768860e-02 3.387873470783233643e-01 8.665598928928375244e-02 -9.551751613616943359e-02 2.013974338769912720e-01 2.792078852653503418e-01 -7.043450325727462769e-02 -4.165125638246536255e-02 1.324789226055145264e-01 5.151128396391868591e-02 3.543983399868011475e-01 4.664043709635734558e-02 3.176932334899902344e-01 1.583811244927346706e-03 1.443683803081512451e-01 6.408029794692993164e-02 -1.409991085529327393e-01 -1.596495360136032104e-01 1.685084402561187744e-02 7.327113300561904907e-02 8.320607244968414307e-02 -1.871034055948257446e-01 1.537423282861709595e-01 -2.893049120903015137e-01 -1.571833640336990356e-01 1.115015987306833267e-02
1.238812431693077087e-01 2.057312875986099243e-01 1.265513151884078979e-01 1.951483488082885742e-01 1.160314232110977173e-01 9.947812557220458984e-02 5.726210772991180420e-02 2.427190095186233521e-01 3.987426757812500000e-01 -2.679992699995636940e-03 5.474276095628738403e-02 -1.752617061138153076e-01 2.012261748313903809e-02 -3.168807327747344971e-01 -8.680958300828933716e-02 -3.968700766563415527e-02 4.364008083939552307e-02 -2.786201238632202148e-01 3.158453702926635742e-01 2.054666914045810699e-02 1.749639958143234253e-02 -4.927318170666694641e-02 -2.350335121154785156e-01 3.744890913367271423e-03 9.642473608255386353e-02 2.591853439807891846e-01 -2.295724302530288696e-01 -1.514535397291183472e-01 6.892614066600799561e-02 -2.583804428577423096e-01 -1.208398118615150452e-01 -1.552445590496063232e-01
2.399499416351318359e-01 1.979723572731018066e-01 2.531781792640686035e-01 1.491844207048416138e-01 -3.204990550875663757e-02 -2.345033735036849976e-02 -9.430297464132308960e-02 2.406141906976699829e-01 1.328073441982269287e-01 -4.112981259822845459e-02 -1.313228458166122437e-01 2.293194681406021118e-01 4.175428748130798340e-01 1.465836018323898315e-01 1.066948920488357544e-01 1.070145890116691589e-02 1.892963498830795288e-01 -3.136692941188812256e-02 1.270114630460739136e-02 9.240953624248504639e-02 3.667554259300231934e-01 1.344329304993152618e-02 -1.344986725598573685e-02 -5.318181961774826050e-02 1.612469740211963654e-02 9.945341944694519043e-02 3.262809664011001587e-02 2.779748477041721344e-02 2.160022556781768799e-01 -4.325841367244720459e-02 -3.107073009014129639e-01 -3.342873156070709229e-01
1.262987554073333740e-01 1.858102232217788696e-01 1.923804283142089844e-01 7.347370684146881104e-02 -1.808419376611709595e-01 1.336349397897720337e-01 -3.079794943332672119e-01 3.124028146266937256e-01 2.051356732845306396e-01 -1.641080230474472046e-01 1.384525001049041748e-01 1.620686203241348267e-01 1.278339177370071411e-01 2.124241180717945099e-02 -2.779557369649410248e-02 2.066477537155151367e-01 2.123683393001556396e-01 -5.186818912625312805e-02 3.871892392635345459e-01 -1.353544299490749836e-03 1.354646682739257812e-01 1.434613205492496490e-02 -2.472197413444519043e-01 -1.640550643205642700e-01 8.626646362245082855e-03 2.109917551279067993e-01 2.830651961266994476e-02 -6.305809319019317627e-02 2.379433810710906982e-01 -1.659415215253829956e-01 2.243095338344573975e-01 3.543320670723915100e-02
3.788973093032836914e-01 2.337215654551982880e-02 2.862920165061950684e-01 2.166284918785095215e-01 -1.710387915372848511e-01 -7.847763597965240479e-02 -1.714518070220947266e-01 3.068753480911254883e-01 2.452219575643539429e-01 1.631969586014747620e-02 -9.993668645620346069e-02 2.590904533863067627e-01 -9.173858910799026489e-02 -1.823140829801559448e-01 1.667728126049041748e-01 -1.100200228393077850e-02 8.730310201644897461e-02 3.966015577316284180e-02 2.796926498413085938e-01 -8.843304961919784546e-02 7.641781587153673172e-03 5.313748866319656372e-02 -1.424211263656616211e-01 1.413695048540830612e-02 -5.346716567873954773e-02 -1.006965804845094681e-02 -1.676476746797561646e-01 -1.941723823547363281e-01 -5.222947336733341217e-03 -2.993496060371398926e-01 2.314523458480834961e-01 -1.741527616977691650e-01
7.028031349182128906e-02 1.210899204015731812e-01 -3.891101852059364319e-02 8.862069249153137207e-02 -1.764620691537857056e-01 -9.019233286380767822e-02 -1.851983666419982910e-01 3.127400577068328857e-01 4.029528200626373291e-01 -7.641164958477020264e-02 9.451752156019210815e-02 1.288206782191991806e-03 1.574349403381347656e-01 -2.632207870483398438e-01 -1.193338166922330856e-02 1.648647636175155640e-01 -1.202863231301307678e-01 -1.567048281431198120e-01 1.622836738824844360e-01 3.097699023783206940e-03 2.936635725200176239e-02 2.175257056951522827e-01 -1.516991555690765381e-01 -1.397799253463745117e-01 1.015280336141586304e-01 1.765164285898208618e-01 -2.242234200239181519e-01 -6.755345501005649567e-03 1.475275456905364990e-01 -3.329389989376068115e-01 1.604653298854827881e-01 -3.079969286918640137e-01
-1.391526907682418823e-01 2.936075627803802490e-01 1.191747784614562988e-01 -1.789150685071945190e-01 1.230667531490325928e-01 -1.442462652921676636e-01 5.088677629828453064e-02 3.044172823429107666e-01 1.972897201776504517e-01 1.189083307981491089e-01 -4.668411985039710999e-02 -1.807774603366851807e-01 1.320308148860931396e-01 -3.217938244342803955e-01 -1.744352281093597412e-01 2.679454982280731201e-01 2.722985744476318359e-01 -1.082699820399284363e-01 -8.734132349491119385e-02 -1.048835273832082748e-02 6.061579659581184387e-02 -5.568417534232139587e-02 -3.328777477145195007e-02 1.537389606237411499e-01 3.070560516789555550e-03 1.011621206998825073e-01 -6.524593383073806763e-02 8.223998360335826874e-03 1.433656364679336548e-01 -4.382623434066772461e-01 1.236844062805175781e-01 -1.955977678298950195e-01
8.682050555944442749e-02 1.501711010932922363e-01 -4.613559693098068237e-02 -1.102113071829080582e-02 6.126261875033378601e-02 1.358415633440017700e-01 -3.805327117443084717e-01 1.578031629323959351e-01 1.808987706899642944e-01 -2.260627970099449158e-02 -1.554103046655654907e-01 1.000628620386123657e-01 -1.370815485715866089e-01 2.803006907925009727e-03 -1.760856062173843384e-01 1.695042252540588379e-01 -1.426036804914474487e-01 -2.136024832725524902e-01 2.153649926185607910e-01 -1.748804152011871338e-01 2.770684659481048584e-01 -1.572421342134475708e-01 -3.606485435739159584e-03 -1.635302901268005371e-01 7.597415149211883545e-02 1.350728049874305725e-02 1.211699098348617554e-01 1.095683127641677856e-01 -1.185011956840753555e-02 -5.389870405197143555e-01 -6.318876147270202637e-02 -1.770707070827484131e-01
2.630298398435115814e-02 3.291499018669128418e-01 3.499965071678161621e-01 1.046707574278116226e-02 -9.203592687845230103e-02 -1.285056620836257935e-01 6.869734078645706177e-02 7.893357425928115845e-02 1.626339852809906006e-01 5.710254609584808350e-02 -2.603600360453128815e-02 1.255666166543960571e-01 2.276929765939712524e-01 2.432105243206024170e-01 1.557596214115619659e-02 -1.403617262840270996e-01 1.564553380012512207e-01 1.046639531850814819e-01 -7.299115508794784546e-02 1.857243925333023071e-01 1.985763311386108398e-01 5.373145639896392822e-02 -2.221365422010421753e-01 -2.797393500804901123e-01 2.120993435382843018e-01 1.715363711118698120e-01 -2.936329878866672516e-02 1.575725909788161516e-04 -7.944386452436447144e-03 -2.984895706176757812e-01 -2.045808583498001099e-01 -3.222955763339996338e-01
6.640836596488952637e-02 1.762428134679794312e-01 2.822628319263458252e-01 -1.509715169668197632e-01 -7.492431998252868652e-02 6.304833292961120605e-02 -7.395146042108535767e-02 1.341444998979568481e-01 1.822463423013687134e-01 -1.204424872994422913e-01 -1.081605553627014160e-01 1.578730493783950806e-01 -5.814374238252639771e-02 -1.295009106397628784e-01 1.320797055959701538e-01 1.452556699514389038e-01 2.731772959232330322e-01 2.176239527761936188e-02 3.556269109249114990e-01 -2.797662466764450073e-02 4.435934424400329590e-01 6.654355674982070923e-02 -2.802495956420898438e-01 -1.457763761281967163e-01 -1.423129141330718994e-01 1.949183642864227295e-01 -1.508954018354415894e-01 -5.463712662458419800e-02 2.756882309913635254e-01 -1.469587534666061401e-01 1.683347858488559723e-02 -2.723397500813007355e-02
5.087423138320446014e-03 2.886042296886444092e-01 3.109577298164367676e-01 -8.756930381059646606e-02 -2.013469487428665161e-02 1.918800175189971924e-02 -5.834975466132164001e-02 1.634241938591003418e-01 2.266862839460372925e-01 -1.325106322765350342e-01 -5.608627945184707642e-02 3.048427999019622803e-01 -4.391900822520256042e-02 1.173795461654663086e-01 5.728731676936149597e-02 1.047365292906761169e-01 1.778468489646911621e-01 1.308932602405548096e-01 2.188960462808609009e-01 -1.895850896835327148e-02 2.513649463653564453e-01 4.265582188963890076e-02 -1.324562728404998779e-01 -2.841264009475708008e-01 1.373841166496276855e-01 8.666318655014038086e-02 -4.157983511686325073e-02 -2.740410268306732178e-01 3.283187448978424072e-01 -3.245371282100677490e-01 9.421801567077636719e-02 3.054710291326045990e-02
1.867782473564147949e-01 3.275766596198081970e-02 3.170049190521240234e-01 2.238417863845825195e-01 -2.219997942447662354e-01 1.447878479957580566e-01 6.033208686858415604e-03 2.777537405490875244e-01 2.298102527856826782e-01 9.626562148332595825e-02 6.509947776794433594e-02 8.607449382543563843e-02 4.219422936439514160e-01 1.963294446468353271e-01 6.698738783597946167e-02 5.657847970724105835e-02 1.965101659297943115e-01 -7.654201239347457886e-02 -6.092580407857894897e-02 -3.031286410987377167e-02 3.353216648101806641e-01 4.266784340143203735e-02 -1.436749696731567383e-01 -5.432188510894775391e-02 3.142298385500907898e-02 -1.440251320600509644e-01 -9.102377295494079590e-02 -1.386906355619430542e-01 8.722854405641555786e-02 -2.509078383445739746e-01 -1.010914221405982971e-01 -2.258812934160232544e-01
2.572479248046875000e-01 1.376330554485321045e-01 2.543430626392364502e-01 2.175764413550496101e-03 -5.836445838212966919e-02 2.456104010343551636e-01 1.014917716383934021e-01 2.532054781913757324e-01 -3.170738741755485535e-02 -8.029508590698242188e-02 1.048617884516716003e-01 -3.819372132420539856e-02 3.289098441600799561e-01 2.921624481678009033e-01 9.067168086767196655e-02 3.175980970263481140e-02 3.570886850357055664e-01 -4.281558841466903687e-02 -1.954592205584049225e-02 5.440755188465118408e-02 2.657290995121002197e-01 7.414111495018005371e-02 -1.037034578621387482e-02 2.905368246138095856e-02 -1.271198987960815430e-01 1.456913650035858154e-01 1.718161441385746002e-02 2.722565643489360809e-02 1.308985352516174316e-01 -4.136177003383636475e-01 -1.926655620336532593e-01 -1.259313821792602539e-01
4.148048162460327148e-02 8.273548632860183716e-02 3.355299308896064758e-02 -5.954425781965255737e-02 1.076112836599349976e-01 -1.153930127620697021e-01 5.966754630208015442e-03 1.659653633832931519e-01 4.158171415328979492e-01 1.616639792919158936e-01 -1.067453324794769287e-01 3.342551738023757935e-02 9.222581237554550171e-02 -1.280692964792251587e-01 -1.202886700630187988e-01 1.020435243844985962e-01 1.062135212123394012e-02 -1.577258855104446411e-01 -2.262374013662338257e-01 -2.736867368221282959e-01 5.532313510775566101e-02 -1.872983127832412720e-01 -1.549067497253417969e-01 -1.915027648210525513e-01 6.028338801115751266e-03 2.020891308784484863e-01 1.007131040096282959e-01 -2.573758065700531006e-01 2.082563191652297974e-01 -3.241872191429138184e-01 1.967276483774185181e-01 -3.444216549396514893e-01
-8.132537454366683960e-02 2.395057976245880127e-01 4.493638873100280762e-03 6.211667507886886597e-02 -1.213688999414443970e-01 8.903063833713531494e-02 3.617377951741218567e-02 1.281273812055587769e-01 1.530916243791580200e-01 4.644762724637985229e-02 6.346324086189270020e-02 -3.563572093844413757e-02 9.683307260274887085e-02 -2.571909427642822266e-01 1.747292652726173401e-02 6.880966573953628540e-02 -1.322934310883283615e-02 -1.259040087461471558e-01 6.325197964906692505e-02 1.302993148565292358e-01 -1.422107964754104614e-01 2.383596152067184448e-01 1.067101582884788513e-01 -2.870995104312896729e-01 2.458440512418746948e-01 1.296482086181640625e-01 -1.066100075840950012e-01 -1.534759253263473511e-01 1.463954597711563110e-01 -5.873732566833496094e-01 1.964406520128250122e-01 -2.350578159093856812e-01
3.334295377135276794e-02 5.317073315382003784e-02 3.972594738006591797e-01 5.166919529438018799e-02 -1.411271989345550537e-01 1.137595921754837036e-01 -3.099288046360015869e-01 1.710524708032608032e-01 1.465469300746917725e-01 -3.067540749907493591e-02 2.206720970571041107e-02 2.045417428016662598e-01 1.573469191789627075e-01 -9.702967852354049683e-02 3.498452529311180115e-02 6.908807903528213501e-02 1.874426901340484619e-01 1.452287882566452026e-01 3.033164739608764648e-01 -1.347528398036956787e-01 9.061972796916961670e-02 -1.361905932426452637e-01 -1.366474479436874390e-01 -1.316444873809814453e-01 -1.203223541378974915e-01 2.710970938205718994e-01 3.094041720032691956e-02 -3.317022323608398438e-01 2.401772886514663696e-01 -2.723468244075775146e-01 1.106397882103919983e-01 1.704396866261959076e-02
1.141382232308387756e-01 2.809545993804931641e-01 -2.329047024250030518e-01 1.487200707197189331e-01 -8.426633477210998535e-02 -1.526584625244140625e-01 -2.361626923084259033e-01 8.742795884609222412e-02 6.327189505100250244e-02 -1.180048361420631409e-01 -2.024158686399459839e-01 -1.352510601282119751e-01 5.125489085912704468e-02 -1.645970791578292847e-01 -7.855682633817195892e-04 1.377671957015991211e-01 1.915114372968673706e-01 -9.535980969667434692e-02 3.685972094535827637e-01 1.975117065012454987e-02 1.873998641967773438e-01 -1.949461549520492554e-01 -1.094396784901618958e-01 -1.435235440731048584e-01 -5.519546195864677429e-02 -7.881639897823333740e-02 3.007498979568481445e-01 -1.095681115984916687e-01 9.526009857654571533e-02 -4.072616696357727051e-01 1.000641807913780212e-01 -1.660514473915100098e-01
1.312169134616851807e-01 -1.542862206697463989e-01 4.154539406299591064e-01 -8.599567413330078125e-02 1.409151256084442139e-01 1.628529876470565796e-01 -1.043991819024085999e-01 2.225756198167800903e-01 5.275657400488853455e-02 -1.864173114299774170e-01 -1.545865237712860107e-01 2.949052304029464722e-02 1.169658601284027100e-01 -1.859118044376373291e-02 3.687983378767967224e-02 1.155617982149124146e-01 2.032939344644546509e-01 -2.616899907588958740e-01 2.391733527183532715e-01 1.535847932100296021e-01 -1.831886544823646545e-02 -9.167378395795822144e-02 -1.391180697828531265e-02 -9.503463655710220337e-02 -4.601415619254112244e-02 1.288642883300781250e-01 1.035980209708213806e-01 -2.390673458576202393e-01 1.069580540060997009e-01 -4.732086956501007080e-01 1.616422683000564575e-01 1.563641130924224854e-01
1.195604875683784485e-01 2.573218047618865967e-01 3.745147883892059326e-01 -1.732074022293090820e-01 -9.716655313968658447e-02 8.909449726343154907e-02 -1.620997786521911621e-01 2.271134108304977417e-01 1.514765620231628418e-01 6.459973007440567017e-02 7.312309741973876953e-02 1.534594148397445679e-01 4.977176338434219360e-02 -1.706310063600540161e-01 2.938069775700569153e-02 1.728392988443374634e-01 8.064607530832290649e-02 -1.051723062992095947e-01 3.163371384143829346e-01 -7.360720192082226276e-04 2.939460277557373047e-01 -1.897044852375984192e-02 -1.429505497217178345e-01 -1.501856148242950439e-01 1.673384010791778564e-01 2.913035452365875244e-01 -3.594517707824707031e-02 -1.291919946670532227e-01 4.973398894071578979e-02 -3.046955764293670654e-01 2.488428205251693726e-01 -1.346294675022363663e-02
6.585960835218429565e-02 2.296642810106277466e-01 -9.531137347221374512e-02 2.610180675983428955e-01 -1.339974105358123779e-01 1.153120175004005432e-01 -3.021548874676227570e-02 3.024282678961753845e-02 4.689912497997283936e-02 -4.055233597755432129e-01 -9.667180478572845459e-03 -4.835233837366104126e-02 2.243581265211105347e-01 3.316142037510871887e-02 -5.465414002537727356e-02 1.848198622465133667e-01 1.195334717631340027e-01 5.346704646944999695e-02 3.443982303142547607e-01 -4.272454604506492615e-02 3.229511678218841553e-01 -3.934439271688461304e-02 -2.697535753250122070e-01 1.727948039770126343e-01 -1.714852303266525269e-01 1.248323693871498108e-01 -5.719575658440589905e-02 1.188813671469688416e-01 1.160143986344337463e-01 -2.618681192398071289e-01 -1.697620600461959839e-01 -2.359232157468795776e-01
1.979889571666717529e-01 2.691465914249420166e-01 6.183781102299690247e-02 -1.509930044412612915e-01 -2.206655740737915039e-01 -2.033855468034744263e-01 -9.413257986307144165e-02 2.074172794818878174e-01 2.149459272623062134e-01 -8.214306086301803589e-02 9.258885681629180908e-02 1.072248667478561401e-01 1.509730331599712372e-02 -8.535137027502059937e-02 1.992038190364837646e-01 -4.793436452746391296e-02 1.458472758531570435e-01 -1.187536492943763733e-01 3.415213823318481445e-01 2.278004400432109833e-02 2.213309854269027710e-01 5.143479630351066589e-02 -2.964657545089721680e-01 4.794406890869140625e-02 4.713794589042663574e-02 1.943088322877883911e-01 2.428776212036609650e-02 -2.851703166961669922e-01 -9.961356967687606812e-02 -3.641622066497802734e-01 1.172581687569618225e-02 -1.958738565444946289e-01
-9.723298251628875732e-02 9.953674674034118652e-02 -1.755133867263793945e-01 2.283671498298645020e-01 -2.126435339450836182e-01 8.760063350200653076e-02 5.898920074105262756e-02 1.646975725889205933e-01 2.227402478456497192e-01 1.331208348274230957e-01 1.560938078910112381e-02 -2.002773880958557129e-01 2.588821649551391602e-01 -2.038906663656234741e-01 1.150154918432235718e-01 -9.016650915145874023e-02 1.863307654857635498e-01 -2.160231024026870728e-01 1.846437603235244751e-01 -1.753392666578292847e-01 1.093954443931579590e-01 -6.737618148326873779e-02 -2.126785963773727417e-01 -7.300547510385513306e-02 4.601021111011505127e-02 1.036777421832084656e-01 2.386383712291717529e-01 -9.405072033405303955e-02 -2.305384352803230286e-02 -3.701150417327880859e-01 8.093246258795261383e-03 -3.834231197834014893e-01
3.052509725093841553e-01 5.591795220971107483e-02 3.493581116199493408e-01 2.499017864465713501e-02 3.243248909711837769e-02 8.536145091056823730e-02 -2.560946941375732422e-01 3.972809016704559326e-02 1.807094365358352661e-01 -2.372648008167743683e-02 -2.758108079433441162e-01 1.092475280165672302e-01 2.989809215068817139e-01 -3.732926845550537109e-01 1.303582340478897095e-01 -4.020116850733757019e-02 3.097080290317535400e-01 -2.098276913166046143e-01 1.195587888360023499e-01 4.401386529207229614e-02 1.675007678568363190e-02 1.215332094579935074e-02 -7.608591020107269287e-02 -4.511560499668121338e-02 -2.253639511764049530e-02 2.155406475067138672e-01 -1.350144892930984497e-01 -1.539315730333328247e-01 2.177143841981887817e-01 -1.313633918762207031e-01 1.251278817653656006e-01 -5.755665898323059082e-02
-5.032896064221858978e-03 1.721914410591125488e-01 2.533189654350280762e-01 -1.162421852350234985e-01 2.492618374526500702e-02 7.113677263259887695e-02 -3.508533537387847900e-01 2.925995290279388428e-01 5.252862349152565002e-02 3.619290515780448914e-02 3.242833167314529419e-02 1.134208142757415771e-01 8.762863278388977051e-02 -1.313651800155639648e-01 2.643012404441833496e-01 8.435950428247451782e-02 1.888638436794281006e-01 8.871948719024658203e-02 3.163366019725799561e-01 -1.503900438547134399e-02 1.875633448362350464e-01 -2.208605222404003143e-02 -6.704386323690414429e-02 -9.391099214553833008e-02 8.962637931108474731e-02 1.230160593986511230e-01 -3.742329031229019165e-02 -9.827020764350891113e-02 3.039982914924621582e-01 -3.037629723548889160e-01 3.105049729347229004e-01 -2.240852862596511841e-01
4.316746890544891357e-01 4.215340316295623779e-02 1.972815990447998047e-01 3.054155036807060242e-02 -7.520598359405994415e-03 2.228612080216407776e-02 -1.271279007196426392e-01 1.286440938711166382e-01 1.610964387655258179e-01 -3.050066716969013214e-02 -1.527515202760696411e-01 2.749506831169128418e-01 3.495029509067535400e-01 -1.508095711469650269e-01 -7.550984621047973633e-02 5.156316608190536499e-02 1.250419020652770996e-01 -1.706359907984733582e-02 3.022311031818389893e-01 7.387318648397922516e-03 2.482986450195312500e-02 8.985297381877899170e-02 -1.417516171932220459e-01 -8.242636173963546753e-02 -1.633397191762924194e-01 2.805351614952087402e-01 1.201917976140975952e-01 -2.670274972915649414e-01 1.432911455631256104e-01 -2.424311935901641846e-01 2.137921303510665894e-01 2.548062242567539215e-02
2.162067294120788574e-01 -1.012592576444149017e-02 2.175702601671218872e-01 -7.772027701139450073e-02 9.061463922262191772e-02 2.574668526649475098e-01 -2.952781915664672852e-01 1.934211403131484985e-01 1.139743030071258545e-01 2.424852363765239716e-02 -3.619230166077613831e-02 -6.421526893973350525e-03 -2.743625082075595856e-02 -2.191687822341918945e-01 9.820140153169631958e-02 1.919676810503005981e-01 2.273785918951034546e-01 -1.977922469377517700e-01 2.194975912570953369e-01 -1.562685668468475342e-01 -4.194082692265510559e-02 1.280302405357360840e-01 -3.838445991277694702e-02 -1.847869157791137695e-01 4.594023898243904114e-02 1.693051755428314209e-01 1.420832127332687378e-01 -1.602281183004379272e-01 1.630439758300781250e-01 -3.009439706802368164e-01 4.040019810199737549e-01 -1.275371164083480835e-01
8.620112203061580658e-03 3.304606080055236816e-01 3.954399526119232178e-01 5.361341685056686401e-02 -1.558962464332580566e-01 -5.375928059220314026e-02 -5.871380120515823364e-02 2.207358330488204956e-01 1.647817939519882202e-01 -1.079228818416595459e-01 -3.353946283459663391e-02 1.337304413318634033e-01 2.778330445289611816e-01 1.396087557077407837e-01 -1.803254522383213043e-02 1.112403199076652527e-01 7.401508092880249023e-02 -7.496167719364166260e-02 -4.278342053294181824e-02 -1.356985121965408325e-01 2.398085594177246094e-01 2.270217686891555786e-01 -8.442394435405731201e-02 9.540992788970470428e-03 3.895275294780731201e-02 -3.507008543238043785e-03 -7.949966937303543091e-02 -2.882407978177070618e-02 8.563526719808578491e-02 -3.193613588809967041e-01 -3.857088387012481689e-01 -2.655826210975646973e-01
1.662140041589736938e-01 -8.990303613245487213e-03 1.354561150074005127e-01 4.785535391420125961e-03 -2.316950112581253052e-01 5.537611618638038635e-02 7.416843622922897339e-02 9.632298350334167480e-02 3.078609704971313477e-01 -1.097025163471698761e-02 9.789157658815383911e-02 2.054617702960968018e-01 2.039300799369812012e-01 5.434593558311462402e-02 -1.266489177942276001e-01 1.272228211164474487e-01 -1.024021804332733154e-01 2.277221083641052246e-01 1.314415335655212402e-01 2.644270360469818115e-01 -6.718166917562484741e-02 -1.544435918331146240e-01 -9.206557273864746094e-02 -2.744883000850677490e-01 2.713057678192853928e-03 2.086160704493522644e-02 -1.544968187808990479e-01 1.407596189528703690e-02 -3.160260245203971863e-02 -1.546999067068099976e-01 8.465095609426498413e-02 -5.836054682731628418e-01
1.378425806760787964e-01 2.184773534536361694e-01 1.284382045269012451e-01 1.878243088722229004e-01 6.815517321228981018e-03 2.624764442443847656e-01 4.076341539621353149e-02 1.422104984521865845e-01 -1.507429480552673340e-01 -2.947370521724224091e-02 1.939325332641601562e-01 -1.786929741501808167e-02 7.690344005823135376e-02 2.422896027565002441e-02 -3.184236586093902588e-02 -1.495316326618194580e-01 1.674576699733734131e-01 2.144887298345565796e-01 1.887110918760299683e-01 -1.166641190648078918e-01 3.170750439167022705e-01 -7.560648024082183838e-02 -2.349395006895065308e-01 6.308095157146453857e-02 4.350311309099197388e-02 -2.668789215385913849e-02 -1.703544706106185913e-01 -6.999730318784713745e-02 5.270701646804809570e-02 -4.321469962596893311e-01 -3.042895197868347168e-01 -3.031928539276123047e-01
1.212573349475860596e-01 -4.505866393446922302e-02 -2.635215595364570618e-02 -4.769321531057357788e-02 1.668974459171295166e-01 1.192719414830207825e-01 8.495931327342987061e-02 9.521706402301788330e-02 8.672824501991271973e-02 -1.356656104326248169e-01 2.045298218727111816e-01 -5.728016793727874756e-02 2.617847025394439697e-01 -2.493354231119155884e-01 -2.812922000885009766e-02 2.069028615951538086e-01 1.342830900102853775e-02 6.301620602607727051e-02 1.813948005437850952e-01 -7.239716500043869019e-02 1.811359450221061707e-02 -3.036987781524658203e-01 8.241347037255764008e-03 9.848550707101821899e-02 1.194023117423057556e-01 1.701046377420425415e-01 1.003887970000505447e-02 6.613928824663162231e-02 1.777105480432510376e-01 -5.175354480743408203e-01 -1.587439775466918945e-01 -3.995947241783142090e-01
9.905142337083816528e-02 1.539834681898355484e-02 1.104062050580978394e-01 2.174815088510513306e-01 2.626049816608428955e-01 8.597540855407714844e-02 1.169537231326103210e-01 -2.127362415194511414e-02 1.581491380929946899e-01 -5.356989428400993347e-02 1.053090989589691162e-01 -3.557559847831726074e-02 -5.165852606296539307e-02 -1.782351583242416382e-01 1.366624981164932251e-01 2.872199416160583496e-01 1.445608288049697876e-01 -4.420317336916923523e-02 2.265858203172683716e-01 1.732975430786609650e-02 2.124044150114059448e-01 -2.741724550724029541e-01 -1.993656456470489502e-01 5.069837719202041626e-02 1.702040731906890869e-01 8.118698745965957642e-02 7.616958767175674438e-02 -2.828350290656089783e-02 1.713185012340545654e-01 -1.430051177740097046e-01 -1.916237734258174896e-02 -5.785402059555053711e-01
1.141559779644012451e-01 4.482454434037208557e-02 1.079905927181243896e-01 4.721711948513984680e-02 1.488808691501617432e-01 -1.322879195213317871e-01 5.789975076913833618e-02 1.860048025846481323e-01 1.001793444156646729e-01 -3.453226685523986816e-01 -7.508897781372070312e-02 -1.539151519536972046e-01 -2.390049630776047707e-03 -3.412890434265136719e-01 8.150243759155273438e-02 1.198793426156044006e-01 2.674722075462341309e-01 -9.548015892505645752e-02 2.647802829742431641e-01 -3.501578792929649353e-02 -3.757707029581069946e-02 -1.770000308752059937e-01 -1.982107460498809814e-01 -2.004414647817611694e-01 9.986051917076110840e-02 9.857584536075592041e-02 -2.830419838428497314e-01 -2.451287209987640381e-01 9.515726938843727112e-03 -3.241856992244720459e-01 1.766765564680099487e-01 -1.919708549976348877e-01
9.955905377864837646e-02 1.101701185107231140e-01 2.932014167308807373e-01 -4.008151590824127197e-02 -2.133186310529708862e-01 8.024651557207107544e-03 -2.704725861549377441e-01 4.974602907896041870e-02 1.601685136556625366e-01 6.885825656354427338e-03 -1.976120024919509888e-01 2.131269574165344238e-01 8.804424852132797241e-02 -3.669743984937667847e-02 -2.314118444919586182e-01 1.968055265024304390e-03 2.799046337604522705e-01 1.037825345993041992e-01 3.385882675647735596e-01 1.054493933916091919e-01 1.659132242202758789e-01 -9.191016852855682373e-02 -1.819388866424560547e-01 -3.206187114119529724e-02 -1.092258319258689880e-01 1.139506474137306213e-01 -1.783192008733749390e-01 -1.883434057235717773e-01 2.015252709388732910e-01 -3.748131990432739258e-01 1.880962550640106201e-01 5.197855457663536072e-02
-7.280481513589620590e-03 3.333813846111297607e-01 2.371466308832168579e-01 -2.240674942731857300e-01 -3.718836233019828796e-02 3.183756172657012939e-01 -1.291053891181945801e-01 3.427782654762268066e-01 2.851310968399047852e-01 1.974830403923988342e-02 8.174976706504821777e-02 1.542741805315017700e-01 6.637001782655715942e-02 -2.248686552047729492e-02 1.103131175041198730e-01 -3.317496180534362793e-02 2.507510185241699219e-01 7.465620990842580795e-03 2.402285486459732056e-01 -6.282557547092437744e-02 7.684814184904098511e-02 -1.141865029931068420e-01 -1.268354505300521851e-01 -1.622816175222396851e-01 -7.056537270545959473e-02 2.338197231292724609e-01 5.043708719313144684e-03 -4.185572639107704163e-02 1.564669460058212280e-01 -2.861179411411285400e-01 2.470446377992630005e-01 1.827996782958507538e-02
1.880300976336002350e-02 2.523633241653442383e-01 2.659627199172973633e-01 2.587849199771881104e-01 -1.122474446892738342e-01 -6.390305608510971069e-02 8.705788850784301758e-02 1.923310309648513794e-01 2.316879928112030029e-01 -5.883328989148139954e-02 2.469611726701259613e-02 1.364863514900207520e-01 -6.825728714466094971e-02 7.283220998942852020e-03 -2.971513867378234863e-01 1.757027208805084229e-01 8.311980962753295898e-02 -2.053675055503845215e-01 4.961033165454864502e-02 -7.670971751213073730e-02 -2.685881853103637695e-01 -2.684091031551361084e-01 -8.319065719842910767e-02 -2.698028087615966797e-02 3.110180199146270752e-01 2.844097912311553955e-01 3.838713513687252998e-03 -2.020340859889984131e-01 8.810526877641677856e-02 -2.845202088356018066e-01 -3.601566702127456665e-02 -1.378820985555648804e-01
1.967508941888809204e-01 2.689084708690643311e-01 1.988172680139541626e-01 1.906898468732833862e-01 -1.163934990763664246e-01 2.181480377912521362e-01 9.982459247112274170e-02 2.838105261325836182e-01 -5.684712901711463928e-02 -2.418810278177261353e-01 -4.362176172435283661e-03 -1.150552481412887573e-01 2.628017365932464600e-01 8.466541767120361328e-02 2.850417979061603546e-02 -1.142792254686355591e-01 1.151671856641769409e-01 -2.751042367890477180e-03 1.103920117020606995e-01 1.578763872385025024e-01 3.472233712673187256e-01 1.355913132429122925e-01 1.618869602680206299e-03 5.859478190541267395e-02 1.388792544603347778e-01 7.572257518768310547e-02 -1.478056609630584717e-01 -2.381707727909088135e-02 1.854933798313140869e-01 -4.007442593574523926e-01 -1.183204948902130127e-01 -2.170967012643814087e-01
-5.661087110638618469e-02 2.589617073535919189e-01 5.900782719254493713e-02 -7.656215876340866089e-02 3.769610822200775146e-02 4.795205965638160706e-02 -1.536816805601119995e-01 1.636075973510742188e-01 2.102399766445159912e-01 -1.579615622758865356e-01 -2.211101353168487549e-01 2.592393383383750916e-02 -1.607143431901931763e-01 -1.153318956494331360e-01 -1.962054967880249023e-01 7.818721234798431396e-02 1.612537354230880737e-01 -1.773000210523605347e-01 3.616362214088439941e-01 6.979385763406753540e-02 3.937423229217529297e-01 -3.425754308700561523e-01 -3.190380334854125977e-02 -1.016259416937828064e-01 -7.154257595539093018e-02 6.565580517053604126e-02 4.759490862488746643e-02 2.794189006090164185e-02 -3.175523132085800171e-02 -3.920008540153503418e-01 -1.265115141868591309e-01 6.204741820693016052e-02
-5.230827629566192627e-02 -1.174749732017517090e-01 3.864564895629882812e-01 -1.343173086643218994e-01 4.198530316352844238e-02 -7.400137186050415039e-02 1.332539170980453491e-01 -1.000875011086463928e-01 -1.277473121881484985e-01 2.232082560658454895e-02 -5.291235446929931641e-02 2.637820243835449219e-01 2.587596699595451355e-02 -2.850723564624786377e-01 -2.058828622102737427e-01 -5.365673452615737915e-03 3.106919229030609131e-01 -7.617862522602081299e-02 -2.363686636090278625e-02 -2.487309090793132782e-02 3.161805272102355957e-01 -2.881360054016113281e-01 -6.918634474277496338e-02 -8.842115104198455811e-02 1.686711311340332031e-01 -1.441292911767959595e-01 -1.724640727043151855e-01 5.390895158052444458e-02 3.383142650127410889e-01 -2.090662270784378052e-01 2.807086333632469177e-02 -1.660598516464233398e-01
1.929305642843246460e-01 1.417100131511688232e-01 -6.011994928121566772e-02 1.639343798160552979e-01 2.178678512573242188e-01 7.606726139783859253e-02 2.729197591543197632e-02 -8.248624205589294434e-02 3.441352248191833496e-01 5.559646710753440857e-02 2.240372002124786377e-01 2.095498703420162201e-02 3.486785590648651123e-01 -1.556815654039382935e-01 -8.551212400197982788e-02 1.181698217988014221e-01 -8.612193912267684937e-02 -3.814150393009185791e-02 1.651800721883773804e-01 2.549617318436503410e-03 4.317950084805488586e-02 -2.395098358392715454e-01 2.090949378907680511e-02 8.100572973489761353e-02 9.319660067558288574e-02 2.608329355716705322e-01 2.930134162306785583e-02 1.209288612008094788e-01 1.023732572793960571e-01 -3.676536977291107178e-01 -7.736240327358245850e-02 -4.073530435562133789e-01
3.694706829264760017e-03 1.480512171983718872e-01 8.778277039527893066e-02 -7.008038461208343506e-02 2.242089211940765381e-01 -1.788700520992279053e-01 -5.809306725859642029e-02 2.834779582917690277e-02 2.897227406501770020e-01 -5.245307087898254395e-02 1.785591989755630493e-01 -1.901225000619888306e-01 2.999671697616577148e-01 -1.846262216567993164e-01 -9.415472298860549927e-02 1.585794687271118164e-01 2.236091047525405884e-01 -3.270158767700195312e-01 -4.156786482781171799e-03 4.061115533113479614e-02 5.503014475107192993e-02 -1.128551177680492401e-02 -1.823599189519882202e-01 -4.378228262066841125e-02 5.409454554319381714e-02 2.453615814447402954e-01 1.124560013413429260e-01 -1.357289254665374756e-01 2.329908609390258789e-01 -3.740016818046569824e-01 2.496851235628128052e-01 -1.362746506929397583e-01
1.266973614692687988e-01 1.438354551792144775e-01 2.596757709980010986e-01 7.517185062170028687e-02 3.315059542655944824e-01 -1.292560696601867676e-01 -8.902356773614883423e-02 -1.295078396797180176e-01 2.304602414369583130e-01 -2.787234485149383545e-01 -1.047127097845077515e-01 -1.123856753110885620e-02 1.749882996082305908e-01 1.261782199144363403e-01 1.473249197006225586e-01 1.121808513998985291e-01 6.943150609731674194e-02 7.159282267093658447e-02 -5.103234946727752686e-02 -5.554325133562088013e-02 -7.351445406675338745e-02 5.969366803765296936e-02 1.985242031514644623e-02 -2.679804563522338867e-01 -2.082364857196807861e-01 2.881349921226501465e-01 3.607632219791412354e-02 7.105320692062377930e-02 1.925115585327148438e-01 -3.597778379917144775e-01 1.281116455793380737e-01 -3.220197260379791260e-01
-1.152170170098543167e-02 1.061486452817916870e-01 3.160924911499023438e-01 -1.092406958341598511e-01 1.584975272417068481e-01 1.176362186670303345e-01 -2.326011210680007935e-01 4.137755632400512695e-01 1.707258373498916626e-01 -1.165451183915138245e-01 7.585578411817550659e-02 8.721165359020233154e-02 2.342697232961654663e-01 -4.270978868007659912e-01 4.408774524927139282e-02 -1.865883730351924896e-02 8.902504295110702515e-02 -1.020242646336555481e-01 9.851968288421630859e-02 -2.852049656212329865e-02 -1.115227490663528442e-01 1.239654421806335449e-01 -9.114842861890792847e-02 -3.165463507175445557e-01 9.791496396064758301e-02 1.080979704856872559e-01 1.053047701716423035e-01 -7.944259792566299438e-02 -1.127394214272499084e-01 -2.670356333255767822e-01 6.839591264724731445e-02 -1.557701081037521362e-01
1.023241579532623291e-01 1.637194156646728516e-01 -8.786690421402454376e-03 1.793306469917297363e-01 -4.467333108186721802e-02 -2.773546874523162842e-01 5.885773152112960815e-02 1.456624269485473633e-02 1.861840784549713135e-01 -5.488768219947814941e-02 -1.095184832811355591e-01 -1.092966422438621521e-01 4.742620140314102173e-02 -4.134947806596755981e-02 -4.105400666594505310e-02 -2.664397470653057098e-02 1.734460741281509399e-01 -2.388720214366912842e-01 1.447399407625198364e-01 -1.798833757638931274e-01 -4.162667691707611084e-02 -1.114541739225387573e-01 -9.532617777585983276e-02 -1.299099028110504150e-01 2.167675048112869263e-01 1.587356179952621460e-01 -2.238657772541046143e-01 -2.326492518186569214e-01 3.499588668346405029e-01 -4.695529341697692871e-01 -1.405653655529022217e-01 -2.453847974538803101e-01
2.617468237876892090e-01 3.058962225914001465e-01 5.178865394555032253e-04 1.056615784764289856e-01 -1.606322973966598511e-01 2.231523394584655762e-01 -2.524548023939132690e-02 1.394074261188507080e-01 2.576794326305389404e-01 5.754803307354450226e-03 -1.001730859279632568e-01 2.108912542462348938e-02 4.502698034048080444e-02 -9.930415078997612000e-03 -1.230135560035705566e-01 -1.277159154415130615e-01 1.078759655356407166e-01 3.245214223861694336e-01 -1.016264632344245911e-01 -1.489923000335693359e-01 3.043555021286010742e-01 -2.005122601985931396e-02 -2.902030050754547119e-01 1.039911508560180664e-01 -6.969729810953140259e-02 -6.751778069883584976e-03 7.266567647457122803e-02 1.846657991409301758e-01 2.082227319478988647e-01 -2.206661254167556763e-01 -8.545358479022979736e-02 -3.733860254287719727e-01
1.491683814674615860e-02 8.564366400241851807e-02 1.587832868099212646e-01 1.123468279838562012e-01 2.031760364770889282e-01 -4.618217796087265015e-02 2.113144993782043457e-01 8.210590481758117676e-02 2.479773610830307007e-01 -1.161636635661125183e-01 1.628633439540863037e-01 7.303064316511154175e-02 1.617581844329833984e-01 -1.706486642360687256e-01 7.243457436561584473e-02 1.800460368394851685e-01 1.939080357551574707e-01 -1.627587527036666870e-01 1.186969056725502014e-01 -9.245005249977111816e-02 4.407355189323425293e-02 -2.112823873758316040e-01 -1.005324050784111023e-01 1.376083027571439743e-02 2.313411682844161987e-01 8.696620911359786987e-02 1.847620904445648193e-01 2.355336248874664307e-01 1.288758963346481323e-01 -3.343357741832733154e-01 -2.632924616336822510e-01 -4.098689854145050049e-01
-5.304733663797378540e-02 -7.345874607563018799e-02 3.109741210937500000e-01 5.221241340041160583e-02 -5.679357424378395081e-02 -1.389568299055099487e-01 2.198238372802734375e-01 1.391128748655319214e-01 5.790451541543006897e-02 -8.963046967983245850e-02 1.130478233098983765e-01 1.164696514606475830e-01 -2.339985594153404236e-02 -1.338419765233993530e-01 -1.110736429691314697e-01 3.303083479404449463e-01 2.230878174304962158e-01 2.193061709403991699e-01 9.358759969472885132e-02 8.118759095668792725e-02 1.020648777484893799e-01 -1.505877124145627022e-03 1.448277682065963745e-01 -2.109871208667755127e-01 -3.041867911815643311e-01 -3.567794337868690491e-02 7.599484175443649292e-02 -1.194305223179981112e-04 -1.840831935405731201e-01 -2.967096269130706787e-01 -1.042500063776969910e-01 -4.505807757377624512e-01
1.459382623434066772e-01 2.147137820720672607e-01 4.674268066883087158e-01 9.962683171033859253e-02 -3.944526240229606628e-02 1.847906559705734253e-01 -1.390491873025894165e-01 4.854927957057952881e-02 1.139863505959510803e-01 2.887428179383277893e-02 7.919611036777496338e-02 1.516869291663169861e-02 1.073123738169670105e-01 3.552175313234329224e-02 -6.030149385333061218e-02 4.045182466506958008e-02 1.366278827190399170e-01 -8.211164176464080811e-02 2.799525260925292969e-01 2.332360297441482544e-01 9.315742552280426025e-02 1.010454222559928894e-01 -2.187599241733551025e-01 -1.485161930322647095e-01 -1.860085129737854004e-01 2.810664474964141846e-01 -1.652462221682071686e-02 -3.295204341411590576e-01 2.552643120288848877e-01 -2.274848818778991699e-01 1.372927874326705933e-01 5.671112239360809326e-02
4.862206056714057922e-02 4.423237219452857971e-02 8.068348467350006104e-02 1.321815978735685349e-02 -2.110343426465988159e-01 -8.091850578784942627e-02 -1.929575577378273010e-02 2.553014755249023438e-01 3.931536972522735596e-01 3.208369016647338867e-02 -8.655326068401336670e-02 3.884327784180641174e-02 1.634944826364517212e-01 1.079277694225311279e-01 -6.445349752902984619e-02 -9.465184807777404785e-02 3.898812830448150635e-01 -3.307270705699920654e-01 1.831658929586410522e-01 1.232074052095413208e-01 1.793797686696052551e-02 1.165679618716239929e-01 -1.761579513549804688e-01 -1.607409417629241943e-01 7.691357284784317017e-02 2.128293216228485107e-01 1.312377452850341797e-01 1.064742356538772583e-01 -3.347698599100112915e-02 -2.228802740573883057e-01 -2.934417426586151123e-01 -2.422716468572616577e-01
2.057308554649353027e-01 1.784482002258300781e-01 3.015423938632011414e-02 -1.062650009989738464e-01 1.536688804626464844e-01 -7.239206135272979736e-02 -2.003041952848434448e-01 1.925677508115768433e-01 2.058866471052169800e-01 7.123450282961130142e-03 -6.046097725629806519e-02 7.248045876622200012e-03 -1.755977571010589600e-01 8.240359276533126831e-02 -4.095077887177467346e-02 1.659281700849533081e-01 4.778742045164108276e-02 -8.919651061296463013e-02 4.348989427089691162e-01 9.863507002592086792e-02 3.293729722499847412e-01 -2.085174918174743652e-01 5.330739915370941162e-02 -1.956906616687774658e-01 4.873008653521537781e-02 2.944090217351913452e-02 1.508154626935720444e-02 -1.572230309247970581e-01 9.778421372175216675e-02 -3.913737237453460693e-01 2.873530387878417969e-01 -1.374251097440719604e-01
1.858156360685825348e-02 1.439783424139022827e-01 1.453053802251815796e-01 6.921991240233182907e-03 -2.031545490026473999e-01 1.953858584165573120e-01 -2.518880367279052734e-01 1.229887455701828003e-01 3.608246445655822754e-01 1.460597217082977295e-01 1.429030392318964005e-02 1.949047297239303589e-01 1.453797221183776855e-01 -3.478403668850660324e-03 1.245599761605262756e-01 6.557435542345046997e-02 2.482270449399948120e-01 -2.417561560869216919e-01 2.270050793886184692e-01 -1.575230658054351807e-01 -8.282445371150970459e-03 -2.376848757266998291e-01 7.195001095533370972e-02 1.989693380892276764e-02 1.530806571245193481e-01 9.399514645338058472e-02 -2.686611711978912354e-01 -7.729515433311462402e-02 2.793496847152709961e-01 -1.160934492945671082e-01 2.731254398822784424e-01 -1.843451857566833496e-01
1.985558867454528809e-01 2.285082936286926270e-01 1.477343738079071045e-01 1.232070401310920715e-01 -2.061916291713714600e-01 2.447825819253921509e-01 1.661606580018997192e-01 4.860555753111839294e-02 2.225141525268554688e-01 -2.479063719511032104e-02 1.659307479858398438e-01 1.713887155055999756e-01 3.710157871246337891e-01 1.634225696325302124e-01 1.400416940450668335e-01 6.107653677463531494e-02 1.394728105515241623e-02 7.653607754036784172e-04 2.707323059439659119e-03 7.941409945487976074e-02 3.202846348285675049e-01 2.238706201314926147e-01 6.913631409406661987e-02 -6.708665192127227783e-02 3.626089915633201599e-02 9.086199849843978882e-02 7.821211963891983032e-02 -6.090781837701797485e-02 6.272514164447784424e-02 -1.517941057682037354e-01 -2.041401714086532593e-01 -4.332161843776702881e-01
1.136345267295837402e-01 2.548937201499938965e-01 -6.118843704462051392e-02 6.903831660747528076e-02 1.442400068044662476e-01 3.076957911252975464e-02 -2.086047679185867310e-01 2.176003158092498779e-01 7.942926138639450073e-02 1.184157133102416992e-01 1.215611118823289871e-02 2.012266665697097778e-01 8.576318621635437012e-02 -2.374813854694366455e-01 1.484318673610687256e-01 1.174171268939971924e-01 -3.567220643162727356e-02 -2.316478043794631958e-01 3.163630664348602295e-01 4.030589759349822998e-02 -4.275751113891601562e-02 -1.720598638057708740e-01 1.169108748435974121e-01 1.204831898212432861e-02 2.462822645902633667e-01 -8.762545138597488403e-02 5.248025432229042053e-02 -3.572373092174530029e-01 3.760530650615692139e-01 -2.176632434129714966e-01 -1.192903593182563782e-01 -1.919031441211700439e-01
2.367127686738967896e-01 3.138874471187591553e-01 2.001860439777374268e-01 1.705207675695419312e-01 -1.570208519697189331e-01 2.540292441844940186e-01 2.077936939895153046e-02 3.488485813140869141e-01 -1.016949210315942764e-02 -9.198271483182907104e-02 1.595942229032516479e-01 4.198672249913215637e-04 3.605087101459503174e-01 1.917367428541183472e-01 -5.378078203648328781e-03 9.935387969017028809e-02 1.736368983983993530e-01 -7.599662244319915771e-02 1.123304665088653564e-01 2.152030821889638901e-03 2.493267506361007690e-01 -6.438422203063964844e-02 -9.388142079114913940e-02 2.560244128108024597e-02 2.785225212574005127e-02 1.603261530399322510e-01 -2.200558930635452271e-01 -5.079561378806829453e-03 1.968483775854110718e-01 -2.647613883018493652e-01 -1.484574377536773682e-01 -1.554599851369857788e-01
4.043474793434143066e-02 1.189082637429237366e-01 2.321773171424865723e-01 3.137591779232025146e-01 3.777529671788215637e-02 -1.690237410366535187e-02 1.203881925903260708e-03 8.701745420694351196e-02 2.199392169713973999e-01 -3.262106180191040039e-01 -9.587290883064270020e-02 4.417994022369384766e-01 9.039022028446197510e-02 -1.200392544269561768e-01 1.543719172477722168e-01 3.411009162664413452e-02 2.013054192066192627e-01 -9.784168750047683716e-02 2.937033474445343018e-01 2.640646509826183319e-02 1.891903877258300781e-01 1.457237452268600464e-01 -1.575214117765426636e-01 2.627062425017356873e-02 1.335940659046173096e-01 2.234505563974380493e-01 1.431545913219451904e-01 -1.089042946696281433e-01 -1.249721855856478214e-03 -2.120957672595977783e-01 -1.601490378379821777e-01 1.596784740686416626e-01
1.638167351484298706e-01 4.020559489727020264e-01 2.224655896425247192e-01 9.564820677042007446e-02 1.422950923442840576e-01 3.552123159170150757e-02 -7.035695016384124756e-02 2.885008156299591064e-01 6.753243505954742432e-02 -8.210474997758865356e-02 -1.094813048839569092e-01 2.458191961050033569e-01 2.598777599632740021e-02 2.638778388500213623e-01 7.291703671216964722e-02 1.292948126792907715e-01 2.096013575792312622e-01 -1.616363972425460815e-01 7.068993896245956421e-02 7.564781699329614639e-03 -1.545196622610092163e-01 4.466923326253890991e-02 -4.543601572513580322e-01 -9.676016867160797119e-02 -1.997282728552818298e-03 -6.825685501098632812e-02 5.695952475070953369e-02 -1.018173843622207642e-01 -2.775329723954200745e-02 -3.510662913322448730e-01 -2.687849104404449463e-02 -8.556938916444778442e-02
1.752498745918273926e-01 7.334804534912109375e-02 2.059095352888107300e-01 3.425850719213485718e-02 -1.080547720193862915e-01 2.359688878059387207e-01 9.760410338640213013e-02 1.461866199970245361e-01 4.645530134439468384e-02 -5.326038599014282227e-02 -1.931113190948963165e-02 2.539824545383453369e-01 4.871285855770111084e-01 1.373440325260162354e-01 1.842920184135437012e-01 -4.317564517259597778e-02 3.129378557205200195e-01 -1.065263375639915466e-01 -3.295717388391494751e-02 -1.259916275739669800e-01 1.654645949602127075e-01 1.188052520155906677e-01 -5.470476299524307251e-02 -1.404714137315750122e-01 -2.344974130392074585e-02 8.663408458232879639e-03 -1.891355514526367188e-01 -2.642936073243618011e-02 1.658036112785339355e-01 -2.061036825180053711e-01 -2.875770330429077148e-01 -2.828409075736999512e-01
1.561661064624786377e-01 -9.625687263906002045e-03 2.791872918605804443e-01 2.147357352077960968e-02 3.256690800189971924e-01 1.537684816867113113e-02 -2.743957042694091797e-01 2.563216388225555420e-01 4.329617023468017578e-01 -4.599064961075782776e-02 5.581122264266014099e-02 1.058702096343040466e-01 1.856873035430908203e-01 -1.168714240193367004e-01 -3.229185044765472412e-01 1.094409599900245667e-01 3.442828357219696045e-01 -1.912807077169418335e-01 -1.313122827559709549e-02 1.906010438688099384e-04 9.606993198394775391e-02 -1.120433881878852844e-01 -1.186657100915908813e-01 3.263609856367111206e-02 1.221881434321403503e-01 1.885450035333633423e-01 5.566391348838806152e-02 1.631552912294864655e-02 -3.438905626535415649e-02 -1.832237541675567627e-01 2.490703761577606201e-02 9.826771914958953857e-03
-1.168184131383895874e-01 3.173468112945556641e-01 1.301898807287216187e-01 -4.949777573347091675e-02 8.929989486932754517e-02 3.916674479842185974e-02 -1.968936920166015625e-01 2.062355428934097290e-01 2.422590851783752441e-01 -1.391448974609375000e-01 1.046323403716087341e-01 2.069060802459716797e-01 1.719117611646652222e-01 -8.735303580760955811e-02 9.213694930076599121e-02 1.960417926311492920e-01 5.959474295377731323e-02 1.322411149740219116e-01 3.775578439235687256e-01 -2.015687376260757446e-01 1.334125101566314697e-01 -5.237674340605735779e-02 -4.636776074767112732e-02 -1.027237549424171448e-01 -5.584457144141197205e-02 3.121204078197479248e-01 3.201401233673095703e-02 -2.657006084918975830e-01 2.859506942331790924e-02 -2.439496815204620361e-01 2.816331982612609863e-01 -1.012539565563201904e-01
1.059693321585655212e-01 2.750594615936279297e-01 3.451702296733856201e-01 -3.929031640291213989e-02 -1.601213216781616211e-01 1.772207021713256836e-01 -1.711784154176712036e-01 1.950296014547348022e-01 2.445476502180099487e-01 -2.489939033985137939e-01 -2.050083689391613007e-02 1.351265758275985718e-01 2.035361900925636292e-02 -4.351286962628364563e-02 1.922814995050430298e-01 1.908207237720489502e-01 2.388816475868225098e-01 9.081400930881500244e-02 2.915481925010681152e-01 -4.192280024290084839e-02 3.714000433683395386e-02 -1.369555741548538208e-01 -2.323227375745773315e-01 9.749385714530944824e-02 2.156381309032440186e-01 7.844481617212295532e-02 3.348378837108612061e-02 -1.619928888976573944e-02 2.547815144062042236e-01 -1.969555914402008057e-01 2.246719449758529663e-01 -8.924319595098495483e-02
2.602805793285369873e-01 1.808736324310302734e-01 7.429491728544235229e-03 1.856076419353485107e-01 -5.500559881329536438e-02 2.750628590583801270e-01 4.901586845517158508e-02 3.176585137844085693e-01 -3.161261230707168579e-02 -1.162212863564491272e-01 -9.170996490865945816e-04 5.063259974122047424e-02 3.683654069900512695e-01 9.159403294324874878e-02 -2.589888498187065125e-02 8.437841385602951050e-02 6.104969605803489685e-02 5.752596538513898849e-03 6.622654944658279419e-02 1.268642246723175049e-01 3.131930828094482422e-01 9.507688879966735840e-02 -6.586306542158126831e-02 -1.647762837819755077e-03 -3.422776609659194946e-02 2.020667940378189087e-01 -2.633491456508636475e-01 -1.123502850532531738e-01 2.185058593750000000e-01 -3.364031612873077393e-01 -1.793037354946136475e-01 -2.476777136325836182e-01
2.302514016628265381e-01 1.810181885957717896e-01 3.159790337085723877e-01 1.660283505916595459e-01 -1.086414530873298645e-01 1.657188087701797485e-01 7.670837640762329102e-02 2.496581524610519409e-01 4.507078975439071655e-02 1.014510542154312134e-01 9.496940672397613525e-02 1.348837018013000488e-01 2.718327641487121582e-01 1.087139919400215149e-01 8.658815920352935791e-02 8.734220173209905624e-04 1.140418872237205505e-01 -2.206011414527893066e-01 1.475567668676376343e-01 -3.842884302139282227e-02 4.620674252510070801e-01 1.465371847152709961e-01 -9.444784373044967651e-02 -1.475879549980163574e-01 -6.299956887960433960e-02 8.194642513990402222e-02 -1.107177212834358215e-01 7.394258677959442139e-02 9.819979220628738403e-02 -2.320975661277770996e-01 -2.761194407939910889e-01 -1.667816340923309326e-01
3.011075593531131744e-02 3.715150058269500732e-01 -5.790980532765388489e-02 -3.847324103116989136e-02 1.491009145975112915e-01 6.133564934134483337e-02 -1.094079762697219849e-01 8.253584802150726318e-02 3.674199879169464111e-01 -7.475073635578155518e-02 -4.306122660636901855e-02 1.806253194808959961e-01 1.258120089769363403e-01 -2.166846394538879395e-01 1.400797069072723389e-01 1.651476025581359863e-01 -1.715338826179504395e-01 -3.404542505741119385e-01 1.001209318637847900e-01 -2.529593557119369507e-02 5.360822007060050964e-02 -1.853050431236624718e-03 -1.861206721514463425e-03 -1.157458871603012085e-01 9.878547489643096924e-02 -1.704495400190353394e-01 -9.517863392829895020e-02 -2.426013499498367310e-01 4.116411805152893066e-01 -1.977830529212951660e-01 -1.684426814317703247e-01 -1.038187667727470398e-01
1.277744472026824951e-01 2.196265608072280884e-01 -1.148189790546894073e-02 -6.566798686981201172e-02 -9.418813139200210571e-02 -2.480442374944686890e-01 3.380362689495086670e-02 1.095943450927734375e-01 2.201180309057235718e-01 1.074044480919837952e-01 2.874647453427314758e-02 2.270607501268386841e-01 7.481115311384201050e-02 -9.622111916542053223e-02 1.380985081195831299e-01 -1.798153072595596313e-01 2.555412352085113525e-01 -2.378758639097213745e-01 3.246817588806152344e-01 3.279431621194817126e-05 3.394004423171281815e-03 9.776134043931961060e-02 1.141536906361579895e-01 -3.261745572090148926e-01 1.821199208498001099e-01 5.759859830141067505e-02 4.848370701074600220e-02 -2.338056713342666626e-01 -6.180118769407272339e-02 -3.836979866027832031e-01 -8.035136014223098755e-02 -2.480265945196151733e-01
2.409796044230461121e-02 8.080330491065979004e-02 5.483317375183105469e-02 -7.731404155492782593e-02 1.701983809471130371e-01 2.306839637458324432e-02 1.946718096733093262e-01 -2.666043862700462341e-02 2.777272760868072510e-01 -5.343125760555267334e-02 2.603932619094848633e-01 -6.137533485889434814e-02 2.884099781513214111e-01 -1.346738636493682861e-01 -5.569697543978691101e-02 1.665325909852981567e-01 7.248707860708236694e-02 -1.279592397622764111e-03 1.577403098344802856e-01 1.492420285940170288e-01 1.576597392559051514e-01 -1.692218482494354248e-01 -9.961551427841186523e-02 5.604081973433494568e-02 1.054201647639274597e-01 7.720135897397994995e-02 5.793467164039611816e-02 4.920338094234466553e-02 1.868107467889785767e-01 -4.159671366214752197e-01 -2.636859714984893799e-01 -4.613145291805267334e-01
2.613007128238677979e-01 2.766372859477996826e-01 1.173447221517562866e-01 1.357666552066802979e-01 -1.547365039587020874e-01 1.685157567262649536e-01 2.840744853019714355e-01 2.391905784606933594e-01 3.435111939907073975e-01 5.557478964328765869e-02 2.191299572587013245e-02 1.653409451246261597e-01 5.180239677429199219e-01 3.855610266327857971e-02 8.351179771125316620e-03 5.412168055772781372e-02 1.105411499738693237e-01 -6.533659528940916061e-03 -2.103604190051555634e-02 1.066879276186227798e-02 2.998809218406677246e-01 2.123554609715938568e-02 2.568260766565799713e-02 -7.819786667823791504e-02 8.759769052267074585e-02 -4.918036982417106628e-02 -1.003126576542854309e-01 5.026174709200859070e-02 2.637719176709651947e-02 -1.721915602684020996e-01 -1.154606342315673828e-01 -1.861967295408248901e-01
3.960895538330078125e-02 3.029167652130126953e-01 2.942416369915008545e-01 -1.227629333734512329e-01 -1.195194944739341736e-01 2.820101566612720490e-02 6.572934333235025406e-03 3.739363551139831543e-01 2.659924924373626709e-01 8.714904636144638062e-02 2.011782079935073853e-01 1.560840308666229248e-01 5.981069523841142654e-03 6.364495307207107544e-02 1.164269670844078064e-01 5.260615795850753784e-02 3.338719606399536133e-01 -9.259557723999023438e-02 1.611849963665008545e-01 1.906927376985549927e-01 2.269375473260879517e-01 2.928358912467956543e-01 -2.665061950683593750e-01 -1.609240770339965820e-01 3.041288070380687714e-02 1.245244815945625305e-01 9.862295351922512054e-03 -2.801090851426124573e-02 1.660395115613937378e-01 -1.580726057291030884e-01 -6.318472325801849365e-03 2.727578859776258469e-03
2.853957116603851318e-01 3.793367743492126465e-01 1.864217817783355713e-01 6.487067043781280518e-02 -1.059703230857849121e-01 2.462558001279830933e-01 -2.226765267550945282e-02 3.260816335678100586e-01 -4.726852849125862122e-02 -1.663745045661926270e-01 1.662042587995529175e-01 -5.227348580956459045e-02 3.465166985988616943e-01 1.594847738742828369e-01 3.724935650825500488e-02 -7.035378366708755493e-02 1.218675300478935242e-01 -2.117690071463584900e-02 1.121070384979248047e-01 1.356622576713562012e-01 2.323208600282669067e-01 -3.479066863656044006e-02 -3.561965748667716980e-02 -6.878805160522460938e-02 7.154083251953125000e-02 8.577442914247512817e-02 -2.528854012489318848e-01 -4.387638717889785767e-02 2.549238204956054688e-01 -2.399795204401016235e-01 -4.117723181843757629e-02 -1.865410208702087402e-01
1.401726454496383667e-01 2.625894546508789062e-01 5.181327834725379944e-02 2.227089107036590576e-01 5.158252269029617310e-02 2.511710524559020996e-01 9.581029415130615234e-02 1.446631252765655518e-01 -6.543819606304168701e-02 -1.522654443979263306e-01 3.404836729168891907e-02 3.221448510885238647e-03 3.231287598609924316e-01 1.957960426807403564e-01 3.344769403338432312e-02 1.782262474298477173e-01 2.014027386903762817e-01 1.836710609495639801e-02 5.312334746122360229e-02 1.209006160497665405e-01 2.825051248073577881e-01 6.746678613126277924e-03 -1.973541676998138428e-01 -1.059161946177482605e-01 4.093912243843078613e-02 -1.139870807528495789e-01 -4.139634594321250916e-02 4.396525770425796509e-02 1.610963940620422363e-01 -4.661213457584381104e-01 -2.174221277236938477e-01 -2.486391365528106689e-01
-7.658509910106658936e-02 1.715981066226959229e-01 3.202047348022460938e-01 7.481081783771514893e-02 -1.180559396743774414e-01 -1.315597295761108398e-01 -1.281192153692245483e-01 -4.897946491837501526e-02 1.421801298856735229e-01 -1.298398375511169434e-01 -1.371726989746093750e-01 -3.377142548561096191e-01 -3.051491826772689819e-02 -1.217309758067131042e-01 7.873520255088806152e-02 2.110406942665576935e-02 6.114920973777770996e-02 -4.295242205262184143e-02 1.110176593065261841e-01 -1.935618966817855835e-01 3.144569993019104004e-01 -3.363258242607116699e-01 7.075340952724218369e-03 -3.612268343567848206e-02 9.433843195438385010e-02 -1.020359471440315247e-01 9.561634622514247894e-03 -9.625499695539474487e-02 2.813403904438018799e-01 -3.838248252868652344e-01 -1.078508272767066956e-01 -2.804737687110900879e-01
2.624877989292144775e-01 3.179658055305480957e-01 1.678220927715301514e-01 1.175853237509727478e-01 -5.777922645211219788e-02 3.295322656631469727e-01 6.777524948120117188e-02 4.295451939105987549e-01 -3.259132057428359985e-02 -2.182709574699401855e-01 2.078119292855262756e-02 1.123469416052103043e-02 2.684554159641265869e-01 1.592140346765518188e-01 6.953121721744537354e-02 1.739657670259475708e-02 4.284834489226341248e-02 5.863608047366142273e-02 1.253799945116043091e-01 -2.584475465118885040e-02 2.239900231361389160e-01 4.514066502451896667e-02 -5.254705995321273804e-02 1.778306253254413605e-02 8.394979685544967651e-02 3.676597774028778076e-02 -1.292764395475387573e-01 -8.445173501968383789e-02 1.875763833522796631e-01 -3.350676298141479492e-01 -1.230384781956672668e-01 -2.517366111278533936e-01
1.947319358587265015e-01 7.448785006999969482e-02 -4.167835786938667297e-02 5.411866307258605957e-02 -6.277044303715229034e-03 -3.638970851898193359e-02 -4.464025609195232391e-03 1.762630641460418701e-01 -5.868507176637649536e-02 -2.343852221965789795e-01 -8.605645596981048584e-02 -7.177908718585968018e-02 1.561792939901351929e-01 -2.401595860719680786e-01 1.134900972247123718e-01 3.282606974244117737e-02 1.311861872673034668e-01 -2.587299942970275879e-01 2.077860981225967407e-01 -1.838603615760803223e-01 5.965322628617286682e-02 5.220353486947715282e-04 -1.818731576204299927e-01 -2.093432992696762085e-01 1.933834552764892578e-01 3.247168064117431641e-01 -2.797280251979827881e-01 -1.181213930249214172e-01 1.365796625614166260e-01 -4.265567660331726074e-01 2.572075426578521729e-01 -9.517117589712142944e-02
1.681686043739318848e-01 6.486447900533676147e-02 5.017756670713424683e-02 4.438963159918785095e-02 -8.363467454910278320e-02 -1.124106906354427338e-02 -2.608409523963928223e-01 2.216595709323883057e-01 1.271552294492721558e-01 -1.517295390367507935e-01 2.421625331044197083e-02 6.726959347724914551e-02 -5.075731873512268066e-02 -2.118525803089141846e-01 2.522242069244384766e-01 1.580552458763122559e-01 2.414153367280960083e-01 -9.363200515508651733e-02 2.908819019794464111e-01 1.593278348445892334e-01 2.056096643209457397e-01 -2.317719347774982452e-02 -2.381082773208618164e-01 -1.791195720434188843e-01 1.643152832984924316e-01 2.268228232860565186e-01 -2.232005149126052856e-01 -1.721770614385604858e-01 1.605740189552307129e-02 -4.258069694042205811e-01 8.902266621589660645e-02 -4.826622456312179565e-02
-1.357562560588121414e-02 2.880130410194396973e-01 4.382426664233207703e-02 1.338582020252943039e-02 -2.269743233919143677e-01 2.492007911205291748e-01 -2.369031459093093872e-01 -1.663302928209304810e-01 2.065364643931388855e-02 -6.441864371299743652e-02 8.629593998193740845e-02 2.151178270578384399e-01 1.746237576007843018e-01 -2.339581102132797241e-01 1.124944314360618591e-01 -1.517708878964185715e-02 2.870296835899353027e-01 1.121214777231216431e-01 3.032293170690536499e-02 -3.210903611034154892e-03 2.287001609802246094e-01 2.329718470573425293e-01 4.037568345665931702e-02 -4.636982828378677368e-02 -6.173066049814224243e-02 2.558642029762268066e-01 -1.093854904174804688e-01 7.747160643339157104e-02 -2.365773469209671021e-01 -3.078246116638183594e-01 1.376115679740905762e-01 -3.127138316631317139e-01
-8.442739397287368774e-02 6.007600575685501099e-02 -1.594325304031372070e-01 -1.387646347284317017e-01 9.518356621265411377e-02 4.381810873746871948e-02 -8.824031800031661987e-02 -1.284142434597015381e-01 1.832478493452072144e-01 -1.668429970741271973e-01 2.596018612384796143e-01 6.680628657341003418e-02 3.323888778686523438e-02 3.050217777490615845e-02 -1.449063867330551147e-01 2.266911864280700684e-01 4.393647611141204834e-01 -2.656467258930206299e-01 2.211947590112686157e-01 -1.321526318788528442e-01 -2.459708414971828461e-02 -5.264480784535408020e-02 2.422560006380081177e-02 1.597854716237634420e-04 2.847201749682426453e-02 -1.120268031954765320e-01 2.458297312259674072e-01 -8.863838762044906616e-02 1.136957667768001556e-02 -3.778198659420013428e-01 1.038731485605239868e-01 -3.638088703155517578e-01
-8.803887665271759033e-02 5.552547425031661987e-02 2.068301290273666382e-01 4.631685838103294373e-02 1.031243503093719482e-01 -1.920960545539855957e-01 -1.946483254432678223e-01 1.461182683706283569e-01 4.630895331501960754e-02 -2.899421937763690948e-02 -1.073639839887619019e-01 -1.129670888185501099e-01 1.005046367645263672e-01 -1.890390813350677490e-01 -2.503844499588012695e-01 -1.009683310985565186e-01 6.540880352258682251e-02 -3.061821162700653076e-01 3.499593138694763184e-01 1.454232037067413330e-01 -6.612497568130493164e-02 1.223548874258995056e-01 1.014274358749389648e-01 -9.139659255743026733e-02 1.867424994707107544e-01 1.283459365367889404e-02 -1.743183583021163940e-01 5.160641670227050781e-02 1.238041669130325317e-01 -3.078999817371368408e-01 2.057494521141052246e-01 -4.373678565025329590e-01
-8.326906710863113403e-02 -2.194418571889400482e-02 1.586117446422576904e-01 2.069534361362457275e-01 -5.139359459280967712e-02 -7.003589719533920288e-02 -1.359597146511077881e-01 -2.400458231568336487e-02 1.166201084852218628e-01 -1.067888438701629639e-01 2.528374642133712769e-02 -1.174080595374107361e-01 3.758333921432495117e-01 -2.972305119037628174e-01 -3.666129708290100098e-02 3.256046175956726074e-01 1.719240546226501465e-01 7.034141570329666138e-02 8.964464999735355377e-03 1.597480848431587219e-02 2.036662995815277100e-01 -2.457166761159896851e-01 -8.286777138710021973e-02 -8.968545496463775635e-02 6.768923997879028320e-02 9.887780249118804932e-02 -1.897029578685760498e-02 -2.107973098754882812e-01 2.106500118970870972e-01 -2.090115696191787720e-01 -2.656041383743286133e-01 -3.901732265949249268e-01
-2.377924509346485138e-02 1.629445999860763550e-01 2.190566360950469971e-01 -4.938924312591552734e-02 2.133917510509490967e-01 8.659908175468444824e-02 7.466953992843627930e-02 -2.355032265186309814e-01 2.837249338626861572e-01 -1.284258067607879639e-01 5.550611764192581177e-02 -6.628282368183135986e-02 1.703711003065109253e-01 -3.337965905666351318e-02 -1.130215749144554138e-01 1.056199669837951660e-01 2.278135865926742554e-01 7.001730799674987793e-02 2.158447206020355225e-01 -5.256595835089683533e-02 1.181763112545013428e-01 -3.289496600627899170e-01 -1.084985807538032532e-01 3.642833232879638672e-02 1.690106987953186035e-01 1.681080609560012817e-01 -1.554554328322410583e-02 2.557145655155181885e-01 1.845640987157821655e-01 -3.086289167404174805e-01 -6.694720685482025146e-02 -3.900873959064483643e-01
2.542577385902404785e-01 1.926682591438293457e-01 2.385018020868301392e-01 1.016935780644416809e-01 -1.069831699132919312e-01 1.587942540645599365e-01 -1.206758469343185425e-01 2.134992182254791260e-01 -5.745968967676162720e-02 6.838493794202804565e-02 6.443387363106012344e-03 8.751871436834335327e-02 4.933815300464630127e-01 2.048914730548858643e-01 -2.090660482645034790e-02 8.060519397258758545e-02 2.038676142692565918e-01 -5.504925176501274109e-02 -3.611272946000099182e-02 -7.973744720220565796e-02 3.300009965896606445e-01 8.072039484977722168e-02 -1.001904830336570740e-01 -2.801165683194994926e-03 -4.752288758754730225e-02 1.135943830013275146e-01 -1.003666818141937256e-01 1.292539387941360474e-01 3.441548720002174377e-02 -2.919239997863769531e-01 -5.560232326388359070e-02 -3.420929014682769775e-01
1.960000842809677124e-01 4.814812541007995605e-02 -7.933280616998672485e-02 1.499533355236053467e-01 -2.854900807142257690e-02 1.553311496973037720e-01 1.106020901352167130e-02 1.750898808240890503e-01 2.942926287651062012e-01 -3.401350677013397217e-01 9.301599860191345215e-02 -7.955821231007575989e-03 4.606875479221343994e-01 6.632557511329650879e-02 -1.742719858884811401e-01 3.115936182439327240e-02 5.405671522021293640e-02 2.396353036165237427e-01 2.550849616527557373e-01 -8.279560506343841553e-02 1.399821788072586060e-01 1.153743942268192768e-03 -2.120753377676010132e-01 1.434103958308696747e-02 -3.965643793344497681e-02 -5.311862006783485413e-02 -5.270791798830032349e-02 7.659854739904403687e-02 1.650891751050949097e-01 -3.584573268890380859e-01 -8.903713524341583252e-02 -2.049720138311386108e-01
-1.279031671583652496e-02 2.471625804901123047e-01 5.062121748924255371e-01 1.576481014490127563e-01 -8.230498991906642914e-03 1.721119880676269531e-01 1.108308881521224976e-01 3.211349844932556152e-01 1.492480039596557617e-01 -1.441405862569808960e-01 -3.966319561004638672e-02 -2.140371650457382202e-01 2.042501419782638550e-01 -2.032182365655899048e-01 1.167023256421089172e-01 3.067944757640361786e-02 1.944852322340011597e-01 1.771572679281234741e-01 1.645908802747726440e-01 -1.833130791783332825e-02 1.230966299772262573e-01 -7.537060230970382690e-02 1.511266529560089111e-01 -5.121495574712753296e-02 -1.803714185953140259e-01 1.717079132795333862e-01 -5.226262286305427551e-02 3.829463943839073181e-02 1.167095080018043518e-01 -9.196245670318603516e-02 -1.230837106704711914e-01 -2.795616388320922852e-01
3.503284230828285217e-02 1.290066242218017578e-01 3.852725028991699219e-01 1.087870672345161438e-01 4.680075645446777344e-01 9.803973138332366943e-02 -1.431124936789274216e-02 1.114409118890762329e-01 5.094867944717407227e-02 -1.375074386596679688e-01 -6.093843281269073486e-02 8.150996267795562744e-02 1.031310036778450012e-01 -1.856399327516555786e-01 1.623054295778274536e-01 1.455421745777130127e-01 -1.673023104667663574e-01 -1.043793782591819763e-01 -1.040929555892944336e-01 1.761138141155242920e-01 2.790284454822540283e-01 -7.016373425722122192e-02 -1.469341069459915161e-01 -1.445080637931823730e-01 -2.682605683803558350e-01 6.128547340631484985e-02 -1.041508838534355164e-02 -3.112908080220222473e-02 -2.838744968175888062e-02 -3.166105151176452637e-01 -1.836711657233536243e-03 -2.688330113887786865e-01
-2.940548956394195557e-02 2.929195165634155273e-01 2.437310526147484779e-03 1.611924320459365845e-01 6.713332235813140869e-02 1.820579916238784790e-01 8.676813542842864990e-02 2.057554721832275391e-01 2.540556192398071289e-01 -3.258215263485908508e-02 2.023607939481735229e-01 -9.236837178468704224e-02 -1.309767216444015503e-01 -2.523622512817382812e-01 -5.819236487150192261e-02 1.654860079288482666e-01 1.719227135181427002e-01 -1.516262590885162354e-01 1.180864572525024414e-01 2.570341229438781738e-01 -5.192678794264793396e-02 5.325123295187950134e-02 5.066757649183273315e-02 -2.971539497375488281e-01 -1.557374926051124930e-04 7.646861951798200607e-03 -1.424999386072158813e-01 -1.569679826498031616e-01 -5.098098888993263245e-02 -1.625944077968597412e-01 7.835172116756439209e-02 -5.137997269630432129e-01
2.330246120691299438e-01 6.995216757059097290e-02 1.688613742589950562e-01 -8.139298111200332642e-02 -9.905792027711868286e-02 -7.583203166723251343e-02 4.360281303524971008e-02 2.748558223247528076e-01 -2.158654183149337769e-01 -6.692887097597122192e-02 2.057490199804306030e-01 7.655952870845794678e-02 2.285933494567871094e-01 1.469638794660568237e-01 -1.695635467767715454e-01 -6.030382215976715088e-02 4.461274743080139160e-01 -2.110308259725570679e-01 1.620269268751144409e-01 -5.407044664025306702e-02 6.451965868473052979e-02 -1.482829302549362183e-01 -3.447358310222625732e-01 1.453846991062164307e-01 1.431033313274383545e-01 -1.296309055760502815e-03 2.043386735022068024e-02 -1.225618645548820496e-02 -6.442778557538986206e-02 -1.880932152271270752e-01 1.282039433717727661e-01 -3.020923733711242676e-01
6.171706691384315491e-02 2.038779109716415405e-01 3.070150017738342285e-01 -1.395082175731658936e-01 4.508709535002708435e-02 4.964196123182773590e-03 -1.123917922377586365e-01 3.737220540642738342e-02 4.845639169216156006e-01 -6.760262697935104370e-02 -1.075773611664772034e-01 -1.561971497721970081e-03 5.234197899699211121e-02 -1.861455589532852173e-01 1.216140985488891602e-01 2.158203721046447754e-01 2.744089663028717041e-01 -1.355975866317749023e-01 2.860227823257446289e-01 6.621380150318145752e-02 6.845996715128421783e-03 -5.069092288613319397e-02 -1.181245073676109314e-01 -1.384371966123580933e-01 9.136790037155151367e-02 -5.582994595170021057e-02 2.805006504058837891e-01 -2.445247769355773926e-01 2.513529956340789795e-01 -9.360346198081970215e-02 1.470710337162017822e-01 -1.264485865831375122e-01
3.586475253105163574e-01 1.992755681276321411e-01 1.466163992881774902e-01 1.699987798929214478e-01 -1.181092113256454468e-01 2.194001376628875732e-01 6.038552522659301758e-02 3.620939552783966064e-01 -1.232829615473747253e-01 -1.352924406528472900e-01 4.975688084959983826e-02 -4.478595778346061707e-02 3.645218610763549805e-01 6.996960937976837158e-02 -5.146327987313270569e-02 6.231217831373214722e-02 2.413177937269210815e-01 3.552046418190002441e-02 1.205816641449928284e-01 3.094815276563167572e-02 1.708191186189651489e-01 7.513197511434555054e-02 -1.620155572891235352e-01 -2.633380331099033356e-02 8.806524425745010376e-02 -2.670474350452423096e-02 -7.324658334255218506e-02 -2.803234755992889404e-02 1.791232228279113770e-01 -3.519341647624969482e-01 -2.117173671722412109e-01 -2.235764265060424805e-01
1.236023455858230591e-01 8.850849419832229614e-02 1.553278416395187378e-01 -4.398473724722862244e-02 -1.965709477663040161e-01 -2.192758619785308838e-01 -1.932168304920196533e-01 1.972481459379196167e-01 1.553575694561004639e-01 1.667429506778717041e-01 -7.713714987039566040e-02 1.664486229419708252e-01 3.236297890543937683e-02 -8.827407658100128174e-02 2.621065080165863037e-01 -1.100897639989852905e-01 3.569112420082092285e-01 -3.051295876502990723e-03 1.981877237558364868e-01 2.967483177781105042e-02 2.017577290534973145e-01 -4.072194918990135193e-02 -1.890082806348800659e-01 -1.337474435567855835e-01 1.627352833747863770e-01 9.094334393739700317e-02 9.069109335541725159e-03 -1.497718095779418945e-01 2.830244600772857666e-02 -4.854047596454620361e-01 -1.075657010078430176e-01 -2.093428224325180054e-01
-5.439607053995132446e-02 2.229658961296081543e-01 2.500730752944946289e-01 -1.047228574752807617e-01 -2.551023289561271667e-02 3.087460994720458984e-01 2.035506367683410645e-01 -7.117599248886108398e-02 2.418748289346694946e-01 2.970352768898010254e-02 4.125883057713508606e-02 3.090298175811767578e-01 -7.736939936876296997e-02 -9.627595543861389160e-02 -3.072444498538970947e-01 2.093491330742835999e-02 -6.885959208011627197e-02 -6.774823367595672607e-02 2.267540544271469116e-01 2.593818902969360352e-01 1.409057378768920898e-01 7.634758949279785156e-02 1.002816185355186462e-01 -7.757279276847839355e-02 -1.828704774379730225e-01 2.179574221372604370e-03 -1.083196625113487244e-01 4.928408563137054443e-02 2.639290690422058105e-01 -1.848531663417816162e-01 -3.116840720176696777e-01 -2.151754349470138550e-01
3.166418373584747314e-01 1.509457919746637344e-02 2.693000435829162598e-01 -2.542258501052856445e-01 1.077381521463394165e-01 5.692333728075027466e-02 -1.301469355821609497e-01 1.944699436426162720e-01 2.050097584724426270e-01 -1.416489779949188232e-01 2.236343175172805786e-01 7.001404464244842529e-02 -5.872863158583641052e-02 -4.161607921123504639e-01 -3.102805912494659424e-01 9.634337574243545532e-02 2.914339117705821991e-02 -1.889121383428573608e-01 6.387305259704589844e-02 5.922487750649452209e-02 -4.425652325153350830e-02 -1.327517181634902954e-01 -2.505013644695281982e-01 3.246935456991195679e-02 9.564813971519470215e-02 9.619483351707458496e-02 5.914013087749481201e-02 3.361421078443527222e-02 -4.771864041686058044e-02 -2.898523509502410889e-01 2.132050096988677979e-01 -1.061180680990219116e-01
3.730542659759521484e-01 -4.806894436478614807e-02 1.903199008665978909e-03 -7.314939796924591064e-02 8.867897093296051025e-02 2.464226633310317993e-01 9.996809065341949463e-02 1.913288831710815430e-01 3.346449434757232666e-01 1.026484817266464233e-01 3.032030165195465088e-02 -1.545913368463516235e-01 -4.317140206694602966e-02 -2.127043753862380981e-01 1.042817980051040649e-01 2.723486423492431641e-01 3.745317459106445312e-01 -2.819536067545413971e-02 2.143608033657073975e-01 -8.036080002784729004e-02 8.838557638227939606e-03 1.619643568992614746e-01 7.900507003068923950e-02 1.881007403135299683e-01 2.273689955472946167e-02 -2.996396645903587341e-02 -2.944060415029525757e-02 -1.603415235877037048e-02 5.470873415470123291e-02 -1.915309429168701172e-01 5.057460069656372070e-02 -3.902493119239807129e-01
2.522797286510467529e-01 1.752160638570785522e-01 6.023634597659111023e-02 1.666441410779953003e-01 -1.225032433867454529e-01 2.306248396635055542e-01 1.153093129396438599e-01 1.733755767345428467e-01 -3.537882864475250244e-02 -1.990192681550979614e-01 -7.726346701383590698e-02 -3.668866679072380066e-02 3.253700733184814453e-01 1.343638449907302856e-01 -1.509652733802795410e-01 -4.493064060807228088e-02 9.284457564353942871e-02 2.600470557808876038e-02 2.423886060714721680e-01 -3.266574814915657043e-02 2.574523091316223145e-01 -3.346047550439834595e-02 -9.888085536658763885e-03 -5.003321566618978977e-04 1.025395989418029785e-01 -2.390505000948905945e-02 -1.801947504281997681e-01 1.703555136919021606e-01 7.141463458538055420e-02 -5.511401295661926270e-01 -1.282248944044113159e-01 -1.769506931304931641e-01
3.051586449146270752e-01 3.050758540630340576e-01 7.555113732814788818e-02 2.576631307601928711e-01 -1.360926926136016846e-01 2.731561362743377686e-01 1.401081681251525879e-01 3.074035644531250000e-01 -6.830231845378875732e-02 -1.020234525203704834e-01 6.351599842309951782e-02 3.915723413228988647e-02 3.647352457046508789e-01 1.020380482077598572e-01 6.241216324269771576e-03 -3.438253328204154968e-02 1.120016202330589294e-01 -8.223392069339752197e-02 7.743167132139205933e-02 6.347718089818954468e-02 2.663147151470184326e-01 9.531343728303909302e-02 1.177027821540832520e-02 5.935306102037429810e-02 2.629081346094608307e-02 7.863038033246994019e-02 -8.033631742000579834e-02 -1.626223772764205933e-01 1.028376817703247070e-01 -3.770729899406433105e-01 -1.861715018749237061e-01 -1.701325029134750366e-01
2.675125598907470703e-01 2.004470229148864746e-01 1.877667754888534546e-01 1.016261801123619080e-01 -1.844945996999740601e-01 4.514217004179954529e-02 8.442325145006179810e-02 3.397857546806335449e-01 1.777181029319763184e-01 -5.075282230973243713e-02 -3.944835811853408813e-02 1.456684321165084839e-01 3.846403658390045166e-01 1.413159817457199097e-01 8.874498307704925537e-02 2.067907154560089111e-01 2.160169482231140137e-01 -9.155679494142532349e-02 -1.456069499254226685e-01 -4.604109749197959900e-02 3.804833590984344482e-01 4.749238863587379456e-02 -9.126286953687667847e-02 1.467667333781719208e-02 -5.087932199239730835e-02 8.155646175146102905e-02 -3.900815173983573914e-02 5.761133879423141479e-02 7.209975272417068481e-02 -2.966697812080383301e-01 -1.525933444499969482e-01 -2.097934335470199585e-01
1.791965663433074951e-01 1.862131357192993164e-01 4.585653170943260193e-02 3.118742816150188446e-02 1.203111708164215088e-01 -2.261818200349807739e-01 1.130677908658981323e-01 -2.483345568180084229e-01 4.479024931788444519e-02 -1.940624415874481201e-01 -4.760266467928886414e-02 4.025802314281463623e-01 -2.469150163233280182e-02 -1.057211831212043762e-01 8.915106207132339478e-02 -1.123499125242233276e-01 8.602593094110488892e-02 -4.796128720045089722e-02 1.993294209241867065e-01 1.300732940435409546e-01 1.271553337574005127e-01 6.951805949211120605e-02 2.619610540568828583e-02 1.191420331597328186e-01 2.389911562204360962e-01 2.785055041313171387e-01 1.322086155414581299e-01 -9.037952870130538940e-03 1.198853403329849243e-01 -5.265999436378479004e-01 -8.019668981432914734e-03 -8.642065525054931641e-02
-1.398484557867050171e-01 1.782946735620498657e-01 -4.215721040964126587e-02 2.569161951541900635e-01 -1.011224929243326187e-02 4.271574318408966064e-02 -5.453778803348541260e-02 7.253769785165786743e-02 3.022277355194091797e-01 -1.234675496816635132e-01 1.598998755216598511e-01 -7.469928264617919922e-02 1.366808731108903885e-02 -1.853137314319610596e-01 7.578638941049575806e-02 9.425629675388336182e-02 2.764959931373596191e-01 -3.506320416927337646e-01 4.128425207454711199e-04 5.221330001950263977e-02 -5.945011600852012634e-02 5.700475536286830902e-03 3.410885110497474670e-02 -3.048743307590484619e-01 3.770896233618259430e-03 -6.328184157609939575e-02 -2.097971886396408081e-01 -1.623284071683883667e-02 1.866764426231384277e-01 -1.592222303152084351e-01 1.023440659046173096e-01 -5.148287415504455566e-01
1.800265461206436157e-01 1.230723634362220764e-01 5.880063399672508240e-02 8.133000880479812622e-02 -6.236872822046279907e-02 6.946622580289840698e-02 -2.431829422712326050e-01 1.157537922263145447e-01 -4.132895544171333313e-02 -1.281070411205291748e-01 -1.485392004251480103e-01 1.356959342956542969e-01 -1.384973526000976562e-01 -1.808568090200424194e-01 1.962927132844924927e-01 7.884661853313446045e-02 1.024283021688461304e-01 -2.729863524436950684e-01 3.925782442092895508e-01 -2.422069609165191650e-01 -4.931838065385818481e-02 -5.689433589577674866e-02 -4.773197695612907410e-02 -1.409618854522705078e-01 6.089766696095466614e-02 1.542863845825195312e-01 -2.766014337539672852e-01 -1.214498281478881836e-01 3.434979543089866638e-02 -4.507570862770080566e-01 -4.523618146777153015e-02 -2.347168326377868652e-01
-8.302561938762664795e-02 2.325664162635803223e-01 2.258028686046600342e-01 -8.055837452411651611e-02 8.030804246664047241e-02 -5.517419055104255676e-02 -1.757117658853530884e-01 2.030735313892364502e-01 2.050800472497940063e-01 1.384492367506027222e-01 -4.505579546093940735e-02 1.268084496259689331e-01 2.565200626850128174e-01 1.630063983611762524e-03 -5.206336500123143196e-04 1.811217814683914185e-01 3.375553190708160400e-01 -1.326322406530380249e-01 8.268233388662338257e-02 2.732464671134948730e-01 1.187122762203216553e-01 8.502969890832901001e-02 -1.042031347751617432e-01 -1.139050200581550598e-01 -8.048129826784133911e-02 1.879125237464904785e-01 -9.541105246171355247e-04 -5.359281785786151886e-04 -2.759697437286376953e-01 -3.045451641082763672e-01 -2.850306332111358643e-01 -2.680671513080596924e-01
1.712481677532196045e-01 1.994383633136749268e-01 2.006515711545944214e-01 1.703409254550933838e-01 -1.096036732196807861e-01 -1.835025846958160400e-01 -1.157451272010803223e-01 2.073566168546676636e-01 -3.815644979476928711e-02 -1.181522682309150696e-01 -7.295278459787368774e-02 1.047186329960823059e-01 1.507306694984436035e-01 -2.654084265232086182e-01 -2.067932486534118652e-01 2.539727985858917236e-01 2.719478905200958252e-01 -2.387288361787796021e-01 3.066652119159698486e-01 8.579517900943756104e-02 -6.673437356948852539e-02 -1.043338626623153687e-01 7.532756030559539795e-02 -9.212189167737960815e-02 1.566719263792037964e-02 3.939487934112548828e-01 -7.800507545471191406e-02 -2.875571846961975098e-01 -8.815262466669082642e-03 -1.273003816604614258e-01 4.977617040276527405e-02 -5.082765594124794006e-02
-1.570782810449600220e-01 2.738122045993804932e-01 3.112390041351318359e-01 -1.741636097431182861e-01 -3.189942613244056702e-02 -8.594081550836563110e-02 -2.209673263132572174e-02 -8.602830767631530762e-02 2.559292614459991455e-01 -2.910096347332000732e-01 4.153359234333038330e-01 -6.283302605152130127e-02 1.523433160036802292e-02 -1.933525204658508301e-01 -6.348934769630432129e-02 3.784831985831260681e-02 2.546981163322925568e-02 -1.757388114929199219e-01 -1.498819738626480103e-01 6.704814732074737549e-02 1.131590381264686584e-01 -8.101204782724380493e-02 -4.139892384409904480e-02 3.038158640265464783e-02 -2.230058163404464722e-01 6.012678146362304688e-02 -3.475113958120346069e-02 -1.600878387689590454e-01 2.551492862403392792e-02 -2.023628056049346924e-01 1.223900634795427322e-02 -4.297759234905242920e-01
-1.245210915803909302e-01 3.232146846130490303e-03 2.069474011659622192e-01 6.189581006765365601e-02 4.272311553359031677e-02 1.596993394196033478e-02 2.144959755241870880e-02 1.880014389753341675e-01 1.079613566398620605e-01 -2.553986907005310059e-01 -2.302332073450088501e-01 -1.318165659904479980e-01 3.432576060295104980e-01 -6.681016832590103149e-02 -7.051414996385574341e-02 2.279546484351158142e-02 2.363749593496322632e-01 -9.625288844108581543e-02 1.601189374923706055e-01 5.557287484407424927e-02 3.801159560680389404e-02 -4.298259317874908447e-01 -4.231116548180580139e-02 -1.905374601483345032e-02 6.932370364665985107e-02 9.966112673282623291e-02 2.263784259557723999e-01 -5.190556496381759644e-02 1.122452095150947571e-01 -2.417492717504501343e-01 -2.188789993524551392e-01 -3.937646150588989258e-01
2.374619841575622559e-01 3.711570501327514648e-01 1.045534685254096985e-01 9.725388884544372559e-02 -1.470020562410354614e-01 3.964314758777618408e-01 -3.740475047379732132e-03 2.949072718620300293e-01 -1.312463730573654175e-01 -1.087780520319938660e-01 -1.979913935065269470e-02 -5.759963020682334900e-02 2.654537856578826904e-01 8.131384849548339844e-02 -1.917727664113044739e-02 -1.057366579771041870e-01 1.323497742414474487e-01 4.954821243882179260e-02 7.870885729789733887e-02 1.585100889205932617e-01 2.933882176876068115e-01 -9.248120337724685669e-02 -1.509577687829732895e-02 8.413822948932647705e-02 7.528881728649139404e-02 -7.056591566652059555e-03 -7.846665382385253906e-02 -1.153672039508819580e-01 1.626340150833129883e-01 -3.896109461784362793e-01 -1.058155074715614319e-01 -1.745346486568450928e-01
2.949914634227752686e-01 1.404037773609161377e-01 2.253578305244445801e-01 4.851745441555976868e-02 -1.927281469106674194e-01 1.176220923662185669e-01 1.662809848785400391e-01 2.696779072284698486e-01 2.801535427570343018e-01 4.146852716803550720e-02 2.374789267778396606e-01 2.146192193031311035e-01 3.851103186607360840e-01 1.037672683596611023e-01 2.151186391711235046e-02 1.989797502756118774e-02 8.254003524780273438e-02 1.354050040245056152e-01 6.906533986330032349e-02 -3.095430787652730942e-03 3.055796325206756592e-01 1.065326854586601257e-02 6.147339195013046265e-02 4.760348424315452576e-02 -8.906870335340499878e-02 4.711206257343292236e-02 2.474042586982250214e-02 -1.267911344766616821e-01 5.865027196705341339e-03 -1.771651208400726318e-01 -2.487430721521377563e-01 -3.107606172561645508e-01
3.255729675292968750e-01 3.977269232273101807e-01 2.003737986087799072e-01 2.157686501741409302e-01 -2.660927474498748779e-01 1.971907764673233032e-01 1.004903167486190796e-01 2.014643847942352295e-01 -8.577060885727405548e-03 -2.065524160861968994e-01 -3.175289928913116455e-02 -8.815135806798934937e-02 2.111543715000152588e-01 1.291788369417190552e-01 5.719026550650596619e-03 -5.291197076439857483e-02 2.314712405204772949e-01 7.183104753494262695e-02 1.125641837716102600e-01 1.761513203382492065e-02 2.215915471315383911e-01 -6.613797973841428757e-03 3.414889797568321228e-02 -6.275841593742370605e-02 1.033103317022323608e-01 -1.890829391777515411e-02 -1.848360300064086914e-01 -9.418366476893424988e-03 2.853176593780517578e-01 -2.272998690605163574e-01 -1.597516089677810669e-01 -2.080033272504806519e-01
1.269099563360214233e-01 -3.050107508897781372e-02 3.107068538665771484e-01 2.531607076525688171e-02 -8.272800594568252563e-02 6.037318333983421326e-02 -1.506138476543128490e-03 7.662864029407501221e-02 3.216857314109802246e-01 -1.863381266593933105e-01 -1.683680117130279541e-01 1.401424407958984375e-01 2.334952652454376221e-01 -8.901036530733108521e-02 -6.557247042655944824e-02 4.738511145114898682e-02 2.019663155078887939e-01 -2.035571634769439697e-02 3.731303513050079346e-01 3.513357043266296387e-02 1.206900328397750854e-01 2.987165236845612526e-03 -1.890341192483901978e-01 -1.460973322391510010e-01 -9.175858646631240845e-02 1.462370157241821289e-01 2.551059238612651825e-03 -3.493658304214477539e-01 2.809683978557586670e-01 -1.257009804248809814e-01 3.380748629570007324e-01 4.060033708810806274e-03
2.645750343799591064e-01 2.428025752305984497e-01 1.342813968658447266e-01 1.807461678981781006e-01 -2.525343894958496094e-01 2.624983787536621094e-01 1.146076768636703491e-01 2.569076716899871826e-01 -3.419761732220649719e-02 -1.801133304834365845e-01 -1.997340470552444458e-02 -7.266782224178314209e-02 3.456922471523284912e-01 1.787104457616806030e-01 3.462418168783187866e-02 -4.974360391497612000e-02 1.281543970108032227e-01 -8.379702921956777573e-04 5.896929278969764709e-02 -8.316721068695187569e-04 1.560868769884109497e-01 -4.535443335771560669e-02 -7.297960668802261353e-02 1.141010550782084465e-03 1.390730738639831543e-01 1.763865202665328979e-01 -6.724171340465545654e-02 3.975367173552513123e-03 2.384246736764907837e-01 -4.410545527935028076e-01 -1.273139566183090210e-01 -1.997558623552322388e-01
4.620716869831085205e-01 1.085420250892639160e-01 1.091620028018951416e-01 2.335807681083679199e-01 -9.871422499418258667e-02 1.655279546976089478e-01 2.048362642526626587e-01 2.354362756013870239e-01 -6.183420307934284210e-03 -2.105496972799301147e-01 1.326764672994613647e-01 1.396163702011108398e-01 2.852093577384948730e-01 1.457507759332656860e-01 -2.992282807826995850e-02 6.669685244560241699e-02 1.807427555322647095e-01 -1.102305669337511063e-02 -7.581984251737594604e-02 6.353374570608139038e-02 2.014049887657165527e-01 8.374666422605514526e-02 -1.320696473121643066e-01 3.172880783677101135e-02 3.193236887454986572e-02 -3.587085753679275513e-02 -7.233287394046783447e-02 1.294125765562057495e-01 4.112639278173446655e-02 -3.281286656856536865e-01 -2.268712967634201050e-01 -3.009742200374603271e-01
2.200057953596115112e-01 1.433459222316741943e-01 4.248434603214263916e-01 -1.606764644384384155e-01 -1.784314364194869995e-01 1.630958765745162964e-01 -1.203519999980926514e-01 1.146891638636589050e-01 2.388625591993331909e-01 -5.571436136960983276e-02 -1.871633082628250122e-01 2.814076468348503113e-02 1.593725979328155518e-01 1.793504878878593445e-02 2.115767449140548706e-01 1.968133300542831421e-01 1.709960252046585083e-01 -4.906215891242027283e-02 2.516150176525115967e-01 -1.968592405319213867e-01 5.918268114328384399e-02 6.307964678853750229e-03 -1.341687738895416260e-01 -1.243137046694755554e-01 3.017681278288364410e-02 1.743661165237426758e-01 1.074729580432176590e-02 7.869126275181770325e-03 2.821212708950042725e-01 -2.967492341995239258e-01 2.381093353033065796e-01 -8.314608782529830933e-02
-1.407212018966674805e-01 3.430367708206176758e-01 1.291937530040740967e-01 -9.678401798009872437e-02 1.588366739451885223e-02 -1.587197482585906982e-01 -9.058111906051635742e-02 2.640929520130157471e-01 1.303597688674926758e-01 -2.819066867232322693e-02 5.885297805070877075e-02 1.993059515953063965e-01 1.196185648441314697e-01 -9.514906257390975952e-02 -2.146261036396026611e-01 -1.535606533288955688e-01 3.123944401741027832e-01 3.348303958773612976e-02 3.991622626781463623e-01 -1.997923254966735840e-01 2.538582086563110352e-01 -3.261185809969902039e-02 -1.156573668122291565e-01 -2.391981184482574463e-01 1.684841513633728027e-01 8.895633369684219360e-02 -1.664399728178977966e-02 3.742628544569015503e-02 2.716416679322719574e-02 -1.083714663982391357e-01 2.853323221206665039e-01 -1.146959066390991211e-01
1.913717389106750488e-01 6.573823280632495880e-03 1.709680110216140747e-01 5.055295303463935852e-02 -3.512756898999214172e-03 -1.162757053971290588e-01 -1.845808029174804688e-01 8.377338945865631104e-02 4.184300005435943604e-01 -4.661526158452033997e-02 2.969177626073360443e-02 -4.437793046236038208e-02 1.315118223428726196e-01 -5.054556205868721008e-02 8.940213918685913086e-02 2.695101499557495117e-01 1.636995524168014526e-01 -1.286169588565826416e-01 2.662966847419738770e-01 -1.402601599693298340e-01 1.114554479718208313e-01 6.618386507034301758e-02 -2.234058380126953125e-01 -1.973895877599716187e-01 1.385108828544616699e-01 -1.041151583194732666e-01 2.603449523448944092e-01 -1.149490103125572205e-01 4.288263916969299316e-01 -1.132443323731422424e-01 5.160605907440185547e-02 -2.152705341577529907e-01
3.409528732299804688e-01 3.998240828514099121e-02 -4.429372772574424744e-02 -3.336697444319725037e-02 7.238484919071197510e-02 1.349119693040847778e-01 3.307705745100975037e-02 -9.919896721839904785e-02 2.457001805305480957e-01 4.548875615000724792e-03 -2.270721793174743652e-01 -9.091317653656005859e-02 -7.722961157560348511e-02 -2.902188524603843689e-02 -4.184130951762199402e-02 1.749456822872161865e-01 4.146220982074737549e-01 1.056282073259353638e-01 1.697270423173904419e-01 4.179927334189414978e-02 -2.941842190921306610e-02 2.600972726941108704e-02 -8.391475677490234375e-02 -9.790514409542083740e-02 -6.008167564868927002e-02 1.485895365476608276e-02 -1.250940561294555664e-01 9.085961431264877319e-02 2.545582056045532227e-01 -2.815290391445159912e-01 -4.698510468006134033e-02 -5.287054181098937988e-01
-4.367789253592491150e-02 9.472887217998504639e-02 1.006725151091814041e-02 1.008893549442291260e-01 2.459227107465267181e-02 -1.101361494511365891e-02 -6.689850240945816040e-02 -8.212524652481079102e-02 1.304320842027664185e-01 -5.204370245337486267e-03 -6.136871129274368286e-02 -1.140612736344337463e-01 2.467895746231079102e-01 -1.073374822735786438e-01 -1.384788751602172852e-01 2.611561119556427002e-01 1.044833809137344360e-01 -1.683519035577774048e-01 3.758180513978004456e-02 1.157512143254280090e-02 4.087502062320709229e-01 -2.244875431060791016e-01 -1.909288316965103149e-01 -3.174763917922973633e-01 1.556459367275238037e-01 2.965106396004557610e-03 -4.339605197310447693e-02 -2.520494163036346436e-01 1.420245170593261719e-01 -1.489152610301971436e-01 -2.587226592004299164e-02 -4.950626492500305176e-01
-3.175205364823341370e-02 8.690559118986129761e-02 -8.008489012718200684e-02 1.799973994493484497e-01 7.060731947422027588e-02 1.974178403615951538e-01 1.794514805078506470e-01 5.903128534555435181e-02 2.774554193019866943e-01 -1.172039285302162170e-01 1.640173345804214478e-01 -6.476856302469968796e-03 2.545719742774963379e-01 -2.327464818954467773e-01 -2.461176514625549316e-01 1.798251569271087646e-01 6.109544076025485992e-03 -3.175216540694236755e-02 1.916901469230651855e-01 -1.063821762800216675e-01 -3.956653177738189697e-02 -8.619365096092224121e-02 9.252195060253143311e-02 -7.244767993688583374e-02 1.782943904399871826e-01 -2.270550131797790527e-01 -2.220519632101058960e-02 -3.988460451364517212e-02 1.661273688077926636e-01 -3.400776982307434082e-01 -1.483283489942550659e-01 -4.699343740940093994e-01
1.123097687959671021e-01 6.960431486368179321e-02 1.053663790225982666e-01 1.738475561141967773e-01 1.130606383085250854e-01 7.482232898473739624e-02 1.089666932821273804e-01 2.117189466953277588e-01 2.223305851221084595e-01 -2.469206973910331726e-02 8.182867616415023804e-02 4.830310046672821045e-01 1.249282285571098328e-01 -1.958031654357910156e-01 2.364412993192672729e-01 2.700032107532024384e-02 1.104708984494209290e-01 1.826300770044326782e-01 2.745133638381958008e-01 2.335395663976669312e-01 3.530765324831008911e-02 8.157365024089813232e-02 -1.743053793907165527e-01 -6.837377697229385376e-02 4.296074807643890381e-02 1.496361047029495239e-01 5.234996974468231201e-02 -2.798213362693786621e-01 9.099433571100234985e-02 -3.436759114265441895e-01 9.726295620203018188e-02 7.718646526336669922e-02
1.444971561431884766e-01 1.783321648836135864e-01 2.147818207740783691e-01 -5.971825867891311646e-02 6.194489598274230957e-01 -2.338944077491760254e-01 -1.293963491916656494e-01 -1.432355726137757301e-03 1.112973019480705261e-01 -2.612465918064117432e-01 -9.584709256887435913e-02 1.617158353328704834e-01 1.114802956581115723e-01 -6.895637512207031250e-02 -8.443603664636611938e-02 3.099889960139989853e-03 4.524173215031623840e-02 3.072898462414741516e-02 1.662997603416442871e-01 7.293294183909893036e-03 4.918636381626129150e-02 -1.579256504774093628e-01 -9.582634270191192627e-02 -1.314235478639602661e-01 -1.165799051523208618e-01 -7.890743203461170197e-03 3.704408882185816765e-03 5.690422840416431427e-03 8.664315193891525269e-02 -2.645646631717681885e-01 1.921489834785461426e-01 -2.991950809955596924e-01
1.784118562936782837e-01 1.649511605501174927e-02 3.628265559673309326e-01 2.103506922721862793e-01 -2.076282501220703125e-01 9.323628246784210205e-02 -1.391643881797790527e-01 1.482232213020324707e-01 2.407617568969726562e-01 -1.338190287351608276e-01 -1.453650742769241333e-01 -2.145982719957828522e-02 1.236614808440208435e-01 -5.700349435210227966e-02 -1.766553521156311035e-01 5.223411601036787033e-03 3.654063120484352112e-02 9.817286580801010132e-02 1.856295764446258545e-01 4.676979780197143555e-02 1.865677833557128906e-01 6.094669457525014877e-03 3.978235181421041489e-03 -2.171873748302459717e-01 3.485636040568351746e-02 3.750417530536651611e-01 -1.259239912033081055e-01 -3.260993957519531250e-01 -7.983939722180366516e-04 -3.217545151710510254e-01 2.321385443210601807e-01 -2.219012379646301270e-02
-1.749093681573867798e-01 3.359946906566619873e-01 -9.016594849526882172e-03 -2.371754944324493408e-01 -7.507877051830291748e-02 2.679400742053985596e-01 -1.408637166023254395e-01 6.294908374547958374e-02 1.444995254278182983e-01 2.019441500306129456e-02 -1.074140071868896484e-01 3.461308404803276062e-02 1.897146552801132202e-01 -1.760307103395462036e-01 -1.355875190347433090e-02 3.497769236564636230e-01 1.148891746997833252e-01 -9.804978221654891968e-02 2.888742387294769287e-01 4.337256774306297302e-02 -7.086651027202606201e-02 7.355659455060958862e-02 -6.273756176233291626e-02 -1.486646980047225952e-01 5.122040212154388428e-02 2.118791341781616211e-01 -2.285781204700469971e-01 1.544500421732664108e-02 1.763362139463424683e-01 -3.249973654747009277e-01 1.865175366401672363e-01 -2.435051202774047852e-01
1.195901483297348022e-01 1.083904132246971130e-01 3.325037285685539246e-02 -3.336086496710777283e-02 -9.619803726673126221e-02 1.972843706607818604e-01 -2.177654653787612915e-01 1.576839536428451538e-01 2.809600830078125000e-01 -1.973314732313156128e-01 1.415142416954040527e-01 1.985518932342529297e-01 1.604498028755187988e-01 -4.923428222537040710e-02 2.982975542545318604e-01 7.087049540132284164e-03 1.754689365625381470e-01 -2.620047330856323242e-01 3.755220472812652588e-01 -1.045631915330886841e-01 5.389949306845664978e-02 -7.339039444923400879e-02 -1.526547372341156006e-01 1.352278143167495728e-02 3.998219966888427734e-02 -1.934599876403808594e-02 -1.624354571104049683e-01 -2.810056209564208984e-01 2.935751080513000488e-01 -1.421125680208206177e-01 1.785863786935806274e-01 -1.672760248184204102e-01
7.049805670976638794e-02 3.145084679126739502e-01 1.318238973617553711e-01 -9.347904124297201633e-04 -3.134442567825317383e-01 -2.295304238796234131e-01 -2.290140464901924133e-02 9.564624726772308350e-02 2.074099481105804443e-01 -2.054605334997177124e-01 1.865915656089782715e-01 -5.938280746340751648e-02 4.171523079276084900e-02 -2.159595787525177002e-01 -2.811924219131469727e-01 1.607477664947509766e-01 -4.515952430665493011e-03 -2.955625355243682861e-01 2.075990885496139526e-01 -6.742551922798156738e-02 -4.654399305582046509e-02 3.633817424997687340e-03 1.038916185498237610e-01 3.630071505904197693e-02 1.068217605352401733e-01 1.610283255577087402e-01 -1.369309723377227783e-01 -2.863549888134002686e-01 2.152267098426818848e-02 -3.061220347881317139e-01 5.073986947536468506e-02 -2.389930933713912964e-01
2.599649131298065186e-01 -2.078156769275665283e-01 6.751497089862823486e-02 5.535970255732536316e-02 -1.399075686931610107e-01 -7.654210086911916733e-03 -3.497065603733062744e-01 9.992755204439163208e-02 1.849224120378494263e-01 -2.603760361671447754e-01 3.184361755847930908e-02 1.073166057467460632e-01 -1.887274235486984253e-01 -1.186665296554565430e-01 1.620086729526519775e-01 -1.396931558847427368e-01 2.450873702764511108e-01 -5.645788460969924927e-02 1.253720372915267944e-01 -1.035078763961791992e-01 -1.004695594310760498e-01 -1.495814770460128784e-01 -1.223088428378105164e-01 -1.385015100240707397e-01 9.169549494981765747e-02 1.032591238617897034e-01 3.663932904601097107e-02 -6.529213488101959229e-02 1.855268031358718872e-01 -3.634406030178070068e-01 1.676622033119201660e-01 -3.796278536319732666e-01
2.615823745727539062e-01 2.002684623003005981e-01 1.518182754516601562e-01 -1.045201625674962997e-02 -1.703198254108428955e-01 1.110066249966621399e-01 -4.238485824316740036e-03 2.447691261768341064e-01 -3.429064527153968811e-02 1.057439390569925308e-02 3.522965684533119202e-02 9.956355392932891846e-02 3.529221713542938232e-01 1.491174846887588501e-01 4.070981964468955994e-02 3.148859250359237194e-04 1.440808773040771484e-01 -7.266248762607574463e-02 -9.648994356393814087e-02 -5.028140917420387268e-02 4.277500212192535400e-01 8.140549995005130768e-03 -1.356035172939300537e-01 -2.577863037586212158e-01 -3.870300203561782837e-02 4.666776582598686218e-02 -1.459387540817260742e-01 -4.844317957758903503e-02 1.206924393773078918e-01 -3.638956844806671143e-01 -1.885734349489212036e-01 -3.008908927440643311e-01
1.253603398799896240e-01 3.050373196601867676e-01 2.143738269805908203e-01 -1.452690660953521729e-01 5.571898538619279861e-03 -9.168890118598937988e-02 -1.668795645236968994e-01 9.163166582584381104e-02 3.269299566745758057e-01 -7.900092005729675293e-02 6.450161337852478027e-02 1.171836256980895996e-01 7.352128624916076660e-02 -5.936253070831298828e-02 -1.443280838429927826e-02 1.516156643629074097e-01 3.365563750267028809e-01 7.248939946293830872e-03 2.057616263628005981e-01 -3.520714119076728821e-02 3.174493089318275452e-02 7.639276981353759766e-02 -1.686661243438720703e-01 7.888979464769363403e-02 1.862210929393768311e-01 -1.162235736846923828e-01 2.072176188230514526e-01 -2.487801462411880493e-01 4.548346698284149170e-01 -2.276481986045837402e-01 7.833282649517059326e-02 9.282990358769893646e-03
1.490598618984222412e-01 6.639343500137329102e-02 3.154226541519165039e-01 1.794799566268920898e-01 2.047678828239440918e-02 1.402265019714832306e-02 -1.108426600694656372e-01 1.340684294700622559e-01 2.268759757280349731e-01 -9.184471517801284790e-02 -2.176999598741531372e-01 1.259899735450744629e-01 1.926190257072448730e-01 -1.729109734296798706e-01 3.726140409708023071e-02 8.661817759275436401e-02 2.454062253236770630e-01 -2.310893498361110687e-02 2.560835480690002441e-01 1.284128725528717041e-01 2.930133417248725891e-02 5.875144526362419128e-02 -1.040068045258522034e-01 -1.517403498291969299e-02 -9.899378754198551178e-03 2.061260491609573364e-01 2.363120019435882568e-02 -3.640052974224090576e-01 2.636641860008239746e-01 -2.444810569286346436e-01 3.851842880249023438e-01 -1.549352705478668213e-02
1.186616644263267517e-01 2.066764049232006073e-02 3.194214105606079102e-01 -3.668852522969245911e-02 5.116384848952293396e-02 -2.378421425819396973e-01 1.479836925864219666e-02 3.082892112433910370e-02 2.013675719499588013e-01 -2.394403703510761261e-02 -3.019530139863491058e-02 2.644401490688323975e-01 3.418727517127990723e-01 -2.586509287357330322e-01 -3.825397044420242310e-02 2.746254764497280121e-02 1.609825044870376587e-01 -9.952884167432785034e-02 -1.331373453140258789e-01 2.270381599664688110e-01 7.371462136507034302e-02 -5.001605302095413208e-02 -2.249946445226669312e-01 1.517802774906158447e-01 1.458051949739456177e-01 9.524668753147125244e-02 4.178649559617042542e-02 -1.772262901067733765e-01 3.894553482532501221e-01 -2.837177813053131104e-01 2.036031633615493774e-01 -1.499994890764355659e-03
2.164531685411930084e-02 5.728684365749359131e-02 -4.425345733761787415e-02 3.519580885767936707e-02 -2.143225222826004028e-01 -1.120184883475303650e-01 2.818427085876464844e-01 -1.445335987955331802e-02 3.517271578311920166e-01 -2.093154042959213257e-01 -5.400922149419784546e-02 -1.923651099205017090e-01 3.384701013565063477e-01 1.591396629810333252e-01 -1.418056488037109375e-01 1.454090327024459839e-01 9.238605946302413940e-02 1.832008510828018188e-01 1.056304872035980225e-01 9.948806464672088623e-02 2.712430953979492188e-01 7.693301141262054443e-02 -5.773953348398208618e-02 -2.835971489548683167e-02 -2.036903202533721924e-01 1.962990313768386841e-01 -1.748949587345123291e-01 -9.150613099336624146e-02 1.319114118814468384e-01 -3.436504006385803223e-01 1.393110398203134537e-02 -2.547188699245452881e-01
2.562235891819000244e-01 1.054664421826601028e-02 -4.552378132939338684e-02 2.017499506473541260e-01 -6.685450673103332520e-02 9.477528929710388184e-02 8.912948518991470337e-02 1.033876538276672363e-01 2.187068611383438110e-01 -2.726075649261474609e-01 3.051757812500000000e-02 -1.293601244688034058e-01 4.095158576965332031e-01 -6.183839216828346252e-02 -2.295542508363723755e-01 -9.261061204597353935e-04 4.296895116567611694e-02 4.806961864233016968e-02 2.327822893857955933e-01 -1.699343025684356689e-01 3.309216499328613281e-01 2.139676176011562347e-02 -1.885331720113754272e-01 -9.212544560432434082e-02 -7.413442432880401611e-02 5.826150998473167419e-02 -9.769590944051742554e-02 1.909752339124679565e-01 1.490594893693923950e-01 -3.932482004165649414e-01 -1.010693162679672241e-01 -1.101653724908828735e-01
8.659402281045913696e-02 -2.042711973190307617e-01 1.401579380035400391e-01 8.329071849584579468e-02 1.571548134088516235e-01 1.993581652641296387e-02 2.704032957553863525e-01 -1.802429705858230591e-01 2.037292420864105225e-01 -7.093168329447507858e-03 7.486001402139663696e-02 4.688713699579238892e-02 1.014093831181526184e-01 -2.725870814174413681e-03 1.350545603781938553e-02 1.617668569087982178e-01 1.768800020217895508e-01 -3.956932723522186279e-01 7.654193788766860962e-02 -7.856709510087966919e-02 2.425138503313064575e-01 -1.474449783563613892e-01 -1.089940518140792847e-01 -2.532625943422317505e-02 1.291289478540420532e-01 -4.867358505725860596e-02 3.563251718878746033e-02 2.855385839939117432e-02 4.394381865859031677e-02 -2.758533060550689697e-01 1.436001360416412354e-01 -5.429100394248962402e-01
2.934980690479278564e-01 2.243649363517761230e-01 4.459793567657470703e-01 -1.444462388753890991e-01 -7.622009515762329102e-02 -1.647688099183142185e-03 7.413054257631301880e-02 1.520338356494903564e-01 3.477974534034729004e-01 -1.490411460399627686e-01 6.240887194871902466e-02 5.180576816201210022e-02 2.867197245359420776e-02 3.089497797191143036e-02 1.355623751878738403e-01 1.663755625486373901e-01 2.445484697818756104e-01 1.489439159631729126e-01 2.862459123134613037e-01 9.422694146633148193e-02 2.460956871509552002e-01 1.005225479602813721e-01 -3.578015789389610291e-02 -2.438461035490036011e-01 6.203623116016387939e-02 -3.695847839117050171e-02 4.909564554691314697e-02 -9.271977841854095459e-02 1.946061253547668457e-01 -1.375193297863006592e-01 1.851395517587661743e-01 1.585192047059535980e-02
1.086339168250560760e-02 5.493269860744476318e-02 2.299471348524093628e-01 -4.076302424073219299e-02 3.474793136119842529e-01 -1.790673285722732544e-01 -1.808028519153594971e-01 -1.598343066871166229e-02 2.656358182430267334e-01 -3.663505017757415771e-01 -8.029586076736450195e-02 2.985976934432983398e-01 5.952254310250282288e-02 -2.283897250890731812e-01 -9.719176590442657471e-02 7.666811347007751465e-02 4.527196660637855530e-02 4.284393787384033203e-02 1.972248852252960205e-01 5.014023929834365845e-02 9.739905595779418945e-02 6.947346031665802002e-02 -1.381298452615737915e-01 -4.220995306968688965e-02 -2.168674916028976440e-01 2.163749635219573975e-01 -2.227511256933212280e-01 5.775701999664306641e-02 1.948044169694185257e-03 -3.532626628875732422e-01 1.217568516731262207e-01 -1.351466923952102661e-01
1.729922294616699219e-01 1.800538599491119385e-01 3.441919982433319092e-01 -2.209460549056529999e-02 -2.119969576597213745e-01 8.668550103902816772e-02 -1.536502242088317871e-01 1.253701001405715942e-01 5.222010985016822815e-02 -2.180247306823730469e-01 -3.876283392310142517e-02 2.089892774820327759e-01 2.635894417762756348e-01 -4.675701260566711426e-02 -5.664699524641036987e-02 2.727376855909824371e-02 4.948382824659347534e-02 -1.531005650758743286e-01 3.393012881278991699e-01 -6.240718811750411987e-02 5.037731491029262543e-03 -1.961360126733779907e-01 9.500022977590560913e-02 -8.490874618291854858e-02 -6.749623268842697144e-02 4.231602549552917480e-01 -1.895956248044967651e-01 -1.787422001361846924e-01 1.484816223382949829e-01 -2.298249751329421997e-01 1.711157411336898804e-01 -2.356652356684207916e-02
2.508999109268188477e-01 2.045863494277000427e-02 9.247175604104995728e-02 3.406566381454467773e-02 -1.613655090332031250e-01 -1.702949106693267822e-01 -1.647554151713848114e-02 1.191854551434516907e-01 2.993503212928771973e-01 -2.925665974617004395e-01 4.907219856977462769e-02 4.194037243723869324e-02 -3.466139361262321472e-02 -8.423801511526107788e-02 -5.529340356588363647e-02 -3.469151854515075684e-01 1.516958624124526978e-01 -3.464801609516143799e-01 2.563089430332183838e-01 4.362531751394271851e-02 -1.429960876703262329e-01 -3.872850537300109863e-02 2.780836820602416992e-02 -2.051630020141601562e-01 7.954362034797668457e-02 -1.027933433651924133e-01 -7.042396068572998047e-02 -2.211806327104568481e-01 1.002569273114204407e-01 -3.656847774982452393e-01 1.558996085077524185e-02 -2.367721498012542725e-01
2.764541804790496826e-01 1.016900837421417236e-01 1.462669484317302704e-02 2.103600353002548218e-01 -1.269921511411666870e-01 2.244362831115722656e-01 5.918486416339874268e-02 1.127338185906410217e-01 -9.783051162958145142e-02 -2.879776060581207275e-01 1.958988234400749207e-02 9.776454418897628784e-02 2.031957507133483887e-01 -4.557808116078376770e-02 1.488354615867137909e-02 -1.219925135374069214e-01 1.688643544912338257e-01 1.486056894063949585e-01 1.061873435974121094e-01 8.350656181573867798e-02 3.317850232124328613e-01 5.374656990170478821e-03 -1.766498237848281860e-01 1.426122337579727173e-02 -1.511791199445724487e-01 -2.047736048698425293e-01 7.569643110036849976e-02 2.032438665628433228e-01 8.629854023456573486e-02 -4.815610647201538086e-01 -1.963111162185668945e-01 -1.583186239004135132e-01
1.476485580205917358e-01 1.003460511565208435e-01 1.523326486349105835e-01 2.515942454338073730e-01 -1.557629406452178955e-01 -2.005175501108169556e-01 7.021208852529525757e-02 2.018233239650726318e-01 1.037102565169334412e-01 -1.424362510442733765e-01 -1.432551629841327667e-02 -8.515919744968414307e-02 -6.649733334779739380e-02 -1.789996325969696045e-01 -6.471563596278429031e-03 -1.734675168991088867e-01 4.105924665927886963e-01 -2.613646388053894043e-01 3.419413268566131592e-01 1.286230515688657761e-03 -6.186604499816894531e-03 -1.871619075536727905e-01 -4.104328341782093048e-03 -8.227576315402984619e-02 1.373367309570312500e-01 6.225641071796417236e-02 -2.644063532352447510e-01 -1.812108606100082397e-01 1.030290797352790833e-01 -3.529784679412841797e-01 -5.242695566266775131e-03 -9.999208152294158936e-02
-4.262144118547439575e-02 3.213290125131607056e-02 1.307283807545900345e-02 9.664494544267654419e-02 -5.383939668536186218e-02 6.494880467653274536e-02 -1.496157143265008926e-02 1.508650779724121094e-01 1.309927701950073242e-01 -1.114187315106391907e-01 8.501072227954864502e-02 -1.435404829680919647e-02 -7.727415859699249268e-02 -1.466520875692367554e-01 6.130084767937660217e-02 -7.231546938419342041e-02 -7.280902564525604248e-02 -2.589792311191558838e-01 -2.080850452184677124e-01 -8.691642433404922485e-02 2.478440999984741211e-01 -7.713624089956283569e-02 -1.967764049768447876e-01 -1.398201882839202881e-01 1.312898006290197372e-02 4.202158451080322266e-01 -2.173577547073364258e-01 -3.251166641712188721e-01 1.429376304149627686e-01 -4.082688093185424805e-01 -8.101353794336318970e-02 -3.343914449214935303e-01
-2.143179774284362793e-01 1.044607684016227722e-01 2.372418791055679321e-01 -2.197547070682048798e-02 -1.777168810367584229e-01 1.424352675676345825e-01 6.740834563970565796e-02 2.731384038925170898e-01 9.262752532958984375e-02 -1.140368133783340454e-01 3.655820712447166443e-02 -9.048055112361907959e-02 5.245861783623695374e-02 -1.155460104346275330e-01 -1.205906048417091370e-01 1.331213563680648804e-01 1.794337034225463867e-01 -1.296385675668716431e-01 7.833058945834636688e-03 2.215177118778228760e-01 7.781307399272918701e-02 1.612559556961059570e-01 -5.040598660707473755e-02 -1.772431731224060059e-01 -7.920920848846435547e-02 2.510671615600585938e-01 3.733880817890167236e-02 4.299404099583625793e-02 4.017862677574157715e-02 -2.150811105966567993e-01 -2.461690753698348999e-01 -5.750849246978759766e-01
2.099321931600570679e-01 -6.779204588383436203e-03 3.321088850498199463e-01 1.116384342312812805e-01 -4.351615905761718750e-02 1.133706346154212952e-01 -4.798273742198944092e-02 1.810458451509475708e-01 5.381017923355102539e-02 -9.895744174718856812e-02 -2.682808041572570801e-01 2.521541714668273926e-01 1.590890884399414062e-01 -8.386325091123580933e-02 -6.350380182266235352e-02 -2.326086349785327911e-02 2.791074216365814209e-01 1.264343410730361938e-01 3.589810132980346680e-01 2.136489748954772949e-01 2.088809758424758911e-01 -1.843735389411449432e-02 -1.482550203800201416e-01 -1.134192794561386108e-01 -5.984325427561998367e-03 1.170395091176033020e-01 -2.022285386919975281e-02 -2.660271823406219482e-01 2.958968281745910645e-01 -1.892309635877609253e-01 2.046867758035659790e-01 2.735009789466857910e-02
8.460485190153121948e-02 3.337807655334472656e-01 3.958351537585258484e-02 2.307407408952713013e-01 2.174450308084487915e-01 1.356983035802841187e-01 -3.277936279773712158e-01 9.773778915405273438e-02 1.365726739168167114e-01 7.600974291563034058e-02 2.194295376539230347e-01 8.926385641098022461e-02 1.287685185670852661e-01 1.236179377883672714e-02 1.561820805072784424e-01 1.044652163982391357e-01 1.189567744731903076e-01 -2.931840419769287109e-01 -7.241681963205337524e-02 1.706010848283767700e-02 2.769216895103454590e-01 -1.695108115673065186e-01 -3.616184741258621216e-02 -2.455410212278366089e-01 -2.868643701076507568e-01 -1.056950725615024567e-02 -3.857006505131721497e-02 -6.859578192234039307e-02 1.827716231346130371e-01 -4.058119282126426697e-02 1.919573694467544556e-01 -2.796129286289215088e-01
-4.761961475014686584e-02 7.757647894322872162e-03 -1.486052423715591431e-01 -5.094180814921855927e-03 -2.483285814523696899e-01 1.241035684943199158e-01 -3.824119269847869873e-01 -1.144772097468376160e-01 -6.310457736253738403e-02 -1.836238205432891846e-01 -1.235586404800415039e-01 1.847462207078933716e-01 1.887829601764678955e-01 1.272245496511459351e-01 -2.767631709575653076e-01 3.275260794907808304e-03 3.359694480895996094e-01 -1.926499232649803162e-02 1.987965218722820282e-02 7.082919031381607056e-02 3.926564753055572510e-02 -4.006118699908256531e-02 9.921011328697204590e-02 -2.808782756328582764e-01 1.735727339982986450e-01 1.141871288418769836e-01 1.076433360576629639e-01 -1.149209290742874146e-01 3.177201747894287109e-02 -3.084915578365325928e-01 1.864927709102630615e-01 -3.378783464431762695e-01
-2.177102267742156982e-01 1.228180080652236938e-01 3.821745216846466064e-01 1.988188624382019043e-01 -7.299764547497034073e-03 3.156788945198059082e-01 3.949997201561927795e-02 1.321976631879806519e-01 3.880646079778671265e-02 -3.278360366821289062e-01 2.121485471725463867e-01 -1.220057234168052673e-01 1.734145730733871460e-01 -1.871549338102340698e-01 -5.665436759591102600e-02 -4.889938980340957642e-02 7.790707051753997803e-02 2.060756646096706390e-02 7.494043558835983276e-02 8.481530845165252686e-02 9.364227950572967529e-02 9.104076027870178223e-02 -3.058882802724838257e-02 -2.041502445936203003e-01 -2.520792484283447266e-01 3.714220598340034485e-02 4.062280058860778809e-03 1.001807972788810730e-01 1.101206466555595398e-01 -1.077066287398338318e-01 7.581259310245513916e-02 -4.584628641605377197e-01
1.265425980091094971e-01 -4.723902326077222824e-03 2.479996234178543091e-01 3.717018291354179382e-02 2.445420324802398682e-01 9.922756254673004150e-02 -1.439990550279617310e-01 -5.085329711437225342e-02 1.435620933771133423e-01 -2.516134381294250488e-01 6.111494824290275574e-02 2.069778591394424438e-01 9.391042590141296387e-02 -2.136680632829666138e-01 2.856030315160751343e-02 -1.278565824031829834e-02 4.286736547946929932e-01 -7.780998013913631439e-03 1.216901093721389771e-01 -5.877798423171043396e-02 5.290831439197063446e-03 -9.110332466661930084e-03 -2.415706217288970947e-02 -1.000119224190711975e-01 2.481937259435653687e-01 3.139988481998443604e-01 1.865367591381072998e-01 -5.355740338563919067e-02 -1.494376957416534424e-01 -4.123745262622833252e-01 1.966811418533325195e-01 2.131503634154796600e-02
2.684722542762756348e-01 1.371781826019287109e-01 9.442368894815444946e-02 -9.010840952396392822e-02 -2.707720994949340820e-01 -7.597386837005615234e-02 -2.022019028663635254e-01 2.931992411613464355e-01 2.591816782951354980e-01 2.913042530417442322e-02 -1.126372665166854858e-01 1.061299964785575867e-01 1.054449081420898438e-01 -7.120371609926223755e-02 2.785398662090301514e-01 1.982071436941623688e-02 3.347224295139312744e-01 -1.609218418598175049e-01 2.378427833318710327e-01 1.250510942190885544e-02 2.080688476562500000e-01 3.781676292419433594e-02 -3.166339099407196045e-01 -8.277224004268646240e-02 7.686928659677505493e-02 5.917083099484443665e-02 1.287881433963775635e-01 -9.111054241657257080e-02 2.425907552242279053e-02 -2.952306568622589111e-01 9.732744097709655762e-02 -1.482459455728530884e-01
1.642682701349258423e-01 1.306932717561721802e-01 7.666014879941940308e-02 -4.209797829389572144e-02 1.857882291078567505e-01 6.908203661441802979e-02 1.734194904565811157e-01 1.383929103612899780e-01 -1.398026645183563232e-01 -1.545490473508834839e-01 2.061102241277694702e-01 2.314365953207015991e-01 2.577644586563110352e-01 1.105924919247627258e-01 5.539479199796915054e-03 -8.335763961076736450e-02 3.000516593456268311e-01 -3.938177824020385742e-01 2.311293594539165497e-02 9.676810353994369507e-02 -1.815204322338104248e-02 -1.297913640737533569e-01 -2.904433310031890869e-01 -1.495955735445022583e-01 1.616851389408111572e-01 -1.228428333997726440e-01 -1.791736185550689697e-01 7.254904601722955704e-03 1.532870680093765259e-01 -2.946259677410125732e-01 -1.626573950052261353e-01 -2.134538590908050537e-01
1.028869524598121643e-01 2.390182316303253174e-01 4.166347980499267578e-01 -2.254476398229598999e-02 -1.888708770275115967e-01 9.360932558774948120e-02 -1.044065207242965698e-01 1.568981260061264038e-01 1.319113373756408691e-01 2.329906076192855835e-02 1.380608230829238892e-01 2.621515095233917236e-01 2.867212891578674316e-01 -3.011799044907093048e-02 3.310008719563484192e-02 -4.928600788116455078e-02 5.356267094612121582e-02 -4.170638322830200195e-02 2.794430255889892578e-01 9.382443130016326904e-02 -6.854744255542755127e-02 4.646164365112781525e-03 1.672581732273101807e-01 -4.646417871117591858e-02 -8.059443533420562744e-02 3.335554599761962891e-01 -1.610095798969268799e-01 -1.397005915641784668e-01 2.545657157897949219e-01 -1.831191182136535645e-01 2.883499264717102051e-01 -1.218160912394523621e-01
1.137600988149642944e-01 -8.092636242508888245e-03 7.860316336154937744e-02 -1.142596080899238586e-01 1.587722003459930420e-01 -4.032177105545997620e-02 1.975851505994796753e-01 -6.323138624429702759e-02 2.306354790925979614e-01 -3.309910744428634644e-02 3.307030498981475830e-01 2.571325302124023438e-01 1.160346120595932007e-01 -1.240560933947563171e-01 1.670078635215759277e-01 1.765112727880477905e-01 1.050493121147155762e-01 4.413083568215370178e-02 1.871158778667449951e-01 2.450483478605747223e-02 8.513862639665603638e-02 -2.691833376884460449e-01 2.593090534210205078e-01 -3.224587738513946533e-01 2.231000214815139771e-01 8.880800567567348480e-03 -2.488746792078018188e-01 -3.446003794670104980e-02 -7.825198769569396973e-02 -2.701530754566192627e-01 2.302830368280410767e-01 -1.886146217584609985e-01
-2.585368156433105469e-01 2.710594236850738525e-01 3.326303362846374512e-01 5.868433788418769836e-02 -6.114511564373970032e-02 4.329088330268859863e-02 6.984174996614456177e-02 -1.187973171472549438e-01 1.627344638109207153e-01 -4.706967994570732117e-02 -1.994604915380477905e-01 5.543839558959007263e-02 2.801733650267124176e-02 -1.273036599159240723e-01 -2.302697859704494476e-02 1.346968412399291992e-01 3.909874856472015381e-01 8.933907002210617065e-02 7.302585244178771973e-02 6.333069503307342529e-02 2.429418712854385376e-01 -1.004758700728416443e-01 2.170929759740829468e-01 -1.099023595452308655e-01 -2.210589349269866943e-01 -8.051179349422454834e-02 -1.387971043586730957e-01 1.738939881324768066e-01 -1.588064730167388916e-01 -2.675591111183166504e-01 1.723177731037139893e-01 -2.896559238433837891e-01
1.678260266780853271e-01 1.418283730745315552e-01 9.635841846466064453e-02 5.943004041910171509e-02 -2.943038344383239746e-01 -2.597414553165435791e-01 -1.200764179229736328e-01 6.245863065123558044e-02 2.292280346155166626e-01 -1.865410804748535156e-01 8.945149928331375122e-02 -1.036897301673889160e-01 1.145560387521982193e-02 -1.194020807743072510e-01 -1.527183800935745239e-01 -7.557672262191772461e-02 1.336164325475692749e-01 -3.104708790779113770e-01 1.709433794021606445e-01 1.040187850594520569e-01 6.811802089214324951e-02 -3.187472522258758545e-01 1.267528347671031952e-02 6.396827101707458496e-02 7.291770726442337036e-02 9.402982145547866821e-02 -1.189824640750885010e-01 -2.147666811943054199e-01 -1.002841219305992126e-01 -5.086746811866760254e-01 4.040257260203361511e-02 -8.558424562215805054e-02
4.512397199869155884e-02 -2.253987193107604980e-01 2.954898774623870850e-01 9.165725857019424438e-02 -4.435743391513824463e-02 -6.388979405164718628e-02 -2.388648241758346558e-01 5.803988873958587646e-02 1.982917487621307373e-01 -5.540062114596366882e-02 5.961665511131286621e-02 3.882825374603271484e-01 -3.669283911585807800e-02 -1.943479105830192566e-02 -1.084574386477470398e-01 -6.227853521704673767e-02 2.244008481502532959e-01 -3.787459339946508408e-03 4.795322120189666748e-01 -6.150069087743759155e-02 -1.206919923424720764e-02 1.838889271020889282e-01 2.973997406661510468e-02 -1.212539151310920715e-01 7.273591123521327972e-03 1.053579375147819519e-01 -1.811539172194898129e-03 7.131281495094299316e-02 1.437471508979797363e-01 -3.069277405738830566e-01 2.932162284851074219e-01 -1.419873684644699097e-01
3.929655998945236206e-02 2.937360703945159912e-01 2.046452760696411133e-01 -7.898519188165664673e-02 -1.673537492752075195e-02 4.811345413327217102e-02 -2.074889093637466431e-01 1.844310909509658813e-01 2.631776928901672363e-01 -2.790648341178894043e-01 2.179586291313171387e-01 1.820086836814880371e-01 7.217822968959808350e-02 -1.190729513764381409e-01 2.659344375133514404e-01 1.383412331342697144e-01 3.051208853721618652e-01 -3.153412044048309326e-01 2.909221649169921875e-01 -9.973713010549545288e-02 -2.263601490994915366e-04 -2.290639281272888184e-01 1.212776824831962585e-01 6.142546981573104858e-02 -2.727197948843240738e-03 -8.526781946420669556e-02 -1.746629178524017334e-01 4.454882815480232239e-02 1.156106814742088318e-01 -1.262499690055847168e-01 1.060780957341194153e-01 -9.472959488630294800e-02
-2.202813513576984406e-02 1.148525029420852661e-01 -4.601166024804115295e-02 3.324356675148010254e-01 5.713872145861387253e-03 -1.250792592763900757e-01 -1.269431877881288528e-02 2.312313616275787354e-01 3.797304928302764893e-01 -2.484239265322685242e-02 8.395311236381530762e-02 -1.639522016048431396e-01 1.395843084901571274e-02 -9.668534621596336365e-03 -2.154923826456069946e-01 1.145370230078697205e-01 6.720205396413803101e-02 -2.628258168697357178e-01 2.138931751251220703e-01 1.736850887537002563e-01 1.974638365209102631e-02 7.451619952917098999e-02 5.578059330582618713e-02 -4.298968240618705750e-02 1.706329360604286194e-02 2.754773497581481934e-01 -1.350155472755432129e-01 -6.312236934900283813e-02 1.282453835010528564e-01 -4.318601787090301514e-01 2.502715289592742920e-01 -2.034961879253387451e-01
6.955122947692871094e-02 3.623041883111000061e-02 1.188542097806930542e-01 1.326877027750015259e-01 1.842866241931915283e-01 -1.806102879345417023e-02 1.710698455572128296e-01 1.280334312468767166e-02 1.916395723819732666e-01 -2.807815670967102051e-01 1.705434024333953857e-01 -2.176900580525398254e-02 4.081299006938934326e-01 8.071929216384887695e-02 -2.352254688739776611e-01 2.636970877647399902e-01 1.057151854038238525e-01 -3.949570655822753906e-02 2.304572463035583496e-01 -8.265742659568786621e-02 1.589254289865493774e-01 -4.116109013557434082e-01 8.845084905624389648e-02 -1.087929904460906982e-01 5.363589897751808167e-02 8.105586469173431396e-02 1.176080480217933655e-01 -2.239641547203063965e-01 2.043040096759796143e-01 -6.717503815889358521e-02 -1.313142329454421997e-01 -1.771216094493865967e-01
1.520733982324600220e-01 2.083864659070968628e-01 3.297366797924041748e-01 -1.848664581775665283e-01 -8.151727169752120972e-02 6.724440306425094604e-02 -1.946526318788528442e-01 3.201816976070404053e-01 2.062763571739196777e-01 1.270115841180086136e-02 1.476598344743251801e-02 7.695442438125610352e-02 7.554458826780319214e-02 4.115721210837364197e-02 -1.753674633800983429e-02 -3.679998219013214111e-02 2.216725647449493408e-01 -7.434276491403579712e-02 1.366230547428131104e-01 1.245101541280746460e-01 -6.961462087929248810e-03 1.637141108512878418e-01 -7.609656080603599548e-03 -2.089297026395797729e-01 1.217178907245397568e-02 -5.393595620989799500e-02 1.694486476480960846e-02 -1.154968366026878357e-01 -1.731813251972198486e-01 -8.763089776039123535e-02 -2.061562240123748779e-01 -5.699214339256286621e-01
2.278040796518325806e-01 1.217747852206230164e-01 3.759551644325256348e-01 7.419954985380172729e-02 -1.205305531620979309e-01 -1.317992359399795532e-01 -2.097691595554351807e-01 2.869872376322746277e-02 2.691985666751861572e-01 -3.564550308510661125e-03 -1.839316487312316895e-01 1.621965467929840088e-01 3.828137218952178955e-01 -1.136450469493865967e-01 7.197470963001251221e-02 1.472967565059661865e-01 8.569245040416717529e-02 -1.291952431201934814e-01 3.382708132266998291e-01 -9.260794520378112793e-02 7.809045165777206421e-02 -5.454109609127044678e-02 1.867742389440536499e-01 1.554184872657060623e-02 -1.787171661853790283e-01 3.000975251197814941e-01 -3.566930443048477173e-02 2.690400741994380951e-02 1.360970735549926758e-01 -1.097722351551055908e-01 1.272117048501968384e-01 -1.695851981639862061e-01
1.445241570472717285e-01 -1.112069040536880493e-01 2.055522054433822632e-01 1.560067981481552124e-01 3.192892968654632568e-01 -4.967500921338796616e-03 1.370617449283599854e-01 3.723417967557907104e-02 2.056694328784942627e-01 -1.667064428329467773e-01 -2.611686661839485168e-02 -1.548863351345062256e-01 -4.162674769759178162e-02 -2.552846670150756836e-01 1.153126172721385956e-02 1.699046045541763306e-01 2.136608660221099854e-01 -3.178859949111938477e-01 1.542917639017105103e-01 9.117474406957626343e-02 1.289158165454864502e-01 -2.135914564132690430e-01 -5.485961958765983582e-02 -1.478460580110549927e-01 2.140898108482360840e-01 -5.975529085844755173e-03 -2.692990191280841827e-02 4.885475151240825653e-03 2.058323323726654053e-01 -2.070542871952056885e-01 -8.346999995410442352e-03 -4.353041052818298340e-01
4.511991515755653381e-02 7.040727138519287109e-02 2.118961699306964874e-02 4.248532280325889587e-02 1.401527971029281616e-01 1.750970482826232910e-01 4.236705228686332703e-02 -2.495971694588661194e-02 2.209068238735198975e-01 -6.734663248062133789e-02 1.210692077875137329e-01 1.537305396050214767e-02 2.966838181018829346e-01 -7.360270619392395020e-02 -1.177430823445320129e-01 1.414618641138076782e-01 5.938222631812095642e-03 -6.655797362327575684e-02 1.519566476345062256e-01 -6.825302541255950928e-02 9.258124232292175293e-02 -2.789706885814666748e-01 -1.369079798460006714e-01 2.710388414561748505e-02 -2.767963334918022156e-02 7.593780010938644409e-02 1.353811174631118774e-01 8.092810213565826416e-02 1.444270759820938110e-01 -4.906745254993438721e-01 -3.431177437305450439e-01 -4.400464594364166260e-01
1.795977801084518433e-01 3.008646667003631592e-01 2.472838163375854492e-01 1.453628242015838623e-01 -7.566720247268676758e-02 7.331423461437225342e-02 1.246958598494529724e-01 1.932711303234100342e-01 1.173212453722953796e-01 -7.258964329957962036e-02 -9.964530356228351593e-03 7.530785351991653442e-02 5.189231038093566895e-01 1.047416925430297852e-01 -7.848925143480300903e-02 1.273022443056106567e-01 3.006102442741394043e-01 3.439747542142868042e-02 -5.928229913115501404e-02 -5.962788313627243042e-02 1.228826269507408142e-01 8.074090629816055298e-02 8.285825699567794800e-02 -2.351243644952774048e-01 1.327539607882499695e-02 2.073661684989929199e-01 -5.283014848828315735e-02 -1.016945112496614456e-02 3.304606303572654724e-02 -1.943236440420150757e-01 -3.031512796878814697e-01 -2.104900181293487549e-01
-5.271064583212137222e-03 -1.461595147848129272e-01 1.603821069002151489e-01 -1.034795567393302917e-01 1.530138701200485229e-01 2.182923555374145508e-01 9.349472820758819580e-02 1.567803621292114258e-01 5.267227999866008759e-03 -2.445811778306961060e-01 -9.366207569837570190e-02 5.772560834884643555e-02 -1.591034419834613800e-02 2.071007788181304932e-01 -4.454836621880531311e-02 -6.049299612641334534e-02 1.662578731775283813e-01 -2.107689976692199707e-01 1.583169102668762207e-01 -6.902321428060531616e-02 2.459272295236587524e-01 -1.641099005937576294e-01 -2.058451622724533081e-01 -1.106502264738082886e-01 1.347547322511672974e-01 -1.948440670967102051e-01 -1.364565193653106689e-01 1.609732210636138916e-01 3.332960605621337891e-01 -3.361662626266479492e-01 -1.078389883041381836e-01 -3.697999715805053711e-01
1.328794360160827637e-01 5.267058685421943665e-02 3.637855648994445801e-01 3.023579716682434082e-02 3.347660005092620850e-01 3.691754862666130066e-02 -6.592379882931709290e-03 -5.114579573273658752e-02 1.721326559782028198e-01 -4.098619893193244934e-02 1.868193447589874268e-01 1.356312334537506104e-01 -9.350766986608505249e-02 -1.632471382617950439e-01 -4.238177835941314697e-01 3.576836735010147095e-02 1.806883215904235840e-01 -8.414940536022186279e-02 -5.968540534377098083e-02 4.456131905317306519e-02 1.495621949434280396e-01 -8.197639137506484985e-03 -1.789042912423610687e-02 -8.856372535228729248e-02 1.038127243518829346e-01 2.398007810115814209e-01 1.540062129497528076e-01 -3.141791820526123047e-01 5.452594533562660217e-02 -3.862204253673553467e-01 9.106991440057754517e-02 4.801093786954879761e-02
1.806827336549758911e-01 -1.355102099478244781e-02 3.779552578926086426e-01 1.792439818382263184e-01 -2.190199941396713257e-01 -1.969000324606895447e-02 -4.216866195201873779e-02 2.260104715824127197e-01 -4.572964459657669067e-02 7.290768623352050781e-02 -1.583687365055084229e-01 -2.076637931168079376e-02 1.369900405406951904e-01 -1.805669069290161133e-01 -2.096564322710037231e-01 1.968081295490264893e-01 8.603575825691223145e-02 -2.820792607963085175e-02 2.491806447505950928e-01 -5.348443053662776947e-03 1.033772230148315430e-01 -6.283771991729736328e-02 -1.143343094736337662e-02 -1.073247194290161133e-01 2.633451856672763824e-02 4.307642281055450439e-01 -3.544479236006736755e-02 -2.652105093002319336e-01 1.434752196073532104e-01 -2.747784554958343506e-01 2.489906698465347290e-01 -1.070769876241683960e-01
4.983564093708992004e-02 1.206150874495506287e-01 1.666208058595657349e-01 -1.051850244402885437e-01 1.526697278022766113e-01 1.577440276741981506e-02 1.128372102975845337e-01 -1.391814649105072021e-01 2.094511538743972778e-01 -1.281351000070571899e-01 2.952853441238403320e-01 2.868960984051227570e-02 2.521059215068817139e-01 -2.952818386256694794e-02 1.228025853633880615e-01 2.532970011234283447e-01 2.572326455265283585e-03 -4.204105585813522339e-02 1.731665283441543579e-01 -2.044790051877498627e-02 3.313865512609481812e-02 -1.899234503507614136e-01 -1.408025473356246948e-01 -2.088542282581329346e-02 2.389579266309738159e-01 2.835723571479320526e-02 1.566333472728729248e-01 9.247464686632156372e-02 2.618950009346008301e-01 -4.115478694438934326e-01 -1.577357351779937744e-01 -3.912364840507507324e-01
8.944753557443618774e-02 2.008634060621261597e-01 4.369963109493255615e-01 -4.060555621981620789e-02 -3.910666331648826599e-02 1.368548721075057983e-01 8.695694804191589355e-02 3.023467659950256348e-01 2.321372479200363159e-01 -9.576203883625566959e-04 -1.792659312486648560e-01 1.227976456284523010e-01 -1.006500497460365295e-01 -6.220703572034835815e-02 6.402859091758728027e-02 2.903978228569030762e-01 2.189438939094543457e-01 7.391712814569473267e-02 1.323819160461425781e-01 -2.784841693937778473e-02 3.866723179817199707e-01 9.399285912513732910e-02 -1.114574894309043884e-01 -1.543225795030593872e-01 1.402924656867980957e-01 -3.204393759369850159e-02 7.604105770587921143e-02 -5.485379137098789215e-03 1.317339390516281128e-01 -3.199579119682312012e-01 1.022433564066886902e-01 1.152345612645149231e-01
1.744275689125061035e-01 7.574285566806793213e-02 1.299437880516052246e-01 2.492047473788261414e-02 2.582592964172363281e-01 -1.277670823037624359e-02 4.659107699990272522e-02 -1.931024715304374695e-02 1.408643871545791626e-01 -3.977794572710990906e-02 1.002134662121534348e-02 -1.390749663114547729e-01 4.703561216592788696e-02 -3.310042619705200195e-01 1.174275856465101242e-02 3.413028120994567871e-01 1.942061781883239746e-01 -3.128631114959716797e-01 -2.067818343639373779e-01 1.219784319400787354e-01 2.359097450971603394e-01 -2.608401477336883545e-01 -8.796592056751251221e-02 -6.329759210348129272e-02 1.022831797599792480e-01 4.866059403866529465e-03 7.020623888820409775e-03 -3.832812944892793894e-04 1.701583415269851685e-01 -1.898870021104812622e-01 2.933504804968833923e-02 -4.500878453254699707e-01
1.279698908329010010e-01 2.064366638660430908e-01 -2.737660543061792850e-04 -4.047771915793418884e-02 1.564507335424423218e-01 7.219730317592620850e-02 1.429402679204940796e-01 -2.764493823051452637e-01 1.907064318656921387e-01 -2.705682441592216492e-02 8.138356357812881470e-02 1.205282434821128845e-01 9.985314309597015381e-02 1.323195081204175949e-02 -1.923687160015106201e-01 9.977281838655471802e-02 2.873783409595489502e-01 -3.261231482028961182e-01 2.329166829586029053e-01 -1.974250376224517822e-01 9.126981347799301147e-02 -1.879743337631225586e-01 -5.768545717000961304e-02 -6.748474389314651489e-02 3.276083990931510925e-02 1.333505511283874512e-01 1.510216444730758667e-01 8.222275972366333008e-02 8.993620425462722778e-02 -2.415474504232406616e-01 -2.263210415840148926e-01 -4.446030259132385254e-01
1.961424052715301514e-01 2.374652475118637085e-01 -1.418594717979431152e-01 1.229055076837539673e-01 2.099944464862346649e-02 3.160126879811286926e-02 -8.667902648448944092e-02 4.510208219289779663e-02 5.904740840196609497e-02 -2.025171220302581787e-01 1.972132772207260132e-01 4.144313037395477295e-01 2.499005571007728577e-02 -2.535936236381530762e-01 -8.547376841306686401e-02 -2.267674729228019714e-02 4.685970023274421692e-03 -1.591442823410034180e-01 -4.940676316618919373e-02 2.745603770017623901e-02 3.161863982677459717e-02 -4.143080115318298340e-01 1.913048475980758667e-01 -1.399262249469757080e-01 2.547203749418258667e-02 -2.736585438251495361e-01 1.941418834030628204e-02 -5.698573589324951172e-02 1.845535337924957275e-01 -3.221336603164672852e-01 5.242547765374183655e-02 -2.321830391883850098e-01
-7.425055652856826782e-02 3.225871622562408447e-01 2.285269498825073242e-01 1.325684338808059692e-01 -9.826867282390594482e-02 3.037153184413909912e-01 -3.109498918056488037e-01 -1.004293188452720642e-01 1.335746496915817261e-01 -1.263232901692390442e-02 1.721265614032745361e-01 2.392178028821945190e-01 -4.228974878787994385e-02 -2.267103046178817749e-01 -5.590602289885282516e-03 -2.148253284394741058e-02 3.228813111782073975e-01 1.847380101680755615e-01 2.392186373472213745e-01 6.411567330360412598e-02 1.088835000991821289e-01 1.753383129835128784e-01 1.192666441202163696e-01 -4.651165753602981567e-02 -9.188075363636016846e-02 1.128251329064369202e-01 -9.176746755838394165e-02 5.118018016219139099e-02 -1.979003697633743286e-01 -3.177681267261505127e-01 -2.255320176482200623e-02 -1.478200405836105347e-01
8.945944719016551971e-03 2.338472008705139160e-01 1.856348663568496704e-01 3.093137443065643311e-01 2.109671980142593384e-01 -4.894016683101654053e-02 7.661928981542587280e-02 1.957739740610122681e-01 7.237870246171951294e-02 -1.671568602323532104e-01 1.366997063159942627e-01 -3.353300094604492188e-01 5.593294650316238403e-02 -2.340415716171264648e-01 1.574809402227401733e-01 1.733804047107696533e-01 4.295375943183898926e-02 -1.774498075246810913e-01 2.288806587457656860e-01 9.316279739141464233e-02 8.016864955425262451e-02 2.150165885686874390e-01 1.154461055994033813e-01 -7.095905393362045288e-02 2.304146997630596161e-02 1.522522121667861938e-01 -1.141534447669982910e-01 2.029004879295825958e-02 1.465857326984405518e-01 -4.227579832077026367e-01 -6.284157279878854752e-03 -2.099883556365966797e-01
7.609470747411251068e-03 1.717355549335479736e-01 1.709579229354858398e-01 1.459389925003051758e-01 2.198706865310668945e-01 1.608866900205612183e-01 -2.080737799406051636e-02 2.786154150962829590e-01 1.813206076622009277e-01 -3.094696104526519775e-01 -5.940399691462516785e-02 -3.316194713115692139e-01 -2.730744332075119019e-02 -8.662993460893630981e-02 -3.145961090922355652e-02 8.387181907892227173e-02 7.121437788009643555e-02 -1.919027566909790039e-01 1.652376800775527954e-01 3.070542812347412109e-01 2.210592105984687805e-02 5.508528277277946472e-02 1.753674000501632690e-01 -2.051070034503936768e-01 1.409588605165481567e-01 1.303931027650833130e-01 -1.799700260162353516e-01 5.284744128584861755e-02 2.634027004241943359e-01 -3.465629816055297852e-01 5.092570930719375610e-02 -7.245528697967529297e-02
1.658162772655487061e-01 7.759442180395126343e-02 2.414046525955200195e-01 1.068259850144386292e-01 -9.889771789312362671e-02 1.431393623352050781e-01 -1.877418607473373413e-01 1.663795709609985352e-01 7.269170135259628296e-02 5.281454697251319885e-02 -8.736037462949752808e-02 2.582235634326934814e-01 2.194605469703674316e-01 -1.992980539798736572e-01 -2.734598144888877869e-02 2.089478224515914917e-01 5.125723406672477722e-02 4.806910455226898193e-02 3.294208347797393799e-01 9.380322694778442383e-02 -2.306460738182067871e-01 -1.958706378936767578e-01 7.023417949676513672e-02 9.092194586992263794e-02 -4.858804866671562195e-02 3.226822316646575928e-01 -1.378968656063079834e-01 -5.840424075722694397e-02 3.351780772209167480e-01 -3.026005029678344727e-01 9.584739804267883301e-02 -1.410527974367141724e-01
2.031411230564117432e-01 1.157298460602760315e-01 -9.845479391515254974e-03 2.222652733325958252e-01 -9.638745337724685669e-03 1.470409426838159561e-02 -1.868405938148498535e-01 -1.194853410124778748e-01 1.964578628540039062e-01 -4.870841801166534424e-01 2.465315610170364380e-01 2.864293158054351807e-01 1.597052365541458130e-01 -1.421291232109069824e-01 -7.316941767930984497e-02 2.121524140238761902e-02 8.714559674263000488e-02 -1.903749257326126099e-01 1.021663919091224670e-01 -9.521710872650146484e-02 2.469107210636138916e-01 -1.460317969322204590e-01 -2.864330448210239410e-02 -2.386449277400970459e-01 5.230447649955749512e-02 -1.452187448740005493e-01 -9.228012710809707642e-02 1.719460822641849518e-02 6.079046428203582764e-02 -2.133775353431701660e-01 3.014698326587677002e-01 4.626721609383821487e-03
-3.430077061057090759e-02 1.151330620050430298e-01 -1.492486428469419479e-02 -1.105729788541793823e-01 1.728156208992004395e-01 1.387392282485961914e-01 1.994834393262863159e-01 -1.520465463399887085e-01 1.555665582418441772e-01 -1.091094240546226501e-01 1.487862914800643921e-01 2.152835279703140259e-01 1.579132303595542908e-02 2.193577773869037628e-02 8.804140985012054443e-02 3.354468643665313721e-01 1.775667667388916016e-01 -3.534195423126220703e-01 2.359164655208587646e-01 -1.241760998964309692e-01 1.271682381629943848e-01 -1.547298133373260498e-01 2.760776877403259277e-02 -8.861744403839111328e-02 3.081852197647094727e-02 3.030429780483245850e-01 1.787835359573364258e-01 -4.887704551219940186e-02 9.203306585550308228e-02 -2.338258624076843262e-01 -1.560235619544982910e-01 -3.803043067455291748e-01
-2.406726181507110596e-01 1.617164611816406250e-01 1.841468550264835358e-02 -1.347901672124862671e-01 -1.857717782258987427e-01 -1.274993419647216797e-01 3.040530718863010406e-03 2.316403985023498535e-01 2.487985193729400635e-01 -7.393682003021240234e-02 3.103499067947268486e-03 7.062219083309173584e-02 -1.324172504246234894e-02 -1.208891272544860840e-01 1.158905774354934692e-01 6.460573524236679077e-02 3.242295980453491211e-01 -7.241328060626983643e-02 -6.039426848292350769e-02 3.733999431133270264e-01 1.593063175678253174e-01 4.127211403101682663e-03 1.070961281657218933e-01 -1.242833882570266724e-01 8.496645838022232056e-02 1.969549953937530518e-01 -2.403439581394195557e-01 -2.600650787353515625e-01 -1.466981135308742523e-02 -2.798406481742858887e-01 -9.470508433878421783e-03 -3.639292120933532715e-01
-8.995851874351501465e-02 3.247911110520362854e-02 2.355014905333518982e-02 1.420417451299726963e-03 -1.178503483533859253e-01 9.997462481260299683e-02 -3.502164781093597412e-02 8.025023341178894043e-02 1.334069222211837769e-01 -1.722752004861831665e-01 -1.188365556299686432e-02 -2.177700400352478027e-01 1.538987755775451660e-01 -2.129586637020111084e-01 -1.246368512511253357e-01 2.041195333003997803e-01 2.122614830732345581e-01 -2.023801952600479126e-01 2.242898382246494293e-02 4.847294464707374573e-02 3.757341802120208740e-01 -2.438194602727890015e-01 -2.195698618888854980e-01 -3.848233222961425781e-01 1.633348912000656128e-01 -3.521659225225448608e-02 9.329408407211303711e-02 -1.934545934200286865e-01 1.079935356974601746e-01 -1.172454282641410828e-01 -1.357555091381072998e-01 -3.657789528369903564e-01
2.227117568254470825e-01 4.022651910781860352e-01 2.333894520998001099e-01 1.398320645093917847e-01 -9.056671708822250366e-02 3.068688511848449707e-01 1.517698168754577637e-01 2.593282461166381836e-01 -1.390829980373382568e-01 -2.431340217590332031e-01 8.944901823997497559e-02 1.899507082998752594e-02 3.168038129806518555e-01 1.365155875682830811e-01 2.989649772644042969e-02 -3.367597237229347229e-02 1.159597337245941162e-01 -2.250354923307895660e-02 1.059245169162750244e-01 9.572410583496093750e-02 2.582046985626220703e-01 -1.024632155895233154e-02 -1.152969002723693848e-01 -2.366304583847522736e-02 -2.383081614971160889e-02 -3.577728942036628723e-02 -1.497655212879180908e-01 -1.174265742301940918e-01 1.213109567761421204e-01 -3.086012899875640869e-01 -1.249313727021217346e-01 -1.883178800344467163e-01
-1.021488681435585022e-01 -3.936145454645156860e-03 4.070051908493041992e-01 1.605895310640335083e-01 1.331331580877304077e-01 3.065600991249084473e-01 1.416374742984771729e-01 1.341408789157867432e-01 1.767228245735168457e-01 7.607018947601318359e-02 2.162538468837738037e-02 -4.925565794110298157e-02 9.364588558673858643e-02 1.510157436132431030e-01 -1.730651408433914185e-01 1.052090972661972046e-01 -1.781174540519714355e-02 -7.075356692075729370e-02 5.999677628278732300e-02 1.635636985301971436e-01 1.524261981248855591e-01 2.155788801610469818e-02 -1.712134294211864471e-02 -1.713743619620800018e-02 -1.940621733665466309e-01 -5.786731839179992676e-02 -3.156007826328277588e-02 1.513804402202367783e-02 -8.089798688888549805e-02 -2.888241410255432129e-01 -1.050899550318717957e-01 -5.767486095428466797e-01
-3.871121257543563843e-02 1.573957055807113647e-01 2.181115746498107910e-01 8.480953425168991089e-02 1.939924359321594238e-01 1.244877055287361145e-01 -2.353113517165184021e-02 -1.033783778548240662e-01 1.136754900217056274e-01 -2.793914973735809326e-01 -1.144017204642295837e-01 1.337611079216003418e-01 2.257987409830093384e-01 9.565781801939010620e-03 5.501696094870567322e-02 2.527381777763366699e-01 5.535534769296646118e-02 -1.804061233997344971e-01 1.756989210844039917e-02 8.251343667507171631e-02 -1.009521260857582092e-01 -3.134495392441749573e-02 1.378366202116012573e-01 -4.378510117530822754e-01 -1.027715876698493958e-01 1.605028361082077026e-01 6.280021369457244873e-02 3.051258921623229980e-01 4.148412123322486877e-02 -2.533257603645324707e-01 2.532336302101612091e-02 -3.874676823616027832e-01
2.271486371755599976e-01 3.910096585750579834e-01 2.575348690152168274e-02 1.769388914108276367e-01 -4.915328230708837509e-03 -1.279925256967544556e-01 -7.511617243289947510e-02 1.041612401604652405e-01 2.111474871635437012e-01 1.265232712030410767e-01 2.389354258775711060e-01 -1.382908374071121216e-01 2.652027085423469543e-02 -1.941377967596054077e-01 -1.732066571712493896e-01 -8.753326535224914551e-02 3.456777334213256836e-01 -3.141426444053649902e-01 1.770777851343154907e-01 -4.895813018083572388e-02 1.443529576063156128e-01 -1.418046057224273682e-01 -1.401768773794174194e-01 -1.627403348684310913e-01 -1.863593794405460358e-02 8.164880424737930298e-02 -1.890764571726322174e-02 -2.471244782209396362e-01 -8.988505601882934570e-02 -3.303732350468635559e-02 9.247434884309768677e-02 -3.043159842491149902e-01
1.446494758129119873e-01 5.093717202544212341e-02 3.721337616443634033e-01 -2.377569675445556641e-01 -2.168180644512176514e-01 -3.155770525336265564e-02 -1.336335241794586182e-01 1.418424695730209351e-01 3.010348677635192871e-01 -2.025146782398223877e-01 -1.465957760810852051e-01 4.451239854097366333e-02 -6.392765790224075317e-02 -1.277729123830795288e-01 4.456462711095809937e-02 3.652532398700714111e-01 2.450726032257080078e-01 9.336206316947937012e-02 1.516931802034378052e-01 5.945550650358200073e-02 2.545240521430969238e-01 3.919393196702003479e-02 -7.422526180744171143e-02 -1.280393004417419434e-01 2.229606360197067261e-01 -3.400798514485359192e-02 -5.791744217276573181e-02 -7.538096606731414795e-02 2.884198129177093506e-01 -2.242375910282135010e-01 8.157523721456527710e-02 -3.161859884858131409e-02
1.194277331233024597e-01 2.332153767347335815e-01 9.312357753515243530e-02 1.362812984734773636e-02 -2.522726058959960938e-01 -1.900259852409362793e-01 -5.085593555122613907e-03 1.316796541213989258e-01 2.475789785385131836e-01 -4.216163977980613708e-02 -2.121452800929546356e-02 -5.204078275710344315e-03 -5.362163111567497253e-02 7.970850169658660889e-02 2.682568728923797607e-01 -1.166617944836616516e-01 1.460146009922027588e-01 -1.416606158018112183e-01 3.097287118434906006e-01 8.489466458559036255e-02 2.605809867382049561e-01 -1.059448905289173126e-02 -1.550462692975997925e-01 9.558490663766860962e-02 4.364310204982757568e-02 1.954785734415054321e-01 -5.962414667010307312e-02 -2.421921491622924805e-02 -1.001277659088373184e-02 -5.534691214561462402e-01 9.798029810190200806e-02 -2.025299817323684692e-01
7.932675629854202271e-02 3.529478609561920166e-02 6.676504760980606079e-02 -1.929021328687667847e-01 -2.888175100088119507e-02 -1.291439831256866455e-01 -3.164332509040832520e-01 1.304348558187484741e-01 1.508570043370127678e-03 -3.915549218654632568e-01 7.094622403383255005e-02 6.568758189678192139e-02 1.703602224588394165e-01 -3.025355637073516846e-01 -2.453284859657287598e-01 2.016445547342300415e-01 2.315170764923095703e-01 -1.106732636690139771e-01 3.276339173316955566e-02 -7.599974982440471649e-03 1.251727938652038574e-01 2.214026302099227905e-01 -1.161874085664749146e-01 -1.300391405820846558e-01 -1.270089000463485718e-01 2.642649412155151367e-01 -6.263854354619979858e-02 1.623670607805252075e-01 1.577779799699783325e-01 -3.510068356990814209e-01 5.006553605198860168e-03 -7.495862990617752075e-02
-9.151224792003631592e-02 3.318963944911956787e-01 -2.541567385196685791e-01 -6.894490122795104980e-02 -1.178035978227853775e-02 5.637893453240394592e-02 -2.620236715301871300e-03 -1.187988929450511932e-02 3.814424574375152588e-02 -4.042243584990501404e-02 1.623234897851943970e-01 1.605377495288848877e-01 1.074527204036712646e-01 1.011603176593780518e-01 -1.306574046611785889e-01 2.126637101173400879e-01 3.804416060447692871e-01 -3.794340789318084717e-01 1.052298322319984436e-01 -7.763950526714324951e-02 1.258536726236343384e-01 -1.217192932963371277e-01 -5.155128985643386841e-02 1.790159344673156738e-01 1.774215102195739746e-01 2.005155980587005615e-01 5.544532090425491333e-02 -2.250737100839614868e-01 2.618618011474609375e-01 -1.946558803319931030e-01 -4.556371364742517471e-03 -2.574920952320098877e-01
2.862061262130737305e-01 2.990117669105529785e-01 1.609059125185012817e-01 3.594907373189926147e-02 -1.089788675308227539e-01 3.707037270069122314e-01 4.237750172615051270e-02 2.515455782413482666e-01 -1.386283189058303833e-01 -1.859649121761322021e-01 1.351603567600250244e-01 4.499896243214607239e-02 3.423233032226562500e-01 1.084036529064178467e-01 1.283240765333175659e-01 -2.101125940680503845e-02 5.779774114489555359e-02 6.945458054542541504e-02 1.539934873580932617e-01 1.469038426876068115e-01 2.461562901735305786e-01 -5.018534511327743530e-02 -4.004706069827079773e-02 -1.193850114941596985e-01 1.783752590417861938e-01 4.300011321902275085e-02 -1.177353262901306152e-01 -2.926312386989593506e-03 9.843935817480087280e-02 -3.611929118633270264e-01 -6.853622198104858398e-02 -2.058519572019577026e-01
1.890344358980655670e-02 -3.237946331501007080e-01 3.876875713467597961e-02 5.097376927733421326e-02 2.695416808128356934e-01 2.387171834707260132e-01 -4.393303021788597107e-02 1.007388457655906677e-01 4.093299210071563721e-01 -4.007249698042869568e-02 7.868268340826034546e-02 -1.335752010345458984e-01 2.170440852642059326e-01 -1.999582201242446899e-01 -1.861587725579738617e-02 3.199310507625341415e-03 1.156021803617477417e-01 -1.543437391519546509e-01 1.712374240159988403e-01 -6.057795137166976929e-03 2.291499227285385132e-01 -3.349097073078155518e-02 -1.149366423487663269e-01 -1.655993238091468811e-02 1.748485267162322998e-01 -3.286879882216453552e-02 8.955460041761398315e-02 -1.650430858135223389e-01 2.465748339891433716e-01 -2.243236154317855835e-01 5.130419880151748657e-02 -3.924517631530761719e-01
1.683816164731979370e-01 -6.908684968948364258e-02 2.746559083461761475e-01 3.745023161172866821e-02 -1.908905655145645142e-01 1.640414260327816010e-02 3.039539754390716553e-01 -1.738117188215255737e-01 -1.289629936218261719e-01 1.960048526525497437e-01 1.600197702646255493e-01 1.395150125026702881e-01 8.735167793929576874e-03 -3.075003325939178467e-01 -1.333045214414596558e-01 2.208168357610702515e-01 2.855240106582641602e-01 -2.052160054445266724e-01 1.624625474214553833e-01 -8.878927677869796753e-02 9.200431406497955322e-02 -1.148906350135803223e-01 -5.855320394039154053e-02 -1.366800516843795776e-01 4.550547897815704346e-02 1.000218838453292847e-01 -6.710066646337509155e-02 -8.679354935884475708e-02 2.955930233001708984e-01 -2.209804654121398926e-01 2.068939357995986938e-01 -2.542307376861572266e-01
2.087036222219467163e-01 1.692165285348892212e-01 2.232715785503387451e-01 1.455932408571243286e-01 -4.152583330869674683e-02 2.478536404669284821e-02 8.216398954391479492e-02 3.668772876262664795e-01 -1.729891151189804077e-01 -2.264234870672225952e-01 1.093832924962043762e-01 5.075619742274284363e-02 3.098103702068328857e-01 7.238189876079559326e-02 2.025031670928001404e-02 -5.416736006736755371e-02 -1.041688024997711182e-01 1.532008200883865356e-01 8.048499003052711487e-03 4.364425688982009888e-02 1.627277135848999023e-01 -6.810592859983444214e-02 7.663494348526000977e-02 -1.975106075406074524e-02 1.402597576379776001e-01 1.518870294094085693e-01 3.382615000009536743e-02 -7.031521201133728027e-02 3.297378122806549072e-01 -4.594835340976715088e-01 8.796958625316619873e-02 -2.503562569618225098e-01
2.170901559293270111e-02 1.803762018680572510e-01 -1.216159760951995850e-01 7.631524652242660522e-02 1.846594363451004028e-01 1.834208816289901733e-01 7.227469235658645630e-02 -8.243429474532604218e-03 1.682277172803878784e-01 -3.232783675193786621e-01 6.622024625539779663e-02 -2.025449424982070923e-01 3.086170554161071777e-01 -1.491195857524871826e-01 -3.469852507114410400e-01 2.014134638011455536e-02 7.229530066251754761e-02 -3.346675261855125427e-02 1.711226254701614380e-01 1.344053000211715698e-01 7.272627949714660645e-02 -1.258260011672973633e-01 1.425333507359027863e-02 3.838997334241867065e-02 7.277768850326538086e-02 4.358918219804763794e-02 6.254850327968597412e-02 1.087956652045249939e-01 7.220694329589605331e-03 -4.981605708599090576e-01 -1.506844609975814819e-01 -2.940752208232879639e-01
3.475958108901977539e-02 8.362749963998794556e-02 9.275408834218978882e-02 2.194896154105663300e-02 -2.599621713161468506e-01 7.517557591199874878e-02 -5.790402740240097046e-02 1.483425348997116089e-01 8.776795864105224609e-02 -3.679401278495788574e-01 2.083492726087570190e-01 2.348112463951110840e-01 -2.038793824613094330e-02 -1.673552244901657104e-01 -2.934116721153259277e-01 1.865316331386566162e-01 1.957084536552429199e-01 -1.205570101737976074e-01 -4.457874223589897156e-02 1.249231696128845215e-01 3.068859875202178955e-01 -3.210179209709167480e-01 -2.167900651693344116e-01 1.336461454629898071e-01 1.104470565915107727e-01 -1.948490366339683533e-02 -1.881964504718780518e-02 1.658703833818435669e-01 -1.112658083438873291e-01 -1.047935262322425842e-01 2.149698585271835327e-01 -2.250501215457916260e-01
5.555081740021705627e-02 2.127499580383300781e-01 9.709121286869049072e-02 3.514762595295906067e-02 -2.837350070476531982e-01 1.239777356386184692e-02 -2.447988688945770264e-01 6.285282969474792480e-02 4.093276709318161011e-02 3.238186612725257874e-02 -2.206932008266448975e-02 2.287341207265853882e-01 2.624015510082244873e-01 1.303621232509613037e-01 2.132792323827743530e-01 -3.601773874834179878e-03 -7.555748336017131805e-03 -2.488963007926940918e-01 3.397180736064910889e-01 -7.956790924072265625e-02 1.726798862218856812e-01 -2.963793464004993439e-02 1.964687742292881012e-02 1.581550240516662598e-01 1.080289706587791443e-01 2.323853522539138794e-01 -9.714998304843902588e-02 -1.762561500072479248e-01 2.205708771944046021e-01 -4.080798923969268799e-01 1.732427775859832764e-01 -1.354992985725402832e-01
-7.012429833412170410e-02 6.070348620414733887e-02 1.494437158107757568e-01 2.464853674173355103e-01 1.601829826831817627e-01 1.821259409189224243e-01 1.049524992704391479e-01 1.426598727703094482e-01 -3.776069730520248413e-02 -1.171081587672233582e-01 -2.186323553323745728e-01 -6.810554116964340210e-02 1.560453027486801147e-01 -9.346933662891387939e-02 1.368524879217147827e-01 7.084613293409347534e-02 2.686053514480590820e-01 -4.818114917725324631e-03 8.274783939123153687e-02 -2.849570009857416153e-03 5.243917927145957947e-02 -2.841528654098510742e-01 3.181288018822669983e-02 9.548845887184143066e-02 -1.935994774103164673e-01 3.697709143161773682e-01 1.849493235349655151e-01 4.970636591315269470e-02 2.928299307823181152e-01 -2.376481741666793823e-01 -9.803517721593379974e-03 -4.096831679344177246e-01
1.120600402355194092e-01 4.067666456103324890e-02 -5.301877856254577637e-02 4.014407843351364136e-02 1.018715947866439819e-01 2.397798597812652588e-01 -2.421198189258575439e-01 1.157757639884948730e-02 5.420379340648651123e-02 -4.748411849141120911e-02 1.117899492383003235e-01 3.525452315807342529e-01 6.158444285392761230e-02 -1.209304258227348328e-01 3.213576599955558777e-02 4.247345775365829468e-02 3.447566330432891846e-01 2.386589944362640381e-01 -3.378315642476081848e-02 1.305076181888580322e-01 2.846970856189727783e-01 1.597314476966857910e-01 1.364528387784957886e-01 -1.488838195800781250e-01 7.816422730684280396e-02 -6.588670611381530762e-02 -8.309904485940933228e-02 1.659084460698068142e-03 9.270481020212173462e-02 -5.613788962364196777e-01 -8.825244754552841187e-02 3.573133051395416260e-02
2.171740680932998657e-01 -1.013184990733861923e-02 2.788083255290985107e-01 -1.308415532112121582e-01 -1.339848488569259644e-01 1.872326880693435669e-01 2.903366088867187500e-01 3.724941983819007874e-02 2.450636923313140869e-01 -1.196767166256904602e-01 -5.670190975069999695e-02 3.320758342742919922e-01 2.400464564561843872e-01 2.684785611927509308e-02 -3.390992283821105957e-01 -7.492893934249877930e-02 -1.671394519507884979e-02 -5.034426972270011902e-02 -4.954811185598373413e-02 3.545373976230621338e-01 8.681251853704452515e-02 -1.506216172128915787e-02 -1.139245033264160156e-01 1.633734814822673798e-02 -8.683267235755920410e-02 1.052731499075889587e-01 -3.222476458176970482e-03 9.887032210826873779e-02 -1.089269854128360748e-02 -1.533351540565490723e-01 -4.544872418045997620e-02 -3.824861943721771240e-01
2.013942599296569824e-01 -3.706714510917663574e-02 1.104309037327766418e-01 -2.132022194564342499e-02 2.960908040404319763e-02 -2.061106450855731964e-02 5.262656137347221375e-02 5.217672139406204224e-02 -3.225449239835143089e-03 -2.017651051282882690e-01 1.321725826710462570e-02 4.839987754821777344e-01 -2.042166143655776978e-01 -2.909096702933311462e-02 8.858083933591842651e-02 1.758138835430145264e-01 1.563537865877151489e-01 -1.663322001695632935e-01 -9.369099140167236328e-02 -1.452690809965133667e-01 2.952774800360202789e-02 3.535945713520050049e-02 2.006961777806282043e-02 2.822863161563873291e-01 8.307987451553344727e-02 1.217170208692550659e-01 1.198995411396026611e-01 1.237799078226089478e-01 5.979721620678901672e-02 -4.162415266036987305e-01 2.752591967582702637e-01 -3.375601768493652344e-01
1.262191087007522583e-01 1.205129697918891907e-01 -2.534423172473907471e-01 -1.897571384906768799e-01 -1.945146173238754272e-01 2.607301808893680573e-03 3.758812844753265381e-01 2.623078823089599609e-01 2.371999174356460571e-01 -5.030828341841697693e-02 5.719921365380287170e-02 8.230625838041305542e-02 1.739347726106643677e-01 -7.436534017324447632e-02 -2.585288882255554199e-01 2.117483466863632202e-01 1.833508759737014771e-01 -1.215452328324317932e-01 1.282342821359634399e-01 1.588978916406631470e-01 1.166362836956977844e-01 2.172771096229553223e-02 -1.731354445219039917e-01 -1.643858402967453003e-01 -1.097101122140884399e-01 -1.248857080936431885e-01 -1.908260956406593323e-02 -2.571564018726348877e-01 -9.709771722555160522e-02 -1.984399110078811646e-01 1.206434890627861023e-01 -2.939819395542144775e-01
2.045698910951614380e-01 -9.274736046791076660e-02 -2.801985442638397217e-01 -8.941752603277564049e-04 1.166450828313827515e-01 5.932613089680671692e-02 2.981618419289588928e-02 2.082198113203048706e-02 2.709557116031646729e-01 9.769608825445175171e-02 1.904043555259704590e-01 1.162814795970916748e-01 -9.982758760452270508e-02 -7.759928703308105469e-02 -1.621417999267578125e-01 1.361095011234283447e-01 2.634345293045043945e-01 -4.724666103720664978e-02 1.286235898733139038e-01 1.686083525419235229e-01 2.389765158295631409e-02 -1.501650810241699219e-01 -1.619454324245452881e-01 -3.109388351440429688e-01 -3.026282489299774170e-01 2.738357782363891602e-01 -1.737058907747268677e-01 -5.416487529873847961e-02 -2.400177903473377228e-02 -3.812114000320434570e-01 -1.216925866901874542e-02 -2.251501232385635376e-01
-2.159033119678497314e-01 5.249645933508872986e-02 4.103757739067077637e-01 4.750837758183479309e-02 -1.463817358016967773e-01 7.032915949821472168e-02 1.785423010587692261e-01 -2.685725986957550049e-01 1.395168751478195190e-01 1.582046002149581909e-01 1.266912817955017090e-01 1.959288418292999268e-01 2.703391611576080322e-01 -9.927929937839508057e-02 -2.052782028913497925e-01 2.453457750380039215e-02 3.573406022042036057e-03 -2.212118357419967651e-02 -1.769560575485229492e-02 4.888918623328208923e-02 2.366382628679275513e-01 -3.141361773014068604e-01 6.350022740662097931e-03 -3.153345361351966858e-02 -7.803259044885635376e-02 7.675387710332870483e-02 5.664891004562377930e-02 -2.357085347175598145e-01 2.469502091407775879e-01 -2.953568100929260254e-01 7.780157495290040970e-03 -2.168440967798233032e-01
-1.054092943668365479e-01 6.689517945051193237e-02 2.876679003238677979e-01 4.631032943725585938e-01 4.616416245698928833e-02 1.041380986571311951e-01 2.192998230457305908e-01 4.307774826884269714e-02 -1.220456976443529129e-02 -3.828717768192291260e-02 1.236329078674316406e-01 -1.559410523623228073e-02 3.893784806132316589e-02 -2.464637905359268188e-01 -1.768572181463241577e-01 -1.821813173592090607e-02 1.647261679172515869e-01 -4.564365744590759277e-02 1.117763295769691467e-01 2.856588689610362053e-03 1.043659299612045288e-01 1.087623238563537598e-01 -7.399322092533111572e-02 -2.156428843736648560e-01 -1.648239046335220337e-01 -9.258286654949188232e-02 -1.510782632976770401e-02 1.050007790327072144e-01 6.467552483081817627e-02 -1.928460150957107544e-01 -3.809684142470359802e-02 -5.540974140167236328e-01
6.767871230840682983e-02 5.586665868759155273e-02 2.263641059398651123e-01 2.754272520542144775e-01 -1.422189758159220219e-03 -2.881835587322711945e-02 -1.798697412014007568e-01 -5.349468905478715897e-03 2.427000850439071655e-01 -1.791667193174362183e-02 9.440118819475173950e-02 -3.114664256572723389e-01 1.731927543878555298e-01 4.895220324397087097e-02 1.005862746387720108e-02 1.820480227470397949e-01 -1.566232293844223022e-01 -1.065004710108041763e-02 2.998488247394561768e-01 4.479837417602539062e-02 2.521515190601348877e-01 -1.283965259790420532e-01 1.162884663790464401e-02 -5.610687658190727234e-03 -4.460984840989112854e-02 -3.300677239894866943e-02 1.654482334852218628e-01 -3.090874850749969482e-01 1.431221812963485718e-01 -4.281866550445556641e-01 1.153922453522682190e-02 -2.728726565837860107e-01
1.497454196214675903e-01 -3.605901449918746948e-02 -1.481256484985351562e-01 2.278006672859191895e-01 1.681137681007385254e-01 6.932350248098373413e-02 2.681872807443141937e-02 2.772893309593200684e-01 7.979656755924224854e-02 -2.143104672431945801e-01 1.068360805511474609e-01 1.677177548408508301e-01 -9.911760687828063965e-02 -2.238183766603469849e-01 -3.312098681926727295e-01 1.692303270101547241e-01 2.128897160291671753e-01 4.633475095033645630e-02 1.885199099779129028e-01 1.764598637819290161e-01 -2.052927762269973755e-02 1.290419138967990875e-02 1.036988804116845131e-03 1.260998547077178955e-01 1.745129674673080444e-01 -3.704725578427314758e-02 -1.493311971426010132e-01 -2.774705290794372559e-01 2.025734186172485352e-01 -4.452295303344726562e-01 2.229288779199123383e-02 -1.230524666607379913e-02
-8.039201796054840088e-02 1.112601310014724731e-01 3.804651275277137756e-02 2.911384701728820801e-01 5.820725485682487488e-02 5.511416867375373840e-02 3.692675381898880005e-02 1.287979912012815475e-02 5.720843374729156494e-02 -7.168630510568618774e-02 -5.259793624281883240e-02 -6.722150743007659912e-02 5.791965872049331665e-02 -1.716073453426361084e-01 -3.436846658587455750e-02 3.651574254035949707e-02 1.041877120733261108e-01 -3.175623118877410889e-01 2.741126716136932373e-01 8.953058160841464996e-03 -1.001229360699653625e-01 -2.252290584146976471e-02 -8.203295618295669556e-02 -3.835496678948402405e-02 1.688714921474456787e-01 9.167481958866119385e-02 -1.981682777404785156e-01 -2.569029927253723145e-01 2.875697016716003418e-01 -3.863261938095092773e-01 -3.087720274925231934e-01 -4.010628759860992432e-01
2.017362117767333984e-01 1.207304075360298157e-01 2.477726787328720093e-01 1.067993193864822388e-01 2.561564743518829346e-01 -1.341833472251892090e-01 -2.813155055046081543e-01 1.304120123386383057e-01 1.953042745590209961e-01 -6.801366806030273438e-02 2.244175076484680176e-01 6.998178362846374512e-02 2.493401020765304565e-01 -1.808113306760787964e-01 -3.506453335285186768e-01 6.060475856065750122e-02 2.458242774009704590e-01 -3.155951201915740967e-02 -1.620809584856033325e-01 -9.744375944137573242e-02 1.219507679343223572e-01 -1.334075331687927246e-01 -1.263422369956970215e-01 -9.033735096454620361e-02 2.168106585741043091e-01 2.090470492839813232e-01 1.437177658081054688e-01 -5.952464044094085693e-02 3.797302022576332092e-02 -3.122881054878234863e-01 2.142267487943172455e-02 -6.579900532960891724e-02
3.922789171338081360e-02 -2.024938315153121948e-01 1.546977609395980835e-01 1.093995291739702225e-02 -7.648632675409317017e-02 1.405837833881378174e-01 7.470607012510299683e-02 -5.166635289788246155e-02 -1.033698860555887222e-02 1.153407618403434753e-03 5.201459303498268127e-02 1.468958705663681030e-01 -1.347860991954803467e-01 -2.591688632965087891e-01 -3.463920652866363525e-01 1.020684540271759033e-01 3.836122751235961914e-01 -1.744743734598159790e-01 -1.820766925811767578e-02 1.337379068136215210e-01 3.074005842208862305e-01 8.186143636703491211e-02 -1.525901407003402710e-01 -2.339742034673690796e-01 -7.825292646884918213e-02 -7.045590877532958984e-02 -3.147161379456520081e-02 9.465657919645309448e-02 -1.046918034553527832e-01 -3.556942641735076904e-01 2.665075361728668213e-01 -2.341469675302505493e-01
3.249986767768859863e-01 -7.940042763948440552e-02 1.179762408137321472e-01 1.369756162166595459e-01 2.437184900045394897e-01 2.529168128967285156e-01 1.302206516265869141e-01 6.577669084072113037e-02 2.672025933861732483e-02 -9.467738866806030273e-02 -4.752939939498901367e-02 1.579674184322357178e-01 7.097525894641876221e-02 3.776637315750122070e-01 1.674691587686538696e-02 -6.731501221656799316e-02 1.057637557387351990e-01 -2.200465351343154907e-01 2.826941311359405518e-01 -2.085105776786804199e-01 -1.543908379971981049e-02 -5.594470724463462830e-02 -1.853620707988739014e-01 -1.729661226272583008e-01 -7.388368993997573853e-02 -1.205778680741786957e-02 -1.178563982248306274e-01 -9.383364021778106689e-02 8.968409895896911621e-02 -2.499461323022842407e-01 3.760834038257598877e-02 -4.129140675067901611e-01
-2.609525620937347412e-02 7.938831299543380737e-02 8.992144465446472168e-02 8.871027082204818726e-02 2.063097506761550903e-01 -6.604820489883422852e-02 7.630143314599990845e-03 -3.366170451045036316e-02 1.972039490938186646e-01 -2.121845781803131104e-01 -6.012316048145294189e-02 -1.238698288798332214e-01 1.936448365449905396e-01 -1.559421867132186890e-01 2.795660309493541718e-02 2.579673528671264648e-01 1.828856915235519409e-01 -1.671873182058334351e-01 1.386512219905853271e-01 1.320054829120635986e-01 9.659974277019500732e-02 -1.569445133209228516e-01 -1.445481479167938232e-01 -1.139959469437599182e-01 1.372547149658203125e-01 7.471232861280441284e-02 -3.118211776018142700e-02 -1.266668643802404404e-02 1.739789247512817383e-01 -2.830221951007843018e-01 -2.112054079771041870e-01 -5.920274257659912109e-01
1.413219515234231949e-02 -8.499243110418319702e-02 1.403570026159286499e-01 3.957983106374740601e-03 3.348031044006347656e-01 1.598084568977355957e-01 1.340641081333160400e-01 3.550999239087104797e-02 1.129711195826530457e-01 3.766184672713279724e-02 2.467011846601963043e-02 7.448381930589675903e-02 3.019159734249114990e-01 -8.462908864021301270e-02 -1.880922764539718628e-01 2.415391206741333008e-01 2.152252942323684692e-01 -1.978586167097091675e-01 2.330005764961242676e-01 -1.156741082668304443e-01 2.274288386106491089e-01 -6.846497952938079834e-02 -3.954790066927671432e-03 5.821868777275085449e-03 -7.364873588085174561e-02 9.475316107273101807e-02 2.282482981681823730e-01 1.408209949731826782e-01 -6.017607450485229492e-02 -2.908630371093750000e-01 -2.801004350185394287e-01 -3.755165338516235352e-01
6.648642569780349731e-02 8.940224349498748779e-02 2.214121967554092407e-01 5.245648697018623352e-02 -1.754136830568313599e-01 9.286318719387054443e-02 -1.823697797954082489e-02 1.698813140392303467e-01 1.476582698523998260e-02 -3.303231671452522278e-02 1.160414814949035645e-01 -1.381110399961471558e-01 3.646732270717620850e-01 -4.333057999610900879e-02 -6.345380097627639771e-02 2.697000205516815186e-01 -7.685029506683349609e-02 6.238728016614913940e-02 5.633771792054176331e-02 1.120022237300872803e-01 2.811229526996612549e-01 3.061913512647151947e-02 1.230155378580093384e-01 2.358910590410232544e-01 5.612419918179512024e-02 7.503247261047363281e-02 -2.098652422428131104e-01 -7.130553573369979858e-02 4.194135069847106934e-01 -2.947386503219604492e-01 7.015278935432434082e-02 -3.462350666522979736e-01
2.851776778697967529e-02 3.797602653503417969e-01 1.659281402826309204e-01 1.156861111521720886e-01 -1.141729131340980530e-01 -1.519540231674909592e-02 -2.337987571954727173e-01 4.546703398227691650e-02 1.366449892520904541e-01 2.002096921205520630e-01 3.028769791126251221e-01 2.321828156709671021e-01 1.948427259922027588e-01 -2.026583254337310791e-01 8.884679526090621948e-02 4.953619465231895447e-02 2.664129436016082764e-01 -1.031301468610763550e-01 1.101117804646492004e-01 6.532542407512664795e-02 -1.837868988513946533e-01 7.646272331476211548e-02 -3.567568659782409668e-01 -1.250457912683486938e-01 1.287744939327239990e-01 1.907545328140258789e-02 -7.550157606601715088e-02 1.865663826465606689e-01 1.029612496495246887e-01 -1.595618724822998047e-01 -1.028591096401214600e-01 -2.562073767185211182e-01
5.730241164565086365e-02 1.973403394222259521e-01 9.324400126934051514e-02 5.685104802250862122e-02 1.368193794041872025e-02 6.622760742902755737e-02 -2.081135809421539307e-01 1.834821999073028564e-01 1.943427771329879761e-01 3.780531231313943863e-03 6.214392557740211487e-02 1.306485943496227264e-02 -2.503943145275115967e-01 5.815620999783277512e-03 1.493673473596572876e-01 1.155948266386985779e-01 2.497269809246063232e-01 -1.232152581214904785e-01 3.930498063564300537e-01 -7.264298945665359497e-02 3.929246366024017334e-01 -1.521916985511779785e-01 -8.495474606752395630e-02 -5.771870166063308716e-02 -3.891848772764205933e-02 1.391803771257400513e-01 1.153845116496086121e-01 -4.786239936947822571e-02 7.923620939254760742e-02 -4.554976522922515869e-01 1.969373077154159546e-01 -9.815324097871780396e-02
3.530959486961364746e-01 -5.945580452680587769e-02 2.193022817373275757e-01 -2.201175987720489502e-01 2.287678271532058716e-01 6.527355313301086426e-02 -2.356340587139129639e-01 -2.276855148375034332e-02 1.977613419294357300e-01 -1.132770162075757980e-02 1.824587136507034302e-01 -3.275303542613983154e-02 1.799518428742885590e-02 -2.749772071838378906e-01 -8.247932791709899902e-02 1.246095970273017883e-01 3.280860483646392822e-01 -1.910524964332580566e-01 1.916871219873428345e-01 9.365484118461608887e-02 -3.468517959117889404e-02 -7.755107432603836060e-02 -1.235581412911415100e-01 1.488338969647884369e-02 -1.326016616076231003e-02 2.182447314262390137e-01 6.360232830047607422e-02 -4.425634443759918213e-02 1.274519711732864380e-01 -3.896265625953674316e-01 2.355307489633560181e-01 -3.220750764012336731e-02
1.453367620706558228e-01 -4.381332919001579285e-02 5.747655406594276428e-02 1.866832971572875977e-01 -1.273322552442550659e-01 3.372152894735336304e-02 1.338853687047958374e-01 -8.864465635269880295e-04 7.186908274888992310e-02 1.292587909847497940e-02 -3.117735311388969421e-02 3.891155868768692017e-02 4.158536493778228760e-01 -1.281563490629196167e-01 -4.623066168278455734e-03 3.065617084503173828e-01 -2.194687351584434509e-02 6.301012635231018066e-02 1.090876907110214233e-01 2.100941240787506104e-01 1.388254165649414062e-01 1.982600986957550049e-02 -3.932008147239685059e-02 1.866685450077056885e-01 5.924919620156288147e-02 -1.240985244512557983e-01 -1.646775454282760620e-01 1.078125014901161194e-01 2.872610688209533691e-01 -3.354899883270263672e-01 -8.181786164641380310e-03 -4.929580390453338623e-01
2.760393321514129639e-01 -1.193621009588241577e-01 4.615984857082366943e-01 5.030319094657897949e-02 -1.689058095216751099e-01 2.382565476000308990e-02 -2.033728808164596558e-01 -1.469751149415969849e-01 1.333055794239044189e-01 -2.125675678253173828e-01 8.198188617825508118e-03 1.824904829263687134e-01 -1.037010103464126587e-01 -1.144547611474990845e-01 -6.886325031518936157e-02 -2.868557116016745567e-03 4.271064102649688721e-01 1.607757247984409332e-02 4.181530699133872986e-02 1.756794452667236328e-01 6.810917705297470093e-02 9.194446727633476257e-03 5.396067723631858826e-02 1.207408756017684937e-01 1.414041668176651001e-01 -2.474257722496986389e-03 2.903511524200439453e-01 2.270253188908100128e-02 1.960185468196868896e-01 -2.655188143253326416e-01 7.598161697387695312e-02 -1.412164270877838135e-01
-8.471546694636344910e-03 2.134952992200851440e-01 -5.111212655901908875e-02 1.581395268440246582e-01 -1.862797439098358154e-01 -2.770876325666904449e-02 -2.671146206557750702e-02 3.140098154544830322e-01 1.694416552782058716e-01 -1.286141946911811829e-02 9.173699468374252319e-02 1.714464575052261353e-01 1.603434607386589050e-02 3.323850780725479126e-02 2.337832897901535034e-01 -1.486224085092544556e-01 2.221445888280868530e-01 -4.417422413825988770e-02 4.089791774749755859e-01 9.146830439567565918e-02 2.858034670352935791e-01 -2.764870226383209229e-02 -2.396588176488876343e-01 -2.636554837226867676e-02 1.034020483493804932e-01 1.044068485498428345e-01 7.050713989883661270e-03 -1.711540073156356812e-01 1.414035558700561523e-01 -4.276331067085266113e-01 1.477876752614974976e-01 -6.325560808181762695e-02
4.350365698337554932e-01 2.101789116859436035e-01 2.553740739822387695e-01 1.270647794008255005e-01 -4.713850468397140503e-02 -1.590394526720046997e-01 5.834684520959854126e-02 1.527925860136747360e-02 5.499022081494331360e-02 1.172951888293027878e-02 -8.108165115118026733e-02 1.878958195447921753e-01 2.150356769561767578e-01 -3.694978952407836914e-01 2.019089311361312866e-01 -4.320049285888671875e-02 1.304853111505508423e-01 -1.767607182264328003e-01 1.508612036705017090e-01 2.821853458881378174e-01 -2.078368142247200012e-02 8.239395171403884888e-02 -9.677148610353469849e-02 -1.189300790429115295e-01 -1.442704908549785614e-02 -3.872282803058624268e-02 1.991826444864273071e-01 -1.418595016002655029e-01 -8.547675609588623047e-02 -3.578876852989196777e-01 4.828790202736854553e-02 -5.472430959343910217e-02
1.010061874985694885e-01 2.721546292304992676e-01 9.938688576221466064e-02 -9.859083592891693115e-02 2.297605872154235840e-01 9.034843742847442627e-02 4.845513030886650085e-02 -4.410092905163764954e-02 1.843844205141067505e-01 -6.913924962282180786e-02 4.522067308425903320e-02 -5.872086435556411743e-02 -1.754830591380596161e-02 5.345749482512474060e-02 -1.275275796651840210e-01 2.160762697458267212e-01 4.027542173862457275e-01 -3.676852583885192871e-01 2.992340624332427979e-01 -1.008234024047851562e-01 9.087369590997695923e-02 -1.745419800281524658e-01 -1.394338905811309814e-02 -1.175688803195953369e-01 1.729080975055694580e-01 -4.876923188567161560e-02 1.489272117614746094e-01 4.736679419875144958e-02 -3.581347875297069550e-03 -6.925370544195175171e-02 1.253656148910522461e-01 -4.397996664047241211e-01
2.177133560180664062e-01 3.696582466363906860e-02 2.593285590410232544e-02 5.345085263252258301e-02 -1.033841744065284729e-01 -1.365536749362945557e-01 2.047224342823028564e-01 1.819859892129898071e-01 -1.581537574529647827e-01 8.758062869310379028e-02 -1.286194175481796265e-01 6.321711838245391846e-02 2.785373106598854065e-02 6.596342474222183228e-02 -1.914323270320892334e-01 2.938906550407409668e-01 2.470775544643402100e-01 1.683880947530269623e-02 1.774778962135314941e-01 2.847781181335449219e-01 1.159779503941535950e-01 6.711149960756301880e-02 -3.150000274181365967e-01 -3.181639825925230980e-03 -1.446658521890640259e-01 1.599157229065895081e-02 -2.409562841057777405e-02 -5.318445712327957153e-02 1.283970028162002563e-01 -2.371180802583694458e-01 -6.463405489921569824e-02 -5.190114378929138184e-01
1.961165666580200195e-01 1.702456772327423096e-01 -9.447364509105682373e-02 -1.525925397872924805e-01 -1.483560204505920410e-01 7.156689465045928955e-02 -1.689773425459861755e-02 1.926922053098678589e-01 3.707674443721771240e-01 -6.501776725053787231e-02 -1.223312467336654663e-01 1.622294634580612183e-02 -6.897936761379241943e-02 -6.709172576665878296e-02 -6.973344087600708008e-02 4.743420705199241638e-02 8.841594308614730835e-02 -1.405771225690841675e-01 2.780739068984985352e-01 -1.243235915899276733e-01 3.428128361701965332e-01 -3.140641152858734131e-01 1.818831712007522583e-01 -1.164643839001655579e-02 2.194764651358127594e-02 1.216118708252906799e-01 1.801525205373764038e-01 -5.585214495658874512e-02 9.014710783958435059e-02 -4.810709059238433838e-01 -4.608746245503425598e-02 -1.554612442851066589e-02
-1.556598097085952759e-01 1.916002333164215088e-01 1.345613598823547363e-01 2.872299775481224060e-02 1.243883967399597168e-01 2.472297847270965576e-01 1.246762052178382874e-01 1.295160353183746338e-01 2.118633091449737549e-01 -1.491555422544479370e-01 3.186379373073577881e-01 -1.193949803709983826e-01 2.306522727012634277e-01 -7.759085297584533691e-02 -8.316545933485031128e-02 2.877325117588043213e-01 -1.847651787102222443e-02 3.946813195943832397e-02 -5.185809358954429626e-02 6.164502725005149841e-02 -1.039616647176444530e-03 -1.242342069745063782e-01 -9.111882746219635010e-02 4.258182644844055176e-02 1.869471371173858643e-01 1.250383406877517700e-01 2.233840525150299072e-01 -1.683943122625350952e-01 2.319684773683547974e-01 -3.276275992393493652e-01 9.837140887975692749e-02 -3.817869722843170166e-01
2.518168389797210693e-01 9.100681543350219727e-02 2.254537120461463928e-02 7.844757288694381714e-02 5.905974656343460083e-02 4.082775488495826721e-02 -1.598504781723022461e-01 -5.506520345807075500e-02 2.414403110742568970e-01 -3.781529068946838379e-01 2.455597817897796631e-01 2.365669757127761841e-01 1.889199167490005493e-01 -1.770331561565399170e-01 -1.330197900533676147e-01 4.493840038776397705e-02 2.256623953580856323e-01 -1.496855169534683228e-01 1.365682226605713367e-03 -1.190953999757766724e-01 1.474899053573608398e-01 -3.389341831207275391e-01 -1.816634833812713623e-01 -2.534237205982208252e-01 3.459477052092552185e-02 -2.221388220787048340e-01 -3.437408059835433960e-02 1.916062645614147186e-02 1.738747023046016693e-02 -1.343890726566314697e-01 3.028326630592346191e-01 -8.445824496448040009e-03
1.109505668282508850e-01 1.572562605142593384e-01 1.653333753347396851e-01 2.268788069486618042e-01 -1.909522712230682373e-01 -2.493517398834228516e-01 1.695144623517990112e-01 2.610081732273101807e-01 7.339277863502502441e-02 1.435194426449015737e-04 1.591439917683601379e-02 -7.244722545146942139e-02 7.503049075603485107e-02 -1.342258304357528687e-01 -1.156314462423324585e-01 2.711518853902816772e-02 1.845187544822692871e-01 -1.168550774455070496e-01 1.174185052514076233e-01 -1.790332049131393433e-01 -2.311213910579681396e-01 -2.053743451833724976e-01 8.278772979974746704e-02 1.075339317321777344e-02 -8.708728849887847900e-02 2.124425321817398071e-01 -8.903294801712036133e-02 -3.351485431194305420e-01 -6.561682373285293579e-02 -4.230448007583618164e-01 1.343187689781188965e-01 -2.638607919216156006e-01
3.260839357972145081e-02 2.584022879600524902e-01 2.108865231275558472e-01 1.456030011177062988e-01 -7.629543542861938477e-02 7.029149681329727173e-02 2.773452103137969971e-01 2.221102863550186157e-01 3.835262358188629150e-02 -1.597227603197097778e-01 -3.295805305242538452e-02 -4.342832043766975403e-02 3.685176670551300049e-01 -2.975707352161407471e-01 2.597798779606819153e-02 6.279823929071426392e-02 7.837961614131927490e-02 9.553478658199310303e-02 2.409783452749252319e-01 -1.318110674619674683e-01 -4.336768761277198792e-02 -3.441622108221054077e-02 -1.144389212131500244e-01 -2.409631758928298950e-01 5.083520337939262390e-02 -2.336052805185317993e-02 9.553453326225280762e-02 1.305879205465316772e-01 2.999142408370971680e-01 -2.519237399101257324e-01 -2.413482367992401123e-01 -2.542379200458526611e-01
3.584375381469726562e-01 1.732030697166919708e-02 1.951580345630645752e-01 -1.595874130725860596e-01 1.249545626342296600e-02 -1.414825469255447388e-01 6.310697644948959351e-02 1.722449064254760742e-01 -6.499541550874710083e-02 -2.076660245656967163e-01 -3.583486657589673996e-03 1.015082895755767822e-01 8.632801473140716553e-02 1.465241163969039917e-01 1.055949851870536804e-01 -6.840629503130912781e-03 2.763134837150573730e-01 -3.047557473182678223e-01 1.268004477024078369e-01 -1.440511364489793777e-02 -2.196500077843666077e-02 -1.478321943432092667e-02 -4.267742037773132324e-01 -1.076850295066833496e-01 1.371876448392868042e-01 -8.803145587444305420e-02 -8.621039241552352905e-02 -1.080337017774581909e-01 5.767850205302238464e-02 -2.544614672660827637e-01 2.536464855074882507e-02 -4.021438956260681152e-01
3.044506609439849854e-01 1.599526554346084595e-01 1.055000796914100647e-01 -1.040411069989204407e-01 -1.092956680804491043e-02 -1.740113198757171631e-01 1.365645043551921844e-02 3.208072111010551453e-02 -7.971943914890289307e-02 -1.183245033025741577e-01 -1.165180951356887817e-01 1.196987628936767578e-01 7.891320437192916870e-02 1.804807186126708984e-01 -3.544381260871887207e-02 -2.148083746433258057e-01 2.804293334484100342e-01 -2.826436161994934082e-01 1.309097111225128174e-01 1.162259560078382492e-02 -1.304868310689926147e-01 -1.004864722490310669e-01 -2.745772302150726318e-01 -1.318526268005371094e-01 1.797092109918594360e-01 1.981680542230606079e-01 -2.536722123622894287e-01 -5.667610093951225281e-03 7.019888609647750854e-02 -3.612152934074401855e-01 1.215169876813888550e-01 -3.344765603542327881e-01
6.403043121099472046e-02 3.988710045814514160e-01 -3.872667998075485229e-02 1.005115956068038940e-01 -2.123275250196456909e-01 2.664132602512836456e-02 -1.850289553403854370e-01 9.297006577253341675e-02 3.872740864753723145e-01 -4.459190368652343750e-02 1.179449930787086487e-01 3.589312732219696045e-01 1.104749441146850586e-01 -2.118209153413772583e-01 -5.634361505508422852e-02 -6.793381273746490479e-02 2.754404246807098389e-01 -3.072431385517120361e-01 7.850668579339981079e-02 6.493663042783737183e-02 -3.246759623289108276e-02 -4.231270030140876770e-02 -1.036323010921478271e-01 -3.999557811766862869e-03 1.060806661844253540e-01 9.683317691087722778e-02 8.617119491100311279e-02 7.999394088983535767e-03 -1.467600166797637939e-01 -3.585473299026489258e-01 -6.691437959671020508e-02 -3.946640528738498688e-03
2.440928220748901367e-01 1.048415899276733398e-01 -2.756748162209987640e-02 1.774322055280208588e-02 -1.947012916207313538e-02 -2.482935488224029541e-01 -4.773722216486930847e-02 3.569000959396362305e-01 2.652500867843627930e-01 -1.006737872958183289e-01 -1.512299291789531708e-02 -3.954231366515159607e-02 -2.519868910312652588e-01 -6.867478042840957642e-02 1.239768136292695999e-02 -7.650998979806900024e-02 2.274508178234100342e-01 -5.588095262646675110e-02 3.778478205204010010e-01 -1.401645094156265259e-01 7.256440818309783936e-02 -2.193238437175750732e-01 -5.541667807847261429e-03 -1.953005641698837280e-01 -1.203617900609970093e-01 7.592464238405227661e-02 2.185512520372867584e-02 -1.760942116379737854e-02 1.170065104961395264e-01 -4.476882517337799072e-01 -5.055022984743118286e-02 -1.834059953689575195e-01
2.846688330173492432e-01 1.123465746641159058e-01 2.498162165284156799e-02 5.336538702249526978e-02 1.470714956521987915e-01 -6.229791417717933655e-02 1.375010162591934204e-01 -2.104568779468536377e-01 1.285653412342071533e-01 -2.194271981716156006e-01 -4.555541090667247772e-03 2.368233054876327515e-01 5.765827000141143799e-02 -2.194076180458068848e-01 -8.257813751697540283e-03 2.296135276556015015e-01 3.122965097427368164e-01 -1.127267703413963318e-01 -8.537147194147109985e-02 3.950898721814155579e-02 3.677890300750732422e-01 -1.231040619313716888e-02 1.515699028968811035e-01 1.456989049911499023e-01 -6.899918615818023682e-02 2.009657919406890869e-01 2.790890932083129883e-01 -3.955160826444625854e-02 -5.039766803383827209e-02 -2.405793368816375732e-01 2.871563732624053955e-01 -1.514411270618438721e-01
-6.222573574632406235e-03 -1.390400081872940063e-01 4.379143118858337402e-01 1.354961395263671875e-01 9.011944383382797241e-02 8.473938331007957458e-03 2.665795683860778809e-01 -1.637008190155029297e-01 1.828872784972190857e-02 -4.038260132074356079e-02 1.064639464020729065e-01 -4.029450938105583191e-03 -4.604056011885404587e-03 -2.503559291362762451e-01 -1.715225875377655029e-01 1.688015460968017578e-01 1.511013060808181763e-01 -3.057473301887512207e-01 7.805384695529937744e-03 7.194040715694427490e-02 3.705206215381622314e-01 4.405185580253601074e-02 -4.049323499202728271e-02 -2.605721950531005859e-01 6.609487533569335938e-02 7.145731151103973389e-02 8.397971838712692261e-02 -1.274996995925903320e-01 2.655875682830810547e-01 -1.992578655481338501e-01 -1.088780090212821960e-01 -2.128958404064178467e-01
3.617767691612243652e-01 4.714703932404518127e-02 -1.577198505401611328e-01 -2.684689164161682129e-01 -1.604752540588378906e-01 2.664927542209625244e-01 1.868941485881805420e-01 -4.818810522556304932e-02 1.405737251043319702e-01 -2.240510731935501099e-01 2.019455097615718842e-02 -1.766186654567718506e-01 1.046746820211410522e-01 3.106585703790187836e-02 -9.728509932756423950e-02 1.256156414747238159e-01 2.978045046329498291e-01 1.314858943223953247e-01 2.862223982810974121e-01 1.089832782745361328e-01 1.867624670267105103e-01 -8.743479102849960327e-02 -1.574957817792892456e-01 -5.792973563075065613e-02 8.930734544992446899e-02 5.586362257599830627e-02 1.356008648872375488e-01 -2.028879970312118530e-01 2.017534673213958740e-01 -1.969396471977233887e-01 1.122139617800712585e-01 -2.529866397380828857e-01
-1.084330379962921143e-01 -5.734016373753547668e-02 1.475940495729446411e-01 1.450210958719253540e-01 -1.388604640960693359e-01 8.978369832038879395e-02 1.356747597455978394e-01 -4.077383317053318024e-03 2.593497978523373604e-03 -1.856922358274459839e-02 -1.556717306375503540e-01 3.990542888641357422e-02 -3.591161966323852539e-02 -1.217120140790939331e-02 -1.190000921487808228e-01 1.214197427034378052e-01 2.451290488243103027e-01 1.331774443387985229e-01 1.627826988697052002e-01 2.045425176620483398e-01 2.192100286483764648e-01 6.420969963073730469e-02 -2.693689465522766113e-01 -1.045799553394317627e-01 -7.508528977632522583e-02 -1.908356547355651855e-01 -2.630436718463897705e-01 3.166442215442657471e-01 1.875192672014236450e-01 -3.864406049251556396e-01 -2.431783825159072876e-02 -4.017671048641204834e-01
1.988139748573303223e-01 1.564732193946838379e-01 1.062274351716041565e-01 1.210576593875885010e-01 5.476727336645126343e-02 1.639923304319381714e-01 -1.123006567358970642e-01 4.444544389843940735e-02 5.981041491031646729e-02 -2.823713421821594238e-01 1.022925786674022675e-02 3.460763096809387207e-01 2.444376349449157715e-01 -2.174466103315353394e-01 7.599321007728576660e-02 -9.345424920320510864e-02 4.808147549629211426e-01 2.050585299730300903e-01 -4.571562632918357849e-02 1.132597476243972778e-01 9.534322470426559448e-02 5.423232540488243103e-02 5.121501907706260681e-02 -7.957491278648376465e-02 -1.997638046741485596e-01 1.092005223035812378e-01 -1.295295543968677521e-02 -1.423874404281377792e-03 -1.491635441780090332e-01 -3.919592201709747314e-01 5.902929604053497314e-02 1.849261298775672913e-02
1.679706275463104248e-01 1.119234412908554077e-01 7.288408279418945312e-02 -2.808478772640228271e-01 1.750734895467758179e-01 1.799576729536056519e-01 -1.234595403075218201e-01 7.874295115470886230e-02 2.297849506139755249e-01 -1.826474964618682861e-01 -4.092167690396308899e-02 1.030982434749603271e-01 -4.731230728793889284e-04 -2.890616655349731445e-01 -3.111743554472923279e-02 3.425483405590057373e-02 3.609848022460937500e-01 -1.723752021789550781e-01 1.817369461059570312e-01 -4.650332778692245483e-02 -1.360794156789779663e-01 -2.250966727733612061e-01 -1.199022457003593445e-01 1.222216486930847168e-01 7.423488795757293701e-02 -2.547487914562225342e-01 -1.862010657787322998e-01 -7.353838533163070679e-02 2.647728323936462402e-01 -1.735840588808059692e-01 2.688324749469757080e-01 -1.723982095718383789e-01
1.417056769132614136e-01 1.783989518880844116e-01 -8.677326142787933350e-02 6.495157629251480103e-02 -3.415795788168907166e-02 9.859961271286010742e-02 2.466292381286621094e-01 9.482419490814208984e-02 2.556011378765106201e-01 -2.553701996803283691e-01 -9.788885712623596191e-02 -6.306729465723037720e-02 4.168843626976013184e-01 5.036008358001708984e-02 -1.809466034173965454e-01 1.104650348424911499e-01 -5.627104640007019043e-02 2.143412530422210693e-01 3.402893543243408203e-01 -7.049984484910964966e-02 2.601693272590637207e-01 -1.489491164684295654e-01 1.091687232255935669e-01 -4.871173948049545288e-02 -1.124783605337142944e-01 -2.019898593425750732e-02 -1.572920829057693481e-01 5.066865123808383942e-03 -5.050391703844070435e-02 -2.237477898597717285e-01 1.808549910783767700e-01 -3.050771057605743408e-01
7.404413819313049316e-02 1.087503433227539062e-01 5.948590114712715149e-02 2.394625544548034668e-02 8.260613679885864258e-02 7.152380049228668213e-02 1.893293559551239014e-01 1.299159079790115356e-01 2.931042574346065521e-02 -1.808382868766784668e-01 -1.018030643463134766e-01 3.244387805461883545e-01 8.187586814165115356e-02 -2.183403372764587402e-01 3.223583996295928955e-01 -5.246147513389587402e-02 3.181064426898956299e-01 -3.567536547780036926e-02 3.210824131965637207e-01 9.750852733850479126e-02 1.693973541259765625e-01 5.567796900868415833e-02 -2.109028697013854980e-01 -2.041911780834197998e-01 2.147459983825683594e-02 7.278391718864440918e-02 5.571604892611503601e-02 -1.425175964832305908e-01 2.169759124517440796e-01 -4.034090638160705566e-01 9.171237796545028687e-02 1.524722129106521606e-01
2.220290005207061768e-01 3.933583498001098633e-01 2.033566236495971680e-01 5.104000866413116455e-02 -2.050312757492065430e-01 2.221245467662811279e-01 8.142749220132827759e-02 2.693104445934295654e-01 -1.469366699457168579e-01 -2.092893272638320923e-01 9.786890447139739990e-02 -1.093723252415657043e-01 3.450997769832611084e-01 1.098410412669181824e-01 8.583058416843414307e-02 -4.690010845661163330e-02 1.707048863172531128e-01 1.194391370518133044e-04 5.419801548123359680e-02 6.623941659927368164e-02 3.020606935024261475e-01 5.509272590279579163e-02 -1.639110445976257324e-01 -1.731232926249504089e-02 3.937248140573501587e-02 9.810870140790939331e-02 -1.068138107657432556e-01 -7.135044038295745850e-02 1.948330998420715332e-01 -2.282318174839019775e-01 -6.192361190915107727e-02 -2.726751565933227539e-01
2.569597661495208740e-01 -4.927022755146026611e-02 2.351380884647369385e-01 -6.481802463531494141e-02 -1.899782009422779083e-02 2.837971150875091553e-01 4.620568081736564636e-02 1.338748494163155556e-03 -4.208349063992500305e-02 5.140938237309455872e-02 1.449711024761199951e-01 1.857140958309173584e-01 -2.390198409557342529e-02 8.339024498127400875e-04 -4.873313903808593750e-01 5.576974898576736450e-02 1.472222059965133667e-01 -1.041448488831520081e-01 2.299327403306961060e-01 1.930410116910934448e-01 2.895246818661689758e-02 2.952921018004417419e-02 -4.994081333279609680e-02 -2.857404649257659912e-01 -1.487224400043487549e-01 -1.523543596267700195e-01 1.203875616192817688e-01 -3.450593352317810059e-01 -5.022235959768295288e-02 -2.008684575557708740e-01 1.067212447524070740e-01 -2.150915265083312988e-01
3.944427147507667542e-02 -1.673731021583080292e-02 4.125303626060485840e-01 2.274160832166671753e-02 -8.951485157012939453e-02 -1.683578640222549438e-01 -6.081532314419746399e-02 -5.379172414541244507e-02 9.690944850444793701e-02 -1.912110149860382080e-01 -3.388879075646400452e-02 3.533711135387420654e-01 2.527890540659427643e-02 -1.834831200540065765e-02 8.500929921865463257e-03 -1.077886000275611877e-01 3.552446961402893066e-01 3.326026722788810730e-02 3.946218192577362061e-01 1.451709866523742676e-01 2.082055807113647461e-02 1.290520578622817993e-01 -2.048735171556472778e-01 -1.052585020661354065e-01 -1.527338624000549316e-01 1.687218248844146729e-01 2.078608572483062744e-01 -7.006203383207321167e-02 9.710571169853210449e-02 -2.596145868301391602e-01 1.612744778394699097e-01 -1.512698829174041748e-01
1.653815954923629761e-01 1.504963040351867676e-01 1.108218915760517120e-03 1.185999531298875809e-02 -2.221710085868835449e-01 -1.452782563865184784e-02 -7.917112857103347778e-02 1.914485991001129150e-01 1.801777631044387817e-01 -1.645808517932891846e-01 -7.403115928173065186e-02 6.411007791757583618e-02 -1.932786591351032257e-02 1.190193556249141693e-02 2.452366799116134644e-01 -1.362616419792175293e-01 1.922550648450851440e-01 -2.496536076068878174e-01 4.272207915782928467e-01 9.688273072242736816e-02 2.561836540699005127e-01 -1.664103195071220398e-02 -2.453792095184326172e-01 -7.203722000122070312e-02 8.136503398418426514e-02 7.937745004892349243e-02 -9.586066752672195435e-02 -6.983266025781631470e-02 3.386962413787841797e-02 -4.686819911003112793e-01 1.325588375329971313e-01 -1.453699320554733276e-01
2.391206771135330200e-01 -3.618724644184112549e-02 3.182059228420257568e-01 1.214105449616909027e-02 -1.086997538805007935e-01 5.083854869008064270e-02 -1.995785087347030640e-01 5.095808207988739014e-02 3.517227768898010254e-01 -2.879499457776546478e-02 1.106245722621679306e-02 5.023236870765686035e-01 1.263788044452667236e-01 4.810174182057380676e-02 1.486737430095672607e-01 9.099365025758743286e-02 9.612421691417694092e-02 -8.873175084590911865e-02 2.568285763263702393e-01 2.860383316874504089e-02 -1.973461126908659935e-03 -4.263864457607269287e-02 -7.181909680366516113e-02 -8.843639492988586426e-02 -5.269313976168632507e-02 1.559447497129440308e-01 -1.900203078985214233e-01 -3.113213479518890381e-01 1.381929218769073486e-01 -1.646976917982101440e-01 1.421847641468048096e-01 -1.799052655696868896e-01
-4.927710443735122681e-02 6.120170280337333679e-02 3.373377919197082520e-01 1.178699210286140442e-01 -7.746800780296325684e-02 1.603006273508071899e-01 -1.954470127820968628e-01 2.869694828987121582e-01 1.770535260438919067e-01 -5.181760713458061218e-02 -7.678154855966567993e-02 2.891200184822082520e-01 2.066704630851745605e-01 -3.145611286163330078e-01 -5.813599377870559692e-02 1.303293555974960327e-01 3.207040950655937195e-02 -2.598831355571746826e-01 2.907470464706420898e-01 -6.792903691530227661e-02 1.486617699265480042e-02 -6.191076710820198059e-02 1.029239296913146973e-01 9.595872461795806885e-02 -1.481873989105224609e-01 3.480381965637207031e-01 -4.051863029599189758e-02 -9.793129563331604004e-02 1.375803798437118530e-01 -1.929830610752105713e-01 1.708626896142959595e-01 -8.416064083576202393e-02
2.964161895215511322e-02 1.881115138530731201e-02 -8.175871334969997406e-03 1.128799170255661011e-01 2.833094820380210876e-02 3.129230141639709473e-01 -1.786799877882003784e-01 -1.458872556686401367e-01 2.972026169300079346e-01 -1.443949900567531586e-02 2.513783276081085205e-01 2.177958190441131592e-01 -1.618843409232795238e-03 -9.705322980880737305e-02 -2.547993659973144531e-01 1.706904619932174683e-01 -1.342991250567138195e-03 -1.307009756565093994e-01 2.361834235489368439e-02 4.007887095212936401e-02 1.048832386732101440e-01 -9.813892096281051636e-02 2.338045090436935425e-01 -3.653918206691741943e-02 2.260927110910415649e-01 -2.281254082918167114e-01 -1.686679571866989136e-02 -9.001255035400390625e-02 -1.340975165367126465e-01 -3.578806221485137939e-01 1.739116907119750977e-01 -3.842523694038391113e-01
2.886157631874084473e-01 1.065629124641418457e-01 -5.342710763216018677e-02 -1.766981035470962524e-01 2.112028598785400391e-01 1.307078748941421509e-01 4.443087801337242126e-02 -7.191897183656692505e-02 2.298087030649185181e-01 -1.691957861185073853e-01 -1.020913869142532349e-01 -9.438976645469665527e-02 2.657981030642986298e-02 -1.298286169767379761e-01 3.545618429780006409e-02 3.439382016658782959e-01 3.407679796218872070e-01 1.686690375208854675e-02 1.257793456315994263e-01 -2.651003003120422363e-02 1.892293542623519897e-01 -1.506240107119083405e-02 -7.097666710615158081e-02 3.997652977705001831e-02 -1.180011183023452759e-01 1.426889896392822266e-01 -9.524535387754440308e-02 -1.488053202629089355e-01 1.458514928817749023e-01 -1.891171932220458984e-01 -2.364251911640167236e-01 -4.588160514831542969e-01
9.179320186376571655e-02 -6.112748757004737854e-02 4.088710248470306396e-01 3.013532608747482300e-02 5.303590744733810425e-02 -6.342819333076477051e-02 3.125208914279937744e-01 -1.068032234907150269e-01 4.278633370995521545e-02 4.323786869645118713e-02 9.114710241556167603e-02 8.435161411762237549e-02 1.193612068891525269e-01 -1.163051724433898926e-01 -2.673560678958892822e-01 1.295449882745742798e-01 2.915186285972595215e-01 -2.930144369602203369e-01 1.837735995650291443e-02 5.891722813248634338e-02 2.888738512992858887e-01 -2.149808108806610107e-01 -2.076350152492523193e-02 -2.046165764331817627e-01 1.606852561235427856e-02 1.677448600530624390e-01 -4.432419314980506897e-02 -6.695041060447692871e-02 3.573570549488067627e-01 -3.872075304388999939e-02 -2.143392339348793030e-02 -2.399240583181381226e-01
1.507677435874938965e-01 1.725235879421234131e-01 -2.411537617444992065e-02 7.949560135602951050e-02 1.571371853351593018e-01 5.401334911584854126e-02 -1.268714368343353271e-01 -3.515769541263580322e-02 5.799681320786476135e-02 -3.147120475769042969e-01 -2.131130360066890717e-02 3.402366340160369873e-01 2.280720472335815430e-01 -6.741550564765930176e-02 3.457886725664138794e-02 -9.859268367290496826e-02 4.044725000858306885e-01 1.734505444765090942e-01 -9.470806270837783813e-02 6.233680993318557739e-02 1.855144202709197998e-01 1.383299529552459717e-01 3.981411457061767578e-02 -1.239895671606063843e-01 -1.776717603206634521e-01 1.387575566768646240e-01 -1.488948613405227661e-01 -3.009536303579807281e-02 -1.390227973461151123e-01 -4.813978970050811768e-01 7.558124139904975891e-03 -8.653731644153594971e-02
4.735980927944183350e-02 2.134752869606018066e-01 5.643013119697570801e-02 -3.111934065818786621e-01 -2.775258757174015045e-02 1.016911491751670837e-01 1.861505657434463501e-01 2.176266014575958252e-01 2.773668169975280762e-01 -9.308120235800743103e-03 -2.864470183849334717e-01 1.642831228673458099e-02 5.137678701430559158e-03 -2.825604751706123352e-02 -1.268880367279052734e-01 -1.310052443295717239e-02 4.323963224887847900e-01 -1.318893283605575562e-01 -2.461928175762295723e-03 -3.796010613441467285e-01 2.875533998012542725e-01 1.206940785050392151e-01 9.223101288080215454e-02 -5.983016639947891235e-02 -2.289607934653759003e-02 9.724432975053787231e-02 1.190576478838920593e-01 -3.969504311680793762e-02 1.069615781307220459e-01 -2.236074507236480713e-01 -6.249427329748868942e-03 -1.938589960336685181e-01
-2.148349732160568237e-01 1.914324760437011719e-01 -5.616650357842445374e-02 6.646790355443954468e-02 2.216206863522529602e-02 2.236428558826446533e-01 3.207037458196282387e-03 2.574895024299621582e-01 4.557563364505767822e-01 8.497214317321777344e-02 1.216441765427589417e-01 1.034657359123229980e-01 1.544765681028366089e-01 -2.790189981460571289e-01 -2.516139447689056396e-01 -6.265592575073242188e-02 1.486719548702239990e-01 -6.024442985653877258e-02 1.951420158147811890e-01 -4.368288442492485046e-02 2.870073914527893066e-01 -1.129251569509506226e-01 -1.962753571569919586e-02 1.503942310810089111e-01 1.700869388878345490e-02 -1.879036575555801392e-01 -1.463844031095504761e-01 -2.247331589460372925e-01 -4.432049021124839783e-02 -1.271668970584869385e-01 -9.695435315370559692e-02 -2.539789080619812012e-01
-1.136377751827239990e-01 3.289974033832550049e-01 2.314365208148956299e-01 2.868427196517586708e-03 -8.545748144388198853e-02 6.906154006719589233e-02 -4.821137711405754089e-02 -2.561593949794769287e-01 2.903901636600494385e-01 -2.247893214225769043e-01 -1.567387022078037262e-02 -1.052072271704673767e-01 1.017432287335395813e-01 -1.756944060325622559e-01 -5.375504028052091599e-03 -2.054525353014469147e-02 -5.742726475000381470e-02 -3.413805365562438965e-01 7.367107272148132324e-02 7.126957923173904419e-02 1.384408678859472275e-02 -2.605596929788589478e-02 -2.946259081363677979e-02 -3.475117683410644531e-01 2.478557080030441284e-02 -5.845598503947257996e-02 -7.052034139633178711e-02 -1.356754750013351440e-01 -1.800172626972198486e-01 -4.185618162155151367e-01 2.441697418689727783e-01 -9.969780594110488892e-02
2.015869319438934326e-01 7.976698875427246094e-02 3.943136930465698242e-01 -1.873885989189147949e-01 -1.972999572753906250e-01 4.003452137112617493e-02 8.551941812038421631e-02 2.711037397384643555e-01 2.622427940368652344e-01 6.946308165788650513e-02 -8.814997971057891846e-02 1.676988154649734497e-01 2.318876534700393677e-01 1.053674668073654175e-01 1.058827564120292664e-01 8.582915365695953369e-02 3.201632574200630188e-02 -5.338751524686813354e-02 -1.036023870110511780e-01 1.348122060298919678e-01 7.824661582708358765e-02 8.072088658809661865e-02 -8.617398887872695923e-02 -2.179057449102401733e-01 5.393895879387855530e-02 1.686835102736949921e-02 -1.404745280742645264e-01 -2.084772102534770966e-02 5.902983248233795166e-02 -1.504258662462234497e-01 -2.060752660036087036e-01 -5.058144330978393555e-01
-3.899947926402091980e-02 1.439796388149261475e-01 -1.454934664070606232e-02 1.993788406252861023e-02 7.953298091888427734e-02 4.738513007760047913e-02 1.739830970764160156e-01 -5.592555738985538483e-03 2.390529364347457886e-01 -1.059798747301101685e-01 3.310936391353607178e-01 -8.911211043596267700e-02 3.795051574707031250e-01 -1.836578994989395142e-01 -1.064463704824447632e-01 2.338536083698272705e-01 6.621628254652023315e-02 2.589437179267406464e-02 -4.873898625373840332e-02 -7.828678190708160400e-02 3.879824280738830566e-02 -2.061260193586349487e-01 -6.086224690079689026e-02 4.240258410573005676e-02 1.696662604808807373e-01 1.516880393028259277e-01 2.005918920040130615e-01 -1.871395483613014221e-02 2.481625527143478394e-01 -3.653952479362487793e-01 1.563761085271835327e-01 -3.654627501964569092e-01
-7.578134536743164062e-02 1.354961991310119629e-01 2.581293582916259766e-01 6.129532586783170700e-03 -1.640240699052810669e-01 1.304963529109954834e-01 -1.610459089279174805e-01 3.961859643459320068e-01 2.195383608341217041e-01 -4.553205892443656921e-02 5.928345769643783569e-02 2.393515706062316895e-01 1.855887472629547119e-01 -1.205284148454666138e-01 3.132483065128326416e-01 1.758611500263214111e-01 1.622025668621063232e-01 8.841555565595626831e-02 1.624906957149505615e-01 -1.101435571908950806e-01 1.701493263244628906e-01 8.160034567117691040e-02 -1.707927286624908447e-01 9.097155928611755371e-02 1.039073914289474487e-01 2.425841689109802246e-01 8.792582899332046509e-02 -3.971875458955764771e-02 1.299860775470733643e-01 -3.125018179416656494e-01 2.191410809755325317e-01 -7.781685888767242432e-02
-5.146623775362968445e-02 -2.403599955141544342e-02 -5.778321251273155212e-02 2.511855855118483305e-04 -4.213712643831968307e-03 -5.536738783121109009e-02 -3.774516582489013672e-01 5.526968836784362793e-02 1.228235363960266113e-01 -2.580299973487854004e-01 1.073338463902473450e-01 2.937094680964946747e-02 1.688937693834304810e-01 -2.895132005214691162e-01 1.015985161066055298e-01 1.363508999347686768e-01 7.308359444141387939e-02 -1.370719447731971741e-02 7.995917648077011108e-02 1.394252181053161621e-01 -2.262322045862674713e-02 1.812037825584411621e-01 -4.973937571048736572e-02 -2.320008724927902222e-01 -1.456733494997024536e-01 1.244979277253150940e-01 -8.671020157635211945e-03 2.658404409885406494e-02 1.970734596252441406e-01 -5.695033669471740723e-01 2.633377611637115479e-01 -1.359902620315551758e-01
3.538722395896911621e-01 3.512138128280639648e-02 1.862914860248565674e-01 -1.616519689559936523e-01 7.881306856870651245e-02 3.150617480278015137e-01 1.453827321529388428e-01 3.293384611606597900e-02 1.729658991098403931e-01 -1.681292951107025146e-01 -3.046055696904659271e-02 -1.553563922643661499e-01 -2.766672670841217041e-01 -2.788419127464294434e-01 5.083777382969856262e-02 4.206793755292892456e-02 2.563423216342926025e-01 -4.943498596549034119e-02 1.997292190790176392e-01 -2.265372872352600098e-02 1.689795404672622681e-01 1.928584426641464233e-01 -1.230317726731300354e-01 8.373192697763442993e-02 -1.060037780553102493e-02 -1.899449713528156281e-02 -1.783975958824157715e-02 -1.092844083905220032e-01 1.533973515033721924e-01 -1.860517114400863647e-01 -3.661020100116729736e-02 -4.176500141620635986e-01
1.259470283985137939e-01 -1.835016533732414246e-02 -8.502732962369918823e-02 1.295239776372909546e-01 -4.301879182457923889e-02 6.707435846328735352e-02 -1.342671513557434082e-01 9.470349550247192383e-02 9.613515436649322510e-02 -2.164625748991966248e-02 -9.095525741577148438e-02 -1.949700713157653809e-01 4.666954278945922852e-02 -3.367374837398529053e-01 1.955883353948593140e-01 -6.567273288965225220e-02 1.477301865816116333e-01 -2.491694241762161255e-01 -1.516807377338409424e-01 5.853080376982688904e-02 1.502809375524520874e-01 -5.020251125097274780e-02 -9.205034002661705017e-03 -4.381351545453071594e-02 -7.746164500713348389e-02 9.970179945230484009e-02 -3.683217465877532959e-01 -1.803357750177383423e-01 2.950305640697479248e-01 -4.729129374027252197e-01 -1.091401278972625732e-01 -2.610332667827606201e-01
4.740969240665435791e-01 6.258579343557357788e-02 9.032296389341354370e-02 -1.036060154438018799e-01 -2.222594432532787323e-02 1.560823321342468262e-01 1.636896729469299316e-01 -4.633785411715507507e-02 1.918680220842361450e-01 -2.355342358350753784e-01 3.248190879821777344e-02 -1.557105928659439087e-01 -9.808070212602615356e-02 -4.342794418334960938e-02 8.980920910835266113e-02 1.507622301578521729e-01 2.475960254669189453e-01 1.163857653737068176e-01 1.172633618116378784e-01 -1.959960535168647766e-02 6.495741754770278931e-02 9.991417080163955688e-02 -2.597964368760585785e-02 -9.850923717021942139e-02 7.513207942247390747e-02 -1.282762363553047180e-02 2.456105872988700867e-02 2.811378054320812225e-02 2.027120590209960938e-01 -2.291530519723892212e-01 3.559830039739608765e-02 -5.684144496917724609e-01
1.369105130434036255e-01 1.395438909530639648e-01 -7.403653860092163086e-02 1.339607536792755127e-01 -1.061428412795066833e-01 -3.199242427945137024e-02 -1.848083883523941040e-01 -1.193842738866806030e-01 -9.655312635004520416e-03 -4.094570577144622803e-01 1.489498317241668701e-01 2.185232043266296387e-01 2.865224182605743408e-01 -2.701667547225952148e-01 -8.264102786779403687e-02 1.710165292024612427e-01 1.913635581731796265e-01 -2.130588889122009277e-01 -4.809972364455461502e-03 -2.192727923393249512e-01 2.220649272203445435e-01 -1.601043492555618286e-01 -1.855397820472717285e-01 -1.941979378461837769e-01 -1.813196390867233276e-01 -1.043848320841789246e-02 -2.056964188814163208e-01 -7.331447210162878036e-03 1.225445270538330078e-01 -9.009052067995071411e-02 2.478010654449462891e-01 -1.082600429654121399e-01
1.523911654949188232e-01 -6.729437410831451416e-02 1.448062509298324585e-01 8.195376954972743988e-03 2.110894769430160522e-01 -4.515916109085083008e-02 -1.158185973763465881e-01 -8.297323249280452728e-03 2.134828865528106689e-01 -1.814218312501907349e-01 -3.404581174254417419e-02 -1.172564625740051270e-01 -7.236963510513305664e-02 -1.387058347463607788e-01 1.443957686424255371e-01 2.241025865077972412e-01 3.663295507431030273e-01 1.503255683928728104e-03 3.353098332881927490e-01 -1.350951343774795532e-01 1.834517270326614380e-01 -1.296998187899589539e-02 -2.653789706528186798e-02 -9.435818530619144440e-03 1.263687312602996826e-01 -2.568588778376579285e-02 1.801311224699020386e-01 -2.408792972564697266e-01 4.172310531139373779e-01 -2.364749163389205933e-01 -7.338778674602508545e-02 -2.453568130731582642e-01
4.089117422699928284e-02 3.200410306453704834e-02 1.911493837833404541e-01 -1.397872250527143478e-02 -2.905008755624294281e-02 8.732465654611587524e-02 -4.012830555438995361e-02 7.369221746921539307e-02 1.984102725982666016e-01 -5.259479209780693054e-02 -3.499618545174598694e-02 1.827601194381713867e-01 -6.744050234556198120e-02 -6.212268769741058350e-02 2.563442289829254150e-01 1.730431616306304932e-01 3.018253743648529053e-01 2.715873159468173981e-02 1.770685166120529175e-01 4.641266167163848877e-02 2.017060816287994385e-01 -1.075189858675003052e-01 -3.391135632991790771e-01 -2.870980501174926758e-01 3.493618592619895935e-02 3.081161063164472580e-03 -2.242357879877090454e-01 -1.123240739107131958e-01 5.366549640893936157e-02 -4.695737957954406738e-01 3.095028698444366455e-01 7.697310298681259155e-02
2.093089818954467773e-01 -5.727548897266387939e-02 -1.675782352685928345e-01 1.162539646029472351e-01 -1.432895064353942871e-01 4.768588393926620483e-02 1.728206500411033630e-02 1.774263679981231689e-01 1.548536121845245361e-01 -3.090178966522216797e-01 -6.044345721602439880e-02 1.553691923618316650e-02 -3.723729460034519434e-04 -1.897724568843841553e-01 -1.647560298442840576e-02 -5.606833100318908691e-02 2.822052538394927979e-01 -2.293694913387298584e-01 2.696528136730194092e-01 -3.885115310549736023e-02 -2.375837974250316620e-02 -2.069501280784606934e-01 -1.621503531932830811e-01 -8.889024704694747925e-02 1.373000442981719971e-01 2.420359551906585693e-01 -3.213908374309539795e-01 -1.838787496089935303e-01 2.218862026929855347e-01 -3.391275107860565186e-01 -5.559409037232398987e-03 -1.762514114379882812e-01
2.488043308258056641e-01 2.828201092779636383e-02 -2.436331659555435181e-02 5.950031057000160217e-02 -1.437312643975019455e-02 -7.240363955497741699e-02 -4.155756905674934387e-02 3.017165698111057281e-03 -4.456954821944236755e-02 -1.628666073083877563e-01 -1.496888846158981323e-01 4.177890121936798096e-01 1.242457982152700424e-02 -8.954925835132598877e-02 -2.469722181558609009e-01 2.278294563293457031e-01 2.189112454652786255e-01 1.004508230835199356e-02 -1.007265001535415649e-01 -1.571773551404476166e-03 -5.147632677108049393e-03 -2.034356296062469482e-01 4.167321324348449707e-02 -1.522613465785980225e-01 2.290550433099269867e-02 4.776911437511444092e-02 1.546069532632827759e-01 2.847326099872589111e-01 -4.304529353976249695e-02 -5.306242704391479492e-01 2.274735122919082642e-01 -1.095008999109268188e-01
1.609441339969635010e-01 -3.715245425701141357e-02 1.243036985397338867e-01 6.787924468517303467e-02 3.408382087945938110e-02 1.941882371902465820e-01 -2.629474699497222900e-01 2.098996788263320923e-01 1.858269423246383667e-01 -6.277540232986211777e-03 -6.524298340082168579e-02 3.109798729419708252e-01 1.764590293169021606e-01 -4.106633365154266357e-02 1.754651814699172974e-01 -4.591039195656776428e-02 2.637527287006378174e-01 -2.070295810699462891e-01 1.950392723083496094e-01 1.488541364669799805e-01 3.506978452205657959e-01 1.690353751182556152e-01 -2.535183131694793701e-01 2.497111074626445770e-02 2.710741572082042694e-02 1.144946962594985962e-01 -3.376858681440353394e-02 -2.052761018276214600e-01 1.962226815521717072e-02 -3.112967014312744141e-01 2.125001102685928345e-01 1.033454984426498413e-01
1.751691997051239014e-01 -1.606200486421585083e-01 1.673173159360885620e-01 1.340680867433547974e-01 -4.538955911993980408e-02 6.299003958702087402e-02 -3.779992088675498962e-02 -1.619657427072525024e-01 7.948229461908340454e-02 1.216345652937889099e-01 2.864255309104919434e-01 7.578630000352859497e-02 7.962159067392349243e-02 -2.537967264652252197e-01 -2.312645167112350464e-01 1.078046113252639771e-01 4.345464408397674561e-01 -3.692016601562500000e-01 1.549252122640609741e-01 1.167946979403495789e-01 2.470527440309524536e-01 -3.897195681929588318e-02 9.675897657871246338e-03 -6.923196464776992798e-02 -1.446731388568878174e-02 -1.224344829097390175e-03 1.059798300266265869e-01 1.343878451734781265e-02 3.702560067176818848e-01 -1.636996418237686157e-01 -1.084925457835197449e-01 -4.000199958682060242e-02
1.110357344150543213e-01 7.471589744091033936e-02 1.641627252101898193e-01 -7.664559036493301392e-02 -1.568766683340072632e-01 2.237785905599594116e-01 2.405218034982681274e-01 7.489620894193649292e-02 2.593162059783935547e-01 2.348583191633224487e-02 7.880512624979019165e-02 4.365881681442260742e-01 2.065019011497497559e-01 -1.410597115755081177e-01 -2.564397454261779785e-01 -8.337375521659851074e-02 -1.847779750823974609e-02 2.717220969498157501e-02 4.381965100765228271e-02 1.213458776473999023e-01 -5.988538265228271484e-02 1.425442099571228027e-01 -8.475975692272186279e-02 7.648658752441406250e-02 -2.317910641431808472e-01 5.055423080921173096e-02 1.081460863351821899e-01 -2.544772252440452576e-02 1.484663337469100952e-01 -2.728612124919891357e-01 -1.882065981626510620e-01 -3.950198292732238770e-01
7.686024904251098633e-02 1.457538008689880371e-01 3.857649490237236023e-02 -1.440283376723527908e-02 -9.405881911516189575e-02 1.311559043824672699e-02 -1.490487754344940186e-01 1.761890947818756104e-01 1.957451850175857544e-01 -6.315570324659347534e-02 -4.702124372124671936e-02 1.259678453207015991e-01 1.274247765541076660e-01 -5.065639615058898926e-01 -1.744869202375411987e-01 3.113310411572456360e-02 1.512989550828933716e-01 -9.402784705162048340e-02 2.867825925350189209e-01 1.257434636354446411e-01 -1.243504062294960022e-01 2.067430019378662109e-01 -8.813982456922531128e-02 -6.657095625996589661e-03 -9.760625660419464111e-03 1.192304715514183044e-01 5.308662727475166321e-02 1.244227513670921326e-01 2.530161850154399872e-02 -4.961189031600952148e-01 2.376384288072586060e-01 -1.121134459972381592e-01
-1.042398586869239807e-01 -8.990808576345443726e-02 5.222525075078010559e-02 3.805093839764595032e-02 1.149839833378791809e-01 1.112171187996864319e-01 1.319243907928466797e-01 -1.151628866791725159e-01 1.347436308860778809e-01 -4.742943122982978821e-02 6.027788668870925903e-02 -3.546614199876785278e-02 3.762004077434539795e-01 -1.519977152347564697e-01 -2.676072530448436737e-02 -5.745780467987060547e-02 1.848568618297576904e-01 -3.266542404890060425e-02 2.144692540168762207e-01 9.643345326185226440e-02 5.120715126395225525e-02 -2.630596160888671875e-01 -1.280985623598098755e-01 -6.489923596382141113e-02 1.157409846782684326e-01 7.539483904838562012e-02 5.963954329490661621e-02 -2.912493050098419189e-02 1.659815758466720581e-01 -5.238982439041137695e-01 -2.499344050884246826e-01 -3.946170210838317871e-01
3.495419919490814209e-01 -2.979848161339759827e-02 -7.462260127067565918e-02 -7.001209072768688202e-03 7.310968637466430664e-02 7.327334582805633545e-02 1.071734726428985596e-01 -3.624664247035980225e-02 -8.574993163347244263e-02 2.344291843473911285e-02 -3.163596987724304199e-02 3.680317699909210205e-01 -1.124464794993400574e-01 -8.374141156673431396e-02 -5.571390688419342041e-02 2.037501186132431030e-01 6.533572822809219360e-02 -7.810676842927932739e-02 8.755697868764400482e-03 -1.189160197973251343e-01 1.782364547252655029e-01 7.183697074651718140e-02 -2.400076240301132202e-01 2.389011085033416748e-01 -7.826408743858337402e-02 1.608774811029434204e-01 -1.639321446418762207e-01 -7.473743706941604614e-02 -1.068682670593261719e-01 -5.091433525085449219e-01 2.187011688947677612e-01 -2.829093933105468750e-01
-2.488674968481063843e-02 8.165381103754043579e-02 2.258364856243133545e-01 3.313339948654174805e-01 -1.375228017568588257e-01 2.606496810913085938e-01 -1.529805064201354980e-01 7.483184803277254105e-03 -1.863576322793960571e-01 -1.598663479089736938e-01 5.233984068036079407e-02 2.218515872955322266e-01 2.900620363652706146e-02 -2.031374722719192505e-01 2.392280101776123047e-01 1.428157985210418701e-01 3.756166994571685791e-01 2.007658407092094421e-02 -8.208458125591278076e-02 7.964461296796798706e-02 1.854598224163055420e-01 -9.846585988998413086e-02 2.568593323230743408e-01 -4.529820755124092102e-02 6.841743364930152893e-03 -7.143377512693405151e-02 -1.292223781347274780e-01 -1.563547998666763306e-01 -1.155656129121780396e-01 -3.408976495265960693e-01 6.321438401937484741e-02 -2.075896859169006348e-01
-4.207471758127212524e-02 1.617373675107955933e-01 1.037143319845199585e-01 5.180580914020538330e-02 -7.828085124492645264e-02 -6.231942027807235718e-02 -1.312249600887298584e-01 7.911187596619129181e-03 1.746055185794830322e-01 3.915650397539138794e-02 -1.530072987079620361e-01 1.050472259521484375e-01 3.475335836410522461e-01 -4.245984554290771484e-01 -7.163882255554199219e-02 7.076442986726760864e-02 1.834591478109359741e-01 -2.969153821468353271e-01 3.537062704563140869e-01 -1.265390664339065552e-01 -1.998639293015003204e-02 1.263491213321685791e-01 -5.832476541399955750e-02 1.435112208127975464e-01 -1.928746551275253296e-01 1.157698929309844971e-01 -9.230190515518188477e-02 2.684089355170726776e-02 1.775472313165664673e-01 -3.095522522926330566e-01 2.042354345321655273e-01 -1.465207487344741821e-01
1.203731074929237366e-01 2.648921310901641846e-01 -1.137428209185600281e-01 7.677852362394332886e-02 3.093427792191505432e-02 -1.492832507938146591e-02 -3.161104023456573486e-01 1.122696548700332642e-01 6.687379628419876099e-02 -1.168831810355186462e-01 -3.094452247023582458e-02 1.955479681491851807e-01 8.177170902490615845e-02 6.583531200885772705e-02 -1.580312848091125488e-01 -3.613271052017807961e-03 2.194079458713531494e-01 -3.226742148399353027e-01 -1.966870874166488647e-01 1.576271057128906250e-01 4.273175597190856934e-01 -2.348985671997070312e-01 1.052574664354324341e-01 -1.113109197467565536e-02 -2.048599123954772949e-01 1.734959185123443604e-01 -8.874806761741638184e-02 -1.106770616024732590e-02 2.408465445041656494e-01 -1.373646706342697144e-01 -2.078079432249069214e-02 -2.594525516033172607e-01
7.313591241836547852e-02 2.268891781568527222e-01 1.004313211888074875e-02 -1.015441119670867920e-01 -1.253097802400588989e-01 1.938816457986831665e-01 -9.856729209423065186e-02 7.790521532297134399e-02 1.391647905111312866e-01 6.346524506807327271e-02 2.578724734485149384e-02 1.813673600554466248e-02 1.240286901593208313e-01 -3.778623342514038086e-01 1.368229538202285767e-01 2.225514501333236694e-01 7.203353196382522583e-02 7.938498258590698242e-02 3.156366050243377686e-01 -1.369001120328903198e-01 -8.334998041391372681e-02 1.283735334873199463e-01 -1.937996037304401398e-02 -1.340054124593734741e-01 5.998627096414566040e-02 2.360950410366058350e-01 2.826883085072040558e-02 -1.364262551069259644e-01 2.316197901964187622e-01 -3.914434313774108887e-01 2.870623469352722168e-01 -2.706139683723449707e-01
2.109472453594207764e-01 2.610465586185455322e-01 1.873305290937423706e-01 -5.045976117253303528e-02 3.705012425780296326e-02 -1.880958676338195801e-01 -3.112723231315612793e-01 2.118867933750152588e-01 3.181171119213104248e-01 -8.431147038936614990e-02 -1.608791500329971313e-01 1.099816560745239258e-01 4.136301204562187195e-02 -6.072130426764488220e-02 -2.951676771044731140e-02 1.510570049285888672e-01 2.797839939594268799e-01 -7.429524511098861694e-02 2.651256918907165527e-01 -5.990066751837730408e-02 -6.836864352226257324e-02 -5.097231268882751465e-02 -1.667637228965759277e-01 -2.540108188986778259e-02 2.364857941865921021e-01 -1.563756316900253296e-01 2.430759668350219727e-01 -1.423147916793823242e-01 2.886667847633361816e-01 -2.035196423530578613e-01 7.048483192920684814e-02 -1.138587668538093567e-01
1.310394518077373505e-02 2.844439744949340820e-01 1.818384230136871338e-02 -1.278760880231857300e-01 -1.352953165769577026e-01 -9.128955006599426270e-02 -8.904749155044555664e-02 2.477619946002960205e-01 2.945317029953002930e-01 1.492005735635757446e-01 6.394632160663604736e-02 3.195221126079559326e-01 7.104195654392242432e-02 -1.743415743112564087e-01 1.099244281649589539e-01 -1.852012127637863159e-01 3.396334052085876465e-01 -2.789581120014190674e-01 9.903346002101898193e-02 1.480453908443450928e-01 1.761277616024017334e-01 -6.794405169785022736e-03 7.435242831707000732e-02 -1.061757132411003113e-01 2.372091710567474365e-01 -9.064089506864547729e-02 6.357714533805847168e-02 -1.236351951956748962e-01 -3.779941424727439880e-02 -3.460110127925872803e-01 -6.254403293132781982e-02 -1.662130057811737061e-01
7.945990562438964844e-02 -2.737240679562091827e-02 2.812109291553497314e-01 -2.399433776736259460e-02 2.198153436183929443e-01 -4.675583541393280029e-02 -1.245627626776695251e-01 -1.167788356542587280e-01 2.208663076162338257e-01 9.603950381278991699e-02 2.063048481941223145e-01 2.433455316349864006e-03 1.856082081794738770e-01 -1.857656687498092651e-01 -2.772934921085834503e-02 2.797835767269134521e-01 3.968477621674537659e-02 -3.737839460372924805e-01 -1.057938579469919205e-02 1.870126724243164062e-01 -5.768921226263046265e-02 -9.034498780965805054e-02 -8.477656543254852295e-02 -1.181947886943817139e-01 9.097313880920410156e-02 2.322572469711303711e-01 -1.074826195836067200e-01 -2.322667986154556274e-01 2.634194195270538330e-01 -3.728570044040679932e-01 1.744735687971115112e-01 -9.720017015933990479e-02
3.016300797462463379e-01 2.459148913621902466e-01 -6.423734128475189209e-02 9.038541465997695923e-02 7.015791535377502441e-02 1.991410255432128906e-01 -2.365341931581497192e-01 -1.958911493420600891e-02 1.467436105012893677e-01 -3.053587973117828369e-01 2.849090993404388428e-01 3.946568667888641357e-01 2.736773788928985596e-01 -8.568999171257019043e-02 3.215806186199188232e-02 -6.085368618369102478e-02 1.296767382882535458e-03 2.800291404128074646e-02 1.459317505359649658e-01 1.903612613677978516e-01 7.746969908475875854e-02 2.604517936706542969e-01 6.385964155197143555e-02 -7.879494875669479370e-02 1.862683296203613281e-01 1.313632726669311523e-01 1.510957777500152588e-01 -5.189260095357894897e-02 -1.023087576031684875e-01 -2.297281175851821899e-01 8.275818079710006714e-02 -8.151651173830032349e-02
1.393189877271652222e-01 1.257120817899703979e-01 -2.165284901857376099e-01 -9.449852257966995239e-02 4.305721074342727661e-02 -6.724715977907180786e-02 2.700020074844360352e-01 1.462206244468688965e-01 1.219925656914710999e-01 -1.599563211202621460e-01 -2.128864824771881104e-01 6.783746182918548584e-02 3.251215815544128418e-01 -5.116759613156318665e-02 -2.197826057672500610e-01 2.105978429317474365e-01 1.175648570060729980e-01 1.323911994695663452e-01 3.158404231071472168e-01 -3.420424461364746094e-02 1.920119225978851318e-01 -5.259358882904052734e-02 -1.083527356386184692e-01 -8.373395353555679321e-02 -2.576473653316497803e-01 -3.499657660722732544e-02 -2.477341145277023315e-01 -7.888346165418624878e-02 1.072025820612907410e-01 -3.297981023788452148e-01 -5.739565193653106689e-02 -2.598657608032226562e-01
1.888205856084823608e-02 6.849963963031768799e-02 1.679911315441131592e-01 -1.904311217367649078e-02 1.375877391546964645e-02 -7.073014974594116211e-02 -4.158265516161918640e-02 2.231127470731735229e-01 3.707243800163269043e-01 -1.251760572195053101e-01 1.413999199867248535e-01 -4.465021938085556030e-02 3.158516064286231995e-02 -3.387015759944915771e-01 -9.823707491159439087e-02 1.516997218132019043e-01 7.129468768835067749e-02 -2.353812009096145630e-01 -6.966529786586761475e-02 1.716746091842651367e-01 -4.111550003290176392e-02 2.050095051527023315e-01 -2.906500548124313354e-02 -1.846384024247527122e-03 2.294419854879379272e-01 1.025742590427398682e-01 7.257425040006637573e-02 -1.588090658187866211e-01 1.500839889049530029e-01 -3.429258763790130615e-01 3.955987691879272461e-01 -2.377808988094329834e-01
2.585732042789459229e-01 7.623267918825149536e-02 9.208925068378448486e-02 8.697731792926788330e-02 -2.122343145310878754e-02 -2.015437483787536621e-01 -7.073599379509687424e-03 1.797518283128738403e-01 2.223484814167022705e-01 -3.282094746828079224e-02 -2.064253985881805420e-01 4.185851514339447021e-01 3.540292680263519287e-01 -3.176648318767547607e-01 6.286994367837905884e-02 6.569024175405502319e-02 2.871183156967163086e-01 9.425675868988037109e-02 2.576623260974884033e-01 1.553895175457000732e-01 8.828371763229370117e-03 -3.024093620479106903e-02 -5.078930035233497620e-02 5.546646192669868469e-02 1.565900295972824097e-01 -2.310164645314216614e-02 2.307517975568771362e-01 1.488678157329559326e-02 7.225140929222106934e-02 -2.483962625265121460e-01 -1.169429160654544830e-02 -3.016526624560356140e-02
-1.665132865309715271e-02 2.401299029588699341e-01 6.910090893507003784e-02 -1.507812291383743286e-01 -5.093010142445564270e-02 1.537520885467529297e-01 -1.552004367113113403e-01 1.859972067177295685e-02 2.434513568878173828e-01 -7.192169874906539917e-02 -3.665050491690635681e-02 2.578925788402557373e-01 1.496090441942214966e-01 -4.103299975395202637e-01 1.942913383245468140e-01 1.679093949496746063e-02 2.837938666343688965e-01 -1.815748214721679688e-01 1.896028369665145874e-01 -2.680178284645080566e-01 -2.170484513044357300e-02 -3.346307277679443359e-01 5.516916885972023010e-02 -4.275097325444221497e-02 -8.582368609495460987e-04 -1.895069032907485962e-01 -9.087664633989334106e-02 -1.829176396131515503e-01 6.879200786352157593e-02 -2.336270809173583984e-01 3.029371239244937897e-02 -1.622714102268218994e-01
3.261289596557617188e-01 3.480196595191955566e-01 1.905222386121749878e-01 2.125733941793441772e-01 -1.144509688019752502e-01 2.533407807350158691e-01 7.632079720497131348e-02 2.459170818328857422e-01 -1.038228496909141541e-01 -1.798929721117019653e-01 1.290538758039474487e-01 5.335758905857801437e-03 3.148503601551055908e-01 8.698427677154541016e-02 8.394999802112579346e-02 -1.820358186960220337e-01 1.805556416511535645e-01 4.078341007698327303e-04 3.546264767646789551e-02 3.200698271393775940e-02 1.916387379169464111e-01 1.288856193423271179e-02 -4.374781250953674316e-02 -1.341862529516220093e-01 1.806299760937690735e-02 2.711746282875537872e-02 -1.507360935211181641e-01 -9.205150604248046875e-02 1.937646716833114624e-01 -3.517493009567260742e-01 -1.451486647129058838e-01 -1.856309175491333008e-01
-1.455024182796478271e-01 2.143670469522476196e-01 3.345789909362792969e-01 1.460951119661331177e-01 -3.046176768839359283e-02 2.375772148370742798e-01 2.749086022377014160e-01 1.987759321928024292e-01 1.092189550399780273e-01 -1.827365607023239136e-01 1.090168654918670654e-01 -1.351360827684402466e-01 3.241986632347106934e-01 -1.146114096045494080e-01 6.546777486801147461e-02 1.062131300568580627e-02 1.395255625247955322e-01 -1.359869353473186493e-02 1.776733249425888062e-01 4.859349224716424942e-03 2.605614624917507172e-02 -5.928685143589973450e-02 -7.043071091175079346e-02 -1.305165588855743408e-01 -1.242724135518074036e-01 1.667747050523757935e-01 3.109281882643699646e-02 2.120077610015869141e-01 2.570726275444030762e-01 -1.607151478528976440e-01 7.796040177345275879e-02 -4.054954946041107178e-01
1.872278749942779541e-01 9.780258685350418091e-02 6.129803135991096497e-02 1.328470557928085327e-01 1.890460401773452759e-01 1.922979056835174561e-01 1.119359731674194336e-01 -1.243750005960464478e-01 2.797263860702514648e-01 -6.824669241905212402e-02 -9.175398945808410645e-02 -1.908564120531082153e-01 -5.530402809381484985e-02 -5.874261632561683655e-02 1.789657771587371826e-01 1.714756041765213013e-01 2.593717575073242188e-01 -3.271146863698959351e-02 1.511548608541488647e-01 -2.453180402517318726e-02 1.807284504175186157e-01 2.448853477835655212e-02 4.679347202181816101e-02 -8.085012435913085938e-02 7.571654766798019409e-02 1.003180630505084991e-02 1.907022111117839813e-02 1.801553517580032349e-01 2.618511617183685303e-01 -2.321497201919555664e-01 -1.275889873504638672e-01 -5.713087916374206543e-01
-1.368777360767126083e-02 -3.859928622841835022e-02 3.615747094154357910e-01 3.233549743890762329e-02 -5.154934525489807129e-02 2.576425969600677490e-01 -1.472531557083129883e-01 4.833667725324630737e-02 2.241466641426086426e-01 -4.304634779691696167e-02 -1.295002251863479614e-01 2.786845266819000244e-01 1.509444508701562881e-02 -1.750397868454456329e-02 1.503195464611053467e-01 8.692520111799240112e-02 1.536028832197189331e-01 -2.848315834999084473e-01 3.420709371566772461e-01 -3.267036005854606628e-02 9.989253431558609009e-02 3.960681334137916565e-02 -2.862451970577239990e-01 -4.177237674593925476e-02 2.190285176038742065e-02 -7.093640416860580444e-02 -1.205028071999549866e-01 -2.920921146869659424e-01 5.078281089663505554e-02 -2.489180713891983032e-01 3.119721710681915283e-01 -1.049763858318328857e-01
3.052037358283996582e-01 8.507626503705978394e-02 1.063584387302398682e-01 -1.783670042641460896e-03 -6.143850460648536682e-02 -8.717475831508636475e-02 -1.406063586473464966e-01 2.066182643175125122e-01 6.654021143913269043e-02 -1.416880041360855103e-01 -8.628471195697784424e-02 -1.311235576868057251e-01 1.805408596992492676e-01 -1.483975052833557129e-01 2.148127257823944092e-01 1.062232628464698792e-01 -1.741704717278480530e-02 -6.558895856142044067e-02 2.873623967170715332e-01 -2.293535768985748291e-01 1.396367251873016357e-01 -2.729792296886444092e-01 2.590152993798255920e-02 -1.521558910608291626e-01 -5.804064497351646423e-02 1.093202084302902222e-01 7.232744991779327393e-02 -1.660981923341751099e-01 1.434172689914703369e-01 -1.352925896644592285e-01 -2.903825342655181885e-01 -4.736221134662628174e-01
1.660250276327133179e-01 -8.662156015634536743e-02 5.199844390153884888e-02 2.563991546630859375e-01 2.270515114068984985e-01 -7.007678598165512085e-02 6.063827872276306152e-02 -1.835612207651138306e-01 1.419801414012908936e-01 -1.794019788503646851e-01 -1.312981247901916504e-01 1.939067393541336060e-01 -5.518610030412673950e-02 -1.804492473602294922e-01 1.670509343966841698e-03 1.725322157144546509e-01 4.692158102989196777e-01 -2.786386907100677490e-01 1.278135180473327637e-01 -7.794712483882904053e-02 2.587954699993133545e-01 -1.695662736892700195e-01 -2.720567630603909492e-03 7.102151960134506226e-02 2.116176784038543701e-01 1.021244823932647705e-01 1.836020350456237793e-01 3.730519441887736320e-03 -4.377298057079315186e-03 -2.235916107892990112e-01 -2.906563878059387207e-02 -2.632612287998199463e-01
1.988093703985214233e-01 1.179397404193878174e-01 -9.729116410017013550e-02 1.882912367582321167e-01 -3.955068439245223999e-02 5.319067835807800293e-02 -7.516384869813919067e-02 3.820042312145233154e-02 6.261476129293441772e-02 -1.295765936374664307e-01 1.031829193234443665e-01 -1.569252610206604004e-01 3.354163765907287598e-01 -6.038902699947357178e-02 -2.929548025131225586e-01 -5.430456716567277908e-03 4.642741754651069641e-02 1.196942701935768127e-01 3.260363042354583740e-01 -9.571297466754913330e-02 2.591288089752197266e-01 7.714906334877014160e-02 -1.668458133935928345e-01 2.031839825212955475e-02 -1.764375567436218262e-01 8.750853687524795532e-02 8.530411869287490845e-02 1.288658380508422852e-01 6.328753381967544556e-02 -4.699623882770538330e-01 -1.358869969844818115e-01 -3.047263622283935547e-01
1.813972443342208862e-01 -5.866704508662223816e-02 1.763061285018920898e-01 1.072493791580200195e-01 -1.068793460726737976e-01 1.298027783632278442e-01 9.508213400840759277e-02 1.542452871799468994e-01 2.444914728403091431e-01 -1.077568829059600830e-01 -6.615602970123291016e-02 3.897570669651031494e-01 2.908216118812561035e-01 -2.299045622348785400e-01 1.769234240055084229e-01 -1.247026100754737854e-01 2.273620069026947021e-01 3.267810866236686707e-02 3.750579953193664551e-01 9.519614279270172119e-02 -1.194831654429435730e-01 7.898038625717163086e-02 2.220612391829490662e-02 -1.061657145619392395e-01 1.992088556289672852e-02 2.189570851624011993e-02 1.769448667764663696e-01 -1.834612637758255005e-01 1.944337785243988037e-01 -3.009431958198547363e-01 -3.307135403156280518e-02 1.338749378919601440e-01
1.586800813674926758e-01 2.289811968803405762e-01 2.735780179500579834e-01 3.130040764808654785e-01 -1.864366233348846436e-01 4.112494736909866333e-02 1.741706430912017822e-01 3.733015358448028564e-01 -2.903348393738269806e-02 -1.939986795186996460e-01 8.363124728202819824e-02 -6.170503911562263966e-04 2.474887073040008545e-01 1.323646772652864456e-02 -8.731476962566375732e-02 4.671749472618103027e-02 -1.119666546583175659e-01 8.605364710092544556e-02 -3.903395310044288635e-02 -5.014345422387123108e-02 2.531005740165710449e-01 -3.494658693671226501e-02 -7.041107863187789917e-03 -1.170944888144731522e-02 5.317042395472526550e-02 1.972715258598327637e-01 -1.609852537512779236e-02 -6.209594756364822388e-02 3.524462282657623291e-01 -3.831973671913146973e-01 3.366902843117713928e-02 -1.386697292327880859e-01
-2.032355032861232758e-02 3.358811140060424805e-01 1.265943497419357300e-01 3.502458333969116211e-02 8.234716951847076416e-02 1.357994377613067627e-01 -7.339023053646087646e-02 -1.331046074628829956e-01 2.018861472606658936e-01 -8.446882665157318115e-02 6.638711690902709961e-02 5.935588106513023376e-02 1.916519403457641602e-01 -3.310032188892364502e-01 -2.550186216831207275e-01 1.557369977235794067e-01 1.753493994474411011e-01 -1.572977006435394287e-01 -2.388254255056381226e-01 -1.494415402412414551e-01 5.608227569609880447e-03 1.773148775100708008e-01 -2.574889361858367920e-01 -2.039763927459716797e-01 -1.241717115044593811e-01 1.299905627965927124e-01 7.605209015309810638e-03 -5.903233215212821960e-02 2.697361409664154053e-01 -3.642937242984771729e-01 1.170789226889610291e-01 2.267724648118019104e-02
-1.862230300903320312e-01 -1.251213848590850830e-01 7.132896780967712402e-02 1.135229915380477905e-01 -1.277811676263809204e-01 -3.060907591134309769e-03 1.801054626703262329e-01 1.403411775827407837e-01 1.133438721299171448e-01 6.027990207076072693e-02 1.590311527252197266e-01 3.389803469181060791e-01 -5.354406312108039856e-02 -7.449987530708312988e-02 -3.126896917819976807e-02 1.425071656703948975e-01 3.355833590030670166e-01 5.629235506057739258e-02 1.056066974997520447e-01 1.226805076003074646e-01 2.450073957443237305e-01 -1.021206155419349670e-01 1.432745996862649918e-02 -9.193744510412216187e-02 -1.421658694744110107e-01 -6.183392554521560669e-02 2.495836466550827026e-01 1.464885026216506958e-01 -1.813702881336212158e-01 -2.815564572811126709e-01 1.991444826126098633e-01 -4.428549706935882568e-01
7.542590051889419556e-02 3.630281984806060791e-01 -3.930683806538581848e-02 -8.757413364946842194e-03 -1.431678831577301025e-01 -7.362695038318634033e-02 -2.045550644397735596e-01 -7.408474339172244072e-04 3.683072030544281006e-01 1.731934398412704468e-01 7.252222299575805664e-02 3.537678420543670654e-01 1.736890226602554321e-01 -5.322961881756782532e-02 1.272364407777786255e-01 -8.427635580301284790e-02 3.936498165130615234e-01 -1.641614586114883423e-01 -6.546398159116506577e-03 2.223270013928413391e-02 9.533552452921867371e-03 2.639958634972572327e-02 2.818991616368293762e-02 -1.908272951841354370e-01 1.969956010580062866e-01 -3.105128929018974304e-02 2.025330625474452972e-02 4.916990175843238831e-02 -6.073808297514915466e-02 -3.521894812583923340e-01 9.337984770536422729e-02 -2.032206356525421143e-01
6.664533168077468872e-02 -1.435217112302780151e-01 2.066321223974227905e-01 8.998197317123413086e-02 2.660870254039764404e-01 3.191528096795082092e-02 3.221973180770874023e-01 -2.967066876590251923e-02 -1.143664345145225525e-01 -7.630413025617599487e-02 6.438977271318435669e-02 2.398384511470794678e-01 4.390315711498260498e-02 -1.930740177631378174e-01 -1.884696334600448608e-01 1.523196101188659668e-01 2.344780266284942627e-01 -1.392940431833267212e-01 1.047758609056472778e-01 2.053105384111404419e-01 1.848952323198318481e-01 -2.392387539148330688e-01 -1.698494851589202881e-01 -2.186577618122100830e-01 5.428988486528396606e-02 1.085884645581245422e-01 1.197566017508506775e-01 -1.132983267307281494e-01 4.069346189498901367e-01 -8.777152746915817261e-02 1.772234402596950531e-02 -2.408962845802307129e-01
2.452736347913742065e-02 5.749684572219848633e-02 5.300053209066390991e-02 1.711229234933853149e-01 6.387709081172943115e-02 -8.215508610010147095e-02 -1.248868182301521301e-01 -1.237711086869239807e-01 1.387359499931335449e-01 -1.983006596565246582e-01 6.134048476815223694e-02 -1.433317959308624268e-01 1.127294525504112244e-01 -1.254773139953613281e-01 -9.737128019332885742e-02 3.472751677036285400e-01 -1.269971393048763275e-02 -2.266872376203536987e-01 2.977175824344158173e-02 1.505652964115142822e-01 3.098123073577880859e-01 -1.273944824934005737e-01 -1.663988381624221802e-01 -3.674602210521697998e-01 2.212298288941383362e-02 -6.493598222732543945e-02 9.623014926910400391e-02 -2.297564595937728882e-01 1.891705095767974854e-01 -1.851725280284881592e-01 -6.180864945054054260e-02 -4.360747337341308594e-01
1.553709357976913452e-01 3.465175032615661621e-01 -2.616269886493682861e-02 3.964903950691223145e-02 -1.136443391442298889e-01 -1.967138946056365967e-01 -4.147495701909065247e-02 1.579051017761230469e-01 8.453624695539474487e-02 -6.286498904228210449e-02 1.179327368736267090e-01 1.234758049249649048e-01 6.174335256218910217e-02 2.879831790924072266e-01 3.235344886779785156e-01 -1.940161548554897308e-02 3.160277605056762695e-01 -8.508443832397460938e-02 2.744536697864532471e-01 6.634713709354400635e-02 -7.974161207675933838e-02 1.019091624766588211e-02 -1.416613608598709106e-01 -1.571447849273681641e-01 6.620374321937561035e-02 5.904841423034667969e-02 -1.577081084251403809e-01 6.456260383129119873e-02 -9.513772092759609222e-03 -3.068067729473114014e-01 1.941288709640502930e-01 -3.692312240600585938e-01
3.771059587597846985e-02 -1.942405402660369873e-01 7.389904558658599854e-02 1.523485183715820312e-01 -1.304458230733871460e-01 2.117822170257568359e-01 1.053262222558259964e-02 2.383693903684616089e-01 -3.670618310570716858e-02 1.960504502058029175e-01 -6.592003256082534790e-02 2.667758166790008545e-01 5.699461698532104492e-02 -1.788542121648788452e-01 -2.066793739795684814e-01 2.487829178571701050e-01 2.919561266899108887e-01 -1.152444779872894287e-01 1.099887266755104065e-01 2.753930352628231049e-02 1.681251674890518188e-01 -1.741661578416824341e-01 -1.900017708539962769e-01 -1.013008505105972290e-01 -2.208631951361894608e-03 -7.569013535976409912e-02 -5.526053160429000854e-02 2.578409612178802490e-01 -6.918635964393615723e-02 -3.042940795421600342e-01 2.348989099264144897e-01 -3.377387225627899170e-01
1.815067678689956665e-01 7.202110439538955688e-02 5.900700390338897705e-02 -2.122877389192581177e-01 -4.498574882745742798e-02 -9.696201235055923462e-02 2.391085326671600342e-01 1.920819580554962158e-01 3.121833801269531250e-01 -4.346105083823204041e-02 -1.250712573528289795e-02 2.232609987258911133e-01 7.979457825422286987e-02 -6.655657291412353516e-02 -9.728064388036727905e-02 1.653856337070465088e-01 4.825907051563262939e-01 -4.863288253545761108e-02 2.166617512702941895e-01 -2.737313508987426758e-01 -7.692015729844570160e-03 3.017395138740539551e-01 -7.773140911012887955e-03 -2.469527721405029297e-01 4.971004649996757507e-02 -1.189201697707176208e-01 1.972253620624542236e-02 -1.370323821902275085e-02 2.527461349964141846e-01 -5.962932854890823364e-02 1.186457574367523193e-01 -5.366006121039390564e-02
2.790674567222595215e-01 3.418837189674377441e-01 1.763006448745727539e-01 1.024607792496681213e-01 -1.541122794151306152e-01 3.125353157520294189e-01 1.399971097707748413e-01 3.253509104251861572e-01 -1.181398779153823853e-01 -2.617474794387817383e-01 4.130268469452857971e-02 6.306879222393035889e-02 2.243122458457946777e-01 9.712380170822143555e-02 5.047290772199630737e-02 -3.009334322996437550e-04 8.157508820295333862e-02 2.344414778053760529e-02 9.553488343954086304e-02 9.532674401998519897e-02 2.389189451932907104e-01 7.060152292251586914e-02 -1.516141891479492188e-01 4.038488864898681641e-02 1.064076125621795654e-01 1.176465228199958801e-01 -1.558763980865478516e-01 -8.734635263681411743e-02 2.221413105726242065e-01 -2.801297605037689209e-01 -7.161331176757812500e-02 -2.533485591411590576e-01
3.045821189880371094e-01 2.916947603225708008e-01 2.228338569402694702e-01 -1.782762408256530762e-01 4.934009537100791931e-02 1.731481030583381653e-02 -1.632676571607589722e-01 1.001888141036033630e-01 -2.780756056308746338e-01 -3.211431205272674561e-02 2.910124361515045166e-01 9.182352572679519653e-02 1.526993960142135620e-01 9.315992891788482666e-02 -7.543185353279113770e-02 1.504476666450500488e-01 1.792869269847869873e-01 -2.336225807666778564e-01 2.152317017316818237e-01 2.555924840271472931e-02 -1.222833022475242615e-01 -3.452096134424209595e-02 -2.941891551017761230e-01 1.702619716525077820e-02 7.801336050033569336e-02 3.690516168717294931e-04 7.199664413928985596e-02 3.182736039161682129e-02 6.345994025468826294e-02 -2.771735489368438721e-01 -1.110152062028646469e-02 -3.735491633415222168e-01
2.445696294307708740e-02 5.676698684692382812e-02 -2.059125155210494995e-01 -4.430226236581802368e-02 1.698715984821319580e-01 1.143567413091659546e-01 3.224338218569755554e-02 -1.064262315630912781e-01 2.619284391403198242e-01 1.506427396088838577e-02 3.794635534286499023e-01 1.456895172595977783e-01 -2.198207564651966095e-02 -2.322171628475189209e-02 -1.294627040624618530e-01 2.642554938793182373e-01 3.247005343437194824e-01 -3.322778642177581787e-01 2.354234308004379272e-01 2.972241304814815521e-02 1.613851934671401978e-01 6.318166851997375488e-02 1.074251979589462280e-01 7.127535343170166016e-02 1.674697548151016235e-01 1.785381883382797241e-01 1.401708722114562988e-01 -4.468313604593276978e-02 4.333683848381042480e-02 -2.469205707311630249e-01 2.980399876832962036e-03 -3.355946540832519531e-01
2.959882616996765137e-01 2.285753041505813599e-01 1.759639829397201538e-01 2.160901129245758057e-01 -1.613395959138870239e-01 2.830224037170410156e-01 1.388515532016754150e-01 3.062823712825775146e-01 -1.405554562807083130e-01 -1.189398318529129028e-01 1.172671392560005188e-01 -3.663611412048339844e-02 2.695421278476715088e-01 7.181522250175476074e-02 -4.472063854336738586e-02 -3.975500911474227905e-02 7.048518955707550049e-02 -1.172447856515645981e-02 4.378022253513336182e-02 7.832340896129608154e-02 2.492903172969818115e-01 -3.847495838999748230e-02 -2.182804346084594727e-01 -6.032605469226837158e-02 9.683569520711898804e-02 1.164904460310935974e-01 -2.068854123353958130e-01 3.159930231049656868e-03 2.169974595308303833e-01 -3.819266259670257568e-01 -7.641138136386871338e-02 -2.006404101848602295e-01
2.250962257385253906e-01 8.229064941406250000e-02 8.214520663022994995e-02 2.630210667848587036e-02 1.353424191474914551e-01 1.560823172330856323e-01 -4.651388525962829590e-02 -1.380450576543807983e-01 2.188477516174316406e-01 -3.528086841106414795e-01 8.292146027088165283e-02 3.669317364692687988e-01 1.729239672422409058e-01 -3.765761107206344604e-02 2.915994077920913696e-02 4.101768881082534790e-02 1.646607667207717896e-01 1.133932024240493774e-01 -1.905247271060943604e-01 2.023828178644180298e-01 3.118733465671539307e-01 6.235921010375022888e-02 2.760100066661834717e-01 -7.405735552310943604e-02 -4.978967085480690002e-02 -8.654604852199554443e-02 -1.695482432842254639e-01 -8.437230437994003296e-02 3.952032327651977539e-02 -4.010644853115081787e-01 9.915700554847717285e-02 -7.317012548446655273e-02
3.031759858131408691e-01 2.039527595043182373e-01 2.119442224502563477e-01 -2.020532637834548950e-01 7.229157537221908569e-02 -2.451558038592338562e-02 3.348913276568055153e-03 1.386862546205520630e-01 -4.333032295107841492e-02 -1.333235651254653931e-01 1.085590794682502747e-01 2.159239649772644043e-01 2.679991424083709717e-01 2.025518268346786499e-01 -1.778769791126251221e-01 7.178781181573867798e-02 1.724157780408859253e-01 1.981234364211559296e-02 1.079114153981208801e-01 -4.103566706180572510e-02 7.894077897071838379e-02 -2.449509948492050171e-01 -3.206579685211181641e-01 -1.372857838869094849e-01 5.557370185852050781e-02 -2.709868550300598145e-01 -7.105045020580291748e-02 1.462104618549346924e-01 -1.537143439054489136e-01 -1.727579385042190552e-01 -4.087205231189727783e-02 -3.721857964992523193e-01
2.084050774574279785e-01 1.291483640670776367e-01 -1.346209794282913208e-01 1.345640514045953751e-02 4.579176753759384155e-02 -1.155954319983720779e-02 -1.242906227707862854e-02 4.926983267068862915e-02 3.372711539268493652e-01 6.047340109944343567e-02 -6.244919821619987488e-02 8.544161915779113770e-02 -1.384681016206741333e-01 -1.958506405353546143e-01 -1.006478443741798401e-01 7.410366833209991455e-02 3.683887422084808350e-01 -6.608042120933532715e-02 4.945438727736473083e-02 1.858943551778793335e-01 1.456901580095291138e-01 -8.862137794494628906e-02 -5.877582728862762451e-02 -2.944481372833251953e-01 -4.621511697769165039e-01 2.505345642566680908e-01 -2.656398713588714600e-02 1.905687600374221802e-01 1.819732487201690674e-01 -1.914395838975906372e-01 -9.321211278438568115e-02 -1.639271080493927002e-01
1.226667761802673340e-01 -1.053471397608518600e-02 2.454898953437805176e-01 -1.951551884412765503e-01 -1.943486928939819336e-01 1.058256719261407852e-02 -1.709192991256713867e-01 1.460614502429962158e-01 1.436921954154968262e-01 -1.406057029962539673e-01 1.078063249588012695e-01 8.673939853906631470e-02 2.852705121040344238e-01 -4.312573671340942383e-01 1.750435233116149902e-01 8.660047501325607300e-02 -1.459654327481985092e-02 -9.268809854984283447e-02 2.644024789333343506e-01 -6.694173812866210938e-02 -6.596554070711135864e-02 -7.279787957668304443e-02 -2.408497035503387451e-02 2.151633054018020630e-01 -1.553064435720443726e-01 2.662957608699798584e-01 -3.453537449240684509e-02 -8.166910149157047272e-03 1.432218402624130249e-01 -2.996933758258819580e-01 1.304858326911926270e-01 -2.638683915138244629e-01
1.867083646357059479e-02 1.986680924892425537e-01 3.270420432090759277e-01 2.785305976867675781e-01 -1.102358922362327576e-01 6.088591646403074265e-03 1.719506829977035522e-01 3.666856586933135986e-01 -1.834670752286911011e-01 -2.491862177848815918e-01 3.835191950201988220e-02 2.933026850223541260e-02 3.055843412876129150e-01 -1.582690142095088959e-02 5.049885064363479614e-02 4.074038937687873840e-02 -2.702014334499835968e-02 -9.573101066052913666e-03 2.108791768550872803e-01 3.481290116906166077e-02 1.381895393133163452e-01 -1.251621991395950317e-01 7.836490124464035034e-02 9.111503139138221741e-03 -5.208354443311691284e-02 1.213101297616958618e-02 -6.130167469382286072e-02 -4.003361240029335022e-02 3.437666893005371094e-01 -3.826617002487182617e-01 -7.893604040145874023e-02 -1.922454237937927246e-01
3.951067626476287842e-01 -9.689258411526679993e-03 -2.013127505779266357e-02 -1.280602365732192993e-01 6.870938837528228760e-02 2.111628651618957520e-01 2.277358202263712883e-03 1.609356701374053955e-02 2.869062125682830811e-01 -9.668611735105514526e-02 -5.296238139271736145e-02 -7.324515283107757568e-02 -5.672824382781982422e-02 -9.439416229724884033e-02 3.236319404095411301e-03 3.335418999195098877e-01 3.349296450614929199e-01 5.088461562991142273e-02 2.205041646957397461e-01 1.826491951942443848e-02 1.056417822837829590e-01 1.140560135245323181e-01 -1.465113908052444458e-01 -7.275520265102386475e-02 7.080733776092529297e-02 1.846748031675815582e-02 1.342062503099441528e-01 -1.989525556564331055e-01 1.280425041913986206e-01 -9.594667702913284302e-02 -1.918439008295536041e-02 -5.006270408630371094e-01
2.382852733135223389e-01 -1.299146115779876709e-01 -1.415831502526998520e-02 2.226316183805465698e-01 -8.537137508392333984e-02 7.407294958829879761e-02 2.443437650799751282e-02 1.422404944896697998e-01 1.663833158090710640e-03 -2.488261908292770386e-01 -8.438358455896377563e-02 -1.944186389446258545e-01 -6.065690889954566956e-02 -2.872028388082981110e-02 -1.894765347242355347e-01 1.648366898298263550e-01 3.508627414703369141e-01 -2.190701961517333984e-01 2.163555324077606201e-01 -4.517544433474540710e-02 -1.066470220685005188e-01 1.558164060115814209e-01 3.119222819805145264e-02 -6.172707304358482361e-02 1.908375471830368042e-01 1.746598780155181885e-01 -4.021566733717918396e-02 -2.987357378005981445e-01 6.131034344434738159e-02 -4.764581620693206787e-01 -1.515581365674734116e-02 -1.392503380775451660e-01
2.741025686264038086e-01 3.477796018123626709e-01 4.845563694834709167e-02 1.719553396105766296e-02 -2.161528319120407104e-01 2.944080531597137451e-02 3.371503949165344238e-02 -1.710694879293441772e-01 3.997883200645446777e-02 -9.525179862976074219e-02 5.381010472774505615e-02 4.743430912494659424e-01 6.702829897403717041e-02 -8.793079107999801636e-02 -1.607299149036407471e-01 5.450011417269706726e-02 2.631176114082336426e-01 1.456567198038101196e-01 -1.306311041116714478e-01 -2.386661432683467865e-02 1.081948429346084595e-01 -9.170979261398315430e-02 7.364027947187423706e-02 -1.187487542629241943e-01 2.706306576728820801e-01 1.042059659957885742e-01 1.979847103357315063e-01 4.814904555678367615e-02 1.710544675588607788e-01 -3.178195059299468994e-01 2.001812756061553955e-01 2.584316069260239601e-03
-9.725026786327362061e-02 3.045296072959899902e-01 1.214156895875930786e-01 -1.364990025758743286e-01 -1.387071460485458374e-01 1.933693885803222656e-01 -1.984161436557769775e-01 1.416824012994766235e-01 2.112060338258743286e-01 -1.236209794878959656e-01 -1.577844098210334778e-02 -3.906353935599327087e-02 -1.684986799955368042e-02 -3.210937082767486572e-01 -5.212016185396350920e-05 3.161316215991973877e-01 2.230155020952224731e-01 3.159628808498382568e-02 2.700413763523101807e-01 -1.106482744216918945e-01 -7.757573574781417847e-02 3.038875460624694824e-01 -5.676152557134628296e-02 -7.088884711265563965e-02 6.719405949115753174e-02 1.013286933302879333e-01 -1.189959049224853516e-02 -3.171252831816673279e-02 6.446298956871032715e-02 -2.774735391139984131e-01 2.180770486593246460e-01 -3.101934790611267090e-01
1.859382838010787964e-01 1.779988855123519897e-01 2.954767644405364990e-01 8.822838217020034790e-02 2.281291186809539795e-01 -5.422055255621671677e-03 -2.933152318000793457e-01 2.242515832185745239e-01 3.623654842376708984e-01 -4.020446538925170898e-02 1.134142726659774780e-01 2.265199320390820503e-03 6.368827074766159058e-02 -2.445173561573028564e-01 -1.976392567157745361e-01 1.167769059538841248e-01 3.238715231418609619e-01 -6.670607835985720158e-04 -1.216086000204086304e-01 4.552536085247993469e-02 6.199835240840911865e-02 -1.110449880361557007e-01 -8.397592604160308838e-02 -7.030558586120605469e-02 1.935019642114639282e-01 1.234657317399978638e-01 2.617901861667633057e-01 -2.036509513854980469e-01 9.606967121362686157e-02 -2.332604676485061646e-01 8.443842083215713501e-02 -6.732936948537826538e-02
-1.085890829563140869e-01 3.245481252670288086e-01 1.330565959215164185e-01 -5.448154360055923462e-02 -1.413753628730773926e-01 2.130387872457504272e-01 -2.235996872186660767e-01 -6.538204848766326904e-03 3.700956106185913086e-01 6.367273628711700439e-02 1.004441604018211365e-01 -1.187882758677005768e-02 1.047407835721969604e-01 -2.070012688636779785e-01 3.903161734342575073e-02 1.773569881916046143e-01 1.176783218979835510e-01 1.597622483968734741e-01 1.569768041372299194e-01 -6.782335042953491211e-02 1.123550813645124435e-02 1.402706801891326904e-01 -6.694648880511522293e-03 -1.651058793067932129e-01 8.093462884426116943e-02 4.341046214103698730e-01 -1.393682807683944702e-01 -6.119294092059135437e-02 1.013076975941658020e-01 -2.753270864486694336e-01 7.094088196754455566e-02 -2.893979847431182861e-01
-6.160517036914825439e-02 -1.337401717901229858e-01 1.384219527244567871e-01 1.070679500699043274e-01 -1.336986105889081955e-02 2.264407277107238770e-01 2.161218374967575073e-01 2.148163020610809326e-01 2.623330950736999512e-01 8.781290054321289062e-02 -6.475379317998886108e-02 2.150343358516693115e-01 -1.977881789207458496e-02 -2.785748839378356934e-01 -2.842776775360107422e-01 1.832166612148284912e-01 3.945032656192779541e-01 -1.732488572597503662e-01 1.825933903455734253e-01 1.934385299682617188e-01 1.529132127761840820e-01 1.731109805405139923e-02 -1.264570355415344238e-01 -1.902087777853012085e-01 -4.037506878376007080e-02 -8.574065566062927246e-02 -1.112313121557235718e-01 2.665944993495941162e-01 -1.495292689651250839e-02 -3.443743661046028137e-02 1.655093580484390259e-01 -1.748035252094268799e-01
-3.415084257721900940e-02 2.645784616470336914e-01 2.311793118715286255e-01 3.496826440095901489e-02 -1.536086946725845337e-01 2.759999632835388184e-01 -1.183636393398046494e-02 -8.261215686798095703e-02 -8.703514188528060913e-02 -9.484349936246871948e-02 8.366562426090240479e-02 1.413588672876358032e-01 6.634028255939483643e-02 -7.819650322198867798e-02 2.290469966828823090e-02 2.247213125228881836e-01 2.247379869222640991e-01 1.371348202228546143e-01 4.223773255944252014e-02 1.120809391140937805e-01 1.071300581097602844e-01 -2.179478108882904053e-01 7.031895965337753296e-02 -1.233633905649185181e-01 -1.393366307020187378e-01 2.360845953226089478e-01 1.991141289472579956e-01 1.776625029742717743e-02 -3.538734316825866699e-01 -4.195782840251922607e-01 8.656841516494750977e-02 -2.750568985939025879e-01
-5.727688968181610107e-02 9.486866742372512817e-02 3.137252852320671082e-02 9.432302787899971008e-03 -1.156798675656318665e-01 3.600886836647987366e-02 1.475967653095722198e-02 1.246124655008316040e-01 1.690724343061447144e-01 -8.051503449678421021e-02 -1.503402367234230042e-03 -6.733602285385131836e-02 1.113900616765022278e-01 -1.811116039752960205e-01 -1.619763225317001343e-01 2.538888454437255859e-01 7.074209302663803101e-02 -3.380357623100280762e-01 -2.327435463666915894e-02 1.059560626745223999e-01 3.505658209323883057e-01 -1.890910565853118896e-01 -2.902395725250244141e-01 -2.897558808326721191e-01 9.062325954437255859e-02 5.299817770719528198e-02 7.029453665018081665e-02 -1.887170076370239258e-01 1.373480111360549927e-01 -1.102468222379684448e-01 -1.616912037134170532e-01 -4.626897871494293213e-01
6.030254438519477844e-02 9.021887928247451782e-02 1.845251619815826416e-01 2.192696779966354370e-01 -1.054957695305347443e-02 -4.901263490319252014e-02 -7.969643175601959229e-02 -1.901757158339023590e-02 1.853768378496170044e-01 -1.812602132558822632e-01 -5.677190050482749939e-02 -1.355162262916564941e-01 2.753816843032836914e-01 -2.431978136301040649e-01 -2.265704870223999023e-01 3.018041849136352539e-01 -1.018282920122146606e-01 -8.775273710489273071e-02 1.307316571474075317e-01 1.244184002280235291e-01 1.984124928712844849e-01 -2.249078005552291870e-01 -1.004941239953041077e-01 -8.831979334354400635e-02 -2.655398286879062653e-02 -1.145943105220794678e-01 3.839825803879648447e-04 -1.504653543233871460e-01 2.846588790416717529e-01 -2.877535820007324219e-01 -1.999486386775970459e-01 -3.631542623043060303e-01
4.855578765273094177e-02 4.504499733448028564e-01 -5.322166159749031067e-02 5.286712571978569031e-02 1.987508125603199005e-02 1.115320473909378052e-01 -1.639652550220489502e-01 -8.740750700235366821e-02 3.029759824275970459e-01 4.185405001044273376e-02 1.570073962211608887e-01 1.312906891107559204e-01 1.960798650979995728e-01 -3.354417085647583008e-01 -7.550651207566261292e-03 1.615665853023529053e-01 2.878032028675079346e-01 -1.425000131130218506e-01 -1.522434055805206299e-01 -5.624340474605560303e-02 -9.048259817063808441e-03 -9.188544750213623047e-02 -1.060617864131927490e-01 -2.240434437990188599e-01 -1.519813388586044312e-01 2.092086225748062134e-01 -1.383987516164779663e-01 -2.216873764991760254e-01 2.528065443038940430e-01 -6.324230879545211792e-02 -9.561132639646530151e-02 -1.323651224374771118e-01
3.421643674373626709e-01 5.182209610939025879e-02 3.342809677124023438e-01 2.315961522981524467e-03 -7.388405501842498779e-02 3.837690874934196472e-02 -1.103645339608192444e-01 1.768842190504074097e-01 2.073117494583129883e-01 1.628597266972064972e-02 1.118761301040649414e-01 4.852017760276794434e-01 1.583804748952388763e-02 6.161544099450111389e-02 1.343186050653457642e-01 6.512655317783355713e-02 7.415243983268737793e-02 -1.013605669140815735e-01 2.245781421661376953e-01 -9.857860207557678223e-02 9.094785898923873901e-02 -6.123012304306030273e-02 -6.666195392608642578e-02 8.001966774463653564e-02 -5.571271851658821106e-02 2.156154215335845947e-01 -2.338113933801651001e-01 -1.358778178691864014e-01 3.369746506214141846e-01 -2.479112446308135986e-01 5.850158259272575378e-02 -2.502313442528247833e-02
4.936554655432701111e-02 3.364899456501007080e-01 -6.416819244623184204e-02 2.019942998886108398e-01 9.694316983222961426e-02 8.458176255226135254e-02 -6.359314918518066406e-02 -1.220400035381317139e-01 2.276935428380966187e-01 7.461664825677871704e-02 -1.181246945634484291e-03 1.389317810535430908e-01 2.113457173109054565e-01 -2.804611325263977051e-01 1.215973962098360062e-02 7.440222799777984619e-02 1.705791503190994263e-01 -2.661474943161010742e-01 -1.480334624648094177e-02 1.283403486013412476e-01 1.502293627709150314e-03 -2.539937198162078857e-01 -2.727077007293701172e-01 -1.864065825939178467e-01 -3.128439188003540039e-01 -2.143712015822529793e-03 -1.594616770744323730e-01 6.599710881710052490e-02 3.469931781291961670e-01 -2.253747582435607910e-01 7.891446352005004883e-03 -9.502612054347991943e-02
-4.691057279706001282e-02 1.653208862990140915e-03 1.951679885387420654e-01 2.734923064708709717e-01 -2.096568606793880463e-02 -7.147714495658874512e-02 -1.371799707412719727e-01 -6.714007258415222168e-02 1.323676407337188721e-01 -9.302549064159393311e-02 8.800798654556274414e-02 -9.407731890678405762e-02 2.837047874927520752e-01 -2.252622246742248535e-01 -1.248419731855392456e-01 2.972145676612854004e-01 -8.705270290374755859e-02 -1.474891044199466705e-02 2.212524786591529846e-02 -5.107799917459487915e-02 2.526921927928924561e-01 -2.335253208875656128e-01 -1.965883225202560425e-01 -1.210351586341857910e-01 9.228076040744781494e-02 -7.949824631214141846e-02 -4.957440495491027832e-02 -1.358617097139358521e-01 2.343686223030090332e-01 -3.157659173011779785e-01 -1.226962208747863770e-01 -4.359910190105438232e-01
2.055394202470779419e-01 1.844920963048934937e-01 -4.181134281679987907e-04 1.820799708366394043e-02 1.308790873736143112e-02 -8.287504315376281738e-02 1.425787247717380524e-02 1.029894053936004639e-01 2.266111969947814941e-01 1.096641123294830322e-01 1.555346697568893433e-01 4.963030293583869934e-02 1.745208799839019775e-01 -4.790947958827018738e-02 -1.326828598976135254e-01 1.006162762641906738e-01 -1.312258392572402954e-01 -2.839907445013523102e-02 2.799288928508758545e-01 4.194640368223190308e-02 2.663590013980865479e-01 -4.194365143775939941e-01 -1.539668887853622437e-01 -2.365452647209167480e-01 -3.273743093013763428e-01 1.519458293914794922e-01 1.795073300600051880e-01 -1.098872348666191101e-01 1.178011745214462280e-01 -3.234951198101043701e-01 -1.607018411159515381e-01 -1.069107279181480408e-01
-1.284215301275253296e-01 2.270409911870956421e-01 2.135856151580810547e-01 -2.964526973664760590e-02 3.533978760242462158e-02 3.198838979005813599e-02 -2.159644365310668945e-01 2.985405027866363525e-01 1.109026297926902771e-01 -5.364049598574638367e-02 1.545363962650299072e-01 3.615602552890777588e-01 -1.046721786260604858e-01 -3.084433265030384064e-02 -1.375965923070907593e-01 -8.561675995588302612e-02 3.799345493316650391e-01 -2.289390750229358673e-02 3.503176271915435791e-01 4.989617317914962769e-02 8.862742036581039429e-02 2.442325651645660400e-01 2.995064668357372284e-02 -1.955391615629196167e-01 -3.684056177735328674e-02 1.285549402236938477e-01 6.046964973211288452e-02 -6.008685007691383362e-02 -4.266456700861454010e-03 -2.560058236122131348e-01 2.507738471031188965e-01 -9.565538913011550903e-02
1.558381468057632446e-01 2.348680347204208374e-01 4.166483879089355469e-01 -1.106443721801042557e-02 -5.879148840904235840e-02 4.552547261118888855e-02 1.035279110074043274e-01 1.619422584772109985e-01 3.516250550746917725e-01 -1.344433724880218506e-01 -4.572135582566261292e-02 1.330240368843078613e-01 -1.730241179466247559e-01 -4.299874417483806610e-03 -7.587758451700210571e-02 1.824012249708175659e-01 3.015438020229339600e-01 5.297668743878602982e-03 2.745125293731689453e-01 8.605401031672954559e-03 1.585552543401718140e-01 -3.527945652604103088e-02 -2.048619389533996582e-01 -1.389151066541671753e-01 2.110632508993148804e-01 -6.523903459310531616e-02 1.683803051710128784e-01 -3.739503771066665649e-02 2.520532906055450439e-01 -2.395068854093551636e-01 5.372535809874534607e-02 1.322999894618988037e-01
-1.000681892037391663e-02 1.251332759857177734e-01 1.732648015022277832e-01 2.953721880912780762e-01 1.388608813285827637e-01 -7.100176531821489334e-03 -1.175113245844841003e-01 2.901046276092529297e-01 -8.725035190582275391e-02 -3.105962276458740234e-01 5.261826887726783752e-02 -2.911125123500823975e-01 9.424564242362976074e-02 -5.928186699748039246e-02 7.552590221166610718e-02 1.763671934604644775e-01 -1.060875281691551208e-01 -2.382620573043823242e-01 2.080374658107757568e-01 -5.623052269220352173e-02 8.369391411542892456e-02 6.178086623549461365e-02 1.688313111662864685e-02 -1.460266262292861938e-01 -1.023562531918287277e-02 1.074038669466972351e-01 -1.195901930332183838e-01 -1.437453180551528931e-01 8.854570984840393066e-02 -4.130690395832061768e-01 -1.277648564428091049e-02 -3.697842061519622803e-01
-1.726446449756622314e-01 1.185553520917892456e-01 1.032752990722656250e-01 7.084742654114961624e-03 -7.416224479675292969e-02 1.178801357746124268e-01 -1.748688966035842896e-01 1.666982918977737427e-01 2.001187205314636230e-01 3.273723646998405457e-02 1.915670000016689301e-02 -1.247303746640682220e-02 1.917558610439300537e-01 -3.483723104000091553e-01 9.761418402194976807e-02 1.914302259683609009e-01 3.035092949867248535e-01 -7.767747342586517334e-02 3.491174280643463135e-01 2.600943436846137047e-03 2.092421613633632660e-02 1.832405328750610352e-01 1.111994907259941101e-01 2.193347364664077759e-02 -7.160628587007522583e-02 3.586688935756683350e-01 6.195006892085075378e-02 1.454314775764942169e-02 1.524918824434280396e-01 -3.057602643966674805e-01 2.669029831886291504e-01 -1.703134924173355103e-01
-1.736319810152053833e-02 1.285827457904815674e-01 -2.475116960704326630e-02 -7.575105130672454834e-02 -5.325275659561157227e-02 -3.370837867259979248e-02 3.093665465712547302e-02 3.529884815216064453e-01 2.338341325521469116e-01 6.658069044351577759e-02 -5.029963329434394836e-02 -7.120952755212783813e-02 4.542923346161842346e-02 -2.388314306735992432e-01 1.464426815509796143e-01 -1.200971826910972595e-01 1.098830923438072205e-01 -4.219979513436555862e-03 2.089185267686843872e-01 1.049281433224678040e-01 6.095745787024497986e-02 -7.200453430414199829e-02 -1.779919117689132690e-01 -2.575592100620269775e-01 7.431779056787490845e-02 -6.693214923143386841e-02 1.166424378752708435e-01 -3.356010317802429199e-01 2.916041575372219086e-02 -4.218629598617553711e-01 3.467033430933952332e-02 -4.423505067825317383e-01
2.515445947647094727e-01 3.639476746320724487e-02 -6.821732223033905029e-02 1.360399723052978516e-01 -2.755740582942962646e-01 1.626984924077987671e-01 6.887543946504592896e-02 2.093673348426818848e-01 1.917807757854461670e-01 5.687987431883811951e-02 7.744319736957550049e-02 -6.740794982761144638e-03 -4.914386570453643799e-02 -3.622153401374816895e-02 -1.526822894811630249e-01 1.186272799968719482e-01 2.739709019660949707e-01 2.579921111464500427e-02 6.809982657432556152e-02 -1.169272884726524353e-02 8.881685882806777954e-02 1.125129461288452148e-01 -1.505008786916732788e-01 1.867076307535171509e-01 -1.921389400959014893e-01 -1.395390629768371582e-01 2.264177426695823669e-02 2.707754671573638916e-01 2.386396080255508423e-01 -3.224183619022369385e-01 -1.928258538246154785e-01 -4.326867163181304932e-01
-4.169142805039882660e-03 -2.568987011909484863e-01 8.151456713676452637e-02 1.784388571977615356e-01 2.033695876598358154e-01 9.997507929801940918e-02 2.966409623622894287e-01 -3.131871297955513000e-02 9.594795107841491699e-02 -1.754972785711288452e-01 -5.879899021238088608e-03 9.828327596187591553e-02 5.680107325315475464e-02 1.600638963282108307e-02 7.521724328398704529e-03 -1.712525077164173126e-02 4.836725816130638123e-02 -3.016096949577331543e-01 1.115885302424430847e-01 -1.204127147793769836e-01 3.532190024852752686e-01 -1.170101016759872437e-01 -1.012515649199485779e-01 5.379263777285814285e-03 -8.732848614454269409e-02 8.548688143491744995e-03 1.013455316424369812e-01 4.445444419980049133e-02 -6.169480830430984497e-02 -3.349292576313018799e-01 9.735595434904098511e-02 -5.359426736831665039e-01
-1.474285572767257690e-01 1.397632434964179993e-02 2.144972831010818481e-01 1.022335812449455261e-01 1.066923961043357849e-01 1.043184921145439148e-01 1.106446534395217896e-01 1.777109652757644653e-01 1.698414981365203857e-01 -1.304346472024917603e-01 -2.148884087800979614e-01 -3.907242789864540100e-02 3.612399697303771973e-01 -2.725667320191860199e-02 -4.778024740517139435e-03 7.013531774282455444e-02 2.053124755620956421e-01 3.482547029852867126e-02 4.999914392828941345e-02 -1.056807488203048706e-02 2.647944958880543709e-03 -3.760429620742797852e-01 -8.793569169938564301e-03 -5.663774162530899048e-02 -2.365785837173461914e-02 1.118652597069740295e-01 1.509094834327697754e-01 9.714026004076004028e-02 2.277160733938217163e-01 -3.298452496528625488e-01 -1.996299475431442261e-01 -4.350992739200592041e-01
-1.218131035566329956e-01 1.243122071027755737e-01 2.998074591159820557e-01 -1.972065679728984833e-02 -1.978367716073989868e-01 2.637869715690612793e-01 1.702964901924133301e-01 2.498291730880737305e-01 7.109244167804718018e-02 -5.706423521041870117e-02 4.901896696537733078e-03 3.339279294013977051e-01 -2.231011539697647095e-01 2.010352164506912231e-02 6.148954387754201889e-03 1.368764191865921021e-01 9.764625877141952515e-02 -1.264603137969970703e-01 -5.695855990052223206e-02 1.216999068856239319e-01 5.712480843067169189e-02 1.467627473175525665e-02 1.332015823572874069e-02 8.553178608417510986e-02 -3.593151569366455078e-01 2.191843837499618530e-01 2.188637256622314453e-01 -1.037633493542671204e-01 1.777627021074295044e-01 -2.842100858688354492e-01 -3.069937974214553833e-02 -2.946416437625885010e-01
-1.132571324706077576e-01 3.754274547100067139e-01 5.153968930244445801e-02 3.082904517650604248e-01 -9.724967926740646362e-02 7.155020721256732941e-03 6.906409980729222298e-04 1.053872033953666687e-01 3.352824747562408447e-01 -9.565149992704391479e-02 -1.667618006467819214e-02 -1.531514376401901245e-01 -3.095504827797412872e-02 -2.585566341876983643e-01 -1.854877322912216187e-01 1.437381803989410400e-01 7.124548405408859253e-02 -1.543184816837310791e-01 6.695549935102462769e-02 -4.261267557740211487e-02 -8.914323896169662476e-02 2.173857986927032471e-01 2.633653879165649414e-01 -1.635337024927139282e-01 -7.699974626302719116e-02 -1.877166181802749634e-01 -4.020575806498527527e-02 -1.799146234989166260e-01 1.203924790024757385e-01 -3.387957811355590820e-01 9.590555913746356964e-03 -2.621468603610992432e-01
1.928399205207824707e-01 1.305011063814163208e-01 7.510751485824584961e-03 2.900468409061431885e-01 -1.506592482328414917e-01 2.381741851568222046e-01 -1.551638729870319366e-02 8.738617599010467529e-02 -8.416549861431121826e-02 -1.965995132923126221e-01 1.389474272727966309e-01 4.056204482913017273e-02 2.229093760251998901e-01 2.354474365711212158e-01 5.172610655426979065e-02 -1.400997489690780640e-01 1.606627106666564941e-01 9.573861956596374512e-02 1.292833834886550903e-01 6.512636691331863403e-02 1.695576757192611694e-01 7.406852394342422485e-02 -2.481566816568374634e-01 1.648387312889099121e-02 -9.716774523258209229e-02 -9.482356160879135132e-02 -2.908415906131267548e-02 7.285325974225997925e-02 1.954324543476104736e-01 -3.940044641494750977e-01 -1.811297982931137085e-02 -4.580508768558502197e-01
1.188177466392517090e-01 3.616986423730850220e-02 -5.473527312278747559e-02 3.474043309688568115e-01 5.183264985680580139e-02 -2.577130496501922607e-01 6.998593360185623169e-02 1.020043343305587769e-02 1.128641813993453979e-01 -3.523425459861755371e-01 6.924481689929962158e-02 1.424513757228851318e-01 1.647376641631126404e-02 -7.125695049762725830e-02 -7.999777048826217651e-02 9.759505838155746460e-02 3.707372844219207764e-01 -5.035082623362541199e-02 7.654663175344467163e-02 1.278620362281799316e-01 9.160704165697097778e-02 3.799068927764892578e-02 2.653119713068008423e-02 2.411286979913711548e-01 1.491817235946655273e-01 2.252414077520370483e-01 1.915560290217399597e-02 -1.772131025791168213e-01 6.796961277723312378e-02 -5.052328705787658691e-01 8.102009445428848267e-02 3.825040906667709351e-02
8.721236139535903931e-02 -3.848762437701225281e-02 3.128744065761566162e-01 4.505246505141258240e-02 -3.339963778853416443e-02 -2.696016728878021240e-01 -2.526201009750366211e-01 -1.470618844032287598e-01 2.806720137596130371e-01 3.092936240136623383e-02 -8.182535320520401001e-02 2.923037409782409668e-01 -6.372545659542083740e-02 -6.631419062614440918e-02 9.405277669429779053e-02 -5.973116680979728699e-02 3.900180459022521973e-01 -9.107154607772827148e-02 2.154878079891204834e-01 1.535575240850448608e-01 4.447780922055244446e-02 1.469907015562057495e-01 -1.191235110163688660e-01 -2.787865139544010162e-02 -7.308832369744777679e-03 1.527450084686279297e-01 1.230151727795600891e-01 -5.059525743126869202e-02 2.437491565942764282e-01 -3.597481548786163330e-01 -6.891398131847381592e-02 -1.880737841129302979e-01
4.863758757710456848e-02 1.513460129499435425e-01 1.973050683736801147e-01 -7.267932593822479248e-02 2.956181764602661133e-01 -4.157894477248191833e-02 -2.051398307085037231e-01 -8.626116067171096802e-02 1.190171018242835999e-01 -4.608772397041320801e-01 -7.159364968538284302e-02 3.081918358802795410e-01 7.214769721031188965e-02 -1.895305961370468140e-01 1.500196661800146103e-02 1.488928347826004028e-01 3.069945573806762695e-01 1.378853023052215576e-01 -6.847134977579116821e-02 9.491118043661117554e-02 1.579547822475433350e-01 6.155238673090934753e-02 1.335729509592056274e-01 -2.789785265922546387e-01 -1.071043089032173157e-01 1.379055082798004150e-01 -1.163977012038230896e-01 1.131269708275794983e-01 3.224999085068702698e-02 -2.609223723411560059e-01 -6.514098495244979858e-02 -1.418090909719467163e-01
-2.398793548345565796e-01 1.411645412445068359e-01 1.278031170368194580e-01 -1.546994894742965698e-01 1.884498000144958496e-01 8.994264155626296997e-02 -5.602910369634628296e-02 1.000026538968086243e-01 -2.335890568792819977e-02 -2.138495594263076782e-01 -5.160459131002426147e-02 4.632502794265747070e-02 1.186731457710266113e-01 -2.256762981414794922e-01 1.169484779238700867e-01 5.299046169966459274e-03 -3.592766821384429932e-02 -9.314654767513275146e-02 1.226173937320709229e-01 2.346976473927497864e-02 1.240242719650268555e-01 4.360676556825637817e-02 8.169918507337570190e-02 -1.866209208965301514e-01 -3.345895111560821533e-01 -2.529639750719070435e-02 -6.595732271671295166e-02 -6.123493611812591553e-02 -1.723212189972400665e-02 -4.075911045074462891e-01 -1.418211758136749268e-01 -5.514964461326599121e-01
1.042104214429855347e-01 8.286234736442565918e-02 1.081020087003707886e-01 -3.820468485355377197e-02 -7.009967416524887085e-02 4.207325354218482971e-02 2.799042761325836182e-01 1.062970235943794250e-01 1.688817888498306274e-01 -1.458324939012527466e-01 1.890847533941268921e-01 -1.089016571640968323e-01 2.472245395183563232e-01 1.108601763844490051e-01 2.272561006247997284e-02 3.620691895484924316e-01 6.297440081834793091e-02 -7.111288607120513916e-02 7.503157109022140503e-02 -8.783357590436935425e-02 7.580865919589996338e-02 -2.277252376079559326e-01 -1.248052436858415604e-02 -1.440074592828750610e-01 1.749480962753295898e-01 1.509476602077484131e-01 2.152523398399353027e-01 1.047923788428306580e-01 2.508022487163543701e-01 -2.705708146095275879e-01 -1.949624419212341309e-01 -4.297474622726440430e-01
5.498596280813217163e-02 3.624004498124122620e-02 3.546903729438781738e-01 -6.067682430148124695e-02 -1.622105091810226440e-01 5.979174375534057617e-02 -8.186754584312438965e-02 -2.322065830230712891e-02 4.070698320865631104e-01 -2.258881926536560059e-01 3.085462376475334167e-02 1.666420102119445801e-01 -2.067003995180130005e-01 2.689921297132968903e-02 4.802022874355316162e-02 1.387984752655029297e-01 2.579623758792877197e-01 -1.656293869018554688e-02 2.425909042358398438e-01 -1.158050745725631714e-01 2.641105651855468750e-01 8.530417457222938538e-03 -2.621248066425323486e-01 -1.682477444410324097e-01 -6.502982694655656815e-03 -5.867562815546989441e-02 1.959831640124320984e-02 -1.267991811037063599e-01 2.105077207088470459e-01 -3.677404224872589111e-01 8.353519439697265625e-02 7.860788702964782715e-02
-4.991841688752174377e-02 -1.765926927328109741e-01 2.101638317108154297e-01 -4.475363995879888535e-03 -1.270780563354492188e-01 1.273738443851470947e-01 -9.285502135753631592e-02 3.249549865722656250e-01 -4.145475476980209351e-02 -1.008649915456771851e-01 -1.132979840040206909e-01 2.981696128845214844e-01 -1.099164597690105438e-02 -2.158681303262710571e-01 -2.240093648433685303e-01 2.391729690134525299e-02 3.884215950965881348e-01 -2.245692722499370575e-02 7.402644306421279907e-02 1.376532316207885742e-01 1.655936986207962036e-01 5.380003713071346283e-03 -2.133457362651824951e-01 -3.665380775928497314e-01 -1.586955972015857697e-02 -2.641108073294162750e-02 2.008337900042533875e-02 2.346878349781036377e-01 3.497472777962684631e-02 -3.274544775485992432e-01 1.251772642135620117e-01 -2.768955565989017487e-02
-1.075829491019248962e-01 1.296571642160415649e-01 3.961847424507141113e-01 -1.494490206241607666e-01 -1.372102349996566772e-01 3.744241967797279358e-02 3.701414167881011963e-01 -5.917533487081527710e-02 5.578797683119773865e-02 1.204374432563781738e-01 -1.413714047521352768e-02 2.425248473882675171e-01 1.107573732733726501e-01 -1.319641470909118652e-01 -1.333264410495758057e-01 1.436580270528793335e-01 1.656730622053146362e-01 -2.707150876522064209e-01 5.808201432228088379e-02 -1.997786462306976318e-01 2.895607352256774902e-01 1.168437376618385315e-01 -6.971942633390426636e-02 -6.719875335693359375e-02 2.620038390159606934e-01 1.621792465448379517e-01 3.343340754508972168e-02 -9.972465783357620239e-02 2.187012732028961182e-01 -1.564461588859558105e-01 1.919904649257659912e-01 -1.441561728715896606e-01
-1.815173476934432983e-01 -1.023094914853572845e-02 1.935357451438903809e-01 1.205469816923141479e-01 -6.429278105497360229e-02 1.293297857046127319e-02 2.186263799667358398e-01 -7.805528491735458374e-02 9.498835355043411255e-02 -7.961115241050720215e-02 3.032279312610626221e-01 -4.857549443840980530e-02 1.330996602773666382e-01 -3.283040225505828857e-01 -9.868492186069488525e-02 1.842663586139678955e-01 9.597953408956527710e-02 -2.391557693481445312e-01 -5.964778363704681396e-02 2.108118683099746704e-01 1.012390702962875366e-01 -1.095188036561012268e-01 -5.485722050070762634e-02 -2.062362134456634521e-01 -6.784332543611526489e-02 -7.400532066822052002e-02 2.197263948619365692e-02 -2.454822808504104614e-01 1.076497361063957214e-01 -2.211874723434448242e-01 8.381035923957824707e-02 -5.073016881942749023e-01
2.657178640365600586e-01 -8.439401537179946899e-02 9.099393337965011597e-02 1.812884509563446045e-01 2.948188595473766327e-02 -2.609347701072692871e-01 -3.070378899574279785e-01 1.660541146993637085e-01 1.007084324955940247e-01 -2.719909250736236572e-01 1.131380815058946609e-02 2.302170097827911377e-01 -1.729141175746917725e-01 -2.188500761985778809e-02 7.546927779912948608e-02 -1.654354184865951538e-01 2.732608020305633545e-01 -2.039252966642379761e-01 1.458293050527572632e-01 -4.820992425084114075e-02 4.578148201107978821e-02 1.314728986471891403e-02 -1.033681482076644897e-01 -1.777321249246597290e-01 -6.012648344039916992e-03 1.206804811954498291e-01 -3.746655210852622986e-02 -1.492549926042556763e-01 2.520028054714202881e-01 -3.855677247047424316e-01 -5.866704508662223816e-02 -2.266095280647277832e-01
-8.120387047529220581e-02 1.608744710683822632e-01 1.539554595947265625e-01 2.547519467771053314e-02 2.530631721019744873e-01 -1.148442625999450684e-01 -2.478324621915817261e-01 1.793825775384902954e-01 3.501682281494140625e-01 6.081166118383407593e-02 8.332835882902145386e-02 7.214736193418502808e-02 3.851880133152008057e-01 -1.892650276422500610e-01 -1.263804435729980469e-01 -3.785814857110381126e-03 2.647931277751922607e-01 8.078109472990036011e-02 1.817404478788375854e-02 7.998009771108627319e-02 3.850476816296577454e-02 1.989265978336334229e-01 -5.754636973142623901e-02 -7.603288441896438599e-02 3.325844407081604004e-01 1.906108856201171875e-01 -7.920438796281814575e-02 -7.467783987522125244e-02 -3.388821333646774292e-02 -2.853274643421173096e-01 6.396497786045074463e-02 -2.339682728052139282e-01
1.063238680362701416e-01 -8.700798451900482178e-02 1.515599247068166733e-02 6.090164557099342346e-02 6.238774582743644714e-02 3.369855880737304688e-02 1.693330109119415283e-01 -2.293750345706939697e-01 1.372419148683547974e-01 2.199606001377105713e-01 -4.487802740186452866e-03 1.730941385030746460e-01 1.447128951549530029e-01 -2.027850002050399780e-01 -3.431364893913269043e-02 7.372525520622730255e-03 1.491302698850631714e-01 1.271633058786392212e-01 1.775905862450599670e-02 8.311621844768524170e-02 3.271261155605316162e-01 2.952604591846466064e-01 -1.875122636556625366e-01 -6.464998424053192139e-02 1.637061238288879395e-01 2.710593342781066895e-01 9.792724996805191040e-02 5.669248476624488831e-02 3.509049117565155029e-01 -2.382584214210510254e-01 -1.790684461593627930e-02 -3.973830938339233398e-01
-6.359409540891647339e-02 1.579033732414245605e-01 2.138645648956298828e-01 1.032216325402259827e-01 4.449286460876464844e-01 -3.788315132260322571e-02 2.791091054677963257e-02 1.100662276148796082e-01 2.835981547832489014e-01 -1.842748373746871948e-01 1.788933724164962769e-01 -7.108420133590698242e-02 1.367501765489578247e-01 -2.659193873405456543e-01 -5.523459613323211670e-02 1.061674430966377258e-01 -6.492192298173904419e-02 -1.653863787651062012e-01 -6.809445470571517944e-02 -1.833800808526575565e-03 6.987412273883819580e-02 -6.432057917118072510e-02 -1.665499508380889893e-01 -1.687168926000595093e-01 -3.180345892906188965e-02 5.722721293568611145e-02 1.054579690098762512e-01 4.303273558616638184e-02 7.808598875999450684e-02 -4.848457574844360352e-01 -1.228619590401649475e-01 -2.687065005302429199e-01
-1.203067153692245483e-01 -1.520418673753738403e-01 8.077523112297058105e-02 1.679720729589462280e-01 9.242198616266250610e-02 -4.779329150915145874e-02 2.923058569431304932e-01 -1.858452521264553070e-02 2.174060344696044922e-01 -2.570293843746185303e-01 -1.840095818042755127e-01 3.084516897797584534e-02 2.558465898036956787e-01 4.307636991143226624e-02 -4.884265363216400146e-02 8.961068838834762573e-02 7.525507360696792603e-02 -9.739192575216293335e-02 3.717599064111709595e-02 -1.082686707377433777e-01 3.871228694915771484e-01 -1.682583540678024292e-01 4.017902538180351257e-03 1.312297880649566650e-01 5.143477395176887512e-02 -3.572976961731910706e-02 -1.263075172901153564e-01 -2.556841261684894562e-02 7.995459437370300293e-02 -4.500731527805328369e-01 -9.050677530467510223e-03 -3.898104131221771240e-01
-2.085014730691909790e-01 2.159662842750549316e-01 4.063467681407928467e-01 3.418844044208526611e-01 5.801973491907119751e-02 1.640142649412155151e-01 4.458019509911537170e-02 1.007542461156845093e-01 7.524886727333068848e-02 -1.146761476993560791e-01 1.038667038083076477e-01 -4.443484917283058167e-02 9.113913029432296753e-02 -1.971502155065536499e-01 -7.886630296707153320e-02 -2.946649305522441864e-02 7.432166486978530884e-02 4.466703906655311584e-02 1.741869598627090454e-01 3.351074829697608948e-02 1.722518205642700195e-01 -1.188173219561576843e-01 -9.227726608514785767e-02 -2.795897424221038818e-01 -2.185040414333343506e-01 7.562598912045359612e-04 -9.221833944320678711e-02 1.113799214363098145e-01 8.727110177278518677e-02 -7.169624418020248413e-02 3.727563470602035522e-02 -4.973748624324798584e-01
-6.015336513519287109e-02 1.259374618530273438e-01 -4.705033451318740845e-02 -1.008714642375707626e-02 1.527268886566162109e-01 1.542549580335617065e-01 8.583261817693710327e-02 -8.466559648513793945e-02 2.304841130971908569e-01 -1.028612926602363586e-01 3.375217914581298828e-01 6.511732190847396851e-02 2.359345108270645142e-01 -2.071489840745925903e-01 3.823307156562805176e-02 1.833534538745880127e-01 -9.244655258953571320e-03 -1.728660017251968384e-01 1.099123433232307434e-01 1.049469970166683197e-02 1.179125085473060608e-01 -2.161067724227905273e-01 4.715628549456596375e-02 8.762180060148239136e-02 2.144895792007446289e-01 8.578295260667800903e-02 9.852354228496551514e-02 1.263900101184844971e-01 1.271263509988784790e-01 -4.621468186378479004e-01 -1.631794869899749756e-02 -4.234513342380523682e-01
1.028177812695503235e-01 5.520161241292953491e-02 3.367301821708679199e-01 7.697746157646179199e-02 1.046376749873161316e-01 5.062756687402725220e-02 3.653530403971672058e-02 1.576873287558555603e-02 3.331578373908996582e-01 4.040690511465072632e-02 9.738522022962570190e-02 1.388851702213287354e-01 5.946508795022964478e-02 -2.483295090496540070e-02 -3.776223063468933105e-01 8.824593573808670044e-02 3.060724139213562012e-01 -5.425703525543212891e-02 -6.510866433382034302e-02 -2.864116430282592773e-01 -6.527733802795410156e-02 -1.955472677946090698e-02 1.760029047727584839e-01 -7.640627771615982056e-02 1.295704096555709839e-01 1.469424515962600708e-01 1.283836364746093750e-01 -4.139173030853271484e-01 -1.044114083051681519e-01 -2.677015364170074463e-01 -8.752088248729705811e-02 -1.235511600971221924e-01
9.621372818946838379e-02 2.787367701530456543e-01 1.295886635780334473e-01 -2.201890200376510620e-01 1.297987848520278931e-01 1.422186493873596191e-01 -1.171905100345611572e-01 2.113033318892121315e-03 3.556803166866302490e-01 -1.201275587081909180e-01 -9.610142558813095093e-03 9.687758982181549072e-02 -9.268678724765777588e-02 -1.944394558668136597e-01 1.561021804809570312e-01 -4.398452490568161011e-02 1.587617397308349609e-01 -1.508761942386627197e-01 2.696754634380340576e-01 -1.746141910552978516e-01 -7.258863747119903564e-02 -7.736225426197052002e-02 -7.461141794919967651e-02 2.422751113772392273e-02 1.409564465284347534e-01 -2.411472052335739136e-01 -9.686847776174545288e-02 -3.017825782299041748e-01 3.123240172863006592e-01 -1.028425544500350952e-01 1.411242783069610596e-01 -3.142229914665222168e-01
8.324188739061355591e-02 -1.038304902613162994e-02 2.776916623115539551e-01 1.761220246553421021e-01 -3.626838698983192444e-02 2.319080531597137451e-01 -3.563402593135833740e-01 5.439224839210510254e-02 2.877819538116455078e-01 1.247957050800323486e-01 -5.291684716939926147e-02 2.433728724718093872e-01 1.484918296337127686e-01 -6.114120781421661377e-02 2.670157253742218018e-01 2.184740602970123291e-01 8.018670603632926941e-03 -1.725813448429107666e-01 3.318768739700317383e-01 1.755177080631256104e-01 2.127564251422882080e-01 -7.760724984109401703e-03 -4.748587682843208313e-02 9.409924596548080444e-02 5.370732769370079041e-02 8.882872015237808228e-02 -1.148911714553833008e-01 -8.824528008699417114e-02 1.138694658875465393e-01 -2.920952439308166504e-01 1.789870560169219971e-01 -7.239749282598495483e-02
-3.875814005732536316e-02 3.264042362570762634e-02 1.560705364681780338e-03 1.898252405226230621e-02 -2.806960046291351318e-02 1.768813282251358032e-02 -1.030472368001937866e-01 3.092714548110961914e-01 9.401436150074005127e-02 8.303004503250122070e-02 -1.067770719528198242e-01 7.782094180583953857e-02 1.174220070242881775e-01 -4.044831991195678711e-01 3.692662343382835388e-02 7.777465134859085083e-02 1.481105238199234009e-01 -1.120805516839027405e-01 9.121775627136230469e-02 3.149004876613616943e-01 1.143395751714706421e-01 -2.425952814519405365e-02 1.215642690658569336e-01 -1.230512857437133789e-01 -1.387062221765518188e-01 9.320096671581268311e-02 -1.772622168064117432e-01 -1.283330768346786499e-01 -9.875433146953582764e-02 -1.823406368494033813e-01 -2.213822491466999054e-02 -6.056675314903259277e-01
7.990135997533798218e-02 -7.584000378847122192e-02 1.748062670230865479e-01 9.796681813895702362e-03 -1.276796013116836548e-01 -2.674106061458587646e-01 1.961831152439117432e-01 -4.688024520874023438e-02 4.832981899380683899e-02 -7.304865866899490356e-02 1.251136362552642822e-01 3.454915285110473633e-01 6.816443800926208496e-02 -3.391615152359008789e-01 -3.602194190025329590e-01 1.270928382873535156e-01 -6.219903938472270966e-03 -2.297632694244384766e-01 1.230369731783866882e-01 1.225872039794921875e-01 1.896680444478988647e-01 1.096938103437423706e-01 -5.925887078046798706e-02 -9.340347349643707275e-02 2.454111278057098389e-01 1.267076730728149414e-01 9.524296969175338745e-03 1.709751039743423462e-01 2.217413783073425293e-01 -2.083758264780044556e-01 2.645154111087322235e-02 -2.798310816287994385e-01
1.282123029232025146e-01 1.203661412000656128e-01 2.009449750185012817e-01 -2.803625725209712982e-02 5.675385240465402603e-03 1.362296659499406815e-02 1.240829303860664368e-01 -4.370403289794921875e-02 -1.479297876358032227e-01 -9.846380352973937988e-02 1.410662084817886353e-01 -6.066179275512695312e-02 3.929410874843597412e-01 2.300425916910171509e-01 -1.611869484186172485e-01 -1.140627730637788773e-02 1.916416287422180176e-01 -3.623281121253967285e-01 -1.578052341938018799e-02 1.771059781312942505e-01 1.027500033378601074e-01 -2.484870553016662598e-01 -2.106402218341827393e-01 1.845377124845981598e-02 3.340095281600952148e-03 8.714096248149871826e-02 -7.349380105733871460e-02 -1.727568656206130981e-01 1.700970232486724854e-01 -2.664619088172912598e-01 -2.004885822534561157e-01 -3.495343625545501709e-01
5.695101246237754822e-02 1.398681700229644775e-01 2.170767486095428467e-01 5.846427753567695618e-02 -2.413843125104904175e-01 1.189086362719535828e-01 8.057358860969543457e-02 -2.342266775667667389e-02 1.790783554315567017e-01 -1.150218918919563293e-01 -1.407949477434158325e-01 1.967590898275375366e-01 9.957519173622131348e-02 5.502702295780181885e-02 -1.429667416960000992e-02 2.004970312118530273e-01 1.761087328195571899e-01 -4.881002753973007202e-02 2.513136267662048340e-01 2.127308994531631470e-01 -1.158284172415733337e-01 1.322388947010040283e-01 -9.182560443878173828e-02 -3.320528566837310791e-01 8.267477154731750488e-02 2.353498488664627075e-01 -3.490928560495376587e-02 -1.149977147579193115e-01 -4.012151658535003662e-01 -3.133486509323120117e-01 7.302618026733398438e-02 -2.397039085626602173e-01
1.655153185129165649e-01 -2.686505764722824097e-02 -1.975874789059162140e-02 6.294761598110198975e-02 5.588127672672271729e-02 4.497636109590530396e-03 -3.111594542860984802e-02 3.018464148044586182e-02 1.355055868625640869e-01 -1.801629215478897095e-01 1.379580050706863403e-02 3.405375778675079346e-01 1.500386893749237061e-01 -6.859282404184341431e-02 3.818312585353851318e-01 -1.480213552713394165e-01 4.001386761665344238e-01 3.729454055428504944e-02 1.560411304235458374e-01 1.772350966930389404e-01 -7.901062257587909698e-03 1.033506095409393311e-01 1.792145967483520508e-01 -7.498283684253692627e-02 1.537418831139802933e-02 2.068456113338470459e-01 1.934882700443267822e-01 -5.405184626579284668e-02 -7.020638138055801392e-02 -4.911776781082153320e-01 -4.518457129597663879e-02 -5.705589428544044495e-02
1.121595427393913269e-01 3.822565376758575439e-01 2.424412816762924194e-01 1.382573693990707397e-01 -1.793327629566192627e-01 -1.686888560652732849e-02 5.935296043753623962e-02 3.385168910026550293e-01 -1.104546636343002319e-01 -1.778147220611572266e-01 2.255101650953292847e-01 3.405800834298133850e-02 2.473290115594863892e-01 -6.578975915908813477e-02 1.453784555196762085e-01 8.344475179910659790e-02 -1.173262074589729309e-01 1.930737942457199097e-01 -4.200211539864540100e-02 -2.271694689989089966e-02 2.057092189788818359e-01 -1.482434123754501343e-01 -3.685027826577425003e-03 2.387975528836250305e-02 3.632320463657379150e-02 3.627362474799156189e-02 2.611321955919265747e-02 1.344364322721958160e-02 2.276497185230255127e-01 -4.806554913520812988e-01 4.017309099435806274e-02 -1.313390880823135376e-01
-1.249884665012359619e-01 -9.522909671068191528e-02 8.389585465192794800e-02 1.419023722410202026e-01 9.656631946563720703e-02 4.218507930636405945e-02 2.979458272457122803e-01 2.484800480306148529e-02 7.798220962285995483e-02 -1.212810352444648743e-01 8.273931592702865601e-02 2.704739868640899658e-01 1.028183698654174805e-01 1.065088156610727310e-02 -1.114036589860916138e-01 6.606734544038772583e-02 2.706907391548156738e-01 -8.351384103298187256e-02 1.033996865153312683e-01 1.173171103000640869e-01 2.249737083911895752e-01 -1.205007657408714294e-01 -4.804971814155578613e-02 -9.667573124170303345e-02 -2.483402639627456665e-01 -2.042830437421798706e-01 1.213709264993667603e-01 4.964563250541687012e-02 -1.829652935266494751e-01 -2.386505156755447388e-01 3.247389197349548340e-02 -5.707989335060119629e-01
2.041516900062561035e-01 1.635522395372390747e-01 1.495144069194793701e-01 -1.016862913966178894e-01 2.782569527626037598e-01 -1.195653006434440613e-01 -3.493438661098480225e-01 1.581907123327255249e-01 1.905909031629562378e-01 -1.391962468624114990e-01 2.366756051778793335e-01 8.923032134771347046e-02 1.197928786277770996e-01 -6.958936154842376709e-02 -2.960269749164581299e-01 -3.290492296218872070e-02 3.162333965301513672e-01 -1.286941617727279663e-01 -1.399036347866058350e-01 -1.732069551944732666e-01 6.130225583910942078e-02 -6.649369746446609497e-02 2.981708943843841553e-02 -5.919656530022621155e-02 1.075280383229255676e-01 2.061551660299301147e-01 1.785687655210494995e-01 -1.361973732709884644e-01 1.460590511560440063e-01 -1.705805659294128418e-01 -1.337525397539138794e-01 -2.845568954944610596e-01
-4.899292066693305969e-02 9.362973272800445557e-03 -1.140675600618124008e-02 2.072538249194622040e-02 2.521134912967681885e-01 1.965013444423675537e-01 1.349780261516571045e-01 1.730585843324661255e-02 2.020098716020584106e-01 -1.091797426342964172e-01 1.166833937168121338e-01 -1.838803058490157127e-03 1.908248066902160645e-01 -7.794746756553649902e-02 -8.309622853994369507e-02 -2.787240035831928253e-02 1.723509281873703003e-01 -3.704277426004409790e-02 2.734418809413909912e-01 1.030977144837379456e-01 -5.303709954023361206e-02 -3.430009484291076660e-01 2.869614027440547943e-02 -2.185546234250068665e-02 1.085912436246871948e-01 9.650997817516326904e-02 1.688783466815948486e-01 1.241901740431785583e-01 2.037578225135803223e-01 -5.489112734794616699e-01 -9.515411406755447388e-02 -3.233835697174072266e-01
3.844385594129562378e-02 1.433688402175903320e-01 5.672705918550491333e-02 -3.233583644032478333e-02 -9.910214692354202271e-02 1.981565654277801514e-01 2.412322312593460083e-01 5.872661992907524109e-02 2.854956388473510742e-01 -1.187503486871719360e-01 2.244856022298336029e-02 3.597791492938995361e-01 1.970915868878364563e-02 2.322336584329605103e-01 -3.315419554710388184e-01 -1.190201118588447571e-01 1.854010373353958130e-01 7.279823720455169678e-02 2.159452438354492188e-01 1.864321529865264893e-01 2.169275283813476562e-02 -2.126719951629638672e-01 3.006972000002861023e-02 -1.789570786058902740e-02 4.371523857116699219e-02 -1.509587913751602173e-01 4.849667474627494812e-02 -3.004607744514942169e-02 -1.425247937440872192e-01 -1.404906064271926880e-01 1.617608815431594849e-01 -4.436834454536437988e-01
2.487524449825286865e-01 -5.812685191631317139e-02 9.059998393058776855e-02 1.030444651842117310e-01 1.171577274799346924e-01 5.276404321193695068e-02 -1.223891526460647583e-01 -3.051697909832000732e-01 1.985480189323425293e-01 -1.358025074005126953e-01 5.298520997166633606e-02 3.108007013797760010e-01 5.035191774368286133e-02 -2.690846025943756104e-01 -9.382455796003341675e-02 1.330540329217910767e-02 3.261747360229492188e-01 -1.683419048786163330e-01 1.093896850943565369e-01 -1.729757636785507202e-01 1.561741977930068970e-01 -7.479152083396911621e-02 1.430772542953491211e-01 1.738544553518295288e-01 -2.503645978868007660e-02 1.588066965341567993e-01 3.271088898181915283e-01 1.044138669967651367e-01 2.136265486478805542e-01 -2.488950490951538086e-01 1.557540595531463623e-01 -1.312242895364761353e-01
3.587975502014160156e-01 -1.262693107128143311e-01 2.789014764130115509e-02 2.455197721719741821e-01 -1.983081251382827759e-01 -4.499106854200363159e-02 -1.372442990541458130e-01 9.070660173892974854e-02 1.469150651246309280e-02 4.649730771780014038e-02 8.991161733865737915e-02 1.729849576950073242e-01 9.191244840621948242e-02 5.405255034565925598e-02 1.550183258950710297e-02 -4.939405247569084167e-02 3.843693137168884277e-01 -3.496044576168060303e-01 2.158033549785614014e-01 7.929284870624542236e-02 -2.211560457944869995e-01 -1.021616533398628235e-01 -1.504596769809722900e-01 -1.371317654848098755e-01 -1.138872932642698288e-02 1.333687156438827515e-01 -4.786897078156471252e-02 -2.394779622554779053e-01 8.450157474726438522e-04 -2.602764368057250977e-01 7.819698192179203033e-03 -3.200587332248687744e-01
-1.647612750530242920e-01 1.786110848188400269e-01 8.645164221525192261e-02 2.438083142042160034e-01 8.917699009180068970e-02 1.574295312166213989e-01 1.925217509269714355e-01 7.498271763324737549e-02 4.035942256450653076e-02 1.432589907199144363e-02 -9.608481079339981079e-02 9.701415896415710449e-02 2.118524312973022461e-01 1.213117763400077820e-01 4.459498822689056396e-02 7.696946151554584503e-03 3.492656052112579346e-01 -1.211438551545143127e-01 9.307471662759780884e-02 -9.968054294586181641e-02 -1.160553619265556335e-01 -1.403180956840515137e-01 -4.135216772556304932e-02 1.600085757672786713e-02 -7.406062632799148560e-02 2.880239784717559814e-01 1.600542813539505005e-01 1.629513204097747803e-01 3.868297338485717773e-01 -1.182772889733314514e-01 7.701092958450317383e-02 -4.646843671798706055e-01
9.876025468111038208e-02 5.340254306793212891e-02 2.805334329605102539e-01 2.494452297687530518e-01 -2.250980883836746216e-01 9.229754656553268433e-02 -5.639341846108436584e-02 1.886724680662155151e-01 5.080733448266983032e-02 -2.700480073690414429e-02 -1.478783935308456421e-01 1.243276521563529968e-01 1.335639059543609619e-01 -1.537400931119918823e-01 -3.071237504482269287e-01 8.610039204359054565e-02 -2.039241138845682144e-03 -2.252381891012191772e-01 2.046588510274887085e-01 4.320793598890304565e-02 -1.546472758054733276e-01 -1.448066085577011108e-01 -3.301874548196792603e-02 -1.313018053770065308e-01 1.968276500701904297e-02 3.292812108993530273e-01 -1.121179014444351196e-01 -3.932613730430603027e-01 2.544374950230121613e-02 -3.225544691085815430e-01 6.298417598009109497e-02 -1.491968631744384766e-01
1.348463743925094604e-01 1.674573272466659546e-01 4.284099340438842773e-01 -7.561898976564407349e-02 -1.887962073087692261e-01 1.138248201459646225e-02 -3.929403051733970642e-02 1.366199105978012085e-01 1.265585571527481079e-01 -1.374327242374420166e-01 -1.035721227526664734e-01 3.084856271743774414e-01 3.863819539546966553e-01 -2.639775872230529785e-01 -2.729532867670059204e-02 1.017766743898391724e-01 7.729393243789672852e-02 -9.071064740419387817e-02 2.239095866680145264e-01 8.127645403146743774e-02 -1.250459067523479462e-02 -1.289453804492950439e-01 1.426795572042465210e-01 1.089978516101837158e-01 -2.112916707992553711e-01 1.842731386423110962e-01 -9.739680588245391846e-02 -2.071500122547149658e-01 1.258644312620162964e-01 -2.221938222646713257e-01 1.465861350297927856e-01 1.256126561202108860e-03
1.021298393607139587e-01 -1.297382451593875885e-02 3.602300286293029785e-01 1.839983090758323669e-02 -1.050823405385017395e-01 9.647034108638763428e-02 -1.009533107280731201e-01 1.023484393954277039e-01 1.763869673013687134e-01 -2.143374532461166382e-01 -1.336193084716796875e-01 2.471503913402557373e-01 2.418062537908554077e-01 -1.348008513450622559e-01 -1.338204145431518555e-01 1.188633516430854797e-01 2.039786279201507568e-01 1.406416893005371094e-01 3.696466982364654541e-01 9.996707737445831299e-02 1.218286082148551941e-01 -1.788498833775520325e-02 -2.210653722286224365e-01 -9.211262315511703491e-02 -1.087032556533813477e-01 1.499368995428085327e-01 -3.929024189710617065e-02 -2.938088774681091309e-01 2.965922653675079346e-01 -1.731494814157485962e-01 1.766872107982635498e-01 4.178483039140701294e-02
3.727718591690063477e-01 1.902281939983367920e-01 7.875753194093704224e-02 2.260769307613372803e-01 -2.112056314945220947e-01 2.878256142139434814e-01 1.177459396421909332e-02 2.455780208110809326e-01 1.357249915599822998e-01 -3.007501959800720215e-01 -6.303670257329940796e-02 4.922123253345489502e-02 8.766030520200729370e-02 1.167209148406982422e-01 -1.464718580245971680e-01 6.034857779741287231e-02 1.925402432680130005e-01 2.253681570291519165e-01 6.924612820148468018e-02 1.013833954930305481e-01 1.917878240346908569e-01 -8.710555732250213623e-02 -3.480670601129531860e-02 1.070260554552078247e-01 -2.023884803056716919e-01 -2.599388360977172852e-01 7.949445396661758423e-02 2.648474648594856262e-02 3.996256738901138306e-02 -1.852810084819793701e-01 -6.852075457572937012e-02 -3.191021978855133057e-01
8.807267993688583374e-02 -1.165563799440860748e-02 1.001099571585655212e-01 -3.498937468975782394e-03 -3.605164214968681335e-02 1.390416175127029419e-01 -8.040060102939605713e-02 1.632644981145858765e-01 -4.345006495714187622e-02 -1.258150786161422729e-01 -1.362577080726623535e-01 1.782887876033782959e-01 -4.051273316144943237e-02 1.422115564346313477e-01 -4.693247973918914795e-01 1.319222897291183472e-01 1.771645247936248779e-01 -8.653134852647781372e-02 5.535224825143814087e-02 3.509584069252014160e-01 1.005856916308403015e-01 1.982827857136726379e-02 -1.419861763715744019e-01 -2.006848007440567017e-01 -2.460779398679733276e-01 3.143984973430633545e-01 -4.011528939008712769e-02 1.402155123651027679e-02 1.334877312183380127e-01 -2.829800844192504883e-01 2.535383403301239014e-01 -2.031638175249099731e-01
6.068662181496620178e-02 1.367316842079162598e-01 4.096201062202453613e-01 2.406968921422958374e-01 -3.199239820241928101e-02 4.934173193760216236e-04 -2.241850644350051880e-01 6.355586647987365723e-02 1.628857403993606567e-01 -8.772996254265308380e-03 -5.992422997951507568e-02 1.919309794902801514e-01 2.228559851646423340e-01 -5.073713883757591248e-02 -7.712501287460327148e-02 -2.086162939667701721e-02 2.061799913644790649e-01 -2.156483829021453857e-01 2.585931420326232910e-01 -4.853269783779978752e-04 1.894942019134759903e-03 5.968984588980674744e-02 -8.819273672997951508e-03 1.687273941934108734e-02 -1.218794509768486023e-01 4.478583931922912598e-01 -1.089989542961120605e-01 -4.456572979688644409e-02 9.296630322933197021e-02 -3.101388216018676758e-01 2.700186073780059814e-01 -6.375500559806823730e-02
1.491113007068634033e-01 2.522318065166473389e-01 1.304184347391128540e-01 -6.311191618442535400e-02 -1.973013952374458313e-02 -1.171597931534051895e-02 -9.365546866320073605e-04 1.629254966974258423e-01 6.300815939903259277e-02 -9.688669443130493164e-02 1.490214765071868896e-01 -7.009627670049667358e-02 -2.983521521091461182e-01 1.780210249125957489e-02 7.725126296281814575e-02 9.406109154224395752e-02 8.311705291271209717e-02 -6.920354813337326050e-02 3.017018735408782959e-01 -1.115910187363624573e-01 4.046193063259124756e-01 -2.140607088804244995e-01 2.245649397373199463e-01 -1.559660583734512329e-01 -2.506247535347938538e-02 -7.322108000516891479e-02 2.179878205060958862e-01 -7.030355930328369141e-02 1.185758188366889954e-01 -4.838244318962097168e-01 9.247122704982757568e-02 -8.270993083715438843e-02
1.783151626586914062e-01 7.308243960142135620e-02 1.817523390054702759e-01 6.451337598264217377e-03 4.409930408000946045e-01 9.339312463998794556e-02 -1.551916152238845825e-01 2.807692065834999084e-02 1.353397965431213379e-01 -2.307255119085311890e-01 -8.269444108009338379e-02 -3.541157022118568420e-02 2.754196226596832275e-01 -7.916679978370666504e-02 1.743421256542205811e-01 -3.298088908195495605e-02 -9.241682291030883789e-02 1.267471257597208023e-02 5.786990746855735779e-02 3.764427453279495239e-02 1.722605340182781219e-02 -7.076712325215339661e-03 -5.888204649090766907e-02 -2.348681688308715820e-01 -2.118138968944549561e-01 2.729179263114929199e-01 3.784272447228431702e-02 -5.834501981735229492e-02 8.038023486733436584e-03 -3.524300158023834229e-01 3.664929419755935669e-02 -4.315353035926818848e-01
-3.382499888539314270e-02 3.556448221206665039e-01 3.592117130756378174e-01 1.412310600280761719e-01 1.676076352596282959e-01 1.273799985647201538e-01 5.167044699192047119e-02 1.797216534614562988e-01 -5.761390179395675659e-02 -3.144429922103881836e-01 1.781770586967468262e-02 2.386854141950607300e-01 -4.540441557765007019e-02 -1.277164965867996216e-01 -6.089464295655488968e-03 2.383963018655776978e-01 -1.923861168324947357e-02 -3.135982202365994453e-03 1.701169461011886597e-02 2.194450944662094116e-01 1.041419990360736847e-02 -7.371199131011962891e-02 3.507285192608833313e-02 -2.878133654594421387e-01 -1.589041948318481445e-01 -2.256744075566530228e-03 2.758230268955230713e-02 2.142763435840606689e-01 9.500760585069656372e-02 -1.145728230476379395e-01 -1.145711354911327362e-02 -4.203943312168121338e-01
3.534057736396789551e-01 1.615406870841979980e-01 6.088063865900039673e-02 -2.018533498048782349e-01 2.777357585728168488e-02 -3.010160103440284729e-02 1.418556720018386841e-01 1.945445090532302856e-01 2.469248771667480469e-01 1.629191488027572632e-01 -1.486436128616333008e-01 -1.473211031407117844e-02 -9.518367797136306763e-02 -9.888142347335815430e-03 -3.985082358121871948e-02 -4.386585671454668045e-03 5.127019435167312622e-02 -1.162997260689735413e-01 2.715224325656890869e-01 2.220906130969524384e-02 4.446536004543304443e-01 -2.109894752502441406e-01 1.273563653230667114e-01 -5.771251767873764038e-02 -3.300089389085769653e-02 1.047644093632698059e-01 5.761833116412162781e-02 2.222891151905059814e-02 2.161854952573776245e-01 -4.575561881065368652e-01 -2.072027884423732758e-03 -1.362571399658918381e-02
5.254799500107765198e-02 1.311423480510711670e-01 -8.078742027282714844e-02 -1.579481214284896851e-01 4.728092998266220093e-02 -8.835718035697937012e-03 -1.783670932054519653e-01 1.276493668556213379e-01 1.394168585538864136e-01 -2.386990040540695190e-01 1.583862490952014923e-02 8.392756432294845581e-02 1.301186382770538330e-01 -3.343581855297088623e-01 -8.016601204872131348e-02 2.286374866962432861e-01 1.299624890089035034e-01 -1.958915218710899353e-02 3.089700937271118164e-01 1.053596511483192444e-01 -7.261335104703903198e-02 1.979653239250183105e-01 2.818558132275938988e-03 -3.148547112941741943e-01 -1.660965830087661743e-01 2.752087414264678955e-01 3.122891671955585480e-02 1.779211163520812988e-01 2.060415446758270264e-01 -4.168758988380432129e-01 7.652968168258666992e-02 -3.886468708515167236e-02
2.568734586238861084e-01 2.030187100172042847e-01 5.279064178466796875e-02 -2.018816620111465454e-01 -8.310390263795852661e-02 9.373217076063156128e-02 -2.800527513027191162e-01 -2.464291080832481384e-02 2.607537209987640381e-01 -2.687974572181701660e-01 1.779979765415191650e-01 4.208540618419647217e-01 7.883799076080322266e-02 -2.104142308235168457e-01 -1.822318881750106812e-02 -1.849741935729980469e-01 2.901156060397624969e-02 1.069013550877571106e-01 -1.530408114194869995e-01 3.366406261920928955e-02 3.359413444995880127e-01 -1.384610533714294434e-01 5.636155232787132263e-02 -4.453635960817337036e-02 2.379985153675079346e-02 1.210421994328498840e-01 8.481232076883316040e-02 -2.047981321811676025e-01 1.369734480977058411e-02 -2.814396023750305176e-01 -3.159813210368156433e-02 -4.104559496045112610e-02
-1.528424397110939026e-02 1.903499215841293335e-01 -1.160884555429220200e-02 1.041459366679191589e-01 -1.088982671499252319e-01 -1.654766052961349487e-01 7.412611693143844604e-02 5.932939052581787109e-02 4.429307207465171814e-02 -3.532573580741882324e-02 1.346967369318008423e-01 5.256745591759681702e-02 -1.831963211297988892e-01 -1.037493720650672913e-01 -1.487301439046859741e-01 -7.581413537263870239e-02 2.389626353979110718e-01 -2.872256040573120117e-01 2.873336076736450195e-01 -1.979796402156352997e-02 -6.901819258928298950e-02 -1.773592233657836914e-01 1.784029789268970490e-02 1.489017903804779053e-02 2.105566710233688354e-01 7.412791252136230469e-02 -2.103130370378494263e-01 -2.529863715171813965e-01 3.104040324687957764e-01 -4.500675797462463379e-01 -1.755454838275909424e-01 -2.467429786920547485e-01
-1.296222060918807983e-01 -9.656252712011337280e-02 4.581309854984283447e-02 1.029829978942871094e-01 -6.633859127759933472e-02 8.246997743844985962e-02 1.030624657869338989e-01 1.273287236690521240e-01 1.760849803686141968e-01 -1.228870600461959839e-01 -1.116016730666160583e-01 -6.449256837368011475e-02 4.254646003246307373e-01 -8.904684334993362427e-02 -1.593407988548278809e-01 -1.311441659927368164e-01 2.184667289257049561e-01 -3.544569760560989380e-02 1.293056905269622803e-01 3.697698190808296204e-02 3.085509687662124634e-02 -2.935273945331573486e-01 -1.915970891714096069e-01 -3.376890346407890320e-02 -3.573660179972648621e-02 -1.014186218380928040e-01 7.259415090084075928e-02 -2.126443833112716675e-01 2.789367139339447021e-01 -3.862809538841247559e-01 -2.134171277284622192e-01 -3.197284042835235596e-01
1.666449457406997681e-01 1.669681668281555176e-01 -1.753740385174751282e-02 8.788762241601943970e-02 1.250744611024856567e-01 -1.640296168625354767e-02 -7.665296643972396851e-02 9.695883095264434814e-02 2.832528948783874512e-01 -2.743560355156660080e-03 1.445007175207138062e-01 8.099771291017532349e-02 -1.858556121587753296e-01 -4.423568397760391235e-02 -1.999174803495407104e-01 -1.103800162672996521e-01 3.467242717742919922e-01 -1.537509560585021973e-01 1.250127106904983521e-01 5.144081637263298035e-02 1.280258446931838989e-01 9.441259317100048065e-03 -1.160799413919448853e-01 1.027084290981292725e-01 1.487037390470504761e-01 1.251228153705596924e-01 2.903052605688571930e-02 1.237450838088989258e-01 1.235916763544082642e-01 -4.790830016136169434e-01 4.518248140811920166e-01 5.744145810604095459e-02
6.434503197669982910e-02 2.395382523536682129e-01 1.800276339054107666e-01 1.299595832824707031e-01 -3.559009730815887451e-02 -7.314768154174089432e-03 -1.163551434874534607e-01 1.577458344399929047e-02 5.433687195181846619e-02 -4.316944777965545654e-01 2.561085224151611328e-01 3.739158511161804199e-01 1.226295903325080872e-01 -1.310598403215408325e-01 -3.894956037402153015e-02 1.405834853649139404e-01 2.260333001613616943e-01 -2.668395340442657471e-01 6.377932429313659668e-02 -8.239269256591796875e-02 1.186594888567924500e-01 -2.329183965921401978e-01 -1.404674798250198364e-01 -2.479381710290908813e-01 2.112017199397087097e-02 -1.176809072494506836e-01 -2.503011822700500488e-01 4.160863906145095825e-02 8.039548248052597046e-02 -1.255020350217819214e-01 2.041699588298797607e-01 -2.446883171796798706e-02
1.597121506929397583e-01 7.414833456277847290e-02 3.036826550960540771e-01 -1.486695464700460434e-02 2.183309197425842285e-01 4.085155203938484192e-03 3.740228340029716492e-02 -1.726176738739013672e-01 1.673194915056228638e-01 -2.592236362397670746e-02 -2.724895603023469448e-04 1.104557067155838013e-01 2.039947360754013062e-01 -1.049827039241790771e-02 3.861292079091072083e-02 -3.375633805990219116e-02 2.502996027469635010e-01 -3.108947873115539551e-01 2.833756804466247559e-01 1.286368966102600098e-01 -1.152367517352104187e-02 -8.975701034069061279e-02 -2.128252536058425903e-01 7.740171253681182861e-02 -8.343259990215301514e-02 -3.445031493902206421e-02 -2.326409518718719482e-01 -2.421836704015731812e-01 -1.045573577284812927e-01 -4.168168902397155762e-01 3.019123971462249756e-01 -8.629437536001205444e-03
-3.245322406291961670e-02 1.995697766542434692e-01 2.609570622444152832e-01 -2.022300846874713898e-02 -8.470175415277481079e-02 -1.264410279691219330e-02 7.909764349460601807e-02 -1.169867813587188721e-02 4.258376657962799072e-01 -9.929746389389038086e-02 4.120042920112609863e-02 7.613508403301239014e-02 -1.914104521274566650e-01 -9.383129328489303589e-02 4.482644796371459961e-02 3.030071556568145752e-01 1.910896897315979004e-01 -2.340358346700668335e-01 6.230635568499565125e-02 -1.853757798671722412e-01 2.919984459877014160e-01 7.007731497287750244e-02 -3.261137008666992188e-01 -1.105273067951202393e-01 -6.585913151502609253e-02 -2.142985758837312460e-04 1.608270704746246338e-01 -1.391469389200210571e-01 5.624962598085403442e-02 -3.105436265468597412e-01 2.118627130985260010e-01 8.124263584613800049e-02
1.888612806797027588e-01 2.275913655757904053e-01 4.201653301715850830e-01 -1.178727522492408752e-01 -2.252950966358184814e-01 1.105624064803123474e-01 -1.513929963111877441e-01 9.242837876081466675e-02 1.952624917030334473e-01 -1.608252674341201782e-01 -5.943492799997329712e-02 1.460256129503250122e-01 2.836214378476142883e-02 -1.510413438081741333e-01 2.668296992778778076e-01 1.746381372213363647e-01 3.074164092540740967e-01 1.198584958910942078e-02 2.659465968608856201e-01 -2.103274315595626831e-01 2.212056964635848999e-01 -1.324375569820404053e-01 -1.213884428143501282e-01 1.321158278733491898e-02 7.941120862960815430e-02 1.048686131834983826e-01 8.962707221508026123e-02 -7.018610090017318726e-02 1.593643128871917725e-01 -1.575365215539932251e-01 1.916102468967437744e-01 -7.284347712993621826e-02
-8.391425758600234985e-02 9.290542453527450562e-02 -1.097296401858329773e-01 -1.603718474507331848e-02 1.387704312801361084e-01 2.743519283831119537e-02 1.628656834363937378e-01 -2.204551547765731812e-01 2.080706357955932617e-01 -1.153052076697349548e-01 3.397138416767120361e-01 1.229299008846282959e-01 5.366723611950874329e-02 6.369774788618087769e-02 -6.010686606168746948e-02 4.972785338759422302e-02 3.279321789741516113e-01 -3.412265181541442871e-01 1.670720279216766357e-01 -1.441379338502883911e-01 2.030286043882369995e-01 -5.580798909068107605e-02 -9.662735462188720703e-02 -1.188845746219158173e-02 -1.200098264962434769e-02 1.317209452390670776e-01 1.354925632476806641e-01 -9.986626356840133667e-02 2.259096950292587280e-01 -2.433455735445022583e-01 -1.016447991132736206e-01 -4.288091361522674561e-01
8.372551947832107544e-02 1.554989665746688843e-01 2.560230195522308350e-01 -5.138769000768661499e-02 -1.098561137914657593e-01 -4.301146045327186584e-02 -6.088163703680038452e-02 8.152921497821807861e-02 8.775804936885833740e-02 -8.506399393081665039e-02 6.564987450838088989e-02 1.200479641556739807e-01 2.817374765872955322e-01 -2.992528975009918213e-01 -5.205531790852546692e-02 1.570429205894470215e-01 1.904074549674987793e-01 -4.069607555866241455e-01 1.943820863962173462e-01 1.548328343778848648e-02 -1.035941988229751587e-01 3.708349466323852539e-01 6.313981115818023682e-02 1.533541977405548096e-01 -9.062255918979644775e-02 1.790148168802261353e-01 -2.028672844171524048e-01 4.297154396772384644e-02 1.308050453662872314e-01 -2.636050283908843994e-01 2.194465249776840210e-01 -1.128050908446311951e-01
4.293963313102722168e-01 9.567962586879730225e-02 -4.109200090169906616e-02 -2.366587966680526733e-01 6.275504827499389648e-02 1.900320947170257568e-01 1.273463219404220581e-01 -5.534366238862276077e-03 3.646709769964218140e-02 -3.128742873668670654e-01 -9.734316170215606689e-02 -1.274267733097076416e-01 3.251085057854652405e-02 1.430395059287548065e-02 -9.889642149209976196e-02 2.714564800262451172e-01 2.022078335285186768e-01 2.759775519371032715e-01 6.716474890708923340e-02 4.094113409519195557e-02 2.138425558805465698e-01 -2.566363476216793060e-02 -1.777180135250091553e-01 -1.155267804861068726e-01 8.816283941268920898e-02 8.881209790706634521e-02 4.993978887796401978e-02 -2.983851730823516846e-01 6.614922732114791870e-02 -1.957034766674041748e-01 4.937545955181121826e-02 -3.405116200447082520e-01
2.425485551357269287e-01 4.458449780941009521e-02 2.657772004604339600e-01 -7.715029269456863403e-02 7.857013493776321411e-02 2.659892737865447998e-01 1.002370342612266541e-01 1.543288026005029678e-02 1.758889853954315186e-01 -6.910182535648345947e-02 -1.090520843863487244e-01 -1.379932165145874023e-01 -1.234706640243530273e-01 3.335048258304595947e-02 -6.203312054276466370e-02 1.105490922927856445e-01 2.328646630048751831e-01 2.078796923160552979e-02 3.646902740001678467e-01 1.887527257204055786e-01 1.197593808174133301e-01 1.338239908218383789e-01 9.556481242179870605e-02 1.442567408084869385e-01 2.403700053691864014e-01 -6.092162430286407471e-02 1.901110559701919556e-01 1.273228973150253296e-01 9.121074527502059937e-02 -2.067171484231948853e-01 1.345637291669845581e-01 -4.558847248554229736e-01
5.109636485576629639e-02 1.068765595555305481e-01 8.730625733733177185e-03 -3.892828244715929031e-03 -3.926534205675125122e-02 1.184106618165969849e-01 8.223932981491088867e-02 9.345801174640655518e-02 2.014368027448654175e-01 -1.476374566555023193e-01 2.453416883945465088e-01 3.675462305545806885e-01 1.025650203227996826e-01 2.324962764978408813e-01 -3.675931990146636963e-01 -8.412793278694152832e-02 2.815733850002288818e-01 1.447983086109161377e-01 1.597898304462432861e-01 3.427699506282806396e-01 1.348367631435394287e-01 -1.734231412410736084e-01 -6.685692071914672852e-02 -4.897881299257278442e-02 -3.731124103069305420e-02 1.974113285541534424e-02 1.530811339616775513e-01 -7.141915708780288696e-02 -1.284158378839492798e-01 -5.997454375028610229e-02 6.668134778738021851e-02 -3.703133463859558105e-01
1.337610483169555664e-01 1.023668497800827026e-01 -3.639490306377410889e-01 -1.486309915781021118e-01 2.745087631046772003e-02 3.772820532321929932e-02 -6.398636847734451294e-02 -9.943288564682006836e-02 9.169115126132965088e-02 -1.038791015744209290e-01 1.359084397554397583e-01 1.467374861240386963e-01 7.504519820213317871e-02 -1.133504211902618408e-01 -8.961533755064010620e-02 1.352465059608221054e-02 9.026422351598739624e-02 -2.167426943778991699e-01 1.862155348062515259e-01 -6.943812221288681030e-02 2.913487553596496582e-01 -4.229156076908111572e-01 -4.048963636159896851e-02 -1.671917736530303955e-01 -1.132392734289169312e-01 3.578414395451545715e-02 1.135858371853828430e-01 9.387683123350143433e-02 1.452953964471817017e-01 -4.411621391773223877e-01 1.303190831094980240e-02 -2.744920551776885986e-01
2.108616381883621216e-01 1.794142574071884155e-01 6.777551770210266113e-02 -1.438604146242141724e-01 1.880970597267150879e-01 -7.326056808233261108e-02 1.710938662290573120e-02 3.124508559703826904e-01 4.578583538532257080e-01 -6.782346218824386597e-02 -1.329467073082923889e-02 -2.843614295125007629e-02 -3.719482570886611938e-02 -2.089144885540008545e-01 -4.121193662285804749e-02 -9.287169575691223145e-02 3.173877596855163574e-01 -2.025314420461654663e-01 -3.566130250692367554e-02 -2.417230606079101562e-01 1.436148881912231445e-01 2.017737776041030884e-01 4.845145624130964279e-03 -1.587601751089096069e-01 1.795571446418762207e-01 1.886453181505203247e-01 1.785045564174652100e-01 1.005779393017292023e-02 3.322800993919372559e-02 -1.779482960700988770e-01 1.788530498743057251e-02 -2.606076300144195557e-01
1.905724108219146729e-01 -1.154953390359878540e-01 -8.407441526651382446e-02 1.469550877809524536e-01 3.991072531789541245e-03 4.732678085565567017e-02 3.973696008324623108e-02 -3.014780879020690918e-01 -5.779205355793237686e-03 -7.354810088872909546e-02 1.032389998435974121e-01 2.587435841560363770e-01 9.052900969982147217e-02 1.360789686441421509e-01 -2.881428301334381104e-01 9.693424403667449951e-02 1.404510736465454102e-01 -2.130978256464004517e-01 3.377032876014709473e-01 2.072745710611343384e-01 -2.166176214814186096e-02 1.156634911894798279e-01 -2.281918227672576904e-01 -2.380353659391403198e-01 -1.643875539302825928e-01 -6.388250738382339478e-02 6.945931911468505859e-02 -7.182751595973968506e-02 1.278387755155563354e-01 -1.941772103309631348e-01 2.543540596961975098e-01 -3.467211425304412842e-01
2.341796308755874634e-01 2.404341697692871094e-01 2.867954410612583160e-02 -3.213424086570739746e-01 -4.644538089632987976e-02 4.612906649708747864e-02 1.230412274599075317e-01 2.787872850894927979e-01 2.456544637680053711e-01 -5.492213647812604904e-03 -4.492331668734550476e-02 -5.474853143095970154e-02 -4.838877171277999878e-02 4.817941039800643921e-02 -5.594632774591445923e-02 2.807976491749286652e-02 1.343220770359039307e-01 -1.859578937292098999e-01 1.785708218812942505e-01 3.085538931190967560e-02 3.089535236358642578e-01 -2.321406453847885132e-01 7.734200358390808105e-02 -4.091395810246467590e-02 3.281554207205772400e-02 3.970750048756599426e-02 2.647469639778137207e-01 1.002385467290878296e-01 1.055911108851432800e-01 -5.135158300399780273e-01 6.963211297988891602e-02 8.485262095928192139e-02
1.081743389368057251e-01 1.542175859212875366e-01 -5.291827954351902008e-03 2.743994295597076416e-01 5.682155489921569824e-02 1.130430996417999268e-01 -9.614583104848861694e-02 1.604269072413444519e-02 7.936345040798187256e-02 -2.359057962894439697e-01 -1.461820211261510849e-02 -1.456138491630554199e-01 3.551980853080749512e-01 -1.310459375381469727e-01 -2.131162583827972412e-01 -1.083632744848728180e-02 1.096591800451278687e-01 6.981164216995239258e-02 2.639351487159729004e-01 3.433538600802421570e-02 3.139398992061614990e-01 6.773152947425842285e-02 -1.598346047103404999e-02 5.965338647365570068e-02 -1.810366958379745483e-01 -3.619713941588997841e-03 -1.620826423168182373e-01 1.846041083335876465e-01 2.280039787292480469e-01 -3.758592307567596436e-01 -2.522382140159606934e-01 -2.161604464054107666e-01
5.043516308069229126e-02 2.202525734901428223e-01 1.009829863905906677e-01 1.135215088725090027e-01 2.988469228148460388e-02 -1.108117774128913879e-01 7.564770430326461792e-02 3.567329645156860352e-01 -1.336241662502288818e-01 -2.869548462331295013e-02 4.191082343459129333e-02 7.333401590585708618e-02 8.826927095651626587e-02 2.043189555406570435e-01 -5.515762045979499817e-02 1.402487009763717651e-01 2.007489651441574097e-01 -1.655235886573791504e-01 3.984350711107254028e-02 -4.621454980224370956e-03 -1.529087871313095093e-02 1.298430562019348145e-01 -4.496880173683166504e-01 -1.686914265155792236e-02 -4.757397621870040894e-02 -3.790610656142234802e-02 -2.870936691761016846e-01 -1.054201722145080566e-01 1.589502841234207153e-01 -3.874903023242950439e-01 1.349756717681884766e-01 -3.191729784011840820e-01
8.022102713584899902e-02 1.597444266080856323e-01 7.732799649238586426e-02 4.236606135964393616e-02 -3.810357153415679932e-01 6.323742866516113281e-02 -8.171935379505157471e-02 2.899732440710067749e-02 2.043848335742950439e-01 -6.790190190076828003e-02 -1.386963427066802979e-01 2.820565700531005859e-01 -4.618248715996742249e-02 2.606806531548500061e-02 2.997871339321136475e-01 -7.151153683662414551e-02 1.709728538990020752e-01 -2.110724449157714844e-01 3.305394351482391357e-01 3.083761222660541534e-02 1.770842820405960083e-01 -6.726046651601791382e-02 -1.436070054769515991e-01 1.264840066432952881e-01 -4.037040099501609802e-02 2.521373629570007324e-01 -1.062704697251319885e-01 3.075996786355972290e-02 5.956714041531085968e-03 -4.353516399860382080e-01 7.305067032575607300e-02 -1.781868487596511841e-01
1.445895135402679443e-01 4.161241278052330017e-02 1.273127943277359009e-01 6.097973138093948364e-02 1.117665469646453857e-01 2.798957377672195435e-02 -1.200846061110496521e-01 1.279793679714202881e-01 1.073085963726043701e-01 -7.572749257087707520e-02 1.574326157569885254e-01 5.561047047376632690e-02 1.821929588913917542e-02 -1.285899132490158081e-01 -2.095580995082855225e-01 -1.102710962295532227e-01 3.110370337963104248e-01 -3.502257168292999268e-02 7.806179672479629517e-02 -1.314774602651596069e-01 -5.551141873002052307e-02 2.934547886252403259e-02 -8.028828352689743042e-02 -3.009255975484848022e-02 1.225286722183227539e-01 1.263535618782043457e-01 2.306738644838333130e-01 1.039332821965217590e-01 1.180702298879623413e-01 -6.522908210754394531e-01 3.566882312297821045e-01 3.171033784747123718e-02
-9.664559364318847656e-02 1.981214135885238647e-01 1.780368238687515259e-01 6.070929393172264099e-02 -1.162531748414039612e-01 -2.031944543123245239e-01 1.042391266673803329e-02 3.573593795299530029e-01 2.424558252096176147e-01 -3.713257983326911926e-02 7.700273394584655762e-02 1.581330597400665283e-01 -3.207766264677047729e-02 5.338823050260543823e-02 2.385983616113662720e-01 1.018792539834976196e-01 3.532213270664215088e-01 -9.942011535167694092e-02 5.607156455516815186e-02 -5.216491967439651489e-02 -1.381072774529457092e-02 6.304667890071868896e-02 -9.239870309829711914e-02 -1.050710901618003845e-01 1.285416930913925171e-01 1.513575762510299683e-01 -8.509913831949234009e-02 7.081735134124755859e-02 -1.534114032983779907e-01 -2.737331688404083252e-01 -5.975497514009475708e-02 -5.031284093856811523e-01
-6.653070449829101562e-02 9.454744309186935425e-02 1.907886564731597900e-01 1.677166819572448730e-01 6.729983538389205933e-02 1.395297050476074219e-01 1.563403010368347168e-02 -4.227308183908462524e-02 1.319853961467742920e-01 -1.524347662925720215e-01 -6.190737709403038025e-02 -9.273937344551086426e-02 3.982626795768737793e-01 -1.578206568956375122e-01 -1.788353770971298218e-01 4.128706753253936768e-01 1.147758364677429199e-01 -5.738230049610137939e-02 1.430409848690032959e-01 -1.265732496976852417e-01 1.049169003963470459e-01 -1.825546920299530029e-01 -7.398671656847000122e-02 -6.034401059150695801e-02 9.930705279111862183e-02 -1.349907517433166504e-01 1.897488683462142944e-01 -2.988274395465850830e-01 2.194469720125198364e-01 -2.127805650234222412e-01 -2.142166942358016968e-01 -2.406585663557052612e-01
1.362601667642593384e-01 2.758494317531585693e-01 2.596846818923950195e-01 2.892226278781890869e-01 -1.497621238231658936e-01 1.180142238736152649e-01 7.818577438592910767e-02 3.798184394836425781e-01 -1.060267314314842224e-01 -1.823621243238449097e-01 2.133024483919143677e-01 9.490119665861129761e-02 3.313629329204559326e-01 -2.305161766707897186e-02 -1.394705101847648621e-02 1.035081520676612854e-01 -1.825293749570846558e-01 7.890564203262329102e-02 -4.291068762540817261e-02 -7.531786710023880005e-02 6.714627891778945923e-02 1.249103434383869171e-02 -2.177428826689720154e-02 6.066201254725456238e-02 6.938862055540084839e-02 -1.799393817782402039e-02 -5.916580557823181152e-02 -1.319563239812850952e-01 3.166075646877288818e-01 -3.650901913642883301e-01 1.024029552936553955e-01 -1.460656821727752686e-01
3.718701377511024475e-02 2.633841335773468018e-01 4.948424920439720154e-02 2.387506812810897827e-01 1.032788977026939392e-01 1.274802908301353455e-02 -7.472474128007888794e-02 3.792553022503852844e-02 1.082750619389116764e-03 1.162519082427024841e-01 -2.061917036771774292e-01 1.498578488826751709e-01 3.816313669085502625e-02 -3.255946636199951172e-01 -2.771915495395660400e-01 -2.522626519203186035e-01 4.033311903476715088e-01 -3.022810220718383789e-01 -9.827896952629089355e-02 -1.669831871986389160e-01 2.365261316299438477e-01 5.290572345256805420e-02 -3.111795708537101746e-02 -2.092224806547164917e-01 -1.082074120640754700e-01 7.303221523761749268e-02 1.359141606371849775e-04 -4.668990895152091980e-02 6.396403163671493530e-02 -1.205897182226181030e-01 1.684947162866592407e-01 -2.533611655235290527e-01
-1.130557730793952942e-01 -8.586125075817108154e-02 2.541057765483856201e-01 -9.461643546819686890e-02 2.182439267635345459e-01 1.557020246982574463e-01 3.280747830867767334e-01 8.094008266925811768e-02 1.127749457955360413e-01 -2.024677097797393799e-01 5.651953071355819702e-02 3.035573102533817291e-02 2.534335851669311523e-01 1.696909368038177490e-01 1.047425866127014160e-01 1.217369064688682556e-01 -7.536996155977249146e-02 -2.419978231191635132e-01 1.266188621520996094e-01 1.214094310998916626e-01 2.808625102043151855e-01 -5.827106162905693054e-02 -1.027485355734825134e-02 1.211354210972785950e-01 5.556041747331619263e-02 6.248437985777854919e-02 2.572779953479766846e-01 4.221637174487113953e-02 2.579963393509387970e-02 -4.047755897045135498e-01 2.999967522919178009e-02 -3.334297835826873779e-01
3.127147210761904716e-03 -4.185093566775321960e-02 1.233869511634111404e-02 1.062085255980491638e-01 2.047966420650482178e-01 1.113834232091903687e-01 -1.697753556072711945e-02 -1.397703438997268677e-01 1.212597712874412537e-01 4.066466540098190308e-02 -3.445619344711303711e-02 4.612680152058601379e-02 4.043657481670379639e-01 -6.803610920906066895e-02 -7.967451959848403931e-02 6.683620065450668335e-02 2.907564938068389893e-01 4.377874359488487244e-02 2.714341282844543457e-01 2.808756567537784576e-02 -2.164351008832454681e-02 -2.841052412986755371e-01 -1.185573190450668335e-01 -8.699629455804824829e-02 1.444565057754516602e-01 9.308137744665145874e-02 2.395754903554916382e-01 1.247278451919555664e-01 1.651823371648788452e-01 -4.641909599304199219e-01 -1.039049178361892700e-01 -3.069796860218048096e-01
1.479519903659820557e-01 1.192089393734931946e-01 3.005172610282897949e-01 5.599824711680412292e-02 -5.977329611778259277e-02 4.142347723245620728e-02 5.894710123538970947e-02 2.485563755035400391e-01 2.481097429990768433e-01 -2.621201872825622559e-01 1.278690993785858154e-01 4.216372221708297729e-02 2.837702929973602295e-01 1.229839101433753967e-01 -2.125252187252044678e-01 2.332272194325923920e-02 -4.307242482900619507e-02 5.633710324764251709e-02 8.414263278245925903e-02 2.428422123193740845e-01 -5.220101028680801392e-02 -3.333813324570655823e-02 -1.392295062541961670e-01 -7.076089736074209213e-03 -1.548538953065872192e-01 -1.999358236789703369e-01 1.769282817840576172e-01 3.362724557518959045e-03 -1.665038019418716431e-01 -2.444788813591003418e-01 1.073485147207975388e-02 -4.826216995716094971e-01
2.730899155139923096e-01 -1.236107647418975830e-01 7.227446138858795166e-02 2.550272643566131592e-01 -7.272772490978240967e-02 -6.020053103566169739e-02 -2.172553539276123047e-01 7.969279587268829346e-02 5.353812128305435181e-02 -1.598428189754486084e-01 -3.574415668845176697e-02 2.109037041664123535e-01 -4.823771864175796509e-02 -2.367383390665054321e-01 9.947562962770462036e-02 -3.789189755916595459e-01 2.211445271968841553e-01 -3.443322181701660156e-01 1.901360154151916504e-01 -1.103806570172309875e-01 3.438817104324698448e-03 -1.027543768286705017e-01 -5.396033823490142822e-02 -9.645842760801315308e-02 -6.062467396259307861e-02 4.497285932302474976e-02 1.988856121897697449e-02 -7.832165807485580444e-02 1.103113517165184021e-01 -3.376296460628509521e-01 -3.324493020772933960e-02 -3.366122245788574219e-01
3.325689136981964111e-01 1.901360303163528442e-01 -5.299102980643510818e-03 1.025924682617187500e-01 3.336870670318603516e-02 -2.909333631396293640e-02 9.962534159421920776e-02 9.773486107587814331e-02 -1.700407117605209351e-01 -1.458117216825485229e-01 1.710405200719833374e-01 7.961466908454895020e-02 1.330708712339401245e-01 4.380489140748977661e-02 2.904559671878814697e-02 -2.474216045811772346e-03 3.655645251274108887e-01 -2.652099728584289551e-01 9.816572070121765137e-02 1.499388366937637329e-01 -1.379018872976303101e-01 -5.021443590521812439e-02 -4.031022191047668457e-01 -1.362613290548324585e-01 -1.541915237903594971e-01 9.749095886945724487e-02 -1.609221398830413818e-01 -3.954816609621047974e-02 -9.828081727027893066e-02 -3.534224331378936768e-01 5.759052187204360962e-02 -2.787459194660186768e-01
9.904324263334274292e-02 1.317314505577087402e-01 -1.318191140890121460e-01 -8.441874384880065918e-02 -8.548823744058609009e-02 -3.689444065093994141e-02 6.486119329929351807e-02 1.293935179710388184e-01 6.966941058635711670e-02 2.968633733689785004e-02 2.260329434648156166e-03 -6.156774982810020447e-02 3.017227947711944580e-01 -1.736910790205001831e-01 1.548929959535598755e-01 1.011945903301239014e-01 -2.645502388477325439e-01 -3.109570741653442383e-01 2.859298884868621826e-01 1.102171316742897034e-01 2.219308912754058838e-01 -2.473163902759552002e-01 3.020251635462045670e-03 -2.849898636341094971e-01 -1.430532485246658325e-01 1.568137258291244507e-01 1.488606911152601242e-02 1.736246235668659210e-02 1.057428345084190369e-01 -4.372909963130950928e-01 2.014593407511711121e-02 -2.304920405149459839e-01
-3.182078152894973755e-02 1.352258175611495972e-01 2.282100021839141846e-01 1.713636666536331177e-01 -1.623914688825607300e-01 3.163147270679473877e-01 3.777363896369934082e-01 3.255572617053985596e-01 2.067193686962127686e-01 -1.222121864557266235e-01 1.746233552694320679e-01 -9.092081338167190552e-02 2.019424736499786377e-01 -1.351629644632339478e-01 7.401800155639648438e-02 -1.011255905032157898e-01 6.194548308849334717e-02 4.658400546759366989e-03 1.815062314271926880e-01 1.461213827133178711e-02 -2.115141414105892181e-02 -2.375974506139755249e-01 -9.755630977451801300e-03 -1.268536150455474854e-01 -2.594284415245056152e-01 -8.123391866683959961e-02 2.993791713379323483e-04 8.029668778181076050e-02 2.334823161363601685e-01 -2.475804984569549561e-01 -9.624361991882324219e-04 -2.161240726709365845e-01
-6.876865774393081665e-02 7.430448383092880249e-02 2.238231003284454346e-01 -1.549629867076873779e-01 6.309258937835693359e-02 -7.896593958139419556e-02 -2.153548002243041992e-01 6.853228807449340820e-02 2.070347517728805542e-01 -1.415045261383056641e-01 8.916357904672622681e-02 1.038358509540557861e-01 1.500745266675949097e-01 -1.514084637165069580e-01 -1.921850144863128662e-01 -7.655178010463714600e-02 8.398882299661636353e-02 1.053924486041069031e-01 1.626846343278884888e-01 -9.319001436233520508e-02 -1.494073588401079178e-02 2.043748944997787476e-01 1.186334267258644104e-01 -1.907642334699630737e-01 6.308595836162567139e-02 3.017874658107757568e-01 3.904427960515022278e-02 1.882268488407135010e-01 1.456974297761917114e-01 -5.560896992683410645e-01 2.151536196470260620e-01 -1.730729937553405762e-01
9.664477407932281494e-02 9.906589239835739136e-02 2.181616276502609253e-01 3.936400264501571655e-02 1.670699566602706909e-02 -8.947989344596862793e-02 2.186778932809829712e-02 1.433489769697189331e-01 8.273771405220031738e-02 -6.956011056900024414e-02 -3.389953821897506714e-02 2.126284837722778320e-01 3.306057453155517578e-01 1.678891330957412720e-01 1.570017486810684204e-01 3.253106400370597839e-02 2.658301591873168945e-01 -2.541730701923370361e-01 2.565519809722900391e-01 1.237341761589050293e-01 -7.142225652933120728e-02 -1.812273561954498291e-01 -4.260670840740203857e-01 -7.831868529319763184e-02 1.380726099014282227e-01 -8.474827744066715240e-03 4.321819543838500977e-02 8.818701654672622681e-02 -2.110772877931594849e-01 -3.849910199642181396e-01 2.868431434035301208e-02 -1.294780671596527100e-01
3.067244961857795715e-02 4.002269823104143143e-03 -3.662177175283432007e-02 -3.279402256011962891e-01 -1.934862136840820312e-01 2.422226220369338989e-02 5.230484902858734131e-02 1.685834527015686035e-01 1.268558800220489502e-01 -2.182307988405227661e-01 4.432848840951919556e-02 -7.418011873960494995e-02 1.203223392367362976e-01 -1.530901789665222168e-01 -5.982631817460060120e-02 1.323353052139282227e-01 1.872126460075378418e-01 -1.573875099420547485e-01 -6.245987862348556519e-02 3.217152506113052368e-02 2.728990912437438965e-01 -1.713055372238159180e-01 -1.846833676099777222e-01 -3.632963597774505615e-01 1.379161179065704346e-01 -1.670441478490829468e-01 1.258225589990615845e-01 -2.973486483097076416e-01 8.045739680528640747e-02 -1.933159977197647095e-01 -1.281422972679138184e-01 -3.803710341453552246e-01
2.073754817247390747e-01 -1.769277639687061310e-02 3.694675564765930176e-01 5.839434638619422913e-02 9.172143414616584778e-03 -9.311708062887191772e-02 -5.254873633384704590e-02 3.954854607582092285e-02 2.014136016368865967e-01 -1.150301098823547363e-01 -3.099257946014404297e-01 2.743086218833923340e-01 3.212341368198394775e-01 -3.227393627166748047e-01 2.028344199061393738e-03 -1.098293289542198181e-01 2.455012872815132141e-02 -2.312772125005722046e-01 1.359053105115890503e-01 2.828243374824523926e-01 1.503278780728578568e-02 -3.042596019804477692e-02 1.130302920937538147e-01 -1.254126131534576416e-01 6.046724319458007812e-02 9.900069981813430786e-02 1.134477332234382629e-01 -1.479056626558303833e-01 2.498187124729156494e-01 -2.368175536394119263e-01 6.607590615749359131e-02 -7.680538296699523926e-02
3.020122945308685303e-01 1.923792511224746704e-01 1.201364472508430481e-01 -2.206928282976150513e-01 1.262717247009277344e-01 9.532160311937332153e-02 -1.297833174467086792e-01 9.035503864288330078e-02 -1.784782409667968750e-01 -1.120156720280647278e-01 1.705957762897014618e-02 1.953249871730804443e-01 9.907211363315582275e-02 1.805633008480072021e-01 4.517125710844993591e-02 7.390098273754119873e-02 2.636996805667877197e-01 5.588883161544799805e-02 1.131831109523773193e-01 1.660093516111373901e-01 -5.696636810898780823e-02 -2.023208327591419220e-02 -3.236762285232543945e-01 -1.998002082109451294e-01 2.213564664125442505e-01 -9.405344724655151367e-03 7.262526452541351318e-02 -1.292198151350021362e-01 5.861923843622207642e-02 -3.107978403568267822e-01 7.222197484225034714e-03 -4.396845698356628418e-01
1.705544292926788330e-01 2.630830276757478714e-03 5.137951374053955078e-01 4.188798740506172180e-02 -1.333203911781311035e-01 2.722375690937042236e-01 4.769649356603622437e-02 -1.731660068035125732e-01 9.287973493337631226e-02 -2.921286970376968384e-02 1.770765483379364014e-01 3.145166635513305664e-01 8.054931461811065674e-02 -1.680308729410171509e-01 -1.246602609753608704e-01 6.345643103122711182e-02 4.119277745485305786e-02 -1.203329339623451233e-01 1.312027275562286377e-01 -1.995093673467636108e-01 2.063715606927871704e-01 8.769919164478778839e-03 -1.426826715469360352e-01 -8.950324356555938721e-02 2.580628395080566406e-01 1.360000222921371460e-01 1.475074738264083862e-01 6.577525637112557888e-04 1.866918206214904785e-01 6.244815140962600708e-02 8.993970602750778198e-02 -2.984032630920410156e-01
1.407059133052825928e-01 2.203702777624130249e-01 1.507296860218048096e-01 4.946057498455047607e-02 1.892014741897583008e-01 7.242511492222547531e-05 -1.196039542555809021e-01 -1.906734108924865723e-01 1.037090569734573364e-01 -3.691687881946563721e-01 5.835063010454177856e-02 3.118432164192199707e-01 2.102613896131515503e-01 -1.040331944823265076e-01 1.219417601823806763e-01 4.382782429456710815e-02 2.996696531772613525e-01 1.141231358051300049e-01 -8.910549432039260864e-02 8.349372446537017822e-02 1.705249845981597900e-01 1.144178118556737900e-02 1.629670560359954834e-01 -2.657099962234497070e-01 -3.826157748699188232e-02 2.224901020526885986e-01 -1.426741778850555420e-01 1.553461849689483643e-01 -9.078111499547958374e-03 -3.881299793720245361e-01 -9.134031832218170166e-03 -1.006339043378829956e-01
-4.129188880324363708e-02 2.903559803962707520e-01 1.246737837791442871e-01 -4.173904657363891602e-02 1.895700693130493164e-01 -6.902332534082233906e-04 1.796536706387996674e-02 -1.291156560182571411e-01 3.052399158477783203e-01 -9.516312181949615479e-02 1.074838712811470032e-01 -1.849128007888793945e-01 2.155642509460449219e-01 -3.601860105991363525e-01 5.211679637432098389e-02 2.931148409843444824e-01 1.811751872301101685e-01 -1.487893462181091309e-01 -6.415180861949920654e-02 -6.983959674835205078e-02 5.266163870692253113e-02 -4.548960551619529724e-02 -6.745912879705429077e-02 -1.492653042078018188e-01 -3.070015013217926025e-01 2.443579882383346558e-01 -2.311879955232143402e-02 -1.349316537380218506e-01 1.126563027501106262e-01 -2.910499572753906250e-01 1.180109307169914246e-01 -2.265074402093887329e-01
2.524899244308471680e-01 2.522810101509094238e-01 3.162663280963897705e-01 -2.291278392076492310e-01 -1.017380431294441223e-01 -7.279297709465026855e-02 1.007365211844444275e-01 9.098000079393386841e-02 2.537944018840789795e-01 -1.221786215901374817e-01 -1.599459797143936157e-01 -7.040400058031082153e-02 -4.934496805071830750e-02 1.228718925267457962e-02 1.118101086467504501e-02 1.477649807929992676e-01 3.267723619937896729e-01 -1.520787272602319717e-02 1.804559379816055298e-01 -1.381530463695526123e-01 3.678561449050903320e-01 -2.890830300748348236e-02 -6.202651653438806534e-03 -1.865995526313781738e-01 3.524889051914215088e-02 -4.386749863624572754e-02 -1.054969131946563721e-01 1.430488824844360352e-01 1.767347455024719238e-01 -3.556660413742065430e-01 1.058464217931032181e-02 1.711771190166473389e-01
8.660078793764114380e-02 1.689408570528030396e-01 1.330825984477996826e-01 -3.907973319292068481e-02 -1.099860593676567078e-01 1.452224445529282093e-03 -3.250791728496551514e-01 1.582639515399932861e-01 2.239074558019638062e-01 -1.402327865362167358e-01 3.270635008811950684e-02 1.725456491112709045e-02 3.439809083938598633e-01 -3.203496336936950684e-01 1.027446538209915161e-01 2.510571479797363281e-01 1.783322244882583618e-01 -3.696909919381141663e-02 3.692876994609832764e-01 4.826341569423675537e-02 -6.447929888963699341e-02 -2.268536575138568878e-02 5.833709985017776489e-02 7.086960226297378540e-02 -8.582042902708053589e-02 3.182596564292907715e-01 -1.541612204164266586e-02 1.626177579164505005e-01 2.234752662479877472e-02 -2.879088222980499268e-01 9.545768052339553833e-02 -1.529328376054763794e-01
2.587770298123359680e-02 2.791320383548736572e-01 6.074860692024230957e-02 -6.113234162330627441e-02 8.670281618833541870e-02 -1.603152751922607422e-01 -2.718427777290344238e-01 -8.387595415115356445e-02 2.318735718727111816e-01 -2.365204244852066040e-01 2.861170470714569092e-01 2.914864420890808105e-01 2.368808984756469727e-01 -5.832837522029876709e-02 -1.837951987981796265e-01 1.253195554018020630e-01 1.368118822574615479e-01 -2.156196683645248413e-01 -3.794573992490768433e-02 -1.343209594488143921e-01 2.763017714023590088e-01 -1.712722778320312500e-01 -1.225620657205581665e-01 -2.946345210075378418e-01 -9.356416016817092896e-02 -4.951942339539527893e-02 -1.272203028202056885e-01 -1.480935513973236084e-01 9.893099963665008545e-02 -8.132771402597427368e-02 2.019739300012588501e-01 -1.248345151543617249e-01
8.082271367311477661e-02 -3.591758757829666138e-02 2.682627141475677490e-01 1.255107671022415161e-01 -1.227240264415740967e-01 -5.431569367647171021e-02 -1.623524874448776245e-01 -1.017708629369735718e-01 1.665558964014053345e-01 -2.691000699996948242e-01 -1.139792576432228088e-01 2.851826250553131104e-01 -1.383587438613176346e-02 -1.533214896917343140e-01 1.278199553489685059e-01 3.688468784093856812e-02 5.198958516120910645e-01 3.939270973205566406e-02 8.053407073020935059e-02 7.750940322875976562e-02 1.284777969121932983e-01 1.198859214782714844e-01 3.218271210789680481e-02 9.009277075529098511e-02 -6.963073462247848511e-02 1.321606636047363281e-01 2.492484301328659058e-01 -8.172017335891723633e-02 1.162847876548767090e-01 -2.941996753215789795e-01 3.091109991073608398e-01 -5.241829901933670044e-02
1.632767617702484131e-01 3.474356532096862793e-01 2.256784141063690186e-01 1.854738593101501465e-01 -4.433455318212509155e-02 1.314398739486932755e-02 9.849535673856735229e-02 3.595387637615203857e-01 -6.593197584152221680e-02 -1.895930469036102295e-01 3.177815675735473633e-02 6.183396279811859131e-02 3.474712967872619629e-01 -5.238436162471771240e-02 -1.251886188983917236e-01 -8.112380653619766235e-02 -1.639634370803833008e-01 1.393094472587108612e-02 -1.202514674514532089e-02 3.487627580761909485e-02 2.368355095386505127e-01 -9.750727564096450806e-02 4.386417940258979797e-02 7.731751352548599243e-02 9.395784139633178711e-02 2.605135738849639893e-02 -7.538181543350219727e-02 4.228006675839424133e-02 3.991892635822296143e-01 -3.342595994472503662e-01 1.779006868600845337e-01 -1.169784367084503174e-01
-6.996735185384750366e-02 2.965486794710159302e-02 1.293758600950241089e-01 2.988764047622680664e-01 -7.927236729301512241e-04 -3.691052272915840149e-02 1.882528886198997498e-02 -3.012182749807834625e-02 3.058642148971557617e-01 -1.492921113967895508e-01 7.889363914728164673e-03 -1.673534810543060303e-01 2.491774708032608032e-01 -2.072402089834213257e-01 -3.837389647960662842e-01 2.748568952083587646e-01 8.289211988449096680e-02 -1.086656302213668823e-01 9.236019104719161987e-02 8.117783814668655396e-02 2.032471746206283569e-01 -1.493497639894485474e-01 -2.051586359739303589e-01 -1.141056269407272339e-01 1.055265665054321289e-01 7.262294739484786987e-02 -7.638625055551528931e-02 -2.960718050599098206e-02 1.472720056772232056e-01 -2.349881976842880249e-01 -1.820953786373138428e-01 -3.578709959983825684e-01
-1.182189658284187317e-01 3.429029285907745361e-01 -1.737844385206699371e-02 2.165723219513893127e-02 1.818935722112655640e-01 8.888608217239379883e-02 4.043409600853919983e-02 -6.361594051122665405e-02 7.801474630832672119e-02 -6.081467494368553162e-02 3.674717545509338379e-01 1.899767369031906128e-01 9.556138515472412109e-02 -2.141511887311935425e-01 2.401516586542129517e-02 -1.283165365457534790e-01 2.157645225524902344e-01 -2.338883727788925171e-01 -1.903499364852905273e-01 -5.831085890531539917e-02 1.389900743961334229e-01 -8.390305191278457642e-02 -7.147142291069030762e-02 -2.455072551965713501e-01 -2.692515254020690918e-01 -1.026233732700347900e-01 -9.767387807369232178e-02 -5.631965398788452148e-02 2.169544249773025513e-01 -2.962195277214050293e-01 -3.069896996021270752e-02 -3.223782181739807129e-01
1.362874656915664673e-01 1.729849874973297119e-01 2.863191068172454834e-01 -6.601800024509429932e-02 1.980700194835662842e-01 -9.511980228126049042e-03 -1.379077434539794922e-01 1.314879804849624634e-01 -2.707078866660594940e-02 -8.252485841512680054e-02 5.173916369676589966e-02 4.126218706369400024e-02 2.813592553138732910e-01 1.550199240446090698e-01 -7.588976621627807617e-02 2.885224856436252594e-02 1.400339007377624512e-01 -2.764737606048583984e-02 6.514582782983779907e-02 -3.344096988439559937e-02 -9.632340073585510254e-02 4.524772986769676208e-02 -5.862040519714355469e-01 -9.263645112514495850e-02 3.281398862600326538e-02 -4.693992901593446732e-03 -1.609831303358078003e-01 3.067520447075366974e-03 1.158936917781829834e-01 -3.860478997230529785e-01 4.956284165382385254e-02 -2.942844927310943604e-01
-1.570972353219985962e-01 1.005977466702461243e-01 1.023551076650619507e-01 5.343727022409439087e-02 3.078332245349884033e-01 1.083022877573966980e-01 3.978598117828369141e-02 -2.022220045328140259e-01 2.322659939527511597e-01 -1.233802437782287598e-01 2.214338630437850952e-01 5.029710754752159119e-02 2.453345954418182373e-01 -4.756196215748786926e-02 -2.188503928482532501e-02 1.208935976028442383e-01 7.819674909114837646e-02 -7.444192189723253250e-03 2.242881357669830322e-01 1.321797519922256470e-01 2.264722436666488647e-01 -2.199745178222656250e-01 -1.099309101700782776e-01 -1.537036001682281494e-01 1.265097558498382568e-01 1.788205951452255249e-01 1.951444745063781738e-01 1.541288942098617554e-01 1.514564156532287598e-01 -3.771375715732574463e-01 -8.955923467874526978e-02 -3.350768983364105225e-01
1.433618366718292236e-01 2.367846518754959106e-01 1.212458834052085876e-01 2.750358283519744873e-01 -1.138866394758224487e-01 1.266263574361801147e-01 7.733020931482315063e-02 3.228719830513000488e-01 -1.007834300398826599e-01 -6.082522124052047729e-02 4.975489526987075806e-02 7.778801769018173218e-02 2.487813532352447510e-01 -5.323024839162826538e-02 1.023561656475067139e-01 -7.938169687986373901e-02 -1.949249655008316040e-01 1.123797520995140076e-01 1.451275050640106201e-01 6.954133510589599609e-02 3.005352914333343506e-01 -7.128107547760009766e-02 3.070036135613918304e-02 4.738212749361991882e-02 1.535280197858810425e-01 2.032137811183929443e-01 5.182526633143424988e-02 1.109117455780506134e-02 3.846983313560485840e-01 -4.104665517807006836e-01 3.478647023439407349e-02 -1.715889275074005127e-01
1.188254728913307190e-01 2.784486711025238037e-01 2.433764338493347168e-01 2.521688938140869141e-01 -1.843720823526382446e-01 2.021765857934951782e-01 2.456253767013549805e-01 3.242578804492950439e-01 -7.224623858928680420e-02 -1.355942934751510620e-01 1.287032216787338257e-01 -3.666408360004425049e-02 3.257976472377777100e-01 -1.510015577077865601e-01 3.716427087783813477e-02 9.992007166147232056e-03 -1.669729477725923061e-03 9.578955359756946564e-03 1.521576493978500366e-01 6.382776796817779541e-02 2.519775629043579102e-01 -1.146675497293472290e-01 9.106002002954483032e-02 -1.232520490884780884e-01 -1.236002370715141296e-01 7.836771756410598755e-02 2.965489169582724571e-03 5.944940820336341858e-02 3.063471615314483643e-01 -2.982044219970703125e-01 -9.897346794605255127e-02 -1.681211441755294800e-01
1.522947847843170166e-01 1.345397531986236572e-01 -1.422071643173694611e-02 -1.395963877439498901e-01 -4.010578691959381104e-01 1.417159438133239746e-01 2.738180384039878845e-02 -2.287538349628448486e-02 -3.989696968346834183e-03 -1.471188515424728394e-01 -3.991335257887840271e-02 5.243716388940811157e-02 2.413490116596221924e-01 -1.013917997479438782e-01 -2.854449152946472168e-01 1.949422806501388550e-01 -1.431341376155614853e-02 -2.632827265188097954e-03 4.464673995971679688e-02 1.377795636653900146e-01 -3.515890613198280334e-02 -4.247397184371948242e-02 5.232885107398033142e-02 -2.343029715120792389e-03 -7.313201576471328735e-02 -1.632689684629440308e-02 1.474509388208389282e-01 -5.349650979042053223e-02 -1.535213086754083633e-02 -3.432719409465789795e-01 -1.462535709142684937e-01 -5.883420705795288086e-01
1.257532835006713867e-01 3.261025995016098022e-03 4.081744849681854248e-01 4.606201127171516418e-02 -1.419752240180969238e-01 7.015451788902282715e-02 -3.534196689724922180e-02 2.131139338016510010e-01 1.981363147497177124e-01 -9.933574497699737549e-02 3.837951272726058960e-02 -5.777415353804826736e-03 2.540510594844818115e-01 1.512655168771743774e-01 -7.883264124393463135e-02 -1.842207275331020355e-02 1.277085989713668823e-01 1.263251453638076782e-01 2.041967213153839111e-01 1.678045541048049927e-01 2.012440413236618042e-01 -1.059984117746353149e-01 -5.436282139271497726e-03 -6.279243528842926025e-02 8.296103216707706451e-03 4.553254842758178711e-01 -2.550059184432029724e-02 -1.250531226396560669e-01 1.315262019634246826e-01 -2.080700844526290894e-01 3.868060708045959473e-01 -8.586896210908889771e-02
1.259787827730178833e-01 -4.147917032241821289e-02 2.674361169338226318e-01 8.243973553180694580e-02 2.820743247866630554e-02 -5.385081097483634949e-02 -1.068708226084709167e-01 -1.582104153931140900e-02 2.111813426017761230e-01 -5.425576120615005493e-02 -6.249378249049186707e-02 4.121290445327758789e-01 1.847007311880588531e-02 9.036774933338165283e-02 1.548494026064872742e-02 -1.461638063192367554e-01 3.735914230346679688e-01 1.564699560403823853e-01 2.425049394369125366e-01 1.164501458406448364e-01 -1.112051829695701599e-01 1.890045553445816040e-01 -2.798946797847747803e-01 -9.372346848249435425e-02 8.945918083190917969e-02 2.242130935192108154e-01 1.663299947977066040e-01 5.481191328726708889e-04 -3.789189457893371582e-02 -3.205815255641937256e-01 1.205844283103942871e-01 -2.469588220119476318e-01
-3.354729153215885162e-03 3.612430989742279053e-01 2.293076217174530029e-01 2.407090365886688232e-01 1.422499418258666992e-01 -8.413738757371902466e-02 1.826019734144210815e-01 3.459936082363128662e-01 3.166731074452400208e-02 5.161295831203460693e-02 6.798347830772399902e-02 -4.165995121002197266e-02 4.116624295711517334e-01 -3.212786838412284851e-02 6.176936626434326172e-02 -5.742886569350957870e-04 1.089997440576553345e-01 2.031741663813591003e-02 1.925749890506267548e-02 8.083042502403259277e-02 1.249279826879501343e-01 -9.045242518186569214e-02 -2.039448171854019165e-02 7.345531135797500610e-02 -5.757584422826766968e-02 7.392969727516174316e-02 1.649199612438678741e-02 1.568354517221450806e-01 3.669145405292510986e-01 -3.139585554599761963e-01 -5.119941383600234985e-02 -2.756742537021636963e-01
-1.430020332336425781e-01 -1.401457376778125763e-02 1.095090731978416443e-01 3.096956610679626465e-01 -1.562042906880378723e-02 6.408807635307312012e-02 -7.261234521865844727e-02 -6.959233433008193970e-02 5.963900685310363770e-02 -2.336165606975555420e-01 -9.693656116724014282e-02 3.544847667217254639e-02 3.659994304180145264e-01 -2.006188929080963135e-01 -1.898015290498733521e-01 2.111813724040985107e-01 -1.112200785428285599e-02 -5.355143919587135315e-02 4.546270519495010376e-02 -3.470715135335922241e-02 1.315982192754745483e-01 -1.912747472524642944e-01 -1.979590207338333130e-01 -6.264448165893554688e-02 1.293741166591644287e-01 -2.660224586725234985e-02 1.854265034198760986e-01 -1.890683770179748535e-01 2.967941164970397949e-01 -2.687578201293945312e-01 -1.389265656471252441e-01 -4.036069214344024658e-01
2.086741924285888672e-01 -1.127167865633964539e-01 3.574282526969909668e-01 -1.829603128135204315e-02 -2.761811949312686920e-02 3.431272506713867188e-01 4.230650141835212708e-02 -7.561241835355758667e-02 2.269990444183349609e-01 8.308706432580947876e-02 -2.577601373195648193e-02 -4.144247155636548996e-03 -5.732194706797599792e-02 -1.762012839317321777e-01 -2.231901139020919800e-01 1.611132919788360596e-01 4.577678442001342773e-01 -2.224724739789962769e-02 4.326494038105010986e-02 -2.217048257589340210e-01 9.643036127090454102e-02 -1.350737065076828003e-01 -1.007052883505821228e-01 -1.524187773466110229e-01 -1.809940338134765625e-01 8.475428912788629532e-04 9.116003662347793579e-02 2.902677357196807861e-01 1.389199197292327881e-01 -2.197186946868896484e-01 8.543002419173717499e-03 -7.399683445692062378e-02
3.310897350311279297e-01 -5.960465222597122192e-02 1.842195391654968262e-01 6.621791422367095947e-02 9.403504431247711182e-02 -1.149405986070632935e-01 2.197038568556308746e-02 -1.459811180830001831e-01 7.688665390014648438e-02 5.936543643474578857e-02 1.577624231576919556e-01 1.646265089511871338e-01 -4.928131401538848877e-02 -2.935999035835266113e-01 -2.569556534290313721e-01 2.004759609699249268e-01 3.099842369556427002e-01 -2.096576243638992310e-01 5.063541978597640991e-02 -5.241291597485542297e-02 3.836050927639007568e-01 -8.736999332904815674e-02 3.779013641178607941e-03 5.656655877828598022e-02 1.220675706863403320e-01 1.806343644857406616e-01 -6.441789865493774414e-02 -2.243586927652359009e-01 3.792241960763931274e-02 -2.523300051689147949e-01 2.452049106359481812e-01 -1.333320587873458862e-01
1.331757903099060059e-01 -4.997417330741882324e-02 5.845367535948753357e-02 3.413971960544586182e-01 1.203540265560150146e-01 -8.937652409076690674e-02 7.199792563915252686e-02 6.284189969301223755e-02 1.753469109535217285e-01 -2.949734032154083252e-01 2.033408731222152710e-02 -1.217249110341072083e-01 -1.007161363959312439e-01 -3.021079599857330322e-01 -7.585129141807556152e-02 1.123091205954551697e-01 3.827787935733795166e-01 -1.045307051390409470e-02 2.928038835525512695e-01 -5.767929553985595703e-02 1.592510193586349487e-01 8.887919038534164429e-02 -9.572049975395202637e-02 -1.573986560106277466e-01 2.813935279846191406e-01 1.096414700150489807e-01 -9.994836151599884033e-02 -1.815045326948165894e-01 1.540366709232330322e-01 -2.921363115310668945e-01 1.541262865066528320e-01 -7.467234879732131958e-02
3.703901469707489014e-01 3.958429768681526184e-02 1.936959624290466309e-01 1.924859881401062012e-01 2.231339663267135620e-01 2.720919996500015259e-02 -3.614541143178939819e-02 -1.663987189531326294e-01 2.183555960655212402e-01 -1.454430669546127319e-01 3.614189336076378822e-04 2.647059261798858643e-01 2.998440898954868317e-02 -1.878241449594497681e-01 1.580488085746765137e-01 6.197604164481163025e-02 3.412076532840728760e-01 -3.262718021869659424e-01 1.793754696846008301e-01 3.506560577079653740e-03 6.002323701977729797e-02 5.409976467490196228e-02 -8.280226588249206543e-02 8.834599703550338745e-02 9.365863353013992310e-02 2.434376925230026245e-01 -2.355919592082500458e-02 -1.296414732933044434e-01 3.880997374653816223e-02 -2.761052250862121582e-01 2.478961944580078125e-01 4.907443746924400330e-02
1.181828230619430542e-01 1.693730354309082031e-01 -1.529799425043165684e-03 -4.098091274499893188e-02 1.848572790622711182e-01 2.998173981904983521e-02 -7.215407490730285645e-02 -1.495101004838943481e-01 1.853790283203125000e-01 -4.086973518133163452e-02 1.032732725143432617e-01 9.681805968284606934e-02 -4.544156417250633240e-02 -2.564779482781887054e-02 -1.381045579910278320e-01 2.299688160419464111e-01 2.912027835845947266e-01 -3.260498046875000000e-01 1.937452405691146851e-01 -1.631044782698154449e-02 1.970701664686203003e-01 -9.202468395233154297e-02 -5.526209622621536255e-02 -5.245338380336761475e-02 2.459190189838409424e-01 1.904651075601577759e-01 1.455654799938201904e-01 -3.196138888597488403e-02 2.843952178955078125e-01 -1.215360239148139954e-01 -1.998293995857238770e-01 -4.750881195068359375e-01
1.354424655437469482e-01 3.228793144226074219e-01 4.486597478389739990e-01 -1.443330780602991581e-03 -1.964780241250991821e-01 1.449557393789291382e-01 -3.540064394474029541e-01 1.606121063232421875e-01 2.050814479589462280e-01 3.443847969174385071e-02 -6.606384366750717163e-02 2.682201266288757324e-01 2.210689932107925415e-01 -1.872644722461700439e-01 1.073989048600196838e-01 -5.735817551612854004e-02 -5.746918171644210815e-02 -5.675772577524185181e-02 2.497479915618896484e-01 -3.033832274377346039e-02 2.843707334250211716e-03 -9.551002830266952515e-02 1.838902235031127930e-01 7.575523853302001953e-02 -3.180197672918438911e-03 1.423407644033432007e-01 8.148518204689025879e-02 -2.274223603308200836e-02 2.012318223714828491e-01 -1.973310261964797974e-01 -1.304157730191946030e-02 -1.467107236385345459e-01
-5.886522307991981506e-02 1.126952916383743286e-01 3.474044501781463623e-01 3.563852012157440186e-01 -6.183336488902568817e-03 1.998465359210968018e-01 1.210641637444496155e-01 5.316100642085075378e-02 1.794115900993347168e-01 -9.514457732439041138e-02 9.682225435972213745e-02 -4.284741356968879700e-02 1.454199403524398804e-01 -1.976623386144638062e-01 -1.542992293834686279e-01 8.431100845336914062e-02 -2.808720245957374573e-02 4.402788821607828140e-03 1.314906030893325806e-01 9.345513582229614258e-02 1.297832429409027100e-01 -3.998332098126411438e-02 -7.898866385221481323e-02 -1.933375746011734009e-01 -2.742672562599182129e-01 2.859972976148128510e-02 -7.637203205376863480e-03 1.122731938958168030e-01 1.015819162130355835e-01 -6.761699914932250977e-02 5.170825868844985962e-02 -5.830335021018981934e-01
1.978550106287002563e-01 1.065672561526298523e-02 1.654700189828872681e-01 4.524315893650054932e-02 -2.546924948692321777e-01 -1.022634878754615784e-01 8.547445759177207947e-03 -2.205937951803207397e-01 3.071579933166503906e-01 -2.772769033908843994e-01 1.737055033445358276e-01 2.074276655912399292e-01 5.535502731800079346e-02 -1.747184842824935913e-01 -1.132288426160812378e-01 -1.725044548511505127e-01 3.655178844928741455e-01 -2.179574668407440186e-01 1.838320940732955933e-01 7.476281374692916870e-02 -1.762352511286735535e-02 6.422927230596542358e-02 9.038610011339187622e-02 -2.608409523963928223e-01 5.300106108188629150e-02 1.351228654384613037e-01 1.995459496974945068e-01 1.102803573012351990e-01 1.493110954761505127e-01 -2.410105764865875244e-01 1.762720495462417603e-01 -3.191495686769485474e-02
1.840477436780929565e-01 2.839037179946899414e-01 2.179655432701110840e-01 3.430513739585876465e-01 1.217591576278209686e-02 1.978508941829204559e-02 -4.062412679195404053e-02 4.469165503978729248e-01 -6.337014585733413696e-02 -5.617959797382354736e-02 1.920229941606521606e-01 2.821606397628784180e-02 3.000684082508087158e-01 -2.013651281595230103e-02 3.539844229817390442e-02 -1.780451834201812744e-02 -6.956996023654937744e-02 8.520388603210449219e-02 1.327637955546379089e-02 1.272214055061340332e-01 2.078284621238708496e-01 -5.222365632653236389e-02 -1.010862514376640320e-01 -9.324499219655990601e-02 5.982805415987968445e-02 3.241199627518653870e-02 2.131940051913261414e-02 -8.298840373754501343e-02 3.461739718914031982e-01 -3.662868738174438477e-01 2.922372519969940186e-02 -1.463820487260818481e-01
4.171743616461753845e-02 1.085060760378837585e-01 5.863817781209945679e-02 8.645172417163848877e-02 1.739328205585479736e-01 8.572207391262054443e-02 -7.464730739593505859e-02 -1.980932988226413727e-02 1.993374824523925781e-01 -3.077318146824836731e-02 4.033190906047821045e-01 2.680616639554500580e-02 1.759056597948074341e-01 -1.673368811607360840e-01 -1.211880296468734741e-01 1.431697756052017212e-01 -1.382684260606765747e-01 6.856717914342880249e-02 1.538591235876083374e-01 6.664231419563293457e-02 9.714780002832412720e-02 -2.645412683486938477e-01 1.366340293316170573e-04 8.420375734567642212e-02 2.216332219541072845e-02 1.152563914656639099e-01 -1.841410994529724121e-02 7.559085637331008911e-02 1.411071121692657471e-01 -4.655837118625640869e-01 -1.147906482219696045e-01 -4.750624001026153564e-01
8.617722988128662109e-02 8.157058060169219971e-02 -1.712305098772048950e-01 -8.351187221705913544e-03 -7.704290747642517090e-02 1.701128482818603516e-01 -7.514336705207824707e-02 -4.225653037428855896e-02 1.884547322988510132e-01 -1.596265733242034912e-01 -1.171410158276557922e-01 2.880342602729797363e-01 1.675768047571182251e-01 -1.189811453223228455e-01 -1.401008963584899902e-01 -1.880346983671188354e-01 4.670184254646301270e-01 1.259159594774246216e-01 6.275653839111328125e-02 1.648396551609039307e-01 7.302143424749374390e-02 3.026533871889114380e-02 1.611332148313522339e-01 -2.291941083967685699e-02 2.630004100501537323e-02 -2.570154517889022827e-02 -1.399124264717102051e-01 1.045859679579734802e-01 -9.806494927033782005e-04 -5.738039016723632812e-01 8.791466243565082550e-03 1.773372478783130646e-02
1.549725607037544250e-02 -1.136600896716117859e-01 7.594417035579681396e-02 1.240424886345863342e-01 -5.500709265470504761e-02 1.305993497371673584e-01 5.985809117555618286e-02 6.116518378257751465e-02 1.914935410022735596e-01 -1.521973907947540283e-01 -5.068702623248100281e-03 -1.987009942531585693e-01 4.817591309547424316e-01 -9.920232743024826050e-02 -1.596908867359161377e-01 -2.808980457484722137e-02 1.956493705511093140e-01 -1.179845780134201050e-01 1.062156632542610168e-01 1.322916746139526367e-01 7.195729762315750122e-03 -3.255097568035125732e-01 -4.528900235891342163e-02 -2.327817864716053009e-02 1.313439477235078812e-02 1.247057244181632996e-01 2.370990067720413208e-01 -2.421639263629913330e-01 2.210367470979690552e-01 -3.443897068500518799e-01 -1.648418754339218140e-01 -2.364639192819595337e-01
1.997955888509750366e-01 1.073317751288414001e-01 -1.429820954799652100e-01 2.621410787105560303e-01 1.280418038368225098e-01 6.717704236507415771e-02 -1.012020334601402283e-01 8.316826075315475464e-02 1.523064076900482178e-01 -3.892276287078857422e-01 1.324081867933273315e-01 3.187801837921142578e-01 9.014382958412170410e-02 -1.759943664073944092e-01 -4.779732227325439453e-02 4.790301993489265442e-02 2.159623354673385620e-01 -2.313583344221115112e-01 -1.411578208208084106e-01 7.779622077941894531e-02 2.311955243349075317e-01 2.529496848583221436e-01 3.035440444946289062e-01 3.412196785211563110e-02 1.399463694542646408e-02 -5.687955766916275024e-02 -5.023350939154624939e-02 -1.691774837672710419e-02 2.388443052768707275e-01 -9.160793572664260864e-02 3.682453930377960205e-02 -2.718241810798645020e-01
3.910877928137779236e-02 6.313834339380264282e-02 9.349871426820755005e-03 2.182238250970840454e-01 1.496270764619112015e-02 -1.803072839975357056e-01 7.696437090635299683e-02 -2.141596525907516479e-01 2.310402542352676392e-01 -6.504359096288681030e-02 1.828689575195312500e-01 -1.448446661233901978e-01 -1.074080690741539001e-01 -4.421741515398025513e-02 5.663416907191276550e-02 1.786362677812576294e-01 1.940044164657592773e-01 -2.080269753932952881e-01 1.236374676227569580e-01 7.225412130355834961e-02 3.386993110179901123e-01 2.402556128799915314e-02 -3.294699639081954956e-02 -1.528463661670684814e-01 1.279133409261703491e-01 4.582089185714721680e-02 9.371796995401382446e-02 -3.804759383201599121e-01 3.560325503349304199e-01 -2.344762533903121948e-01 2.071386575698852539e-02 -3.259995877742767334e-01
-7.001972943544387817e-02 3.168546408414840698e-02 8.675394207239151001e-02 -1.571094095706939697e-01 2.022379040718078613e-01 9.573409706354141235e-02 2.089498043060302734e-01 -6.454734504222869873e-02 1.983561515808105469e-01 -1.075703129172325134e-01 1.383121460676193237e-01 2.224864363670349121e-01 -6.591770797967910767e-03 1.129235923290252686e-01 -8.147853426635265350e-03 2.305170893669128418e-01 2.704803049564361572e-01 -3.896044790744781494e-01 -2.889498323202133179e-02 3.689982369542121887e-02 2.634631097316741943e-01 -2.869514822959899902e-01 6.657644361257553101e-02 -3.018109360709786415e-03 1.736045926809310913e-01 1.890670955181121826e-01 1.892909035086631775e-02 -7.592006027698516846e-02 1.918092817068099976e-01 -1.820818632841110229e-01 -1.561457104980945587e-02 -3.910327553749084473e-01
1.162824705243110657e-01 4.074817150831222534e-02 4.565383493900299072e-01 -1.585952192544937134e-02 -8.608855307102203369e-02 1.906392276287078857e-01 -4.654626920819282532e-02 2.533992566168308258e-02 1.796484440565109253e-01 -1.608845740556716919e-01 -7.912858575582504272e-02 1.366385221481323242e-01 3.783922791481018066e-01 8.708579838275909424e-02 -6.789683550596237183e-02 7.599079050123691559e-03 2.657447755336761475e-01 1.046422868967056274e-01 3.322565257549285889e-01 1.453122347593307495e-01 1.905490458011627197e-01 -6.138759665191173553e-03 -1.736376434564590454e-01 -3.922208771109580994e-02 3.916609100997447968e-03 1.579042673110961914e-01 5.118336901068687439e-02 -3.196732401847839355e-01 1.643817126750946045e-01 -1.182174533605575562e-01 1.934400200843811035e-01 4.199794679880142212e-02
5.114118382334709167e-02 -1.348919272422790527e-01 2.100950777530670166e-01 -1.444206237792968750e-01 -2.375164926052093506e-01 2.100079953670501709e-01 -1.015067026019096375e-01 2.241959422826766968e-01 1.238157525658607483e-01 -6.673832982778549194e-02 1.761475950479507446e-01 1.698661595582962036e-01 1.298182606697082520e-01 1.395988017320632935e-01 -2.827577888965606689e-01 1.324957907199859619e-01 1.797347664833068848e-01 -1.622165441513061523e-01 -1.649546325206756592e-01 -7.244592905044555664e-02 9.404341131448745728e-02 -1.321105211973190308e-01 7.360651623457670212e-03 -2.903425097465515137e-01 -7.563732564449310303e-02 8.880700916051864624e-03 4.643533751368522644e-02 2.715511620044708252e-01 6.880285590887069702e-02 -4.746559262275695801e-01 1.005629599094390869e-01 -1.265830695629119873e-01
7.025856524705886841e-02 1.387454867362976074e-01 2.604775428771972656e-01 7.178639527410268784e-03 -1.748323887586593628e-01 8.203542977571487427e-02 1.104131042957305908e-01 2.932257354259490967e-01 5.001796409487724304e-02 -1.640246659517288208e-01 -4.885988309979438782e-02 6.115027517080307007e-02 3.229753077030181885e-01 2.226048409938812256e-01 1.536989063024520874e-01 7.688646763563156128e-02 1.749894917011260986e-01 5.708804354071617126e-03 1.242106333374977112e-01 -1.577428728342056274e-01 3.935304582118988037e-01 4.362135007977485657e-02 -1.169720739126205444e-01 -1.171121597290039062e-01 -9.185644984245300293e-02 1.285694092512130737e-01 -3.139787167310714722e-02 1.059411466121673584e-01 -7.726168632507324219e-02 -2.079707831144332886e-01 -2.055105566978454590e-01 -4.120035171508789062e-01
5.786844715476036072e-02 1.798288673162460327e-01 1.836591958999633789e-02 -2.363756485283374786e-02 -3.891991823911666870e-02 1.223124191164970398e-01 -2.312206476926803589e-01 -2.158325314521789551e-01 -4.315423592925071716e-02 -9.723658114671707153e-02 1.606376022100448608e-01 3.418471217155456543e-01 2.995668947696685791e-01 3.172021359205245972e-02 -4.797225352376699448e-03 2.853970527648925781e-01 2.881189584732055664e-01 2.032054960727691650e-01 1.674872934818267822e-01 9.733501821756362915e-02 1.881878077983856201e-01 -1.821253895759582520e-01 2.099204808473587036e-02 -7.425069063901901245e-02 -2.465908229351043701e-02 -1.400815993547439575e-01 1.182860955595970154e-01 -1.523834913969039917e-01 -1.939594596624374390e-01 -1.569164395332336426e-01 1.512122303247451782e-01 -3.765267431735992432e-01
-2.782854437828063965e-01 1.863572597503662109e-01 2.403021603822708130e-01 1.649006158113479614e-01 1.845979243516921997e-01 7.663670182228088379e-02 7.914924621582031250e-02 -7.467909157276153564e-02 1.908291131258010864e-01 -7.988453656435012817e-02 8.138462901115417480e-02 -7.748708873987197876e-02 2.290278524160385132e-01 -1.726998388767242432e-01 -3.166212886571884155e-02 3.044850230216979980e-01 1.563330590724945068e-01 -2.776033878326416016e-01 -9.302584826946258545e-02 -2.039484828710556030e-01 -4.871000722050666809e-02 -2.869231998920440674e-02 -1.733628287911415100e-02 1.359161362051963806e-02 -1.132024303078651428e-01 1.872996091842651367e-01 9.201290458440780640e-02 -6.369988620281219482e-02 2.496615797281265259e-02 -5.024556517601013184e-01 -9.979303181171417236e-02 -2.019522786140441895e-01
-3.141865879297256470e-02 6.829623878002166748e-02 -1.127496436238288879e-01 -1.520601212978363037e-01 -1.683463007211685181e-01 1.963581293821334839e-01 -1.015475299209356308e-02 2.965444885194301605e-02 2.800632454454898834e-02 -1.145105212926864624e-01 6.534790992736816406e-02 -1.967569440603256226e-02 6.954595446586608887e-02 -3.037169389426708221e-02 -2.317583113908767700e-01 8.396021276712417603e-02 1.804558038711547852e-01 2.610681019723415375e-02 8.444423973560333252e-02 1.122243329882621765e-01 2.038044482469558716e-01 -7.292609661817550659e-02 -3.622698187828063965e-01 -3.707717657089233398e-01 -2.485778555274009705e-02 6.878440268337726593e-03 8.855152875185012817e-02 -3.520237505435943604e-01 9.958673268556594849e-02 -1.251564025878906250e-01 2.599570751190185547e-01 -4.598218798637390137e-01
-1.722273528575897217e-01 -1.528167445212602615e-02 2.835971117019653320e-01 2.840798115357756615e-03 9.739138931035995483e-02 -7.823447883129119873e-02 -1.125680506229400635e-01 1.859998404979705811e-01 2.519518733024597168e-01 -2.637135386466979980e-01 -8.111205697059631348e-02 2.874569594860076904e-01 3.885817900300025940e-02 -1.947170495986938477e-01 -1.729191541671752930e-01 5.869247764348983765e-02 -3.345499932765960693e-02 5.059576407074928284e-02 6.247974559664726257e-02 -8.078482747077941895e-02 1.648441404104232788e-01 2.586438357830047607e-01 -6.721218675374984741e-02 -3.032373487949371338e-01 -1.481999829411506653e-02 1.192173510789871216e-01 -3.820253536105155945e-02 2.180505841970443726e-01 1.775475293397903442e-01 -3.925754129886627197e-01 2.700849473476409912e-01 -7.153917849063873291e-02
-5.354001373052597046e-02 1.268992759287357330e-02 1.313947588205337524e-01 2.409555464982986450e-01 -1.425637751817703247e-01 -1.073671430349349976e-01 5.642950907349586487e-02 -1.381456851959228516e-01 2.472975254058837891e-01 -2.460326254367828369e-01 5.122888833284378052e-02 -1.596128344535827637e-01 -6.502688676118850708e-02 -2.360290288925170898e-01 -1.232183948159217834e-01 1.840715408325195312e-01 2.260811328887939453e-01 -1.820012181997299194e-01 -3.156914934515953064e-02 8.617107570171356201e-02 7.775045931339263916e-02 -8.604815602302551270e-02 -1.146012172102928162e-02 -2.286459505558013916e-01 -1.103814542293548584e-01 5.062192678451538086e-02 -2.746292054653167725e-01 -2.059019058942794800e-01 1.552673280239105225e-01 -2.628584504127502441e-01 -3.051452040672302246e-01 -3.624046742916107178e-01
2.307546734809875488e-01 1.527228504419326782e-01 2.723553776741027832e-01 9.280301630496978760e-02 -3.680881485342979431e-02 -5.459396168589591980e-02 1.850343644618988037e-01 1.533240973949432373e-01 1.961184591054916382e-01 -8.470256626605987549e-02 3.750877920538187027e-03 4.200095832347869873e-01 1.934745013713836670e-01 -2.971451878547668457e-01 9.359985589981079102e-02 -2.009209990501403809e-01 2.180264890193939209e-01 2.797478064894676208e-02 2.857955098152160645e-01 1.904471516609191895e-01 -8.033442310988903046e-03 -3.480636328458786011e-02 -1.728127002716064453e-01 -9.854674339294433594e-02 -1.368956118822097778e-01 4.730269312858581543e-02 1.519319228827953339e-02 -1.738898307085037231e-01 1.222893446683883667e-01 -2.634291052818298340e-01 -1.178287118673324585e-01 1.576109379529953003e-01
7.959171384572982788e-02 -7.557911425828933716e-02 1.439521163702011108e-01 3.169775381684303284e-02 1.286687981337308884e-02 1.948625445365905762e-01 -1.563917100429534912e-01 1.085777208209037781e-01 1.923085749149322510e-01 -2.246839851140975952e-01 8.219337090849876404e-03 -2.024250477552413940e-01 6.935147196054458618e-02 -3.748701810836791992e-01 1.551553606986999512e-01 -1.418944001197814941e-01 9.741994738578796387e-02 -2.454300671815872192e-01 -9.968765079975128174e-02 1.448900103569030762e-01 1.335299760103225708e-01 -1.073456183075904846e-01 -1.450628936290740967e-01 -1.462808549404144287e-01 1.031035035848617554e-01 9.350652992725372314e-02 -1.825982034206390381e-01 -1.992836147546768188e-01 5.759399011731147766e-02 -4.263583123683929443e-01 -2.869308292865753174e-01 -2.036629468202590942e-01
2.320604398846626282e-02 -6.533827632665634155e-02 2.107158452272415161e-01 4.486292600631713867e-02 1.184430494904518127e-01 1.762122213840484619e-01 2.903732359409332275e-01 -4.977440834045410156e-02 7.374332845211029053e-02 -2.477267198264598846e-02 -3.322393819689750671e-02 2.748003005981445312e-01 2.142889946699142456e-01 -1.640336364507675171e-01 -6.381916999816894531e-02 5.094861611723899841e-02 2.490219622850418091e-01 -2.677754759788513184e-01 1.844721883535385132e-01 7.126672565937042236e-02 2.703569233417510986e-01 -3.040231764316558838e-02 3.452147841453552246e-01 -3.071168959140777588e-01 2.430635392665863037e-01 -1.688559949398040771e-01 -1.943106800317764282e-01 5.918282270431518555e-02 1.934386193752288818e-01 -1.559515893459320068e-01 6.027342379093170166e-02 -1.338175125420093536e-02
3.250479325652122498e-02 2.428421229124069214e-01 1.472885012626647949e-01 7.756243646144866943e-02 -3.682030364871025085e-02 -9.479434788227081299e-02 -1.309088766574859619e-01 -1.117827892303466797e-01 1.478825956583023071e-01 -4.316298365592956543e-01 3.147160410881042480e-01 1.478386372327804565e-01 1.905905306339263916e-01 -2.015348374843597412e-01 -2.609973251819610596e-01 8.067542314529418945e-02 2.616760730743408203e-01 -1.044230312108993530e-01 -9.922161698341369629e-04 -1.944560557603836060e-01 8.307684212923049927e-02 -2.566133737564086914e-01 -2.369817197322845459e-01 -2.035973072052001953e-01 -1.398403346538543701e-01 4.178368672728538513e-02 -1.600018441677093506e-01 -8.452310413122177124e-02 1.817289739847183228e-02 -1.088883429765701294e-01 1.908535510301589966e-01 -3.777711093425750732e-02
2.202569246292114258e-01 3.003054559230804443e-01 1.747766882181167603e-01 3.654586076736450195e-01 4.194606468081474304e-02 -1.421473920345306396e-01 -2.078242599964141846e-03 3.197041153907775879e-01 -4.416238889098167419e-02 -9.769894927740097046e-02 1.546672135591506958e-01 5.147196352481842041e-02 3.373572528362274170e-01 9.021648019552230835e-02 -3.258262947201728821e-02 -3.484695404767990112e-02 -1.304728239774703979e-01 9.198151528835296631e-02 1.326058655977249146e-01 -1.236256510019302368e-01 1.294611096382141113e-01 -1.525455117225646973e-01 5.435761809349060059e-02 -2.207117080688476562e-01 4.366288334131240845e-02 4.182608798146247864e-02 5.111512541770935059e-02 -9.135365486145019531e-02 2.380267828702926636e-01 -3.333737552165985107e-01 -8.654937893152236938e-02 -2.660354971885681152e-01
2.699943482875823975e-01 -1.599001511931419373e-02 1.209210380911827087e-01 4.743424430489540100e-02 -2.346174865961074829e-01 1.175708994269371033e-01 2.754321098327636719e-01 -1.863507479429244995e-01 1.598365604877471924e-01 -3.507622331380844116e-02 -1.461745202541351318e-01 3.357605338096618652e-01 3.769507259130477905e-02 -2.345997281372547150e-02 -8.010310679674148560e-02 2.178158313035964966e-01 4.959417581558227539e-01 -3.395887091755867004e-02 -1.531587243080139160e-01 -5.990904569625854492e-02 1.297305822372436523e-01 1.483779400587081909e-01 -1.084043458104133606e-01 -4.561919346451759338e-02 -8.727863430976867676e-02 3.325884342193603516e-01 7.697366923093795776e-02 -1.498294714838266373e-02 1.052021011710166931e-01 -1.199152916669845581e-01 8.466191589832305908e-02 -1.731249094009399414e-01
-8.192966878414154053e-02 1.508479714393615723e-01 2.681843042373657227e-01 2.557063996791839600e-01 3.685054183006286621e-01 1.579335518181324005e-02 -2.045090496540069580e-01 -1.655288189649581909e-01 3.095187842845916748e-01 -7.698374986648559570e-02 8.751457929611206055e-02 -2.373092807829380035e-03 1.280810534954071045e-01 -1.846936941146850586e-01 -3.143739700317382812e-01 8.894248306751251221e-02 1.876943707466125488e-01 -4.273536801338195801e-02 7.054354995489120483e-02 -2.270173430442810059e-01 6.303451955318450928e-02 -1.496192812919616699e-01 1.482288092374801636e-01 5.813352297991514206e-03 9.902870655059814453e-02 1.235913187265396118e-01 2.334794495254755020e-03 -7.621441781520843506e-02 9.433521330356597900e-02 -4.032406806945800781e-01 -4.081230610609054565e-02 -1.237187311053276062e-01
1.818740069866180420e-01 6.662632524967193604e-02 4.903290793299674988e-02 3.217396736145019531e-01 1.187691017985343933e-01 -3.541950508952140808e-02 4.570358991622924805e-02 2.456856817007064819e-01 -9.664119035005569458e-02 -2.235074639320373535e-01 -7.784554362297058105e-02 2.368597872555255890e-02 -1.467482596635818481e-01 -1.556437164545059204e-01 -2.859363555908203125e-01 7.742064446210861206e-02 2.184653133153915405e-01 -1.280128508806228638e-01 1.707713305950164795e-01 1.371271610260009766e-01 8.125574141740798950e-02 9.402754157781600952e-02 -1.235332936048507690e-01 7.196871936321258545e-02 2.850635647773742676e-01 7.724329084157943726e-02 -5.725461617112159729e-02 -2.524300217628479004e-01 5.368358269333839417e-02 -4.987678229808807373e-01 6.191014498472213745e-02 -1.471258848905563354e-01
1.843379884958267212e-01 4.108102023601531982e-01 -2.171901315450668335e-01 7.557995617389678955e-02 3.837744891643524170e-02 1.368826031684875488e-01 -2.096576094627380371e-01 1.674069911241531372e-01 5.239593982696533203e-02 -3.578923270106315613e-02 1.622644364833831787e-01 2.494801282882690430e-01 -9.376293420791625977e-02 2.837146632373332977e-02 -1.738489121198654175e-01 -5.398234724998474121e-02 2.654002420604228973e-02 -3.170421719551086426e-01 -1.637781113386154175e-01 1.807169169187545776e-01 2.062067836523056030e-01 -7.760922610759735107e-02 3.985404968261718750e-02 -6.984449177980422974e-02 -2.593535780906677246e-01 7.182205468416213989e-02 2.541132643818855286e-02 -1.167982537299394608e-02 2.579354047775268555e-01 -2.372334152460098267e-01 6.320992112159729004e-02 -3.180027902126312256e-01
8.514376729726791382e-02 -1.330818384885787964e-01 1.959072351455688477e-01 9.526864439249038696e-02 6.363452225923538208e-02 -4.049846902489662170e-02 1.642549335956573486e-01 -1.344250738620758057e-01 1.292973756790161133e-01 -1.827803067862987518e-02 -4.112676903605461121e-02 -6.705655157566070557e-02 -1.019815504550933838e-01 -1.542676538228988647e-01 1.258750259876251221e-01 1.389545798301696777e-01 3.575335443019866943e-01 -3.035293817520141602e-01 1.119251847267150879e-01 -9.766829013824462891e-02 1.875101178884506226e-01 -1.845910400152206421e-01 2.127628074958920479e-03 -1.117222830653190613e-01 1.096923500299453735e-01 -5.663500353693962097e-02 8.736729621887207031e-03 -2.794894203543663025e-02 1.331165134906768799e-01 -1.810821741819381714e-01 1.423375755548477173e-01 -6.112594604492187500e-01
5.086894333362579346e-02 2.729991674423217773e-01 3.625684380531311035e-01 -2.759916782379150391e-01 -1.390679925680160522e-01 4.446531645953655243e-03 -1.221311241388320923e-01 2.211252897977828979e-01 1.875265091657638550e-01 -5.797964707016944885e-02 -2.488855123519897461e-01 6.070507317781448364e-02 -7.074770051985979080e-03 1.243243888020515442e-01 -1.942178606986999512e-01 1.728930920362472534e-01 2.713203728199005127e-01 -9.017162024974822998e-02 4.608339443802833557e-02 1.670402288436889648e-01 1.165363118052482605e-01 1.674167215824127197e-01 -9.384972508996725082e-05 -1.878599524497985840e-01 1.243924349546432495e-01 -4.770777747035026550e-02 -1.332964450120925903e-01 -1.616977751255035400e-01 -2.388043142855167389e-02 -1.399480700492858887e-01 -2.401366084814071655e-01 -3.415424227714538574e-01
9.848976880311965942e-02 3.860953450202941895e-01 1.636833250522613525e-01 1.328546106815338135e-01 -4.337045550346374512e-02 2.855610474944114685e-02 1.194937974214553833e-01 3.774279057979583740e-01 -7.404503994621336460e-04 -1.622046232223510742e-01 1.318322718143463135e-01 -9.573874622583389282e-02 3.649412095546722412e-01 1.064134645275771618e-03 1.979749351739883423e-01 -7.049852609634399414e-02 4.200289770960807800e-02 7.970476895570755005e-02 1.036042794585227966e-01 -1.023167520761489868e-01 1.234913170337677002e-01 -1.591105312108993530e-01 9.844032675027847290e-02 -7.880077511072158813e-02 8.835100382566452026e-02 5.850385874509811401e-02 -8.686866611242294312e-03 6.277018785476684570e-02 2.861344814300537109e-01 -4.289477467536926270e-01 2.660255692899227142e-02 -1.988708674907684326e-01
3.307992219924926758e-01 1.292000114917755127e-01 -6.338091194629669189e-02 7.352702319622039795e-02 -5.275241658091545105e-02 9.198053181171417236e-02 -2.119667828083038330e-01 2.297378331422805786e-01 1.512990891933441162e-01 -1.270419508218765259e-01 -2.574456669390201569e-02 5.509801954030990601e-02 -2.626288235187530518e-01 -1.169433668255805969e-01 -1.345884948968887329e-01 3.265814483165740967e-01 3.298785686492919922e-01 2.216774225234985352e-01 1.461442708969116211e-01 1.649759411811828613e-01 7.752501964569091797e-02 -8.714584261178970337e-02 5.080214235931634903e-03 -5.640852823853492737e-02 -3.027395308017730713e-01 7.642847299575805664e-02 6.970958411693572998e-02 5.859465897083282471e-02 1.531797647476196289e-01 -1.892548799514770508e-01 -1.434069871902465820e-01 -3.104418218135833740e-01
8.524306863546371460e-02 1.779167205095291138e-01 4.134933054447174072e-01 8.640751987695693970e-02 -8.175607770681381226e-03 -5.774156749248504639e-02 -2.984478510916233063e-02 2.373596727848052979e-01 3.058721125125885010e-01 -9.798201173543930054e-02 -1.892028301954269409e-01 3.309647142887115479e-01 3.501839339733123779e-01 -1.748455315828323364e-01 -1.548769325017929077e-01 -3.379898518323898315e-02 1.599865406751632690e-02 -2.588534168899059296e-02 2.288062423467636108e-01 7.615796476602554321e-02 -9.560491889715194702e-04 2.585217915475368500e-02 -8.693518489599227905e-02 1.507485099136829376e-02 -9.154327958822250366e-02 3.248375356197357178e-01 -1.476021111011505127e-01 -1.354195475578308105e-01 7.437928020954132080e-02 -2.408451735973358154e-01 9.443410485982894897e-02 3.419129550457000732e-02
7.759626209735870361e-02 1.121478825807571411e-01 1.754318922758102417e-01 -3.899342566728591919e-02 1.073577925562858582e-01 9.076089411973953247e-02 -7.549128681421279907e-02 -3.124170564115047455e-02 1.040206328034400940e-01 -5.177265498787164688e-03 1.968877017498016357e-01 -4.231206607073545456e-03 4.153189435601234436e-02 -5.319514870643615723e-02 -2.025332860648632050e-02 1.933315247297286987e-01 9.417713433504104614e-02 -4.728690981864929199e-01 3.309019207954406738e-01 5.491466727107763290e-03 1.355625241994857788e-01 -9.493973851203918457e-02 -1.095831021666526794e-01 1.500546038150787354e-01 1.374899446964263916e-01 1.261879056692123413e-01 1.465567052364349365e-01 1.545710712671279907e-01 1.679582595825195312e-01 -2.268015444278717041e-01 -2.195181548595428467e-01 -4.677001535892486572e-01
-1.955455392599105835e-01 1.079210266470909119e-01 3.493441045284271240e-01 2.160152196884155273e-01 3.036556839942932129e-01 -1.459011882543563843e-01 -2.571054100990295410e-01 3.804793581366539001e-02 3.069770038127899170e-01 -8.085090667009353638e-02 1.110602170228958130e-01 5.050725489854812622e-02 9.903940372169017792e-03 -1.132269650697708130e-01 -2.184509187936782837e-01 7.261648774147033691e-02 1.594211906194686890e-01 -2.220863550901412964e-01 -5.612740293145179749e-02 -9.091729670763015747e-02 9.297642856836318970e-02 -8.765564858913421631e-02 1.181686818599700928e-01 -1.571377366781234741e-01 2.612253092229366302e-02 1.990439146757125854e-01 6.064901500940322876e-02 -1.762227267026901245e-01 -1.882286369800567627e-02 -3.034780919551849365e-01 -1.177141815423965454e-01 -3.103470504283905029e-01
-3.957400098443031311e-02 2.464085221290588379e-01 2.585754990577697754e-01 9.084162861108779907e-02 -9.456911683082580566e-02 -1.433043330907821655e-01 -5.277246236801147461e-02 6.549260020256042480e-02 3.088710904121398926e-01 -1.468602120876312256e-01 -8.099152147769927979e-02 4.828540608286857605e-02 3.587544858455657959e-01 -2.341343462467193604e-01 -6.277624517679214478e-02 2.310315817594528198e-01 2.180027365684509277e-01 -3.180854320526123047e-01 -2.139471769332885742e-01 5.394610390067100525e-02 -6.441240012645721436e-02 -2.485058736056089401e-03 3.951072692871093750e-02 8.283764123916625977e-02 -1.322799269109964371e-02 2.158730924129486084e-01 1.915391683578491211e-01 -1.105272620916366577e-01 1.165934801101684570e-01 -2.844937145709991455e-01 2.340118587017059326e-01 -6.642138212919235229e-02
1.756577938795089722e-01 -1.357507258653640747e-01 2.895198948681354523e-02 1.678759157657623291e-01 -1.966360360383987427e-01 -1.256567686796188354e-01 -6.553606688976287842e-02 -3.101965188980102539e-01 1.492324769496917725e-01 -3.042175248265266418e-02 6.283613294363021851e-02 1.385681778192520142e-01 -1.284697800874710083e-01 -4.473074376583099365e-01 -1.877682507038116455e-01 -2.320510800927877426e-03 3.181531429290771484e-01 -1.047401130199432373e-01 2.939099371433258057e-01 7.417522370815277100e-02 1.812045425176620483e-01 4.052592068910598755e-02 5.067289620637893677e-02 -1.823184639215469360e-01 -7.434505969285964966e-03 5.762992799282073975e-02 -1.009832322597503662e-01 4.972220212221145630e-02 2.265694141387939453e-01 -2.928065955638885498e-01 7.233197987079620361e-02 -1.892551630735397339e-01
6.548317521810531616e-02 2.131438553333282471e-01 3.803559839725494385e-01 4.163950309157371521e-02 -1.198372989892959595e-01 1.860215812921524048e-01 2.779203951358795166e-01 3.372248113155364990e-01 1.882193088531494141e-01 -2.345679551362991333e-01 1.038445681333541870e-01 1.736052520573139191e-02 2.157678455114364624e-01 -2.822985053062438965e-01 -2.105305530130863190e-02 5.785233224742114544e-04 1.810930552892386913e-03 -7.152510434389114380e-02 1.414221823215484619e-01 1.540789753198623657e-01 9.898818284273147583e-02 -8.721709996461868286e-02 -1.340169459581375122e-01 -1.120602861046791077e-01 -2.044779658317565918e-01 -1.730932742357254028e-01 6.998114287853240967e-02 2.485257536172866821e-01 2.456131577491760254e-01 -4.298814013600349426e-02 -1.028777509927749634e-01 -1.665853857994079590e-01
-8.817447721958160400e-02 2.148119807243347168e-01 1.807936578989028931e-01 2.368704974651336670e-01 4.618604108691215515e-02 6.700276583433151245e-02 1.716461330652236938e-01 3.808182775974273682e-01 -9.053545072674751282e-03 -4.227634146809577942e-02 -3.530471352860331535e-03 -1.171747893095016479e-01 3.110666573047637939e-01 -9.932859241962432861e-02 -2.219450026750564575e-01 1.544553041458129883e-02 -3.767354413866996765e-02 -9.680052101612091064e-02 1.389964669942855835e-01 -9.841837920248508453e-03 1.615271419286727905e-01 -1.660127043724060059e-01 -3.584281355142593384e-02 5.101719126105308533e-02 -2.087971940636634827e-02 2.729311287403106689e-01 -1.445751935243606567e-01 1.662917137145996094e-01 1.922068148851394653e-01 -3.368866741657257080e-01 -5.580626055598258972e-02 -3.737155199050903320e-01
3.539898991584777832e-01 3.439310789108276367e-01 -1.948424801230430603e-02 -6.015596166253089905e-02 8.249561302363872528e-03 6.784144788980484009e-03 -1.280584782361984253e-01 5.872096121311187744e-02 2.832662165164947510e-01 -4.477328807115554810e-02 2.790377289056777954e-02 -7.150740921497344971e-02 -9.475155174732208252e-02 1.291318237781524658e-01 -5.846405774354934692e-02 -3.432714939117431641e-02 9.822121262550354004e-02 -8.579024672508239746e-02 2.455084025859832764e-01 2.839037403464317322e-02 4.770750999450683594e-01 -1.690736114978790283e-01 6.882371008396148682e-02 -6.163797155022621155e-02 7.617433369159698486e-02 6.870341300964355469e-02 1.778600960969924927e-01 8.149187266826629639e-02 1.603237539529800415e-01 -4.259165823459625244e-01 1.194678694009780884e-01 -3.268194943666458130e-02
3.102777302265167236e-01 3.050488233566284180e-01 3.730926290154457092e-02 -1.302259713411331177e-01 5.611639842391014099e-02 2.381695508956909180e-01 1.783531308174133301e-01 -3.525354340672492981e-02 6.079666689038276672e-02 -4.275445938110351562e-01 -7.243657112121582031e-02 3.541086912155151367e-01 3.676639462355524302e-04 -1.985695660114288330e-01 -6.780305504798889160e-02 -8.655428141355514526e-02 3.080111742019653320e-01 1.671306788921356201e-02 -1.147971227765083313e-01 -1.579170227050781250e-01 1.363944560289382935e-01 1.058338880538940430e-01 -3.511812910437583923e-02 -1.172171458601951599e-01 1.024550795555114746e-01 2.413204908370971680e-01 2.069634497165679932e-01 -1.345889270305633545e-02 6.109910830855369568e-02 -1.554226428270339966e-01 1.125386804342269897e-01 2.001135982573032379e-02
-9.511861018836498260e-03 1.991072595119476318e-01 2.504390478134155273e-01 3.431501686573028564e-01 -1.320702880620956421e-01 2.169745415449142456e-01 -5.730578210204839706e-03 2.937985062599182129e-01 1.027011945843696594e-01 -5.131487175822257996e-02 -2.117464505136013031e-02 2.070246934890747070e-01 -5.591367557644844055e-02 -2.659216225147247314e-01 -6.449788063764572144e-02 2.159999161958694458e-01 -1.422743406146764755e-02 -2.995885014533996582e-01 -1.442512273788452148e-01 1.230086907744407654e-01 2.508150339126586914e-01 -1.860719025135040283e-01 4.252706095576286316e-02 -1.993749849498271942e-02 -1.265190988779067993e-01 -8.959247916936874390e-02 5.802090838551521301e-02 -8.690346963703632355e-03 -1.773085892200469971e-01 -3.030397593975067139e-01 2.461190372705459595e-01 -1.040392294526100159e-01
2.001417428255081177e-01 -2.241843380033969879e-02 4.573366940021514893e-01 -4.415196180343627930e-02 9.188141673803329468e-02 -2.282561957836151123e-01 -7.620490342378616333e-02 1.280373428016901016e-02 1.443563401699066162e-01 4.219466820359230042e-02 -1.074757277965545654e-01 2.518664896488189697e-01 4.270715713500976562e-01 -2.851859629154205322e-01 4.425098001956939697e-02 -1.074834689497947693e-01 1.191312819719314575e-01 -7.061086595058441162e-02 -6.203890591859817505e-02 8.593061566352844238e-02 4.693275317549705505e-02 8.684434927999973297e-03 1.027064323425292969e-01 -8.892712742090225220e-02 1.095005720853805542e-01 9.102566540241241455e-02 1.786948144435882568e-01 -2.079071402549743652e-01 2.941619157791137695e-01 -2.640152573585510254e-01 4.371141269803047180e-02 -4.750084131956100464e-02
-4.863456636667251587e-02 6.257443130016326904e-02 9.444689005613327026e-02 1.723091751337051392e-01 -3.718111664056777954e-02 1.323142349720001221e-01 -2.944159135222434998e-02 9.456571936607360840e-02 9.804945439100265503e-02 -2.629882097244262695e-01 -3.194037824869155884e-02 -1.661814004182815552e-01 -8.277917653322219849e-02 -1.680605560541152954e-01 3.086055815219879150e-01 -1.596949845552444458e-01 2.105207741260528564e-01 -3.499215841293334961e-01 -1.128953471779823303e-01 -6.021706853061914444e-03 2.027602195739746094e-01 -2.149204909801483154e-02 -5.059465765953063965e-02 -7.255125045776367188e-02 -8.947304636240005493e-02 2.377138584852218628e-01 -2.790795564651489258e-01 -1.932417899370193481e-01 -4.132402315735816956e-02 -4.378920793533325195e-01 3.447895497083663940e-02 -2.446014583110809326e-01
-2.124137431383132935e-02 -4.595230519771575928e-02 1.886264681816101074e-01 7.583909481763839722e-02 -7.223986834287643433e-02 3.632048070430755615e-01 -1.189594045281410217e-01 1.464120000600814819e-01 2.649408578872680664e-01 -1.201469972729682922e-01 -1.194465309381484985e-01 1.747879236936569214e-01 1.024401634931564331e-01 5.000877380371093750e-02 1.599248945713043213e-01 1.674535274505615234e-01 1.102869678288698196e-02 -3.121539652347564697e-01 1.729452461004257202e-01 2.079454958438873291e-01 7.359361648559570312e-02 -9.374174475669860840e-02 -2.823792994022369385e-01 -1.128634810447692871e-02 1.855435222387313843e-01 -8.688133209943771362e-02 -9.818530827760696411e-02 -5.863473191857337952e-02 1.543054133653640747e-01 -2.922473251819610596e-01 3.971628248691558838e-01 2.303179912269115448e-02
-8.527640998363494873e-02 2.200672179460525513e-01 3.009802401065826416e-01 -2.191815376281738281e-01 -6.749980151653289795e-02 2.627623081207275391e-02 2.076489031314849854e-01 -2.364952862262725830e-02 3.324116766452789307e-01 7.108712941408157349e-02 -7.120384834706783295e-04 4.450705647468566895e-01 -9.298135340213775635e-02 -8.105783909559249878e-02 -1.893197000026702881e-02 7.711572200059890747e-02 1.490700803697109222e-02 3.113652393221855164e-02 2.025371193885803223e-01 -7.161615043878555298e-02 1.639810800552368164e-01 7.641866803169250488e-02 -2.508511245250701904e-01 -1.384863853454589844e-01 -2.928170561790466309e-01 -4.415827803313732147e-03 2.895686216652393341e-02 -1.324742287397384644e-01 2.100333571434020996e-01 -1.548993438482284546e-01 -1.296141147613525391e-01 -2.652381062507629395e-01
-5.266217887401580811e-02 1.611135900020599365e-01 3.078242838382720947e-01 1.193038821220397949e-01 1.062631532549858093e-01 2.530999481678009033e-01 5.162239819765090942e-02 -1.741405129432678223e-01 8.859170228242874146e-02 1.166422441601753235e-01 -6.857986748218536377e-02 2.129835039377212524e-01 2.946675755083560944e-02 -8.067151904106140137e-02 -7.955902069807052612e-02 1.204723212867975235e-02 1.453270316123962402e-01 2.677965350449085236e-02 -4.469943791627883911e-02 1.553162233904004097e-03 3.887590765953063965e-01 -2.211433053016662598e-01 1.257227510213851929e-01 -2.066703289747238159e-01 -2.115726023912429810e-01 8.728349953889846802e-02 -1.560055613517761230e-01 1.062892144545912743e-03 -2.811467945575714111e-01 -2.741612792015075684e-01 2.567111849784851074e-01 -2.989068925380706787e-01
2.487202137708663940e-01 1.465536206960678101e-01 -2.615156769752502441e-01 1.769486963748931885e-01 3.045153431594371796e-02 -4.419680684804916382e-03 -1.286455839872360229e-01 2.820941060781478882e-02 1.529727876186370850e-01 -3.185012340545654297e-01 -1.051787436008453369e-01 3.816051483154296875e-01 1.165369898080825806e-01 -1.516555249691009521e-01 -5.299387127161026001e-02 -8.423335105180740356e-02 2.895203828811645508e-01 1.656305193901062012e-01 1.910046488046646118e-01 8.974257856607437134e-02 1.639066934585571289e-01 1.953080147504806519e-01 2.266752123832702637e-01 1.644943505525588989e-01 -4.737343173474073410e-03 6.711916625499725342e-02 8.862775564193725586e-02 -3.978975862264633179e-02 2.932759374380111694e-02 -2.639818191528320312e-01 2.184704244136810303e-01 -1.979141980409622192e-01
7.073803246021270752e-02 6.119142472743988037e-02 -2.267677336931228638e-02 1.535624265670776367e-01 -2.979491353034973145e-01 -3.822009637951850891e-02 6.838123500347137451e-02 1.120154783129692078e-01 2.791349887847900391e-01 -6.285722553730010986e-02 -7.323031872510910034e-02 4.236190766096115112e-02 -1.271150708198547363e-01 -4.492772743105888367e-02 -7.188990712165832520e-02 -2.591322958469390869e-01 2.072103172540664673e-01 -2.014079988002777100e-01 2.505503892898559570e-01 -1.472785323858261108e-01 -5.323181673884391785e-02 -2.592777609825134277e-01 -8.236191421747207642e-02 -2.073973864316940308e-01 -2.250936627388000488e-02 -1.025773733854293823e-01 -2.307108491659164429e-01 -2.582356333732604980e-01 1.389246433973312378e-01 -4.085987508296966553e-01 -3.971964865922927856e-02 -2.712621092796325684e-01
1.778261214494705200e-01 2.883710563182830811e-01 6.089950725436210632e-02 7.131218165159225464e-02 5.049707740545272827e-02 2.380412817001342773e-02 -3.216688036918640137e-01 1.874434389173984528e-02 -1.706336587667465210e-01 -3.299984335899353027e-02 9.576925635337829590e-02 1.138271614909172058e-01 7.832141220569610596e-02 -8.249738812446594238e-02 -1.752134645357728004e-03 1.274403929710388184e-01 1.497830599546432495e-01 -1.187836937606334686e-02 -1.245271638035774231e-01 1.787289828062057495e-01 3.945386409759521484e-01 -1.578312069177627563e-01 3.674997091293334961e-01 -8.828299492597579956e-02 8.613459020853042603e-02 5.227034166455268860e-02 4.331142455339431763e-02 -1.435728967189788818e-01 -1.053626164793968201e-01 -4.595534205436706543e-01 1.216832399368286133e-01 -1.574271768331527710e-01
1.999774575233459473e-01 1.476460397243499756e-01 5.034883618354797363e-01 -6.534804403781890869e-02 -1.958417743444442749e-01 -1.108234152197837830e-01 -2.472890317440032959e-01 -5.824057385325431824e-02 1.384745836257934570e-01 -5.396158248186111450e-02 -9.803897887468338013e-02 9.741330891847610474e-02 4.881757497787475586e-02 -1.465231776237487793e-01 1.490202397108078003e-01 -4.096225835382938385e-03 4.378901720046997070e-01 1.701088249683380127e-02 1.483447551727294922e-01 -1.217377185821533203e-01 1.249576434493064880e-01 1.157116815447807312e-01 -6.402071565389633179e-02 -3.880418662447482347e-04 6.994539499282836914e-02 -5.136689916253089905e-02 2.012083381414413452e-01 -4.379996657371520996e-02 1.622407287359237671e-01 -3.463537693023681641e-01 1.382534354925155640e-01 -2.642419748008251190e-02
2.004120647907257080e-01 2.737566828727722168e-01 6.917152553796768188e-02 3.253888338804244995e-02 5.191727355122566223e-02 -6.997091323137283325e-02 -5.276387557387351990e-02 1.714029163122177124e-01 1.046098247170448303e-01 1.762540340423583984e-01 1.005019694566726685e-01 -1.446420848369598389e-01 2.026543915271759033e-01 -2.628262042999267578e-01 -2.161174267530441284e-01 -7.324226200580596924e-02 3.624949753284454346e-01 -1.621206849813461304e-01 -2.603493034839630127e-01 1.594686210155487061e-01 1.640316694974899292e-01 -8.934654295444488525e-02 -7.886842638254165649e-02 -2.221885174512863159e-01 -4.041152074933052063e-02 2.390757650136947632e-01 1.793852001428604126e-01 -2.181663364171981812e-02 -9.664720296859741211e-02 -2.038012593984603882e-01 1.015436500310897827e-01 -3.317216932773590088e-01
6.857611238956451416e-03 1.043917983770370483e-01 1.513685565441846848e-02 7.616487890481948853e-02 2.549439370632171631e-01 2.191657572984695435e-01 1.524352282285690308e-01 8.026640117168426514e-02 3.277354240417480469e-01 -5.301923304796218872e-02 2.172656655311584473e-01 -4.927036911249160767e-02 4.518061280250549316e-01 -9.965648502111434937e-02 3.481651470065116882e-02 1.425878852605819702e-01 2.817066269926726818e-04 -2.075828239321708679e-02 1.159378439188003540e-01 7.747201621532440186e-02 1.027701944112777710e-01 -2.609570324420928955e-01 -1.013582125306129456e-01 -7.405502349138259888e-02 5.774398148059844971e-02 -7.143564522266387939e-03 1.261962801218032837e-01 1.583181023597717285e-01 7.190427929162979126e-02 -4.424003362655639648e-01 -8.843860030174255371e-02 -2.783538103103637695e-01
1.847086399793624878e-01 1.409498900175094604e-01 1.075438484549522400e-01 1.176541950553655624e-02 1.706745028495788574e-01 1.873626932501792908e-02 9.677714854478836060e-02 -4.583383724093437195e-02 1.728181242942810059e-01 2.006914839148521423e-02 2.365980148315429688e-01 -2.462526224553585052e-02 1.826499029994010925e-02 2.297767065465450287e-02 9.668479114770889282e-02 2.517178952693939209e-01 2.107542306184768677e-01 -3.202072381973266602e-01 2.713309526443481445e-01 -1.448289901018142700e-01 8.370796591043472290e-02 -2.957098484039306641e-01 -1.174791604280471802e-01 -8.622317016124725342e-02 7.220751792192459106e-02 3.456992283463478088e-02 6.246586516499519348e-02 1.744971424341201782e-01 1.451520919799804688e-01 -1.861058920621871948e-01 -8.052610605955123901e-02 -5.222611427307128906e-01
3.276808559894561768e-01 1.536793261766433716e-01 1.460973769426345825e-01 -2.473258227109909058e-01 6.261124741286039352e-03 8.550985157489776611e-02 1.581536531448364258e-01 -8.374865353107452393e-02 1.257138848304748535e-01 -2.880251705646514893e-01 1.093002408742904663e-01 2.377961724996566772e-01 7.780101150274276733e-02 -1.411819607019424438e-01 -6.108886748552322388e-02 -7.420262694358825684e-02 1.548966616392135620e-01 -1.928494125604629517e-01 -6.953933625482022762e-04 2.852571904659271240e-01 2.461960166692733765e-01 -1.728476881980895996e-01 2.039688676595687866e-01 -1.097333505749702454e-01 3.751281499862670898e-01 8.337324112653732300e-02 -4.697015136480331421e-02 -2.592596784234046936e-02 6.095127761363983154e-02 -1.145516186952590942e-01 2.545451819896697998e-01 -1.605186015367507935e-01
1.440348774194717407e-01 2.327739596366882324e-01 6.538250297307968140e-02 -2.071797549724578857e-01 2.942244894802570343e-02 1.355125606060028076e-01 -2.200933396816253662e-01 5.664633214473724365e-02 2.037495970726013184e-01 -7.144991308450698853e-02 1.731124073266983032e-01 2.782393395900726318e-01 -6.626221816986799240e-03 -2.685932517051696777e-01 1.023237481713294983e-01 4.442254081368446350e-02 3.010933101177215576e-01 -1.986701637506484985e-01 1.727266758680343628e-01 -9.892854839563369751e-02 -1.750015420839190483e-03 -3.849665448069572449e-02 1.180691048502922058e-01 1.240048334002494812e-01 1.904235333204269409e-01 -2.650606930255889893e-01 -1.197975128889083862e-01 -1.354419738054275513e-01 3.409415781497955322e-01 -1.833486706018447876e-01 2.058707475662231445e-01 -1.906646192073822021e-01
3.726790845394134521e-02 2.641241550445556641e-01 1.629890650510787964e-01 7.864931225776672363e-02 1.758776418864727020e-02 -3.645111918449401855e-01 -8.219993859529495239e-02 2.784966528415679932e-01 1.502350270748138428e-01 -1.058672592043876648e-01 1.992579847574234009e-01 1.047484204173088074e-01 1.130326557904481888e-02 9.089972078800201416e-02 1.533614993095397949e-01 5.364136025309562683e-02 1.234189048409461975e-01 -1.258720010519027710e-01 3.554005324840545654e-01 2.111607939004898071e-01 -1.264918893575668335e-01 1.461903005838394165e-01 7.978422194719314575e-02 -1.627484522759914398e-02 1.321148127317428589e-03 1.647091358900070190e-01 -9.324121475219726562e-02 1.169269755482673645e-01 7.844189554452896118e-02 -3.259736001491546631e-01 3.400765731930732727e-02 -3.877106606960296631e-01
1.656966358423233032e-01 2.045944631099700928e-01 1.479209214448928833e-01 8.759412914514541626e-02 -2.126549631357192993e-01 -4.477370977401733398e-01 -8.545431494712829590e-02 9.894523024559020996e-02 2.963292896747589111e-01 -1.026186868548393250e-01 2.203667163848876953e-02 1.026400253176689148e-01 -5.470943823456764221e-02 -1.120534166693687439e-01 -1.004115939140319824e-01 -8.205436170101165771e-02 2.149591892957687378e-01 -1.780819594860076904e-01 2.222437113523483276e-01 1.589113473892211914e-01 -1.484372317790985107e-01 1.367367655038833618e-01 -1.904274709522724152e-02 -1.518870890140533447e-01 -3.903303667902946472e-02 2.087398469448089600e-01 -2.515037357807159424e-02 -5.285876244306564331e-02 5.981904268264770508e-02 -4.106691777706146240e-01 -1.020737960934638977e-01 -2.207371443510055542e-01
[truncated: 3,264,470 more chars]
