# Supplementary material for: The Language of Innovation
Source: PLoS One. 2020 Apr 30;15(4):e0230107. doi: 10.1371/journal.pone.0230107 (PMC7194493; doi:10.1371/journal.pone.0230107)
Supplement: S19 File — (GZ) [file pone.0230107.s019.tar.gz › 1997-2001/V2Run_12_VS_4500_embeddings1997-2001ED32.txt]

3.998661786317825317e-02 -5.279378220438957214e-02 9.860713034868240356e-02 1.901141554117202759e-01 6.022476125508546829e-03 2.908683121204376221e-01 1.057958453893661499e-01 5.825104936957359314e-02 -1.757364273071289062e-01 -3.833755850791931152e-02 -1.075717583298683167e-01 -1.826765947043895721e-02 7.531679421663284302e-02 -2.022786997258663177e-02 1.754316985607147217e-01 -3.333590552210807800e-02 -1.812004894018173218e-01 6.254206597805023193e-02 -2.052886933088302612e-01 -3.976131081581115723e-01 1.206295266747474670e-01 -3.859883248805999756e-01 6.427165120840072632e-02 -1.357865240424871445e-02 -3.384599089622497559e-01 1.615899503231048584e-01 -7.784415781497955322e-02 -4.118278995156288147e-02 6.524721533060073853e-02 -1.137356534600257874e-01 -3.638215065002441406e-01 2.558768391609191895e-01
2.788020968437194824e-01 -1.398649718612432480e-02 1.886549890041351318e-01 2.881303727626800537e-01 6.791365891695022583e-02 3.780159354209899902e-01 3.553919494152069092e-01 1.312245428562164307e-01 -4.051399976015090942e-02 -8.045087009668350220e-02 -2.270097583532333374e-01 -9.505914151668548584e-02 -1.180357411503791809e-01 1.334089934825897217e-01 1.906995028257369995e-01 -9.374834597110748291e-02 -1.337528601288795471e-02 1.975304484367370605e-01 -1.559384912252426147e-01 -8.491101861000061035e-02 6.892617046833038330e-02 -2.905814945697784424e-01 -2.625683844089508057e-01 -1.696739792823791504e-01 -1.825264096260070801e-01 1.829824447631835938e-01 1.369993537664413452e-01 -1.620544493198394775e-02 -3.884159261360764503e-03 -1.374458223581314087e-01 -2.964130975306034088e-02 -6.004004925489425659e-02
-1.696554385125637054e-02 2.851381301879882812e-01 1.116889491677284241e-01 1.194633767008781433e-01 3.634499013423919678e-01 1.808705627918243408e-01 1.589661091566085815e-01 -2.178069651126861572e-01 -1.369401067495346069e-01 3.948619961738586426e-02 -2.447414994239807129e-01 5.189074203372001648e-02 5.551144108176231384e-02 1.073769256472587585e-01 2.949768491089344025e-02 1.957638710737228394e-01 2.380993515253067017e-01 2.764038741588592529e-02 -3.320865035057067871e-01 -1.669393777847290039e-01 -1.199523806571960449e-01 -3.063254356384277344e-01 -2.399142086505889893e-01 2.818225622177124023e-01 -2.181948423385620117e-01 -2.564686909317970276e-02 3.280261531472206116e-02 4.220123961567878723e-02 -7.438744418323040009e-03 1.191583201289176941e-01 1.011278629302978516e-01 -3.190870210528373718e-02
1.820275187492370605e-01 6.633973866701126099e-02 1.240663304924964905e-01 7.686512172222137451e-02 2.623766474425792694e-02 -2.371467882767319679e-03 1.487560421228408813e-01 -1.864487081766128540e-01 -2.455195933580398560e-01 -3.657374903559684753e-02 5.377187207341194153e-02 4.892878979444503784e-02 5.850718915462493896e-02 -2.920479476451873779e-01 -6.864406168460845947e-03 2.029893994331359863e-01 6.492407619953155518e-02 8.497488498687744141e-02 -2.043859958648681641e-01 -2.690481841564178467e-01 2.267761230468750000e-01 -2.973128855228424072e-01 2.445346415042877197e-01 1.452591717243194580e-01 -3.952523469924926758e-01 -1.374984383583068848e-01 2.075410932302474976e-01 -9.762653708457946777e-02 -2.790670469403266907e-02 5.069428682327270508e-02 3.046154975891113281e-01 1.285264641046524048e-01
-9.176339209079742432e-02 2.585482895374298096e-01 3.079477548599243164e-01 2.543723583221435547e-02 1.203131005167961121e-01 2.897838354110717773e-01 2.156892418861389160e-02 -1.729795895516872406e-02 -2.806630134582519531e-01 4.388806968927383423e-02 -1.700831204652786255e-01 -1.277385205030441284e-01 3.324654698371887207e-01 7.129336148500442505e-02 9.787500649690628052e-02 2.603690139949321747e-02 1.603111326694488525e-01 -7.766065001487731934e-02 -2.579765319824218750e-01 -1.168021410703659058e-01 7.403380423784255981e-02 -1.801504045724868774e-01 -3.000413067638874054e-02 6.200572848320007324e-02 -3.717891275882720947e-01 2.903147637844085693e-01 8.348615840077400208e-03 -6.301585584878921509e-03 2.238908410072326660e-01 6.788060814142227173e-02 -1.727541983127593994e-01 -1.281355470418930054e-01
1.192332282662391663e-01 6.794403493404388428e-02 1.025807484984397888e-01 -6.430104374885559082e-03 2.081223428249359131e-01 1.439584493637084961e-01 1.579264998435974121e-01 -9.497538208961486816e-02 -1.833056658506393433e-02 -1.616710126399993896e-01 -2.305646538734436035e-01 1.262353360652923584e-01 1.456515341997146606e-01 2.297791093587875366e-01 2.699560821056365967e-01 1.200443804264068604e-01 1.765070855617523193e-01 -1.401139646768569946e-01 -2.487613409757614136e-01 -2.113781124353408813e-01 2.002486586570739746e-01 -3.336386978626251221e-01 8.095021545886993408e-02 -1.632922515273094177e-02 -3.846889138221740723e-01 1.374025344848632812e-01 -3.386493325233459473e-01 5.531075596809387207e-02 9.070487320423126221e-02 -6.960857659578323364e-02 -3.704525902867317200e-02 -3.313840925693511963e-02
-3.761452808976173401e-02 4.752997457981109619e-01 9.138800948858261108e-02 -1.061663776636123657e-01 7.391588389873504639e-02 1.812861114740371704e-02 1.319975703954696655e-01 3.453839570283889771e-02 -3.709351122379302979e-01 2.166014611721038818e-01 -3.166360557079315186e-01 -1.934967003762722015e-02 2.382712662220001221e-01 6.663009524345397949e-02 1.601470857858657837e-01 -2.497006766498088837e-02 -9.696839004755020142e-02 1.850242912769317627e-02 -2.385766804218292236e-01 -2.096080929040908813e-01 7.955566048622131348e-02 -3.913190960884094238e-01 1.220100745558738708e-01 -5.702478345483541489e-03 -1.990504264831542969e-01 -1.472604721784591675e-01 -2.583652548491954803e-02 -2.830241806805133820e-02 2.062618173658847809e-02 -7.029853016138076782e-02 2.814470790326595306e-02 -4.588637873530387878e-02
8.215644955635070801e-02 1.242423802614212036e-01 1.389003843069076538e-01 -1.371446698904037476e-01 3.056927621364593506e-01 6.888554990291595459e-02 7.810834795236587524e-03 1.793810538947582245e-02 -1.509951651096343994e-01 -4.604610055685043335e-02 -3.790934085845947266e-01 -2.711127698421478271e-02 1.776425689458847046e-01 -8.766124397516250610e-02 1.294579803943634033e-01 -1.582718342542648315e-01 9.137345477938652039e-03 8.521419018507003784e-02 -1.825979501008987427e-01 5.323285236954689026e-02 1.613203436136245728e-01 -3.782456815242767334e-01 -8.123876759782433510e-04 2.867580652236938477e-01 -4.887469112873077393e-01 -3.676797449588775635e-02 8.197820931673049927e-02 -9.105709940195083618e-02 1.247431635856628418e-01 -4.473705589771270752e-02 -4.795391112565994263e-03 -1.518246233463287354e-01
5.521630868315696716e-02 1.824938952922821045e-01 1.592629402875900269e-01 -1.469819694757461548e-01 -4.663075879216194153e-02 1.689760237932205200e-01 9.867537021636962891e-02 3.071978129446506500e-02 -5.742518976330757141e-02 1.971860527992248535e-01 -4.097414910793304443e-01 2.138058468699455261e-02 1.369097232818603516e-01 -2.841914594173431396e-01 2.973072528839111328e-01 -5.225254967808723450e-02 1.048953756690025330e-01 1.591440290212631226e-01 -2.979109883308410645e-01 -1.420321762561798096e-01 2.515374720096588135e-01 -3.441728055477142334e-01 -2.519840747117996216e-02 1.519513428211212158e-01 -2.431560903787612915e-01 3.807213157415390015e-02 1.119616702198982239e-01 -6.473355740308761597e-02 1.917896792292594910e-02 -1.241006702184677124e-01 -3.586324304342269897e-02 -1.704563200473785400e-01
1.019477248191833496e-01 2.438164353370666504e-01 -1.217800751328468323e-01 3.301630914211273193e-01 1.210386082530021667e-01 1.947565376758575439e-01 -1.791462004184722900e-01 2.166050821542739868e-01 -1.271918267011642456e-01 -5.757045000791549683e-02 -2.122897058725357056e-01 2.023434489965438843e-01 -6.041327118873596191e-02 1.426855921745300293e-01 2.255052775144577026e-01 7.241095602512359619e-02 2.944072708487510681e-02 3.287464380264282227e-01 -2.839978933334350586e-01 -1.634804010391235352e-01 1.407638471573591232e-02 -2.769589126110076904e-01 4.950038343667984009e-02 -1.129601225256919861e-01 -3.055433630943298340e-01 1.289449781179428101e-01 1.360929161310195923e-01 -1.523278951644897461e-01 -1.398441344499588013e-01 1.899337209761142731e-02 4.834827035665512085e-02 -8.200137317180633545e-02
2.375519126653671265e-01 1.007822677493095398e-01 1.183877512812614441e-01 1.390537470579147339e-01 2.438744455575942993e-01 2.058615982532501221e-01 1.792535185813903809e-01 -2.323182821273803711e-01 -1.649582535028457642e-01 6.149826571345329285e-02 -3.819930180907249451e-02 1.198319867253303528e-01 1.870254278182983398e-01 -2.805340886116027832e-01 1.344463042914867401e-02 1.238812785595655441e-02 -2.151987850666046143e-01 4.172491282224655151e-02 -3.857178688049316406e-01 -1.656868457794189453e-01 1.342966854572296143e-01 -3.527475893497467041e-01 -6.975930929183959961e-02 3.482116013765335083e-02 -3.048282302916049957e-02 -8.316683233715593815e-04 1.924915313720703125e-01 -2.366088517010211945e-02 -1.582789868116378784e-01 1.863443553447723389e-01 -7.016028463840484619e-02 2.742441594600677490e-01
-1.412526424974203110e-02 2.093198448419570923e-01 1.212517172098159790e-01 1.356520503759384155e-01 1.415654718875885010e-01 2.183002084493637085e-01 1.901333630084991455e-01 2.134466469287872314e-01 -1.368083655834197998e-01 1.475216597318649292e-01 -2.052116394042968750e-01 -9.179994463920593262e-02 1.507554799318313599e-01 1.880043596029281616e-01 1.927373260259628296e-01 -2.014136612415313721e-01 1.823121756315231323e-01 -2.527046762406826019e-02 -2.920607030391693115e-01 -2.443381845951080322e-01 2.274147570133209229e-01 -4.119003117084503174e-01 -2.984522841870784760e-03 2.668688595294952393e-01 -1.750656217336654663e-01 -4.645863547921180725e-02 9.026657789945602417e-03 -1.536491513252258301e-01 1.116118058562278748e-01 -7.785956561565399170e-02 1.235161256045103073e-02 4.268759395927190781e-03
1.536966860294342041e-01 2.207193821668624878e-01 1.579736731946468353e-02 1.221343427896499634e-01 2.808005809783935547e-01 6.455747038125991821e-02 4.406422749161720276e-02 1.590950042009353638e-01 -1.760739088058471680e-01 1.362293213605880737e-01 -4.284220933914184570e-01 1.497682780027389526e-01 1.427847445011138916e-01 -2.691343612968921661e-02 5.712083727121353149e-02 9.786132723093032837e-02 1.283717900514602661e-01 -1.732179671525955200e-01 -3.211378455162048340e-01 -1.895368993282318115e-01 -7.514191418886184692e-02 -3.089248538017272949e-01 -3.976721316576004028e-02 4.726720973849296570e-02 -1.300020962953567505e-01 2.629244141280651093e-02 9.223042428493499756e-02 2.093694508075714111e-01 3.532986044883728027e-01 -5.973752588033676147e-02 -8.931374177336692810e-03 -1.545977294445037842e-01
-1.430824100971221924e-01 -4.224803298711776733e-02 7.053969055414199829e-02 3.238065540790557861e-01 2.899409830570220947e-01 -1.498060300946235657e-02 1.465826034545898438e-01 8.275509625673294067e-02 -2.650086581707000732e-01 1.035873666405677795e-01 -2.127103656530380249e-01 -3.066225945949554443e-01 1.131894215941429138e-01 4.617800936102867126e-02 6.984109431505203247e-02 9.731206297874450684e-02 1.890909075736999512e-01 1.362816840410232544e-01 -2.548826038837432861e-01 -6.079130619764328003e-02 7.452654093503952026e-02 -3.779753744602203369e-01 3.865044564008712769e-02 -2.324512451887130737e-01 -3.452649414539337158e-01 -3.581597656011581421e-02 1.953009665012359619e-01 -5.274056270718574524e-02 -8.084138482809066772e-02 -4.555368795990943909e-02 4.491642117500305176e-02 -8.244869112968444824e-02
7.646401226520538330e-02 7.075359672307968140e-02 1.867553293704986572e-01 6.294024735689163208e-02 3.219753205776214600e-01 4.180400371551513672e-01 9.286245703697204590e-02 2.024772912263870239e-01 -1.209515854716300964e-01 -1.103842034935951233e-01 -2.138678580522537231e-01 -1.727254688739776611e-01 -7.333475351333618164e-02 -1.791868656873703003e-01 2.479055374860763550e-01 1.776165813207626343e-01 -3.258317336440086365e-02 7.289770990610122681e-02 -9.079024195671081543e-02 -2.463430613279342651e-01 -8.446129411458969116e-02 -2.933667004108428955e-01 -1.192218810319900513e-02 -3.755595684051513672e-01 -1.423245370388031006e-01 -6.493373960256576538e-02 1.184876710176467896e-01 -1.345801055431365967e-01 7.255989126861095428e-03 1.083357036113739014e-01 -5.267201736569404602e-02 -9.224019944667816162e-02
8.822602778673171997e-02 4.081199169158935547e-01 3.550550043582916260e-01 4.161158204078674316e-02 1.379002183675765991e-01 1.342922449111938477e-01 4.418130218982696533e-02 5.146010592579841614e-02 -7.194058597087860107e-02 -8.692301809787750244e-02 -9.575445950031280518e-02 3.597914278507232666e-01 3.588856011629104614e-02 -6.766057014465332031e-02 1.636780053377151489e-02 6.553526222705841064e-02 2.606873810291290283e-01 1.129743307828903198e-01 -1.091291904449462891e-01 -1.476785093545913696e-01 2.303879857063293457e-01 -1.467312872409820557e-01 7.287193089723587036e-02 -1.046555861830711365e-01 -1.753111183643341064e-01 5.945739522576332092e-02 -1.238199770450592041e-01 -5.194992572069168091e-02 -6.441777199506759644e-02 -2.858510315418243408e-01 -2.285810373723506927e-02 -3.878605663776397705e-01
1.219088211655616760e-01 7.628656923770904541e-02 -4.147836565971374512e-02 2.137969583272933960e-01 9.582318365573883057e-02 2.204849570989608765e-01 -9.826547652482986450e-02 -2.557778954505920410e-01 -8.408023416996002197e-02 -1.094439551234245300e-01 -1.977390199899673462e-01 2.004030942916870117e-01 9.715956449508666992e-02 -1.195740178227424622e-01 3.301414847373962402e-02 -2.353986948728561401e-01 -1.496478766202926636e-01 -3.038124553859233856e-02 -3.446196913719177246e-01 -2.497130036354064941e-01 3.239423632621765137e-01 -3.797263503074645996e-01 1.182647496461868286e-01 8.740100264549255371e-02 -5.520883947610855103e-02 1.445019990205764771e-01 1.151942461729049683e-01 1.437293440103530884e-01 -2.661556005477905273e-01 1.215363070368766785e-01 -3.944149985909461975e-02 1.579778082668781281e-02
-6.339897960424423218e-02 7.783617824316024780e-02 -2.413096465170383453e-02 -4.764980450272560120e-02 -4.536222666501998901e-02 1.918167918920516968e-01 1.471303403377532959e-01 -1.668941378593444824e-01 -2.718209028244018555e-01 8.325915038585662842e-02 -2.993029356002807617e-01 1.100316178053617477e-02 3.899142444133758545e-01 1.069070771336555481e-01 2.524114251136779785e-01 -1.830922216176986694e-01 2.299108058214187622e-01 -1.627555117011070251e-02 -1.538506597280502319e-01 -1.905867159366607666e-01 1.428338736295700073e-01 -3.483737707138061523e-01 5.054396018385887146e-02 2.641028761863708496e-01 -2.878232002258300781e-01 -5.869303271174430847e-02 1.744780987501144409e-01 6.775655783712863922e-03 9.033973515033721924e-02 -4.668378457427024841e-02 -1.137740239500999451e-01 1.580447144806385040e-02
5.878237634897232056e-02 -3.038311377167701721e-02 8.240794762969017029e-03 -9.722227603197097778e-02 1.493501663208007812e-01 2.394946515560150146e-01 1.377840489149093628e-01 -3.180577233433723450e-02 -1.264462321996688843e-01 1.003353372216224670e-01 -3.276109695434570312e-01 1.081443205475807190e-02 2.858767509460449219e-01 -1.414709985256195068e-01 2.101194262504577637e-01 -1.575516015291213989e-01 1.237147767096757889e-02 3.450414538383483887e-02 -2.721660733222961426e-01 -1.924405395984649658e-01 3.066428899765014648e-01 -4.149064719676971436e-01 -5.314885079860687256e-02 1.661719232797622681e-01 -9.598169475793838501e-02 -3.860716894268989563e-02 2.091924659907817841e-02 -1.138188168406486511e-01 3.020963370800018311e-01 1.650535874068737030e-02 -2.366702854633331299e-01 -3.897459805011749268e-02
1.612883955240249634e-01 1.454124003648757935e-01 2.545585930347442627e-01 7.063610851764678955e-02 2.113319635391235352e-01 2.477806061506271362e-01 2.032599747180938721e-01 -3.146637380123138428e-01 -1.185171529650688171e-01 -8.460376411676406860e-02 3.761576488614082336e-02 8.508265018463134766e-03 4.039870575070381165e-02 -2.894908487796783447e-01 -7.530345022678375244e-02 -1.819014251232147217e-01 -2.462901473045349121e-01 -5.144666507840156555e-02 -3.058045804500579834e-01 -6.957110017538070679e-02 1.135107278823852539e-01 -4.197563529014587402e-01 2.397152781486511230e-01 2.975564450025558472e-02 -1.728336960077285767e-01 6.734073162078857422e-02 8.089187741279602051e-02 -1.020342460833489895e-03 6.131054833531379700e-02 2.622926421463489532e-02 6.482583284378051758e-02 1.763208210468292236e-01
2.740267291665077209e-02 1.325288116931915283e-01 2.180221229791641235e-01 3.415411338210105896e-02 -3.015466779470443726e-02 4.342122375965118408e-02 2.028486132621765137e-01 -7.650750130414962769e-02 -1.001212969422340393e-01 2.055045589804649353e-02 3.226319700479507446e-02 2.151445299386978149e-01 1.058767139911651611e-01 -3.020120859146118164e-01 -1.149894893169403076e-01 -8.003205992281436920e-03 -2.063920646905899048e-01 -5.740814656019210815e-02 -2.875239253044128418e-01 -3.028665781021118164e-01 9.270589798688888550e-02 -5.285140872001647949e-01 2.191416472196578979e-01 1.801140010356903076e-01 -2.221543341875076294e-01 -8.787977695465087891e-02 -3.028830699622631073e-02 -8.925421535968780518e-02 -8.368883281946182251e-02 1.907194554805755615e-01 1.942998729646205902e-02 1.063735783100128174e-01
1.134530678391456604e-01 6.577602028846740723e-02 5.403639003634452820e-02 -5.792091786861419678e-02 1.279960125684738159e-01 1.559711247682571411e-01 2.181788980960845947e-01 6.553612649440765381e-02 -1.898254901170730591e-01 -1.177202612161636353e-01 -1.877912580966949463e-01 -1.348135918378829956e-01 -8.207333087921142578e-02 -3.481343388557434082e-03 -5.606049206107854843e-03 2.114890366792678833e-01 -1.155421808362007141e-01 1.406460553407669067e-01 4.460043739527463913e-03 -4.252384901046752930e-01 -1.927915215492248535e-02 -4.426375627517700195e-01 -4.101437702775001526e-02 -2.177182883024215698e-01 -2.062760442495346069e-01 2.165140509605407715e-01 9.112976491451263428e-02 -2.544008009135723114e-02 -2.381567955017089844e-01 1.442689076066017151e-02 -1.237524598836898804e-01 -3.147974014282226562e-01
-5.605719052255153656e-03 -1.198008209466934204e-01 1.106840744614601135e-01 3.145892024040222168e-01 3.598773479461669922e-01 1.264818161725997925e-01 3.828581795096397400e-02 -9.677525609731674194e-02 -2.520323395729064941e-01 -7.784826308488845825e-02 -9.092427045106887817e-02 -2.494845390319824219e-01 3.084253147244453430e-02 9.887050092220306396e-02 -1.148618236184120178e-01 1.133318990468978882e-01 -1.509756445884704590e-01 1.615963578224182129e-01 -1.962050646543502808e-01 1.998752541840076447e-02 2.582676522433757782e-02 -5.213127732276916504e-01 -1.455817222595214844e-01 -7.374257314950227737e-03 -2.027384936809539795e-01 -8.015055954456329346e-02 4.588812589645385742e-02 -2.560406625270843506e-01 1.537278443574905396e-01 7.305505126714706421e-02 1.200180277228355408e-01 -3.399012610316276550e-02
-4.809172078967094421e-02 3.440257906913757324e-01 1.186022087931632996e-01 -4.382698610424995422e-02 4.448258131742477417e-02 1.846502125263214111e-01 2.501540780067443848e-01 1.211071759462356567e-01 -1.509851664304733276e-01 1.411266326904296875e-01 -2.716740965843200684e-01 1.179339829832315445e-02 2.634137570858001709e-01 6.934604793787002563e-02 1.918126046657562256e-01 5.579432100057601929e-02 4.601970780640840530e-03 2.715921215713024139e-02 -3.966238796710968018e-01 -4.984209313988685608e-02 2.066960632801055908e-01 -4.499516189098358154e-01 3.836696222424507141e-02 1.231363862752914429e-01 -4.543264210224151611e-02 4.492844268679618835e-02 6.851045787334442139e-02 5.299373716115951538e-02 2.336711436510086060e-01 -6.127218157052993774e-02 1.313487142324447632e-01 9.852003306150436401e-02
-1.361610293388366699e-01 1.294421851634979248e-01 2.089579552412033081e-01 3.112809956073760986e-01 2.200155705213546753e-01 1.094948872923851013e-01 1.426555961370468140e-01 1.030472591519355774e-01 1.000878661870956421e-01 -1.133703365921974182e-01 -6.450431421399116516e-03 1.328821927309036255e-01 6.744839996099472046e-02 2.843256592750549316e-01 3.337267844472080469e-04 2.048379182815551758e-02 1.300072073936462402e-01 -2.103633135557174683e-01 -2.467862516641616821e-01 -2.691096961498260498e-01 3.672422468662261963e-02 -3.654227554798126221e-01 -4.383650794625282288e-02 -2.835413441061973572e-03 -1.935476064682006836e-01 1.216864436864852905e-01 4.897587373852729797e-02 -2.013280391693115234e-01 1.378742158412933350e-01 -2.038420140743255615e-01 -1.091884151101112366e-01 -3.277612924575805664e-01
-2.625364363193511963e-01 2.467191666364669800e-01 -8.656240254640579224e-02 -1.141262277960777283e-01 2.448564767837524414e-01 9.918683022260665894e-02 1.448948122560977936e-02 2.736384049057960510e-02 -1.931639015674591064e-01 9.036237001419067383e-02 -3.388453647494316101e-02 -8.639829605817794800e-02 1.574530452489852905e-01 1.831580549478530884e-01 8.861754089593887329e-02 1.734600216150283813e-01 8.285658806562423706e-02 -7.140985876321792603e-02 -1.163307577371597290e-01 -1.485738605260848999e-01 -1.669212430715560913e-01 -6.217064857482910156e-01 1.713352352380752563e-01 2.826640903949737549e-01 -1.131219565868377686e-01 8.393932133913040161e-02 -2.942071994766592979e-03 -9.726101905107498169e-02 7.251945883035659790e-02 -2.431312389671802521e-02 1.250798553228378296e-01 -8.093809336423873901e-02
2.367652021348476410e-02 8.280713856220245361e-02 2.689743936061859131e-01 -7.714938838034868240e-03 2.178117483854293823e-01 2.656621336936950684e-01 1.397799700498580933e-01 5.220125988125801086e-02 -2.399087101221084595e-01 -2.635813690721988678e-02 -2.288277000188827515e-01 -5.441245809197425842e-02 3.209280967712402344e-01 1.027444377541542053e-01 3.298099637031555176e-01 8.490742743015289307e-02 -4.704564809799194336e-02 -8.312878757715225220e-02 -3.054692745208740234e-01 -2.063163220882415771e-01 2.210114896297454834e-01 -2.469703853130340576e-01 8.086343854665756226e-02 1.660356372594833374e-01 -2.452391684055328369e-01 -7.109803706407546997e-02 5.752497538924217224e-02 -7.187331467866897583e-02 2.565074265003204346e-01 -3.826246410608291626e-02 4.834038391709327698e-02 -6.758169084787368774e-02
-5.492457374930381775e-02 2.417599111795425415e-01 5.706510040909051895e-03 2.469632327556610107e-01 -1.384439319372177124e-01 2.334430068731307983e-02 2.110553979873657227e-01 -8.057686686515808105e-02 2.024807222187519073e-02 -4.490370675921440125e-02 -2.596570737659931183e-02 1.479716449975967407e-01 3.007481694221496582e-01 -1.788459718227386475e-01 1.426459848880767822e-01 1.631376296281814575e-01 -1.730560660362243652e-01 -6.020309031009674072e-02 -1.267721951007843018e-01 -2.819795012474060059e-01 1.558794230222702026e-01 -3.403082191944122314e-01 8.336109668016433716e-02 -5.438706278800964355e-02 -2.843839824199676514e-01 2.011521905660629272e-01 1.845797747373580933e-01 -7.648684084415435791e-02 3.105625212192535400e-01 2.229950278997421265e-01 1.241134777665138245e-01 1.017944663763046265e-01
5.260153114795684814e-02 -6.657330784946680069e-03 1.680068224668502808e-01 2.657305262982845306e-02 3.498641252517700195e-01 4.824348539113998413e-02 -2.380383200943470001e-02 3.422856330871582031e-02 -1.414329707622528076e-01 1.743679046630859375e-01 -2.312308251857757568e-01 1.591181010007858276e-01 4.666442871093750000e-01 -3.911789506673812866e-02 1.699715107679367065e-01 1.806832104921340942e-02 9.011906385421752930e-02 -8.152712136507034302e-02 -3.253404796123504639e-01 -1.881293803453445435e-01 1.788846105337142944e-01 -2.632692158222198486e-01 -3.199080526828765869e-01 -1.161361411213874817e-01 -2.069320976734161377e-01 1.157423034310340881e-01 2.670169435441493988e-02 9.737239032983779907e-02 1.612862572073936462e-02 -5.841083358973264694e-03 -6.082019954919815063e-02 -1.433075666427612305e-01
1.264815926551818848e-01 -4.425904154777526855e-02 1.769926697015762329e-01 1.601680666208267212e-01 1.191482171416282654e-01 1.144363731145858765e-01 -5.812972411513328552e-02 1.844466775655746460e-01 1.246126815676689148e-01 -2.710140347480773926e-01 -9.776204824447631836e-02 1.107795313000679016e-01 3.821214288473129272e-02 4.973658546805381775e-02 2.395945787429809570e-01 5.457127466797828674e-02 3.189816325902938843e-02 -2.384996972978115082e-02 -1.692229509353637695e-01 -2.610033750534057617e-01 -2.097460627555847168e-02 -4.887686371803283691e-01 -2.857010625302791595e-02 -1.971071511507034302e-01 -3.217464983463287354e-01 -1.425015777349472046e-01 2.294001728296279907e-01 -1.745100170373916626e-01 -3.193838521838188171e-02 1.769376844167709351e-01 -3.765416145324707031e-02 -2.593251168727874756e-01
5.328888446092605591e-02 1.006784141063690186e-01 -2.883562445640563965e-02 1.028131246566772461e-01 2.980462610721588135e-01 3.792121708393096924e-01 2.201043665409088135e-01 6.355963647365570068e-02 -2.363381832838058472e-01 2.394801825284957886e-01 -3.062982261180877686e-01 -9.462020546197891235e-02 7.584467530250549316e-02 1.589291915297508240e-02 -2.860802051145583391e-04 -3.261282981839030981e-04 -6.287498027086257935e-02 -2.031709998846054077e-01 -1.081187129020690918e-01 -7.061415165662765503e-02 -1.334280669689178467e-01 -4.824733138084411621e-01 5.712367221713066101e-02 9.379887580871582031e-02 -1.637519150972366333e-01 3.830143949016928673e-03 -1.971377879381179810e-01 -1.031038910150527954e-01 1.071354933083057404e-02 1.990769244730472565e-02 -5.419429764151573181e-02 2.533688545227050781e-01
-5.078950896859169006e-02 1.580538004636764526e-01 -1.342580001801252365e-02 1.362421512603759766e-01 7.308461517095565796e-02 1.877294778823852539e-01 2.864300012588500977e-01 7.276373356580734253e-02 -1.812902987003326416e-01 -3.104003705084323883e-02 -2.991380989551544189e-01 -6.426288187503814697e-02 3.650444149971008301e-01 1.891271024942398071e-01 1.511891335248947144e-01 1.803077757358551025e-01 -1.492096334695816040e-01 8.933074027299880981e-02 -3.331473469734191895e-01 -1.251062899827957153e-01 1.745941787958145142e-01 -2.254602462053298950e-01 -5.971737578511238098e-02 2.074094414710998535e-01 -3.115128576755523682e-01 -1.192858591675758362e-01 1.564081013202667236e-01 2.146093174815177917e-02 1.428975164890289307e-01 -1.655589491128921509e-01 -7.107530534267425537e-02 9.021189995110034943e-03
-2.444466389715671539e-02 4.674361646175384521e-01 4.873475432395935059e-02 1.752355247735977173e-01 1.268133670091629028e-01 1.805173605680465698e-01 2.287563681602478027e-01 7.203782349824905396e-02 -2.882445156574249268e-01 2.135027348995208740e-01 -2.790850400924682617e-01 6.394536048173904419e-02 1.184749007225036621e-01 -1.434718817472457886e-01 1.455091238021850586e-01 -3.363914787769317627e-02 1.864922232925891876e-02 -1.027320250868797302e-01 -1.265128403902053833e-01 1.128325909376144409e-01 -5.176081135869026184e-02 -4.528283774852752686e-01 6.739570945501327515e-02 2.357571274042129517e-01 -1.156499013304710388e-01 7.109141349792480469e-02 -1.251125037670135498e-01 1.229789704084396362e-01 1.170732080936431885e-01 -3.285165503621101379e-02 2.591358870267868042e-02 -4.368305578827857971e-02
-1.924239397048950195e-01 1.328153610229492188e-01 8.961912989616394043e-02 6.138120591640472412e-02 5.702625215053558350e-02 1.865009814500808716e-01 2.525611519813537598e-01 2.343770414590835571e-01 -2.688376605510711670e-01 -7.278818637132644653e-02 -2.738989591598510742e-01 -1.592546850442886353e-01 1.836724579334259033e-01 2.171696275472640991e-01 1.023535951972007751e-01 2.359980344772338867e-01 2.029900848865509033e-01 2.236978709697723389e-01 -1.619923561811447144e-01 -1.544269472360610962e-01 -4.696800187230110168e-02 -3.747644126415252686e-01 -2.840838022530078888e-02 2.630016207695007324e-01 -1.686775684356689453e-01 -1.628154516220092773e-01 -1.134308800101280212e-01 -8.160046488046646118e-02 4.829188436269760132e-02 1.034722700715065002e-01 -1.012490391731262207e-01 3.606172744184732437e-03
2.689224183559417725e-01 2.648142725229263306e-02 1.156943291425704956e-01 8.521830290555953979e-02 7.254566252231597900e-02 1.665980368852615356e-02 1.550435274839401245e-01 -3.048269450664520264e-01 -2.099532485008239746e-01 9.905901551246643066e-02 -1.244001910090446472e-01 3.058737516403198242e-02 1.989458799362182617e-01 -8.491656929254531860e-02 -4.220903664827346802e-02 2.567835338413715363e-02 -2.300831675529479980e-01 3.580876067280769348e-02 -3.201655745506286621e-01 -4.708304256200790405e-02 2.698052227497100830e-01 -5.138728022575378418e-01 2.167880833148956299e-01 -4.755455628037452698e-02 -2.521504834294319153e-02 1.677723526954650879e-01 1.301743388175964355e-01 -7.167442142963409424e-02 -2.332075536251068115e-01 4.606150835752487183e-02 -1.089088246226310730e-01 -1.347200362943112850e-03
1.712188310921192169e-02 7.855772855691611767e-04 -2.118647843599319458e-02 3.022758364677429199e-01 4.688703268766403198e-02 5.393391102552413940e-02 1.172809228301048279e-01 7.631512731313705444e-02 -1.526869833469390869e-01 -6.964828819036483765e-02 6.237917765974998474e-02 -1.071130391210317612e-02 -1.986129442229866982e-03 -1.531995236873626709e-01 -1.004781052470207214e-01 -1.973012983798980713e-01 1.928168535232543945e-01 3.446585536003112793e-01 -3.478800654411315918e-01 -1.314965486526489258e-01 1.501287370920181274e-01 -3.479397296905517578e-01 2.827971577644348145e-01 1.533609349280595779e-02 1.012097392231225967e-02 5.679171904921531677e-02 1.410434395074844360e-01 4.814496263861656189e-02 3.200561106204986572e-01 3.092084228992462158e-01 -1.248633787035942078e-01 -1.458333879709243774e-01
-6.425724923610687256e-02 1.573548763990402222e-01 1.177205517888069153e-01 2.410336434841156006e-01 -3.929308801889419556e-02 1.588794142007827759e-01 1.929067820310592651e-01 -4.992495849728584290e-02 -3.087438046932220459e-01 -1.369888428598642349e-02 2.682220377027988434e-02 1.922661960124969482e-01 3.474216908216476440e-02 -2.961284518241882324e-01 -1.497019082307815552e-01 -5.048310384154319763e-02 -2.592463791370391846e-01 -1.436370164155960083e-01 -4.931867122650146484e-02 -1.533086597919464111e-01 2.806188464164733887e-01 -3.616403639316558838e-01 -6.315851584076881409e-03 -3.346443548798561096e-02 -2.930342853069305420e-01 1.266330033540725708e-01 3.053973317146301270e-01 -2.143126279115676880e-01 -7.337648421525955200e-03 5.044721066951751709e-02 1.309221684932708740e-01 -1.732780784368515015e-02
-6.849576532840728760e-02 1.317037343978881836e-01 2.052647024393081665e-01 9.507606923580169678e-02 3.613255918025970459e-01 5.769224837422370911e-02 2.958011329174041748e-01 1.323215365409851074e-01 5.200457572937011719e-02 6.442397087812423706e-02 1.279592514038085938e-02 2.361881285905838013e-01 1.932166665792465210e-01 -1.333981752395629883e-01 -2.130162902176380157e-03 1.943731456995010376e-01 2.577950991690158844e-02 2.709225416183471680e-01 1.279922127723693848e-01 -1.826197803020477295e-01 -4.804360494017601013e-02 -4.409421086311340332e-01 1.187416017055511475e-01 -5.857504904270172119e-02 -2.887870669364929199e-01 4.571298882365226746e-02 2.551624774932861328e-01 4.861522838473320007e-02 -4.739157482981681824e-02 1.348228305578231812e-01 1.431822776794433594e-01 -1.527699548751115799e-02
4.006337374448776245e-02 1.284041907638311386e-02 7.762717455625534058e-02 -1.604489423334598541e-02 1.690368503332138062e-01 2.115318775177001953e-01 2.459040284156799316e-01 -9.252348542213439941e-02 -1.749990694224834442e-02 7.503026723861694336e-02 -2.221203744411468506e-01 3.677638173103332520e-01 2.146885246038436890e-01 -9.588892012834548950e-02 -1.581426560878753662e-01 1.153405308723449707e-01 2.481937855482101440e-01 8.406175673007965088e-02 1.343768090009689331e-01 -1.793049871921539307e-01 -1.317526400089263916e-01 -3.217504322528839111e-01 1.436471194028854370e-01 -2.164870500564575195e-01 -2.173956930637359619e-01 2.702144980430603027e-01 3.515610992908477783e-01 2.417620271444320679e-02 4.615198448300361633e-02 -8.424287289381027222e-02 5.998192727565765381e-02 -3.062401525676250458e-02
7.341802120208740234e-02 1.186203062534332275e-01 2.854513525962829590e-01 2.845198288559913635e-02 2.977728545665740967e-01 2.632725238800048828e-01 -3.143971040844917297e-02 1.090527139604091644e-02 -5.293924827128648758e-03 1.642802730202674866e-02 -2.231167405843734741e-01 7.722964137792587280e-02 4.947900027036666870e-02 1.083490252494812012e-01 2.558920085430145264e-01 2.092920839786529541e-01 1.198401227593421936e-01 1.807260215282440186e-01 -3.261528015136718750e-01 7.993101328611373901e-02 -2.653973996639251709e-01 -3.309997022151947021e-01 1.306758224964141846e-01 1.762075908482074738e-02 -1.562175303697586060e-01 1.402713209390640259e-01 2.115357816219329834e-01 -2.614712715148925781e-01 -4.097289592027664185e-02 -1.668750122189521790e-02 -2.009170949459075928e-01 5.433836206793785095e-02
-1.363842785358428955e-01 3.255974054336547852e-01 6.733901053667068481e-02 -1.488346755504608154e-01 3.131004869937896729e-01 3.635312616825103760e-01 1.056799292564392090e-01 7.242966443300247192e-02 -3.273857533931732178e-01 1.738716661930084229e-01 -1.736888885498046875e-01 2.465185821056365967e-01 1.853066384792327881e-01 -1.953881420195102692e-02 9.001491218805313110e-02 -1.817532479763031006e-01 1.077608317136764526e-01 1.234668772667646408e-02 -2.862856388092041016e-01 -8.260779082775115967e-02 7.702702283859252930e-02 -3.254566192626953125e-01 2.574435807764530182e-02 9.503224492073059082e-02 -1.447554379701614380e-01 -1.708430051803588867e-01 -3.905469784513115883e-03 7.275217771530151367e-02 1.117428392171859741e-01 -7.277612388134002686e-02 -2.797606587409973145e-02 -4.214802384376525879e-02
5.491020902991294861e-02 3.025009930133819580e-01 1.733232587575912476e-01 -4.731442034244537354e-02 2.089716047048568726e-01 6.850796192884445190e-02 3.030692040920257568e-01 7.898857817053794861e-03 -1.579849272966384888e-01 -6.167957559227943420e-02 -2.794123291969299316e-01 -1.903251260519027710e-01 3.300645351409912109e-01 6.442791223526000977e-02 3.213846385478973389e-01 -3.681829944252967834e-02 4.584642872214317322e-02 9.407250583171844482e-02 -2.136374861001968384e-01 -6.356561183929443359e-02 1.262710392475128174e-01 -3.362153768539428711e-01 -7.240649312734603882e-03 2.253012955188751221e-01 -8.480185270309448242e-02 -5.328844860196113586e-02 2.434981614351272583e-02 -9.886810183525085449e-02 1.229440867900848389e-01 -2.793345451354980469e-01 -1.315405666828155518e-01 -2.916564419865608215e-02
6.817993521690368652e-02 3.142706155776977539e-01 2.615513205528259277e-01 1.565898060798645020e-01 -9.630651026964187622e-02 3.110702037811279297e-01 2.186535485088825226e-02 1.707924180664122105e-03 -1.168797463178634644e-01 -4.092276096343994141e-02 -3.274866342544555664e-01 9.805609285831451416e-02 1.624459167942404747e-03 1.637951731681823730e-01 -2.445348352193832397e-01 -8.421451598405838013e-02 -1.205077543854713440e-01 1.140344440937042236e-01 -3.172307014465332031e-01 -1.382179558277130127e-01 -2.241844534873962402e-01 -3.116385042667388916e-01 7.077105343341827393e-02 -1.575100272893905640e-01 -2.404538542032241821e-01 2.599895000457763672e-02 4.215851426124572754e-02 -1.053314805030822754e-01 -7.034303992986679077e-02 -1.552545092999935150e-02 2.505247294902801514e-01 -8.624286949634552002e-02
2.245461046695709229e-01 3.402801603078842163e-02 1.421298086643218994e-01 1.530194133520126343e-01 1.147148609161376953e-01 7.363634556531906128e-02 1.846547871828079224e-01 -1.499781012535095215e-01 -3.148273229598999023e-01 -3.130719065666198730e-02 8.966878801584243774e-02 1.908777803182601929e-01 1.468894630670547485e-01 -1.872752904891967773e-01 4.001758992671966553e-02 6.397204101085662842e-02 -1.701447218656539917e-01 -1.238365024328231812e-01 -2.702636122703552246e-01 -2.482204586267471313e-01 1.006041765213012695e-01 -3.449663519859313965e-01 3.133514225482940674e-01 1.246932987123727798e-02 -3.412734568119049072e-01 -9.481766074895858765e-02 1.188855022192001343e-01 -2.014822065830230713e-01 -3.351582586765289307e-02 1.133866086602210999e-01 1.457738578319549561e-01 2.990731969475746155e-02
-8.487166464328765869e-02 6.624051928520202637e-02 2.193206399679183960e-01 -1.111652702093124390e-01 4.454249441623687744e-01 -2.037288434803485870e-02 1.982361823320388794e-01 1.785094738006591797e-01 -8.856987953186035156e-02 2.142328582704067230e-02 -4.981905594468116760e-02 9.862113744020462036e-02 2.031545639038085938e-01 1.266341209411621094e-01 5.018685758113861084e-02 1.593211665749549866e-02 2.342109829187393188e-01 -3.179697692394256592e-02 -1.002441346645355225e-01 -3.079965114593505859e-01 2.110828608274459839e-01 -3.254521787166595459e-01 1.547185331583023071e-01 -1.610486358404159546e-01 -1.530670374631881714e-01 -6.307912617921829224e-02 -3.848630562424659729e-02 -7.714589685201644897e-02 7.898685522377490997e-03 -2.696633338928222656e-01 -2.132101058959960938e-01 -2.513350546360015869e-01
1.635991036891937256e-01 2.996568977832794189e-01 9.372495114803314209e-02 -2.895796298980712891e-01 -4.981599748134613037e-02 2.284082025289535522e-01 1.254884898662567139e-01 -2.620267868041992188e-01 -5.461691319942474365e-02 2.676205150783061981e-02 -1.232025995850563049e-01 -2.210841886699199677e-02 1.514418274164199829e-01 -2.537160553038120270e-02 5.456037446856498718e-02 -2.240386307239532471e-01 1.238196622580289841e-03 2.359212934970855713e-01 5.620950832962989807e-02 -2.603611350059509277e-01 -2.961998581886291504e-01 -2.975485920906066895e-01 1.018499806523323059e-01 5.397236719727516174e-02 -2.319676131010055542e-01 4.122029617428779602e-02 1.393948644399642944e-01 -1.208963338285684586e-02 2.018672674894332886e-01 2.255101129412651062e-02 -2.788936793804168701e-01 2.129274606704711914e-01
-1.848540902137756348e-01 2.990519404411315918e-01 1.529664099216461182e-01 1.795154809951782227e-01 1.413794606924057007e-01 2.385618686676025391e-01 2.587675154209136963e-01 5.689864605665206909e-02 4.732520133256912231e-02 -4.233563318848609924e-02 -7.674390077590942383e-02 1.921366155147552490e-01 -2.634477987885475159e-02 -7.026556134223937988e-02 -1.661913841962814331e-01 -9.779104590415954590e-02 1.225087046623229980e-01 2.852499186992645264e-01 2.094107866287231445e-01 -2.428643703460693359e-01 7.500097900629043579e-02 -3.618668913841247559e-01 1.585123836994171143e-01 1.842941157519817352e-02 -3.567675650119781494e-01 1.813333667814731598e-02 2.115234136581420898e-01 1.195534039288759232e-02 4.864233732223510742e-02 1.115922704339027405e-01 1.877585202455520630e-01 -1.423684600740671158e-02
-3.761286661028862000e-02 2.299316041171550751e-02 1.184361279010772705e-01 5.401133745908737183e-02 2.031362652778625488e-01 5.322428345680236816e-01 9.750746190547943115e-02 2.462601661682128906e-01 -3.422707691788673401e-02 -4.023718461394309998e-02 -1.261436045169830322e-01 -2.066324651241302490e-01 1.288686096668243408e-01 7.279747724533081055e-02 -7.419534772634506226e-02 9.462437778711318970e-02 4.711539298295974731e-02 1.757187992334365845e-01 1.752599887549877167e-02 -2.096070721745491028e-02 -1.320910006761550903e-01 -5.682470798492431641e-01 1.297712326049804688e-01 -1.763179749250411987e-01 -1.372928172349929810e-01 1.645575761795043945e-01 1.606412790715694427e-02 -9.011983871459960938e-02 -2.773601375520229340e-02 9.843864291906356812e-02 -4.007174074649810791e-02 -1.226698420941829681e-02
2.084446400403976440e-01 3.200666233897209167e-02 -3.544904291629791260e-02 9.840184450149536133e-02 8.844824880361557007e-02 8.609512448310852051e-02 1.476465314626693726e-01 1.737319380044937134e-01 -1.389154940843582153e-01 2.837938070297241211e-02 -3.204023241996765137e-01 -8.221105486154556274e-02 2.271514013409614563e-02 -1.780572906136512756e-02 2.566388249397277832e-01 1.761642396450042725e-01 -1.172561477869749069e-02 1.639209538698196411e-01 1.955145224928855896e-02 -1.782085448503494263e-01 9.060078859329223633e-02 -2.184661030769348145e-01 6.287102699279785156e-01 -7.190917432308197021e-02 -2.506838440895080566e-01 5.230836570262908936e-02 -1.725631952285766602e-02 1.803249418735504150e-01 -2.540579065680503845e-03 -7.636687904596328735e-02 -1.626750230789184570e-01 6.239249929785728455e-02
-2.139388918876647949e-01 7.855032570660114288e-03 1.919849812984466553e-01 2.113628536462783813e-01 1.923124492168426514e-01 2.524420917034149170e-01 1.667947918176651001e-01 1.496732085943222046e-01 -1.262014359235763550e-01 -2.433618307113647461e-01 -3.325011432170867920e-01 -2.570455372333526611e-01 6.070929393172264099e-02 1.131570041179656982e-01 1.296429336071014404e-01 3.780415281653404236e-02 -2.201029211282730103e-01 -3.016017144545912743e-03 -2.355065494775772095e-01 -8.216957747936248779e-02 -1.904288828372955322e-01 -4.075641930103302002e-01 6.776928901672363281e-02 1.263004094362258911e-01 -7.787645608186721802e-02 -3.957249596714973450e-02 2.308787554502487183e-01 6.790703535079956055e-02 1.514386832714080811e-01 -4.181734099984169006e-02 -1.026042029261589050e-01 -2.918414399027824402e-02
1.155978441238403320e-01 1.596222221851348877e-01 6.490805000066757202e-02 2.974762320518493652e-01 8.982290327548980713e-02 6.759227812290191650e-02 1.409000903367996216e-01 1.208179742097854614e-01 -1.091649904847145081e-01 -5.275290086865425110e-02 -4.038561582565307617e-01 3.358022570610046387e-01 1.578111499547958374e-01 1.973057538270950317e-01 8.316592127084732056e-02 2.630339860916137695e-01 -6.715676933526992798e-02 1.709272116422653198e-01 -1.636967658996582031e-01 -8.699168264865875244e-02 -1.087822988629341125e-01 -3.529068529605865479e-01 3.050053492188453674e-02 -1.609227210283279419e-01 -2.346968948841094971e-01 2.080651819705963135e-01 1.327114831656217575e-02 -1.173775047063827515e-01 8.086579293012619019e-02 1.852698922157287598e-01 2.914870716631412506e-02 -7.437171041965484619e-02
1.296874284744262695e-01 -1.029281411319971085e-02 7.311648130416870117e-02 2.057008147239685059e-01 -8.401312679052352905e-02 3.922716081142425537e-01 3.022064864635467529e-01 -3.538063168525695801e-01 -5.427401978522539139e-03 -1.547320634126663208e-01 9.486018866300582886e-02 2.282633185386657715e-01 -5.343063175678253174e-02 -2.786258757114410400e-01 1.767067909240722656e-01 1.308257579803466797e-01 5.413196235895156860e-02 -1.973343491554260254e-01 -6.491411477327346802e-02 -1.194215193390846252e-01 1.684549599885940552e-01 -3.890259861946105957e-01 9.092941880226135254e-02 1.010624244809150696e-01 -1.467151641845703125e-01 1.736214011907577515e-01 -1.058298978023231030e-03 -1.320199817419052124e-01 9.469304233789443970e-02 -4.046174883842468262e-02 -5.143088102340698242e-02 5.635470151901245117e-02
-6.979449838399887085e-02 -1.273027155548334122e-03 1.322465538978576660e-01 1.270414143800735474e-01 2.603622078895568848e-01 1.665764451026916504e-01 2.200092375278472900e-01 5.414892360568046570e-02 1.573826521635055542e-01 -2.464592829346656799e-02 -1.637201756238937378e-01 2.791293859481811523e-01 -2.304807864129543304e-02 -1.298944205045700073e-01 -9.354388713836669922e-02 1.856276392936706543e-01 1.384457200765609741e-01 1.569371521472930908e-01 8.419741690158843994e-02 -3.054730594158172607e-01 -8.745656907558441162e-02 -4.195672869682312012e-01 1.370109617710113525e-01 -1.515642851591110229e-01 -2.528738081455230713e-01 6.265534460544586182e-02 3.594329059123992920e-01 1.622487902641296387e-01 -3.804362379014492035e-03 -1.417227089405059814e-01 6.542871147394180298e-02 8.076602965593338013e-02
1.427437365055084229e-01 1.261077970266342163e-01 3.957255557179450989e-02 2.191318273544311523e-01 9.397139400243759155e-02 2.637300081551074982e-02 7.834924757480621338e-02 -1.978116035461425781e-01 9.747509658336639404e-02 1.717488318681716919e-01 -1.445998847484588623e-01 -7.228002697229385376e-02 -1.590014100074768066e-01 -3.480704724788665771e-01 3.930257633328437805e-02 -1.053783074021339417e-01 1.456242352724075317e-01 3.300951719284057617e-01 -2.268692404031753540e-01 -2.543269693851470947e-01 1.021417826414108276e-01 -2.259900271892547607e-01 1.604615151882171631e-01 -6.997778266668319702e-02 -1.284585323446663097e-05 2.157600538339465857e-04 3.274760544300079346e-01 1.210481002926826477e-01 1.388840526342391968e-01 -3.531805574893951416e-01 -1.586266756057739258e-01 -7.466301321983337402e-02
-7.529232650995254517e-02 2.778846025466918945e-01 9.216578304767608643e-02 -1.250646412372589111e-01 1.714716292917728424e-02 2.521719336509704590e-01 1.732559204101562500e-01 3.560425341129302979e-02 -4.876245558261871338e-01 1.583155691623687744e-01 6.422445643693208694e-03 9.660995751619338989e-02 5.316694825887680054e-02 1.267511248588562012e-01 8.995823562145233154e-02 -2.587694115936756134e-02 -6.865478935651481152e-04 -9.351989626884460449e-02 -1.986069530248641968e-01 -3.216137737035751343e-02 1.767987161874771118e-01 -4.776284992694854736e-01 2.809496223926544189e-02 8.547679334878921509e-02 -1.531520783901214600e-01 2.115285210311412811e-02 -1.091604009270668030e-01 -9.060354530811309814e-02 2.152423560619354248e-01 -2.764366567134857178e-01 7.854398339986801147e-02 -9.101115167140960693e-02
1.702322997152805328e-02 -8.214280009269714355e-03 1.700997203588485718e-01 1.443754881620407104e-01 8.521906286478042603e-02 4.604215268045663834e-03 3.813921287655830383e-02 -1.105830222368240356e-01 -9.997837245464324951e-02 -1.172091066837310791e-01 -1.924285441637039185e-01 1.338540613651275635e-01 2.642794549465179443e-01 -1.238599792122840881e-01 -1.663349270820617676e-01 -1.073813885450363159e-01 -1.954575777053833008e-01 9.884144365787506104e-02 -4.675769507884979248e-01 5.396477878093719482e-03 1.980762369930744171e-02 -2.691090703010559082e-01 -3.019483759999275208e-02 -1.489062607288360596e-01 -4.384390711784362793e-01 1.828348040580749512e-01 1.085570901632308960e-01 2.647366523742675781e-01 -3.676222264766693115e-02 -9.551075845956802368e-02 -1.572879776358604431e-02 -2.122724801301956177e-01
-1.192294731736183167e-01 1.531794518232345581e-01 4.070914909243583679e-02 3.414719179272651672e-02 2.239252179861068726e-01 1.813700646162033081e-01 5.183837562799453735e-02 -5.813336744904518127e-02 -8.665468543767929077e-02 -6.511285156011581421e-02 -1.123530268669128418e-01 1.941151916980743408e-01 3.959978818893432617e-01 2.597066462039947510e-01 1.417995989322662354e-01 9.179136157035827637e-02 -1.086607016623020172e-02 1.594015806913375854e-01 -2.005790024995803833e-01 -1.758376359939575195e-01 2.424755245447158813e-01 -2.802444398403167725e-01 8.805875480175018311e-02 1.057271584868431091e-01 -3.700459897518157959e-01 -6.227894872426986694e-02 -1.395604759454727173e-01 -8.270143717527389526e-02 3.418210893869400024e-03 -2.633285224437713623e-01 -1.500585675239562988e-01 -2.088145762681961060e-01
8.517804741859436035e-02 2.437840104103088379e-01 6.190498545765876770e-02 1.717568188905715942e-01 8.320602774620056152e-02 1.960966885089874268e-01 3.063927590847015381e-02 -2.425451390445232391e-02 6.873085349798202515e-02 7.491553574800491333e-02 -3.801754117012023926e-01 -8.193445205688476562e-02 1.740736067295074463e-01 -1.307317614555358887e-01 -3.201084956526756287e-02 3.239311575889587402e-01 9.955529123544692993e-02 -8.074890077114105225e-02 -1.154106855392456055e-01 1.596851795911788940e-01 1.498178541660308838e-01 -4.578487277030944824e-01 -6.135968491435050964e-02 2.066797018051147461e-01 -3.110820651054382324e-01 -1.555061042308807373e-01 -6.484906375408172607e-02 4.536628723144531250e-02 7.451649010181427002e-02 -1.996768116950988770e-01 -1.202114075422286987e-01 1.313420087099075317e-01
2.322646230459213257e-01 1.675030738115310669e-01 -7.421073038130998611e-03 2.869782447814941406e-01 3.559962613508105278e-03 1.554735451936721802e-01 1.336936056613922119e-01 -1.610521376132965088e-01 -2.819128334522247314e-01 1.087752636522054672e-02 4.093732312321662903e-02 3.280822336673736572e-01 4.729699715971946716e-02 -3.507104218006134033e-01 1.797760650515556335e-02 -9.082871675491333008e-02 -2.557498216629028320e-01 1.893984973430633545e-01 -3.212563395500183105e-01 3.545707464218139648e-02 1.931694149971008301e-01 -3.423414528369903564e-01 9.425023943185806274e-02 -8.877438306808471680e-02 -1.797556132078170776e-01 1.454317104071378708e-02 -1.323395073413848877e-01 5.092582106590270996e-02 1.564021967351436615e-02 7.068246603012084961e-02 2.246022969484329224e-02 9.735656529664993286e-02
1.430104821920394897e-01 1.190506741404533386e-01 3.696786612272262573e-02 2.954821884632110596e-01 1.029506027698516846e-01 4.236841499805450439e-01 1.062276773154735565e-02 -4.833512008190155029e-02 9.264872223138809204e-02 9.944957494735717773e-02 -2.347975671291351318e-01 1.499265879392623901e-01 1.878192089498043060e-02 3.400003612041473389e-01 7.996048778295516968e-02 1.195273920893669128e-01 -6.374196708202362061e-02 -1.233418956398963928e-01 2.302746102213859558e-02 -2.255682349205017090e-01 1.907081156969070435e-01 -3.672691583633422852e-01 -1.758115887641906738e-01 -1.502191126346588135e-01 -2.629531919956207275e-01 -6.763754040002822876e-02 2.424981147050857544e-01 1.118429005146026611e-01 4.941074922680854797e-02 5.260732024908065796e-02 7.251203805208206177e-02 2.252455428242683411e-02
1.900341808795928955e-01 1.667517721652984619e-01 2.068568617105484009e-01 1.596407890319824219e-01 1.344130933284759521e-01 8.658999949693679810e-02 2.049787715077400208e-02 -3.117164075374603271e-01 -2.386284023523330688e-01 -7.374977320432662964e-02 1.182159483432769775e-01 2.165820896625518799e-01 1.163193285465240479e-01 -2.507187724113464355e-01 4.723099246621131897e-02 1.263507753610610962e-01 -1.700375378131866455e-01 -1.823238730430603027e-01 -1.986963599920272827e-01 -2.542335987091064453e-01 1.333232969045639038e-01 -4.087264239788055420e-01 2.259058505296707153e-01 4.212246835231781006e-02 -2.599605321884155273e-01 -5.972878262400627136e-02 1.457444578409194946e-01 -6.824639439582824707e-02 -9.662280976772308350e-02 -6.123446393758058548e-03 1.078419387340545654e-01 6.959897279739379883e-02
2.970998361706733704e-02 -2.205199003219604492e-01 5.315393954515457153e-02 5.468374583870172501e-03 2.442964017391204834e-01 1.519876122474670410e-01 2.736907266080379486e-02 1.378725767135620117e-01 -3.237489163875579834e-01 2.106928229331970215e-01 -2.596977055072784424e-01 1.272400319576263428e-01 9.921234846115112305e-02 -3.285296726971864700e-03 3.231328725814819336e-01 -1.692074388265609741e-01 -1.567299850285053253e-02 -1.387796550989151001e-01 -5.616934597492218018e-02 -2.670711278915405273e-01 -2.102599740028381348e-01 -3.390827178955078125e-01 -1.117975637316703796e-02 1.696433722972869873e-01 -2.691938579082489014e-01 1.866135001182556152e-01 1.012397557497024536e-01 8.306565880775451660e-02 1.535959988832473755e-01 -1.639777421951293945e-01 8.598335087299346924e-02 -7.046949118375778198e-02
-4.075415432453155518e-02 -1.194051504135131836e-01 1.490672230720520020e-01 3.845380851998925209e-03 2.580603659152984619e-01 -7.042144238948822021e-02 4.262547940015792847e-02 -6.416651606559753418e-02 -2.607495784759521484e-01 -4.796830564737319946e-02 -3.442640006542205811e-01 8.286909759044647217e-02 4.604552313685417175e-02 -8.496348559856414795e-02 -1.146759763360023499e-01 2.759155631065368652e-02 3.153018653392791748e-02 -4.196827709674835205e-01 -4.089613556861877441e-01 -2.272068858146667480e-01 7.187400944530963898e-03 -3.979722261428833008e-01 1.578565090894699097e-01 1.071235984563827515e-01 1.123378053307533264e-02 -9.641762822866439819e-02 1.851435750722885132e-01 -7.377970218658447266e-02 1.020465511828660965e-03 2.152614295482635498e-02 -1.005612313747406006e-01 -1.219869256019592285e-01
1.152440160512924194e-02 9.899736940860748291e-02 8.776705712080001831e-02 7.711922377347946167e-02 1.021706536412239075e-01 7.741729170083999634e-02 1.949467360973358154e-01 -2.129776626825332642e-01 -1.852380037307739258e-01 -1.431669201701879501e-02 2.050419524312019348e-02 1.462446153163909912e-01 1.780063658952713013e-01 -3.498169779777526855e-01 4.001501202583312988e-02 -1.691432446241378784e-01 -1.478860527276992798e-01 1.496153045445680618e-02 -3.233735859394073486e-01 5.390215199440717697e-03 6.603728979825973511e-02 -5.173769593238830566e-01 1.880621910095214844e-01 5.680553149431943893e-03 -1.127063408493995667e-01 -4.348639398813247681e-02 1.577057093381881714e-01 -1.292942613363265991e-01 -3.015256524085998535e-01 -8.333307690918445587e-03 1.318661868572235107e-01 1.932216435670852661e-01
-3.390375897288322449e-02 3.577097877860069275e-02 7.689496874809265137e-02 9.603253751993179321e-02 1.566212922334671021e-01 5.136384367942810059e-01 7.465259730815887451e-02 -1.122812926769256592e-01 -1.450288146734237671e-01 -3.919765353202819824e-02 -3.041238188743591309e-01 -3.372034430503845215e-02 1.708460897207260132e-01 8.082203567028045654e-02 2.425599396228790283e-01 2.952678501605987549e-01 -8.575673215091228485e-03 -1.752381958067417145e-02 8.556709438562393188e-02 -1.280285716056823730e-01 -1.868174821138381958e-01 -4.555152654647827148e-01 2.395177632570266724e-01 -4.554891586303710938e-02 4.235207661986351013e-02 9.945502504706382751e-03 -3.329098969697952271e-02 2.124007046222686768e-02 -2.191649377346038818e-01 -1.634819060564041138e-02 1.407170481979846954e-02 -9.025069884955883026e-03
9.010518342256546021e-02 3.206188976764678955e-01 1.838785409927368164e-01 -1.980989909498021007e-04 2.677097022533416748e-01 2.248464673757553101e-01 1.648010313510894775e-01 2.233884185552597046e-01 -2.525398433208465576e-01 -1.253855880349874496e-02 -3.046127259731292725e-01 1.563072390854358673e-02 1.877028644084930420e-01 8.994223177433013916e-02 2.115280479192733765e-01 5.778087303042411804e-02 -1.310706287622451782e-01 1.780700385570526123e-01 -1.522270292043685913e-01 -1.020661816000938416e-01 3.154433071613311768e-01 -2.696570158004760742e-01 -7.075345516204833984e-02 1.891789287328720093e-01 -6.890993565320968628e-02 -7.521887868642807007e-02 2.592903971672058105e-01 1.073559299111366272e-01 9.699621796607971191e-02 -1.098346859216690063e-01 2.953870035707950592e-02 -2.479001134634017944e-02
1.663642823696136475e-01 2.084033340215682983e-01 -1.605354100465774536e-01 6.387312896549701691e-03 2.077469527721405029e-01 2.217565476894378662e-01 1.709626764059066772e-01 5.778012424707412720e-02 -1.170232370495796204e-01 1.273506283760070801e-01 -2.141651362180709839e-01 -2.080743908882141113e-01 3.603869080543518066e-01 4.188617691397666931e-03 1.167807728052139282e-01 2.849218249320983887e-02 1.084121167659759521e-01 -1.509783510118722916e-02 -1.217271611094474792e-01 -2.793200910091400146e-01 3.378110527992248535e-01 -3.279466927051544189e-01 -2.622664906084537506e-02 2.289985418319702148e-01 -2.959531545639038086e-01 -4.132108390331268311e-02 8.976249396800994873e-02 -2.950190380215644836e-02 1.320530027151107788e-01 2.774986205622553825e-04 1.207880154252052307e-01 -6.995717436075210571e-02
2.724607586860656738e-01 1.935442388057708740e-01 1.680370718240737915e-01 7.778874039649963379e-02 4.628854803740978241e-03 2.597481012344360352e-02 4.608331620693206787e-02 -2.146599888801574707e-01 -1.825672239065170288e-01 5.235164240002632141e-02 8.593295514583587646e-02 1.142181381583213806e-01 9.444626979529857635e-03 -2.877759933471679688e-01 1.247763037681579590e-01 2.874033898115158081e-02 -1.837133318185806274e-01 -1.079893559217453003e-01 -2.692399919033050537e-01 -2.903136312961578369e-01 6.643074005842208862e-02 -3.838095366954803467e-01 1.947765499353408813e-01 8.535186201333999634e-02 -3.365427553653717041e-01 -3.433716297149658203e-02 2.188449949026107788e-01 -2.549745738506317139e-01 -1.078630611300468445e-01 -1.516546588391065598e-02 -7.845072448253631592e-02 6.945575773715972900e-02
2.669565677642822266e-01 3.737411275506019592e-02 2.474385499954223633e-01 5.740425735712051392e-02 2.770869135856628418e-01 1.560086458921432495e-01 4.060624912381172180e-02 -2.097479701042175293e-01 -2.846999168395996094e-01 2.803491952363401651e-04 7.642644643783569336e-02 1.640842407941818237e-01 8.540719002485275269e-02 -2.376167029142379761e-01 -6.382145732641220093e-02 -5.193022266030311584e-02 -1.968731582164764404e-01 1.209258846938610077e-02 -1.766099631786346436e-01 -2.370331808924674988e-02 7.381455600261688232e-02 -4.887312054634094238e-01 1.134023889899253845e-01 4.829527065157890320e-02 -3.139027953147888184e-01 -5.339026078581809998e-02 3.266651555895805359e-02 7.627577334642410278e-02 -1.406312137842178345e-01 1.984139233827590942e-01 -4.771383851766586304e-02 1.785012632608413696e-01
1.825400292873382568e-01 1.109701097011566162e-01 -2.157184667885303497e-02 2.545683085918426514e-01 1.761767268180847168e-01 3.635291159152984619e-01 -1.448500156402587891e-02 1.776857227087020874e-01 4.545880481600761414e-02 1.355054974555969238e-01 -3.457366526126861572e-01 3.845581784844398499e-02 6.351426988840103149e-02 1.586128771305084229e-01 -1.677751773968338966e-03 6.699211150407791138e-02 1.702513098716735840e-01 -9.357921034097671509e-02 1.033870726823806763e-01 -1.527847498655319214e-01 2.253926992416381836e-01 -3.616949319839477539e-01 -2.069291323423385620e-01 -2.394171245396137238e-02 -1.122614219784736633e-01 -3.084139339625835419e-02 3.279452323913574219e-01 2.635800465941429138e-02 -1.627900153398513794e-01 1.088943257927894592e-01 -2.160603106021881104e-01 1.239643320441246033e-01
1.099735051393508911e-01 1.964948140084743500e-02 1.484220474958419800e-01 2.423434555530548096e-01 8.160418272018432617e-02 -1.066862642765045166e-01 -8.850653469562530518e-02 -3.629936277866363525e-02 -3.510536998510360718e-02 -7.674834132194519043e-02 -4.102579951286315918e-01 6.206357479095458984e-02 3.170925080776214600e-01 -1.096158921718597412e-01 1.372325420379638672e-01 5.359959788620471954e-03 6.563086807727813721e-02 2.777111902832984924e-02 -2.009533643722534180e-01 -1.285093724727630615e-01 -1.449914425611495972e-01 -4.164537489414215088e-01 -1.771959513425827026e-01 1.786973886191844940e-02 -2.589584887027740479e-01 5.597611144185066223e-02 5.395006015896797180e-02 1.104107722640037537e-01 -2.277983427047729492e-01 -1.637702733278274536e-01 8.972723037004470825e-02 -3.296205997467041016e-01
-1.288980543613433838e-01 6.129973009228706360e-02 1.941095441579818726e-01 1.351169794797897339e-01 1.453159451484680176e-01 1.554903388023376465e-01 2.077068239450454712e-01 9.127087891101837158e-02 1.776902526617050171e-01 -6.743656098842620850e-02 4.754865169525146484e-02 2.270927578210830688e-01 1.399443894624710083e-01 -1.924397498369216919e-01 -1.165543217211961746e-02 1.341970860958099365e-01 6.245049089193344116e-02 2.574069499969482422e-01 -1.506884582340717316e-02 -2.372512817382812500e-01 -5.710749328136444092e-02 -4.993168413639068604e-01 8.479464799165725708e-02 -9.905441850423812866e-02 -3.054748475551605225e-01 2.130688279867172241e-01 2.771829068660736084e-01 9.201052039861679077e-02 -6.796678155660629272e-02 1.171571463346481323e-01 1.083842888474464417e-01 1.088768243789672852e-01
2.844901382923126221e-01 6.694589555263519287e-02 2.530043246224522591e-03 1.181586012244224548e-01 1.140608489513397217e-01 2.809668779373168945e-01 1.573470085859298706e-01 -1.249967291951179504e-01 -5.302014201879501343e-02 -1.499659568071365356e-01 2.074479013681411743e-01 6.111169233918190002e-02 1.893642693758010864e-01 -2.383612692356109619e-01 -1.907290704548358917e-02 -8.132571727037429810e-02 -1.098515540361404419e-01 -3.807997703552246094e-02 -3.898220956325531006e-01 3.052003122866153717e-02 2.280337363481521606e-01 -4.172249734401702881e-01 2.023157924413681030e-01 -4.057831689715385437e-02 -2.767312824726104736e-01 -1.343364268541336060e-01 7.936086505651473999e-02 -1.176024526357650757e-01 3.563571348786354065e-02 3.186494857072830200e-02 -4.351997002959251404e-02 2.063003778457641602e-01
5.385037884116172791e-02 5.372513085603713989e-02 2.704678289592266083e-02 1.423841714859008789e-02 9.846112132072448730e-02 9.940715134143829346e-02 1.425337493419647217e-01 -4.274325445294380188e-03 -9.439019113779067993e-02 5.858125165104866028e-02 -2.461849749088287354e-01 -1.313657909631729126e-01 2.577287256717681885e-01 -1.973545849323272705e-01 1.729519516229629517e-01 -2.245544642210006714e-01 7.010486721992492676e-02 -3.200298920273780823e-02 -4.468058645725250244e-01 -1.212234050035476685e-01 2.903865873813629150e-01 -2.603926956653594971e-01 4.982979968190193176e-02 2.325203716754913330e-01 -3.309450745582580566e-01 -1.705868840217590332e-01 2.189824730157852173e-01 -9.358385950326919556e-02 -3.635580837726593018e-02 -1.085102707147598267e-01 -1.423702985048294067e-01 -1.407314687967300415e-01
3.262872397899627686e-01 -4.602885746862739325e-04 2.321730256080627441e-01 1.640891581773757935e-01 -3.789968788623809814e-03 8.038586378097534180e-02 1.585804484784603119e-02 -2.249417603015899658e-01 -2.079163491725921631e-01 -8.663095533847808838e-02 1.169575303792953491e-01 2.129085212945938110e-01 1.283288002014160156e-01 -1.838825047016143799e-01 7.044468820095062256e-02 1.762870550155639648e-01 -6.594660878181457520e-02 -1.735531836748123169e-01 -2.364379912614822388e-01 -3.956621289253234863e-01 1.733515113592147827e-01 -3.415306210517883301e-01 2.330006361007690430e-01 5.028712749481201172e-02 -2.577621340751647949e-01 -2.130991220474243164e-02 1.042919754981994629e-01 -1.176143661141395569e-01 -6.979460269212722778e-02 -3.571872413158416748e-02 1.049680709838867188e-01 1.059919409453868866e-02
-6.123469397425651550e-02 2.347971051931381226e-01 1.090365424752235413e-01 3.299174830317497253e-02 -5.682129412889480591e-03 -3.146712854504585266e-02 3.112197518348693848e-01 -2.367474734783172607e-01 -2.538874149322509766e-01 -1.374029964208602905e-01 8.618909865617752075e-02 2.832426726818084717e-01 1.311460044234991074e-02 -1.300082206726074219e-01 9.556276490911841393e-04 -5.344315245747566223e-02 -8.518618345260620117e-02 -5.804885923862457275e-02 -2.185385227203369141e-01 -3.209230005741119385e-01 1.716210991144180298e-01 -3.584298789501190186e-01 1.747876256704330444e-01 -3.060524724423885345e-02 -3.722704052925109863e-01 9.007964283227920532e-02 1.813497990369796753e-01 -1.433977335691452026e-01 1.091414503753185272e-02 1.489049643278121948e-01 -4.105198383331298828e-02 9.149596095085144043e-02
6.830491125583648682e-02 2.326200306415557861e-01 5.344894155859947205e-02 5.902375653386116028e-02 -2.612357772886753082e-02 1.014162041246891022e-02 1.961316317319869995e-01 4.374355077743530273e-02 1.403360068798065186e-01 -2.201507091522216797e-01 -1.071060672402381897e-01 2.556325495243072510e-01 3.553667962551116943e-01 1.322054266929626465e-01 7.871267944574356079e-02 1.292305439710617065e-01 8.398994803428649902e-02 2.736446447670459747e-02 -4.576488956809043884e-02 -2.502798438072204590e-01 9.647107869386672974e-02 -4.471448361873626709e-01 3.130273520946502686e-02 1.368379443883895874e-01 -1.768800169229507446e-01 2.516267597675323486e-01 -1.473215688019990921e-02 -2.670031487941741943e-01 -2.543598711490631104e-01 1.529172509908676147e-01 -1.623008251190185547e-01 7.310856599360704422e-03
2.362204492092132568e-01 5.042741075158119202e-02 1.509147286415100098e-01 1.603806763887405396e-01 6.983061134815216064e-02 7.956570386886596680e-02 9.220258146524429321e-02 -1.915469169616699219e-01 -2.987126111984252930e-01 -7.581478357315063477e-02 1.111811548471450806e-01 1.649843305349349976e-01 1.664640158414840698e-01 -1.277526617050170898e-01 5.494261626154184341e-03 1.151516214013099670e-01 -1.292066127061843872e-01 -1.700118482112884521e-01 -1.893471926450729370e-01 -3.306693136692047119e-01 1.991637498140335083e-01 -3.585285246372222900e-01 2.620646059513092041e-01 2.012612670660018921e-01 -3.125560581684112549e-01 -6.558547168970108032e-02 2.122805118560791016e-01 -1.099148169159889221e-01 -8.443258702754974365e-02 4.979026317596435547e-02 8.914459496736526489e-02 -2.088361652567982674e-03
8.716734498739242554e-02 1.148410439491271973e-01 1.993601918220520020e-01 1.566343158483505249e-01 3.004007339477539062e-01 7.752596586942672729e-02 1.843722462654113770e-01 1.056675687432289124e-01 -3.178104460239410400e-01 7.597000151872634888e-02 -4.223852977156639099e-02 4.403239488601684570e-02 1.169128268957138062e-01 7.031798362731933594e-02 2.239014059305191040e-01 2.355614602565765381e-01 1.337878555059432983e-01 1.160228103399276733e-01 -2.562657892704010010e-01 2.303779125213623047e-01 -2.504628598690032959e-01 -2.913077175617218018e-01 -1.587528968229889870e-03 1.025174558162689209e-01 -3.773626983165740967e-01 -2.185905352234840393e-02 -1.907527633011341095e-02 -2.014701515436172485e-01 -8.133887604344636202e-05 -1.345058828592300415e-01 -1.654227674007415771e-01 -3.592970967292785645e-02
8.009389042854309082e-02 5.858337879180908203e-02 1.179507672786712646e-01 -3.943746909499168396e-02 3.722831606864929199e-01 7.976663857698440552e-02 -2.368310838937759399e-02 4.605862870812416077e-02 -2.726836204528808594e-01 7.604677230119705200e-02 -2.008274793624877930e-01 3.568927571177482605e-02 2.611927986145019531e-01 1.709288060665130615e-01 1.244459077715873718e-01 1.826846748590469360e-01 1.417540311813354492e-01 2.755098789930343628e-02 -4.154847860336303711e-01 -5.427285656332969666e-02 5.756922438740730286e-02 -3.080054223537445068e-01 5.167602002620697021e-02 1.651622056961059570e-01 -3.304630219936370850e-01 2.256454080343246460e-01 1.231435015797615051e-01 -1.368329674005508423e-01 4.671884328126907349e-02 -1.531048268079757690e-01 -5.479229986667633057e-02 1.086734831333160400e-01
1.222605258226394653e-01 2.167073786258697510e-01 3.650304675102233887e-01 2.480188608169555664e-01 1.382661312818527222e-01 -3.873986657708883286e-03 -3.535879403352737427e-02 -5.137643218040466309e-02 -2.451266497373580933e-01 6.068358197808265686e-02 7.718513906002044678e-02 -1.477609574794769287e-01 2.211996465921401978e-01 1.079205423593521118e-01 2.696449756622314453e-01 -1.688715964555740356e-01 -4.360399767756462097e-02 -8.076272159814834595e-02 -1.025173142552375793e-01 1.796785369515419006e-02 -1.911247521638870239e-01 -3.869652748107910156e-01 2.027450799942016602e-01 2.946721576154232025e-02 9.587614983320236206e-02 5.265449732542037964e-02 2.941789627075195312e-01 1.738846153020858765e-01 9.836115688085556030e-02 -2.843745946884155273e-01 -3.044819924980401993e-03 -1.219200436025857925e-02
-1.849760711193084717e-01 1.224170997738838196e-01 2.675612866878509521e-01 6.441886723041534424e-02 2.285918220877647400e-02 1.032224074006080627e-01 -4.998113214969635010e-02 2.789472043514251709e-01 -1.584505289793014526e-01 -7.337020337581634521e-02 -1.835408806800842285e-01 1.788948625326156616e-01 5.895629152655601501e-02 7.928655296564102173e-02 -3.680621087551116943e-01 1.509109288454055786e-01 1.412748098373413086e-01 2.539006769657135010e-01 5.606493353843688965e-02 -2.506687343120574951e-01 -1.555794663727283478e-02 -4.481563568115234375e-01 -1.787462979555130005e-01 2.077531628310680389e-02 -8.104492723941802979e-02 -3.164526075124740601e-02 1.059560626745223999e-01 7.567770779132843018e-03 3.221780657768249512e-01 8.156900003086775541e-05 -9.972634725272655487e-04 -1.134119704365730286e-01
-3.921262104995548725e-04 1.602361649274826050e-01 4.800666123628616333e-02 3.351130783557891846e-01 3.335866034030914307e-01 1.475925147533416748e-01 -2.191550657153129578e-02 -5.150300264358520508e-02 1.504120677709579468e-01 -1.155265271663665771e-01 -3.817322254180908203e-01 -4.599048569798469543e-02 9.854442439973354340e-03 -4.160419851541519165e-02 1.373674571514129639e-01 -7.727421820163726807e-02 1.823441237211227417e-01 3.024383485317230225e-01 -1.083112284541130066e-01 6.529773026704788208e-02 -1.523406654596328735e-01 -4.432521164417266846e-01 9.662157297134399414e-02 -5.887884274125099182e-02 -1.683009713888168335e-01 -3.816404938697814941e-02 -2.482558190822601318e-01 -1.406511515378952026e-01 2.264591865241527557e-02 -1.000147238373756409e-01 2.835331484675407410e-02 -1.316718012094497681e-01
3.800559416413307190e-02 2.908938825130462646e-01 1.120109111070632935e-01 1.891603320837020874e-01 3.751467168331146240e-01 1.132665127515792847e-01 -2.782958187162876129e-02 -1.543564349412918091e-01 6.578199565410614014e-02 -1.044037938117980957e-01 -1.184833236038684845e-02 1.394283622503280640e-01 1.474188119173049927e-01 -4.039928317070007324e-02 -2.633837983012199402e-02 -1.380284726619720459e-01 2.747724018990993500e-02 9.317097067832946777e-02 1.066688448190689087e-01 -2.887008786201477051e-01 -9.252981841564178467e-02 -4.061176776885986328e-01 2.815119735896587372e-02 6.036607548594474792e-03 1.509061921387910843e-02 3.875338435173034668e-01 3.672918975353240967e-01 -8.311222493648529053e-02 7.616938650608062744e-02 1.650328338146209717e-01 -3.562462329864501953e-02 -6.717849522829055786e-02
-9.998393058776855469e-02 -8.531302958726882935e-02 3.190888762474060059e-01 6.554808467626571655e-02 6.720319390296936035e-02 1.894380003213882446e-01 2.779645323753356934e-01 1.283493787050247192e-01 1.643112599849700928e-01 -1.370559781789779663e-01 -2.785806357860565186e-01 3.473879694938659668e-01 1.492604613304138184e-01 -1.123653277754783630e-01 3.287693113088607788e-02 6.525220721960067749e-02 1.283121407032012939e-01 1.922348588705062866e-01 1.379518210887908936e-01 -3.607811033725738525e-01 -1.679947786033153534e-02 -3.391195833683013916e-01 2.454460561275482178e-01 5.263879522681236267e-02 -1.278886944055557251e-01 1.019345521926879883e-01 1.080175265669822693e-01 2.610067836940288544e-02 8.387853205204010010e-02 9.787780232727527618e-03 4.830295965075492859e-02 1.693747043609619141e-01
3.715100884437561035e-02 1.581889986991882324e-01 2.807126939296722412e-01 1.249821782112121582e-01 -8.509730547666549683e-02 6.948111951351165771e-02 5.322000011801719666e-03 -2.946443259716033936e-01 -1.747565269470214844e-01 2.743701683357357979e-03 6.018012017011642456e-02 7.416381686925888062e-02 1.930297464132308960e-01 -2.880766093730926514e-01 -6.435169279575347900e-02 -8.528698980808258057e-02 -1.873127520084381104e-01 7.720261067152023315e-02 -2.481345683336257935e-01 -2.332262247800827026e-01 1.766387075185775757e-01 -4.717862904071807861e-01 1.425361186265945435e-01 -1.108719483017921448e-01 -1.990936994552612305e-01 -2.057500630617141724e-01 1.255274564027786255e-01 -2.261456288397312164e-02 -3.069112636148929596e-02 1.641505509614944458e-01 2.108077332377433777e-02 1.973683536052703857e-01
1.641679704189300537e-01 1.762047857046127319e-01 5.133204534649848938e-02 9.637095034122467041e-02 -3.277100995182991028e-02 -2.596462145447731018e-02 3.576247096061706543e-01 -1.307221204042434692e-01 -1.143602430820465088e-01 8.176103234291076660e-02 1.913271248340606689e-01 1.979196816682815552e-01 1.307359039783477783e-01 -1.663870513439178467e-01 1.087661907076835632e-01 1.219626441597938538e-01 -6.511448323726654053e-02 -8.083963394165039062e-02 1.436457931995391846e-01 -2.222397774457931519e-01 1.920136362314224243e-01 -5.270897746086120605e-01 3.565090708434581757e-03 -4.674684628844261169e-02 -2.131493985652923584e-01 3.247804939746856689e-02 1.835268735885620117e-01 -1.846283376216888428e-01 2.320040017366409302e-01 1.278259307146072388e-01 1.071123033761978149e-01 1.507906168699264526e-01
3.032251000404357910e-01 3.379918932914733887e-01 1.344810426235198975e-01 1.501497924327850342e-01 4.518388584256172180e-02 -2.792483754456043243e-02 4.780123531818389893e-01 -2.043021321296691895e-01 -9.520149230957031250e-02 -5.782920867204666138e-02 1.210905704647302628e-02 8.151602745056152344e-02 3.107083141803741455e-01 2.654338069260120392e-02 9.096234291791915894e-02 1.067462097853422165e-02 1.472137868404388428e-03 3.047125637531280518e-01 -1.573108583688735962e-01 -2.349098920822143555e-01 1.401694267988204956e-01 -5.332464352250099182e-02 2.403933107852935791e-01 -5.765658617019653320e-02 -1.759203523397445679e-01 -2.033395692706108093e-02 2.137210220098495483e-01 -1.121815992519259453e-03 -8.694603294134140015e-02 -9.837595373392105103e-02 6.034553423523902893e-02 3.152845427393913269e-02
2.725316584110260010e-01 2.000204622745513916e-01 5.339347943663597107e-02 2.039893716573715210e-01 2.145514786243438721e-01 5.538675934076309204e-02 2.030981630086898804e-01 2.468525171279907227e-01 -1.783261448144912720e-01 -3.212755918502807617e-01 -1.179277002811431885e-01 4.216445609927177429e-03 -6.666401773691177368e-02 1.991420984268188477e-02 -7.957565784454345703e-02 1.134260147809982300e-01 -1.276354789733886719e-01 4.222213104367256165e-02 7.716542482376098633e-02 -1.229371577501296997e-01 -2.856191433966159821e-02 -2.373943775892257690e-01 3.192757368087768555e-01 2.144876271486282349e-01 -2.382334768772125244e-01 -1.194144859910011292e-01 1.762343496084213257e-01 8.781335502862930298e-02 5.408088117837905884e-02 -8.263169974088668823e-02 -3.687735199928283691e-01 1.311585307121276855e-01
8.500842750072479248e-02 1.322912126779556274e-01 2.523697912693023682e-01 2.117875218391418457e-01 2.977231740951538086e-01 -4.601979628205299377e-02 1.127693429589271545e-01 -2.023349255323410034e-01 7.869750261306762695e-03 -1.236011832952499390e-01 -2.909823060035705566e-01 -1.233381107449531555e-01 -1.551002170890569687e-02 3.269454929977655411e-03 -1.152446791529655457e-01 1.188030689954757690e-01 8.224803954362869263e-02 2.863391637802124023e-01 -1.125432178378105164e-01 -5.660780146718025208e-02 1.632745712995529175e-01 -4.046458601951599121e-01 1.786780171096324921e-02 -3.180373609066009521e-01 -9.583150595426559448e-02 -1.474947631359100342e-01 1.736739128828048706e-01 -2.365732789039611816e-01 9.303825348615646362e-02 -1.614321619272232056e-01 -1.504408121109008789e-01 -9.241024404764175415e-02
-1.736243069171905518e-02 2.199846655130386353e-01 -4.382697492837905884e-02 -1.106879785656929016e-01 5.316181853413581848e-02 -1.297834962606430054e-01 -1.604151874780654907e-01 -7.863724231719970703e-02 -3.761330842971801758e-01 -2.114714831113815308e-01 -6.700098514556884766e-02 1.795919537544250488e-01 4.788023978471755981e-02 -2.352708131074905396e-01 -1.096487566828727722e-01 1.047177240252494812e-01 9.969075024127960205e-02 -1.861504763364791870e-01 -3.369815349578857422e-01 -2.675534486770629883e-01 4.357233643531799316e-02 -4.060066640377044678e-01 8.177893608808517456e-02 -1.744866669178009033e-01 -7.108045369386672974e-02 6.380455940961837769e-02 2.375995665788650513e-01 3.581251576542854309e-02 -1.393655389547348022e-01 -2.293982654809951782e-01 9.703451395034790039e-02 6.868541240692138672e-03
-2.261476516723632812e-01 -3.016684949398040771e-02 -6.932119280099868774e-02 7.405972480773925781e-02 1.513441354036331177e-01 2.871370613574981689e-01 1.917815357446670532e-01 1.154940277338027954e-01 -6.837813556194305420e-02 9.607493877410888672e-02 -4.151587486267089844e-01 -5.047831311821937561e-02 1.890121847391128540e-01 3.644960373640060425e-02 4.904432967305183411e-02 7.375127822160720825e-02 1.518100947141647339e-01 -3.679353510960936546e-03 1.175434067845344543e-01 -1.422727257013320923e-01 9.589288383722305298e-02 -5.546044707298278809e-01 -5.604425817728042603e-02 1.812333315610885620e-01 -1.267030835151672363e-01 1.977137625217437744e-01 6.474322825670242310e-02 -8.815205097198486328e-02 4.486403241753578186e-02 -7.931071519851684570e-02 3.373531624674797058e-02 -2.490815520286560059e-01
1.334282010793685913e-01 1.138182953000068665e-01 2.367806732654571533e-01 1.888337880373001099e-01 9.539434313774108887e-02 -2.275862498208880424e-03 1.382841467857360840e-01 -1.493923217058181763e-01 -1.892606765031814575e-01 -7.382833957672119141e-02 1.310473084449768066e-01 1.102107912302017212e-01 9.142874181270599365e-02 -2.479737699031829834e-01 -5.265727639198303223e-02 -3.657725453376770020e-02 -1.317277252674102783e-01 -2.325331866741180420e-01 -3.121706843376159668e-01 -3.196812272071838379e-01 1.697683334350585938e-01 -4.024214744567871094e-01 9.689977765083312988e-02 1.286710947751998901e-01 -3.683893978595733643e-01 -8.363006263971328735e-02 1.687261313199996948e-01 -6.414064764976501465e-02 -1.342813111841678619e-02 4.388600960373878479e-02 7.281214743852615356e-02 1.092997565865516663e-01
1.100940909236669540e-02 -1.175343338400125504e-02 2.287140190601348877e-01 -4.376653209328651428e-02 2.361467927694320679e-01 4.165314882993698120e-02 1.346196234226226807e-01 -2.857618220150470734e-02 -5.981546360999345779e-03 3.326945751905441284e-02 -3.583807647228240967e-01 8.957051904872059822e-04 4.576928317546844482e-01 -1.919815391302108765e-01 8.759148418903350830e-02 3.872358798980712891e-02 6.634402275085449219e-02 -1.295424401760101318e-01 -4.093506038188934326e-01 -6.042893230915069580e-02 -7.463038712739944458e-02 -3.567145764827728271e-01 -1.705526262521743774e-01 3.888800565619021654e-04 -1.121535450220108032e-01 2.175202965736389160e-01 -1.575580611824989319e-02 -4.542782157659530640e-02 2.975343354046344757e-02 -2.042512595653533936e-01 6.913803052157163620e-03 -1.575477719306945801e-01
7.674406468868255615e-02 -6.935647875070571899e-02 -2.405493333935737610e-02 3.461541831493377686e-01 -1.618089079856872559e-01 6.772623211145401001e-02 1.387620121240615845e-01 -1.370830535888671875e-01 4.833413287997245789e-02 -5.983957275748252869e-02 -2.189250737428665161e-01 9.299258142709732056e-02 1.776959933340549469e-02 -5.523577332496643066e-01 -1.343496888875961304e-01 -1.156233102083206177e-01 1.057418957352638245e-01 2.546067535877227783e-01 -5.229312554001808167e-02 -1.253542453050613403e-01 -5.693324375897645950e-03 -4.655946493148803711e-01 2.404958568513393402e-02 -2.532256208360195160e-02 -1.067085340619087219e-01 3.424019319936633110e-03 -2.087734639644622803e-01 3.890016302466392517e-02 1.191394031047821045e-01 3.460293635725975037e-02 -1.265642195940017700e-01 -1.908197626471519470e-02
-1.130211129784584045e-01 2.271479368209838867e-01 1.650670021772384644e-01 1.806733757257461548e-02 7.933021336793899536e-02 4.848603308200836182e-01 -3.982703387737274170e-02 -6.867567449808120728e-02 -1.394736468791961670e-01 2.181076072156429291e-02 -4.779168590903282166e-02 -2.279154509305953979e-01 8.216834068298339844e-02 1.724073588848114014e-01 2.975178658962249756e-01 1.584025472402572632e-01 1.981042325496673584e-01 2.947644591331481934e-01 6.264698505401611328e-02 -2.455599606037139893e-01 -3.922121599316596985e-02 -3.966555595397949219e-01 -1.453798846341669559e-03 6.952506490051746368e-03 -1.027725636959075928e-01 1.882080733776092529e-01 6.699337810277938843e-02 5.449287593364715576e-02 -1.474254727363586426e-01 -8.048773556947708130e-02 3.507050126791000366e-02 -6.296203285455703735e-02
-2.035984843969345093e-01 -5.949734151363372803e-02 -5.158394202589988708e-02 -6.150382105261087418e-03 7.702723890542984009e-02 4.089427590370178223e-01 1.016631498932838440e-01 -8.466546237468719482e-02 8.333601802587509155e-02 2.030431665480136871e-02 -3.981546685099601746e-02 1.091400161385536194e-01 2.976787686347961426e-01 -6.621814519166946411e-02 -3.036857247352600098e-01 2.063433974981307983e-01 -5.187897011637687683e-02 2.613976001739501953e-01 -2.711801826953887939e-01 -1.413701474666595459e-01 7.050070166587829590e-02 -3.054752349853515625e-01 -3.342387452721595764e-02 -8.330658078193664551e-02 -9.897111356258392334e-02 -1.243714466691017151e-01 3.816998004913330078e-01 -6.572464853525161743e-02 1.237339749932289124e-01 -1.923567801713943481e-01 -1.164209172129631042e-01 -3.088510222733020782e-02
2.922206651419401169e-03 1.462082415819168091e-01 2.084265053272247314e-01 1.764713823795318604e-01 8.036061376333236694e-02 -1.982719823718070984e-02 2.641788423061370850e-01 -2.447507828474044800e-01 -1.135888993740081787e-01 7.852058857679367065e-02 5.133274942636489868e-02 1.797901391983032227e-01 1.885909587144851685e-01 -1.523414999246597290e-01 5.856443941593170166e-02 -8.278530836105346680e-02 -9.924209862947463989e-02 -1.357224583625793457e-01 -1.856498271226882935e-01 -2.508358657360076904e-01 1.166488453745841980e-01 -3.532784879207611084e-01 2.289493978023529053e-01 1.512172538787126541e-02 -3.463287949562072754e-01 -1.460792720317840576e-01 2.306168526411056519e-01 -2.365491986274719238e-01 1.203226223587989807e-01 5.354451760649681091e-02 2.029327303171157837e-01 1.368928402662277222e-01
1.884780079126358032e-01 7.829459756612777710e-02 1.549842059612274170e-01 9.225063025951385498e-02 1.421194970607757568e-01 4.938320070505142212e-02 5.921037867665290833e-02 -1.661821603775024414e-01 -3.213573396205902100e-01 2.820057794451713562e-02 1.443872749805450439e-01 7.525179535150527954e-02 5.036051198840141296e-02 -3.079429268836975098e-01 5.983510613441467285e-02 1.034431979060173035e-01 -2.551502883434295654e-01 -6.829576194286346436e-02 -2.826715409755706787e-01 -3.288789689540863037e-01 1.793659925460815430e-01 -3.586502075195312500e-01 2.943891882896423340e-01 3.515019780024886131e-04 -2.686753571033477783e-01 -4.445828869938850403e-02 7.754247635602951050e-02 -1.399085819721221924e-01 4.253796860575675964e-02 3.210592642426490784e-02 8.968600630760192871e-02 1.179093793034553528e-01
1.935954540967941284e-01 4.675529524683952332e-02 1.349462717771530151e-01 8.840263634920120239e-02 5.949356034398078918e-02 1.863960772752761841e-01 9.345288574695587158e-02 -2.886756658554077148e-01 -1.821308135986328125e-01 -1.321584731340408325e-01 1.072534397244453430e-01 3.350102901458740234e-02 4.472824186086654663e-02 -1.942780017852783203e-01 -1.168429404497146606e-01 3.878785530105233192e-03 -2.380461543798446655e-01 1.044371351599693298e-01 -4.426691532135009766e-01 -1.410893350839614868e-01 9.399525076150894165e-02 -5.348744392395019531e-01 1.126560121774673462e-01 1.374988853931427002e-01 -1.157284751534461975e-01 -1.233115196228027344e-01 4.558874666690826416e-02 -1.109468489885330200e-01 -1.199955400079488754e-02 1.268285512924194336e-01 -4.608925431966781616e-02 1.264351904392242432e-01
5.413222592324018478e-03 -2.507003024220466614e-02 1.902309507131576538e-01 1.088807657361030579e-01 -3.147574141621589661e-02 1.118431016802787781e-01 5.100249499082565308e-02 2.407014220952987671e-01 8.902838826179504395e-02 3.703089654445648193e-01 -1.883028000593185425e-01 8.266328275203704834e-02 1.817836761474609375e-01 -1.046911180019378662e-01 -1.236822735518217087e-02 -2.197241038084030151e-02 -1.104696244001388550e-01 1.584913879632949829e-01 -2.627486586570739746e-01 -3.486075103282928467e-01 -1.015922054648399353e-01 -2.880192399024963379e-01 4.502015560865402222e-02 -7.075832784175872803e-02 -2.255315333604812622e-01 2.918531298637390137e-01 -2.610640525817871094e-01 1.389620751142501831e-01 -5.452265217900276184e-02 -2.317935526371002197e-01 6.426959484815597534e-02 1.809366345405578613e-01
1.475293040275573730e-01 9.051071107387542725e-02 2.582913041114807129e-01 3.067341148853302002e-01 2.235350310802459717e-01 -1.093438640236854553e-02 4.300112649798393250e-02 -5.556105449795722961e-02 2.607325837016105652e-02 -2.372216433286666870e-01 -3.925325870513916016e-01 -5.290677398443222046e-02 -2.430733293294906616e-02 4.608507826924324036e-02 -3.213365674018859863e-01 3.331075608730316162e-02 1.873204708099365234e-01 1.549820601940155029e-01 -5.679089576005935669e-02 1.407835632562637329e-02 7.144412398338317871e-02 -3.733769953250885010e-01 3.705079108476638794e-02 -1.156487911939620972e-01 -2.268476337194442749e-01 -1.447783261537551880e-01 2.508295476436614990e-01 -2.018921524286270142e-01 6.758259981870651245e-02 -1.526507735252380371e-01 -8.153861016035079956e-02 -2.990447916090488434e-02
2.696819901466369629e-01 2.748637795448303223e-01 1.924914270639419556e-01 1.949799656867980957e-01 2.852730154991149902e-01 1.246903091669082642e-01 1.639362983405590057e-02 7.410900201648473740e-03 -1.816130578517913818e-01 8.376245386898517609e-03 -3.313697278499603271e-01 1.014063656330108643e-01 1.735478192567825317e-01 1.344653517007827759e-01 -1.258533447980880737e-01 3.069459274411201477e-02 3.061526417732238770e-01 -1.068033427000045776e-01 -2.295715361833572388e-01 -7.934603840112686157e-02 -1.761936247348785400e-01 -1.782554090023040771e-01 -1.228164210915565491e-01 9.141686558723449707e-02 -4.435995519161224365e-01 -3.314105793833732605e-02 -1.098848972469568253e-02 -7.218790799379348755e-02 4.456587508320808411e-02 4.675113782286643982e-02 3.501755744218826294e-02 4.766124486923217773e-02
1.458362042903900146e-01 1.551637426018714905e-02 2.461792379617691040e-01 2.246235311031341553e-01 1.748171746730804443e-01 1.223092079162597656e-01 1.540899276733398438e-01 1.547028422355651855e-01 6.089719012379646301e-02 2.122772857546806335e-02 -2.990094423294067383e-01 4.188741743564605713e-02 6.568206846714019775e-02 -2.793821990489959717e-01 -1.803059577941894531e-01 -1.138679608702659607e-01 -1.256800591945648193e-01 6.630820780992507935e-02 -3.303685784339904785e-01 -2.333280630409717560e-02 2.660370059311389923e-02 -4.030749201774597168e-01 1.515652835369110107e-01 -1.109677776694297791e-01 -4.131950810551643372e-02 -1.463016867637634277e-01 2.273063212633132935e-01 2.715781331062316895e-01 -1.900953650474548340e-01 -1.121821776032447815e-01 -8.114977180957794189e-02 -1.374228745698928833e-01
-1.058326885104179382e-01 2.694266736507415771e-01 2.598391175270080566e-01 1.567113399505615234e-01 1.812579482793807983e-02 2.674395442008972168e-01 1.627391576766967773e-02 -4.821385070681571960e-02 -1.513235121965408325e-01 7.035587728023529053e-02 -2.606913447380065918e-01 1.636233925819396973e-01 -1.162268668413162231e-01 8.768033981323242188e-02 2.901019454002380371e-01 6.410853564739227295e-02 -1.313760131597518921e-01 -3.235172480344772339e-02 -1.836104094982147217e-01 5.142280831933021545e-02 -1.770594269037246704e-01 -4.808832406997680664e-01 -5.467203631997108459e-02 -5.799188092350959778e-02 -3.528758287429809570e-01 -1.885384470224380493e-01 -1.558103263378143311e-01 6.883957982063293457e-02 5.721414834260940552e-02 -2.111673168838024139e-02 3.428421914577484131e-02 -7.241162937134504318e-03
-9.845189005136489868e-02 1.311409473419189453e-01 2.463661879301071167e-01 3.730681836605072021e-01 2.971662878990173340e-01 5.258054286241531372e-02 3.944912180304527283e-02 -1.389271765947341919e-02 -5.625961348414421082e-02 -1.987036764621734619e-01 -1.078527122735977173e-01 -1.110934466123580933e-01 -6.923343986272811890e-02 -2.907625734806060791e-01 -2.888132631778717041e-01 -1.520287841558456421e-01 2.461655884981155396e-01 2.589951828122138977e-02 3.947793319821357727e-02 -1.771962344646453857e-01 -1.819845288991928101e-01 -3.123938441276550293e-01 -5.318490788340568542e-02 -1.858836859464645386e-01 -2.791471481323242188e-01 7.552754133939743042e-02 -1.695088297128677368e-02 3.209163993597030640e-02 -1.263448446989059448e-01 -8.642956614494323730e-02 -1.771665066480636597e-01 1.258826851844787598e-01
-4.358855262398719788e-02 -5.450718477368354797e-02 9.009708464145660400e-02 2.112051695585250854e-01 2.246155738830566406e-01 -1.843721121549606323e-01 3.241855800151824951e-01 6.236508022993803024e-03 8.177451044321060181e-02 -1.012734100222587585e-01 -1.276367008686065674e-01 2.615963816642761230e-01 1.682863533496856689e-01 9.313976019620895386e-02 1.474593877792358398e-01 -4.950504377484321594e-02 -1.652632057666778564e-01 1.869089752435684204e-01 1.313036028295755386e-02 -1.642398387193679810e-01 -6.954692304134368896e-02 -5.864407420158386230e-01 1.770487725734710693e-01 -1.838078498840332031e-01 -1.797311305999755859e-01 1.182628795504570007e-01 1.958155333995819092e-01 3.778817597776651382e-03 3.191486746072769165e-02 2.052790299057960510e-02 -6.176689639687538147e-03 -2.378104813396930695e-02
8.010496944189071655e-02 1.679182238876819611e-02 1.698087453842163086e-01 2.532116770744323730e-01 1.322664320468902588e-01 5.143742263317108154e-02 1.294494718313217163e-01 -2.247903347015380859e-01 -2.851380109786987305e-01 -7.013008743524551392e-02 6.108037382364273071e-02 2.020765691995620728e-01 -2.003152295947074890e-02 -2.480014115571975708e-01 1.074983999133110046e-01 3.711352869868278503e-02 -1.103398054838180542e-01 -1.260123252868652344e-01 -1.456915289163589478e-01 -3.178080916404724121e-01 2.872566878795623779e-01 -3.965930938720703125e-01 1.657592803239822388e-01 1.180256009101867676e-01 -2.713374793529510498e-01 -1.155884936451911926e-01 1.140652447938919067e-01 -2.342620342969894409e-01 6.482746452093124390e-02 8.699726313352584839e-02 9.479428827762603760e-02 -1.315268408507108688e-02
2.081962227821350098e-01 1.034222692251205444e-01 8.997288346290588379e-02 2.132169604301452637e-01 2.961829006671905518e-01 2.039989829063415527e-01 9.760686010122299194e-02 -1.618863493204116821e-01 -1.159433051943778992e-01 8.750648051500320435e-02 1.999599635601043701e-01 2.261430323123931885e-01 1.863868534564971924e-01 -3.954538702964782715e-01 -7.771798968315124512e-02 7.437469903379678726e-03 -1.086359024047851562e-01 9.872761368751525879e-02 -2.896074950695037842e-01 -3.289242042228579521e-03 1.515133678913116455e-01 -3.899815976619720459e-01 2.697980403900146484e-01 -8.448787033557891846e-02 -1.310262680053710938e-01 -7.808411866426467896e-02 -8.027370274066925049e-02 -2.989966422319412231e-02 -6.389743089675903320e-02 5.615533143281936646e-02 -8.716247230768203735e-02 1.097427830100059509e-01
2.698666155338287354e-01 1.720556430518627167e-02 8.955911546945571899e-02 2.168819159269332886e-01 7.406134158372879028e-02 8.899515867233276367e-02 2.688193917274475098e-01 -2.179870158433914185e-01 -2.066542953252792358e-01 2.274747937917709351e-02 9.589733928442001343e-02 2.782492935657501221e-01 1.486687064170837402e-01 -1.791628450155258179e-01 1.840448752045631409e-02 7.685744762420654297e-02 -1.068099066615104675e-01 -1.446458995342254639e-01 -1.358615010976791382e-01 -3.823055624961853027e-01 2.647421360015869141e-01 -2.435526251792907715e-01 2.080039829015731812e-01 2.779572084546089172e-02 -3.339288234710693359e-01 -1.245109215378761292e-01 1.163678094744682312e-01 -1.200616806745529175e-01 -6.092852726578712463e-02 -6.935133785009384155e-02 1.185095086693763733e-01 2.036499045789241791e-02
-1.685216426849365234e-01 2.731990218162536621e-01 -9.603915363550186157e-02 2.297285536769777536e-04 1.065112873911857605e-01 2.219908833503723145e-01 2.576608955860137939e-01 -4.985217005014419556e-03 -3.780241012573242188e-01 1.929875463247299194e-01 -1.858946382999420166e-01 2.048121690750122070e-01 6.255814433097839355e-02 8.414548821747303009e-03 1.339032649993896484e-01 3.185055032372474670e-02 -1.008442975580692291e-02 -7.055608928203582764e-02 -2.274603694677352905e-01 -1.460368931293487549e-01 1.106235086917877197e-01 -4.567169249057769775e-01 1.586319804191589355e-01 2.479810714721679688e-01 -1.402391940355300903e-01 8.188481628894805908e-02 -1.712368279695510864e-01 7.560648024082183838e-02 1.223157644271850586e-01 -5.641281977295875549e-02 -1.093403548002243042e-01 -6.308308243751525879e-02
1.686772704124450684e-01 4.323693364858627319e-02 2.213358432054519653e-01 1.388436257839202881e-01 8.639031648635864258e-02 1.197101399302482605e-01 1.946604251861572266e-01 -1.397033184766769409e-01 -2.519176006317138672e-01 -9.172464162111282349e-02 1.301334947347640991e-01 1.366631686687469482e-01 1.171684637665748596e-01 -1.563208997249603271e-01 1.046472564339637756e-01 7.528053969144821167e-02 -1.326244175434112549e-01 -1.502224653959274292e-01 -1.457202285528182983e-01 -3.200375735759735107e-01 2.158017605543136597e-01 -3.443933129310607910e-01 2.571049332618713379e-01 1.278041452169418335e-01 -3.132252693176269531e-01 -1.166332885622978210e-01 2.403218597173690796e-01 -1.361840963363647461e-01 -9.666281193494796753e-02 6.683577597141265869e-02 9.878663718700408936e-02 1.921600848436355591e-01
1.064994633197784424e-01 1.510417461395263672e-01 7.002506405115127563e-02 2.391582131385803223e-01 -2.496670745313167572e-02 9.512432664632797241e-02 2.274216115474700928e-01 -1.919085979461669922e-01 -3.368269801139831543e-01 -8.342415839433670044e-02 -2.406974323093891144e-02 1.703081429004669189e-01 -5.196789652109146118e-02 -2.546882629394531250e-01 -1.557181924581527710e-01 3.101637400686740875e-02 -3.400279209017753601e-02 -1.725431084632873535e-01 -2.808369994163513184e-01 -1.665610224008560181e-01 1.194507032632827759e-01 -4.015990793704986572e-01 2.717560529708862305e-01 3.550007939338684082e-02 -1.754595488309860229e-01 -1.094830036163330078e-01 1.272991150617599487e-01 -9.850770235061645508e-02 4.374944791197776794e-02 1.666802465915679932e-01 -2.176698110997676849e-02 2.751306891441345215e-01
-7.569693773984909058e-02 1.655586808919906616e-01 -3.634929284453392029e-02 6.282019615173339844e-02 1.516419798135757446e-01 1.925764679908752441e-01 2.867774963378906250e-01 2.443189173936843872e-02 -1.012388616800308228e-01 2.118327319622039795e-01 -3.986711204051971436e-01 -4.773891344666481018e-02 4.265355765819549561e-01 3.590924292802810669e-02 1.852277964353561401e-01 -5.364672094583511353e-02 1.407251060009002686e-01 3.378536924719810486e-02 -5.474777892231941223e-02 -2.271408140659332275e-01 1.429333835840225220e-01 -3.180823326110839844e-01 -1.066070869565010071e-01 1.206827983260154724e-01 -1.808415055274963379e-01 -1.059050336480140686e-01 3.810822963714599609e-02 8.909800648689270020e-02 2.490088194608688354e-01 -1.537388861179351807e-01 1.391758769750595093e-01 -2.306153625249862671e-02
5.919235199689865112e-02 1.002007946372032166e-01 8.044051378965377808e-02 6.136409938335418701e-02 2.640924975275993347e-02 1.654485166072845459e-01 -1.410645991563796997e-01 2.189920544624328613e-01 -3.614392578601837158e-01 -1.948988586664199829e-01 -2.772225141525268555e-01 -1.502954512834548950e-01 1.824458241462707520e-01 2.590738832950592041e-01 1.832407116889953613e-01 -1.669787913560867310e-01 -7.529083639383316040e-03 1.170526072382926941e-01 -1.601347029209136963e-01 -3.242447376251220703e-01 6.641022861003875732e-02 -3.030584156513214111e-01 -1.529047340154647827e-01 1.505339294672012329e-01 -8.554257452487945557e-02 -9.439357370138168335e-02 2.083025276660919189e-01 7.174865901470184326e-02 2.163162827491760254e-01 -4.645008593797683716e-02 -5.099079757928848267e-02 -2.172924429178237915e-01
-2.248107194900512695e-01 8.334999531507492065e-02 -1.456304788589477539e-01 5.475139990448951721e-02 7.599307596683502197e-02 3.294483125209808350e-01 2.728869915008544922e-01 8.900699205696582794e-03 -1.389692425727844238e-01 1.598095148801803589e-01 -2.348320484161376953e-01 1.192160695791244507e-01 3.216926157474517822e-01 1.342255715280771255e-02 -1.135135628283023834e-02 -1.747574470937252045e-02 5.069525539875030518e-02 7.932538539171218872e-02 7.442174106836318970e-02 -6.941971182823181152e-02 4.117141291499137878e-02 -3.662444353103637695e-01 -7.958035171031951904e-02 1.034528613090515137e-01 -3.813725411891937256e-01 6.511703133583068848e-02 2.485242038965225220e-01 -7.868458330631256104e-02 -9.422449767589569092e-02 3.137328475713729858e-02 -1.357859075069427490e-01 -3.051423430442810059e-01
-4.292741045355796814e-02 2.301837131381034851e-02 2.188334614038467407e-02 1.039875904098153114e-03 3.057204186916351318e-02 3.181142508983612061e-01 2.546459436416625977e-01 -7.212101668119430542e-02 -5.091509595513343811e-02 -1.369001865386962891e-01 -1.413859724998474121e-01 2.477514147758483887e-01 -3.287201374769210815e-02 -7.092539966106414795e-02 -2.804965674877166748e-01 2.909817397594451904e-01 8.945473469793796539e-03 2.514846920967102051e-01 -2.167090922594070435e-01 -1.603885889053344727e-01 1.243658438324928284e-01 -3.726009726524353027e-01 1.483856141567230225e-01 3.214591369032859802e-02 -6.406618049368262291e-04 -1.209094077348709106e-01 2.853123247623443604e-01 -2.505507171154022217e-01 1.633539348840713501e-01 2.313396194949746132e-03 -2.314565032720565796e-01 -1.958800479769706726e-02
2.620428204536437988e-01 1.171973198652267456e-01 1.715624481439590454e-01 -1.271441485732793808e-02 3.029057681560516357e-01 3.612582385540008545e-02 2.163392864167690277e-02 -1.716786324977874756e-01 -7.531458139419555664e-02 -2.987520694732666016e-01 -1.435280144214630127e-01 1.266722679138183594e-01 -6.243645399808883667e-02 9.477531164884567261e-02 -1.425037980079650879e-01 -1.680948734283447266e-01 1.494242995977401733e-01 7.347444444894790649e-02 1.770104616880416870e-01 -1.489965319633483887e-01 -3.154540434479713440e-02 -4.815178513526916504e-01 5.652520433068275452e-02 2.716259472072124481e-02 -2.264452576637268066e-01 2.017240971326828003e-01 2.749842107295989990e-01 -1.749230921268463135e-01 1.549243181943893433e-01 2.559431269764900208e-02 -1.282952427864074707e-01 -1.210059076547622681e-01
1.599894464015960693e-01 1.229979619383811951e-01 1.186416596174240112e-01 7.972316443920135498e-02 1.906164288520812988e-01 -2.695677988231182098e-02 1.352727115154266357e-01 -5.722884088754653931e-02 1.088701784610748291e-01 1.348047107458114624e-01 -2.853492647409439087e-02 9.732936322689056396e-02 3.076819777488708496e-01 -2.512719035148620605e-01 -3.342268289998173714e-03 2.125591272488236427e-03 1.250578910112380981e-01 2.903641760349273682e-01 1.505747586488723755e-01 -1.732330620288848877e-01 3.008569357916712761e-03 -4.098004102706909180e-01 -4.158854112029075623e-02 -2.525638341903686523e-01 -3.484895527362823486e-01 5.850937590003013611e-02 3.876255154609680176e-01 -2.033312432467937469e-02 5.524862557649612427e-03 1.410351395606994629e-01 -7.477346807718276978e-03 2.156162820756435394e-02
-7.872765511274337769e-02 1.431201100349426270e-01 5.626834928989410400e-02 3.719829395413398743e-02 2.150696963071823120e-01 1.128637939691543579e-01 -7.447663694620132446e-02 8.995288610458374023e-02 -1.417049765586853027e-01 1.124955713748931885e-01 -1.971272826194763184e-01 1.853440105915069580e-01 3.570067882537841797e-01 -8.929935842752456665e-02 4.531533718109130859e-01 -1.147565543651580811e-01 -1.687258780002593994e-01 -4.481815919280052185e-02 -1.697043478488922119e-01 -1.782113164663314819e-01 -7.222931832075119019e-02 -3.751896023750305176e-01 -1.787964999675750732e-01 2.651327848434448242e-01 -1.170702204108238220e-01 1.605206876993179321e-01 7.337274402379989624e-02 1.631066799163818359e-01 1.189957372844219208e-03 9.902483783662319183e-03 -1.440275609493255615e-01 6.824970245361328125e-02
1.562091559171676636e-01 1.629582047462463379e-01 -7.390688359737396240e-02 -1.175902336835861206e-01 1.811901181936264038e-01 2.243670374155044556e-01 1.365397274494171143e-01 3.469489812850952148e-01 4.520105943083763123e-02 -2.261435389518737793e-01 -1.538087278604507446e-01 -3.921383991837501526e-02 1.116675883531570435e-01 -3.904765844345092773e-02 -1.814389228820800781e-02 2.073106318712234497e-01 1.611466705799102783e-01 1.096193641424179077e-01 -1.572701334953308105e-01 -2.185609489679336548e-01 -8.645383268594741821e-02 -3.947061002254486084e-01 4.761117994785308838e-01 7.324911653995513916e-02 1.359472796320915222e-02 4.190526157617568970e-02 -1.804644824005663395e-03 2.211783230304718018e-01 -5.040713399648666382e-02 -9.277661144733428955e-02 -5.160591751337051392e-02 -3.752859309315681458e-02
-1.055402159690856934e-01 3.749945461750030518e-01 1.455893218517303467e-01 -3.943648189306259155e-02 1.061299145221710205e-01 2.854636013507843018e-01 8.135354146361351013e-03 7.429765909910202026e-02 -1.699709594249725342e-01 -2.908062376081943512e-02 -3.136686682701110840e-01 1.363153308629989624e-01 5.255754664540290833e-02 5.953499674797058105e-02 1.545057147741317749e-01 -3.693779557943344116e-02 3.465402126312255859e-02 -1.784607917070388794e-01 -1.608334630727767944e-01 -9.826789796352386475e-02 8.004081249237060547e-02 -5.275001525878906250e-01 2.716429829597473145e-01 1.172092626802623272e-03 -8.605496585369110107e-02 -1.189288496971130371e-01 -7.030485570430755615e-02 -1.042503863573074341e-01 2.782633304595947266e-01 -4.902327898889780045e-03 8.374097198247909546e-02 6.757967174053192139e-03
-4.166660085320472717e-02 1.109768673777580261e-01 1.026287972927093506e-01 2.492196559906005859e-01 4.491646587848663330e-01 1.421814113855361938e-01 1.651380360126495361e-01 -5.474453046917915344e-02 -3.059973716735839844e-01 -2.177106030285358429e-02 -2.126083523035049438e-01 -1.319140344858169556e-01 1.939630955457687378e-01 8.763743937015533447e-02 2.906252741813659668e-01 8.505084365606307983e-02 -5.952867120504379272e-02 1.533802002668380737e-01 5.639137327671051025e-02 1.927400380373001099e-01 2.493248730897903442e-01 -2.877649366855621338e-01 -7.384324818849563599e-02 -1.586065441370010376e-01 -2.199533581733703613e-01 -1.862996369600296021e-01 1.420159488916397095e-01 -4.503394290804862976e-02 6.359016150236129761e-02 -2.554124221205711365e-02 -9.157690405845642090e-02 7.757394015789031982e-02
7.582716643810272217e-02 3.160034716129302979e-01 1.227820198982954025e-02 1.298439949750900269e-01 4.807434976100921631e-02 8.177781105041503906e-02 -7.114133238792419434e-02 2.351710386574268341e-02 4.499151185154914856e-02 1.458468288183212280e-01 -2.983319759368896484e-01 -1.305796951055526733e-01 3.041666150093078613e-01 -2.806901000440120697e-02 1.248798370361328125e-01 3.023214638233184814e-01 1.720253974199295044e-01 -2.065701186656951904e-01 -1.798076331615447998e-01 -1.704787909984588623e-01 3.668381273746490479e-02 -4.265992343425750732e-01 -1.803937405347824097e-01 1.500159204006195068e-01 -2.479427009820938110e-01 -6.421694904565811157e-02 1.798811554908752441e-01 8.398155868053436279e-02 4.139953851699829102e-02 -1.157197877764701843e-01 -1.701640486717224121e-01 1.096103340387344360e-01
-1.972410827875137329e-01 2.698393762111663818e-01 2.547371089458465576e-01 1.872303783893585205e-01 9.887445718050003052e-03 5.689795687794685364e-02 -2.211910858750343323e-02 -1.323441267013549805e-01 -3.256341442465782166e-02 -1.602022647857666016e-01 -2.791355252265930176e-01 -4.258050397038459778e-02 1.164270099252462387e-02 -6.243206560611724854e-03 -1.755386032164096832e-02 3.861317783594131470e-02 5.951987951993942261e-02 2.640184164047241211e-01 -3.415786027908325195e-01 6.997711211442947388e-02 -3.252590820193290710e-02 -4.891412258148193359e-01 -4.187371209263801575e-02 -2.013879865407943726e-01 -3.385109007358551025e-01 5.990143492817878723e-02 -2.029206901788711548e-01 -1.222304999828338623e-01 -5.070417746901512146e-02 -5.674269795417785645e-02 -6.196305621415376663e-04 3.215643391013145447e-02
8.753377199172973633e-02 1.082101389765739441e-01 -9.499232284724712372e-03 1.022365838289260864e-01 1.623069047927856445e-01 1.729137450456619263e-02 -4.520419239997863770e-02 -1.548472344875335693e-01 -7.597159594297409058e-02 2.390079349279403687e-01 -2.185597717761993408e-01 3.715432062745094299e-02 3.617828190326690674e-01 1.232416257262229919e-01 -1.246114540845155716e-02 3.344104588031768799e-01 2.486352920532226562e-01 -6.607715040445327759e-02 -1.507098227739334106e-01 -1.630924195051193237e-01 -2.093665748834609985e-01 -2.894895374774932861e-01 2.137336134910583496e-01 -8.863324671983718872e-02 -3.440160155296325684e-01 -1.604884564876556396e-01 1.439365930855274200e-02 8.605139702558517456e-02 -1.329807341098785400e-01 -2.166356146335601807e-01 -5.460343509912490845e-02 -1.770008355379104614e-01
1.438015550374984741e-01 -1.771564967930316925e-02 1.725712567567825317e-01 1.198264956474304199e-01 1.941899955272674561e-01 -2.473144605755805969e-02 -6.472498178482055664e-02 -2.867374718189239502e-01 -2.563315331935882568e-01 -7.429666072130203247e-02 3.953010775148868561e-03 1.894828975200653076e-01 8.556006848812103271e-02 -2.008427679538726807e-01 -1.103876978158950806e-01 -1.201765611767768860e-01 -2.960354685783386230e-01 3.860716521739959717e-02 -2.323815226554870605e-01 -2.205951958894729614e-01 7.844981551170349121e-02 -5.129159688949584961e-01 1.751446425914764404e-01 1.939214952290058136e-02 -2.418528795242309570e-01 -7.828776538372039795e-02 9.456466883420944214e-02 -1.501914709806442261e-01 -6.705123931169509888e-02 7.636273652315139771e-02 -1.014081854373216629e-02 1.734242886304855347e-01
-1.426562219858169556e-01 7.435541599988937378e-02 -1.450925767421722412e-01 1.585169732570648193e-01 -5.778211727738380432e-02 4.061596393585205078e-01 8.842430263757705688e-02 1.786690801382064819e-01 -2.602039277553558350e-01 7.140813022851943970e-02 -3.474811911582946777e-01 3.760406514629721642e-03 3.495165109634399414e-01 -6.340560317039489746e-02 5.354574322700500488e-02 -9.783284738659858704e-03 1.603346168994903564e-01 1.015136316418647766e-01 5.489421263337135315e-02 -1.472917199134826660e-01 1.873672455549240112e-01 -3.585599362850189209e-01 -1.140227466821670532e-01 1.921734660863876343e-01 -2.286984622478485107e-01 1.198302805423736572e-01 -3.275725757703185081e-04 5.006235465407371521e-02 -4.249218851327896118e-02 1.525194942951202393e-02 -1.509496849030256271e-02 -2.267797142267227173e-01
-7.350234687328338623e-02 3.233286738395690918e-01 -4.154957830905914307e-02 -5.204049404710531235e-03 1.525956094264984131e-01 2.842979431152343750e-01 1.511778533458709717e-01 1.266921460628509521e-01 -3.646203577518463135e-01 1.639202088117599487e-01 -2.815544009208679199e-01 1.261841505765914917e-01 6.516374647617340088e-03 -1.578309945762157440e-02 1.729935556650161743e-01 3.815079852938652039e-02 -5.054534226655960083e-02 -5.789338424801826477e-02 -2.051711529493331909e-01 -2.795003354549407959e-01 3.504256904125213623e-02 -4.368496835231781006e-01 1.843947544693946838e-02 2.321548312902450562e-01 -7.136368751525878906e-02 1.739039421081542969e-01 -1.669079512357711792e-01 4.663568735122680664e-02 7.091099768877029419e-02 -1.188817992806434631e-01 -4.021610692143440247e-02 -5.337314680218696594e-03
1.116266474127769470e-01 1.365706175565719604e-01 -1.416811197996139526e-01 -5.940344929695129395e-02 2.389385253190994263e-01 3.984767496585845947e-01 2.120943069458007812e-01 1.755043864250183105e-01 -2.179535478353500366e-01 -9.568955749273300171e-02 -7.444323599338531494e-02 1.388527899980545044e-01 9.446665644645690918e-02 -1.802864074707031250e-01 5.627699568867683411e-02 2.749807573854923248e-02 3.220587968826293945e-02 -1.311057806015014648e-02 -5.101625621318817139e-02 4.256169870495796204e-02 -1.211427599191665649e-01 -5.450679063796997070e-01 -4.786359146237373352e-02 2.350461781024932861e-01 -1.934540923684835434e-03 2.788310647010803223e-01 -1.902362257242202759e-01 2.772346325218677521e-02 -1.180990636348724365e-01 5.448487587273120880e-03 1.427989453077316284e-01 -5.271613597869873047e-02
9.417714923620223999e-02 2.012937217950820923e-01 -1.039602905511856079e-01 2.702753245830535889e-01 -1.292486041784286499e-01 2.848979830741882324e-02 2.361078858375549316e-01 1.766363345086574554e-02 5.417065694928169250e-02 1.078233588486909866e-02 1.219102516770362854e-01 6.568806618452072144e-02 1.672011762857437134e-01 -2.942191064357757568e-01 3.894025087356567383e-02 1.701591014862060547e-01 -2.440266124904155731e-02 1.349006593227386475e-01 -1.037055552005767822e-01 -1.146823912858963013e-02 -1.891185157001018524e-02 -6.064447164535522461e-01 1.406681090593338013e-01 -7.856591045856475830e-02 -6.515814363956451416e-02 -7.588546723127365112e-02 -3.234925121068954468e-02 -3.118693530559539795e-01 8.049360662698745728e-02 1.390358656644821167e-01 1.649237275123596191e-01 -2.021477967500686646e-01
1.281878352165222168e-01 2.377124279737472534e-01 4.880992323160171509e-02 1.192488744854927063e-01 1.678005605936050415e-01 4.493600130081176758e-02 2.557663917541503906e-01 -1.552853733301162720e-01 -3.464224748313426971e-03 2.777559310197830200e-02 2.067077308893203735e-01 -3.473316505551338196e-02 1.892219185829162598e-01 -9.669773280620574951e-02 7.489942014217376709e-02 1.792745590209960938e-01 3.322227299213409424e-02 -7.240420579910278320e-02 -3.124442324042320251e-02 -2.525896728038787842e-01 1.742714345455169678e-01 -4.226521253585815430e-01 2.359004467725753784e-01 -1.117114722728729248e-01 -1.246073618531227112e-01 1.252671331167221069e-02 1.651986539363861084e-01 -3.527015447616577148e-01 2.909193038940429688e-01 1.626935005187988281e-01 1.165379136800765991e-01 1.510432809591293335e-01
1.119602024555206299e-01 3.402579724788665771e-01 -1.233338862657546997e-01 -7.581678777933120728e-02 -3.571698814630508423e-02 1.724621802568435669e-01 1.782786399126052856e-01 9.636587649583816528e-02 2.694154973141849041e-04 -6.092011928558349609e-02 -1.685426086187362671e-01 3.184537887573242188e-01 7.028088718652725220e-02 -4.824652522802352905e-02 -2.905715107917785645e-01 -8.366026729345321655e-02 1.905851066112518311e-01 2.504246309399604797e-02 5.857251957058906555e-02 -2.464873939752578735e-01 -1.793323159217834473e-01 -4.457162320613861084e-01 1.146091371774673462e-01 2.744755009189248085e-03 -2.910344302654266357e-01 1.991984695196151733e-01 1.679412722587585449e-01 4.020980373024940491e-02 4.470758885145187378e-02 -1.125077754259109497e-01 -1.596190780401229858e-01 8.350624889135360718e-02
9.325455874204635620e-02 2.466699667274951935e-02 -1.147842854261398315e-01 -1.610172912478446960e-02 1.851247698068618774e-01 2.772735953330993652e-01 3.074846863746643066e-01 4.983976483345031738e-02 -2.493655383586883545e-01 1.209350749850273132e-01 -3.719797432422637939e-01 1.410243213176727295e-01 1.363870203495025635e-01 -1.304808557033538818e-01 1.258359253406524658e-01 -1.575510054826736450e-01 1.714971363544464111e-01 1.956346258521080017e-02 -2.510260045528411865e-02 -2.287784069776535034e-01 2.594467699527740479e-01 -2.582668960094451904e-01 1.113939061760902405e-01 1.883477121591567993e-01 -1.227689906954765320e-01 -1.742289215326309204e-01 4.827648401260375977e-02 -8.440848439931869507e-02 2.066468149423599243e-01 -1.501571834087371826e-01 5.238613858819007874e-02 -2.649334073066711426e-01
4.616668447852134705e-02 2.249763011932373047e-01 -1.247519627213478088e-01 -2.507814764976501465e-02 2.622790336608886719e-01 3.955847322940826416e-01 -2.791650407016277313e-02 1.971590220928192139e-01 -1.180941760540008545e-01 -1.438515447080135345e-02 -5.731038004159927368e-02 -5.844685807824134827e-02 1.616857200860977173e-01 1.202445104718208313e-01 -5.555563792586326599e-02 -1.094300374388694763e-01 2.004698850214481354e-02 1.786522418260574341e-01 -2.052890509366989136e-01 -1.305687874555587769e-01 -8.237626403570175171e-02 -2.733542919158935547e-01 4.252448379993438721e-01 2.395272068679332733e-02 -2.271012365818023682e-01 -8.448100090026855469e-02 -2.782906219363212585e-02 3.612574636936187744e-01 -4.156010597944259644e-02 -1.794738918542861938e-01 -1.061143800616264343e-01 -5.114110535942018032e-04
4.178961738944053650e-02 4.072354733943939209e-01 -5.328538641333580017e-02 5.555416271090507507e-02 1.131821647286415100e-01 1.961653381586074829e-01 1.887331157922744751e-01 7.628887146711349487e-02 -1.677215546369552612e-01 2.028155699372291565e-02 -2.342409491539001465e-01 8.435995876789093018e-02 2.305453866720199585e-01 2.153674364089965820e-01 2.278285473585128784e-01 -6.583881378173828125e-02 -8.398553729057312012e-02 -1.278600376099348068e-02 -1.952867209911346436e-01 -5.483998730778694153e-02 -2.723694033920764923e-02 -5.014561414718627930e-01 -9.632632136344909668e-02 -4.709789529442787170e-03 -1.482796818017959595e-01 -1.030635014176368713e-01 -1.498160213232040405e-01 3.439604863524436951e-02 1.257918328046798706e-01 -1.869107782840728760e-02 1.737941354513168335e-01 2.738198935985565186e-01
1.352754384279251099e-01 1.698283255100250244e-01 -3.297194838523864746e-02 1.904885768890380859e-01 2.739306092262268066e-01 -1.440949141979217529e-01 -1.109607219696044922e-01 -5.342397093772888184e-02 -9.630447626113891602e-02 8.231252431869506836e-02 -3.338734805583953857e-01 1.674402207136154175e-01 3.350135982036590576e-01 2.395509630441665649e-01 -1.897054612636566162e-01 4.205563291907310486e-02 6.178060546517372131e-02 2.494004555046558380e-02 -1.782563626766204834e-01 -9.669660031795501709e-02 -1.909909844398498535e-01 -5.291929244995117188e-01 -1.062612757086753845e-01 -1.211552023887634277e-01 -1.462740898132324219e-01 -9.361588396131992340e-03 -1.099858134984970093e-01 5.346304923295974731e-02 -1.698971912264823914e-02 -1.769133098423480988e-02 -8.931151032447814941e-02 -9.225353598594665527e-02
-3.767926990985870361e-02 3.021363168954849243e-02 5.113090202212333679e-02 1.322780847549438477e-01 4.132625460624694824e-02 7.155085355043411255e-02 3.873134553432464600e-01 -2.279126346111297607e-01 -3.535429239273071289e-01 1.605070531368255615e-01 7.962649315595626831e-02 1.561547815799713135e-01 1.291431635618209839e-01 -3.010965287685394287e-01 -7.247398048639297485e-02 -5.403424426913261414e-02 -1.132192686200141907e-01 -8.238490670919418335e-02 -3.679054230451583862e-02 -3.165633678436279297e-01 1.582667976617813110e-02 -2.747065722942352295e-01 1.468637287616729736e-01 1.213098168373107910e-01 -2.701174020767211914e-01 6.450304388999938965e-02 1.559005230665206909e-01 -4.278124123811721802e-02 2.381271421909332275e-01 1.579312831163406372e-01 4.471090435981750488e-02 2.273918986320495605e-01
1.452588737010955811e-01 2.481225878000259399e-01 1.156109794974327087e-01 1.972687095403671265e-01 1.531510055065155029e-01 -5.086039658635854721e-03 -2.106540501117706299e-01 -4.075216501951217651e-02 -7.196743041276931763e-02 1.196621358394622803e-01 -1.965471059083938599e-01 2.134016603231430054e-01 2.312772423028945923e-01 1.486474573612213135e-01 2.649587094783782959e-01 1.985551416873931885e-01 8.833647519350051880e-02 2.916138991713523865e-02 -3.077892661094665527e-01 -5.492731183767318726e-02 -1.679894179105758667e-01 -4.689034819602966309e-01 -7.977384328842163086e-02 -1.882564276456832886e-01 -1.444833129644393921e-01 2.097773104906082153e-01 6.021454185247421265e-02 -1.617264002561569214e-01 2.501595579087734222e-02 8.008772134780883789e-02 3.325430676341056824e-02 -8.686862140893936157e-02
3.142983913421630859e-01 1.102115660905838013e-01 -8.077339269220829010e-03 1.656981855630874634e-01 1.390538215637207031e-01 -5.669714882969856262e-02 1.434033215045928955e-01 1.555004566907882690e-01 -3.848213553428649902e-01 -1.719279140233993530e-01 -1.738003045320510864e-01 8.035734295845031738e-02 3.698244923725724220e-03 1.039885282516479492e-01 2.059021592140197754e-02 4.814364388585090637e-02 1.694952696561813354e-01 2.813318073749542236e-01 -9.332380443811416626e-02 2.488317713141441345e-02 -6.183461099863052368e-02 -4.101384580135345459e-01 -8.889211714267730713e-02 -1.616079807281494141e-01 -1.649255603551864624e-01 3.080521896481513977e-02 5.827451869845390320e-02 -2.629683911800384521e-01 -3.016989231109619141e-01 1.842348277568817139e-02 -2.232850492000579834e-01 3.460365161299705505e-02
4.398415982723236084e-02 1.526014208793640137e-01 2.209566235542297363e-01 3.950359821319580078e-01 7.943633943796157837e-03 -1.665508002042770386e-01 6.910836696624755859e-02 -2.415094077587127686e-01 4.067153111100196838e-02 -3.587195873260498047e-01 -1.419926732778549194e-01 7.900588959455490112e-02 9.793630801141262054e-03 -1.559700220823287964e-01 7.069417834281921387e-02 6.430052965879440308e-02 -4.280516132712364197e-02 3.520253300666809082e-01 -3.234969377517700195e-01 -1.270821094512939453e-01 1.696117371320724487e-01 -3.455853760242462158e-01 9.838655591011047363e-02 -1.706724464893341064e-01 -6.955938041210174561e-02 6.533061969093978405e-04 1.291250139474868774e-01 1.070713400840759277e-01 6.611387431621551514e-02 -3.792195394635200500e-02 -7.591658085584640503e-02 -1.029350310564041138e-01
8.060044050216674805e-02 3.234215378761291504e-01 -3.533107787370681763e-02 -1.021350100636482239e-01 5.022537708282470703e-02 2.337298095226287842e-01 2.143655568361282349e-01 3.947840631008148193e-02 -2.074570208787918091e-01 2.415522187948226929e-01 -2.008415013551712036e-01 2.600568234920501709e-01 1.834244132041931152e-01 2.279735170304775238e-02 2.031811773777008057e-01 -2.151269912719726562e-01 -1.036863774061203003e-01 -1.625896096229553223e-01 -1.796807944774627686e-01 -2.284310758113861084e-01 -9.574295021593570709e-03 -3.906321823596954346e-01 1.318870186805725098e-01 1.682513356208801270e-01 -1.329395323991775513e-01 7.814152538776397705e-02 3.987830132246017456e-02 1.516188830137252808e-01 1.687083095312118530e-01 -1.405788064002990723e-01 -9.505216777324676514e-02 -1.257868111133575439e-01
3.577615618705749512e-01 2.611555159091949463e-01 3.387493491172790527e-01 1.706261783838272095e-01 1.062035188078880310e-02 2.015260607004165649e-01 6.789116561412811279e-02 -3.922565653920173645e-02 -2.645020186901092529e-01 -1.984817087650299072e-01 -1.751250177621841431e-01 -1.529435664415359497e-01 2.249241806566715240e-02 -7.238448411226272583e-02 -1.381312608718872070e-01 -6.783261150121688843e-02 3.154825866222381592e-01 -2.115432024002075195e-01 3.255688026547431946e-02 -2.290366291999816895e-01 6.491527706384658813e-02 -2.501678764820098877e-01 -2.408119849860668182e-02 -9.674131125211715698e-02 -2.097374061122536659e-03 3.195605874061584473e-01 -9.091342799365520477e-04 -2.434459514915943146e-02 4.704285040497779846e-02 3.203785791993141174e-02 -4.862977564334869385e-02 1.933064311742782593e-01
-1.945997923612594604e-01 3.241009712219238281e-01 4.067615866661071777e-01 1.701795607805252075e-01 1.519028693437576294e-01 2.022969350218772888e-02 3.840851783752441406e-02 -3.961817175149917603e-02 -3.106305003166198730e-01 -5.629500746726989746e-02 3.305617021396756172e-03 1.814431250095367432e-01 2.591525614261627197e-01 9.435913711786270142e-02 1.625569015741348267e-01 -3.065686821937561035e-01 -1.361947804689407349e-01 8.234003186225891113e-02 -9.914740175008773804e-02 -9.522201865911483765e-02 1.005866825580596924e-01 -2.331296801567077637e-01 -2.458619326353073120e-02 -2.440713047981262207e-01 1.806964129209518433e-01 -9.174839593470096588e-03 -3.420145437121391296e-02 -4.129808396100997925e-02 2.749014645814895630e-02 -1.939517110586166382e-01 -2.454461008310317993e-01 6.311136484146118164e-02
2.224727272987365723e-01 3.411426246166229248e-01 1.112960726022720337e-01 4.807818233966827393e-01 2.150544896721839905e-02 -2.434367239475250244e-01 2.261981815099716187e-01 -2.055020183324813843e-01 -1.348594427108764648e-01 -1.478795409202575684e-01 1.219844818115234375e-02 6.800393760204315186e-02 1.580376774072647095e-01 -1.758982688188552856e-01 7.038098573684692383e-02 3.100871481001377106e-02 -2.134884335100650787e-02 1.833051443099975586e-01 -3.691999241709709167e-02 -1.378935575485229492e-01 -1.404775679111480713e-01 -2.802050709724426270e-01 2.733650803565979004e-01 9.718486107885837555e-03 -4.890874773263931274e-02 3.225024556741118431e-03 1.635924428701400757e-01 -4.228089377284049988e-02 -7.847951352596282959e-02 -2.285764962434768677e-01 -1.176459267735481262e-01 1.018283702433109283e-02
-1.043161153793334961e-01 1.334658712148666382e-01 3.605512678623199463e-01 1.043348014354705811e-01 8.029267936944961548e-02 3.706723153591156006e-01 3.469465672969818115e-02 1.528604179620742798e-01 -1.155045181512832642e-01 9.326156228780746460e-02 -2.090224325656890869e-01 8.376444876194000244e-02 3.787781298160552979e-02 6.891965121030807495e-02 8.142060041427612305e-02 6.822833418846130371e-02 -3.498364984989166260e-02 2.424780726432800293e-01 -1.055841892957687378e-01 -1.963510364294052124e-01 -2.898491919040679932e-01 -3.086733222007751465e-01 1.245031803846359253e-01 3.892985284328460693e-01 -3.190854191780090332e-02 3.901144862174987793e-02 -6.285189092159271240e-02 1.101105213165283203e-01 6.070056930184364319e-02 -2.936711311340332031e-01 5.556189268827438354e-02 -6.399777531623840332e-02
-5.038786679506301880e-02 -3.600057214498519897e-02 9.670187532901763916e-02 1.560746878385543823e-01 2.092879861593246460e-01 1.024600937962532043e-01 8.944244682788848877e-02 1.044060438871383667e-01 -1.791437864303588867e-01 9.025368094444274902e-02 -3.103115260601043701e-01 8.833573013544082642e-02 3.927420973777770996e-01 -9.010451287031173706e-02 7.340057194232940674e-02 1.548394858837127686e-01 7.868126034736633301e-02 -5.784634128212928772e-02 -3.985843360424041748e-01 -1.504805237054824829e-01 1.977414339780807495e-01 -3.089435994625091553e-01 -2.450077682733535767e-01 1.005503162741661072e-01 -1.630402058362960815e-01 1.962974965572357178e-01 5.573911219835281372e-02 7.921570539474487305e-02 1.496853586286306381e-02 -1.487380564212799072e-01 1.136419177055358887e-01 -2.183929383754730225e-01
-6.313824653625488281e-02 1.470346450805664062e-01 1.069324184209108353e-02 1.488762944936752319e-01 1.333282142877578735e-01 -1.057210611179471016e-03 -1.440301239490509033e-01 1.978236017748713493e-03 -5.502384528517723083e-02 -2.520364224910736084e-01 -1.176245287060737610e-01 1.727188974618911743e-01 -9.321413189172744751e-02 -1.403504163026809692e-01 -3.205820322036743164e-01 -2.748086489737033844e-02 1.077843755483627319e-01 -1.612880825996398926e-01 -2.455084472894668579e-01 -2.954832613468170166e-01 3.941685333847999573e-02 -5.663149356842041016e-01 -8.344253152608871460e-02 1.246762275695800781e-01 -4.868267569690942764e-04 2.225339598953723907e-02 1.720436662435531616e-01 -1.291539371013641357e-01 3.690674901008605957e-02 1.314187347888946533e-01 1.927452385425567627e-01 1.972541213035583496e-01
6.958929449319839478e-02 3.729678392410278320e-01 2.281510271131992340e-03 -2.656706783454865217e-04 1.616665124893188477e-01 1.781019419431686401e-01 2.477169930934906006e-01 1.187973544001579285e-01 -2.647678852081298828e-01 -8.907740935683250427e-03 -2.240467369556427002e-01 -4.386961087584495544e-02 1.450705379247665405e-01 9.815933182835578918e-03 5.576998740434646606e-02 -2.483898028731346130e-02 -1.990695148706436157e-01 -8.914853632450103760e-02 -8.704967051744461060e-02 -2.740677446126937866e-02 -3.632796555757522583e-02 -4.642625451087951660e-01 -1.238730177283287048e-01 5.602324753999710083e-02 -2.170699387788772583e-01 -1.510058194398880005e-01 -8.576425909996032715e-02 5.865370109677314758e-02 2.573843002319335938e-01 -2.469912916421890259e-01 2.742820382118225098e-01 3.308890387415885925e-02
-3.340669348835945129e-02 1.598599404096603394e-01 3.598791062831878662e-01 -2.460741102695465088e-01 1.367635130882263184e-01 2.610787451267242432e-01 -1.395893692970275879e-01 4.546828102320432663e-03 1.605859696865081787e-01 -1.788592338562011719e-01 4.416348040103912354e-02 -1.323827356100082397e-01 1.993891149759292603e-01 -9.562293440103530884e-02 3.242468461394309998e-02 -1.716194748878479004e-01 2.836573719978332520e-01 3.748216852545738220e-02 9.813306853175163269e-03 -3.123060166835784912e-01 -1.056571826338768005e-01 -4.616842567920684814e-01 3.314905101433396339e-03 4.641297832131385803e-02 -5.169100314378738403e-02 8.536190539598464966e-02 4.580547567456960678e-03 1.418682336807250977e-01 1.078532934188842773e-01 -5.259901285171508789e-02 2.217320948839187622e-01 1.434705555438995361e-01
3.318106532096862793e-01 2.914573252201080322e-01 1.450835634022951126e-02 4.436250329017639160e-01 -1.770390570163726807e-01 2.292053997516632080e-01 5.779795348644256592e-02 -3.097720444202423096e-02 -9.036548435688018799e-02 1.955400966107845306e-02 -1.808953434228897095e-01 -4.696793481707572937e-02 -1.170578226447105408e-01 -8.662040531635284424e-02 9.117698669433593750e-02 -2.622857689857482910e-01 6.985192745923995972e-02 1.190392579883337021e-02 -7.857066579163074493e-03 -2.471237480640411377e-01 -2.004855684936046600e-02 -1.933940649032592773e-01 2.066237926483154297e-01 6.921099871397018433e-02 -6.374976597726345062e-03 -1.139109395444393158e-02 2.171708345413208008e-01 2.566882073879241943e-01 2.080193459987640381e-01 -2.630576491355895996e-01 -1.490865461528301239e-02 -2.483260072767734528e-02
-7.358943670988082886e-02 1.827436983585357666e-01 1.784045547246932983e-01 2.617718577384948730e-01 1.779208630323410034e-01 1.570792198181152344e-01 -2.651542723178863525e-01 -2.920062467455863953e-02 -1.157144531607627869e-01 -8.391970396041870117e-02 -3.249297663569450378e-02 1.667765527963638306e-01 4.257982671260833740e-01 1.793288588523864746e-01 6.024594232439994812e-02 1.158609986305236816e-01 1.458232849836349487e-01 -2.397054620087146759e-02 -2.044759690761566162e-01 -6.246944516897201538e-02 2.415086887776851654e-02 -4.108514785766601562e-01 -1.413924247026443481e-01 -2.566280663013458252e-01 -1.876414567232131958e-01 1.563689261674880981e-01 -1.832161843776702881e-01 2.241753600537776947e-02 -3.507061675190925598e-02 1.125788912177085876e-01 1.288395226001739502e-01 -8.068249374628067017e-02
-1.016194373369216919e-02 1.334860175848007202e-01 -1.011083051562309265e-01 1.590375415980815887e-02 8.359462767839431763e-02 2.216027975082397461e-01 -1.905851215124130249e-01 9.905529767274856567e-02 -2.420908212661743164e-01 1.681282520294189453e-01 -1.620159894227981567e-01 -5.392595380544662476e-02 2.221647948026657104e-01 5.175650119781494141e-02 2.204471081495285034e-01 -9.499872103333473206e-03 7.423890382051467896e-02 2.093828171491622925e-01 -3.982263505458831787e-01 -1.605905890464782715e-01 6.322108954191207886e-02 -5.039348602294921875e-01 -5.144793540239334106e-02 7.593768835067749023e-02 -8.795522898435592651e-02 -1.663374304771423340e-01 -1.884403377771377563e-01 2.129941135644912720e-01 1.807538121938705444e-01 3.137379139661788940e-02 -3.263231739401817322e-02 -3.909007087349891663e-02
1.087494120001792908e-01 1.650895029306411743e-01 1.298859119415283203e-01 1.147026717662811279e-01 -2.196888998150825500e-02 2.636683583259582520e-01 -1.589817404747009277e-01 7.380318641662597656e-02 -2.156303077936172485e-01 1.006076782941818237e-01 -9.936947375535964966e-02 -1.573827932588756084e-03 2.794947922229766846e-01 6.515809893608093262e-02 4.996075108647346497e-02 3.860079944133758545e-01 1.777068823575973511e-01 -2.014813125133514404e-01 2.073573023080825806e-01 5.170573294162750244e-02 6.643260270357131958e-02 -4.230437874794006348e-01 -1.382426917552947998e-01 1.431715488433837891e-01 -2.855021059513092041e-01 -1.205513179302215576e-01 1.111388802528381348e-01 3.884669393301010132e-02 -4.141261801123619080e-02 -1.906858384609222412e-01 -1.988009065389633179e-01 -3.838658332824707031e-02
-9.670584648847579956e-02 1.340328007936477661e-01 1.456389874219894409e-01 3.619181513786315918e-01 2.192828655242919922e-01 1.493852883577346802e-01 -1.238555312156677246e-01 -1.586361974477767944e-02 -1.683460026979446411e-01 1.197922881692647934e-02 -1.597373634576797485e-01 -9.171299636363983154e-02 1.312223821878433228e-01 2.066444009542465210e-01 2.842552773654460907e-02 -2.579426765441894531e-01 6.431096047163009644e-02 2.636284530162811279e-01 -1.268528997898101807e-01 -1.859385371208190918e-01 -2.378402277827262878e-02 -3.030332624912261963e-01 1.273811012506484985e-01 -1.676613390445709229e-01 -3.244947791099548340e-01 -5.697024986147880554e-02 -3.866820782423019409e-02 -2.840778827667236328e-01 -8.331075310707092285e-02 2.136775702238082886e-01 5.605290457606315613e-02 -1.931569278240203857e-01
7.920449972152709961e-02 2.438883036375045776e-01 2.522073686122894287e-01 5.013169348239898682e-02 2.227517664432525635e-01 -7.990978658199310303e-03 2.031479626893997192e-01 -7.991097867488861084e-03 1.715545058250427246e-01 -1.596861779689788818e-01 2.260611020028591156e-02 3.731922507286071777e-01 1.178309321403503418e-01 -1.102369725704193115e-01 1.601277589797973633e-01 -6.020587310194969177e-02 -2.128009200096130371e-01 5.273068696260452271e-02 -3.493348835036158562e-03 -3.090150058269500732e-01 -1.662379950284957886e-01 -2.864336669445037842e-01 5.400981009006500244e-02 -2.048743516206741333e-01 -3.612024784088134766e-01 2.217266261577606201e-01 5.148501694202423096e-02 7.714543491601943970e-02 1.130777820944786072e-01 -2.359911054372787476e-02 -7.594064623117446899e-02 1.470120698213577271e-01
1.413238644599914551e-01 -1.058988273143768311e-01 2.458861470222473145e-01 1.889968216419219971e-01 9.583275765180587769e-02 -9.215527214109897614e-03 6.495024263858795166e-02 -1.594825834035873413e-01 -1.225507780909538269e-01 -7.490961253643035889e-02 -2.401472479104995728e-01 1.398806720972061157e-01 2.931760847568511963e-01 -2.446539402008056641e-01 -1.476374417543411255e-01 -1.017935425043106079e-01 -1.151290629059076309e-02 2.573846653103828430e-02 -3.025005161762237549e-01 1.881919056177139282e-02 1.162369921803474426e-01 -4.246825277805328369e-01 5.318802222609519958e-02 -4.868383705615997314e-02 -2.437746152281761169e-02 1.885480806231498718e-02 3.530314266681671143e-01 2.514027357101440430e-01 -3.139932826161384583e-02 2.756012417376041412e-02 -1.847226768732070923e-01 -2.037247270345687866e-01
1.581051796674728394e-01 2.836354076862335205e-01 -5.278144776821136475e-02 2.807689644396305084e-02 2.069448083639144897e-01 1.388297379016876221e-01 1.930372864007949829e-01 8.135757595300674438e-02 -3.535339534282684326e-01 8.115941286087036133e-02 -3.271272778511047363e-01 -1.422938406467437744e-01 -7.909255474805831909e-02 -9.696285426616668701e-02 8.822267502546310425e-02 6.726148724555969238e-02 4.927058890461921692e-02 -7.586485147476196289e-02 -1.442998945713043213e-01 -5.229039490222930908e-02 -2.001424133777618408e-02 -4.889854192733764648e-01 4.288697987794876099e-02 5.461148545145988464e-02 -1.107033342123031616e-01 -2.819733880460262299e-02 -9.481808543205261230e-02 1.049029454588890076e-01 4.346388578414916992e-02 -1.599493622779846191e-01 2.651760578155517578e-01 3.021490573883056641e-01
-4.243004322052001953e-02 1.967789679765701294e-01 1.370270103216171265e-01 -2.922523207962512970e-02 1.211888417601585388e-01 2.579940855503082275e-01 1.919646710157394409e-01 -1.025597676634788513e-01 8.974590897560119629e-02 -8.272661827504634857e-03 -2.900185286998748779e-01 2.991196215152740479e-01 3.797657787799835205e-02 4.957865178585052490e-02 -1.476051658391952515e-01 8.629404753446578979e-02 1.904716938734054565e-01 1.197050437331199646e-01 -1.542877964675426483e-02 -9.874965995550155640e-02 -2.197774350643157959e-01 -4.384601116180419922e-01 5.511711910367012024e-02 -8.375551551580429077e-02 -2.522044479846954346e-01 2.216096520423889160e-01 2.802138924598693848e-01 -2.220801264047622681e-01 -6.976804137229919434e-02 -1.602636575698852539e-01 -9.849549084901809692e-02 6.617601215839385986e-02
-7.457119971513748169e-02 1.426535397768020630e-01 1.806687861680984497e-01 2.228340059518814087e-01 1.284260004758834839e-01 -1.307436823844909668e-02 2.345629781484603882e-01 8.871416747570037842e-02 2.447605505585670471e-02 1.319414656609296799e-02 -4.160529375076293945e-02 3.638225495815277100e-01 -2.645214954100083560e-05 -2.135391235351562500e-01 -2.087760716676712036e-02 2.567501552402973175e-02 1.260720342397689819e-01 2.596496939659118652e-01 2.101049721240997314e-01 -2.727319300174713135e-01 1.280634403228759766e-01 -4.521199762821197510e-01 7.185757905244827271e-02 -1.329687535762786865e-01 -3.062796294689178467e-01 7.788666337728500366e-02 2.563468813896179199e-01 3.763869777321815491e-02 3.905308619141578674e-02 8.289599418640136719e-02 9.689699858427047729e-02 1.970191113650798798e-02
8.762222528457641602e-02 8.662422001361846924e-02 1.054285392165184021e-01 1.245994493365287781e-01 1.193713545799255371e-01 6.061286106705665588e-02 6.332396715879440308e-02 -1.485991030931472778e-01 -8.648505806922912598e-02 -1.335901767015457153e-01 6.846974045038223267e-02 1.322376877069473267e-01 1.996695399284362793e-01 -1.205659806728363037e-01 1.459243148565292358e-01 1.108167767524719238e-01 -3.089990615844726562e-01 8.667356520891189575e-02 -4.675701260566711426e-01 -1.514611393213272095e-01 1.467189639806747437e-01 -4.423613250255584717e-01 2.790734767913818359e-01 -1.597475856542587280e-01 -8.864519000053405762e-02 -9.776278585195541382e-02 1.079864576458930969e-01 2.687968313694000244e-02 -2.053428292274475098e-01 -5.327057465910911560e-02 -1.315583735704421997e-01 1.463136821985244751e-01
8.478629589080810547e-02 -1.020144298672676086e-01 -1.797959767282009125e-02 1.789145357906818390e-02 -4.861024674028158188e-03 3.847804293036460876e-02 5.196115002036094666e-03 3.451668843626976013e-02 -2.261233702301979065e-02 5.518924817442893982e-02 -2.199730277061462402e-01 3.677649497985839844e-01 1.844626963138580322e-01 -2.928628623485565186e-01 -2.567686140537261963e-01 -1.355255097150802612e-01 7.531895488500595093e-02 -2.371044754981994629e-01 -3.904895111918449402e-02 -1.915023624897003174e-01 4.134875163435935974e-02 -3.841793835163116455e-01 2.683330178260803223e-01 -2.489254921674728394e-01 -2.453032284975051880e-01 6.034103035926818848e-02 2.048226743936538696e-01 -1.864459961652755737e-01 1.382505148649215698e-01 1.936003379523754120e-02 -1.903714686632156372e-01 9.017538279294967651e-02
-6.771809607744216919e-02 2.297881543636322021e-01 4.136625677347183228e-02 -5.560798197984695435e-02 1.174943521618843079e-01 4.086802303791046143e-01 -3.689053282141685486e-02 4.173349961638450623e-02 -3.697598278522491455e-01 -1.229557991027832031e-01 -1.382841467857360840e-01 1.304252743721008301e-01 3.185918033123016357e-01 -7.132260128855705261e-03 3.244476020336151123e-02 4.419175907969474792e-02 1.039352342486381531e-01 3.166622221469879150e-01 5.599043145775794983e-02 -3.377723097801208496e-01 -2.598187625408172607e-01 -1.625397205352783203e-01 6.260044872760772705e-02 2.325251512229442596e-02 -1.040614489465951920e-02 -1.320051103830337524e-01 -3.319058567285537720e-02 1.491401642560958862e-01 -2.636243402957916260e-01 1.514204591512680054e-01 1.812280714511871338e-02 -3.210894018411636353e-02
-1.236975938081741333e-01 3.156608343124389648e-01 2.312873899936676025e-01 1.379164010286331177e-01 5.678373202681541443e-02 1.857433319091796875e-01 -3.067176975309848785e-02 1.065695062279701233e-01 -2.308126688003540039e-01 7.629737257957458496e-02 -2.445799708366394043e-01 1.370197683572769165e-01 -3.723517432808876038e-02 9.103427082300186157e-02 2.632774412631988525e-01 5.540665239095687866e-02 -2.810751646757125854e-02 -5.881114304065704346e-02 -6.440878659486770630e-02 -4.134634137153625488e-02 6.837890297174453735e-02 -4.891814291477203369e-01 1.862676888704299927e-01 -7.510719820857048035e-03 -3.138962090015411377e-01 7.897828705608844757e-03 -1.020040884613990784e-01 2.551704179495573044e-03 2.103312760591506958e-01 -5.049234256148338318e-02 3.061258792877197266e-01 6.657419353723526001e-02
-1.319941282272338867e-01 1.990809887647628784e-01 1.714665740728378296e-01 3.150667995214462280e-03 1.335835158824920654e-01 2.848805189132690430e-01 1.916264295578002930e-01 -2.579784579575061798e-02 9.989126771688461304e-02 -3.062887117266654968e-02 -6.263023614883422852e-02 2.852868139743804932e-01 2.942164614796638489e-02 -1.157474666833877563e-01 4.577508941292762756e-02 1.508328467607498169e-01 2.658137492835521698e-02 2.260259538888931274e-01 8.531807363033294678e-02 -1.950803697109222412e-01 9.436314553022384644e-02 -4.294939637184143066e-01 1.471026390790939331e-01 -2.080639749765396118e-01 -2.119157314300537109e-01 3.531840741634368896e-01 2.140974700450897217e-01 1.439399421215057373e-01 6.394179910421371460e-02 -1.230090740136802197e-03 1.157614439725875854e-01 1.807917505502700806e-01
-5.364812910556793213e-02 9.910831600427627563e-02 -2.569876424968242645e-02 3.808617219328880310e-02 8.292101323604583740e-02 2.903896272182464600e-01 1.141759827733039856e-01 -1.522921621799468994e-01 -1.362405419349670410e-01 7.027947902679443359e-02 -3.404080569744110107e-01 -8.374347537755966187e-02 2.348860353231430054e-01 -1.168645173311233521e-01 4.288393538445234299e-03 -1.579582244157791138e-01 -2.039401326328516006e-03 -7.928376644849777222e-02 -1.242522299289703369e-01 -2.823639810085296631e-01 4.070836007595062256e-01 -3.387791514396667480e-01 8.669888228178024292e-02 1.858396679162979126e-01 -1.960492283105850220e-01 3.811284527182579041e-02 3.700444847345352173e-02 -1.293741166591644287e-01 1.764243394136428833e-01 -1.984428465366363525e-01 1.984132081270217896e-02 -2.543125748634338379e-01
1.585719138383865356e-01 1.743439882993698120e-01 1.096969190984964371e-02 4.533028975129127502e-02 1.614662408828735352e-01 2.936226725578308105e-01 1.130654364824295044e-01 1.246419548988342285e-02 -3.749657049775123596e-02 -1.972373872995376587e-01 -1.298059672117233276e-01 3.333694115281105042e-02 -3.957809507846832275e-02 1.078367419540882111e-02 -1.079094186425209045e-01 1.693528443574905396e-01 2.575151622295379639e-01 1.664037406444549561e-01 2.573730945587158203e-01 -2.619395554065704346e-01 -9.942192584276199341e-02 -4.700475633144378662e-01 1.004945337772369385e-01 -1.896634399890899658e-01 1.113331969827413559e-02 2.529419958591461182e-01 2.106849849224090576e-01 -2.109865248203277588e-01 -1.670089736580848694e-02 -1.900650262832641602e-01 -1.102981343865394592e-01 9.719821810722351074e-02
-4.062055051326751709e-02 -2.722152881324291229e-02 1.748933047056198120e-01 7.887239009141921997e-02 1.026814337819814682e-02 1.019623652100563049e-01 2.208227813243865967e-01 4.286510124802589417e-02 -1.004087328910827637e-01 -9.090779721736907959e-02 -2.509885430335998535e-01 4.375254213809967041e-01 -3.822518885135650635e-02 -1.549757365137338638e-02 -2.377175390720367432e-01 1.310292333364486694e-01 1.058510392904281616e-01 2.949933707714080811e-01 1.173259392380714417e-01 -3.181012570858001709e-01 -5.515659600496292114e-02 -3.716335296630859375e-01 5.538101121783256531e-02 -3.616867586970329285e-02 -3.394803404808044434e-01 -1.124749612063169479e-02 9.066582471132278442e-02 2.023818641901016235e-01 9.614895284175872803e-02 -1.042121127247810364e-01 -7.133775949478149414e-02 5.563193187117576599e-02
1.676615923643112183e-01 2.547143697738647461e-01 2.693631052970886230e-01 2.071851640939712524e-01 1.595956832170486450e-01 1.128764897584915161e-01 -1.656569391489028931e-01 8.619688451290130615e-03 1.465717852115631104e-01 -2.893270850181579590e-01 -1.048824265599250793e-01 9.878417104482650757e-02 2.127143442630767822e-01 4.182397946715354919e-02 -1.495615541934967041e-01 1.608290076255798340e-01 -4.975612089037895203e-02 7.083576917648315430e-02 1.713414341211318970e-01 -4.296198189258575439e-01 2.153735309839248657e-01 -3.903087973594665527e-01 -2.346838451921939850e-02 1.381395161151885986e-01 9.239725768566131592e-02 -1.528066992759704590e-01 -1.219275295734405518e-01 -8.690623939037322998e-02 1.720864675007760525e-03 -5.648985877633094788e-02 -1.669868477620184422e-03 8.560799062252044678e-02
1.627708226442337036e-02 1.968405991792678833e-01 2.609704136848449707e-01 3.246713578701019287e-01 1.595232337713241577e-01 -2.989471517503261566e-02 -4.449961706995964050e-02 -1.310096979141235352e-01 -1.846172660589218140e-01 9.216534346342086792e-02 -2.253074496984481812e-01 -8.310121297836303711e-02 2.033410370349884033e-01 1.055659428238868713e-01 1.910683959722518921e-01 -1.477151066064834595e-01 6.181477569043636322e-03 3.068874776363372803e-02 -1.219479665160179138e-01 -1.152154505252838135e-01 4.192623309791088104e-03 -3.342451155185699463e-01 2.556774914264678955e-01 8.735489100217819214e-02 1.295776516199111938e-01 -1.321809086948633194e-02 1.304876357316970825e-01 2.342142462730407715e-01 2.372457385063171387e-01 -3.919490575790405273e-01 9.675455838441848755e-02 -9.453120827674865723e-02
1.597631871700286865e-01 5.187609046697616577e-02 7.908365875482559204e-02 2.774917185306549072e-01 4.831701517105102539e-01 1.112943589687347412e-01 5.294539034366607666e-02 6.767521798610687256e-02 -2.456728816032409668e-01 -7.017438858747482300e-02 2.377818897366523743e-02 -1.169962156563997269e-02 7.236033678054809570e-02 7.617397606372833252e-02 -1.189435049891471863e-01 3.095039539039134979e-02 4.535518959164619446e-02 2.592985928058624268e-01 -3.115460872650146484e-01 -1.947645097970962524e-01 4.067992791533470154e-02 -1.333152353763580322e-01 2.274364233016967773e-01 -2.369562834501266479e-01 -1.806317567825317383e-01 1.784313023090362549e-01 5.303217843174934387e-02 -3.331182301044464111e-01 -2.396154031157493591e-02 1.324463337659835815e-01 1.232395768165588379e-01 6.281863432377576828e-03
7.062695175409317017e-02 4.177505150437355042e-03 3.578298538923263550e-02 3.212140202522277832e-01 4.483318030834197998e-01 3.012050986289978027e-01 -4.584122449159622192e-03 -1.384379565715789795e-01 -2.070231437683105469e-01 -2.887126989662647247e-02 2.826781012117862701e-02 8.093428611755371094e-02 1.724570542573928833e-01 2.474702894687652588e-01 1.071739271283149719e-01 2.007018029689788818e-02 -1.799359358847141266e-02 3.439927697181701660e-01 -1.759905815124511719e-01 -8.331714570522308350e-02 2.737281471490859985e-02 -1.658313274383544922e-01 1.030538603663444519e-01 -1.107697710394859314e-01 -2.093584537506103516e-01 4.207460954785346985e-02 1.250593811273574829e-01 -3.300133943557739258e-01 -2.004996985197067261e-01 -7.473375182598829269e-03 -6.838051974773406982e-02 5.403295159339904785e-02
-1.194223314523696899e-01 3.968722224235534668e-01 -1.685957610607147217e-02 1.408092081546783447e-01 1.937264949083328247e-01 2.537111341953277588e-01 1.206740289926528931e-01 6.528661400079727173e-02 -1.823463439941406250e-01 1.474009007215499878e-01 -1.593333780765533447e-01 -8.156649768352508545e-02 1.404955685138702393e-01 -4.235892742872238159e-02 1.835912764072418213e-01 1.731221824884414673e-01 -2.103944867849349976e-01 6.057040020823478699e-02 -1.712086498737335205e-01 -1.278682798147201538e-01 7.905693352222442627e-02 -3.205941021442413330e-01 -1.952899098396301270e-01 -7.214894145727157593e-02 -2.638857662677764893e-01 -5.441757664084434509e-02 -1.337448209524154663e-01 4.315117374062538147e-02 2.513818144798278809e-01 -9.915581345558166504e-02 1.549345552921295166e-01 2.825244069099426270e-01
1.326541304588317871e-01 1.134424060583114624e-01 2.771009206771850586e-01 7.618182152509689331e-02 7.115937024354934692e-02 3.816149830818176270e-01 -3.148721158504486084e-01 -4.226959124207496643e-02 -9.795610606670379639e-02 -1.874959915876388550e-01 4.483973607420921326e-02 3.433312987908720970e-03 2.088964581489562988e-01 9.483237564563751221e-02 6.958539597690105438e-04 6.443075835704803467e-02 -1.212938278913497925e-01 -5.259797349572181702e-02 5.964863672852516174e-02 -1.518086045980453491e-01 -3.494937717914581299e-02 -4.773582220077514648e-01 3.914953395724296570e-02 1.560684293508529663e-01 -1.806886643171310425e-01 -1.549244225025177002e-01 -1.938252747058868408e-01 5.600493401288986206e-02 2.251084446907043457e-01 -1.126418784260749817e-01 -2.649986147880554199e-01 4.194146767258644104e-02
-1.171614453196525574e-01 5.979519337415695190e-02 5.015854537487030029e-02 -8.800344914197921753e-02 5.623554438352584839e-02 1.050693541765213013e-01 5.258783698081970215e-02 1.664267778396606445e-01 -2.136117815971374512e-01 -6.764847785234451294e-02 -1.182462871074676514e-01 2.437667995691299438e-01 -1.093431636691093445e-01 -1.476994156837463379e-01 -1.937836110591888428e-01 2.214339524507522583e-01 -1.163101941347122192e-02 2.847095131874084473e-01 1.389064341783523560e-01 -3.521159589290618896e-01 -5.997328087687492371e-02 -4.214145541191101074e-01 8.123625069856643677e-02 -1.478220373392105103e-01 -3.554104566574096680e-01 1.066852957010269165e-01 -9.512096643447875977e-03 1.858528107404708862e-01 2.200380861759185791e-01 -1.533086448907852173e-01 4.092055838555097580e-03 7.365499436855316162e-02
9.965617209672927856e-02 -6.337966024875640869e-02 -5.948113743215799332e-03 4.342100024223327637e-01 1.946921795606613159e-01 -8.765776455402374268e-02 2.026234716176986694e-01 9.411904960870742798e-02 -1.155591458082199097e-01 -3.027989864349365234e-01 -2.578431665897369385e-01 -6.742886453866958618e-02 2.837483882904052734e-01 1.172031536698341370e-01 6.177236884832382202e-02 1.325622349977493286e-01 -8.007705956697463989e-02 8.024047315120697021e-02 -2.668319344520568848e-01 -1.207514926791191101e-01 -1.657354086637496948e-02 -4.078857898712158203e-01 -1.461329460144042969e-01 -1.881795972585678101e-01 4.124054685235023499e-02 -2.055600136518478394e-01 1.301679015159606934e-01 7.606324553489685059e-02 -1.165419965982437134e-01 7.960929721593856812e-02 -3.227356076240539551e-02 -2.399704791605472565e-02
1.416099965572357178e-01 1.814471781253814697e-01 1.990756690502166748e-01 1.517435885034501553e-03 2.789808213710784912e-01 -1.323396563529968262e-01 9.725388139486312866e-03 -1.060635447502136230e-01 -7.367901504039764404e-02 -2.764669954776763916e-01 -3.410513326525688171e-02 2.127046883106231689e-01 3.100440651178359985e-02 7.660578191280364990e-02 -1.226905435323715210e-01 -8.690454810857772827e-02 1.011341810226440430e-02 1.503556519746780396e-01 1.378943175077438354e-01 -1.415112763643264771e-01 4.595030471682548523e-02 -5.049203038215637207e-01 -1.553950458765029907e-01 3.780232369899749756e-02 -2.538861036300659180e-01 2.643528878688812256e-01 2.637287080287933350e-01 -1.498069614171981812e-01 8.282723277807235718e-02 -1.065853610634803772e-01 -1.983924210071563721e-01 -1.212441623210906982e-01
2.411697208881378174e-01 3.838518634438514709e-02 5.645119026303291321e-02 1.795126646757125854e-01 1.008911356329917908e-01 -1.491930708289146423e-02 1.269031167030334473e-01 -2.206387370824813843e-01 -3.133404254913330078e-01 -6.395301222801208496e-02 -1.109423395246267319e-02 1.763995587825775146e-01 1.426072418689727783e-01 -2.864619493484497070e-01 -2.830710634589195251e-02 -6.973993778228759766e-02 -1.462849378585815430e-01 -1.909226328134536743e-01 -9.388727694749832153e-02 -4.048091769218444824e-01 1.108262166380882263e-01 -3.193829357624053955e-01 2.870191931724548340e-01 1.123065054416656494e-01 -2.679223716259002686e-01 -1.651265770196914673e-01 1.387644112110137939e-01 -4.352043941617012024e-02 -5.562569946050643921e-02 6.791266053915023804e-02 1.429564356803894043e-01 -5.666004493832588196e-03
6.436707079410552979e-02 1.494829207658767700e-01 2.133497782051563263e-02 3.698063790798187256e-01 -9.594020433723926544e-03 -7.903983443975448608e-02 3.392729461193084717e-01 -1.843620389699935913e-01 -1.948096416890621185e-02 -1.306945085525512695e-01 -1.406293660402297974e-01 2.476191669702529907e-01 -3.101946599781513214e-02 -3.294813334941864014e-01 1.518646255135536194e-02 -6.302798539400100708e-02 1.008776500821113586e-01 3.575883060693740845e-02 -1.074355319142341614e-01 -1.569144725799560547e-01 -1.602244824171066284e-01 -3.559839427471160889e-01 3.069295287132263184e-01 -9.560306370258331299e-02 -1.524131149053573608e-01 1.066967025399208069e-01 1.670686304569244385e-01 1.657993644475936890e-01 8.518269285559654236e-03 -1.079791225492954254e-02 -2.738752961158752441e-01 3.930608276277780533e-03
1.120530068874359131e-01 3.150398433208465576e-01 1.046014428138732910e-01 1.493760496377944946e-01 6.007512658834457397e-02 2.164593338966369629e-02 7.766246795654296875e-02 1.106095984578132629e-01 -1.812977902591228485e-02 -8.297934383153915405e-02 -2.317697256803512573e-01 -5.687769129872322083e-02 -4.306976869702339172e-02 3.525989875197410583e-02 7.151120156049728394e-02 -6.337442994117736816e-02 1.657512853853404522e-03 4.308752417564392090e-01 -2.402265928685665131e-02 -2.937870025634765625e-01 2.291624844074249268e-01 -3.726990222930908203e-01 3.993579447269439697e-01 9.740378707647323608e-02 8.023484796285629272e-02 1.488327831029891968e-01 1.095243841409683228e-01 1.915185004472732544e-01 8.351339399814605713e-02 -8.853794075548648834e-03 -1.891445666551589966e-01 5.630403757095336914e-02
8.246230334043502808e-02 5.554184317588806152e-02 2.015576809644699097e-01 8.818529546260833740e-02 -1.387748271226882935e-01 5.646943673491477966e-02 -1.790938228368759155e-01 2.720116265118122101e-02 -1.586682051420211792e-01 -1.371533870697021484e-01 -2.419483959674835205e-01 -1.617170125246047974e-01 1.942509561777114868e-01 1.141065508127212524e-01 -1.493787020444869995e-01 6.243344396352767944e-02 3.069812431931495667e-02 7.477207481861114502e-02 -1.480563580989837646e-01 -1.777955293655395508e-01 -1.064654365181922913e-01 -5.271620750427246094e-01 -4.453713074326515198e-02 -3.953266739845275879e-01 -2.146904915571212769e-01 2.964429855346679688e-01 -7.612515985965728760e-02 -1.250791400671005249e-01 3.755998611450195312e-02 -3.783943876624107361e-02 -9.214834868907928467e-02 -8.060111105442047119e-02
-1.109749544411897659e-02 8.306179195642471313e-02 -3.957400470972061157e-02 9.313539415597915649e-02 -6.765367090702056885e-02 3.514043688774108887e-01 1.124144867062568665e-01 -7.736197113990783691e-02 -2.434454858303070068e-01 2.826498746871948242e-01 -3.635914325714111328e-01 2.754947170615196228e-02 4.205549061298370361e-01 -6.042046844959259033e-02 1.399140208959579468e-01 -2.081168256700038910e-02 1.105280220508575439e-02 -2.030276227742433548e-03 4.139698296785354614e-02 -1.221805289387702942e-01 2.782188653945922852e-01 -3.586724996566772461e-01 8.445028960704803467e-02 6.329609453678131104e-02 -8.477077633142471313e-02 -2.307638525962829590e-02 3.604868054389953613e-02 -1.998664885759353638e-01 1.287510842084884644e-01 -7.235947996377944946e-02 4.163499549031257629e-02 -2.386289834976196289e-01
1.038471907377243042e-01 8.624237030744552612e-02 1.175407096743583679e-01 5.815358832478523254e-03 4.336430430412292480e-01 5.515313521027565002e-02 -4.543209448456764221e-02 2.807514555752277374e-02 -1.255749911069869995e-01 -9.388969093561172485e-02 -1.641983687877655029e-01 1.153751239180564880e-01 5.382822155952453613e-01 -6.985595822334289551e-02 4.485784843564033508e-02 5.228694155812263489e-02 1.965907067060470581e-01 -5.828476697206497192e-02 -3.439702391624450684e-01 -1.619153618812561035e-01 5.579744279384613037e-02 -2.416745573282241821e-01 -9.580942243337631226e-02 7.359827309846878052e-02 -3.083434402942657471e-01 1.523456871509552002e-01 -7.536961883306503296e-02 1.123741641640663147e-01 2.154570259153842926e-02 5.737403035163879395e-02 -1.033492013812065125e-02 -8.128903806209564209e-02
-6.835975497961044312e-02 -4.758938401937484741e-02 7.863355427980422974e-02 1.833793371915817261e-01 2.252929955720901489e-01 3.293770849704742432e-01 9.037987329065799713e-03 2.027412801980972290e-01 -3.944616913795471191e-01 -1.837709732353687286e-02 8.937413990497589111e-02 -2.382254302501678467e-01 -2.300303876399993896e-01 8.007470518350601196e-02 -7.984146475791931152e-02 4.285778477787971497e-02 8.697033673524856567e-02 1.263463646173477173e-01 -1.724939048290252686e-01 -1.815046072006225586e-01 7.588531821966171265e-02 -3.610309064388275146e-01 1.942869424819946289e-01 5.538773909211158752e-02 -1.669879853725433350e-01 -1.219404116272926331e-01 -1.530977059155702591e-02 5.130674690008163452e-03 1.687430962920188904e-02 -1.900576204061508179e-01 -3.113531172275543213e-01 -1.584295034408569336e-01
-5.308582261204719543e-02 9.649676829576492310e-02 1.502739489078521729e-01 1.644549220800399780e-01 -3.407881408929824829e-02 9.313068538904190063e-02 -1.085068881511688232e-01 1.238473877310752869e-01 -1.869854182004928589e-01 -4.810494557023048401e-02 -1.831177175045013428e-01 1.368333250284194946e-01 -6.245081499218940735e-02 1.214990764856338501e-01 -1.852925717830657959e-01 2.148178219795227051e-01 -1.757146418094635010e-02 3.018114864826202393e-01 8.008155040442943573e-03 -4.535520970821380615e-01 6.863551214337348938e-03 -2.363236248493194580e-01 -2.377806603908538818e-01 -7.167978584766387939e-02 -3.900403976440429688e-01 1.292797327041625977e-01 2.205260843038558960e-01 1.128211244940757751e-01 2.234329134225845337e-01 -1.036182865500450134e-01 1.622538454830646515e-02 8.214255422353744507e-02
1.560624390840530396e-01 1.661838740110397339e-01 2.205220907926559448e-01 2.597373723983764648e-01 -7.569338660687208176e-03 5.909449234604835510e-02 -7.735798507928848267e-02 -2.285914123058319092e-01 -3.488634228706359863e-01 -1.255359947681427002e-01 6.670677661895751953e-02 2.358714640140533447e-01 1.376860141754150391e-01 -1.936991363763809204e-01 -2.588036470115184784e-02 6.741365045309066772e-02 -7.630285620689392090e-02 -1.029427945613861084e-01 -1.328289061784744263e-01 -2.607436776161193848e-01 2.215718924999237061e-01 -2.889514267444610596e-01 1.851208806037902832e-01 1.280615478754043579e-01 -3.694959580898284912e-01 -1.327766031026840210e-01 1.671819984912872314e-01 -1.658747494220733643e-01 -7.891216129064559937e-02 6.605982035398483276e-02 7.182411104440689087e-02 1.507447287440299988e-02
-3.612909466028213501e-02 1.102252528071403503e-01 1.830041036009788513e-02 -3.888124227523803711e-02 1.364899426698684692e-01 2.117771506309509277e-01 1.648463457822799683e-01 -2.610680647194385529e-03 1.688693165779113770e-01 -9.968507289886474609e-02 -2.830903530120849609e-01 2.730297744274139404e-01 1.127260103821754456e-01 -1.326605528593063354e-01 -7.844467647373676300e-03 3.371743112802505493e-02 -1.413074880838394165e-01 4.895460233092308044e-02 1.139764338731765747e-01 -1.329195350408554077e-01 -1.587607115507125854e-01 -4.733457267284393311e-01 9.984987229108810425e-02 -9.175154566764831543e-02 -2.724646031856536865e-01 -6.823827326297760010e-02 1.368796080350875854e-01 -4.413190186023712158e-01 -2.436058595776557922e-02 -1.753014922142028809e-01 -5.712224543094635010e-02 -1.474569141864776611e-01
1.214739158749580383e-01 2.287583500146865845e-01 -5.000696703791618347e-02 -2.610842585563659668e-01 1.630313247442245483e-01 2.611223161220550537e-01 1.937276124954223633e-01 -3.644783496856689453e-01 -8.772748708724975586e-02 1.065911948680877686e-01 -4.624850302934646606e-02 3.837738186120986938e-02 2.111488878726959229e-01 -7.318153977394104004e-02 -1.254953816533088684e-02 -2.762419879436492920e-01 2.331421226263046265e-01 2.746553719043731689e-01 -8.788316696882247925e-02 -2.372145801782608032e-01 -1.744573712348937988e-01 -2.665301859378814697e-01 -4.223623126745223999e-02 -8.204323798418045044e-02 -1.380170881748199463e-01 1.930420403368771076e-04 1.191152036190032959e-01 -1.617290079593658447e-01 -5.603425204753875732e-02 -1.749032139778137207e-01 -1.062531843781471252e-01 1.996126621961593628e-01
2.722970843315124512e-01 -5.460241809487342834e-02 1.791480779647827148e-01 3.284507393836975098e-01 -4.084618762135505676e-02 1.060361340641975403e-01 4.532689228653907776e-02 -7.237145304679870605e-02 -1.728520691394805908e-01 4.478976503014564514e-02 1.842097491025924683e-01 1.581070013344287872e-02 2.024947851896286011e-01 1.599009335041046143e-02 -2.166730538010597229e-02 -8.483377099037170410e-02 1.258043050765991211e-01 -6.921625882387161255e-02 -1.016846820712089539e-01 -4.277341961860656738e-01 3.364004194736480713e-02 -3.457721471786499023e-01 2.042133510112762451e-01 1.361628472805023193e-01 -3.555994331836700439e-01 2.673866972327232361e-02 2.372191995382308960e-01 8.849463425576686859e-03 -1.362383961677551270e-01 1.529243290424346924e-01 1.652299165725708008e-01 9.449721314013004303e-03
-1.226137578487396240e-01 1.218025162816047668e-01 4.057326912879943848e-01 3.956332057714462280e-02 1.268270611763000488e-01 -5.385959148406982422e-02 3.674705028533935547e-01 -1.369829406030476093e-03 9.017011523246765137e-02 -4.752329550683498383e-03 -1.253352314233779907e-02 4.226965457201004028e-02 1.584011912345886230e-01 -1.491188555955886841e-01 -1.189275011420249939e-01 -2.155614830553531647e-02 7.191253453493118286e-02 9.380836784839630127e-02 8.359266072511672974e-02 -2.521745860576629639e-01 -3.590301424264907837e-02 -3.841104507446289062e-01 9.062116593122482300e-02 -1.017333790659904480e-01 -3.640050590038299561e-01 8.318427950143814087e-02 2.711787819862365723e-01 -1.024326086044311523e-01 2.571784853935241699e-01 1.638823300600051880e-01 8.733470737934112549e-02 -4.326980188488960266e-02
5.319949612021446228e-02 3.805343061685562134e-02 2.860110402107238770e-01 1.323025822639465332e-01 -8.009326644241809845e-03 2.592704594135284424e-01 -3.685725852847099304e-02 -3.336800932884216309e-01 -2.895229458808898926e-01 1.278804540634155273e-01 1.474933028221130371e-01 2.348425332456827164e-03 2.591684460639953613e-01 7.557613402605056763e-02 2.586525976657867432e-01 2.026393413543701172e-01 2.063473910093307495e-01 1.711657941341400146e-01 2.901397645473480225e-01 -1.560740023851394653e-01 6.338306516408920288e-02 -3.432615399360656738e-01 -1.270651519298553467e-01 -7.851110398769378662e-02 5.361757054924964905e-02 1.115403994917869568e-01 3.804835258051753044e-03 2.014181017875671387e-01 9.523653239011764526e-02 1.871442236006259918e-02 -1.502788662910461426e-01 -3.423789516091346741e-02
8.400306105613708496e-02 3.671433925628662109e-01 1.893877983093261719e-01 1.920560561120510101e-02 3.074973821640014648e-01 4.229788482189178467e-02 1.763550639152526855e-01 1.049303188920021057e-01 -1.114599555730819702e-01 1.220590919256210327e-01 -1.849138140678405762e-01 -1.136758327484130859e-01 3.103821575641632080e-01 -1.994059681892395020e-01 -4.118738695979118347e-02 1.284289658069610596e-01 5.512859672307968140e-02 -1.450361311435699463e-01 -2.739041745662689209e-01 -1.253737062215805054e-01 6.109469383955001831e-02 -2.257744669914245605e-01 -1.946564614772796631e-01 5.619757995009422302e-02 -3.860895931720733643e-01 -4.711384326219558716e-02 -7.433188706636428833e-02 -6.656614691019058228e-02 4.058016836643218994e-02 -1.355590224266052246e-01 1.574295908212661743e-01 1.952160149812698364e-01
1.814267784357070923e-02 -7.376863807439804077e-02 4.434937238693237305e-02 2.952994108200073242e-01 1.899663507938385010e-01 1.944576017558574677e-02 4.309706389904022217e-01 5.183187499642372131e-02 3.036760166287422180e-02 -1.770923733711242676e-01 -6.874412298202514648e-02 2.882654368877410889e-01 1.285615712404251099e-01 -7.522887736558914185e-02 1.324499100446701050e-01 5.980102345347404480e-02 3.209361433982849121e-02 1.124127730727195740e-01 1.599731110036373138e-02 -3.025811314582824707e-01 -1.542096734046936035e-01 -3.069053590297698975e-01 2.833416759967803955e-01 -1.047607064247131348e-01 1.100712120532989502e-01 -2.599785625934600830e-01 2.471583485603332520e-01 -1.098612546920776367e-01 -1.001302003860473633e-01 -8.309124410152435303e-02 1.140640676021575928e-01 -1.387465894222259521e-01
7.297117263078689575e-02 1.086797788739204407e-01 2.873446047306060791e-01 6.894957274198532104e-02 1.942590177059173584e-01 -2.765549533069133759e-02 -3.733981549739837646e-01 1.503573358058929443e-01 -1.804919242858886719e-01 1.107219904661178589e-01 5.869391188025474548e-02 -5.975984409451484680e-02 2.706653177738189697e-01 -1.982779502868652344e-01 -4.632052779197692871e-02 -3.276967406272888184e-01 2.620154246687889099e-02 5.878169555217027664e-03 -5.936940759420394897e-02 -3.249235749244689941e-01 1.580211818218231201e-01 -3.320554196834564209e-01 2.477447241544723511e-01 6.025540083646774292e-02 -3.991029039025306702e-02 5.866739526391029358e-02 7.645089179277420044e-02 4.883676022291183472e-02 1.378981024026870728e-01 -2.062286883592605591e-01 1.293438524007797241e-01 -1.394609659910202026e-01
1.989505589008331299e-01 -1.181600764393806458e-01 -9.590715914964675903e-02 2.141531407833099365e-01 -2.354993298649787903e-02 8.543802425265312195e-03 7.165049016475677490e-02 -2.008579224348068237e-01 1.945893652737140656e-02 6.933166831731796265e-02 -9.827066212892532349e-03 1.695932596921920776e-01 5.075048282742500305e-02 -1.620737612247467041e-01 1.514394581317901611e-01 -1.153210327029228210e-01 2.035106569528579712e-01 3.529619276523590088e-01 -2.044324129819869995e-01 3.140823170542716980e-02 1.372035294771194458e-01 -6.003594994544982910e-01 1.181315183639526367e-01 1.150725856423377991e-01 7.302173227071762085e-02 3.626599535346031189e-02 6.092664971947669983e-02 4.357649758458137512e-02 9.104060381650924683e-02 1.185276135802268982e-01 -2.534261941909790039e-01 1.792217046022415161e-01
2.681805193424224854e-02 2.925932221114635468e-02 5.039045214653015137e-02 1.883575618267059326e-01 -1.328946370631456375e-02 2.290978282690048218e-01 -7.707439363002777100e-02 3.573090434074401855e-01 -2.909100055694580078e-02 1.242400407791137695e-01 -2.464681491255760193e-02 3.115361630916595459e-01 2.021682560443878174e-01 -9.377036243677139282e-02 -1.644240468740463257e-01 -2.050014398992061615e-02 4.127843677997589111e-02 -1.629724539816379547e-02 -3.021286725997924805e-01 -4.076519310474395752e-01 -1.790677607059478760e-01 -2.922984361648559570e-01 -3.319019824266433716e-02 9.372403472661972046e-02 -7.724303752183914185e-02 -2.096582502126693726e-01 -2.180557399988174438e-01 1.002554967999458313e-01 5.978280305862426758e-02 -1.536617279052734375e-01 -1.370697021484375000e-01 2.067671120166778564e-01
1.584130674600601196e-01 1.326603908091783524e-02 9.790150076150894165e-02 6.461663544178009033e-02 7.846961170434951782e-02 3.663447871804237366e-02 -2.893212437629699707e-02 -2.879764512181282043e-02 -1.918950825929641724e-01 -1.795512884855270386e-01 1.105679869651794434e-01 -3.336330177262425423e-03 1.602814495563507080e-01 -1.516934335231781006e-01 2.303739637136459351e-02 1.364943534135818481e-01 5.313069373369216919e-02 2.102509886026382446e-01 -9.253015369176864624e-02 1.854006201028823853e-01 -1.270343735814094543e-02 -5.719876289367675781e-01 -1.812594085931777954e-01 -2.164769619703292847e-01 -1.369585543870925903e-01 -3.599292412400245667e-02 1.673051565885543823e-01 -5.151801556348800659e-02 3.521847724914550781e-01 7.234365493059158325e-02 -7.681465148925781250e-02 -3.460690975189208984e-01
-3.796712756156921387e-01 1.946338713169097900e-01 5.878402665257453918e-02 1.320698112249374390e-01 2.471649050712585449e-01 1.093756221234798431e-02 1.146659161895513535e-02 -1.118965223431587219e-01 -9.002808481454849243e-03 -9.941048920154571533e-02 3.385969251394271851e-02 2.873758412897586823e-02 1.174209937453269958e-01 5.443551763892173767e-02 -1.629362851381301880e-01 1.470941752195358276e-01 1.477648317813873291e-01 2.045860886573791504e-01 -1.722474098205566406e-01 -2.516291141510009766e-01 -2.936687960755079985e-04 -4.645642638206481934e-01 -9.084514528512954712e-02 -4.120094180107116699e-01 -8.626357885077595711e-04 -2.012739330530166626e-01 -1.429545581340789795e-01 5.183008685708045959e-02 3.373311087489128113e-02 -3.491694852709770203e-02 -1.600151211023330688e-01 6.510169804096221924e-02
2.116708271205425262e-02 2.547666728496551514e-01 -1.917020380496978760e-01 9.290922433137893677e-02 3.911807835102081299e-01 4.104765877127647400e-02 9.858928620815277100e-02 -2.014835625886917114e-01 -1.256352663040161133e-01 -1.853674352169036865e-01 -4.959904402494430542e-02 1.363680511713027954e-01 -7.368430960923433304e-03 -3.350923955440521240e-01 -1.592811048030853271e-01 -1.117825284600257874e-01 1.208836212754249573e-01 3.576041460037231445e-01 -3.203730285167694092e-02 -2.933661043643951416e-01 -1.302939951419830322e-01 -2.788439691066741943e-01 -4.497328773140907288e-02 9.746848791837692261e-02 -1.738139539957046509e-01 1.039333269000053406e-01 -8.682379126548767090e-02 -4.218585044145584106e-02 1.538394838571548462e-01 1.611939966678619385e-01 2.299425005912780762e-02 1.627441346645355225e-01
2.235434502363204956e-01 2.482405453920364380e-01 8.878321945667266846e-02 3.115223348140716553e-01 7.306205481290817261e-02 -6.405839323997497559e-02 3.604968488216400146e-01 -2.702060341835021973e-01 3.443295508623123169e-02 9.899301454424858093e-03 -5.814336240291595459e-02 3.174523264169692993e-02 5.813385546207427979e-02 -1.268863379955291748e-01 3.730461746454238892e-02 9.702849388122558594e-02 8.868859708309173584e-02 2.365476787090301514e-01 -8.200655132532119751e-02 -1.418897360563278198e-01 -2.867829203605651855e-01 -2.758655250072479248e-01 1.328524053096771240e-01 -7.876414060592651367e-02 -8.344811201095581055e-02 2.068284302949905396e-01 2.216761708259582520e-01 7.279791682958602905e-02 1.239224523305892944e-01 -2.072869986295700073e-01 -3.138831853866577148e-01 -3.465273976325988770e-02
-9.332550689578056335e-03 1.166403070092201233e-01 1.031579375267028809e-01 2.599768042564392090e-01 7.627470046281814575e-02 1.639960855245590210e-01 8.176982402801513672e-02 -7.824439555406570435e-02 2.687694877386093140e-02 -6.328129768371582031e-02 2.897210419178009033e-02 2.047749608755111694e-01 3.819244503974914551e-01 1.533517241477966309e-01 5.875915754586458206e-03 -1.232217252254486084e-01 9.878516197204589844e-02 2.935249172151088715e-02 1.993934959173202515e-01 -1.597583591938018799e-01 1.480766534805297852e-01 -4.337466061115264893e-01 1.855375170707702637e-01 -1.587146669626235962e-01 -2.697426080703735352e-01 2.729821205139160156e-01 -2.981650643050670624e-02 -2.714995145797729492e-01 3.953546751290559769e-03 2.411960810422897339e-01 -4.641388368327170610e-04 -6.932779401540756226e-02
-1.514238715171813965e-01 4.198220372200012207e-02 2.000542283058166504e-01 4.418004751205444336e-01 2.986060455441474915e-02 2.932151257991790771e-01 9.306997060775756836e-02 -8.554838597774505615e-02 -2.245951890945434570e-01 7.539618760347366333e-02 -1.277338117361068726e-01 2.962909638881683350e-01 1.185830682516098022e-01 6.754507869482040405e-02 2.016545236110687256e-01 -1.651056110858917236e-01 3.038476407527923584e-01 1.101559996604919434e-01 -1.722386479377746582e-01 -2.028210014104843140e-01 -2.706801593303680420e-01 -1.343424469232559204e-01 1.595876216888427734e-01 -1.663653999567031860e-01 -7.620794326066970825e-02 1.650945097208023071e-01 -8.938442915678024292e-02 -1.351640075445175171e-01 3.508637472987174988e-02 -5.161055922508239746e-02 7.964510470628738403e-02 -3.447876498103141785e-02
1.609272807836532593e-01 2.537089288234710693e-01 1.712030917406082153e-02 2.734389901161193848e-01 7.362245768308639526e-02 -5.406681448221206665e-03 5.197853595018386841e-02 -3.117152862250804901e-02 -3.759856522083282471e-02 1.618084311485290527e-02 -3.122514784336090088e-01 2.850117683410644531e-01 2.421000599861145020e-02 1.377586275339126587e-01 3.186255320906639099e-02 2.207208424806594849e-01 -3.160883858799934387e-02 2.511971294879913330e-01 -1.334619075059890747e-01 -2.514171302318572998e-01 -1.055421754717826843e-01 -3.376681804656982422e-01 -4.304944537580013275e-03 -3.063847422599792480e-01 -2.719969749450683594e-01 7.713037729263305664e-02 2.050214409828186035e-01 -2.146402448415756226e-01 -6.366094946861267090e-02 1.719096153974533081e-01 -4.364273045212030411e-03 1.000676155090332031e-01
-1.487978994846343994e-01 1.550006270408630371e-01 -1.529706548899412155e-02 1.529476195573806763e-01 1.057945489883422852e-01 4.008449912071228027e-01 -2.927030250430107117e-02 -7.522573322057723999e-02 -2.864654660224914551e-01 -1.059067249298095703e-01 -1.694226115942001343e-01 -1.392770260572433472e-01 1.892132610082626343e-01 2.621654979884624481e-02 -4.206899181008338928e-02 1.942005753517150879e-01 2.394618466496467590e-02 9.246930480003356934e-02 6.828360259532928467e-02 -1.671979874372482300e-01 -2.276806086301803589e-01 -4.491887986660003662e-01 2.585038244724273682e-01 -7.389081269502639771e-02 -1.327675487846136093e-02 3.422506153583526611e-02 1.721998751163482666e-01 2.736322022974491119e-02 -2.410958856344223022e-01 -1.861728727817535400e-02 2.131501585245132446e-01 -1.765725016593933105e-01
1.696391552686691284e-01 1.206821426749229431e-01 1.273308992385864258e-01 -1.814004592597484589e-02 -3.967930004000663757e-02 1.193366423249244690e-01 1.256713122129440308e-01 -2.648057341575622559e-01 -6.393856555223464966e-02 1.482266932725906372e-01 -3.965450450778007507e-02 1.647726893424987793e-01 8.182257413864135742e-02 2.084862440824508667e-02 2.346064895391464233e-01 -6.384180486202239990e-02 1.827416718006134033e-01 7.956094294786453247e-02 2.718442678451538086e-02 -4.306410849094390869e-01 -2.319303900003433228e-01 -4.664992094039916992e-01 -1.842170208692550659e-02 4.898467287421226501e-02 8.582654595375061035e-02 -2.304805219173431396e-01 3.094298765063285828e-02 1.894014328718185425e-01 -1.443378031253814697e-01 -1.721634417772293091e-01 -1.987265199422836304e-01 -1.732248067855834961e-01
2.944239042699337006e-02 6.698255240917205811e-02 2.763052098453044891e-02 4.803631920367479324e-03 -5.759517103433609009e-02 -1.447317749261856079e-01 9.548199176788330078e-02 1.519836634397506714e-01 -9.566403925418853760e-02 -4.773285612463951111e-02 -2.646085917949676514e-01 3.997325003147125244e-01 1.842214465141296387e-01 -2.591842114925384521e-01 4.344792664051055908e-02 3.458273410797119141e-02 7.549052685499191284e-02 -1.814946234226226807e-01 -1.368469744920730591e-01 5.842315405607223511e-02 -3.057900629937648773e-02 -3.729538321495056152e-01 5.883137881755828857e-02 -1.196110397577285767e-01 -2.502424418926239014e-01 -1.902703642845153809e-01 3.372578918933868408e-01 -1.762711256742477417e-01 4.077543318271636963e-02 -2.523040175437927246e-01 -9.380284696817398071e-02 2.358254194259643555e-01
2.854529395699501038e-02 1.274742186069488525e-01 1.632798612117767334e-01 1.932330131530761719e-01 2.732506692409515381e-01 1.311892420053482056e-01 1.522381901741027832e-01 -2.344568446278572083e-02 1.478699892759323120e-01 -1.898315548896789551e-01 -2.249407172203063965e-01 3.666660487651824951e-01 1.299473363906145096e-02 3.549655899405479431e-02 -1.578075587749481201e-01 1.162890568375587463e-01 1.216957196593284607e-01 1.890501528978347778e-01 3.451897576451301575e-02 -1.834336072206497192e-01 -2.106010355055332184e-02 -4.604808390140533447e-01 4.770053178071975708e-02 -1.658169329166412354e-01 -1.801060736179351807e-01 1.889142096042633057e-01 2.682002484798431396e-01 -1.260310113430023193e-01 1.022132262587547302e-01 -1.681911014020442963e-02 -1.575016826391220093e-01 3.753967583179473877e-02
-8.685079216957092285e-02 1.368061453104019165e-01 6.023719534277915955e-02 -7.055969536304473877e-02 5.697311460971832275e-02 -4.682290181517601013e-02 1.440233290195465088e-01 2.099200785160064697e-01 -1.221114322543144226e-01 3.312585502862930298e-02 -8.708377135917544365e-04 2.592192590236663818e-01 6.875607371330261230e-02 -1.696645617485046387e-01 -8.285321295261383057e-02 1.625140011310577393e-01 5.692339688539505005e-02 1.626280397176742554e-01 1.839960068464279175e-01 -4.160661995410919189e-01 -1.017457619309425354e-01 -4.247085750102996826e-01 1.776694506406784058e-01 -9.599617123603820801e-02 -2.431383728981018066e-01 1.065252721309661865e-01 3.503547310829162598e-01 2.393199503421783447e-01 5.656263977289199829e-02 6.381381303071975708e-02 -1.332959681749343872e-01 -3.468215838074684143e-02
2.820158302783966064e-01 2.114551812410354614e-01 -3.206483274698257446e-02 1.135326176881790161e-01 1.835842728614807129e-01 3.604054078459739685e-02 -1.492614950984716415e-02 -8.591303974390029907e-02 -9.570070356130599976e-02 3.088893890380859375e-01 3.182252943515777588e-01 2.167578935623168945e-01 2.754754386842250824e-03 -2.005918174982070923e-01 1.707422286272048950e-01 1.096146628260612488e-01 1.048355847597122192e-01 2.679109945893287659e-02 -1.307292282581329346e-01 -1.527529656887054443e-01 -9.613835066556930542e-02 -4.289255738258361816e-01 1.986440271139144897e-01 -4.048339650034904480e-02 -3.435493409633636475e-01 -5.609650537371635437e-02 1.802750974893569946e-01 -8.861114270985126495e-03 -1.125029623508453369e-01 8.287432603538036346e-03 1.273343116044998169e-01 -1.259135156869888306e-01
-1.629564315080642700e-01 5.273660644888877869e-02 2.434514313936233521e-01 1.315536797046661377e-01 2.208280563354492188e-01 1.946443617343902588e-01 2.469531446695327759e-02 -1.958894431591033936e-01 -2.961335182189941406e-01 -1.290001124143600464e-01 -1.954140365123748779e-01 -9.280487149953842163e-02 2.840946912765502930e-01 -1.505934298038482666e-01 -1.046566888689994812e-01 -1.005238518118858337e-01 2.103285342454910278e-01 -1.387032866477966309e-01 -1.166631877422332764e-01 2.340020835399627686e-01 1.592216640710830688e-01 -2.290837019681930542e-01 1.587538281455636024e-03 -2.498896978795528412e-02 -2.710202336311340332e-01 1.240787729620933533e-01 2.290349900722503662e-01 1.351575404405593872e-01 -2.678909003734588623e-01 -1.978636682033538818e-01 1.080463826656341553e-01 2.024699375033378601e-02
-3.584013134241104126e-02 1.309414952993392944e-01 1.948622465133666992e-01 8.438041061162948608e-02 1.887775063514709473e-01 6.719170510768890381e-02 1.945901364088058472e-01 2.192510850727558136e-02 -1.094420850276947021e-01 -1.095121875405311584e-01 -2.309703826904296875e-01 2.075915485620498657e-01 4.766689240932464600e-01 1.356370002031326294e-01 1.798532158136367798e-01 2.009942233562469482e-01 2.785893678665161133e-01 -2.919842302799224854e-02 -1.850660294294357300e-01 -1.623194664716720581e-01 1.433714479207992554e-01 -2.286550253629684448e-01 3.130243718624114990e-02 1.628283411264419556e-01 -1.599993109703063965e-01 7.210417184978723526e-03 -1.348236799240112305e-01 -1.268843412399291992e-01 6.576328724622726440e-02 -1.049019172787666321e-01 -2.995858490467071533e-01 -1.216935291886329651e-01
-1.536395400762557983e-01 2.481260150671005249e-01 6.432401388883590698e-02 -7.603830099105834961e-02 1.768319904804229736e-01 4.767424762248992920e-01 1.278083473443984985e-01 1.017299517989158630e-01 -1.697478890419006348e-01 4.146298393607139587e-02 -1.290847510099411011e-01 -7.313353568315505981e-02 2.783845365047454834e-01 1.320111006498336792e-01 6.730463355779647827e-02 2.270339727401733398e-01 2.579712569713592529e-01 3.040010631084442139e-01 -3.987692296504974365e-02 -1.942518502473831177e-01 -1.163722872734069824e-01 -3.950377404689788818e-01 2.362335100769996643e-02 -1.906723901629447937e-02 4.927615169435739517e-03 1.780349612236022949e-01 -9.220746904611587524e-02 -3.732391819357872009e-02 9.525186382234096527e-03 3.616425395011901855e-02 -6.450347602367401123e-02 -1.199609972536563873e-02
9.289746731519699097e-02 2.859986424446105957e-01 -1.989992856979370117e-01 1.970865130424499512e-01 -2.998269163072109222e-03 2.576652467250823975e-01 -4.848580341786146164e-03 -1.928583085536956787e-01 9.662162512540817261e-02 1.521675884723663330e-01 2.264515012502670288e-01 1.723868250846862793e-01 4.681517556309700012e-02 -1.976572573184967041e-01 5.797758325934410095e-02 4.698181152343750000e-02 8.030201494693756104e-02 8.947844058275222778e-02 -8.575984835624694824e-02 -1.915060877799987793e-01 -2.193930745124816895e-02 -4.886649250984191895e-01 -3.437952697277069092e-02 3.362543135881423950e-02 -2.098175436258316040e-01 8.246395736932754517e-02 4.163500964641571045e-01 1.322679370641708374e-01 6.593153625726699829e-02 1.056142076849937439e-01 8.556038141250610352e-02 5.134696885943412781e-02
1.345617175102233887e-01 5.650024116039276123e-02 6.434871256351470947e-02 -1.444588303565979004e-01 1.584679633378982544e-01 3.278485834598541260e-01 4.232083447277545929e-03 3.419817611575126648e-02 -1.903992146253585815e-01 3.215292096138000488e-01 -2.145115844905376434e-02 1.522358953952789307e-01 2.244820892810821533e-01 -2.236456274986267090e-01 -4.421255737543106079e-02 7.856664806604385376e-02 -8.713046461343765259e-02 1.998005062341690063e-01 -1.386392116546630859e-01 -4.219630658626556396e-01 -5.846895277500152588e-02 -2.650627195835113525e-01 1.627494394779205322e-02 4.781525209546089172e-02 1.950826495885848999e-02 -2.421943694353103638e-01 -1.753147542476654053e-01 -1.211833432316780090e-01 1.229516267776489258e-01 -2.106849551200866699e-01 2.161140292882919312e-01 -1.281337887048721313e-01
6.234874576330184937e-02 8.569379895925521851e-02 2.126668393611907959e-01 1.562528908252716064e-01 4.198982715606689453e-01 4.048623889684677124e-02 1.773430556058883667e-01 1.011213660240173340e-01 -1.697532236576080322e-01 4.916515201330184937e-02 -2.371039837598800659e-01 1.594636440277099609e-01 3.574978411197662354e-01 -3.842617571353912354e-02 2.548397779464721680e-01 -4.930527135729789734e-02 1.126462966203689575e-01 -1.096765249967575073e-01 -3.870004117488861084e-01 -1.595522612333297729e-01 4.997983947396278381e-02 -1.080970466136932373e-01 -9.526802599430084229e-02 2.010969966650009155e-01 -2.169325649738311768e-01 1.636533886194229126e-01 1.036606878042221069e-01 -1.034200936555862427e-01 -4.474096745252609253e-02 -7.229264080524444580e-02 -1.464547067880630493e-01 -4.855563119053840637e-02
5.998825654387474060e-02 -8.116979151964187622e-03 4.215718060731887817e-02 1.723511517047882080e-01 1.765073239803314209e-01 -8.160345256328582764e-02 2.455129921436309814e-01 1.234170198440551758e-01 -2.293619364500045776e-01 1.073619276285171509e-01 -1.672516614198684692e-01 1.077005565166473389e-01 2.110699191689491272e-02 -1.985042728483676910e-02 1.270433664321899414e-01 -1.269536614418029785e-01 2.981841936707496643e-02 -2.316091060638427734e-01 -1.399189084768295288e-01 -5.655841901898384094e-02 -1.784237772226333618e-01 -5.442747473716735840e-01 -2.628180086612701416e-01 2.789766341447830200e-02 -1.074932590126991272e-01 1.812775582075119019e-01 -9.677010029554367065e-02 1.280065774917602539e-01 -2.419879734516143799e-01 -3.299721479415893555e-01 -3.085034713149070740e-02 3.066773712635040283e-02
-1.055985614657402039e-01 1.120079234242439270e-01 1.926387399435043335e-01 -1.081850752234458923e-01 -1.305359452962875366e-01 1.120687201619148254e-01 1.096840873360633850e-01 1.709976792335510254e-02 -2.202797681093215942e-01 -5.651034042239189148e-02 -2.447099536657333374e-01 2.597993016242980957e-01 2.364765293896198273e-02 1.268177479505538940e-01 -2.864029109477996826e-01 1.022814735770225525e-01 7.161509245634078979e-02 1.989075988531112671e-01 9.668684750795364380e-02 -9.415917098522186279e-02 -7.663296908140182495e-02 -5.356016755104064941e-01 -2.479574456810951233e-02 -1.727403700351715088e-01 -2.182307541370391846e-01 6.957254558801651001e-02 1.060838326811790466e-01 -6.204402819275856018e-02 5.636710673570632935e-02 -3.727490305900573730e-01 -3.782328590750694275e-02 -1.101062819361686707e-02
5.614767223596572876e-02 1.654114574193954468e-01 -1.424510776996612549e-01 1.563347876071929932e-01 -1.495910882949829102e-01 2.221153974533081055e-01 2.890538237988948822e-02 -1.641688197851181030e-01 -3.084189444780349731e-02 -1.916079670190811157e-01 1.783679425716400146e-02 2.720399796962738037e-01 -3.362346440553665161e-02 -2.137097418308258057e-01 1.615126989781856537e-02 -6.592898815870285034e-02 1.529151201248168945e-01 -2.668462693691253662e-02 -4.076769351959228516e-01 -3.385022282600402832e-02 -2.717488072812557220e-02 -5.101108551025390625e-01 2.997587621212005615e-02 -1.205960735678672791e-01 1.486019510775804520e-02 -7.806763052940368652e-02 3.440363109111785889e-01 -1.548835635185241699e-02 1.443067789077758789e-01 7.329582422971725464e-02 -1.012597884982824326e-02 -2.068938910961151123e-01
4.050992429256439209e-02 1.524491608142852783e-01 6.543200463056564331e-02 -1.478744670748710632e-02 1.119243502616882324e-01 2.894089818000793457e-01 1.847876906394958496e-01 2.434616982936859131e-01 -4.466883093118667603e-02 -9.350696206092834473e-02 4.250539466738700867e-02 2.413402199745178223e-01 4.019207954406738281e-01 1.933615282177925110e-02 2.372846379876136780e-02 -5.982161313295364380e-02 1.361967623233795166e-01 5.354900378733873367e-03 -1.314816176891326904e-01 -2.037694454193115234e-01 2.576296329498291016e-01 -1.581006050109863281e-01 -9.498368203639984131e-02 -2.894091010093688965e-01 -3.435398638248443604e-01 -3.818105906248092651e-02 -7.300771027803421021e-02 1.019812747836112976e-01 -4.143363982439041138e-02 -3.187162876129150391e-01 -1.163377389311790466e-01 -1.746198534965515137e-01
3.091702004894614220e-03 2.097224295139312744e-01 3.083198070526123047e-01 -1.921995915472507477e-02 1.373274475336074829e-01 1.430927217006683350e-01 3.160853981971740723e-01 9.175535291433334351e-02 4.118327051401138306e-03 -1.769079715013504028e-01 3.616063296794891357e-02 5.312576517462730408e-02 -1.102867648005485535e-01 -4.662224650382995605e-02 2.233656793832778931e-01 6.617428362369537354e-02 -1.423788815736770630e-01 3.472525477409362793e-01 9.217256307601928711e-02 -2.104846984148025513e-01 -6.136103719472885132e-02 -5.102825760841369629e-01 3.813222795724868774e-02 1.669267565011978149e-02 -1.460396796464920044e-01 2.625698149204254150e-01 1.234713718295097351e-01 -1.375277787446975708e-01 -8.256303519010543823e-02 1.871647872030735016e-02 8.837742358446121216e-02 9.956192225217819214e-02
1.120439991354942322e-01 7.823730260133743286e-02 2.548971176147460938e-01 3.132049739360809326e-02 1.359711885452270508e-01 4.004532992839813232e-01 -1.190635710954666138e-01 -6.006294488906860352e-02 -6.140511855483055115e-02 -1.606330424547195435e-01 5.014215409755706787e-02 -9.971139580011367798e-02 2.302719950675964355e-01 3.297083079814910889e-03 -4.192102327942848206e-02 2.098866254091262817e-01 -4.563531279563903809e-02 -1.262312829494476318e-01 1.745960265398025513e-01 -2.169408500194549561e-01 2.192338230088353157e-03 -5.999054312705993652e-01 3.456029668450355530e-02 2.136513292789459229e-01 2.908815257251262665e-02 -6.182614341378211975e-02 -1.227822229266166687e-01 1.753309518098831177e-01 9.966088086366653442e-02 -8.440976589918136597e-02 -2.817430160939693451e-02 -8.501864224672317505e-02
-2.751472778618335724e-02 3.395450711250305176e-01 1.822790950536727905e-01 3.232215642929077148e-01 1.315347198396921158e-02 5.232708901166915894e-02 -5.207485705614089966e-02 -7.510360330343246460e-02 -1.631424874067306519e-01 -1.443235725164413452e-01 -1.763471812009811401e-01 4.060871899127960205e-02 2.192028164863586426e-01 1.179900690913200378e-01 -9.151348844170570374e-03 -5.160728935152292252e-03 -7.314354926347732544e-02 1.354332081973552704e-02 -1.857938319444656372e-01 1.166600883007049561e-01 -1.871312260627746582e-01 -4.931293427944183350e-01 -8.588634431362152100e-02 -3.475266098976135254e-01 -1.420242935419082642e-01 1.439572721719741821e-01 -3.249954804778099060e-02 -5.814257636666297913e-02 -1.169724855571985245e-02 1.945959217846393585e-02 2.899652123451232910e-01 -5.274445936083793640e-02
2.375916242599487305e-01 1.947949826717376709e-01 1.074037924408912659e-01 3.511804938316345215e-01 1.735232025384902954e-01 -3.017826005816459656e-02 3.668875098228454590e-01 -2.775659970939159393e-02 -3.798134997487068176e-02 -1.978451311588287354e-01 1.894683092832565308e-01 2.329954952001571655e-01 1.825566440820693970e-01 5.767086148262023926e-02 -4.056230559945106506e-02 -3.215605858713388443e-03 -2.391210794448852539e-01 1.799682527780532837e-01 -8.869244903326034546e-02 -1.600780785083770752e-01 -1.178196147084236145e-01 -2.418674379587173462e-01 5.924585461616516113e-02 1.327021121978759766e-01 -2.553683817386627197e-01 -1.362053751945495605e-01 3.246581554412841797e-01 6.515417248010635376e-02 9.972422569990158081e-02 5.949682369828224182e-02 1.046470850706100464e-01 -2.926282584667205811e-02
-1.729427427053451538e-01 -7.419092953205108643e-02 9.084464982151985168e-03 1.264689266681671143e-01 -1.031575277447700500e-01 4.743557423353195190e-03 -6.497179716825485229e-02 -6.180555373430252075e-02 -1.624594628810882568e-01 -1.698073744773864746e-01 -2.537758648395538330e-01 1.998117864131927490e-01 1.288634389638900757e-01 -1.367106288671493530e-01 2.706765197217464447e-03 1.335173547267913818e-01 2.420020848512649536e-01 -2.255146652460098267e-01 -3.888623118400573730e-01 -1.444055885076522827e-01 1.780025847256183624e-02 -4.968475997447967529e-01 -2.711034566164016724e-02 -6.487077474594116211e-02 3.859219700098037720e-02 2.107103914022445679e-01 2.530417442321777344e-01 -2.482086233794689178e-02 -3.006183356046676636e-02 -8.154321461915969849e-02 2.255070060491561890e-01 1.207192987203598022e-01
5.696993321180343628e-02 -2.995686791837215424e-02 7.617737352848052979e-02 1.043330729007720947e-01 -7.574415951967239380e-02 5.520772188901901245e-02 -2.641325630247592926e-02 -8.247311413288116455e-02 -3.151455521583557129e-01 -3.878568485379219055e-02 -2.147153168916702271e-01 1.255309730768203735e-01 1.173851788043975830e-01 -1.167558953166007996e-01 -1.423335224390029907e-01 1.962829828262329102e-01 3.435334861278533936e-01 -2.209784984588623047e-01 -3.830530643463134766e-01 9.905206412076950073e-02 -1.185614466667175293e-01 -5.457078814506530762e-01 -1.461596786975860596e-01 -4.992256313562393188e-02 -2.254927344620227814e-02 6.041594967246055603e-02 2.895895019173622131e-02 -8.430699259042739868e-02 -9.006401896476745605e-02 -7.663932442665100098e-02 1.695107221603393555e-01 -9.201905690133571625e-03
-7.354396581649780273e-02 -4.519784450531005859e-02 3.186088204383850098e-01 1.807260811328887939e-01 2.456763535737991333e-01 1.814532727003097534e-01 -2.224541157484054565e-01 -9.499676525592803955e-02 -2.910241782665252686e-01 1.170631423592567444e-01 -3.089192807674407959e-01 1.504276972264051437e-02 1.622299700975418091e-01 4.380068555474281311e-02 5.167366471141576767e-03 6.207405403256416321e-02 -1.545590311288833618e-01 -9.732739627361297607e-02 -6.488762050867080688e-02 -1.912825405597686768e-01 1.147164553403854370e-01 -3.633155226707458496e-01 -1.483007520437240601e-01 -1.595164388418197632e-01 -1.414065659046173096e-01 -6.258595734834671021e-02 -7.152866572141647339e-02 -5.944677628576755524e-03 -2.041346132755279541e-01 -3.770132064819335938e-01 1.535649225115776062e-02 -2.328080683946609497e-02
-2.811354957520961761e-02 -2.137076295912265778e-02 1.184882130473852158e-02 1.728022843599319458e-02 2.229060381650924683e-01 1.443377975374460220e-02 1.491418927907943726e-01 -2.022108435630798340e-02 1.272802473977208138e-03 -1.805252283811569214e-01 -1.184913739562034607e-01 1.559592187404632568e-01 4.408119916915893555e-01 2.499467134475708008e-01 -1.341236568987369537e-02 6.238957121968269348e-02 1.596797406673431396e-01 1.324848234653472900e-01 -3.506101965904235840e-01 -5.603769794106483459e-02 -8.408585190773010254e-02 -4.388765394687652588e-01 5.076996609568595886e-02 -3.426183387637138367e-02 -2.227963060140609741e-01 3.377660736441612244e-02 -1.158372983336448669e-01 -2.021992579102516174e-02 1.325798928737640381e-01 -1.596974134445190430e-01 4.818458855152130127e-02 -3.337518870830535889e-01
3.180466592311859131e-02 2.088444232940673828e-01 5.313061177730560303e-02 2.339287996292114258e-01 -4.055942595005035400e-02 1.693172603845596313e-01 -7.852082699537277222e-02 3.939429223537445068e-01 -1.699245721101760864e-01 1.818926781415939331e-01 1.161899864673614502e-01 1.219357550144195557e-01 2.818708121776580811e-01 2.943795407190918922e-03 -1.308433562517166138e-01 -1.007235646247863770e-01 1.333322841674089432e-02 2.120762765407562256e-01 7.253286242485046387e-02 -3.851196467876434326e-01 -2.606155276298522949e-01 -3.664317131042480469e-01 -9.798365086317062378e-02 -4.805951844900846481e-03 1.424882262945175171e-01 6.834737211465835571e-02 3.843905404210090637e-02 6.926258653402328491e-02 -3.538743034005165100e-02 -1.866956353187561035e-01 1.110691204667091370e-01 1.373397558927536011e-01
1.678555011749267578e-01 2.281923592090606689e-01 -5.161798745393753052e-02 -3.583807125687599182e-02 8.211140334606170654e-02 2.502381801605224609e-01 1.284685879945755005e-01 -3.024668097496032715e-01 -6.758676376193761826e-03 -1.622045189142227173e-01 -1.092746257781982422e-01 2.037355303764343262e-01 1.916997879743576050e-01 -5.915217101573944092e-02 5.193931981921195984e-03 -2.537478804588317871e-01 3.194166123867034912e-01 1.829749345779418945e-01 5.735548958182334900e-02 -4.019631445407867432e-01 -2.972574234008789062e-01 -2.085123807191848755e-01 -5.048728734254837036e-02 -6.399949640035629272e-02 -2.143650949001312256e-01 1.531106829643249512e-01 6.827068328857421875e-02 -1.399338245391845703e-01 6.690133363008499146e-02 -1.043236255645751953e-01 -7.817658036947250366e-02 -4.568950738757848740e-03
-1.707136034965515137e-01 5.609903857111930847e-02 4.161756485700607300e-02 -8.974906057119369507e-02 -1.038254052400588989e-01 2.213838249444961548e-01 2.256961315870285034e-01 9.756713174283504486e-03 -1.276672780513763428e-01 -3.047142922878265381e-01 1.075259968638420105e-01 1.773072779178619385e-01 3.477215468883514404e-01 7.667759060859680176e-02 -2.045364081859588623e-01 -7.418847829103469849e-02 -3.063358180224895477e-02 3.405002504587173462e-02 -6.328422576189041138e-02 -1.769591122865676880e-01 3.588518500328063965e-01 -3.997339308261871338e-01 -1.121809035539627075e-01 1.628333702683448792e-02 -7.963352836668491364e-03 1.421642154455184937e-01 1.885177940130233765e-01 -7.067574560642242432e-02 3.130175471305847168e-01 1.075052022933959961e-01 -7.868809252977371216e-02 7.385133951902389526e-02
6.394676864147186279e-02 3.163898289203643799e-01 -1.593222022056579590e-01 2.424164861440658569e-01 -2.901893854141235352e-01 1.553695201873779297e-01 1.983003616333007812e-01 -1.758678704500198364e-01 -2.363658100366592407e-01 2.148557752370834351e-01 -1.725887763313949108e-03 1.466433405876159668e-01 -8.863621205091476440e-02 -2.223616279661655426e-02 -1.146364863961935043e-02 -1.620184481143951416e-01 1.374535858631134033e-01 8.034957945346832275e-02 -8.503726869821548462e-02 -1.127459779381752014e-01 2.737613394856452942e-02 -3.151951432228088379e-01 1.817341744899749756e-01 -1.144434139132499695e-01 -2.009989619255065918e-01 -2.270632190629839897e-03 3.627502620220184326e-01 -5.557037144899368286e-02 8.441850543022155762e-02 1.628868095576763153e-02 -3.049342632293701172e-01 -8.838978409767150879e-02
5.401358008384704590e-02 1.021991297602653503e-01 2.981692254543304443e-01 2.812753915786743164e-01 8.339397609233856201e-02 1.678805202245712280e-01 -1.850817054510116577e-01 1.620140820741653442e-01 -2.384082973003387451e-02 1.140621304512023926e-01 -1.848892681300640106e-02 1.808134615421295166e-01 7.121148705482482910e-02 -1.033853739500045776e-01 2.749283909797668457e-01 -1.768288463354110718e-01 -3.425296768546104431e-02 1.170776635408401489e-01 -9.539294242858886719e-02 -1.827867627143859863e-01 -3.137379139661788940e-02 -3.765964508056640625e-01 2.674653530120849609e-01 3.250745534896850586e-01 -2.074917405843734741e-02 1.289218291640281677e-02 4.193376377224922180e-02 1.982325166463851929e-01 1.226309984922409058e-01 -3.419483900070190430e-01 -1.065776683390140533e-02 -5.102727934718132019e-02
2.815618552267551422e-02 1.060594841837882996e-01 9.551043063402175903e-02 1.211365126073360443e-02 1.005084626376628876e-02 4.765306115150451660e-01 1.162248570472002029e-02 -4.092755913734436035e-02 4.777792096138000488e-02 1.054228991270065308e-01 -1.181406825780868530e-01 -1.607458740472793579e-01 3.461740612983703613e-01 5.456970259547233582e-02 5.210414063185453415e-03 4.098742604255676270e-01 2.712977528572082520e-01 2.100771106779575348e-02 1.391508802771568298e-02 -1.773920282721519470e-02 5.302795208990573883e-03 -3.716486394405364990e-01 -4.234658181667327881e-02 1.479214429855346680e-01 -1.204032972455024719e-01 1.584472954273223877e-01 1.125112697482109070e-01 4.595733433961868286e-02 -3.709296137094497681e-02 -1.362273842096328735e-01 -2.681366801261901855e-01 1.519352048635482788e-01
1.595550477504730225e-01 -2.529498562216758728e-02 3.850289061665534973e-02 1.795144677162170410e-01 -4.178230091929435730e-02 8.922304958105087280e-02 2.629581093788146973e-01 1.315620094537734985e-01 -4.429300781339406967e-03 2.505216002464294434e-02 2.534250915050506592e-01 -8.995313197374343872e-02 2.255186289548873901e-01 -3.359487354755401611e-01 1.941853910684585571e-01 2.006104215979576111e-02 -8.918029069900512695e-02 9.148585796356201172e-02 -9.434837847948074341e-02 -1.413628458976745605e-01 -6.634056568145751953e-02 -4.020985960960388184e-01 1.793029159307479858e-01 -2.048209905624389648e-01 -2.425912171602249146e-01 1.115152239799499512e-02 1.067176088690757751e-01 -2.411833852529525757e-01 3.438735902309417725e-01 -9.245516732335090637e-03 6.618659477680921555e-03 -1.921826750040054321e-01
-1.073705330491065979e-01 6.275344640016555786e-02 6.092694401741027832e-02 1.026317402720451355e-01 1.268975585699081421e-01 1.390318125486373901e-01 1.024183705449104309e-01 -9.243050962686538696e-02 -2.388557791709899902e-01 1.530075371265411377e-01 -4.138447344303131104e-02 2.600214481353759766e-01 3.083140254020690918e-01 -4.549753665924072266e-02 3.245985209941864014e-01 -9.154770523309707642e-02 -1.625175625085830688e-01 -7.732181996107101440e-02 -2.887258827686309814e-01 -1.099603921175003052e-01 -6.253849714994430542e-02 -2.312797307968139648e-01 -1.585259139537811279e-01 2.600128352642059326e-01 -2.137656062841415405e-01 2.586321234703063965e-01 1.313882917165756226e-01 -1.494892966002225876e-02 1.388616114854812622e-01 -3.094764351844787598e-01 -1.361724287271499634e-01 -1.162134855985641479e-01
2.325859218835830688e-01 -3.140214132145047188e-03 1.912695020437240601e-01 9.887649863958358765e-02 7.765313982963562012e-02 -7.421269547194242477e-03 1.674741208553314209e-01 -2.666697502136230469e-01 -2.548725306987762451e-01 -1.176111772656440735e-01 1.227810606360435486e-01 2.354252040386199951e-01 1.013476848602294922e-01 -1.992871463298797607e-01 1.057256236672401428e-01 -6.689395755529403687e-03 -9.643719345331192017e-02 -1.286878585815429688e-01 -1.772162765264511108e-01 -3.037781417369842529e-01 2.268071919679641724e-01 -4.163296818733215332e-01 2.023618668317794800e-01 1.117452885955572128e-02 -2.921301722526550293e-01 -1.282139867544174194e-01 1.227519959211349487e-01 -2.989980578422546387e-02 -1.527296602725982666e-01 -1.176655478775501251e-02 1.622542589902877808e-01 2.931605651974678040e-02
1.333799213171005249e-02 1.469477862119674683e-01 1.681478507816791534e-02 1.184418573975563049e-01 1.066493168473243713e-01 2.605157494544982910e-01 9.736868739128112793e-02 -1.455746442079544067e-01 -4.537214636802673340e-01 -6.829877942800521851e-02 3.628974407911300659e-02 2.325354516506195068e-01 8.773023635149002075e-02 -2.622353434562683105e-01 1.450857967138290405e-01 -2.544598579406738281e-01 3.732844591140747070e-01 7.394885271787643433e-02 1.877801306545734406e-02 -4.508505389094352722e-02 -8.663671463727951050e-02 -2.508842349052429199e-01 -2.028636187314987183e-01 -2.065713554620742798e-01 2.190257906913757324e-01 -8.497448265552520752e-02 1.040154173970222473e-01 -1.636397391557693481e-01 1.333790123462677002e-01 7.882756739854812622e-02 -5.623522773385047913e-02 -6.629727780818939209e-02
1.774454675614833832e-02 -3.534944355487823486e-02 -2.601487562060356140e-02 -1.075604707002639771e-01 1.579554677009582520e-01 2.341837286949157715e-01 8.820714056491851807e-02 8.867386728525161743e-02 -2.986963987350463867e-01 2.989968657493591309e-01 -2.703381702303886414e-02 4.927272349596023560e-02 1.675380915403366089e-01 -9.321981668472290039e-02 2.388616502285003662e-01 -1.189766526222229004e-01 1.375567466020584106e-01 3.898883238434791565e-02 -4.882376492023468018e-01 -1.837295293807983398e-01 -8.996982872486114502e-02 -4.338005483150482178e-01 2.283545769751071930e-02 3.070051781833171844e-02 -7.929170131683349609e-02 -7.658912241458892822e-02 -4.211068525910377502e-02 2.288858145475387573e-01 8.630394935607910156e-02 -8.751033991575241089e-02 1.253315508365631104e-01 -1.164558827877044678e-01
7.208895403891801834e-03 6.742806732654571533e-02 1.292133778333663940e-01 1.316979080438613892e-01 4.203477501869201660e-01 4.440010339021682739e-02 2.376476489007472992e-02 -2.685660682618618011e-02 -1.504831463098526001e-01 1.164835062809288502e-03 -2.229819595813751221e-01 1.316910088062286377e-01 3.983181118965148926e-01 -5.750813335180282593e-02 1.344296783208847046e-01 5.144104361534118652e-02 2.719020247459411621e-01 -1.083937436342239380e-01 -3.329455554485321045e-01 -1.898526996374130249e-01 7.708964403718709946e-04 -2.061687856912612915e-01 -2.005109935998916626e-01 4.567304998636245728e-02 -3.867959380149841309e-01 1.025698632001876831e-01 -5.677474662661552429e-02 -1.023361459374427795e-02 7.116211950778961182e-02 -6.079403683543205261e-02 -1.191643401980400085e-01 -7.229042053222656250e-02
6.248386576771736145e-02 2.484123408794403076e-01 -1.062003895640373230e-01 2.925071120262145996e-02 8.332783728837966919e-02 1.303201913833618164e-01 2.167432308197021484e-01 2.218098379671573639e-02 -9.707450121641159058e-02 3.138331770896911621e-01 -2.629828453063964844e-01 -1.053047273308038712e-02 1.431944072246551514e-01 -1.183856576681137085e-01 6.968194991350173950e-02 4.757826030254364014e-02 3.654816374182701111e-02 1.854262501001358032e-02 -3.535907268524169922e-01 -1.200765445828437805e-01 -1.103178486227989197e-01 -3.860047161579132080e-01 -7.393589708954095840e-03 2.376846224069595337e-01 -4.023696780204772949e-01 -2.918457845225930214e-03 1.536962762475013733e-02 6.207822263240814209e-02 2.217372357845306396e-01 -1.384773999452590942e-01 6.188075244426727295e-02 1.871270239353179932e-01
-8.011485636234283447e-02 4.243887066841125488e-01 4.717553034424781799e-02 1.367675513029098511e-01 3.324445784091949463e-01 1.698309183120727539e-01 8.978087455034255981e-02 3.654696792364120483e-02 -3.004964292049407959e-01 -8.047202974557876587e-02 -4.193695485591888428e-01 -8.538897335529327393e-02 -1.874745823442935944e-02 3.110872767865657806e-02 1.600611805915832520e-01 4.990138113498687744e-02 -8.267872780561447144e-02 -2.200898528099060059e-02 -1.094817295670509338e-01 -1.668023169040679932e-01 -2.852060459554195404e-02 -3.524568676948547363e-01 -1.067733541131019592e-01 3.645662963390350342e-02 -1.256696730852127075e-01 -5.407657101750373840e-02 -2.400760166347026825e-02 2.473318018019199371e-02 1.361529827117919922e-01 -2.037440985441207886e-01 1.703015714883804321e-01 2.014111280441284180e-01
-1.759368926286697388e-02 1.720573902130126953e-01 4.561516642570495605e-01 8.607753366231918335e-02 2.144989222288131714e-01 1.821572631597518921e-01 -7.456028461456298828e-02 -1.376863420009613037e-01 5.254853144288063049e-02 -2.771006822586059570e-01 -1.364408880472183228e-01 1.735107451677322388e-01 2.144060730934143066e-01 -1.749846637248992920e-01 8.450517803430557251e-02 9.648523479700088501e-02 7.696826756000518799e-02 3.205033540725708008e-01 1.375498920679092407e-01 -2.566426992416381836e-01 -1.086710542440414429e-01 -2.400686144828796387e-01 -1.532629579305648804e-01 -8.403134346008300781e-02 2.269897311925888062e-01 -1.049063503742218018e-01 -9.261211380362510681e-03 3.303335746750235558e-03 2.139192968606948853e-01 -1.290837824344635010e-01 5.658495426177978516e-02 8.893559128046035767e-02
1.762330532073974609e-02 -1.143335923552513123e-01 7.347815483808517456e-02 8.113086223602294922e-02 3.164780884981155396e-02 2.828247547149658203e-01 3.043284118175506592e-01 9.564802050590515137e-02 -5.685614794492721558e-02 -1.780056357383728027e-01 -1.331124454736709595e-01 2.984480559825897217e-01 1.495170444250106812e-01 5.732655897736549377e-02 -3.561385869979858398e-01 1.511607319116592407e-01 8.290813863277435303e-02 2.081327140331268311e-01 -4.594432562589645386e-02 -2.578614950180053711e-01 8.516545593738555908e-02 -2.981148362159729004e-01 1.100181341171264648e-01 3.222625330090522766e-02 6.103767082095146179e-02 7.362165022641420364e-03 3.695630729198455811e-01 -6.673017144203186035e-02 3.114391267299652100e-01 -5.820317566394805908e-02 3.023184649646282196e-02 -2.598902024328708649e-02
7.271847128868103027e-02 1.631794124841690063e-01 -1.363835632801055908e-01 -1.541086286306381226e-01 5.744802206754684448e-02 8.604484051465988159e-02 1.130266562104225159e-01 -2.632743418216705322e-01 -8.698949217796325684e-02 -1.157767474651336670e-01 -1.491781026124954224e-01 2.785719558596611023e-02 1.765225082635879517e-01 -6.624954938888549805e-02 -2.251933068037033081e-01 -2.288960516452789307e-01 2.478295564651489258e-01 2.279016822576522827e-01 7.653813809156417847e-02 -4.513075053691864014e-01 -3.042528331279754639e-01 -3.210187554359436035e-01 1.388703286647796631e-01 -1.376757919788360596e-01 -2.084711641073226929e-01 1.472787745296955109e-02 1.249439939856529236e-01 7.129895966500043869e-03 1.392573714256286621e-01 -1.143726985901594162e-02 -1.194814592599868774e-01 1.975243538618087769e-02
9.329342842102050781e-02 1.511571407318115234e-01 2.873881757259368896e-01 2.496061772108078003e-01 1.263653635978698730e-01 3.518053144216537476e-02 -2.708862125873565674e-01 3.565326705574989319e-02 -2.258639186620712280e-01 -1.897901296615600586e-02 -9.775353223085403442e-02 8.371081948280334473e-02 1.979614347219467163e-01 -1.398116797208786011e-01 1.992442160844802856e-01 -1.561582088470458984e-01 -9.462828934192657471e-02 1.594611853361129761e-01 -9.036438912153244019e-02 -1.700776368379592896e-01 -7.975159585475921631e-02 -2.804273962974548340e-01 3.938347399234771729e-01 2.798466682434082031e-01 -9.939242154359817505e-02 4.129186272621154785e-02 2.816840074956417084e-02 1.451096832752227783e-01 1.185984089970588684e-01 -3.212092220783233643e-01 -1.896649971604347229e-02 -3.063265001401305199e-03
5.497076548635959625e-03 -4.101474210619926453e-02 1.234038844704627991e-01 8.844693750143051147e-02 -1.795488148927688599e-01 3.390240669250488281e-01 5.801961943507194519e-02 -5.323297902941703796e-02 -1.137299016118049622e-01 -3.041385114192962646e-01 -9.225273877382278442e-02 5.051136389374732971e-02 3.020116090774536133e-01 -2.130283862352371216e-01 4.509130492806434631e-02 -2.054553106427192688e-02 -1.692526414990425110e-02 1.737602353096008301e-01 -1.847544759511947632e-01 -1.113209873437881470e-01 2.458131499588489532e-02 -1.555136293172836304e-01 -2.904426157474517822e-01 -4.466521367430686951e-02 -3.158640265464782715e-01 -1.332180649042129517e-01 1.938398033380508423e-01 1.425469964742660522e-01 -2.614369802176952362e-02 -4.140342772006988525e-01 -4.076806455850601196e-02 -1.702646464109420776e-01
2.259020060300827026e-01 1.769480705261230469e-01 1.190873533487319946e-01 6.552145630121231079e-02 1.166556775569915771e-01 1.759992092847824097e-01 -1.273014098405838013e-01 1.752821058034896851e-01 2.249586582183837891e-01 -2.092335373163223267e-01 -1.729350090026855469e-01 -2.686726115643978119e-02 2.798344492912292480e-01 -3.822133541107177734e-01 6.780376657843589783e-03 -8.890672028064727783e-02 1.848773472011089325e-02 2.495376765727996826e-01 -8.254454284906387329e-02 -1.070643737912178040e-01 1.418052017688751221e-01 -3.334833085536956787e-01 -2.666401565074920654e-01 -9.008768945932388306e-02 -1.897383034229278564e-01 -3.072219341993331909e-02 2.112188488245010376e-01 -1.077406853437423706e-01 1.811335980892181396e-01 8.610747754573822021e-02 1.566094160079956055e-01 3.122120350599288940e-02
9.289236366748809814e-02 6.947409361600875854e-02 7.325882464647293091e-02 8.928355574607849121e-02 3.307693898677825928e-01 2.014369666576385498e-01 -2.558875828981399536e-02 1.378441900014877319e-01 1.834498792886734009e-01 2.770195342600345612e-02 -6.363755464553833008e-02 -1.151616349816322327e-01 3.173042461276054382e-02 2.119350582361221313e-01 -2.294348627328872681e-01 -1.012430936098098755e-01 -6.525558233261108398e-02 1.972107291221618652e-01 -1.847539395093917847e-01 -2.968529425561428070e-02 2.290406376123428345e-01 -5.666173100471496582e-01 3.363332897424697876e-02 -6.457902491092681885e-02 -2.691121399402618408e-02 3.955877386033535004e-03 -1.875593662261962891e-01 -7.451143115758895874e-02 -1.629228442907333374e-01 -1.170786023139953613e-01 -1.930226236581802368e-01 2.589531540870666504e-01
7.693934440612792969e-02 4.643974453210830688e-02 1.487926691770553589e-01 3.160252273082733154e-01 6.239166110754013062e-02 1.535060554742813110e-01 -6.099539622664451599e-02 -2.023620307445526123e-01 -9.478995203971862793e-02 2.019798569381237030e-02 -1.089258790016174316e-01 1.816977560520172119e-01 1.206705421209335327e-01 -2.463478147983551025e-01 -1.040533706545829773e-01 1.784770935773849487e-02 -5.097945407032966614e-02 1.793917119503021240e-01 -4.539274275302886963e-01 1.067356020212173462e-01 2.549833655357360840e-01 -3.711550831794738770e-01 1.112931221723556519e-01 2.361552556976675987e-03 -1.531106978654861450e-01 8.374295383691787720e-02 1.790430098772048950e-01 2.063591182231903076e-01 -8.786348998546600342e-02 1.881964877247810364e-02 -2.664149403572082520e-01 7.472743839025497437e-02
-8.394871652126312256e-02 2.793213352560997009e-02 3.120335340499877930e-01 -4.486541263759136200e-03 2.464246898889541626e-01 1.969695091247558594e-01 1.817059069871902466e-01 5.836014449596405029e-02 8.141341619193553925e-03 -2.037900127470493317e-02 2.036758325994014740e-02 2.496336400508880615e-02 -9.364351630210876465e-02 -1.719685941934585571e-01 2.149409055709838867e-02 1.999511010944843292e-02 1.199976820498704910e-02 3.054687678813934326e-01 2.176935076713562012e-01 -3.381143510341644287e-01 -8.379118889570236206e-02 -4.894852936267852783e-01 9.090655297040939331e-02 -1.761283576488494873e-01 -2.037049829959869385e-01 2.107287049293518066e-01 7.246673107147216797e-02 -1.968440562486648560e-01 -3.751401603221893311e-02 -3.536005318164825439e-02 2.084565907716751099e-01 3.219512850046157837e-02
-2.555902674794197083e-02 8.003768324851989746e-02 2.015577852725982666e-01 1.399096101522445679e-01 1.486644744873046875e-01 1.177341118454933167e-01 1.592789292335510254e-01 7.366085052490234375e-02 -2.844083905220031738e-01 1.006180867552757263e-01 -4.232141673564910889e-01 -1.905374377965927124e-01 2.420601099729537964e-01 -5.596078466624021530e-03 1.815458387136459351e-01 5.718598887324333191e-02 -6.973561644554138184e-02 2.491156570613384247e-02 -2.306004017591476440e-01 -3.293436765670776367e-01 3.127905726432800293e-01 -1.392281353473663330e-01 -1.129067242145538330e-01 1.717517673969268799e-01 -2.140003293752670288e-01 1.821181327104568481e-01 3.578986972570419312e-02 1.906054280698299408e-02 1.566847711801528931e-01 -1.071008071303367615e-01 5.395796895027160645e-02 1.362562924623489380e-01
-2.384854704141616821e-01 5.578948929905891418e-02 8.372314274311065674e-02 2.998436093330383301e-01 3.385006487369537354e-01 2.972859740257263184e-01 6.589297950267791748e-02 1.141093149781227112e-01 -2.565596103668212891e-01 -1.508019119501113892e-01 -3.426171094179153442e-02 -2.095844298601150513e-01 -1.027882192283868790e-02 1.534973084926605225e-01 9.063450992107391357e-02 1.515654325485229492e-01 1.555817127227783203e-01 1.033371537923812866e-01 -2.897370457649230957e-01 -7.148148119449615479e-02 -1.557382196187973022e-02 -2.680186331272125244e-01 6.085518747568130493e-02 -2.401335164904594421e-02 -1.096885055303573608e-01 2.946893684566020966e-02 4.318659007549285889e-02 2.504775226116180420e-01 2.090520262718200684e-01 -2.140592783689498901e-01 -2.551553845405578613e-01 -4.271442443132400513e-02
2.020668610930442810e-02 -1.437131017446517944e-01 7.747928053140640259e-02 -4.913564771413803101e-03 1.486048195511102676e-02 3.296677470207214355e-01 2.011636197566986084e-01 -6.892310082912445068e-02 -2.522669918835163116e-02 2.497243136167526245e-02 -5.873263999819755554e-02 1.724375188350677490e-01 1.619800031185150146e-01 3.465474024415016174e-02 -2.612071931362152100e-01 2.059554606676101685e-01 1.946103870868682861e-01 7.087819278240203857e-02 -2.757559418678283691e-01 -2.159723192453384399e-01 1.243361607193946838e-01 -2.888961434364318848e-01 1.210758388042449951e-01 -4.816376045346260071e-02 -1.401093904860317707e-03 7.698071002960205078e-02 2.682090103626251221e-01 -3.007004857063293457e-01 1.016733646392822266e-01 -3.950807750225067139e-01 -1.705932617187500000e-01 3.110907599329948425e-02
3.566870391368865967e-01 1.311930567026138306e-01 -1.706812717020511627e-02 3.110140562057495117e-01 2.256277501583099365e-01 1.277841031551361084e-01 2.174761705100536346e-02 2.677634358406066895e-01 -4.087996482849121094e-01 -2.016911506652832031e-01 -8.280581980943679810e-02 1.325882524251937866e-01 5.517902597784996033e-02 -2.443614788353443146e-02 -1.130286902189254761e-01 2.963219583034515381e-01 2.104029208421707153e-01 4.211928695440292358e-02 -1.908814758062362671e-01 1.118730008602142334e-02 -9.244595468044281006e-02 -1.769715994596481323e-01 -4.647777602076530457e-02 -9.351665526628494263e-02 -9.358273446559906006e-02 2.047756873071193695e-02 2.837882936000823975e-01 -1.580351442098617554e-01 -2.067860402166843414e-02 1.088910251855850220e-01 -1.436033695936203003e-01 4.132886603474617004e-02
6.954929977655410767e-02 -1.339259445667266846e-01 -4.542195051908493042e-02 -1.213518455624580383e-01 7.560016214847564697e-02 3.192973136901855469e-01 3.242382705211639404e-01 -2.415049634873867035e-02 -1.709010750055313110e-01 -3.810241818428039551e-02 -3.351635485887527466e-02 3.540929853916168213e-01 2.508814036846160889e-01 -7.665161043405532837e-02 -1.640187501907348633e-01 2.794276773929595947e-01 8.606261014938354492e-02 1.973828226327896118e-01 -1.989661157131195068e-01 -1.055045649409294128e-01 2.774656414985656738e-01 -3.357936143875122070e-01 7.234895974397659302e-02 -1.266472637653350830e-01 5.525458976626396179e-02 5.930794775485992432e-02 1.990937739610671997e-01 -1.158326864242553711e-01 1.587719619274139404e-01 -4.240954294800758362e-02 -1.348342299461364746e-01 5.636538937687873840e-02
1.261933892965316772e-01 2.497308552265167236e-01 2.200554609298706055e-01 -6.038793362677097321e-03 1.488965600728988647e-01 3.881873190402984619e-01 -1.387093365192413330e-01 -3.690449520945549011e-02 -3.040603101253509521e-01 -1.104271784424781799e-01 1.331920735538005829e-02 -2.662342786788940430e-02 1.154898256063461304e-01 5.600626766681671143e-02 -1.903532892465591431e-01 4.102424904704093933e-02 -2.660249769687652588e-01 -1.089033931493759155e-01 2.255460172891616821e-01 -2.118564546108245850e-01 2.096485644578933716e-01 -4.642803072929382324e-01 9.160959720611572266e-02 1.243049800395965576e-01 -1.641401834785938263e-02 -1.070807427167892456e-01 5.387425795197486877e-02 7.284075021743774414e-02 6.606446951627731323e-02 -5.629282817244529724e-02 -1.273672729730606079e-01 -1.201098561286926270e-01
-1.390279382467269897e-01 3.397889062762260437e-02 2.014523372054100037e-02 2.432431653141975403e-02 3.460877016186714172e-02 4.854947030544281006e-01 1.546997725963592529e-01 9.087350964546203613e-02 3.606258332729339600e-02 1.414837837219238281e-01 -3.086856603622436523e-01 3.264343738555908203e-01 3.985279798507690430e-01 3.484337031841278076e-02 -8.829385787248611450e-02 -8.220633864402770996e-02 -1.847270876169204712e-02 -9.671291336417198181e-03 -7.091878354549407959e-02 -2.002800405025482178e-01 -1.360109448432922363e-02 -3.190541565418243408e-01 3.613390401005744934e-02 -2.838183753192424774e-02 -1.239359751343727112e-01 1.533094346523284912e-01 2.105603516101837158e-01 -2.161954641342163086e-01 4.047923535108566284e-02 -3.511924296617507935e-02 -1.110436916351318359e-01 -1.298408359289169312e-01
6.636612862348556519e-02 1.450753957033157349e-01 3.310827910900115967e-02 8.614701032638549805e-02 2.078896909952163696e-01 8.761370182037353516e-02 -1.589825153350830078e-01 -2.493488788604736328e-01 -3.542056679725646973e-01 8.440531045198440552e-02 -3.330761790275573730e-01 1.264026295393705368e-02 1.455624252557754517e-01 3.090603277087211609e-02 2.002243995666503906e-01 9.891805797815322876e-02 1.344900578260421753e-01 -1.568128168582916260e-01 -1.541310548782348633e-01 -2.548333406448364258e-01 2.717378921806812286e-02 -2.508903741836547852e-01 -2.922339551150798798e-02 2.274749130010604858e-01 -1.122606918215751648e-01 1.537290811538696289e-01 1.393251121044158936e-02 -2.774468064308166504e-01 2.592309117317199707e-01 -2.492794245481491089e-01 -1.373255550861358643e-01 -5.215727165341377258e-02
2.130369693040847778e-01 -1.164464652538299561e-02 7.808589935302734375e-02 1.704356074333190918e-01 2.332640737295150757e-01 2.290013730525970459e-01 -6.346281617879867554e-02 5.361423641443252563e-02 -1.483825743198394775e-01 3.506773710250854492e-02 -1.898653507232666016e-01 2.448700964450836182e-01 1.438509970903396606e-01 1.266106367111206055e-01 1.734085232019424438e-01 3.746961653232574463e-01 1.900984197854995728e-01 -2.322686836123466492e-02 -2.219233661890029907e-01 -8.056870847940444946e-02 -2.781591415405273438e-01 -3.306425213813781738e-01 3.228186070919036865e-02 -1.346402466297149658e-01 -3.299919962882995605e-01 -8.514507859945297241e-02 -4.007129371166229248e-02 -2.216157317161560059e-01 8.258125185966491699e-02 8.442182093858718872e-02 5.749180854763835669e-05 -5.844726227223873138e-03
-1.531488001346588135e-01 2.376724928617477417e-01 3.920941054821014404e-01 1.551943272352218628e-01 -2.077357470989227295e-02 1.911868900060653687e-01 -3.896181285381317139e-02 1.288544833660125732e-01 -2.218991816043853760e-01 2.295709699392318726e-01 1.388710290193557739e-01 1.855692565441131592e-01 -3.698027506470680237e-02 -6.560011208057403564e-02 1.489817202091217041e-01 -4.769308120012283325e-02 1.257711788639426231e-03 1.748975217342376709e-01 -1.702935546636581421e-01 -3.588860332965850830e-01 -2.139490991830825806e-01 -2.478908449411392212e-01 -1.272095646709203720e-02 -1.163713037967681885e-01 -2.035644091665744781e-02 -1.614613682031631470e-01 -4.142326861619949341e-02 3.496679961681365967e-01 -3.576781228184700012e-02 -9.648756682872772217e-02 -1.750553250312805176e-01 -1.746910251677036285e-02
-4.828505590558052063e-02 1.953883022069931030e-01 6.940602511167526245e-02 -1.087654754519462585e-01 2.688282132148742676e-01 1.904708743095397949e-01 1.456569321453571320e-02 1.118298396468162537e-01 -1.238412931561470032e-01 8.379355072975158691e-02 -2.154953181743621826e-01 -7.277461886405944824e-02 1.371565163135528564e-01 -1.855337768793106079e-01 3.114489838480949402e-02 8.718728274106979370e-02 4.037067294120788574e-02 -2.392265945672988892e-01 -4.180296063423156738e-01 -2.769604921340942383e-01 6.256183236837387085e-02 -3.400692343711853027e-01 5.487878620624542236e-02 2.497470676898956299e-01 -4.220345616340637207e-02 1.176606714725494385e-01 -1.687233895063400269e-02 -1.493260357528924942e-02 5.235261470079421997e-02 -3.110180795192718506e-01 -2.679572403430938721e-01 5.488001555204391479e-02
3.934450745582580566e-01 4.825328662991523743e-02 7.070094812661409378e-03 -2.073513567447662354e-01 1.236503049731254578e-01 2.067153453826904297e-01 6.027118489146232605e-02 -7.697672396898269653e-02 -1.388563662767410278e-01 1.612742841243743896e-01 1.067212373018264771e-01 1.051427274942398071e-01 2.758117318153381348e-01 1.469131708145141602e-01 -6.521128118038177490e-02 -3.757761418819427490e-02 1.713223457336425781e-01 2.258916050195693970e-01 4.328717011958360672e-03 -2.584729790687561035e-01 -3.361589908599853516e-01 -3.871689140796661377e-01 -3.890172019600868225e-02 -8.382765948772430420e-02 -7.947159558534622192e-02 -1.578090637922286987e-01 8.642569184303283691e-02 -2.115776240825653076e-01 2.375411838293075562e-01 2.151758037507534027e-02 4.651873186230659485e-02 -6.250385660678148270e-03
1.503495275974273682e-01 -1.471677720546722412e-01 7.647789269685745239e-02 3.138011395931243896e-01 1.670779883861541748e-01 7.796666026115417480e-02 8.557135611772537231e-02 -1.993080824613571167e-01 -7.689494639635086060e-02 1.702466420829296112e-02 -4.382935352623462677e-03 8.734215050935745239e-02 1.126475930213928223e-01 -4.745457172393798828e-01 2.004712671041488647e-01 -5.620309337973594666e-02 1.492362618446350098e-01 3.861187100410461426e-01 -7.143990695476531982e-02 1.968398317694664001e-02 1.247596815228462219e-01 -2.913589477539062500e-01 9.515862166881561279e-02 -9.927084296941757202e-02 -1.378778964281082153e-01 1.025891602039337158e-01 -8.636575075797736645e-04 3.643654659390449524e-02 2.761102616786956787e-01 3.141286596655845642e-02 -2.664429545402526855e-01 -1.291266409680247307e-03
-3.035056889057159424e-01 -2.538340166211128235e-02 2.035386562347412109e-01 2.303504049777984619e-01 4.709894657135009766e-01 1.784868538379669189e-01 -1.427417155355215073e-02 -6.491046398878097534e-02 -3.860656917095184326e-01 1.162331551313400269e-01 -1.936299055814743042e-01 -2.448055446147918701e-01 7.114168256521224976e-02 9.372550994157791138e-02 8.073575049638748169e-02 2.856583893299102783e-02 2.371459268033504486e-02 1.636084914207458496e-01 -1.853427737951278687e-01 -6.226237118244171143e-02 3.189468011260032654e-02 -2.743389308452606201e-01 4.280698485672473907e-03 -1.323534399271011353e-01 -1.821009069681167603e-01 7.117002457380294800e-02 -3.077925182878971100e-02 6.508449465036392212e-02 1.712717264890670776e-01 -1.904606968164443970e-01 -3.073933348059654236e-02 -6.441237032413482666e-02
-7.228157669305801392e-02 7.399789988994598389e-02 1.278069317340850830e-01 6.999383121728897095e-02 2.922676801681518555e-01 7.102837413549423218e-02 2.750742137432098389e-01 1.648725271224975586e-01 1.050527542829513550e-01 3.016327740624547005e-03 -1.251138299703598022e-01 3.256283998489379883e-01 5.449942871928215027e-02 -9.133001416921615601e-02 -5.070778075605630875e-03 -1.066548153758049011e-01 4.874997213482856750e-02 2.411372065544128418e-01 6.002853624522686005e-03 -3.073471486568450928e-01 -4.157127439975738525e-02 -4.850800037384033203e-01 1.061036586761474609e-01 -5.528318136930465698e-02 -2.864528298377990723e-01 9.153930097818374634e-02 2.224840521812438965e-01 4.716344643384218216e-03 8.987644314765930176e-02 2.087249010801315308e-01 1.446094512939453125e-01 -2.068908698856830597e-02
5.526920035481452942e-02 1.303948312997817993e-01 3.689398616552352905e-02 6.143295019865036011e-02 -1.344736963510513306e-01 1.346047520637512207e-01 -1.046807840466499329e-01 3.662855625152587891e-01 -7.253386825323104858e-02 2.374214977025985718e-01 1.145682632923126221e-01 2.411527335643768311e-01 1.040987968444824219e-01 -7.786358147859573364e-02 9.897063672542572021e-02 2.814540266990661621e-01 1.519131958484649658e-01 -1.382988095283508301e-01 -2.678209543228149414e-01 -3.358483016490936279e-01 -9.483695775270462036e-02 -3.804444372653961182e-01 -3.271905705332756042e-02 -1.033085584640502930e-01 -6.132230535149574280e-02 -2.689729034900665283e-01 1.213512867689132690e-01 1.879308372735977173e-02 5.320499837398529053e-02 -1.544374227523803711e-01 -7.688960433006286621e-02 1.966715902090072632e-01
2.847226560115814209e-01 1.655454039573669434e-01 2.469211369752883911e-01 3.996817767620086670e-01 9.784708172082901001e-02 2.029179781675338745e-01 2.990181557834148407e-02 -4.988110437989234924e-02 -1.209656000137329102e-01 -5.295039736665785313e-04 -7.452121470123529434e-03 4.864120483398437500e-02 1.877586990594863892e-01 7.952445745468139648e-02 1.132250651717185974e-01 -6.416792422533035278e-02 1.670585125684738159e-01 -1.011016070842742920e-01 -6.891969591379165649e-02 -2.124360203742980957e-01 -3.741399571299552917e-02 -1.963025927543640137e-01 1.629097908735275269e-01 7.636208552867174149e-03 8.833877742290496826e-02 -1.575815975666046143e-01 6.639510393142700195e-02 1.810552626848220825e-01 4.282497167587280273e-01 -1.859281808137893677e-01 1.064281538128852844e-01 2.957198917865753174e-01
-2.372162789106369019e-01 1.313231736421585083e-01 -6.017237529158592224e-02 3.695344626903533936e-01 2.778178751468658447e-01 2.202956676483154297e-01 7.258045673370361328e-02 -4.587221890687942505e-02 -2.985553443431854248e-01 -2.340337820351123810e-02 -2.024940103292465210e-01 -2.738462388515472412e-01 -3.702661767601966858e-02 -1.680051535367965698e-02 -5.260623246431350708e-02 -8.443125337362289429e-02 2.012323886156082153e-01 5.050621181726455688e-02 -1.871368885040283203e-01 1.189980059862136841e-01 -9.693448245525360107e-02 -4.609108865261077881e-01 -1.210231557488441467e-01 6.055345386266708374e-02 -2.331192940473556519e-01 1.022247038781642914e-02 3.851458057761192322e-02 9.675411134958267212e-02 5.015712976455688477e-02 -6.288906931877136230e-02 1.022784262895584106e-01 1.462633162736892700e-01
4.363214969635009766e-01 3.442570865154266357e-01 1.007402762770652771e-01 -1.800481788814067841e-02 1.719362586736679077e-01 4.835868719965219498e-03 8.533187210559844971e-03 -4.707795009016990662e-02 -2.398718297481536865e-01 -1.835605949163436890e-01 -1.682224720716476440e-01 -4.101785644888877869e-02 1.424067318439483643e-01 -1.032162532210350037e-01 -8.158155530691146851e-02 6.242048367857933044e-02 1.903479993343353271e-01 -4.618648812174797058e-02 5.890496075153350830e-02 -2.803173661231994629e-01 2.979712486267089844e-01 -3.679180145263671875e-01 -4.003803804516792297e-02 -2.435152977705001831e-01 3.673110157251358032e-02 2.948019886389374733e-03 -1.864562779664993286e-01 4.782399535179138184e-02 -6.359984632581472397e-03 -1.552479267120361328e-01 1.319082975387573242e-01 -2.538333274424076080e-02
-1.253335475921630859e-01 1.341366916894912720e-01 1.429869383573532104e-01 1.411869078874588013e-01 3.175003528594970703e-01 2.354121357202529907e-01 2.646147906780242920e-01 -2.523314766585826874e-02 -2.339376956224441528e-01 -2.468790486454963684e-02 -3.034892976284027100e-01 -1.790071576833724976e-01 7.304462045431137085e-02 2.917450619861483574e-03 9.231443703174591064e-02 2.902543246746063232e-01 -1.508363801985979080e-02 8.089379966259002686e-02 -1.068259701132774353e-01 -1.341377105563879013e-02 2.413893938064575195e-01 -2.785663902759552002e-01 -7.775887101888656616e-02 -3.834229707717895508e-02 -2.529543340206146240e-01 -1.716080605983734131e-01 1.346287131309509277e-01 -2.502077817916870117e-01 1.873861104249954224e-01 -1.936098486185073853e-01 6.968402117490768433e-02 8.984149247407913208e-02
-1.149172261357307434e-01 1.130037158727645874e-01 -3.166808933019638062e-02 1.125021874904632568e-01 1.481671724468469620e-02 3.915712535381317139e-01 1.693850606679916382e-01 6.749504804611206055e-02 -1.299304515123367310e-01 8.698008954524993896e-03 -3.880532681941986084e-01 1.129830069839954376e-02 3.151413500308990479e-01 -8.299642056226730347e-02 -2.787386812269687653e-02 8.440387994050979614e-02 5.394046381115913391e-02 -4.138627275824546814e-02 -1.385619640350341797e-01 -1.280563026666641235e-01 2.499900199472904205e-02 -4.045718610286712646e-01 -6.946515291929244995e-02 1.837308555841445923e-01 -2.335484027862548828e-01 8.180108666419982910e-02 2.774143125861883163e-03 7.869362086057662964e-02 -9.432917088270187378e-02 6.211283430457115173e-02 -5.030058324337005615e-02 -4.073907136917114258e-01
1.086038351058959961e-01 -1.143539175391197205e-01 2.862749397754669189e-01 1.288268864154815674e-01 9.735351800918579102e-02 -5.796611681580543518e-02 -1.644510030746459961e-01 -1.544272433966398239e-02 -1.339055597782135010e-01 -1.088274940848350525e-01 -3.868295848369598389e-01 4.860366880893707275e-02 3.917047381401062012e-01 -2.055806480348110199e-02 1.531292404979467392e-02 -4.467868432402610779e-02 -2.137085348367691040e-01 6.605641543865203857e-02 -1.298109441995620728e-01 -1.448174417018890381e-01 6.730694323778152466e-02 -3.917629718780517578e-01 -2.363969981670379639e-01 -1.061955168843269348e-01 -2.285301387310028076e-01 7.008509244769811630e-03 4.486761987209320068e-02 6.885980069637298584e-02 -1.964634060859680176e-01 -2.777239978313446045e-01 3.365207090973854065e-02 9.839037060737609863e-02
1.328096631914377213e-02 3.658874928951263428e-01 2.527988282963633537e-03 -5.010307580232620239e-02 2.097118943929672241e-01 4.043679833412170410e-01 1.327788531780242920e-01 1.618463397026062012e-01 -1.478917449712753296e-01 2.611069381237030029e-02 -1.506127417087554932e-01 -1.201220303773880005e-01 5.102283880114555359e-02 -4.517668113112449646e-02 -1.538949310779571533e-01 3.548589721322059631e-02 3.771881759166717529e-01 1.676330566406250000e-01 -4.691713303327560425e-02 -1.172391921281814575e-01 -1.677612960338592529e-01 -3.703986704349517822e-01 8.442993462085723877e-02 -8.561096340417861938e-02 -1.601978987455368042e-01 2.283560782670974731e-01 -6.831216625869274139e-03 -1.564476788043975830e-01 -2.307271212339401245e-01 1.981466077268123627e-02 -1.687519997358322144e-02 -2.241433225572109222e-02
-1.727696694433689117e-02 -3.967635706067085266e-02 3.220688700675964355e-01 4.248145818710327148e-01 1.942346096038818359e-01 2.446634024381637573e-01 -1.982087045907974243e-01 2.554980814456939697e-01 -3.389596343040466309e-01 1.826817542314529419e-01 -9.208465367555618286e-02 -8.866956457495689392e-03 1.551908999681472778e-01 -2.498380690813064575e-01 1.678271442651748657e-01 -1.673440188169479370e-01 -9.476920217275619507e-02 -1.246114969253540039e-01 1.099800989031791687e-01 -1.156720519065856934e-01 2.515897154808044434e-02 -3.107552230358123779e-01 7.521665096282958984e-02 1.824947446584701538e-01 5.611919239163398743e-02 2.858658693730831146e-02 6.817798316478729248e-02 1.529126614332199097e-02 -3.234149143099784851e-02 -3.928401321172714233e-02 -7.965514063835144043e-02 9.137357026338577271e-02
1.341196894645690918e-01 1.493779383599758148e-02 -8.608814328908920288e-02 1.450423300266265869e-01 -7.976540923118591309e-02 1.394668370485305786e-01 3.709043264389038086e-01 4.553515464067459106e-02 -3.234523162245750427e-02 -3.492494672536849976e-02 1.270046532154083252e-01 -8.955395221710205078e-02 3.650512695312500000e-01 -2.555217146873474121e-01 -8.140288293361663818e-02 9.896512329578399658e-02 3.949378803372383118e-02 8.894499391317367554e-02 -1.183828637003898621e-01 -1.325261145830154419e-01 2.389746159315109253e-02 -4.187228977680206299e-01 8.109622448682785034e-02 -3.423014879226684570e-01 -1.269754618406295776e-01 7.627018541097640991e-02 9.392680227756500244e-02 -1.577656865119934082e-01 3.094821572303771973e-01 1.919819116592407227e-01 3.666379302740097046e-02 -1.271408796310424805e-01
-2.557218968868255615e-01 -2.058292739093303680e-02 1.299658566713333130e-01 6.884889304637908936e-02 2.085317671298980713e-01 3.220249414443969727e-01 1.668422520160675049e-01 1.072624512016773224e-02 -1.183522045612335205e-01 -8.968399465084075928e-02 -2.384438216686248779e-01 -2.297492325305938721e-01 3.246030956506729126e-02 2.177343145012855530e-02 8.681480586528778076e-02 -3.466457873582839966e-02 1.402304321527481079e-01 2.861358523368835449e-01 -8.130798488855361938e-02 -8.713785558938980103e-02 -7.445955276489257812e-02 -5.554585456848144531e-01 -1.527421455830335617e-02 -8.660949766635894775e-02 -2.383928745985031128e-01 5.235562101006507874e-02 -7.557661831378936768e-02 -1.922430098056793213e-01 -2.078423947095870972e-01 -7.858027517795562744e-02 1.863798685371875763e-02 -7.707200199365615845e-02
-1.663074046373367310e-01 -8.499776571989059448e-02 1.043033041059970856e-02 2.121101319789886475e-01 2.597583234310150146e-01 9.227624535560607910e-02 1.032438650727272034e-01 -6.355548650026321411e-02 -7.274698466062545776e-02 1.136090308427810669e-01 -1.929705739021301270e-01 -4.153454676270484924e-02 1.972597390413284302e-01 -2.312948852777481079e-01 2.541770040988922119e-01 -9.972421824932098389e-02 -1.313287764787673950e-01 -1.950250267982482910e-01 -9.403207153081893921e-02 -1.554582118988037109e-01 -2.538865208625793457e-01 -5.262889266014099121e-01 -1.786429435014724731e-01 1.545107513666152954e-01 -5.772880464792251587e-02 1.210056915879249573e-01 1.606778427958488464e-02 1.726639121770858765e-01 1.186670968309044838e-03 -1.331595778465270996e-01 1.829772144556045532e-01 -1.429408788681030273e-01
8.569361269474029541e-02 2.689746320247650146e-01 1.179080381989479065e-01 1.879329830408096313e-01 5.190818104892969131e-03 2.596696317195892334e-01 -1.104413345456123352e-01 9.274407476186752319e-02 9.113640524446964264e-03 -1.452915668487548828e-01 -1.672122031450271606e-01 -5.349487066268920898e-02 2.229420393705368042e-01 9.827927500009536743e-02 -1.006322801113128662e-01 1.545831859111785889e-01 1.712046265602111816e-01 -1.312115937471389771e-01 3.749628737568855286e-02 1.343502476811408997e-02 9.426463395357131958e-02 -4.909276366233825684e-01 -1.905330121517181396e-01 2.207128107547760010e-01 -2.128585726022720337e-01 3.626590594649314880e-02 2.448654919862747192e-01 1.873701661825180054e-01 -5.869838967919349670e-02 -2.508905231952667236e-01 -2.063780575990676880e-01 -6.110941246151924133e-02
2.693426609039306641e-01 -5.700046196579933167e-02 1.686414331197738647e-01 1.398492604494094849e-01 -2.073382399976253510e-02 1.155074313282966614e-02 7.574506103992462158e-02 -9.973420947790145874e-02 -3.381682038307189941e-01 -1.084404960274696350e-01 6.273108720779418945e-02 1.084298267960548401e-01 1.308275461196899414e-01 -1.799439340829849243e-01 1.085524559020996094e-01 -2.056538872420787811e-02 -9.448345750570297241e-02 -1.069340929388999939e-01 -2.634131610393524170e-01 -3.501042127609252930e-01 2.532794475555419922e-01 -3.403054177761077881e-01 2.973244786262512207e-01 4.774075374007225037e-02 -2.753492295742034912e-01 -4.257112275809049606e-03 9.080739319324493408e-02 -1.616892814636230469e-01 3.741411957889795303e-03 4.413766041398048401e-02 8.801305294036865234e-02 2.314191162586212158e-01
2.214950472116470337e-01 1.488440781831741333e-01 1.564407497644424438e-01 3.727372288703918457e-01 1.888464987277984619e-01 -4.675208777189254761e-02 3.946440517902374268e-01 -4.371294379234313965e-02 -1.234295144677162170e-01 -2.175198644399642944e-01 1.732088178396224976e-01 1.878875344991683960e-01 2.158019542694091797e-01 -2.644282765686511993e-02 6.737344712018966675e-02 2.072494290769100189e-02 -2.774317516013979912e-03 1.930845677852630615e-01 5.705146491527557373e-02 -2.553651034832000732e-01 -7.859762758016586304e-02 -2.278675585985183716e-01 2.777653336524963379e-01 3.033837117254734039e-02 -1.463644802570343018e-01 -7.164180744439363480e-03 2.881308495998382568e-01 -1.372927241027355194e-02 -9.215618669986724854e-02 -1.841141432523727417e-01 1.146701630204916000e-02 2.547978051006793976e-02
-7.154063135385513306e-02 -4.561630636453628540e-02 -7.951711118221282959e-02 -2.248686738312244415e-02 1.324187517166137695e-01 2.767198085784912109e-01 3.662027120590209961e-01 -3.361980244517326355e-02 1.619507744908332825e-02 -7.152564078569412231e-02 -2.011958956718444824e-01 3.462374508380889893e-01 7.339261472225189209e-02 -8.869226276874542236e-02 -2.017448246479034424e-01 2.211368978023529053e-01 2.189885452389717102e-02 3.173181414604187012e-01 -4.882073029875755310e-03 -1.586073637008666992e-01 4.240081459283828735e-02 -3.732210397720336914e-01 1.191145554184913635e-01 -4.506785795092582703e-02 -1.157026812434196472e-01 4.667707253247499466e-03 2.709026932716369629e-01 -2.370102107524871826e-01 -5.345997400581836700e-03 -1.277489066123962402e-01 -1.524184346199035645e-01 1.477264612913131714e-01
4.192860331386327744e-03 1.099240258336067200e-01 7.026885449886322021e-02 -1.181217357516288757e-01 9.664446860551834106e-02 1.890091449022293091e-01 1.035177931189537048e-01 -5.497692897915840149e-02 -2.234764397144317627e-01 2.541921138763427734e-01 -1.633788794279098511e-01 -1.366769522428512573e-01 1.029533073306083679e-01 7.974507287144660950e-03 3.603789955377578735e-02 1.587278246879577637e-01 2.430302947759628296e-01 -2.036777436733245850e-01 -2.391626387834548950e-01 -1.111221760511398315e-01 -3.857971401885151863e-03 -4.904038012027740479e-01 -9.589180350303649902e-02 2.381670325994491577e-01 -2.307452112436294556e-01 -1.232592016458511353e-02 8.047202229499816895e-02 -3.056382201611995697e-02 2.931408286094665527e-01 -9.841270744800567627e-02 -2.831117808818817139e-01 4.685914609581232071e-03
2.549827098846435547e-01 -1.190793216228485107e-01 -1.495038866996765137e-01 9.237957000732421875e-02 2.168599516153335571e-01 -1.166156306862831116e-02 2.378826960921287537e-02 2.907893806695938110e-02 2.380368299782276154e-03 -9.001773595809936523e-02 -1.151307951658964157e-03 2.654268145561218262e-01 1.857881247997283936e-01 1.027875989675521851e-01 -1.425497978925704956e-02 3.178700804710388184e-01 9.983732551336288452e-02 3.652200847864151001e-02 -3.362422809004783630e-02 -1.859102100133895874e-01 1.332271397113800049e-01 -4.784757494926452637e-01 1.307587921619415283e-01 5.775141343474388123e-02 -3.469851911067962646e-01 7.016184926033020020e-02 2.142747193574905396e-01 1.342607736587524414e-01 -4.754647985100746155e-02 1.220182254910469055e-01 2.222570404410362244e-02 -3.089239597320556641e-01
9.502768516540527344e-02 -9.386274218559265137e-02 9.860591590404510498e-02 -1.143397241830825806e-01 9.307800978422164917e-02 2.238966822624206543e-01 -6.621872633695602417e-02 2.032337784767150879e-01 -7.154650241136550903e-02 2.457986921072006226e-01 -2.506560385227203369e-01 2.963096201419830322e-01 4.008699208498001099e-02 -5.640401691198348999e-02 -1.074161306023597717e-01 -2.827746327966451645e-03 1.227549538016319275e-01 1.651739031076431274e-01 3.603953868150711060e-02 -4.606903791427612305e-01 -2.751055061817169189e-01 -3.962050676345825195e-01 3.660285845398902893e-02 -5.667380243539810181e-02 -6.998591590672731400e-03 8.246526867151260376e-02 -6.148451566696166992e-02 -9.181849658489227295e-02 6.421679165214300156e-03 -2.372236549854278564e-01 -1.107067093253135681e-01 2.040844708681106567e-01
9.843280911445617676e-02 2.772580981254577637e-01 1.603797972202301025e-01 2.260132133960723877e-01 7.022719830274581909e-02 4.391770437359809875e-02 2.739402055740356445e-01 -1.637578755617141724e-01 1.015180498361587524e-01 9.552136063575744629e-02 -3.673976287245750427e-02 6.998865306377410889e-02 1.995842307806015015e-01 -2.179482430219650269e-01 -7.527521997690200806e-02 1.397858094424009323e-02 1.371569931507110596e-01 -1.416323781013488770e-01 3.281491249799728394e-02 -3.112749159336090088e-01 1.309346556663513184e-01 -3.369087278842926025e-01 3.965532407164573669e-02 -1.380268018692731857e-02 -2.213634401559829712e-01 1.582844555377960205e-01 1.366015076637268066e-01 -3.383215665817260742e-01 2.450008988380432129e-01 2.165614515542984009e-01 1.334797292947769165e-01 8.869034796953201294e-02
2.133402973413467407e-03 1.737852394580841064e-01 7.015991490334272385e-03 6.838100403547286987e-02 1.871663182973861694e-01 7.953720539808273315e-02 1.434940993785858154e-01 9.946840815246105194e-03 -3.648957908153533936e-01 2.392363995313644409e-01 -1.237721070647239685e-01 1.861588954925537109e-01 1.166663020849227905e-01 -1.207894906401634216e-01 3.642715215682983398e-01 -1.065447777509689331e-01 -1.918715983629226685e-01 -5.748019739985466003e-02 -1.180253699421882629e-01 -5.943696945905685425e-02 -1.363742947578430176e-01 -4.052248299121856689e-01 -2.006813883781433105e-01 2.587407827377319336e-01 -1.368958353996276855e-01 1.455034762620925903e-01 5.126437917351722717e-02 5.101027339696884155e-02 -1.554774865508079529e-02 -3.049426674842834473e-01 3.163553774356842041e-02 -5.862652882933616638e-02
2.052547484636306763e-01 1.519708312116563320e-03 2.046278566122055054e-01 2.940742373466491699e-01 1.848041079938411713e-02 1.614973843097686768e-01 1.701252907514572144e-01 -1.148566007614135742e-01 -2.724422514438629150e-01 4.308819770812988281e-02 2.562705278396606445e-01 3.088809177279472351e-02 -5.530927795916795731e-03 8.855709433555603027e-02 2.561588026583194733e-02 1.637057214975357056e-02 -4.101635422557592392e-04 8.958827704191207886e-03 -9.643784165382385254e-02 -3.707195520401000977e-01 1.041422635316848755e-01 -3.434372544288635254e-01 2.952685654163360596e-01 8.630701899528503418e-02 -3.815232515335083008e-01 -3.437358420342206955e-03 2.030206024646759033e-01 -2.214892022311687469e-02 -1.414156705141067505e-01 3.470153547823429108e-03 1.423088312149047852e-01 -1.080211400985717773e-01
-1.271342337131500244e-01 4.992469772696495056e-02 1.682613641023635864e-01 1.528065949678421021e-01 2.549256980419158936e-01 4.148031473159790039e-01 1.764996051788330078e-01 1.178434640169143677e-01 -4.346064627170562744e-01 -2.842983305454254150e-01 -1.912455707788467407e-01 -1.166978552937507629e-01 -2.379249315708875656e-03 -8.898471482098102570e-03 -8.855073153972625732e-02 -5.352682247757911682e-02 1.557866781949996948e-01 -2.875920198857784271e-02 1.059372425079345703e-01 -2.048379629850387573e-01 1.079594641923904419e-01 -3.178490400314331055e-01 1.508246660232543945e-01 -1.313095539808273315e-01 6.209198012948036194e-02 1.569808423519134521e-01 -9.083303809165954590e-02 1.546521764248609543e-02 -1.321436762809753418e-01 -1.233371812850236893e-02 -1.656847894191741943e-01 6.242370232939720154e-02
2.228618860244750977e-01 -1.586455292999744415e-02 -1.942516677081584930e-02 2.342335730791091919e-01 8.133374154567718506e-03 4.963609948754310608e-02 -1.185279935598373413e-01 -1.629043668508529663e-01 -1.688397973775863647e-01 1.820478886365890503e-01 -1.462747752666473389e-01 -1.152158435434103012e-02 -6.875465065240859985e-02 -1.924546658992767334e-01 -9.530354291200637817e-02 -7.809997349977493286e-02 9.763793647289276123e-02 1.267577558755874634e-01 -3.546117991209030151e-02 -2.991262674331665039e-01 -1.360792368650436401e-01 -3.579580783843994141e-01 2.227814048528671265e-01 -1.101985424757003784e-01 1.214276626706123352e-01 -9.263522177934646606e-02 2.461262196302413940e-01 9.417106956243515015e-02 2.620953023433685303e-01 -2.358447611331939697e-01 -3.937412500381469727e-01 -1.212975308299064636e-01
7.144886534661054611e-03 -5.071007087826728821e-02 2.605809271335601807e-01 2.673014104366302490e-01 2.427140921354293823e-01 5.983879044651985168e-02 -1.886728554964065552e-01 -1.381428539752960205e-02 -2.236095666885375977e-01 2.391629852354526520e-03 -3.192493319511413574e-01 -6.228471174836158752e-03 3.973874449729919434e-01 3.450162336230278015e-02 -1.152481138706207275e-01 -8.278020471334457397e-02 -6.223482266068458557e-02 -7.554768025875091553e-02 -3.812582045793533325e-02 -1.329065393656492233e-02 3.927214443683624268e-02 -4.108689427375793457e-01 -4.452801868319511414e-02 -1.549728587269783020e-02 -6.171346083283424377e-02 9.221760556101799011e-03 6.928557902574539185e-02 6.309056282043457031e-02 -2.896736860275268555e-01 -3.801349699497222900e-01 5.827501043677330017e-02 1.627354137599468231e-02
-1.776976138353347778e-01 1.348267048597335815e-01 -1.807980798184871674e-02 -1.630394756793975830e-01 8.784341067075729370e-02 5.896392837166786194e-02 3.032567910850048065e-02 -3.166749775409698486e-01 2.899751067161560059e-02 -1.153330579400062561e-01 -1.641178876161575317e-01 7.239926606416702271e-02 2.062169760465621948e-01 -1.054377853870391846e-01 3.967290744185447693e-02 -1.255039870738983154e-01 2.518390119075775146e-01 6.512413173913955688e-02 1.884584128856658936e-01 -3.654613792896270752e-01 -3.318700194358825684e-01 -4.779578745365142822e-01 1.240233331918716431e-01 -4.386091604828834534e-02 -8.170522749423980713e-02 7.576119154691696167e-02 1.768577247858047485e-01 -6.719961017370223999e-02 1.021387577056884766e-01 -6.836231797933578491e-02 -1.894963085651397705e-01 4.242495819926261902e-02
2.452806383371353149e-01 1.642547100782394409e-01 -3.536950796842575073e-02 1.588645279407501221e-01 3.211967647075653076e-01 7.511302083730697632e-02 -4.765064269304275513e-02 -1.248036473989486694e-01 3.290950879454612732e-02 -1.793051958084106445e-01 -1.317646801471710205e-01 2.105757743120193481e-01 9.159116446971893311e-02 1.039705649018287659e-01 -6.781797856092453003e-02 -8.345226943492889404e-02 1.912424564361572266e-01 1.516779810190200806e-01 1.901504397392272949e-01 -3.069303333759307861e-01 1.216154266148805618e-02 -4.108605384826660156e-01 3.114190511405467987e-02 3.440583124756813049e-02 -1.808928549289703369e-01 3.514291048049926758e-01 1.690758168697357178e-01 -1.543347984552383423e-01 7.261987775564193726e-02 3.548958525061607361e-02 -2.203047573566436768e-01 -9.624949097633361816e-02
1.444027274847030640e-01 -5.726565420627593994e-02 1.358874607831239700e-03 4.510356858372688293e-02 3.096558749675750732e-01 7.418356835842132568e-02 8.378861472010612488e-03 8.814474940299987793e-02 -2.640688717365264893e-01 -3.888993561267852783e-01 -2.360156327486038208e-01 2.260080724954605103e-01 2.763119637966156006e-01 3.580680489540100098e-02 8.086432516574859619e-02 -1.625818908214569092e-01 2.292105853557586670e-01 -2.391655147075653076e-01 -3.520538210868835449e-01 1.623674929141998291e-01 -3.806327655911445618e-02 -3.470417261123657227e-01 1.052422914654016495e-02 2.003078535199165344e-02 -1.329711377620697021e-01 7.157025858759880066e-03 8.700848370790481567e-02 1.629568077623844147e-02 -7.313140481710433960e-02 -5.648462846875190735e-02 6.683163344860076904e-02 7.229791581630706787e-02
-6.841354072093963623e-02 1.096906214952468872e-01 2.194539308547973633e-01 9.689316153526306152e-02 -1.081079170107841492e-01 -2.721633203327655792e-02 1.145777776837348938e-01 -1.346059888601303101e-01 -2.849655747413635254e-01 1.271911412477493286e-01 -8.539415150880813599e-02 -3.141514584422111511e-02 -1.102881580591201782e-01 -2.263483405113220215e-01 9.724316745996475220e-02 -5.953148752450942993e-02 1.545523554086685181e-01 1.382185518741607666e-01 -3.653103485703468323e-02 -3.789999186992645264e-01 -2.681483626365661621e-01 -2.934609949588775635e-01 1.873387843370437622e-01 -2.965655550360679626e-02 -1.448630094528198242e-01 -3.804491162300109863e-01 5.407071858644485474e-02 1.488977205008268356e-02 8.721723407506942749e-02 9.481121785938739777e-03 -2.538670599460601807e-01 -2.775303125381469727e-01
-2.117782235145568848e-01 -5.163377150893211365e-03 -9.930889308452606201e-02 8.726362884044647217e-02 -9.248767793178558350e-02 3.728135824203491211e-01 5.277323070913553238e-03 3.476429358124732971e-02 -3.634801879525184631e-02 -1.678164005279541016e-01 -2.836314141750335693e-01 -8.435479365289211273e-03 3.131190240383148193e-01 -1.258628815412521362e-01 8.567427098751068115e-02 -2.947441339492797852e-01 -1.230629757046699524e-01 3.969846069812774658e-01 -1.950792372226715088e-01 -2.903055250644683838e-01 5.393292382359504700e-02 -1.358072906732559204e-01 -1.400977224111557007e-01 1.425533741712570190e-01 -9.872465580701828003e-02 -1.750110536813735962e-01 1.800987869501113892e-01 -9.582921862602233887e-02 8.247774094343185425e-02 -8.178085833787918091e-02 -7.034151349216699600e-03 -1.373142302036285400e-01
2.627461850643157959e-01 3.694443032145500183e-03 1.377980858087539673e-01 1.224313080310821533e-01 -1.064872994902543724e-04 1.190409716218709946e-02 -3.069614246487617493e-02 -1.699615716934204102e-01 -2.855592072010040283e-01 -1.371221430599689484e-02 8.373288437724113464e-03 2.135960012674331665e-01 1.869536489248275757e-01 -2.174641638994216919e-01 2.237579785287380219e-02 -5.170860514044761658e-02 -1.294431388378143311e-01 -1.297722458839416504e-01 -2.047564834356307983e-01 -4.404000937938690186e-01 2.594918608665466309e-01 -2.396153509616851807e-01 2.860062122344970703e-01 6.692063063383102417e-02 -3.320190608501434326e-01 2.944801701232790947e-03 1.523752063512802124e-01 -1.120408847928047180e-01 1.723316684365272522e-02 -3.910750150680541992e-02 5.048614367842674255e-02 1.525281667709350586e-01
-1.004913523793220520e-01 1.276235878467559814e-01 1.108190119266510010e-01 1.872141845524311066e-02 2.270117402076721191e-03 -8.783549815416336060e-02 -1.466190367937088013e-01 1.927897147834300995e-02 -3.679940104484558105e-01 -2.803120017051696777e-01 -2.298745363950729370e-01 2.685540914535522461e-01 -1.250254064798355103e-01 -2.378152906894683838e-01 -7.648362219333648682e-02 8.697590231895446777e-02 2.959633469581604004e-01 -1.100512519478797913e-01 -1.275103837251663208e-01 -1.558256596326828003e-01 2.071806192398071289e-01 -4.313654899597167969e-01 9.809295833110809326e-02 2.113741356879472733e-05 -4.983204603195190430e-02 7.878433167934417725e-02 1.951344758272171021e-01 7.626751065254211426e-02 -1.439365446567535400e-01 -9.581556916236877441e-02 1.844750940799713135e-01 1.070105209946632385e-01
-1.369845718145370483e-01 1.104172095656394958e-01 2.232669740915298462e-01 -9.749392420053482056e-02 5.936676636338233948e-02 1.277481913566589355e-01 -1.778648495674133301e-01 1.094446107745170593e-01 -8.720467239618301392e-02 -3.308183327317237854e-02 -1.858480274677276611e-01 2.553403973579406738e-01 -4.212865605950355530e-03 -3.811755031347274780e-02 -2.675352394580841064e-01 1.868755072355270386e-01 1.078687980771064758e-02 2.891630530357360840e-01 8.829557895660400391e-02 -3.931500017642974854e-01 -1.667567938566207886e-01 -3.916251659393310547e-01 -6.712087243795394897e-02 -1.356240212917327881e-01 -2.396715879440307617e-01 1.073534879833459854e-02 4.358851164579391479e-02 1.005179584026336670e-01 2.841030359268188477e-01 -1.472668200731277466e-01 -3.469919413328170776e-02 -8.054210245609283447e-02
1.895243525505065918e-01 2.953525632619857788e-02 2.003654688596725464e-01 6.677443534135818481e-02 -3.429275378584861755e-02 4.858233034610748291e-02 8.692096918821334839e-02 -1.689837574958801270e-01 -3.148032724857330322e-01 2.161528356373310089e-02 1.461277902126312256e-01 2.148919105529785156e-01 1.088464856147766113e-01 -2.299811244010925293e-01 1.004176512360572815e-01 4.404331743717193604e-02 -1.327262669801712036e-01 -7.237740606069564819e-02 -1.720355749130249023e-01 -3.681766688823699951e-01 2.730950415134429932e-01 -3.782052099704742432e-01 1.461756080389022827e-01 4.050476476550102234e-02 -3.176796138286590576e-01 -4.312343150377273560e-02 2.588302195072174072e-01 4.512383136898279190e-03 -4.233584925532341003e-02 -5.049070343375205994e-03 1.455579847097396851e-01 1.168847829103469849e-01
-1.840750314295291901e-02 1.189525276422500610e-01 1.477921605110168457e-01 9.129983931779861450e-02 8.415150642395019531e-02 3.890118375420570374e-02 -3.537694215774536133e-01 1.101098358631134033e-01 -1.723955422639846802e-01 -1.401481330394744873e-01 -5.159803666174411774e-03 9.533564001321792603e-02 3.198507130146026611e-01 -1.404720842838287354e-01 -8.957981318235397339e-02 -2.011849284172058105e-01 1.546669658273458481e-02 1.438030302524566650e-01 7.346494495868682861e-02 -2.187290936708450317e-01 4.581067338585853577e-02 -3.816528022289276123e-01 3.739842474460601807e-01 2.522972226142883301e-01 -9.086151607334613800e-03 8.363230526447296143e-02 -6.148235127329826355e-02 9.423191845417022705e-02 1.231797039508819580e-01 -1.530811041593551636e-01 1.149829551577568054e-01 2.888755202293395996e-01
1.850830949842929840e-02 -4.347567632794380188e-02 1.112251281738281250e-01 2.131972461938858032e-01 -6.014295667409896851e-02 -5.707623809576034546e-02 -1.314444988965988159e-01 1.106023266911506653e-01 -2.581891417503356934e-01 -3.205983340740203857e-02 -8.820639550685882568e-02 1.991370469331741333e-01 -1.824212372303009033e-01 -1.934645175933837891e-01 -2.226192653179168701e-01 4.544983152300119400e-03 1.769234091043472290e-01 -1.009453460574150085e-01 -2.592571079730987549e-01 -9.687887877225875854e-02 2.315317541360855103e-01 -5.744213461875915527e-01 2.576310932636260986e-01 7.433021068572998047e-02 1.274323165416717529e-01 7.231225073337554932e-02 2.631016671657562256e-01 -8.881110697984695435e-03 4.909947887063026428e-02 2.251328714191913605e-02 2.873590402305126190e-02 -8.737640455365180969e-03
-4.674646258354187012e-02 -3.622144286055117846e-04 -1.693165674805641174e-02 1.378618273884057999e-02 2.072145640850067139e-01 2.376403510570526123e-01 1.316617280244827271e-01 -1.816301643848419189e-01 -9.879270195960998535e-02 -2.036947011947631836e-02 -5.089003127068281174e-03 -1.189087107777595520e-01 5.460985377430915833e-02 9.147824347019195557e-02 -4.941030964255332947e-02 2.498798519372940063e-01 2.299720644950866699e-01 8.474741876125335693e-02 -1.832822561264038086e-01 -3.346510529518127441e-01 3.077430129051208496e-01 -3.763009309768676758e-01 1.171931531280279160e-02 -4.686302244663238525e-01 -7.736029569059610367e-03 -4.594380408525466919e-02 -1.561889946460723877e-01 8.275654911994934082e-02 1.190416067838668823e-01 -7.233346998691558838e-02 -1.461683809757232666e-01 1.055253297090530396e-01
-1.847629249095916748e-02 2.973730862140655518e-01 -1.461572796106338501e-01 3.333798348903656006e-01 3.763760626316070557e-01 1.830599755048751831e-01 8.583132922649383545e-02 1.477998793125152588e-01 -2.846997082233428955e-01 1.188070420175790787e-02 -1.138678416609764099e-01 -2.552563548088073730e-01 1.690263897180557251e-01 1.466757357120513916e-01 3.592814505100250244e-02 1.847906112670898438e-01 5.621248483657836914e-02 -2.632865309715270996e-02 -7.852998375892639160e-02 -1.554084718227386475e-01 9.576127678155899048e-02 -2.928943037986755371e-01 -3.384990990161895752e-02 4.864067595917731524e-04 -2.067199051380157471e-01 -1.125723719596862793e-01 -1.820871233940124512e-02 5.025325343012809753e-02 2.081516198813915253e-02 -5.390720814466476440e-02 2.154216468334197998e-01 3.020261824131011963e-01
2.307787984609603882e-01 7.847913354635238647e-02 1.999040246009826660e-01 3.348287045955657959e-01 -4.609704017639160156e-02 1.176907643675804138e-01 1.322238743305206299e-01 -1.525007486343383789e-01 -2.414492666721343994e-01 -4.220795258879661560e-02 2.693421542644500732e-01 7.238890975713729858e-02 1.681466698646545410e-01 -5.901658907532691956e-02 -6.560269393958151340e-04 3.935125842690467834e-02 4.456510022282600403e-02 8.641242980957031250e-02 -1.394596695899963379e-01 -3.364087939262390137e-01 3.824071958661079407e-02 -2.760550975799560547e-01 2.472640722990036011e-01 9.140079468488693237e-02 -3.125604689121246338e-01 8.518338203430175781e-02 3.056911826133728027e-01 -8.727472275495529175e-02 -1.687047034502029419e-01 5.819056928157806396e-02 1.476683914661407471e-01 -1.082665994763374329e-01
4.808886349201202393e-02 3.607776761054992676e-02 5.349866673350334167e-02 -9.632401913404464722e-02 1.710734069347381592e-01 3.209109604358673096e-01 1.753583401441574097e-01 3.241359442472457886e-02 -8.093099296092987061e-02 -5.641126632690429688e-02 -7.056235522031784058e-02 2.927648127079010010e-01 2.765991091728210449e-01 -1.030721813440322876e-01 -2.132441401481628418e-01 2.061089724302291870e-01 8.983156085014343262e-02 1.568350940942764282e-01 -1.811853349208831787e-01 -1.694837957620620728e-01 1.924155354499816895e-01 -3.795817494392395020e-01 -1.321674734354019165e-01 1.856484077870845795e-02 1.866495758295059204e-01 2.576357126235961914e-02 3.201129138469696045e-01 -2.318639904260635376e-01 1.060378327965736389e-01 -1.269929558038711548e-01 -1.622790396213531494e-01 -7.815295457839965820e-02
-1.076868698000907898e-01 5.647786334156990051e-02 2.873668670654296875e-01 1.985514014959335327e-01 1.393283605575561523e-01 2.969669401645660400e-01 -1.048189923167228699e-01 -1.746177524328231812e-01 -3.773765861988067627e-01 1.139496266841888428e-01 -1.491714268922805786e-01 3.975261151790618896e-01 7.980913668870925903e-02 8.887018263339996338e-02 1.412709057331085205e-01 5.555324628949165344e-02 1.628509610891342163e-01 1.436605751514434814e-01 -8.396012336015701294e-02 1.019103899598121643e-01 -2.375330775976181030e-01 -2.695104181766510010e-01 5.518710985779762268e-02 -1.398869454860687256e-01 -2.767663896083831787e-01 3.096255287528038025e-02 3.892269730567932129e-02 -1.966088563203811646e-01 2.048064488917589188e-03 7.775785773992538452e-02 5.675019696354866028e-03 -3.266235068440437317e-02
1.456982791423797607e-01 1.209167987108230591e-01 1.969265192747116089e-01 1.427451819181442261e-01 -1.275658011436462402e-01 1.464583277702331543e-01 -2.855102419853210449e-01 1.605811268091201782e-01 -4.464721977710723877e-01 4.275797307491302490e-02 2.613417617976665497e-02 8.612938970327377319e-02 2.159380316734313965e-01 -1.555835753679275513e-01 1.783321052789688110e-01 -2.565445899963378906e-01 2.644267380237579346e-01 1.588922142982482910e-01 -6.388706713914871216e-02 -1.511705219745635986e-01 -4.126267880201339722e-02 -3.840616941452026367e-01 -1.163639500737190247e-01 1.657672077417373657e-01 4.550329595804214478e-02 -6.050559133291244507e-02 -2.021918594837188721e-01 1.205668970942497253e-01 -2.436802256852388382e-03 -2.323797158896923065e-02 5.465744063258171082e-02 7.238171249628067017e-02
-5.487948283553123474e-02 1.287942826747894287e-01 1.553420126438140869e-01 2.406659424304962158e-01 3.276902437210083008e-01 1.844816058874130249e-01 2.391987293958663940e-01 3.984116762876510620e-02 -1.601297855377197266e-01 1.824379339814186096e-02 -3.896439969539642334e-01 -1.750017255544662476e-01 3.973955288529396057e-02 -2.690173499286174774e-02 1.095456928014755249e-01 5.178127437829971313e-02 2.835717238485813141e-02 2.108545452356338501e-01 -1.027634963393211365e-01 1.206163614988327026e-01 3.072881102561950684e-01 -3.379405736923217773e-01 8.566758036613464355e-02 -1.870259759016335011e-03 -1.335699260234832764e-01 -2.724678814411163330e-01 1.333044171333312988e-01 -2.266647070646286011e-01 1.046048626303672791e-01 -9.059887379407882690e-02 -6.472238898277282715e-02 4.259121045470237732e-02
-1.260939538478851318e-01 1.341720223426818848e-01 1.408662199974060059e-01 2.997193038463592529e-01 -2.426555147394537926e-03 5.480180382728576660e-01 1.004045605659484863e-01 1.227493956685066223e-01 -1.559577286243438721e-01 -7.458382844924926758e-02 -1.935022324323654175e-01 -1.070850938558578491e-01 1.968304067850112915e-01 -1.237867400050163269e-01 2.151729017496109009e-01 2.493645697832107544e-01 -5.640786141157150269e-02 -2.365473844110965729e-02 7.297270745038986206e-02 -2.035168856382369995e-01 -1.751506775617599487e-01 -3.227292001247406006e-01 6.810574233531951904e-02 -3.708262741565704346e-02 -8.488404750823974609e-02 1.564326584339141846e-01 1.694694720208644867e-02 2.319679409265518188e-02 -8.901104331016540527e-02 -8.006978780031204224e-02 6.095146387815475464e-02 -2.184488922357559204e-01
1.649237126111984253e-01 1.474361270666122437e-01 1.143315955996513367e-01 1.597177982330322266e-01 2.403927743434906006e-01 1.392254829406738281e-01 3.192122876644134521e-01 4.116007685661315918e-02 -2.753722071647644043e-01 -7.480636239051818848e-02 -2.792072594165802002e-01 -2.362422794103622437e-01 1.462986171245574951e-01 8.536409586668014526e-02 9.188205935060977936e-03 1.282339394092559814e-01 -6.653539091348648071e-02 1.126135662198066711e-01 -7.839962840080261230e-02 1.139481216669082642e-01 2.355781942605972290e-01 -3.941510319709777832e-01 -4.283642396330833435e-02 -2.577248774468898773e-02 -1.672690212726593018e-01 -2.330770790576934814e-01 1.267852932214736938e-01 -1.182405129075050354e-01 6.711141765117645264e-02 -2.704651653766632080e-01 1.306537687778472900e-01 -1.209586635231971741e-01
-8.138704113662242889e-03 1.642401218414306641e-01 3.930376470088958740e-02 8.811722695827484131e-02 -5.436298996210098267e-02 -7.101316750049591064e-02 2.671085763722658157e-03 -2.283028215169906616e-01 -1.413021385669708252e-01 2.232231199741363525e-02 7.706351112574338913e-03 1.699584536254405975e-02 -1.100999303162097931e-02 -1.508465409278869629e-01 1.156857907772064209e-01 -7.538916915655136108e-02 2.120981067419052124e-01 2.509956061840057373e-01 -1.452077627182006836e-01 -2.679018676280975342e-01 -3.392083644866943359e-01 -4.207655191421508789e-01 -1.778954640030860901e-02 -1.764481770806014538e-03 -9.148853272199630737e-02 -2.479921579360961914e-01 6.064090505242347717e-02 7.918539643287658691e-02 1.243353262543678284e-01 -2.080450057983398438e-01 -1.867821663618087769e-01 -4.171959161758422852e-01
2.064242511987686157e-01 1.026382073760032654e-01 1.088042706251144409e-01 3.825958669185638428e-01 -1.990172639489173889e-02 3.575004264712333679e-02 3.814575448632240295e-02 5.307077988982200623e-02 -2.170161902904510498e-01 1.988063305616378784e-01 -1.305321305990219116e-01 7.446178793907165527e-02 7.869171351194381714e-02 -2.278848551213741302e-02 1.134551838040351868e-01 -1.137278676033020020e-01 -6.084392219781875610e-02 7.150960713624954224e-02 -5.722105130553245544e-02 -1.568881273269653320e-01 5.562541261315345764e-02 -4.463973045349121094e-01 2.533173561096191406e-01 -9.436295926570892334e-02 2.918401956558227539e-01 -2.719686627388000488e-01 2.604348361492156982e-01 1.537287682294845581e-01 1.366739869117736816e-01 -1.672690361738204956e-01 6.910366564989089966e-02 1.636961996555328369e-01
2.111517041921615601e-01 5.771255865693092346e-02 9.488945454359054565e-02 1.057480499148368835e-01 3.386722505092620850e-01 -3.709639608860015869e-02 -3.566898405551910400e-02 -1.820199787616729736e-01 -4.362725839018821716e-02 -2.989540994167327881e-01 -6.114847958087921143e-02 2.394340485334396362e-01 -2.661949396133422852e-02 2.605653740465641022e-02 -1.728339791297912598e-01 1.752149127423763275e-02 5.531844496726989746e-02 1.482653319835662842e-01 7.569882273674011230e-02 -2.061162441968917847e-01 4.024576023221015930e-02 -5.453370809555053711e-01 -1.708388328552246094e-01 -4.232334718108177185e-02 -1.417255103588104248e-01 1.881190985441207886e-01 1.813113689422607422e-01 -1.390700340270996094e-01 8.286844193935394287e-02 -4.975807294249534607e-02 -1.583446264266967773e-01 -2.283779382705688477e-01
8.497927337884902954e-02 2.606108784675598145e-01 1.442015469074249268e-01 1.833701133728027344e-01 3.365278244018554688e-01 2.367025054991245270e-02 2.793202549219131470e-02 -1.378791183233261108e-01 1.439282745122909546e-01 -4.137191921472549438e-02 1.586756296455860138e-02 2.068630307912826538e-01 1.357450038194656372e-01 -9.013517200946807861e-02 1.221449226140975952e-01 8.950509130954742432e-03 1.010402962565422058e-01 1.627655923366546631e-01 1.710785329341888428e-01 -1.866631805896759033e-01 1.699328713584691286e-04 -4.570071697235107422e-01 -1.475219521671533585e-02 -1.940459758043289185e-02 -2.539298534393310547e-01 2.856158316135406494e-01 2.297470569610595703e-01 -2.517023384571075439e-01 3.973859921097755432e-02 1.604999303817749023e-01 -1.555631607770919800e-01 7.630042731761932373e-02
-5.934110656380653381e-02 2.698995471000671387e-01 2.038061767816543579e-01 1.287611871957778931e-01 2.649692296981811523e-01 3.498070836067199707e-01 9.874754399061203003e-02 -3.049185313284397125e-02 -2.517387270927429199e-01 -3.171853721141815186e-01 -2.263296097517013550e-01 -1.269094944000244141e-01 2.413279563188552856e-01 -1.831376254558563232e-01 -1.616722792387008667e-01 1.351539604365825653e-02 1.449383795261383057e-01 -8.843319863080978394e-02 9.082502871751785278e-02 -1.258295774459838867e-01 1.666982769966125488e-01 -2.400209009647369385e-01 -6.475346535444259644e-02 -2.648827433586120605e-01 1.591764390468597412e-02 1.862841248512268066e-01 1.206099092960357666e-01 7.181119173765182495e-02 -1.145271509885787964e-01 4.012988135218620300e-02 -1.664775907993316650e-01 5.557345971465110779e-02
1.729856431484222412e-01 3.230300843715667725e-01 -8.292485028505325317e-02 4.347709193825721741e-02 1.386085748672485352e-01 1.955271959304809570e-01 8.245857059955596924e-02 2.641433151438832283e-03 -8.100951462984085083e-02 2.888179123401641846e-01 -3.189149200916290283e-01 -6.782428920269012451e-02 1.258807331323623657e-01 -1.989126652479171753e-01 6.172761693596839905e-02 4.290701448917388916e-02 1.316784024238586426e-01 -8.897438645362854004e-02 -3.200111687183380127e-01 -1.659336984157562256e-01 -1.558326557278633118e-02 -4.736700356006622314e-01 -2.077364474534988403e-01 1.688906401395797729e-01 -1.401644200086593628e-01 -8.770189434289932251e-02 -1.187672652304172516e-02 5.658388510346412659e-02 2.216640561819076538e-01 1.602888479828834534e-02 -7.324363104999065399e-03 6.127905100584030151e-02
1.423570141196250916e-02 4.148736000061035156e-01 1.245182603597640991e-01 6.865648925304412842e-02 2.674840986728668213e-01 2.869661450386047363e-01 1.494504958391189575e-01 3.141382709145545959e-02 -2.553213238716125488e-01 -2.363566756248474121e-01 -5.632946267724037170e-02 -9.818296879529953003e-02 1.988069117069244385e-01 -6.794321537017822266e-02 -2.027477771043777466e-01 6.613702327013015747e-02 8.590612560510635376e-02 -4.511460289359092712e-02 1.100792810320854187e-01 -1.141342073678970337e-01 2.556049227714538574e-01 -2.194851785898208618e-01 -1.606468483805656433e-02 -2.165143638849258423e-01 -5.890678241848945618e-02 2.064424902200698853e-01 1.905811727046966553e-01 1.261883080005645752e-01 -3.061360865831375122e-02 2.397754490375518799e-01 -1.823307126760482788e-01 1.467683166265487671e-01
1.253448575735092163e-01 2.770506739616394043e-01 1.174388825893402100e-01 2.059874683618545532e-01 3.033289313316345215e-01 2.559649571776390076e-02 -2.448026835918426514e-02 -1.849310100078582764e-01 5.239066854119300842e-02 1.986258663237094879e-03 5.118845030665397644e-02 2.105171680450439453e-01 1.449261158704757690e-01 -1.002856567502021790e-01 7.835638709366321564e-03 7.396256114589050412e-05 1.481564193964004517e-01 1.203908845782279968e-01 2.455672025680541992e-01 -2.395299971103668213e-01 -3.610173985362052917e-02 -5.207616686820983887e-01 9.568008780479431152e-02 -4.090534150600433350e-02 -1.484551727771759033e-01 2.264387607574462891e-01 2.126070410013198853e-01 -2.146908640861511230e-01 -2.754089795053005219e-02 1.534596681594848633e-01 -1.267461776733398438e-01 -2.472627162933349609e-02
-2.634877562522888184e-01 -1.694909855723381042e-02 3.016700446605682373e-01 1.757960766553878784e-01 2.306277751922607422e-01 -8.237674087285995483e-02 1.441658735275268555e-01 -8.616041392087936401e-02 2.166606634855270386e-01 -2.161449342966079712e-01 1.386287510395050049e-01 2.129802107810974121e-01 1.392891556024551392e-01 -8.699958026409149170e-02 9.011878073215484619e-02 -2.206217870116233826e-02 2.016507536172866821e-01 1.034620553255081177e-01 -4.164798185229301453e-02 -2.665379941463470459e-01 1.976329386234283447e-01 -3.686545193195343018e-01 8.039198070764541626e-02 -1.644881069660186768e-01 -3.686795532703399658e-01 1.203681007027626038e-01 -5.520752817392349243e-02 4.842809215188026428e-02 -9.755460917949676514e-02 -1.193164214491844177e-01 -1.190733611583709717e-01 -3.361806739121675491e-03
2.262074798345565796e-01 9.092029929161071777e-02 2.218442261219024658e-01 1.499994844198226929e-02 1.764970421791076660e-01 3.836265206336975098e-02 -1.157378964126110077e-02 8.200608193874359131e-02 -2.026285529136657715e-01 -9.852630086243152618e-03 -2.344432920217514038e-01 -1.302307695150375366e-01 1.617546975612640381e-01 9.070954471826553345e-02 3.185721337795257568e-01 -1.687898933887481689e-01 -5.518612917512655258e-03 2.061505913734436035e-01 -3.655215799808502197e-01 -1.036955416202545166e-01 7.788478862494230270e-03 -4.197870492935180664e-01 -6.405062228441238403e-02 3.251714110374450684e-01 1.812465861439704895e-02 -2.293910831212997437e-01 -1.142463274300098419e-02 -7.829952985048294067e-03 7.510834932327270508e-02 -7.627933472394943237e-02 -1.717630326747894287e-01 -8.414865285158157349e-02
-4.417454451322555542e-02 6.506581604480743408e-02 -1.478078514337539673e-01 1.182943060994148254e-01 -5.872208997607231140e-02 3.252285420894622803e-01 1.117680966854095459e-01 7.573412358760833740e-02 -4.392441362142562866e-02 1.457552164793014526e-01 -1.797098815441131592e-01 8.889515697956085205e-02 2.701134085655212402e-01 2.341972291469573975e-02 1.934986859560012817e-01 -1.982145905494689941e-01 -6.784739438444375992e-03 4.505984112620353699e-02 -2.088626921176910400e-01 -3.344290256500244141e-01 2.736701965332031250e-01 -3.785420656204223633e-01 -2.234192378818988800e-02 2.124414145946502686e-01 -2.041045278310775757e-01 -1.106587499380111694e-01 -7.715758401900529861e-03 -2.145705819129943848e-01 2.556132897734642029e-02 1.836725510656833649e-02 -6.717162579298019409e-02 -3.000710308551788330e-01
8.320733904838562012e-02 5.005715414881706238e-02 3.865390270948410034e-02 3.531922399997711182e-01 3.398604989051818848e-01 3.540154546499252319e-02 1.336278170347213745e-01 -7.798913121223449707e-02 -6.531909853219985962e-02 -2.135082334280014038e-01 -7.265707105398178101e-02 1.031424626708030701e-01 3.015350736677646637e-02 -4.599900171160697937e-02 5.732407420873641968e-02 6.555008888244628906e-02 3.215667605400085449e-01 1.286218911409378052e-01 -2.159584462642669678e-01 -1.457103434950113297e-02 -8.025738596916198730e-02 -3.458349108695983887e-01 2.605357170104980469e-01 -6.459520757198333740e-02 -1.706027537584304810e-01 1.851715147495269775e-02 1.388555765151977539e-02 -4.214148521423339844e-01 -2.407042980194091797e-01 1.253328174352645874e-01 3.466881066560745239e-02 -1.682913675904273987e-02
-1.148228198289871216e-01 9.967835247516632080e-02 1.142342090606689453e-01 1.542571932077407837e-01 2.768887281417846680e-01 2.827388346195220947e-01 3.971254825592041016e-02 7.018443197011947632e-02 -4.024865031242370605e-01 -4.122400656342506409e-02 -4.062782227993011475e-01 -2.229193896055221558e-01 5.269753932952880859e-02 2.311683446168899536e-02 3.599157556891441345e-02 1.229249164462089539e-01 -4.353274405002593994e-02 3.023621439933776855e-01 -1.413982659578323364e-01 2.991002425551414490e-02 5.155991390347480774e-02 -2.472575455904006958e-01 -1.301177889108657837e-01 5.542017892003059387e-02 -2.119166105985641479e-01 -1.909183263778686523e-01 6.966777145862579346e-02 -3.264604881405830383e-02 1.803794056177139282e-01 -1.571300476789474487e-01 -5.234250798821449280e-03 1.903204023838043213e-01
4.204839840531349182e-02 -9.632511995732784271e-03 1.360237896442413330e-01 6.158003583550453186e-02 2.351869642734527588e-01 -1.990749873220920563e-02 1.570024043321609497e-01 1.420201957225799561e-01 4.138070717453956604e-02 -1.638116687536239624e-01 -2.015117257833480835e-01 2.152006514370441437e-02 2.003762871026992798e-01 1.221277415752410889e-01 1.624980717897415161e-01 1.550316065549850464e-02 -8.416783064603805542e-02 3.832963109016418457e-02 -3.502529561519622803e-01 -2.181840091943740845e-01 -5.351476371288299561e-03 -5.212603807449340820e-01 -2.012757360935211182e-01 -1.920167654752731323e-01 -1.032414585351943970e-01 1.628163307905197144e-01 2.902400195598602295e-01 -2.237085625529289246e-02 7.224056124687194824e-02 7.540281116962432861e-02 -1.291831731796264648e-01 -2.157057672739028931e-01
-1.445728540420532227e-01 -2.388050593435764313e-02 -1.323026716709136963e-01 2.947418689727783203e-01 -5.418112874031066895e-02 4.143343567848205566e-01 3.596447110176086426e-01 -2.980574071407318115e-01 -1.692914962768554688e-01 8.740225434303283691e-02 3.475165739655494690e-02 1.329311132431030273e-01 1.261698547750711441e-03 -1.120465174317359924e-01 -7.082997355610132217e-03 9.852304309606552124e-02 -3.241259977221488953e-02 3.252500668168067932e-02 -1.279184967279434204e-01 -1.227258890867233276e-01 1.102520599961280823e-01 -3.315685093402862549e-01 6.850635260343551636e-02 -2.116018980741500854e-01 -1.227699369192123413e-01 -1.449023485183715820e-01 3.184980750083923340e-01 1.208361163735389709e-01 1.264291256666183472e-01 9.929168224334716797e-02 -1.063623428344726562e-01 -9.750884026288986206e-02
6.339300423860549927e-02 1.511472314596176147e-01 -2.112938314676284790e-01 9.065239876508712769e-02 -1.638736277818679810e-01 2.780353184789419174e-03 2.246177643537521362e-01 2.138035297393798828e-01 -5.313512682914733887e-02 4.680525884032249451e-02 -7.837218046188354492e-02 2.059509754180908203e-01 1.225172653794288635e-01 -9.149043262004852295e-02 -2.471201568841934204e-01 -1.127969101071357727e-01 1.751833409070968628e-01 -6.752998381853103638e-02 7.414353638887405396e-02 -1.370545625686645508e-01 -1.681234985589981079e-01 -5.132120847702026367e-01 2.542009651660919189e-01 -3.497714549303054810e-02 -2.928337752819061279e-01 1.446585655212402344e-01 2.168045341968536377e-01 7.412168383598327637e-02 7.187384366989135742e-02 -1.531151682138442993e-01 -1.617244333028793335e-01 1.246422082185745239e-01
-3.527121851220726967e-03 -2.958402410149574280e-02 3.301997482776641846e-02 2.896463274955749512e-01 3.435882627964019775e-01 -5.653112381696701050e-02 2.516693174839019775e-01 1.259846091270446777e-01 6.828907877206802368e-02 -6.439799070358276367e-02 -5.838225409388542175e-02 2.912946641445159912e-01 1.659171581268310547e-01 -9.164521098136901855e-02 1.212055757641792297e-01 -5.975289642810821533e-02 -8.084859699010848999e-02 2.011752128601074219e-01 1.210858449339866638e-01 -2.184032648801803589e-01 1.638064533472061157e-02 -4.453910291194915771e-01 2.628665566444396973e-01 -5.771327763795852661e-02 -1.654132306575775146e-01 -7.804132997989654541e-02 3.786823153495788574e-01 -4.277683421969413757e-02 3.064178302884101868e-02 3.812335804104804993e-02 2.927417680621147156e-02 -6.023955531418323517e-03
-5.058907344937324524e-02 2.248016148805618286e-01 -1.133496239781379700e-01 3.452269732952117920e-01 1.077406927943229675e-01 -8.838532865047454834e-02 -1.070913020521402359e-02 -3.232789337635040283e-01 -2.202303409576416016e-01 6.427461653947830200e-02 -7.234505563974380493e-02 -1.835311800241470337e-01 2.341837137937545776e-01 -2.950974702835083008e-01 1.931228488683700562e-02 -2.276628613471984863e-01 7.898811995983123779e-02 8.084177970886230469e-02 4.199977964162826538e-02 -1.266876310110092163e-01 2.558146119117736816e-01 -3.987857699394226074e-01 1.658182218670845032e-02 -1.304619163274765015e-01 -5.483910441398620605e-02 8.887401223182678223e-02 -2.245659381151199341e-01 4.218010976910591125e-02 1.074413657188415527e-01 -1.162211596965789795e-01 -1.973227262496948242e-01 -7.547350972890853882e-02
-2.752129361033439636e-02 3.780322968959808350e-01 2.090425938367843628e-01 4.221218824386596680e-01 2.305689752101898193e-01 -3.283456712961196899e-02 3.635349497199058533e-02 -1.366179436445236206e-01 -1.329850256443023682e-01 -2.354131042957305908e-01 -1.775763332843780518e-01 -1.513399332761764526e-01 4.336034134030342102e-02 -1.508518010377883911e-01 2.324346452951431274e-02 -1.232954934239387512e-01 -7.070924341678619385e-02 1.390691548585891724e-01 -1.485433131456375122e-01 4.526877775788307190e-03 -8.881676197052001953e-02 -2.550208866596221924e-01 -5.030879005789756775e-02 -2.209862768650054932e-01 -3.622985780239105225e-01 -1.316701322793960571e-01 1.244358066469430923e-02 -2.392863929271697998e-01 -1.085517182946205139e-01 2.803844399750232697e-02 -3.730718418955802917e-02 -4.018908739089965820e-02
3.256758302450180054e-02 -2.224542386829853058e-02 -2.189190872013568878e-02 2.794665098190307617e-01 -1.167226955294609070e-02 -1.550283096730709076e-02 1.046633645892143250e-01 -1.599276810884475708e-01 -4.116481840610504150e-01 -2.918240614235401154e-02 1.157324910163879395e-01 3.407551348209381104e-01 1.008693799376487732e-01 -2.662377655506134033e-01 -6.269071251153945923e-02 2.853063168004155159e-03 -3.929869830608367920e-02 -3.216523304581642151e-02 -1.048126518726348877e-01 -1.959162205457687378e-01 1.401385068893432617e-01 -3.858149349689483643e-01 1.773905903100967407e-01 4.358662292361259460e-02 -2.249805778264999390e-01 3.461417928338050842e-02 2.494995445013046265e-01 -1.837346255779266357e-01 1.947592496871948242e-01 1.063384935259819031e-01 7.783303409814834595e-02 2.030257284641265869e-01
1.873319037258625031e-02 -2.787974476814270020e-02 1.810269206762313843e-01 2.874127626419067383e-01 1.296055465936660767e-01 1.692327708005905151e-01 -2.502856950741261244e-04 1.234331950545310974e-01 -3.300809860229492188e-01 2.988634407520294189e-01 -1.143367961049079895e-01 2.958784401416778564e-01 2.781756818294525146e-01 1.607981771230697632e-01 5.968055501580238342e-02 -7.125177979469299316e-02 4.761318489909172058e-02 1.343939900398254395e-01 -1.304846704006195068e-01 -2.045591622591018677e-01 -3.429344594478607178e-01 -2.287698686122894287e-01 9.934793412685394287e-02 7.969880849123001099e-02 -1.498320549726486206e-01 2.025581747293472290e-01 -2.159501314163208008e-01 1.086613610386848450e-01 -9.224979579448699951e-02 -3.778543323278427124e-03 -2.384586259722709656e-02 1.252224594354629517e-01
1.228547394275665283e-01 -2.298445850610733032e-01 -4.038153216242790222e-02 -1.360392570495605469e-01 2.693074047565460205e-01 4.200003743171691895e-01 1.842055767774581909e-01 4.184486716985702515e-02 -1.280479133129119873e-01 2.776111364364624023e-01 -2.196957021951675415e-01 6.990971416234970093e-02 2.030316591262817383e-01 -1.173452809453010559e-01 1.052312627434730530e-01 -1.972936093807220459e-03 1.846683919429779053e-01 9.768850170075893402e-03 -2.198677211999893188e-01 -1.830628514289855957e-01 -8.699373900890350342e-02 -4.011405706405639648e-01 -5.596782639622688293e-02 -1.114964932203292847e-01 1.761188544332981110e-02 -1.264517102390527725e-02 -9.643099457025527954e-02 8.021200448274612427e-02 -7.108071446418762207e-02 -1.356446295976638794e-01 2.528641819953918457e-01 -1.046525612473487854e-01
7.946892827749252319e-02 1.026474311947822571e-01 2.762399315834045410e-01 1.629943847656250000e-01 1.783332824707031250e-01 2.024199068546295166e-01 -9.698256850242614746e-02 2.986781001091003418e-01 -2.890531718730926514e-01 -1.186210438609123230e-01 -5.688150972127914429e-02 -7.716252654790878296e-02 9.103807061910629272e-02 -1.510407477617263794e-01 4.554316401481628418e-02 -1.306469440460205078e-01 9.661932289600372314e-02 2.051296681165695190e-01 -2.073370106518268585e-02 -2.778144180774688721e-02 -1.128930747509002686e-01 -2.995075583457946777e-01 4.593060612678527832e-01 2.209885418415069580e-01 -8.704788237810134888e-02 -7.576441764831542969e-02 4.952508956193923950e-03 2.050604224205017090e-01 1.321293562650680542e-01 -2.222354114055633545e-01 -4.563531279563903809e-02 -1.124335825443267822e-01
-6.427782773971557617e-02 1.694486886262893677e-01 -5.214273114688694477e-04 3.875296115875244141e-01 2.422165684401988983e-02 -6.913645565509796143e-02 1.563352197408676147e-01 7.127396017313003540e-02 8.841240196488797665e-04 -1.820931434631347656e-01 -1.205408796668052673e-01 -2.255617231130599976e-01 1.313105225563049316e-01 1.037385809468105435e-04 -2.140530645847320557e-01 -2.040395289659500122e-01 1.465815957635641098e-02 2.377643436193466187e-01 -1.662103980779647827e-01 -1.061462685465812683e-01 4.897722974419593811e-02 -3.497087061405181885e-01 2.952881157398223877e-01 -6.796363741159439087e-02 -2.678066492080688477e-01 -3.113839775323867798e-02 1.391794979572296143e-01 -2.462946809828281403e-02 -3.721200302243232727e-02 -1.877876697108149529e-03 -3.866670727729797363e-01 1.520287841558456421e-01
1.764291897416114807e-02 1.902511715888977051e-01 7.245664298534393311e-02 1.635837852954864502e-01 1.788061708211898804e-01 1.185953617095947266e-01 2.742941677570343018e-01 3.556208685040473938e-02 -6.131921708583831787e-02 -2.738542258739471436e-01 8.662605285644531250e-02 4.272817373275756836e-01 6.655555218458175659e-02 -1.024413928389549255e-01 -4.710918664932250977e-02 1.399061828851699829e-01 -3.935284167528152466e-02 2.284925580024719238e-01 1.358175724744796753e-01 -1.150975283235311508e-02 8.565425127744674683e-02 -3.925424218177795410e-01 5.512825772166252136e-02 -9.254072606563568115e-02 -2.459624260663986206e-01 2.405465245246887207e-01 2.338495403528213501e-01 6.849994510412216187e-02 -7.180457562208175659e-02 -5.225839465856552124e-02 1.520629376173019409e-01 2.220015823841094971e-01
2.465109527111053467e-02 5.539127066731452942e-02 -1.559766829013824463e-01 1.070835143327713013e-01 -3.217782080173492432e-02 2.037601768970489502e-01 1.316257566213607788e-02 -9.847459942102432251e-02 -2.686399817466735840e-01 2.882424592971801758e-01 -2.212236523628234863e-01 7.048195111565291882e-04 2.474916279315948486e-01 1.062812283635139465e-02 1.581551432609558105e-01 8.977545797824859619e-02 2.830684483051300049e-01 4.450957849621772766e-02 -7.546561956405639648e-02 -3.601452708244323730e-01 1.289669573307037354e-01 -3.475671112537384033e-01 -1.669033765792846680e-01 2.340182960033416748e-01 -1.873800754547119141e-01 3.225833922624588013e-02 1.732608862221240997e-02 -1.230274811387062073e-01 2.100488692522048950e-01 -1.182975620031356812e-01 -9.893628209829330444e-02 -2.289515435695648193e-01
-1.023542582988739014e-01 1.563234776258468628e-01 2.675690054893493652e-01 3.447755426168441772e-02 1.451883465051651001e-01 1.423292309045791626e-01 2.726296894252300262e-02 -1.639489233493804932e-01 -1.696200519800186157e-01 1.079639643430709839e-01 -8.559138327836990356e-02 -1.482401043176651001e-02 -1.107039377093315125e-01 -4.732579737901687622e-02 2.804704010486602783e-01 -1.059617996215820312e-01 1.058510243892669678e-01 5.314337089657783508e-02 -2.388172894716262817e-01 -2.849361300468444824e-01 -1.997085064649581909e-01 -3.486097753047943115e-01 -1.667681895196437836e-02 9.857725352048873901e-02 -6.750050932168960571e-02 -2.849816679954528809e-01 9.783089160919189453e-02 1.267161816358566284e-01 2.756414189934730530e-02 -1.063452064990997314e-01 -3.936800956726074219e-01 -2.624404430389404297e-01
7.082883268594741821e-02 1.768949627876281738e-02 -4.103800654411315918e-02 -2.551385164260864258e-01 3.381200879812240601e-02 1.661578118801116943e-01 1.769109815359115601e-01 -1.288284063339233398e-01 -2.666711807250976562e-01 -1.752130985260009766e-01 -3.471924364566802979e-02 -8.273519575595855713e-02 2.333513051271438599e-01 -1.205742657184600830e-01 -2.100021988153457642e-01 -4.243995845317840576e-01 1.665619760751724243e-02 1.901388764381408691e-01 -8.710733801126480103e-02 -1.791145950555801392e-01 -2.029491662979125977e-01 -3.373920917510986328e-01 -1.436535567045211792e-01 2.575328648090362549e-01 -2.627651393413543701e-01 9.170120954513549805e-02 1.121036335825920105e-02 -1.356665492057800293e-01 -2.884952910244464874e-02 -1.593129038810729980e-01 -8.882074058055877686e-02 -2.284268615767359734e-03
2.877897769212722778e-02 1.990945935249328613e-01 3.773003816604614258e-02 2.464099824428558350e-01 3.567064404487609863e-01 8.593997359275817871e-02 1.632815450429916382e-01 -4.195163398981094360e-02 6.719086319208145142e-02 -1.140938475728034973e-01 -8.216905593872070312e-02 -1.451406031847000122e-01 3.391242399811744690e-02 -1.642221361398696899e-01 -3.115181028842926025e-01 -1.507104188203811646e-01 2.211488038301467896e-01 2.382516711950302124e-01 -4.308856278657913208e-02 -2.439430654048919678e-01 -1.954350173473358154e-01 -3.567312061786651611e-01 -1.850340962409973145e-01 -1.610023081302642822e-01 -1.228237077593803406e-01 1.424035429954528809e-01 1.328606754541397095e-01 -1.786930263042449951e-01 3.702182695269584656e-02 -7.127239555120468140e-02 -2.254157960414886475e-01 7.913911342620849609e-02
5.497923865914344788e-02 1.023613475263118744e-02 -1.186676397919654846e-01 3.081904947757720947e-01 1.633667945861816406e-01 1.815389096736907959e-01 1.435081511735916138e-01 -1.400384902954101562e-01 -5.016946047544479370e-02 1.703746020793914795e-01 -3.072576820850372314e-01 2.032235562801361084e-01 3.803071081638336182e-01 1.420830190181732178e-01 -8.749623596668243408e-02 8.634760975837707520e-02 1.916252076625823975e-01 3.931323811411857605e-02 -4.108386635780334473e-01 -9.655281901359558105e-02 -2.045055627822875977e-01 -2.651563882827758789e-01 3.670562058687210083e-02 3.452154248952865601e-02 -2.120303213596343994e-01 -1.045406386256217957e-01 -1.074422299861907959e-01 1.245236173272132874e-01 7.726208423264324665e-04 -1.400422304868698120e-01 -8.203251659870147705e-02 -2.123847417533397675e-02
-5.548789049498736858e-04 8.132488280534744263e-02 1.741043329238891602e-01 1.915889829397201538e-01 1.443073302507400513e-01 3.390108942985534668e-01 1.357075124979019165e-01 2.177140861749649048e-01 -2.195733636617660522e-01 -1.140972003340721130e-01 -7.718655467033386230e-02 -1.294496506452560425e-01 2.190376520156860352e-01 -3.506034240126609802e-02 -1.803675852715969086e-02 8.702901005744934082e-02 -1.203800663352012634e-01 1.560382395982742310e-01 -1.901635229587554932e-01 1.402042955160140991e-01 -1.631145626306533813e-01 -4.216979742050170898e-01 2.417864836752414703e-02 -4.532652720808982849e-02 -6.860565394163131714e-02 -2.545301020145416260e-01 2.417671680450439453e-01 4.778027161955833435e-02 -2.484595030546188354e-01 -5.604610219597816467e-02 1.653955876827239990e-01 -2.440443336963653564e-01
-1.399901211261749268e-01 -1.583120822906494141e-01 -4.483185708522796631e-02 1.068212464451789856e-02 1.813887804746627808e-02 4.366858005523681641e-01 1.500057131052017212e-01 -1.033559963107109070e-01 1.067010313272476196e-01 -6.908442359417676926e-03 4.552154615521430969e-02 2.521852850914001465e-01 3.039349019527435303e-01 -7.048375159502029419e-02 -1.230642478913068771e-02 -2.588701844215393066e-01 5.330428481101989746e-02 2.793335020542144775e-01 -2.007927149534225464e-01 -1.830669790506362915e-01 -2.724667489528656006e-01 -3.325248360633850098e-01 1.602508574724197388e-01 -9.858153760433197021e-02 -1.496687233448028564e-01 3.584087640047073364e-02 1.191612407565116882e-01 1.878746896982192993e-01 -6.292781978845596313e-02 3.565637767314910889e-02 -9.830316156148910522e-02 1.562389284372329712e-01
3.811885416507720947e-02 2.801413536071777344e-01 1.936178356409072876e-01 2.545762956142425537e-01 3.503689169883728027e-01 1.931668668985366821e-01 1.511800885200500488e-01 2.637738585472106934e-01 4.145329445600509644e-02 -1.821124553680419922e-01 -1.459523439407348633e-01 3.489797189831733704e-02 -3.402566909790039062e-02 -6.497985124588012695e-02 1.317734736949205399e-02 1.503668427467346191e-01 1.180521026253700256e-01 2.248197793960571289e-01 5.960530042648315430e-02 -2.016602456569671631e-01 -1.342814415693283081e-01 -3.652794659137725830e-01 2.471368610858917236e-01 -1.509298104792833328e-03 -1.326377838850021362e-01 1.292002797126770020e-01 2.241160422563552856e-01 -4.443472623825073242e-02 -2.272157520055770874e-01 3.237770125269889832e-02 -1.291547715663909912e-01 5.114839226007461548e-02
9.019375592470169067e-02 1.730482578277587891e-01 -5.291057750582695007e-02 2.043405771255493164e-01 1.316399574279785156e-01 1.170699670910835266e-01 2.384092062711715698e-01 2.382043749094009399e-01 1.461564153432846069e-01 2.116627059876918793e-02 1.815853267908096313e-01 1.417298316955566406e-01 7.236050814390182495e-02 -1.844537705183029175e-01 -6.798626482486724854e-02 -4.881889745593070984e-02 1.009994968771934509e-01 -7.200503349304199219e-02 -2.219020156189799309e-03 -1.618726998567581177e-01 -1.760140657424926758e-01 -5.239276289939880371e-01 2.187222987413406372e-01 -9.693033993244171143e-02 -2.839418351650238037e-01 1.932602822780609131e-01 1.685310006141662598e-01 -1.156934350728988647e-01 2.557006478309631348e-01 -9.933473169803619385e-02 -3.493203967809677124e-02 1.052375212311744690e-01
2.170364558696746826e-01 2.584651708602905273e-01 1.062284559011459351e-01 4.058368206024169922e-01 1.547617465257644653e-01 -1.764400601387023926e-01 3.513611555099487305e-01 -1.303062438964843750e-01 -1.359437853097915649e-01 -5.768645927309989929e-02 -1.065784767270088196e-01 -2.852975204586982727e-02 1.628938168287277222e-01 -7.100438326597213745e-02 1.012171152979135513e-02 3.862466663122177124e-02 5.746669694781303406e-02 1.697970926761627197e-01 1.843269728124141693e-02 -2.592464089393615723e-01 -9.833122789859771729e-02 -1.349815577268600464e-01 1.422271579504013062e-01 -1.913923583924770355e-02 -1.266648620367050171e-01 1.440407633781433105e-01 3.211182057857513428e-01 1.237381175160408020e-01 1.413863599300384521e-01 -2.648155093193054199e-01 -2.221061140298843384e-01 -6.782566756010055542e-02
-1.775078624486923218e-01 2.262334823608398438e-01 1.896446943283081055e-01 1.550290137529373169e-01 1.949581801891326904e-01 2.539566457271575928e-01 1.402965784072875977e-01 2.392229288816452026e-01 -3.791590034961700439e-02 -1.680951565504074097e-02 -4.422363638877868652e-02 1.370164602994918823e-01 -1.463618315756320953e-02 -1.788638532161712646e-01 -1.188803836703300476e-01 7.686048001050949097e-02 1.413550823926925659e-01 3.325079083442687988e-01 1.639308035373687744e-01 -2.494625002145767212e-01 -1.363442186266183853e-02 -3.883252143859863281e-01 1.917633265256881714e-01 -1.213266998529434204e-01 -2.284836769104003906e-01 2.236207574605941772e-01 1.457614153623580933e-01 3.419872745871543884e-02 1.544538289308547974e-01 9.744872152805328369e-02 1.376876533031463623e-01 6.434591114521026611e-02
-1.260168571025133133e-02 1.544364839792251587e-01 5.056868866086006165e-02 1.069386899471282959e-01 -3.807495161890983582e-02 3.575695455074310303e-01 -3.751606866717338562e-02 -1.256762444972991943e-01 -4.077602326869964600e-01 -1.715849637985229492e-01 -4.128190875053405762e-01 1.814247518777847290e-01 2.135435342788696289e-01 -2.021839022636413574e-01 4.234982654452323914e-02 1.455937027931213379e-01 -1.861062049865722656e-01 2.454089969396591187e-01 8.571099489927291870e-02 -7.513052970170974731e-02 -2.116395533084869385e-01 -2.023938000202178955e-01 5.800327286124229431e-02 -5.057231709361076355e-02 -1.092259511351585388e-01 -3.900896012783050537e-02 1.407749671489000320e-02 8.374170213937759399e-02 -2.790944576263427734e-01 -3.431617841124534607e-02 -4.841248318552970886e-02 7.327315956354141235e-02
1.570787131786346436e-01 7.227133959531784058e-02 -1.452807686291635036e-03 1.040461212396621704e-01 -1.615617275238037109e-01 4.204064309597015381e-01 1.227503046393394470e-01 5.663439631462097168e-02 2.201868221163749695e-02 5.300036445260047913e-02 -2.279031127691268921e-01 2.070820424705743790e-03 3.298089802265167236e-01 1.425418555736541748e-01 -9.997594356536865234e-02 2.581734061241149902e-01 1.971417963504791260e-01 1.414246708154678345e-01 9.052671492099761963e-03 -1.626254245638847351e-02 1.421557515859603882e-01 -3.645502328872680664e-01 -2.851219177246093750e-01 1.945909857749938965e-01 -2.084681689739227295e-01 1.194000467658042908e-01 1.726389825344085693e-01 7.530061062425374985e-03 3.209165856242179871e-02 -8.269557356834411621e-02 -2.147735655307769775e-01 6.424761563539505005e-02
-1.037144213914871216e-01 2.133135646581649780e-01 9.889145195484161377e-02 -6.378307193517684937e-02 2.097144275903701782e-01 2.382453083992004395e-01 1.530869305133819580e-01 2.228656411170959473e-01 -1.660370081663131714e-01 3.482703492045402527e-02 -2.714548707008361816e-01 -3.719194233417510986e-02 9.204147756099700928e-02 -1.245218664407730103e-01 8.550921455025672913e-03 1.853005737066268921e-01 1.451005935668945312e-01 -3.284042775630950928e-01 -1.752662956714630127e-01 -1.525102704763412476e-01 3.591533750295639038e-02 -4.176850914955139160e-01 -1.079864799976348877e-01 2.059989571571350098e-01 -2.939060032367706299e-01 -3.417574241757392883e-02 6.093935109674930573e-03 2.161185257136821747e-02 1.790673583745956421e-01 -1.593281775712966919e-01 -1.115770563483238220e-01 1.520744264125823975e-01
1.149177923798561096e-02 -1.995698548853397369e-02 4.933337494730949402e-02 4.708507359027862549e-01 7.765750586986541748e-02 -1.155820414423942566e-01 4.374493286013603210e-02 7.474448531866073608e-02 -1.251664608716964722e-01 -9.525702148675918579e-02 -2.083174437284469604e-01 -2.002475410699844360e-01 9.918925911188125610e-02 5.201609432697296143e-02 -1.471021324396133423e-01 -1.756983399391174316e-01 -1.613244861364364624e-01 9.871678054332733154e-02 -1.247999370098114014e-01 -9.864687919616699219e-02 5.270092561841011047e-02 -5.203465223312377930e-01 7.245330139994621277e-03 -3.401838839054107666e-01 -7.988946512341499329e-03 -3.821155056357383728e-02 1.712747663259506226e-01 -1.116809993982315063e-01 1.576701253652572632e-01 2.873881021514534950e-03 -2.378309667110443115e-01 -8.602877496741712093e-04
2.113273292779922485e-01 9.098258614540100098e-02 -2.654000185430049896e-02 -1.254530698060989380e-01 -7.202029973268508911e-02 2.466904520988464355e-01 1.138862520456314087e-01 -3.255703747272491455e-01 -3.671251237392425537e-02 -6.972556561231613159e-02 -1.132287606596946716e-01 -4.487355705350637436e-03 1.350636593997478485e-02 1.644475013017654419e-01 2.657074853777885437e-02 -3.444926440715789795e-01 2.093839347362518311e-01 2.461415827274322510e-01 -8.014965057373046875e-02 -2.463319301605224609e-01 -1.725929230451583862e-01 -3.995211720466613770e-01 1.402029246091842651e-01 -1.738576292991638184e-01 -2.731912136077880859e-01 -2.507989108562469482e-02 -4.488942399621009827e-02 1.466605216264724731e-01 2.062589675188064575e-01 4.463097825646400452e-02 1.599423736333847046e-01 1.521439198404550552e-02
1.153959929943084717e-01 1.387680470943450928e-01 -4.953167214989662170e-02 1.317203342914581299e-01 1.094088703393936157e-01 -1.401193439960479736e-01 -2.721584402024745941e-02 -6.919782608747482300e-02 -2.894079685211181641e-02 -1.806065589189529419e-01 -2.179595977067947388e-01 2.454287111759185791e-01 -8.658952265977859497e-02 -3.581972420215606689e-01 -1.590528488159179688e-01 -2.159704826772212982e-02 -9.893875569105148315e-02 -3.368503600358963013e-02 -1.435614526271820068e-01 -2.946105897426605225e-01 1.282984912395477295e-01 -4.722111523151397705e-01 4.159308969974517822e-02 -1.343334019184112549e-01 -1.509311199188232422e-01 1.308528929948806763e-01 1.311492919921875000e-01 -6.748834997415542603e-02 -4.944786429405212402e-02 5.421520397067070007e-02 2.079778462648391724e-01 3.462380170822143555e-01
3.721851482987403870e-02 1.382138729095458984e-01 1.984775513410568237e-01 1.853798478841781616e-01 2.705151736736297607e-01 1.636170200072228909e-03 3.911288827657699585e-02 -1.691551804542541504e-01 -1.585167944431304932e-01 1.953827962279319763e-02 -1.601639688014984131e-01 1.203076764941215515e-01 9.078730642795562744e-02 -3.042723424732685089e-02 1.395765990018844604e-01 -2.255954593420028687e-01 7.487055659294128418e-02 5.852754414081573486e-02 -1.082907393574714661e-01 5.400231480598449707e-02 2.127179950475692749e-01 -5.567029118537902832e-01 -1.624649614095687866e-01 7.969641685485839844e-02 1.137894839048385620e-01 -1.786883771419525146e-01 8.395045250654220581e-02 2.380313575267791748e-01 -2.005724608898162842e-01 -1.710517555475234985e-01 2.414398789405822754e-01 -9.641889482736587524e-02
-4.540630802512168884e-02 -1.206448897719383240e-01 1.712799966335296631e-01 1.674786359071731567e-01 3.311135172843933105e-01 -1.451873499900102615e-02 -1.573884040117263794e-01 2.880728244781494141e-02 -1.686542332172393799e-01 2.112954854965209961e-01 -2.072723358869552612e-01 2.083823084831237793e-01 3.246909379959106445e-01 -5.074732378125190735e-02 2.508704364299774170e-01 -1.970749497413635254e-01 -8.945370465517044067e-02 4.932967573404312134e-02 -7.726402580738067627e-02 -2.476871162652969360e-01 -3.065241314470767975e-02 -2.122096568346023560e-01 1.181290671229362488e-01 1.389833539724349976e-02 -1.629433333873748779e-01 2.041327059268951416e-01 -8.315929770469665527e-02 1.779934167861938477e-01 1.288602203130722046e-01 -3.974426984786987305e-01 1.431773137301206589e-02 4.286871850490570068e-02
1.707993596792221069e-01 -4.785200580954551697e-02 9.165163338184356689e-02 2.761490046977996826e-01 1.395091693848371506e-02 -3.100604750216007233e-03 1.193122863769531250e-01 -1.609135419130325317e-01 -2.951461076736450195e-01 1.595307439565658569e-01 1.784553527832031250e-01 8.653126657009124756e-02 1.405354440212249756e-01 -2.975849434733390808e-02 9.535967558622360229e-02 -2.330324985086917877e-02 4.590171948075294495e-02 2.088243700563907623e-02 -2.392831444740295410e-01 -4.020723700523376465e-01 7.830572314560413361e-03 -2.622410953044891357e-01 2.012277245521545410e-01 1.076138392090797424e-01 -4.221425652503967285e-01 9.783191978931427002e-02 8.873119205236434937e-02 -4.552225768566131592e-02 -2.165009230375289917e-01 3.619526280090212822e-03 2.469372004270553589e-01 -1.158775836229324341e-01
2.095551490783691406e-01 -3.138713166117668152e-02 -4.257852584123611450e-02 2.673333585262298584e-01 5.841414630413055420e-02 -4.173384979367256165e-02 4.526051878929138184e-02 -7.817334681749343872e-02 -2.239592559635639191e-02 7.298295944929122925e-02 -1.018253937363624573e-01 2.194912433624267578e-01 -1.054234877228736877e-01 -1.012762486934661865e-01 -7.913444936275482178e-02 8.036874234676361084e-02 2.992011308670043945e-01 1.499122679233551025e-01 -6.915169954299926758e-02 -2.032678723335266113e-01 -1.469963490962982178e-01 -3.385451436042785645e-01 2.683897614479064941e-01 -1.261363029479980469e-01 -9.486871212720870972e-02 -1.564862392842769623e-02 2.251129150390625000e-01 1.558658927679061890e-01 2.980914711952209473e-01 -2.277983725070953369e-01 -3.981359899044036865e-01 6.561876088380813599e-02
4.850683733820915222e-02 5.814112350344657898e-02 3.752617910504341125e-02 1.400378793478012085e-01 -8.123075217008590698e-02 4.946147501468658447e-01 -6.623204797506332397e-02 8.768688887357711792e-02 -2.950990498065948486e-01 -1.522573679685592651e-01 -1.544648408889770508e-01 -1.023084074258804321e-01 1.025501415133476257e-01 -7.366697490215301514e-02 -9.232024103403091431e-02 2.275660187005996704e-01 -2.036624550819396973e-01 5.350282415747642517e-02 1.022856235504150391e-01 -2.570124864578247070e-01 -1.772903352975845337e-01 -3.560133874416351318e-01 1.021153926849365234e-01 -1.124089285731315613e-01 -1.591352224349975586e-01 -6.733634043484926224e-03 1.665746420621871948e-01 1.099028512835502625e-01 -2.596074044704437256e-01 -1.216544210910797119e-01 1.583071500062942505e-01 -1.205560788512229919e-01
-1.152349412441253662e-01 5.607026442885398865e-02 1.250236630439758301e-01 -2.220639213919639587e-02 2.000325918197631836e-01 5.738121271133422852e-02 2.473298013210296631e-01 1.931332051753997803e-01 8.386939764022827148e-02 4.320050403475761414e-02 -2.323687076568603516e-01 2.621416449546813965e-01 8.811642229557037354e-02 -1.310287117958068848e-01 1.148059144616127014e-01 1.443023234605789185e-02 1.339970678091049194e-01 3.153412342071533203e-01 6.480853073298931122e-03 -3.249815702438354492e-01 1.277749687433242798e-01 -4.457243680953979492e-01 1.167322471737861633e-01 -1.150006204843521118e-01 -1.614160239696502686e-01 6.145027652382850647e-02 3.097845911979675293e-01 5.132346227765083313e-02 -1.188532076776027679e-02 9.758400171995162964e-02 2.294642180204391479e-01 9.567272849380970001e-03
3.467551246285438538e-02 -1.050806641578674316e-01 4.185051098465919495e-02 2.198470681905746460e-01 4.658470675349235535e-02 7.133381813764572144e-02 -1.622867211699485779e-02 8.164123864844441414e-04 -1.635050922632217407e-01 4.463541507720947266e-02 6.919265538454055786e-02 1.732995957136154175e-01 8.291297405958175659e-02 -1.510923951864242554e-01 -3.075081482529640198e-02 -4.342613369226455688e-02 4.695834219455718994e-01 3.676843941211700439e-01 -1.518321805633604527e-03 -7.723603863269090652e-03 6.793957948684692383e-02 -4.539602696895599365e-01 1.083103194832801819e-01 1.128934472799301147e-01 1.223045662045478821e-01 1.257914467714726925e-03 1.592352688312530518e-01 7.247239351272583008e-02 1.752411425113677979e-01 -1.003006547689437866e-01 -3.914227187633514404e-01 -5.986273288726806641e-02
2.273060679435729980e-01 8.182007074356079102e-02 1.878691017627716064e-01 3.861047700047492981e-02 3.309579193592071533e-02 3.330067098140716553e-01 7.627926766872406006e-02 3.536071479320526123e-01 -5.647558346390724182e-02 2.166883945465087891e-01 -5.919579043984413147e-02 1.211681887507438660e-01 3.316802978515625000e-01 -2.195610664784908295e-02 -1.616057753562927246e-01 7.800555322319269180e-03 6.099079549312591553e-02 2.930606007575988770e-01 -7.523704320192337036e-02 -2.224097549915313721e-01 -2.948548197746276855e-01 -3.547940552234649658e-01 -4.284515045583248138e-03 6.445687264204025269e-02 3.105200454592704773e-02 -4.371612891554832458e-02 -1.963753402233123779e-01 -3.769278898835182190e-02 1.946761459112167358e-01 -1.026637628674507141e-01 5.192601680755615234e-02 -3.590938821434974670e-02
1.307651698589324951e-01 1.534365713596343994e-01 -1.200555786490440369e-01 9.665271639823913574e-02 9.724639356136322021e-02 1.010682061314582825e-01 -1.651919037103652954e-01 -2.470337450504302979e-01 -2.456095814704895020e-01 2.552308328449726105e-02 -3.687820434570312500e-01 3.104864060878753662e-01 1.347810626029968262e-01 4.925395920872688293e-02 5.623278766870498657e-02 1.317394673824310303e-01 1.516017466783523560e-01 6.447212770581245422e-03 -3.531381189823150635e-01 -2.227886468172073364e-01 -7.366229593753814697e-02 -2.814184129238128662e-01 -1.083578616380691528e-01 -2.681235074996948242e-01 -8.066549897193908691e-02 -2.734555490314960480e-02 6.794448941946029663e-02 1.424758881330490112e-01 -8.882103115320205688e-02 -4.621969163417816162e-02 2.311922907829284668e-01 1.785058379173278809e-01
1.435176283121109009e-01 -3.126739710569381714e-02 7.428296655416488647e-02 1.802932471036911011e-01 5.119292438030242920e-02 -1.309119313955307007e-01 2.479912489652633667e-01 -3.425458818674087524e-02 6.944642402231693268e-03 -2.036442011594772339e-01 -4.324447736144065857e-02 2.432955205440521240e-01 2.349954843521118164e-01 -1.322361361235380173e-02 1.070420518517494202e-01 9.096402674913406372e-02 1.545878797769546509e-01 2.178433835506439209e-01 1.288952976465225220e-01 -3.268744349479675293e-01 1.079263091087341309e-01 -3.703393042087554932e-01 2.291661947965621948e-01 -2.232203930616378784e-01 2.626771479845046997e-02 -1.850152611732482910e-01 3.846228718757629395e-01 7.251523435115814209e-02 -9.091522544622421265e-02 -1.863918006420135498e-01 5.368940159678459167e-02 1.719898357987403870e-02
-1.561011523008346558e-01 3.618603646755218506e-01 2.379174530506134033e-01 3.244710266590118408e-01 -1.120967604219913483e-02 1.684731394052505493e-01 -2.534444071352481842e-02 -6.760952621698379517e-02 -2.022675424814224243e-01 8.839668333530426025e-02 -3.101856708526611328e-01 2.274105101823806763e-01 2.780885063111782074e-02 9.753851592540740967e-02 1.013283878564834595e-01 3.739392012357711792e-02 -2.178566455841064453e-01 2.934878692030906677e-02 -2.196347862482070923e-01 7.318451255559921265e-02 -9.656750410795211792e-02 -4.475441873073577881e-01 7.328768726438283920e-03 -1.008087620139122009e-01 -1.247549802064895630e-01 1.667797565460205078e-02 -1.308237314224243164e-01 -8.101987093687057495e-02 1.990330517292022705e-01 -1.119741350412368774e-01 9.611937403678894043e-02 8.833842724561691284e-02
7.297282107174396515e-03 3.509928882122039795e-01 -1.143838912248611450e-01 -1.894802600145339966e-02 1.880901902914047241e-01 6.805142760276794434e-02 2.135727405548095703e-01 1.145593822002410889e-01 -3.648471534252166748e-01 1.184797212481498718e-01 -2.288076430559158325e-01 -1.046932674944400787e-02 1.302891373634338379e-01 -1.151366308331489563e-01 1.019788384437561035e-01 1.613223738968372345e-02 -1.290814876556396484e-01 -6.098992004990577698e-02 3.146357461810112000e-02 -6.099411845207214355e-02 -3.727322816848754883e-02 -5.221138000488281250e-01 1.012561097741127014e-02 2.667117863893508911e-02 -2.118480503559112549e-01 2.296840772032737732e-02 -1.884238421916961670e-01 1.092709451913833618e-01 2.265606373548507690e-01 1.373314671218395233e-02 1.774478852748870850e-01 2.197768688201904297e-01
-1.443396806716918945e-01 2.097195833921432495e-01 1.796887814998626709e-02 -2.423440665006637573e-02 8.977235108613967896e-02 2.197860181331634521e-01 3.035964369773864746e-01 9.513202309608459473e-02 -3.383642435073852539e-01 2.097055763006210327e-01 -2.026472836732864380e-01 2.235189825296401978e-01 1.627384573221206665e-01 3.866000473499298096e-02 1.719513088464736938e-01 -1.071110069751739502e-01 -6.662458181381225586e-02 -1.014986857771873474e-01 -1.986143887042999268e-01 -7.723867893218994141e-02 1.396435685455799103e-02 -5.100402235984802246e-01 1.337628960609436035e-01 1.501719504594802856e-01 -1.466377228498458862e-01 -3.502929583191871643e-02 -1.625219732522964478e-01 1.044436991214752197e-01 1.860763877630233765e-01 3.478222712874412537e-02 -2.023269981145858765e-02 -3.076327778398990631e-02
-8.137317746877670288e-02 -1.570951342582702637e-01 4.749045893549919128e-02 3.720130324363708496e-01 -8.260256052017211914e-02 1.654491275548934937e-01 4.492581188678741455e-01 -2.135866433382034302e-01 -2.362531572580337524e-01 9.419269859790802002e-02 6.563901435583829880e-03 2.578004896640777588e-01 -1.121388524770736694e-01 -2.449914813041687012e-01 9.234262257814407349e-02 1.401638239622116089e-01 2.368703670799732208e-02 -4.479007795453071594e-03 -1.859413236379623413e-01 -5.676499009132385254e-02 1.699470132589340210e-01 -3.530035614967346191e-01 1.529911011457443237e-01 1.668931990861892700e-01 -1.050280854105949402e-01 7.015140354633331299e-02 1.074525192379951477e-01 -1.281746774911880493e-01 9.219899773597717285e-02 -1.100236400961875916e-01 -7.646669447422027588e-02 -3.049694187939167023e-02
-1.665362119674682617e-01 3.718418776988983154e-01 7.056894898414611816e-02 2.434546947479248047e-01 9.510220587253570557e-02 8.589023351669311523e-02 -4.314016178250312805e-02 5.369564518332481384e-02 -1.629702746868133545e-01 5.137788504362106323e-02 2.753243222832679749e-02 1.068587042391300201e-02 -3.350729821249842644e-03 -1.243496015667915344e-01 2.892022728919982910e-01 -1.983366906642913818e-01 3.772849440574645996e-01 -4.915161058306694031e-03 -2.305783182382583618e-01 -2.523769438266754150e-01 8.037792891263961792e-02 -3.761655986309051514e-01 -8.717182092368602753e-03 -1.407630294561386108e-01 8.278509974479675293e-02 -1.711810380220413208e-01 -5.095552280545234680e-02 5.759490653872489929e-02 1.500155478715896606e-01 2.286457866430282593e-01 -1.611440479755401611e-01 -1.008054167032241821e-01
-1.755377277731895447e-02 3.555392920970916748e-01 1.639529764652252197e-01 -5.842303857207298279e-02 2.511027753353118896e-01 3.755849897861480713e-01 2.316306717693805695e-02 1.090256497263908386e-02 -3.226367831230163574e-01 2.511797286570072174e-02 -4.045964777469635010e-01 -3.465967718511819839e-03 -5.587092787027359009e-02 -5.428272299468517303e-03 2.084674686193466187e-02 -9.740680456161499023e-02 1.061044856905937195e-01 -4.898773506283760071e-02 -1.649857461452484131e-01 -6.109214201569557190e-02 -1.454036217182874680e-02 -4.010516703128814697e-01 5.175617337226867676e-02 3.724487498402595520e-02 -1.809908002614974976e-01 1.731129246763885021e-03 -1.577472090721130371e-01 1.790364533662796021e-01 8.522848039865493774e-02 -1.489446014165878296e-01 1.289101988077163696e-01 1.058913469314575195e-01
8.230517804622650146e-02 9.934329986572265625e-02 1.774064302444458008e-01 1.207434535026550293e-01 9.326728433370590210e-02 1.541575491428375244e-01 2.646552324295043945e-01 -1.956144347786903381e-02 6.992830336093902588e-02 -1.536398380994796753e-01 -4.257788509130477905e-02 1.977505385875701904e-01 4.979086518287658691e-01 1.137601137161254883e-01 -1.037537977099418640e-01 6.795775145292282104e-02 2.649522200226783752e-02 8.430018089711666107e-03 -5.643241479992866516e-02 -9.916850924491882324e-02 6.531494855880737305e-02 -2.518286705017089844e-01 3.903330489993095398e-02 8.795622736215591431e-02 -3.791973292827606201e-01 -1.457628309726715088e-01 -2.123025208711624146e-01 -1.361558139324188232e-01 3.171053156256675720e-02 -1.586388945579528809e-01 -2.825268805027008057e-01 -2.517703771591186523e-01
1.761443316936492920e-01 1.055452376604080200e-01 8.624773472547531128e-02 -4.672455135732889175e-03 2.267486453056335449e-01 3.044289723038673401e-02 2.069551646709442139e-01 1.753926575183868408e-01 -3.040199354290962219e-02 3.593299537897109985e-02 -2.075462043285369873e-01 -1.232879161834716797e-01 9.922409057617187500e-02 1.168692857027053833e-01 -1.031349301338195801e-01 3.701226785778999329e-02 -5.815211310982704163e-02 1.961185336112976074e-01 -1.720309443771839142e-02 -1.652828156948089600e-01 -4.244039952754974365e-02 -3.803606033325195312e-01 6.299555301666259766e-01 1.725538074970245361e-02 -2.601806819438934326e-01 -2.730876952409744263e-02 1.019668057560920715e-01 9.140142053365707397e-02 -2.218038588762283325e-02 4.268804565072059631e-03 -1.553613543510437012e-01 5.935009196400642395e-02
6.627625972032546997e-02 3.313744664192199707e-01 1.434388458728790283e-01 2.760523855686187744e-01 9.054377675056457520e-02 -1.785032749176025391e-01 3.199177086353302002e-01 9.407844394445419312e-02 -3.793075680732727051e-02 -2.540607750415802002e-01 2.547480631619691849e-03 -1.920240223407745361e-01 -4.288182780146598816e-02 -1.140407770872116089e-01 1.194728445261716843e-02 -1.010883823037147522e-01 1.818502321839332581e-02 2.212088406085968018e-01 -1.489397287368774414e-01 -1.907970160245895386e-01 1.976312100887298584e-01 -3.301464915275573730e-01 2.346522212028503418e-01 7.152253389358520508e-02 9.161339141428470612e-03 -8.744287490844726562e-02 1.622947305440902710e-01 1.557569056749343872e-01 2.398099452257156372e-01 -1.371588855981826782e-01 -2.265100777149200439e-01 8.744888007640838623e-02
-7.241123914718627930e-02 4.711791127920150757e-02 -1.503955759108066559e-02 3.935429453849792480e-02 8.814559876918792725e-02 1.825833767652511597e-01 2.074198424816131592e-01 8.126982301473617554e-02 -7.493592798709869385e-02 -2.222148925065994263e-01 -7.317783683538436890e-02 1.602627187967300415e-01 4.287128150463104248e-01 -8.375820517539978027e-02 1.117410957813262939e-01 4.638583585619926453e-02 2.017635107040405273e-01 -2.937273494899272919e-02 -1.063177585601806641e-01 -3.040055930614471436e-01 2.770846486091613770e-01 -1.784131079912185669e-01 -7.112485170364379883e-02 -2.811384499073028564e-01 -3.020034730434417725e-01 -1.573487669229507446e-01 -2.304565012454986572e-01 -1.412611603736877441e-01 -2.876972965896129608e-02 -2.613660097122192383e-01 -1.794152427464723587e-03 -1.112388521432876587e-01
-2.204473316669464111e-01 1.839078404009342194e-02 1.125889942049980164e-01 8.968869596719741821e-02 3.478174209594726562e-01 3.281591534614562988e-01 4.519181698560714722e-02 -4.470223933458328247e-02 -2.207258641719818115e-01 -1.354944407939910889e-01 -1.323666274547576904e-01 -2.974920570850372314e-01 -5.736843496561050415e-02 5.934337154030799866e-02 -3.210958093404769897e-02 5.646931380033493042e-02 4.877123236656188965e-02 1.846380233764648438e-01 -3.326472043991088867e-01 -3.595288842916488647e-02 6.794913858175277710e-02 -2.909982800483703613e-01 1.945680826902389526e-01 -5.634572729468345642e-02 -2.432638406753540039e-01 -5.981725081801414490e-02 -8.459854871034622192e-02 5.404932796955108643e-02 1.555339992046356201e-01 -3.158838748931884766e-01 -1.947809606790542603e-01 3.582491073757410049e-03
3.237406909465789795e-02 -6.429534405469894409e-04 4.138142466545104980e-01 1.410673856735229492e-01 1.380770802497863770e-01 6.133762001991271973e-02 1.316780783236026764e-02 3.047384619712829590e-01 -2.944023907184600830e-01 -4.239614680409431458e-02 -7.243901491165161133e-02 2.340226620435714722e-01 2.774574756622314453e-01 -1.559892743825912476e-01 -8.996838703751564026e-03 -5.005330312997102737e-03 -1.486680805683135986e-01 -2.351395320147275925e-03 3.409143537282943726e-02 -3.181658089160919189e-01 1.867664456367492676e-01 -2.002910524606704712e-01 1.364402938634157181e-02 1.955450028181076050e-01 -8.217722177505493164e-02 -1.959862262010574341e-01 -2.276904881000518799e-01 2.131086140871047974e-01 -1.649647392332553864e-02 -2.250978201627731323e-01 -9.285828471183776855e-02 4.615163803100585938e-02
1.749336123466491699e-01 1.826588511466979980e-01 1.329043358564376831e-01 2.306786775588989258e-01 7.556807249784469604e-02 -3.882599622011184692e-02 -3.678916394710540771e-02 6.341402977705001831e-02 -2.736997231841087341e-02 2.952335029840469360e-02 -3.284437954425811768e-01 2.374496608972549438e-01 6.218750029802322388e-02 2.568732202053070068e-01 -4.833366256207227707e-05 1.170044541358947754e-01 1.201323047280311584e-01 1.892699301242828369e-01 -2.505674064159393311e-01 -1.840557754039764404e-01 -1.066410467028617859e-01 -4.508864879608154297e-01 -1.951976418495178223e-01 -2.063573598861694336e-01 -3.599012792110443115e-01 6.122314184904098511e-02 -9.077245369553565979e-03 -5.662425234913825989e-02 8.697402477264404297e-02 1.009409502148628235e-01 6.886302679777145386e-02 4.256572946906089783e-02
1.135231088846921921e-02 -5.309291183948516846e-02 -9.703665226697921753e-02 2.821093201637268066e-01 2.942613363265991211e-01 -1.629910916090011597e-01 1.609397828578948975e-01 2.767277881503105164e-02 1.349228173494338989e-01 6.551514565944671631e-02 -1.494118124246597290e-01 2.386676520109176636e-01 2.120175957679748535e-01 -7.360213249921798706e-02 4.365137219429016113e-02 -9.063342213630676270e-02 -5.612655356526374817e-02 2.096156775951385498e-01 -1.255503576248884201e-02 -2.410901784896850586e-01 -4.093829169869422913e-02 -5.492106676101684570e-01 5.638656765222549438e-02 -2.027790546417236328e-01 -1.422355473041534424e-01 2.294718846678733826e-02 2.224530577659606934e-01 -1.909644454717636108e-01 -2.424190007150173187e-02 1.539767384529113770e-01 1.480146795511245728e-01 -7.923048920929431915e-03
-2.222339995205402374e-02 1.007292643189430237e-01 1.789254397153854370e-01 -3.354816883802413940e-02 2.878960669040679932e-01 1.337751746177673340e-01 -1.193714290857315063e-01 1.089003682136535645e-01 -3.339295089244842529e-01 1.721048057079315186e-01 -8.400646597146987915e-02 1.771491318941116333e-01 1.015933826565742493e-01 -2.181974006816744804e-03 4.054300487041473389e-02 4.764099419116973877e-01 -1.425370853394269943e-02 1.464149802923202515e-01 -1.347315013408660889e-01 -2.806315124034881592e-01 2.826576121151447296e-02 -3.396299481391906738e-01 6.929178535938262939e-02 1.390969157218933105e-01 -2.687158435583114624e-02 9.219100326299667358e-02 -1.804749816656112671e-01 -1.841551065444946289e-01 -9.241408854722976685e-02 -9.497891366481781006e-02 -1.262444257736206055e-01 -2.068303525447845459e-01
-7.201600354164838791e-03 1.684965193271636963e-01 2.807608842849731445e-01 2.075446397066116333e-02 9.875218570232391357e-02 3.578173518180847168e-01 -2.508037984371185303e-01 -1.033738702535629272e-01 -1.462709605693817139e-01 -2.843850255012512207e-01 1.071497723460197449e-01 -4.292794317007064819e-02 2.562049925327301025e-01 4.941092431545257568e-02 7.929584383964538574e-02 1.104025691747665405e-01 -1.175086423754692078e-01 -1.853228360414505005e-01 2.286572754383087158e-02 -1.792387366294860840e-01 -6.011534482240676880e-02 -4.497951865196228027e-01 1.215789765119552612e-01 9.714830666780471802e-02 -1.155927777290344238e-01 -1.170264855027198792e-01 2.367533370852470398e-02 2.252953648567199707e-01 2.342047840356826782e-01 -9.819970466196537018e-03 -1.603409349918365479e-01 -9.374885261058807373e-02
-1.994944363832473755e-02 1.166341900825500488e-01 9.818831458687782288e-03 -8.439934253692626953e-02 6.827222555875778198e-02 3.244298100471496582e-01 -1.195700932294130325e-02 1.242450997233390808e-01 -1.756972521543502808e-01 7.601460814476013184e-02 5.490607023239135742e-02 -5.905553698539733887e-02 -3.347576409578323364e-02 2.269431948661804199e-02 -1.510142982006072998e-01 5.592710897326469421e-02 3.083843886852264404e-01 -2.761990427970886230e-01 -2.093960493803024292e-01 -9.894710034132003784e-02 -1.583355069160461426e-01 -5.583363175392150879e-01 -8.866579271852970123e-03 1.146813258528709412e-01 -1.353573650121688843e-01 2.476468235254287720e-01 -4.702037200331687927e-02 1.888045370578765869e-01 -1.339069381356239319e-02 -1.490781754255294800e-01 -2.558894753456115723e-01 4.592106863856315613e-02
6.775660812854766846e-02 -8.864588104188442230e-03 -8.642017841339111328e-02 1.423752903938293457e-01 2.631445229053497314e-02 2.874834239482879639e-01 1.131927520036697388e-01 3.634492680430412292e-02 -3.272312581539154053e-01 2.044940553605556488e-02 -2.524047493934631348e-01 -1.347392797470092773e-01 3.973623365163803101e-02 -3.710459545254707336e-02 2.182479649782180786e-01 5.258814990520477295e-02 3.692962229251861572e-01 -2.715884335339069366e-02 5.075437203049659729e-02 -2.799732387065887451e-01 3.601405769586563110e-02 -2.517585456371307373e-01 -1.074011176824569702e-01 2.026909440755844116e-01 -1.927600950002670288e-01 5.176663771271705627e-02 1.979372464120388031e-02 -2.644213140010833740e-01 2.419207543134689331e-01 -2.198602259159088135e-01 -5.544891953468322754e-02 -2.682200074195861816e-01
7.449343055486679077e-02 3.159526735544204712e-02 2.034226059913635254e-02 -7.779385149478912354e-02 9.731896221637725830e-02 1.225225403904914856e-01 3.283709883689880371e-01 4.887507110834121704e-02 -2.514537870883941650e-01 2.348191142082214355e-01 -3.413918614387512207e-01 -1.360484361648559570e-01 3.993568122386932373e-01 2.045077830553054810e-02 -3.360352292656898499e-02 8.727955073118209839e-02 1.863114982843399048e-01 2.574685402214527130e-02 -1.644882373511791229e-02 -1.940794587135314941e-01 1.349938511848449707e-01 -2.979255616664886475e-01 7.620519399642944336e-02 2.027658671140670776e-01 -2.755830585956573486e-01 8.984637260437011719e-02 4.090965911746025085e-02 3.897001594305038452e-02 3.089618384838104248e-01 1.328886952251195908e-02 1.405949145555496216e-01 -1.954442635178565979e-02
-1.113519445061683655e-01 4.835216701030731201e-02 9.949142485857009888e-02 1.508482452481985092e-02 2.690558135509490967e-02 1.726798266172409058e-01 -2.797998720780014992e-03 1.869036406278610229e-01 -1.682445406913757324e-01 -4.558166489005088806e-02 -1.318245679140090942e-01 2.361026704311370850e-01 8.049619384109973907e-03 -6.599880009889602661e-02 -3.234862685203552246e-01 9.459949284791946411e-02 1.420834958553314209e-01 2.352535724639892578e-01 1.187536641955375671e-01 -3.317593634128570557e-01 -1.700184643268585205e-01 -4.414708912372589111e-01 -1.076035499572753906e-01 -1.774376928806304932e-01 -3.321816623210906982e-01 1.225916519761085510e-01 1.249110549688339233e-01 8.819908648729324341e-02 2.289833575487136841e-01 -4.154559969902038574e-02 -1.311489492654800415e-01 3.815245628356933594e-02
-2.212460041046142578e-01 2.822117805480957031e-01 2.046483568847179413e-02 1.919671744108200073e-01 3.977168500423431396e-01 1.481154859066009521e-01 3.985475376248359680e-02 -1.809611022472381592e-01 -4.024394452571868896e-01 7.032200694084167480e-02 -2.077855616807937622e-01 -2.549205124378204346e-01 -8.573557436466217041e-02 -1.340377926826477051e-01 -3.456372395157814026e-02 -1.224944088608026505e-02 -1.230397168546915054e-02 3.096266835927963257e-02 -1.095188632607460022e-01 -4.834504052996635437e-02 -3.121683560311794281e-02 -3.582529723644256592e-01 -1.157612800598144531e-01 -4.583629965782165527e-02 -2.913423180580139160e-01 6.240808591246604919e-02 -5.974255502223968506e-02 4.818627238273620605e-02 4.791073501110076904e-02 -2.374766021966934204e-01 -5.109611153602600098e-02 4.159539192914962769e-02
3.663922473788261414e-02 -3.604052821174263954e-03 2.439272254705429077e-01 -1.606403104960918427e-02 4.205762967467308044e-02 3.227793276309967041e-01 2.167788296937942505e-01 -1.573432050645351410e-02 -2.143276482820510864e-01 -1.688224524259567261e-01 5.869775637984275818e-02 2.227148860692977905e-01 3.234167098999023438e-01 1.713463105261325836e-02 -1.508720964193344116e-01 1.162648275494575500e-01 9.861366450786590576e-02 8.301681280136108398e-02 -4.296489432454109192e-02 8.793797343969345093e-02 2.523743808269500732e-01 -4.168842434883117676e-01 -6.854622811079025269e-02 1.317830476909875870e-02 1.226745545864105225e-01 -4.783227667212486267e-02 3.501741886138916016e-01 -1.415458321571350098e-01 2.946534454822540283e-01 1.489820331335067749e-02 1.394993066787719727e-02 -3.534080460667610168e-02
-7.496254146099090576e-02 -5.640548095107078552e-02 6.381387263536453247e-02 -1.623710840940475464e-01 4.854836687445640564e-02 3.745979368686676025e-01 1.224751770496368408e-01 -8.487523347139358521e-02 -1.632303893566131592e-01 -7.099532335996627808e-02 -1.620876640081405640e-01 2.590317130088806152e-01 2.318520694971084595e-01 -2.815706729888916016e-01 -1.941144093871116638e-02 2.037477791309356689e-01 1.627209633588790894e-01 4.832372441887855530e-02 -3.671394661068916321e-02 -2.641265094280242920e-02 2.347928434610366821e-01 -2.413784861564636230e-01 1.841291785240173340e-01 -2.103919237852096558e-01 -7.467450946569442749e-02 5.053132399916648865e-02 1.652319431304931641e-01 -2.396054416894912720e-01 1.438965499401092529e-01 -2.303687632083892822e-01 -1.713221073150634766e-01 2.784032821655273438e-01
5.276127532124519348e-02 -1.051876321434974670e-01 1.462572067975997925e-01 2.897558808326721191e-01 2.571460232138633728e-02 5.315617658197879791e-03 1.500906608998775482e-02 6.292621791362762451e-02 -2.515075802803039551e-01 -1.991193741559982300e-02 3.015841543674468994e-02 2.378725856542587280e-01 1.674501895904541016e-01 -8.789464831352233887e-02 1.062912344932556152e-01 -5.227570980787277222e-02 4.749898612499237061e-01 2.323333173990249634e-01 -4.515175521373748779e-02 -4.076075926423072815e-02 2.037762664258480072e-02 -3.568575382232666016e-01 4.599155485630035400e-02 -1.505143288522958755e-02 1.774803996086120605e-01 -1.517989039421081543e-01 2.304559797048568726e-01 1.890871822834014893e-01 2.450376749038696289e-01 7.427567988634109497e-02 -2.743225991725921631e-01 -8.584075421094894409e-02
5.288439989089965820e-02 1.958145350217819214e-01 2.042470574378967285e-01 -8.507316932082176208e-03 2.513010501861572266e-01 1.111147105693817139e-01 1.210645865648984909e-02 1.729488372802734375e-01 1.716967374086380005e-01 -2.824038267135620117e-01 -5.802201479673385620e-02 2.334730178117752075e-01 8.375920355319976807e-02 -1.457191556692123413e-01 -8.012060075998306274e-03 1.689738780260086060e-01 8.106219768524169922e-02 -6.869309395551681519e-02 1.172902956604957581e-01 -4.413369297981262207e-01 2.800160646438598633e-01 -2.692938745021820068e-01 -5.778820067644119263e-02 -2.403727918863296509e-01 -2.059606462717056274e-01 -3.907287959009408951e-03 -1.583770215511322021e-01 -3.708594664931297302e-02 1.062031164765357971e-01 -2.741703391075134277e-01 1.363881025463342667e-02 -1.184531673789024353e-02
7.190512865781784058e-02 -2.052730321884155273e-01 1.477014571428298950e-01 5.850745737552642822e-02 -1.002323813736438751e-03 3.971281051635742188e-01 -1.420512143522500992e-02 7.292950898408889771e-02 -6.758788973093032837e-02 -2.521924376487731934e-01 -2.536313235759735107e-01 -1.368838250637054443e-01 1.248769611120223999e-01 -3.300212556496262550e-03 1.766259595751762390e-02 1.211668774485588074e-01 -2.574821002781391144e-02 1.171736940741539001e-01 -1.702685356140136719e-01 -2.398657947778701782e-01 -9.031283110380172729e-02 -2.793137133121490479e-01 -5.432280898094177246e-02 -4.556208103895187378e-02 -2.471957057714462280e-01 8.396581560373306274e-02 1.926652044057846069e-01 -3.238726034760475159e-02 -1.159912720322608948e-01 -4.103110134601593018e-01 -1.221823617815971375e-01 -2.953074276447296143e-01
1.782419979572296143e-01 2.289628237485885620e-01 -1.144073233008384705e-01 -7.046831399202346802e-02 9.240593761205673218e-02 -4.789756983518600464e-02 7.722123060375452042e-03 8.736177533864974976e-02 -1.815451979637145996e-01 1.481040287762880325e-02 1.460665762424468994e-01 3.986979722976684570e-01 1.895621269941329956e-01 2.706850646063685417e-03 1.415466666221618652e-01 -1.378598213195800781e-01 3.741469383239746094e-01 1.740862727165222168e-01 -1.622720956802368164e-01 -4.464616626501083374e-02 -3.667508810758590698e-02 -4.565384685993194580e-01 2.233131555840373039e-03 -1.867288202047348022e-01 5.535535514354705811e-02 -2.232341617345809937e-01 5.617895722389221191e-02 -7.130621001124382019e-03 2.221520543098449707e-01 1.137194409966468811e-01 -1.689291298389434814e-01 -2.414900995790958405e-02
-1.248691976070404053e-01 -7.258625701069831848e-03 2.146991640329360962e-01 3.900694474577903748e-02 1.332524865865707397e-01 2.660893797874450684e-01 1.475944817066192627e-01 1.034251302480697632e-01 -3.153226524591445923e-02 -2.181819230318069458e-01 -9.281921200454235077e-03 7.860527932643890381e-02 4.592902660369873047e-01 -1.086156815290451050e-01 -8.925769478082656860e-03 5.521100014448165894e-02 1.610815823078155518e-01 1.135731041431427002e-01 -1.258338987827301025e-01 -1.503540575504302979e-01 1.626891493797302246e-01 -1.211524158716201782e-01 2.437243610620498657e-02 -1.216157674789428711e-01 -3.951520621776580811e-01 -2.192481756210327148e-01 -1.228251233696937561e-01 -1.538673341274261475e-01 1.175247207283973694e-01 -2.624859213829040527e-01 -2.300728298723697662e-02 -2.737303376197814941e-01
1.233709696680307388e-02 1.644342243671417236e-01 7.959365099668502808e-02 2.857149839401245117e-01 6.240862421691417694e-03 -9.732601465657353401e-04 2.247632145881652832e-01 -2.583292722702026367e-01 -1.389530897140502930e-01 1.091097891330718994e-01 4.486214369535446167e-02 2.174363657832145691e-02 2.134197205305099487e-01 -2.698481082916259766e-01 -1.756227761507034302e-02 3.806699812412261963e-02 1.114596892148256302e-02 -3.891900926828384399e-02 7.847747206687927246e-02 -2.825154066085815430e-01 3.876154124736785889e-02 -3.487733900547027588e-01 1.412029266357421875e-01 -1.407407224178314209e-01 -2.525345087051391602e-01 1.745810806751251221e-01 2.403133064508438110e-01 -2.987082898616790771e-01 2.666056454181671143e-01 2.005905508995056152e-01 9.730937331914901733e-02 3.477003052830696106e-02
-1.368919610977172852e-01 4.091260582208633423e-02 6.873928755521774292e-02 9.600036591291427612e-02 5.639481917023658752e-02 1.910720579326152802e-02 -2.756663411855697632e-02 3.097163513302803040e-02 -2.996657788753509521e-01 -1.921285241842269897e-01 -6.292500346899032593e-02 2.429640740156173706e-01 -5.887339357286691666e-03 -1.468967795372009277e-01 1.973815262317657471e-02 -1.467969268560409546e-02 1.671871542930603027e-01 -2.506693005561828613e-01 -4.488882422447204590e-01 -1.038302257657051086e-01 7.820942997932434082e-02 -4.529186785221099854e-01 3.848282620310783386e-02 -3.109479546546936035e-01 -1.205342113971710205e-01 1.580940932035446167e-01 -5.011181905865669250e-02 -2.129723727703094482e-01 -7.128684222698211670e-02 1.481537818908691406e-01 3.136742487549781799e-02 1.433980017900466919e-01
1.391283571720123291e-01 6.665603816509246826e-02 2.389293611049652100e-01 -8.826360106468200684e-02 2.876888513565063477e-01 9.416963160037994385e-02 1.713006645441055298e-01 5.614993721246719360e-02 -2.644835412502288818e-01 1.351870503276586533e-02 -2.832437753677368164e-01 1.480827778577804565e-01 4.216784834861755371e-01 -1.159719601273536682e-01 -5.414133891463279724e-02 8.745065331459045410e-02 1.777512282133102417e-01 -1.792783737182617188e-01 -1.758472919464111328e-01 -8.223824948072433472e-02 -6.925775855779647827e-02 -3.171080946922302246e-01 -2.866222560405731201e-01 7.537945359945297241e-02 -2.619858682155609131e-01 7.351750880479812622e-02 -8.845851570367813110e-02 1.431886944919824600e-02 8.858337253332138062e-02 -1.890385895967483521e-02 1.673974394798278809e-01 1.242332533001899719e-02
-1.826013028621673584e-01 6.681624054908752441e-02 1.490591317415237427e-01 9.074784070253372192e-02 2.071684449911117554e-01 2.316121608018875122e-01 -2.945264242589473724e-02 -5.062824860215187073e-02 -3.899903893470764160e-01 1.146546825766563416e-01 1.465441891923546791e-03 -7.547197397798299789e-03 2.677228748798370361e-01 5.496782809495925903e-02 -1.100156549364328384e-02 3.270516395568847656e-01 -6.439513713121414185e-02 2.523691058158874512e-01 -2.491617053747177124e-01 -2.281319648027420044e-01 -5.462466925382614136e-02 -3.221170306205749512e-01 1.828875392675399780e-01 1.077040284872055054e-01 3.996335342526435852e-02 2.782773077487945557e-01 -1.229789704084396362e-01 -1.349349226802587509e-02 -1.869832351803779602e-02 -5.866127461194992065e-02 -1.096375137567520142e-01 -2.018927186727523804e-01
4.408887773752212524e-02 -7.303398102521896362e-02 1.873042881488800049e-01 1.868948340415954590e-01 1.985689550638198853e-01 -5.836829543113708496e-02 1.580787450075149536e-01 1.602477431297302246e-01 -1.053581982851028442e-01 -3.133239448070526123e-01 -3.962044715881347656e-01 9.787327051162719727e-02 2.768513560295104980e-01 -1.026924476027488708e-01 1.488274931907653809e-01 -1.283659636974334717e-01 1.930612884461879730e-02 -2.619739063084125519e-02 -3.434050083160400391e-01 6.012512743473052979e-02 1.201314702630043030e-01 -3.393217027187347412e-01 -8.449284732341766357e-02 -1.732859164476394653e-01 -2.184904813766479492e-01 -8.990243077278137207e-02 5.685212463140487671e-02 2.335498034954071045e-01 -8.475778251886367798e-02 9.824015945196151733e-02 -8.820314705371856689e-02 -1.923536648973822594e-03
1.816975772380828857e-01 3.185652792453765869e-01 1.015523821115493774e-01 8.425755053758621216e-02 3.444945812225341797e-01 -4.134116321802139282e-02 3.651940077543258667e-02 3.612678870558738708e-02 -2.840142883360385895e-02 -9.587931632995605469e-02 5.074975639581680298e-02 2.792597115039825439e-01 1.314947903156280518e-01 -4.064969345927238464e-02 1.993030458688735962e-01 2.894585765898227692e-02 -1.829181984066963196e-02 -5.312325432896614075e-02 1.845354735851287842e-01 -2.997406721115112305e-01 -1.988843530416488647e-01 -5.050065517425537109e-01 1.083446517586708069e-01 -1.112760305404663086e-01 -1.440339237451553345e-01 2.758640050888061523e-01 1.270305365324020386e-01 -3.095026500523090363e-02 8.053532242774963379e-02 6.941423565149307251e-02 -6.056839227676391602e-02 -1.803816296160221100e-02
3.122439682483673096e-01 -6.364566832780838013e-02 2.081984281539916992e-01 3.261351287364959717e-01 4.427037667483091354e-03 1.205023005604743958e-01 9.523152559995651245e-02 -1.016234457492828369e-01 -2.986615300178527832e-01 1.702695488929748535e-01 2.360352426767349243e-01 -1.425739284604787827e-02 1.736854910850524902e-01 5.449221283197402954e-02 1.043714582920074463e-01 1.120588853955268860e-01 7.133758813142776489e-02 -3.549697250127792358e-02 -1.266327649354934692e-01 -2.283277064561843872e-01 1.549831181764602661e-01 -3.193637132644653320e-01 2.803448438644409180e-01 5.510812252759933472e-02 -2.496975362300872803e-01 1.478952020406723022e-01 2.128076106309890747e-01 1.603359170258045197e-02 -1.134939491748809814e-01 2.692438103258609772e-02 2.301737815141677856e-01 7.482688874006271362e-02
1.881935298442840576e-01 1.182059943675994873e-01 1.036398932337760925e-01 -1.336733996868133545e-02 -1.577126048505306244e-02 -4.544518887996673584e-03 -2.576640248298645020e-02 -1.334692724049091339e-02 -3.835151195526123047e-01 -2.363875061273574829e-01 -2.257457971572875977e-01 -2.812699377536773682e-01 2.331204116344451904e-01 4.567857831716537476e-02 -8.151225745677947998e-02 6.833766400814056396e-02 2.366792857646942139e-01 2.234378606081008911e-01 -8.204714208841323853e-02 -1.792695373296737671e-01 -9.882201254367828369e-02 -4.456216394901275635e-01 7.133981585502624512e-02 -2.441942244768142700e-01 1.241713240742683411e-01 1.837171614170074463e-01 -2.953380718827247620e-02 8.916962891817092896e-02 -2.317214151844382286e-03 -2.468470782041549683e-01 -9.211156517267227173e-03 -3.005371801555156708e-02
-1.337501555681228638e-01 7.521384954452514648e-02 1.647231429815292358e-01 8.088480681180953979e-02 1.434125602245330811e-01 7.961032539606094360e-02 1.143985763192176819e-01 1.833422631025314331e-01 7.771752774715423584e-02 3.344129538163542747e-03 1.057442948222160339e-01 1.526290625333786011e-01 1.275473088026046753e-01 -1.354520171880722046e-01 -1.119003966450691223e-01 7.923338562250137329e-02 2.330890893936157227e-01 -3.190037980675697327e-02 -2.085716277360916138e-02 -4.002842307090759277e-02 -2.013030275702476501e-02 -3.582900464534759521e-01 3.767232894897460938e-01 -1.115202009677886963e-01 -2.535134553909301758e-01 1.989178508520126343e-01 3.750566244125366211e-01 6.865679472684860229e-02 6.630894541740417480e-02 -3.322874307632446289e-01 1.617967151105403900e-02 2.653596699237823486e-01
-2.015672624111175537e-01 2.341618202626705170e-02 4.861126095056533813e-02 1.375515013933181763e-01 1.422001570463180542e-01 1.617599129676818848e-01 1.202916949987411499e-01 1.016322225332260132e-01 1.371998898684978485e-02 1.517941057682037354e-01 -1.701219677925109863e-01 2.716428637504577637e-01 2.216550707817077637e-01 -1.007468905299901962e-02 -3.315515816211700439e-02 -8.906325697898864746e-02 4.271010309457778931e-02 2.482989132404327393e-01 1.292061656713485718e-01 -4.516679346561431885e-01 6.409440934658050537e-02 -4.075391888618469238e-01 2.066954523324966431e-01 -2.359425425529479980e-01 -1.689961925148963928e-02 1.064590588212013245e-01 2.232634425163269043e-01 4.677853139583021402e-04 1.974236033856868744e-02 1.922613382339477539e-01 1.112245991826057434e-01 1.348098367452621460e-01
2.658965587615966797e-01 7.821713387966156006e-02 2.933413721621036530e-03 3.345542550086975098e-01 3.158834576606750488e-02 2.624772861599922180e-02 2.485980689525604248e-01 6.890585273504257202e-02 -1.155966967344284058e-01 -9.100618213415145874e-02 7.693606615066528320e-02 2.583576738834381104e-01 -4.286503419280052185e-02 -1.655934602022171021e-01 5.353356245905160904e-03 7.694364339113235474e-02 2.954672574996948242e-01 4.456584155559539795e-02 -1.977731734514236450e-01 -1.151793170720338821e-02 1.202069446444511414e-01 -4.923299551010131836e-01 1.644769012928009033e-01 1.224083900451660156e-01 1.580283232033252716e-02 6.091520935297012329e-02 1.301149427890777588e-01 2.222236692905426025e-01 -3.377862647175788879e-02 2.163139581680297852e-01 -2.592933475971221924e-01 -2.533710375428199768e-02
1.687013953924179077e-01 1.044036597013473511e-01 -1.584436148405075073e-01 2.587192952632904053e-01 2.621072232723236084e-01 2.173968963325023651e-02 -1.571512967348098755e-02 -2.937428355216979980e-01 -1.738042682409286499e-01 1.896917968988418579e-01 -2.521934807300567627e-01 9.633190184831619263e-02 3.240122497081756592e-01 6.225236132740974426e-02 -1.059342101216316223e-01 1.554945260286331177e-01 6.335539370775222778e-02 -3.657934069633483887e-02 -2.814363837242126465e-01 -2.727068960666656494e-01 -2.483269721269607544e-01 -2.728898823261260986e-01 -1.287018209695816040e-01 -2.575769722461700439e-01 -1.770455986261367798e-01 -9.842102974653244019e-02 -2.047259360551834106e-02 2.193090505897998810e-02 1.783955097198486328e-02 -7.340489327907562256e-02 -4.243852198123931885e-02 -4.637637734413146973e-02
-1.256258934736251831e-01 1.559542715549468994e-01 7.989390939474105835e-02 4.542327299714088440e-02 -8.206270635128021240e-02 7.405780255794525146e-02 -2.106695175170898438e-01 -7.557976990938186646e-02 -2.141202539205551147e-01 -3.224518597126007080e-01 -7.780826836824417114e-02 3.003737926483154297e-01 3.446037694811820984e-02 1.986122690141201019e-02 3.913952782750129700e-02 3.984216600656509399e-02 1.063271090388298035e-01 -2.164429575204849243e-01 -3.562669754028320312e-01 -4.320602864027023315e-02 4.000421985983848572e-02 -5.782189965248107910e-01 -4.371050000190734863e-02 -6.840541958808898926e-02 -1.269717812538146973e-01 -6.033380981534719467e-03 8.268357813358306885e-02 9.839184582233428955e-02 -4.808288812637329102e-02 -7.108865678310394287e-02 2.308822125196456909e-01 1.245536282658576965e-01
-5.879890546202659607e-02 1.700932085514068604e-01 2.398191690444946289e-01 2.445234358310699463e-01 1.864561289548873901e-01 2.739772899076342583e-03 5.170475319027900696e-02 -3.345062211155891418e-02 -2.513329032808542252e-03 -3.644755482673645020e-01 9.308464825153350830e-02 1.398084610700607300e-01 4.216481745243072510e-02 1.001456826925277710e-01 1.379100531339645386e-01 -4.552355501800775528e-03 1.439879536628723145e-01 1.847185641527175903e-01 -1.953692138195037842e-01 -3.841253519058227539e-01 2.677373588085174561e-01 -1.397874057292938232e-01 -1.222703456878662109e-01 -1.765300780534744263e-01 -4.198773801326751709e-01 1.844520121812820435e-01 9.615454822778701782e-02 1.783932908438146114e-03 -1.351286936551332474e-02 -8.044537901878356934e-02 1.198593378067016602e-01 -3.651375696063041687e-02
3.105449974536895752e-01 1.872408241033554077e-01 5.490243434906005859e-02 2.618561983108520508e-01 1.370793431997299194e-01 -6.374791264533996582e-02 2.429356873035430908e-01 1.320183873176574707e-01 -1.258901879191398621e-02 -1.195060014724731445e-01 1.731562018394470215e-01 1.515709012746810913e-01 3.407595157623291016e-01 -1.730399876832962036e-01 3.499038517475128174e-03 9.342478960752487183e-02 -1.775214076042175293e-01 2.747902870178222656e-01 -8.620284497737884521e-02 -2.057906538248062134e-01 1.501896083354949951e-01 -2.081283479928970337e-01 2.086352854967117310e-01 5.924934893846511841e-02 -1.088832393288612366e-01 7.200310379266738892e-02 3.557783067226409912e-01 -1.305160522460937500e-01 1.981693692505359650e-02 -2.066900283098220825e-01 4.392046108841896057e-02 -2.906861016526818275e-03
-1.027704775333404541e-01 7.295002043247222900e-02 1.410011053085327148e-01 1.215283945202827454e-01 3.038244545459747314e-01 3.214330673217773438e-01 1.621318608522415161e-01 5.228491872549057007e-02 -3.103522956371307373e-01 -3.389471769332885742e-02 -9.020722657442092896e-02 -2.074653506278991699e-01 1.628475934267044067e-01 2.032893300056457520e-01 -9.748847782611846924e-02 1.135678961873054504e-01 -2.241362184286117554e-01 2.466780394315719604e-01 -2.562731802463531494e-01 -1.173715293407440186e-01 8.703097701072692871e-03 -3.118657767772674561e-01 1.693033427000045776e-01 1.040859371423721313e-01 -1.420187503099441528e-01 -1.830353736877441406e-01 -9.888610988855361938e-02 1.613354086875915527e-01 8.742399513721466064e-02 -2.230014503002166748e-01 -3.880767524242401123e-02 -1.009600907564163208e-01
2.125191316008567810e-02 5.862974375486373901e-02 1.638981997966766357e-01 -9.071229398250579834e-02 2.140653729438781738e-01 -3.191775828599929810e-02 -1.102644875645637512e-01 -2.158502936363220215e-01 -1.505770534276962280e-01 -1.048182472586631775e-01 -1.286898255348205566e-01 6.249265372753143311e-02 3.186884522438049316e-02 -5.325159057974815369e-02 7.316960394382476807e-02 -1.673240400850772858e-02 1.859450042247772217e-01 -3.722073137760162354e-01 -2.270189970731735229e-01 -3.536345809698104858e-02 6.884497404098510742e-02 -4.942656457424163818e-01 6.507937610149383545e-02 3.557965392246842384e-03 -2.565746605396270752e-01 1.699787080287933350e-01 1.864130795001983643e-01 2.333705425262451172e-01 -1.514931023120880127e-01 -2.626152634620666504e-01 1.916022002696990967e-01 7.992175407707691193e-03
1.709088869392871857e-02 -8.291867375373840332e-02 8.853544294834136963e-02 1.503232568502426147e-01 2.434037476778030396e-01 -1.347841322422027588e-01 3.208707645535469055e-02 -7.466551382094621658e-03 -3.130106627941131592e-01 -2.654548287391662598e-01 -4.226868972182273865e-02 1.842369139194488525e-01 1.602115035057067871e-01 1.404143273830413818e-01 -1.394843757152557373e-01 2.606387622654438019e-02 -8.742383122444152832e-02 1.802405565977096558e-01 1.487801671028137207e-01 -1.473276782780885696e-02 1.088297888636589050e-01 -5.142043828964233398e-01 -2.602637708187103271e-01 8.737749420106410980e-03 -1.677128970623016357e-01 1.603651493787765503e-01 1.838634759187698364e-01 -1.957306824624538422e-02 1.705810725688934326e-01 -7.964062690734863281e-02 -1.371912062168121338e-01 -2.556699216365814209e-01
-6.540779769420623779e-02 1.790982633829116821e-01 -1.581031233072280884e-01 1.267647743225097656e-01 3.327232301235198975e-01 1.123286634683609009e-01 2.033422589302062988e-01 9.293049573898315430e-02 -3.006419837474822998e-01 -5.751911923289299011e-02 -2.003925740718841553e-01 5.938176065683364868e-02 -4.264044761657714844e-02 -1.318836212158203125e-01 1.106456443667411804e-01 -2.962323836982250214e-02 -2.482309490442276001e-01 -1.637656241655349731e-01 -8.650274574756622314e-02 -1.775989085435867310e-01 -2.702351808547973633e-01 -5.498839616775512695e-01 -7.558990269899368286e-02 1.140537932515144348e-01 -2.022696472704410553e-02 8.644750714302062988e-02 -1.836035698652267456e-01 -5.081405490636825562e-02 -6.841970141977071762e-03 -1.082554459571838379e-01 -3.429909422993659973e-02 -2.938596531748771667e-02
-1.558941602706909180e-01 -9.452126920223236084e-02 1.802258789539337158e-01 1.101295743137598038e-02 -1.123399194329977036e-02 5.898299068212509155e-02 -6.251880526542663574e-02 -2.876310981810092926e-02 -3.466888368129730225e-01 -2.405732311308383942e-02 -7.248628884553909302e-02 3.505576550960540771e-01 1.706803217530250549e-02 -1.492923200130462646e-01 -1.740365773439407349e-01 7.480470836162567139e-02 2.490414232015609741e-01 -4.292528331279754639e-02 -1.428087055683135986e-01 -2.961693517863750458e-02 2.501814961433410645e-01 -5.805641412734985352e-01 4.731712862849235535e-02 8.450891822576522827e-02 3.730905428528785706e-02 -6.994528323411941528e-02 2.704022526741027832e-01 -4.265159741044044495e-02 -1.621331870555877686e-01 -2.346232999116182327e-03 8.771611750125885010e-02 -9.522860497236251831e-02
6.332176178693771362e-02 -4.931595548987388611e-02 -9.256545454263687134e-02 -1.793956570327281952e-02 1.104633230715990067e-02 6.392697244882583618e-02 2.578522562980651855e-01 -2.565975189208984375e-01 -2.622692883014678955e-01 -1.304795444011688232e-01 -1.809266358613967896e-01 1.007180213928222656e-01 2.893977165222167969e-01 -3.997445106506347656e-02 -1.399435251951217651e-01 -2.291661202907562256e-01 9.875689446926116943e-02 4.581735432147979736e-01 -1.014055982232093811e-01 -1.385469138622283936e-01 -2.368493527173995972e-01 -3.033898472785949707e-01 6.047837436199188232e-02 1.661834716796875000e-01 5.206161364912986755e-02 -6.370174884796142578e-02 -1.568074077367782593e-01 -1.238897889852523804e-01 1.463684737682342529e-01 5.227461829781532288e-02 1.095164269208908081e-01 2.248618602752685547e-01
1.940375715494155884e-01 2.398960851132869720e-02 2.628249228000640869e-01 1.796716004610061646e-01 1.014076098799705505e-01 2.600981891155242920e-01 -2.347127944231033325e-01 2.086104005575180054e-01 -1.415867954492568970e-01 1.240089535713195801e-02 -1.109561976045370102e-02 -1.320334430783987045e-02 1.060177609324455261e-01 -8.321874588727951050e-02 1.425604969263076782e-01 -2.325924336910247803e-01 -1.056091510690748692e-03 1.430864632129669189e-01 1.768697402440011501e-03 -1.701297163963317871e-01 -6.642761081457138062e-02 -3.443807363510131836e-01 5.414564609527587891e-01 6.631524115800857544e-02 -1.127537488937377930e-01 -8.254108019173145294e-03 -4.260544106364250183e-02 1.736895442008972168e-01 3.760307282209396362e-02 -2.148904949426651001e-01 -8.656719326972961426e-02 -3.049671836197376251e-02
-9.305547922849655151e-02 3.259980306029319763e-02 6.209543347358703613e-02 2.021091580390930176e-01 3.827582001686096191e-01 3.141789436340332031e-01 2.615881264209747314e-01 2.532886266708374023e-01 -1.821719855070114136e-01 -1.772735565900802612e-01 -1.270332485437393188e-01 -5.108175054192543030e-02 -1.073102653026580811e-01 -1.423018574714660645e-01 -3.230222463607788086e-01 9.887263178825378418e-02 -8.679994195699691772e-02 1.213817745447158813e-01 -2.308184280991554260e-02 -1.565762311220169067e-01 -4.997006431221961975e-02 -3.983104228973388672e-01 1.855377852916717529e-02 -1.044368594884872437e-01 -5.356355756521224976e-02 2.337919473648071289e-01 6.480666249990463257e-02 -9.581188112497329712e-02 -1.515463460236787796e-02 2.061302959918975830e-02 -2.173842191696166992e-01 3.020759613718837500e-04
-3.075052797794342041e-02 -5.776159465312957764e-02 -2.997071249410510063e-03 -5.200769752264022827e-02 9.505923092365264893e-02 1.735574901103973389e-01 1.046616211533546448e-01 -1.912478655576705933e-01 -2.129981666803359985e-01 1.747662723064422607e-01 -3.637776076793670654e-01 1.046347841620445251e-01 2.615126669406890869e-01 7.142261601984500885e-03 6.630316376686096191e-02 -1.218461170792579651e-01 5.623520910739898682e-02 2.192823775112628937e-02 7.930561155080795288e-02 -2.182327359914779663e-01 3.503800332546234131e-01 -2.659415602684020996e-01 1.074598208069801331e-01 -5.871637538075447083e-02 -2.481988370418548584e-01 -2.106858789920806885e-01 6.352964043617248535e-02 -1.419044286012649536e-01 -1.773648150265216827e-02 -3.216353058815002441e-01 -1.463549137115478516e-01 -2.793694138526916504e-01
-9.849147498607635498e-02 1.776149272918701172e-01 7.313673384487628937e-03 2.480033189058303833e-01 4.250749647617340088e-01 2.172498255968093872e-01 2.647430635988712311e-02 -1.492705289274454117e-02 -3.313336074352264404e-01 -1.722024008631706238e-02 -2.583332359790802002e-01 -2.436494231224060059e-01 1.306132525205612183e-01 4.906442761421203613e-02 1.951070427894592285e-01 1.973612010478973389e-01 -2.897157706320285797e-02 8.648997545242309570e-02 -9.041595458984375000e-02 -3.012033924460411072e-02 1.026813015341758728e-01 -2.468374222517013550e-01 -9.008792228996753693e-03 -9.933399409055709839e-02 -2.443803995847702026e-01 -4.879932850599288940e-02 1.236904505640268326e-02 8.197402209043502808e-02 7.150549441576004028e-02 -2.384178340435028076e-01 1.310921907424926758e-01 2.979568839073181152e-01
2.035437524318695068e-01 9.678737074136734009e-02 3.404531776905059814e-01 2.300176396965980530e-02 1.018192097544670105e-01 4.393657147884368896e-01 -5.280410498380661011e-02 1.684904545545578003e-01 -2.272745519876480103e-01 -2.614942491054534912e-01 -1.018649712204933167e-01 3.555713593959808350e-02 1.921308338642120361e-01 1.143239438533782959e-02 -1.095056310296058655e-01 1.657640337944030762e-01 -1.195995211601257324e-01 -1.892660707235336304e-01 9.811381250619888306e-02 -2.202818095684051514e-01 1.237151622772216797e-01 -3.957313597202301025e-01 1.041103452444076538e-01 -1.135490685701370239e-01 7.646249979734420776e-02 -2.649036608636379242e-02 4.875861853361129761e-02 1.410227119922637939e-01 6.045941263437271118e-02 -3.660984337329864502e-02 -2.075556069612503052e-01 -9.583726525306701660e-02
-7.334704697132110596e-02 7.311981171369552612e-02 -3.843937069177627563e-02 6.937906891107559204e-02 1.719888001680374146e-01 2.677236497402191162e-01 -3.655700478702783585e-03 1.353796869516372681e-01 -2.906588017940521240e-01 3.977173566818237305e-01 -2.768943831324577332e-02 4.563013091683387756e-02 4.307408928871154785e-01 -3.666153550148010254e-02 -5.157005041837692261e-02 -7.970148324966430664e-02 -4.302660003304481506e-02 8.163139224052429199e-02 -1.376237571239471436e-01 -2.233322113752365112e-01 -1.507794111967086792e-01 -3.863217532634735107e-01 5.024936050176620483e-02 2.373218238353729248e-01 -5.017712712287902832e-03 -5.081123858690261841e-02 -7.875172793865203857e-02 1.386018842458724976e-01 1.229140311479568481e-01 -1.431646943092346191e-01 1.889903992414474487e-01 -1.203443333506584167e-01
2.870465517044067383e-01 -6.916993111371994019e-02 2.042806893587112427e-01 3.211927413940429688e-01 8.681747317314147949e-02 4.080412164330482483e-02 1.173494383692741394e-01 -2.205354720354080200e-02 -1.989582628011703491e-01 1.039937585592269897e-01 1.664645075798034668e-01 -5.445325002074241638e-02 2.614469826221466064e-02 1.350376904010772705e-01 6.099084019660949707e-02 -2.590455673635005951e-02 -2.077970281243324280e-02 4.908537492156028748e-02 -2.349684983491897583e-01 -4.337841570377349854e-01 1.596091836690902710e-01 -3.410354256629943848e-01 2.354909330606460571e-01 6.455206871032714844e-02 -2.261646538972854614e-01 1.281345784664154053e-01 1.850540339946746826e-01 -8.818743377923965454e-02 1.172879524528980255e-02 5.360964685678482056e-02 2.801533341407775879e-01 3.700023144483566284e-02
1.225910633802413940e-01 1.609951108694076538e-01 1.767288893461227417e-01 2.112293988466262817e-01 3.013093173503875732e-01 -1.263872981071472168e-01 6.550139188766479492e-02 -5.116812139749526978e-02 1.164757311344146729e-01 -1.238241605460643768e-02 -1.160694882273674011e-01 5.108576640486717224e-02 7.565949112176895142e-02 3.220028942450881004e-03 4.719466343522071838e-02 1.046844646334648132e-01 7.392883300781250000e-02 1.229487210512161255e-01 1.562947928905487061e-01 -3.373748958110809326e-01 -1.686896979808807373e-01 -3.988364636898040771e-01 5.371714476495981216e-03 -2.969853579998016357e-02 -1.843915581703186035e-01 1.894735395908355713e-01 3.413732945919036865e-01 -2.459884732961654663e-01 2.718502581119537354e-01 1.222051382064819336e-01 -1.885692030191421509e-01 4.687977209687232971e-02
1.153003126382827759e-01 2.079184353351593018e-01 2.580817043781280518e-01 2.034215331077575684e-01 1.435293704271316528e-01 3.442250192165374756e-02 2.037048935890197754e-01 1.808769404888153076e-01 -2.312923073768615723e-01 -3.433676064014434814e-01 -1.903134286403656006e-01 -1.483745872974395752e-01 1.499791257083415985e-02 -2.277110964059829712e-01 -3.962970376014709473e-01 -2.628340758383274078e-02 2.174228131771087646e-01 5.583008285611867905e-03 2.124733664095401764e-02 -3.492594361305236816e-01 1.224096398800611496e-03 -1.569596230983734131e-01 2.969956025481224060e-02 -1.615457236766815186e-01 -1.459731310606002808e-01 -5.744859576225280762e-02 2.087281458079814911e-02 -7.823590189218521118e-03 7.246006280183792114e-02 -3.465234860777854919e-02 -2.157769948244094849e-01 2.386753819882869720e-02
-2.102241963148117065e-01 4.600805789232254028e-02 -8.526018261909484863e-02 4.448696970939636230e-02 3.156104683876037598e-02 3.041241876780986786e-02 -2.740103285759687424e-03 1.380287855863571167e-01 -3.768580853939056396e-01 -2.200564928352832794e-02 -1.597525477409362793e-01 1.630249619483947754e-02 -4.264752380549907684e-03 -5.040334537625312805e-02 -1.053568869829177856e-01 -2.881222777068614960e-02 1.840271502733230591e-01 -1.081068664789199829e-01 -3.285146057605743408e-01 5.318414419889450073e-03 2.125451564788818359e-01 -4.590670466423034668e-01 3.400900065898895264e-01 -8.536238968372344971e-02 -2.926693260669708252e-01 1.226162761449813843e-01 2.498490512371063232e-01 8.939994126558303833e-02 -1.137245222926139832e-01 6.488898396492004395e-02 2.651271037757396698e-02 1.391241550445556641e-01
-5.552291497588157654e-02 9.809332340955734253e-02 3.093867599964141846e-01 7.515942305326461792e-02 1.857921034097671509e-01 1.120595410466194153e-01 2.212449014186859131e-01 8.932875841856002808e-02 2.089199423789978027e-01 -3.446308523416519165e-02 -1.376580148935317993e-01 2.476598769426345825e-01 1.225055456161499023e-01 -1.403728723526000977e-01 -5.513431504368782043e-02 -1.942260563373565674e-02 2.325145602226257324e-01 2.151448577642440796e-01 1.254654526710510254e-01 -2.889247536659240723e-01 -1.081201210618019104e-01 -4.607598483562469482e-01 2.681903243064880371e-01 -8.720962703227996826e-02 -1.190483421087265015e-01 3.496567904949188232e-02 2.380753308534622192e-01 1.266079694032669067e-01 -6.069487892091274261e-03 1.435626298189163208e-01 5.935379117727279663e-02 5.749782174825668335e-02
1.087795794010162354e-01 -1.395870372653007507e-02 1.830801814794540405e-01 2.905247211456298828e-01 1.258728355169296265e-01 1.341141611337661743e-01 1.225520223379135132e-01 -1.438550353050231934e-01 -1.775102764368057251e-01 1.827636808156967163e-01 1.329331696033477783e-01 1.448915451765060425e-01 9.749446809291839600e-02 1.053416207432746887e-01 -1.327205542474985123e-02 -5.503974482417106628e-02 1.341979354619979858e-01 -8.805042132735252380e-03 -1.471128165721893311e-01 -4.036315977573394775e-01 1.135483011603355408e-01 -3.209005296230316162e-01 3.389157652854919434e-01 1.697696596384048462e-01 -1.849686205387115479e-01 -1.843483373522758484e-02 2.458352893590927124e-01 -1.495468467473983765e-01 -1.547574102878570557e-01 1.300198584794998169e-01 1.795395463705062866e-01 -1.430920809507369995e-01
1.783336997032165527e-01 1.803781986236572266e-01 1.584983766078948975e-01 3.157205283641815186e-01 -4.577625170350074768e-02 2.544946037232875824e-04 2.178520262241363525e-01 -5.247766897082328796e-02 -2.368115037679672241e-01 -9.070208668708801270e-02 3.013081550598144531e-01 1.140735149383544922e-01 1.686299592256546021e-01 -6.446339190006256104e-02 3.420597687363624573e-02 8.396273106336593628e-02 -9.198170900344848633e-02 1.366216838359832764e-01 -1.671517193317413330e-01 -3.843923807144165039e-01 1.272396296262741089e-01 -2.515197098255157471e-01 2.586202323436737061e-01 8.291829377412796021e-02 -2.487217038869857788e-01 -7.818783819675445557e-02 2.855348289012908936e-01 -6.281433254480361938e-02 -9.548520296812057495e-02 3.907763957977294922e-02 1.313849240541458130e-01 -1.106344610452651978e-01
4.972786456346511841e-02 2.204423584043979645e-02 1.787328720092773438e-01 1.673986911773681641e-01 -6.835775449872016907e-03 -6.186601147055625916e-02 2.153753489255905151e-01 4.787291400134563446e-03 -3.160949796438217163e-02 -3.605035319924354553e-02 1.162542253732681274e-01 1.459884494543075562e-01 -9.380151331424713135e-02 -2.392402440309524536e-01 1.067979708313941956e-01 -8.414284884929656982e-02 2.435957789421081543e-01 3.622232377529144287e-01 -1.674590855836868286e-01 -7.997165620326995850e-02 3.707457482814788818e-01 -4.439491331577301025e-01 -1.902980655431747437e-01 5.316404625773429871e-02 -1.894269287586212158e-01 8.638060651719570160e-03 2.507948875427246094e-01 7.832489162683486938e-02 1.556008458137512207e-01 -2.610010094940662384e-02 -1.338105648756027222e-01 1.370737403631210327e-01
-2.342415601015090942e-01 4.177947938442230225e-01 3.415799140930175781e-02 6.204031780362129211e-02 1.759221032261848450e-02 2.528864145278930664e-01 1.203889399766921997e-02 4.314133897423744202e-02 -2.544466257095336914e-01 1.104313284158706665e-01 -1.678223013877868652e-01 1.273484826087951660e-01 1.583184115588665009e-02 1.468068808317184448e-01 2.074992060661315918e-01 -3.991665318608283997e-02 1.819475889205932617e-01 -1.680720299482345581e-01 -1.082050576806068420e-01 -2.990233302116394043e-01 1.195617243647575378e-01 -4.396038353443145752e-01 1.333973556756973267e-01 5.839548259973526001e-02 -1.253651529550552368e-01 -1.675664633512496948e-01 -5.908843129873275757e-02 -3.512490773573517799e-03 1.754511743783950806e-01 -1.768415719270706177e-01 4.106785356998443604e-02 9.619802236557006836e-02
-4.255753010511398315e-02 -8.739685267210006714e-02 3.225214779376983643e-02 -4.710227996110916138e-02 1.990073919296264648e-01 6.477218121290206909e-02 4.574239999055862427e-02 1.393951326608657837e-01 -2.745521068572998047e-01 2.268292754888534546e-01 -1.910656988620758057e-01 1.766082942485809326e-01 1.603578627109527588e-01 -3.806750103831291199e-02 1.054455190896987915e-01 -9.246424585580825806e-02 1.162301078438758850e-01 1.251943130046129227e-02 -4.375436604022979736e-01 -5.259012803435325623e-02 -1.445915400981903076e-01 -5.363146662712097168e-01 8.522887527942657471e-02 1.821963489055633545e-01 1.079410091042518616e-01 3.835185617208480835e-02 1.357667446136474609e-01 2.742945849895477295e-01 2.287992276251316071e-03 -9.054941684007644653e-02 5.052998661994934082e-02 -7.863777875900268555e-02
1.042039170861244202e-01 5.226023029536008835e-03 2.256605774164199829e-01 2.884615659713745117e-01 1.294878274202346802e-01 4.205339774489402771e-02 2.722250521183013916e-01 -1.040856763720512390e-01 6.412497162818908691e-02 -1.421566903591156006e-01 2.409092038869857788e-01 7.651975750923156738e-02 1.674154102802276611e-01 -9.769820421934127808e-02 -3.488991037011146545e-02 -4.274483025074005127e-02 -9.914993494749069214e-02 1.208918318152427673e-01 -7.979618757963180542e-02 -2.890300154685974121e-01 1.466078869998455048e-02 -3.531684279441833496e-01 2.590111494064331055e-01 6.286951154470443726e-02 -2.915982902050018311e-01 -3.386099636554718018e-02 4.277637302875518799e-01 1.268579391762614250e-03 -1.625512987375259399e-01 1.551251858472824097e-02 1.184935793280601501e-01 4.977845773100852966e-02
2.597712278366088867e-01 6.638821959495544434e-02 8.490560203790664673e-02 1.917255818843841553e-01 3.984929025173187256e-01 3.498423099517822266e-02 1.141157373785972595e-02 -4.801982548087835312e-03 1.891103684902191162e-01 -3.181054815649986267e-02 -9.157080203294754028e-02 3.244182467460632324e-01 4.141875356435775757e-02 -3.595296666026115417e-02 5.454334989190101624e-02 -7.040224969387054443e-02 -4.167500138282775879e-02 5.698335915803909302e-02 1.460208594799041748e-01 -2.876233756542205811e-01 -6.056837365031242371e-02 -5.545719265937805176e-01 7.550242543220520020e-02 3.853769600391387939e-02 -4.036698117852210999e-02 1.433152258396148682e-01 7.614204287528991699e-02 -2.212809324264526367e-01 1.465889960527420044e-01 1.814638525247573853e-01 -2.593621052801609039e-02 5.625121295452117920e-02
-4.214106127619743347e-02 1.734791398048400879e-01 1.282533556222915649e-01 -1.502727717161178589e-01 -2.491972446441650391e-01 3.750681281089782715e-01 3.504147231578826904e-01 -1.327931135892868042e-01 4.041965678334236145e-02 1.371260285377502441e-01 -1.099567301571369171e-02 -1.279870979487895966e-02 2.012792974710464478e-02 -6.171685643494129181e-03 -4.468420520424842834e-02 -1.334851980209350586e-01 5.391385033726692200e-02 9.312535077333450317e-02 -3.006636798381805420e-01 -4.669417738914489746e-01 -1.017831936478614807e-01 -3.703484535217285156e-01 -1.816601157188415527e-01 8.236110210418701172e-03 1.794020645320415497e-02 -7.772473990917205811e-02 1.122120320796966553e-01 3.363996278494596481e-03 1.223587468266487122e-01 5.751059204339981079e-02 -8.408525586128234863e-02 -2.120689721778035164e-03
-1.525278240442276001e-01 3.230063617229461670e-01 5.321474000811576843e-02 -6.499496847391128540e-02 -5.215189419686794281e-03 1.649161875247955322e-01 3.587389737367630005e-02 -6.281343102455139160e-02 -1.943473964929580688e-01 2.033566497266292572e-02 9.505337104201316833e-03 9.197340905666351318e-02 3.966300487518310547e-01 1.277788281440734863e-01 1.401814818382263184e-02 1.415313803590834141e-03 1.257353276014328003e-01 3.407233655452728271e-01 5.385592952370643616e-02 -3.064484298229217529e-01 -3.501535058021545410e-01 -3.052759468555450439e-01 -4.841553792357444763e-02 -1.046506240963935852e-01 2.019636332988739014e-02 2.083254791796207428e-02 -9.941072203218936920e-03 4.712219163775444031e-02 -1.615657210350036621e-01 -2.858255505561828613e-01 -1.633449196815490723e-01 1.298525184392929077e-01
-2.265793979167938232e-01 -5.714431405067443848e-02 6.034550815820693970e-02 1.236111447215080261e-01 1.705183535814285278e-01 2.595652341842651367e-01 -1.875052414834499359e-02 -6.836261600255966187e-02 -1.807117760181427002e-01 2.108509987592697144e-01 -1.227076798677444458e-01 2.114715278148651123e-01 1.555871069431304932e-01 1.210256442427635193e-01 2.204298377037048340e-01 -6.236154120415449142e-03 7.453873008489608765e-02 2.664055228233337402e-01 -1.949282288551330566e-01 -2.813883684575557709e-02 -1.900109946727752686e-01 -3.693104684352874756e-01 9.996246546506881714e-02 -9.196504950523376465e-02 -1.481285989284515381e-01 2.934036850929260254e-01 3.470328450202941895e-02 -3.951028883457183838e-01 -4.412414133548736572e-02 8.797990158200263977e-03 -1.511232554912567139e-01 6.451421231031417847e-02
-3.532720357179641724e-02 1.230518743395805359e-01 1.792344264686107635e-02 1.548422593623399734e-02 2.735470980405807495e-02 3.854090571403503418e-01 -3.591026738286018372e-02 2.487336397171020508e-01 -2.476725131273269653e-01 2.547435760498046875e-01 5.344991758465766907e-02 1.573772728443145752e-01 2.304135560989379883e-01 7.564946264028549194e-02 4.366376250982284546e-02 1.563648581504821777e-01 1.460160911083221436e-01 9.211575984954833984e-02 -1.407611221075057983e-01 -1.442396938800811768e-01 -2.471954077482223511e-01 -3.817305266857147217e-01 -1.644548922777175903e-01 2.932608127593994141e-01 -1.237241402268409729e-01 1.470563113689422607e-01 -7.468991726636886597e-02 1.822859346866607666e-01 -1.374656111001968384e-01 -4.800110682845115662e-02 -1.565349996089935303e-01 1.408283114433288574e-01
-4.817161709070205688e-02 2.032941393554210663e-02 9.425167739391326904e-02 -5.955048277974128723e-02 1.693209446966648102e-02 2.130464911460876465e-01 6.548585742712020874e-02 -3.950342070311307907e-03 -8.549119532108306885e-02 -1.668291389942169189e-01 -2.121955156326293945e-01 3.699658811092376709e-01 -1.070871725678443909e-01 2.023240923881530762e-02 -1.412216424942016602e-01 2.710054516792297363e-01 1.175107359886169434e-01 1.550163477659225464e-01 1.230714917182922363e-01 -3.373655676841735840e-01 -1.228113397955894470e-01 -5.123502016067504883e-01 -4.774067550897598267e-02 -7.149192690849304199e-02 -2.037105262279510498e-01 1.989948004484176636e-01 6.598252058029174805e-02 6.551519781351089478e-02 1.922211199998855591e-01 -1.801313161849975586e-01 2.266061305999755859e-02 3.348306193947792053e-02
-4.702370986342430115e-02 3.370803296566009521e-01 2.109285742044448853e-01 7.344397599808871746e-04 9.551713615655899048e-02 1.358277499675750732e-01 2.721233367919921875e-01 1.519569903612136841e-01 -9.192288666963577271e-02 4.332595318555831909e-02 -2.349860072135925293e-01 -2.366786450147628784e-01 3.523610234260559082e-01 8.467795699834823608e-02 -1.992512308061122894e-02 5.793507769703865051e-02 -1.698487550020217896e-01 -1.967331469058990479e-01 -1.190504953265190125e-01 -4.631051793694496155e-02 -8.346283435821533203e-02 -4.500851631164550781e-01 -7.147166132926940918e-02 2.834009379148483276e-02 -1.878645569086074829e-01 -2.665630355477333069e-02 6.424804776906967163e-02 1.203118562698364258e-01 8.938214182853698730e-02 -4.079305008053779602e-02 7.739342749118804932e-02 2.978953123092651367e-01
2.588419318199157715e-01 3.163390457630157471e-01 8.761319518089294434e-02 4.361558854579925537e-01 9.679066389799118042e-02 -1.234062016010284424e-01 2.623642385005950928e-01 -1.952902078628540039e-01 1.091729011386632919e-02 -3.885689377784729004e-02 -4.124438762664794922e-02 1.590017825365066528e-01 5.751667916774749756e-02 -1.562171578407287598e-01 5.521088466048240662e-02 -1.059751119464635849e-02 3.703419864177703857e-02 2.400597333908081055e-01 -6.427921354770660400e-02 -2.922644019126892090e-01 -1.491772830486297607e-01 -1.212307810783386230e-01 8.490020781755447388e-02 -1.136534661054611206e-01 -1.912714838981628418e-01 1.730215400457382202e-01 1.847715675830841064e-01 -1.351033989340066910e-02 1.098191738128662109e-02 -2.476132959127426147e-01 -2.754620909690856934e-01 1.357560884207487106e-02
2.248912900686264038e-01 8.712887763977050781e-02 2.549766302108764648e-01 -3.007088974118232727e-02 1.280583888292312622e-01 1.395086199045181274e-01 -1.142911314964294434e-01 3.038229793310165405e-02 -3.194438517093658447e-01 3.229682743549346924e-01 9.301079064607620239e-02 -3.908715769648551941e-02 2.642249166965484619e-01 1.665231436491012573e-01 -2.560640871524810791e-01 -7.475064694881439209e-02 8.482138812541961670e-02 2.209579944610595703e-01 1.776841096580028534e-02 -2.542093098163604736e-01 -1.371680349111557007e-01 -3.628710210323333740e-01 -9.517969936132431030e-02 1.458747386932373047e-01 -1.306560337543487549e-01 -1.182214617729187012e-01 -1.735373735427856445e-01 -1.830584369599819183e-02 -4.968262463808059692e-02 -1.563545167446136475e-01 -1.433021873235702515e-01 -1.735012978315353394e-01
2.620538175106048584e-01 -9.680470079183578491e-02 2.543860375881195068e-01 3.071240186691284180e-01 9.297446161508560181e-02 1.720982640981674194e-01 9.687147103250026703e-03 -1.570595651865005493e-01 -1.977173537015914917e-01 -4.581788182258605957e-02 1.872429698705673218e-01 1.548593938350677490e-01 5.447331070899963379e-02 8.987215161323547363e-02 -1.569515615701675415e-01 1.024744659662246704e-02 -5.519432947039604187e-02 3.022777661681175232e-02 -2.554275989532470703e-01 -3.941422700881958008e-01 9.470509737730026245e-02 -2.784771025180816650e-01 1.780939549207687378e-01 2.482428252696990967e-01 -2.913894653320312500e-01 4.063756391406059265e-02 5.489427596330642700e-02 -2.221091687679290771e-01 -1.579428277909755707e-02 2.590747736394405365e-02 1.338376998901367188e-01 4.158367961645126343e-02
-1.763051301240921021e-01 3.340354263782501221e-01 1.724525392055511475e-01 3.023329675197601318e-01 1.588931828737258911e-01 8.369995653629302979e-02 1.710283756256103516e-01 9.517580270767211914e-02 3.190001472830772400e-02 3.572052717208862305e-02 -1.853332156315445900e-03 1.043280214071273804e-01 1.207311600446701050e-01 -2.136247903108596802e-01 -7.105951756238937378e-02 6.169748306274414062e-02 2.056280076503753662e-01 2.570558488368988037e-01 2.596692144870758057e-01 -2.117215543985366821e-01 3.573600202798843384e-02 -3.589381277561187744e-01 1.300082355737686157e-01 1.257157046347856522e-02 -2.927683293819427490e-01 2.347403615713119507e-01 1.782134771347045898e-01 -4.673083312809467316e-03 7.811421155929565430e-02 1.669059097766876221e-01 8.767634630203247070e-02 3.670804947614669800e-02
1.409691721200942993e-01 -5.006295815110206604e-02 3.876040279865264893e-01 6.427146494388580322e-02 3.626153469085693359e-01 5.151750147342681885e-02 -1.392547041177749634e-01 3.058675304055213928e-02 -3.171905875205993652e-01 9.781447798013687134e-02 -5.671413987874984741e-02 1.721998006105422974e-01 1.190413162112236023e-01 -5.522858723998069763e-02 -7.865051925182342529e-02 -2.132162004709243774e-01 3.406136855483055115e-02 1.620071530342102051e-01 -1.581156402826309204e-01 -2.553625702857971191e-01 3.472207486629486084e-02 -1.649468988180160522e-01 2.716746032238006592e-01 2.017131149768829346e-01 -1.157735195010900497e-02 2.227469980716705322e-01 -3.530367091298103333e-02 -3.405189886689186096e-02 1.579670011997222900e-01 -3.425303995609283447e-01 8.707669563591480255e-03 -4.276940226554870605e-02
3.357169404625892639e-02 1.936038210988044739e-02 -6.228123977780342102e-02 2.148589491844177246e-01 4.010317623615264893e-01 -5.817218124866485596e-02 7.447002828121185303e-02 -3.147649578750133514e-03 1.585652232170104980e-01 -8.519712090492248535e-02 -4.364666342735290527e-02 1.808568388223648071e-01 1.196486428380012512e-01 7.501305546611547470e-03 1.136054694652557373e-01 3.849763050675392151e-02 -1.699501574039459229e-01 1.871964186429977417e-01 -1.476346515119075775e-02 -3.548049330711364746e-01 -2.321308702230453491e-01 -5.297520160675048828e-01 1.478818356990814209e-01 -1.950613558292388916e-01 -9.555427730083465576e-02 1.982045173645019531e-01 1.033268496394157410e-01 -1.473599672317504883e-01 5.054399743676185608e-02 4.564816504716873169e-02 1.062675192952156067e-01 4.128260537981987000e-02
1.067178696393966675e-01 4.790691658854484558e-03 1.448436379432678223e-01 3.604550957679748535e-01 4.231126978993415833e-02 3.201753497123718262e-01 -3.315739929676055908e-01 9.207576513290405273e-02 -6.419510394334793091e-02 9.390656650066375732e-02 -1.574591100215911865e-01 -5.339397117495536804e-02 3.140979707241058350e-01 -2.447607666254043579e-01 -3.172171115875244141e-02 -1.289205551147460938e-01 -1.278263926506042480e-01 1.453821361064910889e-02 2.737095654010772705e-01 -1.742267459630966187e-01 7.789504528045654297e-02 -2.545766532421112061e-01 7.426806539297103882e-02 -3.796704858541488647e-02 -1.815670430660247803e-01 6.307100504636764526e-02 -4.277473315596580505e-02 -2.402676641941070557e-01 1.428321450948715210e-01 -6.270442157983779907e-02 3.858085349202156067e-02 2.760472893714904785e-01
-9.560348838567733765e-02 2.163587696850299835e-02 -9.156958013772964478e-02 6.059352308511734009e-02 9.017476439476013184e-02 5.608709156513214111e-02 8.122703433036804199e-02 -2.547249197959899902e-02 -6.986896693706512451e-02 -1.032712534070014954e-01 -1.695872098207473755e-01 1.118496581912040710e-01 2.354769408702850342e-01 1.867664605379104614e-01 -1.625053733587265015e-01 -6.082670763134956360e-02 1.762571930885314941e-01 3.152351453900337219e-02 -4.071437194943428040e-02 -4.001423120498657227e-01 -1.196390464901924133e-01 -4.046141505241394043e-01 -2.501438930630683899e-02 -9.488173574209213257e-02 -2.705743312835693359e-01 3.417890667915344238e-01 1.899909824132919312e-01 -3.113087415695190430e-01 -1.426277961581945419e-02 -1.233304664492607117e-01 -1.946111917495727539e-01 -1.572964787483215332e-01
7.456826418638229370e-02 7.806482166051864624e-02 3.807571157813072205e-02 -1.933751744218170643e-03 -3.688456118106842041e-02 2.408365160226821899e-01 4.417908564209938049e-02 1.999197304248809814e-01 -1.789286136627197266e-01 -2.665700912475585938e-01 -1.740683615207672119e-01 1.854075938463211060e-01 -1.529693603515625000e-01 -4.474342986941337585e-02 -2.685137987136840820e-01 -5.214954540133476257e-02 1.604134291410446167e-01 1.619140058755874634e-01 7.119467109441757202e-02 -3.776815235614776611e-01 -2.049657553434371948e-01 -3.306239545345306396e-01 4.064454883337020874e-02 3.029663581401109695e-03 -2.985298931598663330e-01 2.175447195768356323e-01 1.789877004921436310e-02 -2.712319372221827507e-03 3.228983879089355469e-01 -7.043373584747314453e-02 4.190634191036224365e-02 1.312978118658065796e-01
-1.856157481670379639e-01 2.392894327640533447e-01 1.182897016406059265e-01 -1.641255989670753479e-02 1.312422305345535278e-01 2.104767560958862305e-01 2.084807902574539185e-01 9.169593453407287598e-02 -3.016169667243957520e-01 2.866296768188476562e-01 -1.265338957309722900e-01 2.186157405376434326e-01 7.083863765001296997e-02 1.299680918455123901e-01 2.251598536968231201e-01 -5.517094582319259644e-02 -1.163630932569503784e-01 -1.134251579642295837e-01 -3.519523143768310547e-02 -1.670294106006622314e-01 9.530720859766006470e-02 -5.459265112876892090e-01 9.757415205240249634e-02 1.334629058837890625e-01 -1.247689276933670044e-01 -6.876365840435028076e-02 -5.987086892127990723e-02 4.595931246876716614e-02 1.715160906314849854e-01 -7.549220323562622070e-02 -1.263882517814636230e-01 -3.107536211609840393e-02
-6.596980243921279907e-02 -5.528780072927474976e-02 1.916949748992919922e-01 3.986880183219909668e-02 1.452568024396896362e-01 1.629768460988998413e-01 6.594686955213546753e-02 -6.163804233074188232e-02 -1.750285476446151733e-01 6.885150820016860962e-02 2.009277977049350739e-02 3.432814776897430420e-02 -9.330467320978641510e-03 -8.832447975873947144e-02 3.310376107692718506e-01 4.147237539291381836e-02 7.182390987873077393e-02 -3.937768936157226562e-02 3.944190591573715210e-02 -5.438129305839538574e-01 1.429996639490127563e-01 -3.482753634452819824e-01 4.632144421339035034e-02 -3.757693571969866753e-03 7.178536057472229004e-02 -2.910070419311523438e-01 2.560398876667022705e-01 1.935210525989532471e-01 -1.366046667098999023e-01 2.235683985054492950e-02 -2.797113656997680664e-01 6.440281867980957031e-02
2.755448818206787109e-01 1.693064905703067780e-02 1.468345969915390015e-01 3.545141965150833130e-02 7.140122354030609131e-02 1.178157031536102295e-01 1.859738975763320923e-01 -1.824523210525512695e-01 -1.225454509258270264e-01 -4.679767042398452759e-02 1.180764939635992050e-02 1.883042454719543457e-01 1.232113763689994812e-01 -2.796762883663177490e-01 1.057067215442657471e-01 -7.917904853820800781e-02 -2.914730906486511230e-01 7.165180891752243042e-02 -1.941769421100616455e-01 -2.558157145977020264e-01 1.960380375385284424e-01 -4.340150058269500732e-01 1.693724095821380615e-01 -1.007493436336517334e-01 -1.655771732330322266e-01 3.046447224915027618e-02 2.173879742622375488e-01 7.918309420347213745e-02 -1.185497790575027466e-01 2.288417518138885498e-01 -1.965251415967941284e-01 6.840100884437561035e-02
1.925632059574127197e-01 7.438194006681442261e-03 2.172535955905914307e-01 2.962551414966583252e-01 -3.608017787337303162e-02 1.952587664127349854e-01 6.486690789461135864e-02 9.290124475955963135e-02 -2.198548913002014160e-01 -5.224011093378067017e-02 -8.938281983137130737e-02 3.074470162391662598e-01 2.407833486795425415e-01 1.989087611436843872e-01 1.341723948717117310e-01 -7.915955781936645508e-02 -2.556598745286464691e-03 1.872071772813796997e-01 2.508371695876121521e-02 -7.456440478563308716e-02 1.607259660959243774e-01 -2.414820939302444458e-01 2.852502465248107910e-01 4.020657390356063843e-02 3.694975078105926514e-01 -3.301494568586349487e-02 5.928594246506690979e-02 7.191358506679534912e-02 3.254545629024505615e-01 -1.366074085235595703e-01 -9.919790178537368774e-02 1.055636405944824219e-01
-1.336438655853271484e-01 2.183088958263397217e-01 1.405008584260940552e-01 2.581117749214172363e-01 3.669981956481933594e-01 2.787228524684906006e-01 2.382010519504547119e-01 1.325831115245819092e-01 -6.571502983570098877e-02 1.845749677158892155e-03 -1.624391824007034302e-01 1.348454356193542480e-01 6.950554251670837402e-02 -3.077721036970615387e-02 -8.579431474208831787e-02 1.879402622580528259e-02 -1.607057899236679077e-01 1.716517508029937744e-01 1.749237477779388428e-01 -2.199191600084304810e-01 -1.394946426153182983e-01 -2.588825523853302002e-01 -2.915063500404357910e-02 -1.611376851797103882e-01 -1.420266181230545044e-01 -1.128849163651466370e-01 2.445789277553558350e-01 5.846627056598663330e-02 -2.105401009321212769e-01 2.004127949476242065e-01 -1.230049729347229004e-01 2.360518276691436768e-01
5.328693613409996033e-02 1.568392664194107056e-01 4.515157267451286316e-02 6.374465674161911011e-02 -5.847610533237457275e-03 2.273530885577201843e-02 1.401020493358373642e-02 -1.180335413664579391e-02 -2.626032531261444092e-01 -9.217708557844161987e-02 1.399180293083190918e-01 1.725138723850250244e-01 1.364261656999588013e-01 2.142454832792282104e-01 -5.808416008949279785e-02 -3.939440548419952393e-01 7.061715424060821533e-02 2.354274392127990723e-01 -9.649658203125000000e-02 7.412952184677124023e-02 2.181330621242523193e-01 -5.155899524688720703e-01 -2.179959118366241455e-01 -1.375034302473068237e-01 -9.634207934141159058e-02 1.232383474707603455e-01 1.997522115707397461e-01 -7.041887845844030380e-03 2.849994897842407227e-01 3.561995690688490868e-03 -8.739013969898223877e-02 -8.567865937948226929e-02
-1.345773786306381226e-02 -7.470065727829933167e-03 -3.239757940173149109e-02 7.754748314619064331e-02 3.081926107406616211e-01 3.339893519878387451e-01 1.209185495972633362e-01 1.616167649626731873e-02 -3.128142952919006348e-01 -2.646775841712951660e-01 -1.358769536018371582e-01 -1.972034722566604614e-01 -2.244740352034568787e-02 9.534300863742828369e-02 8.532027155160903931e-02 -6.739011406898498535e-02 1.041592136025428772e-01 1.771735697984695435e-01 -2.055007815361022949e-01 -2.081172019243240356e-01 1.011801511049270630e-01 -2.794646024703979492e-01 2.193595319986343384e-01 1.359082758426666260e-01 -7.824979722499847412e-02 -1.932245641946792603e-01 -8.628243207931518555e-02 3.211024403572082520e-01 1.858590543270111084e-01 -1.909591816365718842e-02 -1.572320163249969482e-01 -1.681108176708221436e-01
2.124619483947753906e-01 3.200027048587799072e-01 1.094021573662757874e-01 3.564393222332000732e-01 9.126954525709152222e-02 3.701273119077086449e-03 -6.670529954135417938e-03 -1.437861621379852295e-01 3.357225283980369568e-02 -4.952313378453254700e-02 -2.245021462440490723e-01 1.041695699095726013e-01 1.065688133239746094e-01 8.939165621995925903e-03 -1.403413414955139160e-01 -2.612999081611633301e-02 1.771742552518844604e-01 3.165476620197296143e-01 -6.256160885095596313e-02 -2.005464583635330200e-01 -2.601769268512725830e-01 -3.273016214370727539e-01 -1.063276231288909912e-01 -1.024307236075401306e-01 -1.515296846628189087e-01 1.480559706687927246e-01 2.090886086225509644e-01 -2.821042835712432861e-01 2.929947804659605026e-03 9.816759079694747925e-02 -1.806076169013977051e-01 -7.029189914464950562e-02
-2.672716788947582245e-02 1.265286952257156372e-01 -5.692519247531890869e-02 9.960033930838108063e-03 9.066480398178100586e-02 1.095102280378341675e-01 8.426691591739654541e-02 -2.974767796695232391e-02 -4.081069529056549072e-01 1.664492636919021606e-01 -1.049709245562553406e-01 2.114727944135665894e-01 2.388345599174499512e-01 -7.155544310808181763e-02 3.429968357086181641e-01 -1.389582902193069458e-01 -1.754844486713409424e-01 -1.880699098110198975e-01 -1.184021160006523132e-01 -1.507719904184341431e-01 -1.050135940313339233e-01 -4.112024903297424316e-01 -2.376693934202194214e-01 3.406908363103866577e-02 -1.303850859403610229e-01 1.381286680698394775e-01 -5.015543848276138306e-02 2.335358411073684692e-01 6.502162665128707886e-02 -2.424824982881546021e-01 -7.509009540081024170e-02 1.207063067704439163e-02
3.329183161258697510e-01 1.800872683525085449e-01 -4.318016767501831055e-02 1.802898049354553223e-01 1.544640064239501953e-01 1.807465255260467529e-01 -6.192993000149726868e-02 1.150692924857139587e-01 -3.374762237071990967e-01 -1.851017624139785767e-01 9.007232263684272766e-03 5.822911486029624939e-02 4.224424809217453003e-02 1.518346667289733887e-01 3.565569221973419189e-02 4.760317876935005188e-02 4.557819291949272156e-02 1.918782889842987061e-01 -2.334491461515426636e-01 -1.666799336671829224e-01 -2.477630972862243652e-01 -3.165823817253112793e-01 -7.627755403518676758e-02 -8.368845283985137939e-02 -1.593657433986663818e-01 1.924730986356735229e-01 2.600126564502716064e-01 -1.451185196638107300e-01 -8.015569299459457397e-02 2.199463993310928345e-01 -2.579272389411926270e-01 2.672980912029743195e-02
1.522462517023086548e-01 3.483760356903076172e-01 1.042755916714668274e-01 -1.283632665872573853e-01 4.538108780980110168e-02 2.092854529619216919e-01 5.040194839239120483e-02 -1.377616077661514282e-01 -1.086543574929237366e-01 -1.359914336353540421e-02 9.734746813774108887e-02 -2.840638346970081329e-02 2.834191322326660156e-01 -2.049109041690826416e-01 1.956934481859207153e-01 -3.199156224727630615e-01 1.523890197277069092e-01 2.225192040205001831e-01 2.271555513143539429e-01 -7.113369554281234741e-02 -1.728796958923339844e-01 -3.330614864826202393e-01 -2.664415538311004639e-02 2.971235290169715881e-02 -2.745843827724456787e-01 1.394302695989608765e-01 -2.204801291227340698e-01 2.294729836285114288e-02 9.241709113121032715e-02 -1.962145119905471802e-01 1.124444976449012756e-01 -5.294889211654663086e-03
1.596208475530147552e-02 1.691951006650924683e-01 3.605246245861053467e-01 4.155058413743972778e-02 8.993044495582580566e-02 4.244322180747985840e-01 -1.372489146888256073e-03 4.862557724118232727e-02 -2.369667589664459229e-01 -1.586161851882934570e-01 -6.760371476411819458e-02 1.596624962985515594e-02 2.805299311876296997e-02 -1.727554649114608765e-01 -1.424166411161422729e-01 1.360974013805389404e-01 -2.077445685863494873e-01 -1.198746040463447571e-01 2.448246479034423828e-01 -9.855895489454269409e-02 7.267590612173080444e-02 -4.872075617313385010e-01 9.709231555461883545e-02 5.622167140245437622e-02 6.223220378160476685e-03 -1.330331806093454361e-02 -9.838455356657505035e-03 1.125348806381225586e-01 2.374825812876224518e-02 -1.019100695848464966e-01 -2.026710361242294312e-01 -2.140560597181320190e-01
1.277311742305755615e-01 -1.197721734642982483e-01 1.395149827003479004e-01 3.564093410968780518e-01 1.104981303215026855e-01 8.888621628284454346e-02 2.145716734230518341e-02 -1.417508423328399658e-01 -1.665638238191604614e-01 -1.232826113700866699e-01 1.122682988643646240e-01 1.272566765546798706e-01 2.637038826942443848e-01 4.556231200695037842e-02 -1.438252776861190796e-01 5.586149170994758606e-02 9.274807758629322052e-03 9.496451355516910553e-03 -1.320732980966567993e-01 -3.934818506240844727e-01 1.080366298556327820e-01 -3.284519016742706299e-01 2.235818058252334595e-01 7.186616212129592896e-02 -2.790894508361816406e-01 2.617949545383453369e-01 1.687678545713424683e-01 -9.855758398771286011e-02 -1.536998450756072998e-01 1.939034610986709595e-01 1.170171275734901428e-01 -9.125837683677673340e-02
-1.027826592326164246e-02 -4.399982467293739319e-02 7.562188804149627686e-02 4.772901535034179688e-02 -1.449732184410095215e-01 2.654487490653991699e-01 3.255039080977439880e-02 6.865984946489334106e-02 -2.404249608516693115e-01 2.755744159221649170e-01 2.486248500645160675e-03 1.678105145692825317e-01 4.235363379120826721e-02 -3.882953524589538574e-01 4.363076388835906982e-02 -1.470957547426223755e-01 2.199245393276214600e-01 2.836456596851348877e-01 -1.817370951175689697e-01 -2.821339964866638184e-01 -4.304300621151924133e-02 -3.373548090457916260e-01 -2.352067977190017700e-01 1.827190071344375610e-01 1.229080334305763245e-01 7.103751599788665771e-02 5.170718580484390259e-02 1.232994627207517624e-02 8.704122900962829590e-02 -9.431888908147811890e-02 -9.295872598886489868e-02 2.465294450521469116e-01
3.643035423010587692e-03 1.492809206247329712e-01 3.141166269779205322e-01 1.331369429826736450e-01 2.125481516122817993e-01 4.122413396835327148e-01 -5.453557893633842468e-02 6.569419056177139282e-02 -1.207771748304367065e-01 9.855799376964569092e-03 -4.224723577499389648e-01 2.137164771556854248e-01 -3.628331422805786133e-02 -1.901787072420120239e-01 -2.552563510835170746e-02 9.353056550025939941e-02 4.023045673966407776e-02 9.614354372024536133e-02 1.731931865215301514e-01 -2.408375740051269531e-01 -2.023894786834716797e-01 -2.321328520774841309e-01 2.595451176166534424e-01 4.864601418375968933e-02 2.871530875563621521e-02 -1.188527792692184448e-03 2.107406109571456909e-01 4.287062212824821472e-03 -1.565514057874679565e-01 1.410466134548187256e-01 8.648550137877464294e-03 -7.459057378582656384e-04
-1.399411410093307495e-01 1.043000258505344391e-02 2.226795703172683716e-01 3.299947977066040039e-01 7.290067523717880249e-02 2.117457240819931030e-01 9.219565987586975098e-02 -1.752397567033767700e-01 -3.407447636127471924e-01 6.337245460599660873e-03 -2.478099912405014038e-01 3.247343897819519043e-01 4.112742468714714050e-02 1.838533133268356323e-01 2.089837789535522461e-01 3.752320259809494019e-02 2.302337139844894409e-01 1.663857847452163696e-01 -1.748617589473724365e-01 -1.270617395639419556e-01 -2.749032378196716309e-01 -1.962808817625045776e-01 2.000759690999984741e-01 -1.178161278367042542e-01 -2.124856412410736084e-01 5.974730849266052246e-02 -9.611721336841583252e-02 -1.076015159487724304e-01 -4.031274467706680298e-02 -1.488182228058576584e-02 -3.174077952280640602e-03 4.544224962592124939e-02
3.978931605815887451e-01 3.511748611927032471e-01 1.449794024229049683e-01 1.177973523736000061e-01 1.034796014428138733e-01 6.033173203468322754e-02 -5.281792581081390381e-02 -5.479802377521991730e-03 -2.474678605794906616e-01 -3.098735213279724121e-01 -1.352326665073633194e-02 -1.036191210150718689e-01 2.113075740635395050e-02 -1.204092800617218018e-02 -4.841677844524383545e-02 7.920033484697341919e-02 7.245544344186782837e-02 7.868517935276031494e-02 -4.663104936480522156e-02 -2.080962806940078735e-01 2.843861579895019531e-01 -3.629635870456695557e-01 -9.375326335430145264e-02 -2.820858061313629150e-01 -1.304068416357040405e-01 9.964575991034507751e-03 -2.415389865636825562e-01 3.637444227933883667e-02 1.871257424354553223e-01 -7.419418543577194214e-02 9.661391377449035645e-02 6.618143618106842041e-02
1.685310006141662598e-01 2.525897324085235596e-01 -3.315750882029533386e-02 -1.352505385875701904e-01 2.526571042835712433e-04 1.374870389699935913e-01 2.142152935266494751e-01 -1.060412377119064331e-01 -8.116957545280456543e-02 -2.056417614221572876e-02 -1.918271183967590332e-01 1.841737478971481323e-01 1.231456473469734192e-01 -8.300244063138961792e-02 -2.952169775962829590e-01 1.269785314798355103e-01 2.169607281684875488e-01 1.447726786136627197e-01 6.113318726420402527e-02 -1.880294382572174072e-01 -2.887502610683441162e-01 -4.405280053615570068e-01 -4.210306704044342041e-02 -1.084925383329391479e-01 -2.010855525732040405e-01 9.647991508245468140e-02 1.907784789800643921e-01 -2.880420349538326263e-02 -5.004758015275001526e-02 -1.973602771759033203e-01 -2.811830341815948486e-01 6.091096997261047363e-02
1.157313864678144455e-02 4.194519668817520142e-02 3.050850033760070801e-01 2.296563982963562012e-01 9.658332914113998413e-03 5.584522709250450134e-02 1.284573525190353394e-01 -5.822319909930229187e-02 -7.231980562210083008e-02 -1.113861203193664551e-01 -2.131996452808380127e-01 1.435182690620422363e-01 2.601751089096069336e-01 -1.300378739833831787e-01 -9.035430848598480225e-02 -3.534961864352226257e-02 -5.091998353600502014e-02 1.736101955175399780e-01 -4.749252796173095703e-01 -3.180172294378280640e-02 2.910079956054687500e-01 -3.545894324779510498e-01 4.579653497785329819e-03 1.001851335167884827e-01 8.612579852342605591e-02 8.184892684221267700e-02 1.773922741413116455e-01 1.107638701796531677e-01 -1.791838109493255615e-01 -1.004377827048301697e-01 -2.523260116577148438e-01 -8.938052505254745483e-02
1.471145898103713989e-01 -6.752660870552062988e-02 2.540396153926849365e-01 2.365130037069320679e-01 4.523407667875289917e-02 -1.389208249747753143e-02 2.101796269416809082e-01 -1.198099330067634583e-01 -1.661536395549774170e-01 -1.127674989402294159e-02 2.349046915769577026e-01 6.733547896146774292e-02 2.772126197814941406e-01 4.510764032602310181e-02 -9.263487160205841064e-02 8.148595690727233887e-02 -3.286666795611381531e-02 1.312284767627716064e-01 -1.213116869330406189e-01 -3.895777463912963867e-01 4.305711761116981506e-02 -3.603712022304534912e-01 2.588877975940704346e-01 1.204435825347900391e-01 -2.728078067302703857e-01 7.206312566995620728e-02 1.587180346250534058e-01 -1.809239983558654785e-01 -1.997660398483276367e-01 9.174581617116928101e-02 1.244368106126785278e-01 -1.077635362744331360e-01
-7.251220196485519409e-02 1.229436025023460388e-01 2.327295765280723572e-02 2.984718382358551025e-01 1.403498649597167969e-01 3.379967212677001953e-01 3.431817293167114258e-01 -1.985756121575832367e-02 -2.146680802106857300e-01 2.115432918071746826e-02 7.492974400520324707e-02 1.943310052156448364e-01 1.102482806891202927e-02 -5.325384065508842468e-02 -1.664481461048126221e-01 2.708539664745330811e-01 1.896502077579498291e-01 1.771002113819122314e-01 -1.255124509334564209e-01 -1.635409444570541382e-01 2.483527809381484985e-01 -2.371446490287780762e-01 -2.276551723480224609e-01 -6.830154359340667725e-02 1.097088456153869629e-01 -3.234835267066955566e-01 -6.848966330289840698e-02 1.018318068236112595e-02 1.275235414505004883e-01 6.072556599974632263e-02 -1.185146495699882507e-01 -6.520418822765350342e-02
-2.699824422597885132e-02 3.895024955272674561e-01 -7.220031321048736572e-02 1.211981773376464844e-01 1.229097247123718262e-01 2.244758307933807373e-01 1.740970276296138763e-02 2.062023133039474487e-01 -3.558849990367889404e-01 5.331663787364959717e-02 -2.454378306865692139e-01 2.702131634578108788e-03 7.523246109485626221e-03 3.460712265223264694e-03 3.082031570374965668e-02 -1.435465663671493530e-01 -2.741190791130065918e-01 -1.143914461135864258e-01 -1.621619164943695068e-01 -2.842336148023605347e-02 6.266264244914054871e-03 -5.168948769569396973e-01 2.539796195924282074e-02 8.483084291219711304e-02 -2.430962324142456055e-01 -5.837217345833778381e-02 -2.689443714916706085e-02 1.875755488872528076e-01 3.359278291463851929e-02 -1.021885573863983154e-01 8.611355721950531006e-02 1.345251407474279404e-02
-1.077071949839591980e-01 -7.191654294729232788e-02 4.469866305589675903e-02 2.867612056434154510e-02 1.137689501047134399e-01 1.278156340122222900e-01 5.156903341412544250e-02 7.182532548904418945e-02 -6.002297624945640564e-02 -2.226724028587341309e-01 -1.535895019769668579e-01 4.668829441070556641e-01 -8.472964167594909668e-02 -8.218701183795928955e-02 7.024847716093063354e-02 3.457642793655395508e-01 2.175552546977996826e-01 2.231387645006179810e-01 2.957730367779731750e-02 -1.603048592805862427e-01 -1.060224324464797974e-01 -4.475570917129516602e-01 9.648311883211135864e-02 -1.348710954189300537e-01 -2.070297747850418091e-01 1.065297648310661316e-01 1.782523691654205322e-01 1.194871515035629272e-01 9.159136563539505005e-02 -1.963593512773513794e-01 -1.096422411501407623e-02 -7.966296747326850891e-03
1.051150485873222351e-01 2.074715942144393921e-01 2.898551225662231445e-01 1.683324128389358521e-01 1.760136038064956665e-01 2.963113486766815186e-01 -1.898675970733165741e-02 -5.233130231499671936e-02 -7.234777510166168213e-02 -2.122488468885421753e-01 -4.676931202411651611e-01 4.983051493763923645e-02 4.118056967854499817e-02 -1.815622001886367798e-01 -3.656685724854469299e-02 2.095553576946258545e-01 -2.027382887899875641e-02 2.280307263135910034e-01 1.782351918518543243e-02 -2.436755895614624023e-01 -1.646234244108200073e-01 -1.218473389744758606e-01 1.669924706220626831e-01 -5.776864290237426758e-02 -2.006167769432067871e-01 1.639798283576965332e-02 2.383027374744415283e-01 -1.434277929365634918e-02 -2.529789209365844727e-01 -2.283640578389167786e-02 -1.137552708387374878e-01 -3.680847119539976120e-03
-5.894632264971733093e-02 1.681214421987533569e-01 -6.420249491930007935e-02 2.611534595489501953e-01 2.756156921386718750e-01 2.581594586372375488e-01 7.941639423370361328e-02 8.656975626945495605e-02 -4.176438748836517334e-01 8.453828282654285431e-03 -3.086374327540397644e-02 -1.543916910886764526e-01 -6.401816755533218384e-02 -1.340010166168212891e-01 -4.105155542492866516e-02 1.155233532190322876e-01 -5.152823403477668762e-02 6.991794705390930176e-02 7.485517114400863647e-02 -1.146660652011632919e-02 -3.561751917004585266e-03 -5.708178281784057617e-01 -1.666854619979858398e-01 -8.505269140005111694e-02 -2.977309562265872955e-02 1.590777635574340820e-01 -1.299079805612564087e-01 9.498303383588790894e-02 -2.390103936195373535e-01 4.587901756167411804e-02 1.284503638744354248e-01 3.450668603181838989e-02
3.340227007865905762e-01 1.204576864838600159e-01 1.230876818299293518e-01 -7.598560303449630737e-02 1.005113348364830017e-01 2.804712653160095215e-01 -1.968518085777759552e-02 -1.284140646457672119e-01 -1.009840890765190125e-01 3.365659117698669434e-01 -1.461901585571467876e-03 1.139513403177261353e-01 2.548725008964538574e-01 8.919958770275115967e-02 -1.961241066455841064e-01 -1.106114089488983154e-01 1.952364891767501831e-01 1.798828095197677612e-01 -3.584498167037963867e-02 -9.699544310569763184e-02 -3.286671638488769531e-01 -4.050839543342590332e-01 3.425046056509017944e-02 -5.543341394513845444e-03 -1.344864517450332642e-01 -1.953293532133102417e-01 9.957001358270645142e-02 -7.507433742284774780e-02 7.103907410055398941e-03 -9.639710932970046997e-02 -1.722013056278228760e-01 -1.483204662799835205e-01
3.195994198322296143e-01 3.263058662414550781e-01 -7.725906372070312500e-02 1.934864819049835205e-01 3.405150026082992554e-02 -7.888815551996231079e-02 2.570224404335021973e-01 1.037934124469757080e-01 -2.016368359327316284e-01 -1.885234564542770386e-01 2.899023294448852539e-01 1.752869933843612671e-01 1.846670657396316528e-01 -1.705950945615768433e-01 -1.035445556044578552e-01 -3.313573449850082397e-02 -7.165203243494033813e-02 1.811409294605255127e-01 -1.795427799224853516e-01 -2.657418251037597656e-01 3.509495034813880920e-02 -1.815369874238967896e-01 6.344141811132431030e-02 5.893849208950996399e-02 -3.299356997013092041e-01 -2.203786559402942657e-02 1.551366448402404785e-01 4.688434675335884094e-02 -6.108568236231803894e-02 -2.227056026458740234e-01 -1.020959764719009399e-01 -1.261702775955200195e-01
1.251546144485473633e-01 -2.737118676304817200e-02 3.756915926933288574e-01 3.952483236789703369e-01 1.674850136041641235e-01 -9.636936336755752563e-02 2.661834061145782471e-01 -6.961426883935928345e-02 4.493918642401695251e-02 -1.608802378177642822e-02 5.061831325292587280e-02 2.599858213216066360e-03 1.616818010807037354e-01 -6.584745366126298904e-03 -1.616428606212139130e-02 -1.785495318472385406e-02 -8.800632506608963013e-02 1.574946492910385132e-01 5.118430592119693756e-03 -2.717856764793395996e-01 -3.186987712979316711e-02 -2.988015711307525635e-01 2.005008757114410400e-01 -3.718873194884508848e-04 -2.427838295698165894e-01 1.360785122960805893e-02 4.516218900680541992e-01 -1.107706651091575623e-01 -2.935118973255157471e-04 -1.529134716838598251e-02 1.693258285522460938e-01 1.905771903693675995e-02
8.578552305698394775e-02 1.424228101968765259e-01 1.406558509916067123e-02 5.844866856932640076e-03 1.001538112759590149e-01 2.116267383098602295e-01 4.015582799911499023e-02 -5.246337130665779114e-02 -7.884217053651809692e-02 -1.410518884658813477e-01 -5.218550190329551697e-02 1.468837708234786987e-01 4.207365214824676514e-01 8.878616243600845337e-02 -1.359514426440000534e-02 -9.152562171220779419e-02 2.772439122200012207e-01 -9.674644470214843750e-02 2.276804065331816673e-03 -2.176923304796218872e-01 2.972970604896545410e-01 -2.330632954835891724e-01 1.819418072700500488e-01 -1.402805447578430176e-01 -4.028877019882202148e-01 -1.336959302425384521e-01 -1.278377622365951538e-01 -1.185455843806266785e-01 1.115024387836456299e-01 -2.132065594196319580e-01 -1.742035895586013794e-01 -2.028276771306991577e-01
-5.046922713518142700e-02 -1.486804336309432983e-01 2.719910442829132080e-01 1.438701618462800980e-02 -9.455489367246627808e-02 1.330917030572891235e-01 -1.979071795940399170e-01 1.972315758466720581e-01 -2.868951559066772461e-01 -7.585386931896209717e-02 -1.376852840185165405e-01 -9.093459695577621460e-03 2.459012717008590698e-01 -3.885251879692077637e-01 9.270586073398590088e-02 -8.165069669485092163e-02 1.964348703622817993e-01 3.045214116573333740e-01 -4.193060472607612610e-02 -1.840598434209823608e-01 -6.558234989643096924e-02 -3.767304122447967529e-01 5.852304026484489441e-02 2.429598271846771240e-01 6.657505035400390625e-02 1.098326779901981354e-02 -4.522944614291191101e-02 -1.386864483356475830e-01 -6.365696340799331665e-02 -2.340101301670074463e-01 -6.913615507073700428e-04 -4.871239885687828064e-02
3.004233837127685547e-01 2.310063540935516357e-01 4.127693474292755127e-01 2.291542738676071167e-01 5.074116587638854980e-02 5.691999569535255432e-02 5.909304693341255188e-02 -2.218088656663894653e-01 4.775215312838554382e-02 2.189753949642181396e-01 -2.327850759029388428e-01 -1.029850021004676819e-01 8.793531358242034912e-02 -1.487629264593124390e-01 1.477801203727722168e-01 9.424389898777008057e-02 1.249719485640525818e-01 1.527397185564041138e-01 1.867481321096420288e-01 -8.822298794984817505e-02 1.214294880628585815e-01 -4.711703956127166748e-01 -7.852865010499954224e-02 -6.125740706920623779e-03 1.404256969690322876e-01 -4.087084531784057617e-02 -1.319245249032974243e-01 -4.676551744341850281e-02 9.897188283503055573e-03 -9.149450063705444336e-02 -1.323889046907424927e-01 8.856242150068283081e-02
4.759779572486877441e-02 8.792755007743835449e-02 -1.807468235492706299e-01 9.275361895561218262e-02 2.043903321027755737e-01 1.569729298353195190e-01 2.669583261013031006e-01 1.033513173460960388e-01 -3.262645602226257324e-01 -7.198283448815345764e-03 -1.462942957878112793e-01 -4.319787770509719849e-02 5.975937098264694214e-02 -2.291627824306488037e-01 1.210974603891372681e-01 -9.410638362169265747e-02 -1.512716412544250488e-01 -4.643144458532333374e-02 -1.779218018054962158e-02 -8.064003288745880127e-02 -2.101344466209411621e-01 -6.103091835975646973e-01 -3.705395013093948364e-02 2.319560497999191284e-01 -4.259838536381721497e-02 2.015974521636962891e-01 -1.234480962157249451e-01 -2.170482650399208069e-02 -1.131173148751258850e-01 5.326027050614356995e-02 6.723179481923580170e-03 -1.160941645503044128e-01
2.698395848274230957e-01 2.815268747508525848e-02 5.084374174475669861e-02 1.605802923440933228e-01 1.218171715736389160e-01 3.092548251152038574e-02 -4.791802540421485901e-02 -1.941796764731407166e-02 -4.760766029357910156e-01 -2.040380686521530151e-01 -1.589077860116958618e-01 3.157579153776168823e-02 3.698838129639625549e-02 3.502148389816284180e-02 9.822445362806320190e-02 1.737737059593200684e-01 3.057264089584350586e-01 1.707561016082763672e-01 -2.823675572872161865e-01 -1.173494309186935425e-01 -5.321801174432039261e-03 -2.138324528932571411e-01 -1.076898723840713501e-01 -1.494082808494567871e-01 -2.723717093467712402e-01 -5.041475221514701843e-02 7.227548211812973022e-02 -2.236248254776000977e-01 -1.968699991703033447e-01 1.525121033191680908e-01 -1.724728941917419434e-01 1.518519520759582520e-01
1.156102493405342102e-01 2.602394819259643555e-01 1.195484120398759842e-02 9.513308852910995483e-02 2.841447666287422180e-02 1.615121662616729736e-01 4.933327808976173401e-02 4.627212136983871460e-02 -2.625774145126342773e-01 5.009267106652259827e-02 -3.978491574525833130e-02 -7.294441014528274536e-02 -5.994303151965141296e-02 -6.754831969738006592e-02 -2.411261200904846191e-02 1.888807862997055054e-01 3.172049522399902344e-01 -2.497222423553466797e-01 -2.772573828697204590e-01 -3.140549361705780029e-01 7.607003301382064819e-02 -2.185267657041549683e-01 -1.148154120892286301e-02 2.995213270187377930e-01 -2.984289824962615967e-01 -4.926569387316703796e-02 -4.431932792067527771e-02 2.420101687312126160e-02 2.662352621555328369e-01 -2.579478025436401367e-01 -2.003023177385330200e-01 4.506608471274375916e-02
-1.065012514591217041e-01 -3.197950869798660278e-02 -1.502029746770858765e-01 7.745837420225143433e-02 -1.182616576552391052e-01 1.793379932641983032e-01 6.590951234102249146e-02 -1.391673535108566284e-01 -1.454619765281677246e-01 -4.079433903098106384e-02 -2.055983543395996094e-01 -1.079165861010551453e-01 1.987982541322708130e-01 -3.156503736972808838e-01 -6.680886447429656982e-02 -1.686065793037414551e-01 1.773043721914291382e-01 1.594289541244506836e-01 -6.516353785991668701e-02 -1.336977779865264893e-01 1.427797377109527588e-01 -3.732874095439910889e-01 -9.286985732614994049e-03 7.767269015312194824e-02 -2.652059495449066162e-01 1.437716484069824219e-01 3.803550079464912415e-02 2.196235954761505127e-01 2.574923038482666016e-01 1.909061521291732788e-01 -3.628402650356292725e-01 -1.432343572378158569e-01
3.143543004989624023e-01 2.893627882003784180e-01 7.593572139739990234e-02 1.118265911936759949e-01 -1.732205897569656372e-01 9.066897444427013397e-03 1.046551913022994995e-01 -8.860699832439422607e-02 -1.446891874074935913e-01 -1.182354167103767395e-01 -1.581669002771377563e-01 1.482396721839904785e-01 6.228572875261306763e-02 -3.324762731790542603e-02 -8.163692802190780640e-02 -1.481505334377288818e-01 9.158685058355331421e-02 5.052538588643074036e-02 3.250603331252932549e-03 -2.489057481288909912e-01 -8.019552379846572876e-02 -3.345747888088226318e-01 2.360022068023681641e-01 -1.587977111339569092e-01 8.119045197963714600e-02 -1.677403599023818970e-01 -4.292283952236175537e-02 3.671863079071044922e-01 1.118491291999816895e-01 -4.159460663795471191e-01 6.355312466621398926e-02 4.043435305356979370e-02
-1.456707417964935303e-01 -2.563046105206012726e-02 3.904421329498291016e-01 2.619840204715728760e-01 2.034121751785278320e-01 1.502635180950164795e-01 -1.401710212230682373e-01 8.498841524124145508e-02 -9.808905422687530518e-02 3.300034999847412109e-01 2.947953902184963226e-02 1.922992020845413208e-01 2.698488831520080566e-01 -2.210953831672668457e-01 1.046830341219902039e-01 -1.646429151296615601e-01 -2.116169184446334839e-01 1.026622578501701355e-01 -2.552825212478637695e-02 -1.523179411888122559e-01 -1.440155953168869019e-01 -2.602057754993438721e-01 4.523047804832458496e-02 2.042574137449264526e-01 -1.809648722410202026e-01 -7.409918121993541718e-03 2.608722820878028870e-02 -4.859966784715652466e-02 1.684671193361282349e-01 -2.109660059213638306e-01 3.524032235145568848e-02 1.694498062133789062e-01
9.774263203144073486e-02 3.973924219608306885e-01 -4.238385707139968872e-02 1.370294839143753052e-01 7.269977033138275146e-02 -1.689893454313278198e-01 1.141267735511064529e-02 -4.679049924015998840e-02 -2.564560621976852417e-02 -1.298094093799591064e-01 -1.796257495880126953e-01 2.172723859548568726e-01 2.413010150194168091e-01 4.159695282578468323e-02 -3.742984309792518616e-02 1.768622994422912598e-01 4.900743067264556885e-02 8.424408733844757080e-02 -3.756724298000335693e-01 -1.679876148700714111e-01 -1.935044974088668823e-01 -4.538341164588928223e-01 -1.567741036415100098e-01 -1.514354646205902100e-01 -2.582376599311828613e-01 9.035351127386093140e-02 -1.263690590858459473e-01 2.899209270253777504e-03 -6.349067389965057373e-02 1.005492582917213440e-01 -3.352304920554161072e-02 -1.015365123748779297e-01
2.843958139419555664e-01 2.257287353277206421e-01 3.336942791938781738e-01 3.493779003620147705e-01 1.525887399911880493e-01 1.986157298088073730e-01 -1.627246141433715820e-01 -1.018677875399589539e-01 -1.448455154895782471e-01 -6.186299398541450500e-02 -4.109970480203628540e-02 -6.649987399578094482e-02 2.406668514013290405e-01 1.896235533058643341e-02 -7.442384958267211914e-02 -1.350993663072586060e-01 1.514443010091781616e-01 -6.714843213558197021e-02 -2.383748441934585571e-02 -2.993103563785552979e-01 -6.506424397230148315e-02 -1.297896206378936768e-01 1.197605580091476440e-01 -1.641281694173812866e-01 6.668506562709808350e-02 -3.082945942878723145e-01 1.152038797736167908e-01 1.395742129534482956e-02 1.059018149971961975e-01 -2.873947620391845703e-01 1.837307661771774292e-01 4.105555638670921326e-02
7.674199342727661133e-02 -5.615560710430145264e-02 -6.879897415637969971e-02 -3.874186053872108459e-02 2.070909738540649414e-01 2.974926531314849854e-01 1.086947321891784668e-01 1.791726239025592804e-02 -1.209574192762374878e-01 2.133346050977706909e-01 -2.669573128223419189e-01 -1.257049590349197388e-01 4.677157104015350342e-01 -2.636280953884124756e-01 5.356455221772193909e-02 3.820382431149482727e-02 1.460155993700027466e-01 5.913080647587776184e-02 -1.267765909433364868e-01 -2.767414450645446777e-01 6.779741495847702026e-02 -3.070061206817626953e-01 5.133474990725517273e-02 2.332893311977386475e-01 -5.235983408056199551e-04 1.345922797918319702e-02 -2.055427134037017822e-01 1.547192633152008057e-01 1.226141303777694702e-01 -3.528594970703125000e-02 1.323128938674926758e-01 -1.669286787509918213e-01
2.024531215429306030e-01 1.104728654026985168e-01 2.071706950664520264e-01 1.785740703344345093e-01 -1.002791225910186768e-01 2.828853726387023926e-01 1.929064840078353882e-02 1.088401749730110168e-01 -1.663948595523834229e-01 -1.764447242021560669e-01 -3.591043129563331604e-02 -2.516592741012573242e-01 -4.049777053296566010e-03 -8.580940961837768555e-02 1.737692207098007202e-02 1.718310452997684479e-02 1.036718785762786865e-01 7.279648631811141968e-02 1.149012595415115356e-01 -1.817628741264343262e-01 -1.245731785893440247e-01 -5.738764405250549316e-01 4.650648683309555054e-03 -3.545103073120117188e-01 -6.044367328286170959e-02 -2.780842781066894531e-02 1.344825625419616699e-01 8.852952718734741211e-02 -1.993335932493209839e-01 -1.456353962421417236e-01 4.625464323908090591e-03 -1.188660785555839539e-01
-1.243888586759567261e-01 1.800118386745452881e-01 2.074091136455535889e-01 3.994883596897125244e-02 2.896639406681060791e-01 1.363777071237564087e-01 2.483608275651931763e-01 1.839403063058853149e-01 1.398410052061080933e-01 -1.041143909096717834e-01 -2.923952415585517883e-02 1.449764221906661987e-01 5.578327458351850510e-03 -1.124130785465240479e-01 6.963396444916725159e-03 9.744901210069656372e-02 -4.071945697069168091e-02 2.109774798154830933e-01 1.812729425728321075e-02 -3.672275543212890625e-01 6.073420122265815735e-02 -4.044727683067321777e-01 2.340769022703170776e-01 3.863065503537654877e-03 -2.406782656908035278e-01 2.197087705135345459e-01 2.789288163185119629e-01 6.119878590106964111e-02 1.565784513950347900e-01 7.011071592569351196e-02 1.125436797738075256e-01 -4.141801223158836365e-02
-7.561738789081573486e-02 9.907732903957366943e-02 7.187985628843307495e-02 1.045400351285934448e-01 7.474567741155624390e-02 1.146184206008911133e-01 1.971581727266311646e-01 4.456436634063720703e-02 -5.817961413413286209e-03 -3.505761027336120605e-01 -2.334454804658889771e-01 4.573429226875305176e-01 6.900881417095661163e-04 4.753321036696434021e-02 -1.326417028903961182e-01 2.216399908065795898e-01 2.149287164211273193e-01 1.713383197784423828e-01 6.131165847182273865e-02 -1.413741242140531540e-02 -4.726980626583099365e-02 -4.388214647769927979e-01 1.765728294849395752e-01 -2.074180543422698975e-02 -2.362415939569473267e-01 -1.623691874556243420e-03 1.844232082366943359e-01 9.923687577247619629e-02 6.108005344867706299e-02 -2.044749855995178223e-01 1.879219524562358856e-02 -4.159874469041824341e-02
3.718144446611404419e-02 4.746678844094276428e-02 2.585011720657348633e-01 -1.189469844102859497e-01 1.416791826486587524e-01 1.430991142988204956e-01 6.594050675630569458e-02 1.526451408863067627e-01 -1.346694976091384888e-01 -2.020802535116672516e-02 -2.386221103370189667e-02 -8.000385761260986328e-02 3.590310513973236084e-01 -5.868838727474212646e-02 -1.602104865014553070e-02 -1.481968313455581665e-01 1.706595718860626221e-01 -6.047096848487854004e-02 1.845121234655380249e-01 -2.107859253883361816e-01 -1.090715080499649048e-01 -5.149437189102172852e-01 -3.285161033272743225e-02 8.390477299690246582e-02 4.744111374020576477e-02 5.526533350348472595e-02 -2.050653100013732910e-01 -1.492945849895477295e-01 1.248123124241828918e-01 -8.654303103685379028e-02 2.276286631822586060e-01 3.551694750785827637e-01
2.462829835712909698e-02 -1.302571687847375870e-02 1.598523706197738647e-01 2.250755764544010162e-02 -4.177541658282279968e-02 4.121198654174804688e-01 -2.449924796819686890e-01 -6.355002522468566895e-02 -5.526341497898101807e-03 -4.476662352681159973e-02 -2.344134598970413208e-01 -5.482954159379005432e-02 2.582962214946746826e-01 2.554572653025388718e-03 -4.329067096114158630e-02 2.945204675197601318e-01 2.333036810159683228e-01 -3.144891560077667236e-02 6.673447787761688232e-02 -1.068984493613243103e-01 7.460653036832809448e-02 -4.342307150363922119e-01 -1.149394735693931580e-02 2.392039597034454346e-01 -2.969067990779876709e-01 -1.089661195874214172e-01 1.648389250040054321e-01 9.681444615125656128e-02 1.138817593455314636e-01 -1.110597997903823853e-01 -1.773577183485031128e-01 7.798357307910919189e-02
8.188298344612121582e-02 -1.735440269112586975e-02 7.211805135011672974e-02 1.985802054405212402e-01 4.816436469554901123e-01 5.059137567877769470e-02 1.934180557727813721e-01 -4.196758195757865906e-02 -1.451493948698043823e-01 -1.575079411268234253e-01 -1.887564361095428467e-01 6.377586722373962402e-02 2.725266814231872559e-01 8.468993753194808960e-02 -3.846747102215886116e-03 -2.169125676155090332e-01 2.254051715135574341e-01 -4.652540385723114014e-02 -3.901169598102569580e-01 1.509761214256286621e-01 -5.925266444683074951e-02 -2.604919075965881348e-01 4.297885671257972717e-02 -1.783690154552459717e-01 -2.491562366485595703e-01 -1.386435031890869141e-01 7.311259210109710693e-02 1.232365220785140991e-01 -1.800695434212684631e-02 1.124439761042594910e-01 4.300357401371002197e-02 1.045317202806472778e-01
[truncated: 3,271,418 more chars]
