# Supplementary material for: The Language of Innovation
Source: PLoS One. 2020 Apr 30;15(4):e0230107. doi: 10.1371/journal.pone.0230107 (PMC7194493; doi:10.1371/journal.pone.0230107)
Supplement: S19 File — (GZ) [file pone.0230107.s019.tar.gz › 1997-2001/V2Run_27_VS_4500_embeddings1997-2001ED32.txt]

-1.655710637569427490e-01 4.288912937045097351e-02 8.139947801828384399e-02 -4.310064390301704407e-02 2.878811955451965332e-01 2.431203871965408325e-01 1.353752166032791138e-01 -1.931734979152679443e-01 1.173339858651161194e-01 -1.523278802633285522e-01 -3.200918138027191162e-01 1.082781553268432617e-01 -1.260042339563369751e-01 -7.795727998018264771e-02 -1.146725490689277649e-01 7.209845632314682007e-02 -7.815942168235778809e-02 -7.839487493038177490e-02 1.837037801742553711e-01 2.368611991405487061e-01 4.007363319396972656e-01 -7.014210522174835205e-02 -1.911585927009582520e-01 1.209643408656120300e-01 1.279610097408294678e-01 -2.694470584392547607e-01 -2.173371315002441406e-01 -5.828304216265678406e-02 -3.230497241020202637e-01 -2.845391258597373962e-02 9.693294763565063477e-02 -1.476142276078462601e-02
2.317093163728713989e-01 2.030693441629409790e-01 1.409852653741836548e-01 4.166392982006072998e-02 1.501955687999725342e-01 9.804498404264450073e-02 1.614766865968704224e-01 -2.700667083263397217e-01 -1.405457705259323120e-01 4.196566715836524963e-02 8.550582081079483032e-02 1.176283508539199829e-02 -3.952886462211608887e-01 1.815002411603927612e-02 -8.647745102643966675e-02 -2.934228777885437012e-01 -1.758506894111633301e-01 1.327929794788360596e-01 9.955492615699768066e-02 1.687746196985244751e-01 2.858133018016815186e-01 -1.582721769809722900e-01 -6.969778798520565033e-03 5.657583847641944885e-02 8.441165089607238770e-02 6.573448330163955688e-02 -2.618876993656158447e-01 2.711737155914306641e-01 -3.894965723156929016e-02 -1.054505705833435059e-01 1.366411745548248291e-01 3.022253811359405518e-01
9.769847989082336426e-02 -1.154638528823852539e-01 2.390467226505279541e-01 1.014563515782356262e-01 1.685615628957748413e-01 1.811240017414093018e-01 -8.784099668264389038e-02 -9.598038345575332642e-02 2.484975904226303101e-01 -7.002390176057815552e-02 -2.042832821607589722e-01 -1.656021773815155029e-01 1.725634634494781494e-01 1.199963688850402832e-01 -7.223214954137802124e-02 9.160925447940826416e-02 -3.555669784545898438e-01 1.022975072264671326e-01 -4.909663274884223938e-02 3.061893284320831299e-01 4.235825538635253906e-01 -2.999892532825469971e-01 -3.305764868855476379e-02 9.968174621462821960e-03 3.056294843554496765e-02 4.816689994186162949e-03 -2.404706031084060669e-01 2.372115850448608398e-01 1.125596091151237488e-02 9.774398058652877808e-02 7.357439398765563965e-02 6.428407877683639526e-02
5.269018560647964478e-02 -1.427044067531824112e-02 -2.449017912149429321e-01 -1.672549843788146973e-01 -8.776709437370300293e-02 6.505304574966430664e-02 8.626417815685272217e-02 -1.112654134631156921e-01 -6.836367398500442505e-02 -4.786532837897539139e-03 1.596630513668060303e-01 1.088295802474021912e-01 1.603433191776275635e-01 1.637310348451137543e-02 2.452334314584732056e-01 -1.112955585122108459e-01 -4.667726755142211914e-01 7.090203464031219482e-02 2.811050117015838623e-01 1.370050609111785889e-01 2.357393205165863037e-01 -5.650792643427848816e-02 -1.942608505487442017e-01 1.945164650678634644e-01 1.463761925697326660e-02 -4.307864606380462646e-01 -1.001794934272766113e-01 -6.889389455318450928e-02 -1.972477734088897705e-01 -2.026041597127914429e-01 -2.636329829692840576e-02 2.275180444121360779e-02
-2.416415140032768250e-02 -9.915386885404586792e-02 7.015587389469146729e-02 1.268839687108993530e-01 3.713177442550659180e-01 1.474860757589340210e-01 -7.480726111680269241e-03 -3.076347410678863525e-01 3.384238481521606445e-02 2.030467242002487183e-02 1.068692281842231750e-01 6.418367475271224976e-02 -1.492776125669479370e-01 7.274302840232849121e-02 1.220388934016227722e-01 -5.120214447379112244e-02 -4.335871636867523193e-01 -8.698442578315734863e-02 -3.901900490745902061e-03 1.424417793750762939e-01 3.754630386829376221e-01 -1.081845685839653015e-01 1.567693054676055908e-01 -7.455053925514221191e-02 -2.017296850681304932e-02 -1.276224404573440552e-01 -2.893512547016143799e-01 2.074009925127029419e-01 -8.532062917947769165e-02 1.931158304214477539e-01 2.013203054666519165e-01 1.575870215892791748e-01
1.484788805246353149e-01 -1.478395015001296997e-01 5.813007708638906479e-03 1.369253247976303101e-01 1.785308420658111572e-01 2.305729240179061890e-01 -1.630723476409912109e-01 -1.883476823568344116e-01 1.291112750768661499e-01 -2.068752348423004150e-01 -1.707354784011840820e-01 -8.820465207099914551e-02 -2.621527016162872314e-01 -1.567696630954742432e-01 1.197767034173011780e-01 -2.007658332586288452e-01 -3.338241577148437500e-01 1.415188238024711609e-02 3.688874840736389160e-02 2.767366468906402588e-01 3.427076935768127441e-01 -1.792355328798294067e-01 3.536044061183929443e-02 -8.633333444595336914e-02 -3.222851082682609558e-03 -2.294152975082397461e-01 -3.209089115262031555e-02 1.138881146907806396e-01 9.432601183652877808e-02 -1.208009105175733566e-02 3.009205162525177002e-01 1.782117038965225220e-01
2.220796197652816772e-01 -2.779439687728881836e-01 8.618823438882827759e-02 -1.544099748134613037e-01 3.127888143062591553e-01 2.248748838901519775e-01 -7.595867663621902466e-02 -9.414114989340305328e-03 3.097943365573883057e-01 3.380086738616228104e-03 3.329477738589048386e-03 -2.121703475713729858e-01 -1.793643087148666382e-01 5.684412643313407898e-02 -5.340977013111114502e-02 -9.329946339130401611e-02 -5.144047141075134277e-01 1.217109486460685730e-01 8.120514452457427979e-02 7.893814891576766968e-02 2.173683792352676392e-01 8.397477865219116211e-02 9.262707829475402832e-02 -7.722885161638259888e-02 1.280712932348251343e-01 -1.052288636565208435e-01 -1.063944920897483826e-01 5.326636135578155518e-02 -2.545420825481414795e-01 -9.593270719051361084e-02 1.427859067916870117e-01 5.301497504115104675e-02
1.946313828229904175e-01 -2.849906980991363525e-01 1.803737133741378784e-01 -1.599695533514022827e-01 2.423404902219772339e-01 2.798890173435211182e-01 3.904465958476066589e-02 -8.823543787002563477e-02 -2.076335065066814423e-02 3.028030507266521454e-02 -1.127078160643577576e-01 -3.918220102787017822e-02 1.182828992605209351e-01 -2.719005048274993896e-01 -1.282556653022766113e-01 -1.340557336807250977e-01 -3.130972683429718018e-01 8.268803358078002930e-03 2.699144780635833740e-01 1.767565160989761353e-01 4.381130933761596680e-01 -8.505693078041076660e-02 -3.325941413640975952e-02 -1.488104928284883499e-02 -7.544980943202972412e-02 -1.177451908588409424e-01 -1.568437926471233368e-02 1.566517502069473267e-01 -2.561083137989044189e-01 1.076255589723587036e-01 9.532575309276580811e-02 -7.186876982450485229e-02
2.004783004522323608e-01 -1.512059122323989868e-01 3.099339455366134644e-02 -1.762931793928146362e-01 3.202537000179290771e-01 1.546353846788406372e-01 -1.443133354187011719e-01 1.431282609701156616e-01 -2.912013791501522064e-02 -9.840169548988342285e-02 -1.487391442060470581e-01 1.222549155354499817e-01 1.173640117049217224e-01 -8.210718631744384766e-02 8.036345243453979492e-02 -1.029798462986946106e-01 -5.528597831726074219e-01 3.507418092340230942e-03 1.683502644300460815e-02 1.191286817193031311e-01 2.567228674888610840e-01 1.942322589457035065e-02 -6.883060187101364136e-02 -2.910943701863288879e-02 4.371587187051773071e-03 -9.926332160830497742e-03 -1.288223415613174438e-01 1.360678970813751221e-01 -1.439299434423446655e-01 -1.834711059927940369e-02 4.130079150199890137e-01 -1.818622052669525146e-01
1.454375386238098145e-01 1.746904104948043823e-01 2.074925228953361511e-02 -7.254610955715179443e-02 -3.107304498553276062e-02 2.431565076112747192e-01 2.581745944917201996e-02 -9.714145958423614502e-02 -7.406335324048995972e-02 1.261316239833831787e-01 -1.806613802909851074e-02 2.114823460578918457e-02 -9.169957786798477173e-02 -3.655187040567398071e-02 -8.376164734363555908e-02 -2.423714287579059601e-02 -5.316649079322814941e-01 1.480576545000076294e-01 -4.969603195786476135e-02 2.389687895774841309e-01 5.599721074104309082e-01 -2.447809576988220215e-01 1.076866835355758667e-01 1.127575933933258057e-01 -4.426367208361625671e-02 -1.589839160442352295e-01 4.814484342932701111e-02 9.249036200344562531e-03 8.754312992095947266e-02 4.621525108814239502e-02 6.879274547100067139e-02 1.636928915977478027e-01
-2.129013277590274811e-02 6.010613963007926941e-02 2.199884951114654541e-01 -1.787223070859909058e-01 1.720919311046600342e-01 2.711727917194366455e-01 1.161194965243339539e-01 -3.266766667366027832e-02 1.775054335594177246e-01 -1.028596758842468262e-01 -4.944117739796638489e-02 1.756095141172409058e-01 1.500886827707290649e-01 1.108719501644372940e-02 -7.018949091434478760e-02 1.973010413348674774e-02 -2.647601962089538574e-01 1.228503361344337463e-01 4.032680690288543701e-01 2.838880121707916260e-01 1.011054217815399170e-01 -1.179489195346832275e-01 -2.282713949680328369e-01 2.715378701686859131e-01 -5.261571332812309265e-02 -3.411445915699005127e-01 -1.792808920145034790e-01 2.031714469194412231e-01 -9.432660788297653198e-02 -8.387110382318496704e-02 -8.300033956766128540e-02 2.806401066482067108e-02
1.550301313400268555e-01 -3.165040612220764160e-01 3.116353452205657959e-01 -1.036477014422416687e-01 1.255486011505126953e-01 1.452204138040542603e-01 -3.203736618161201477e-02 -1.522372364997863770e-01 2.773903310298919678e-02 2.994078397750854492e-02 -7.725676149129867554e-02 -3.565883263945579529e-02 -8.317088335752487183e-02 6.780619174242019653e-02 1.386606693267822266e-01 1.187383607029914856e-01 -3.756076395511627197e-01 2.269706130027770996e-01 1.237672865390777588e-01 9.922659397125244141e-02 5.390611290931701660e-01 1.474422961473464966e-01 -7.251518219709396362e-02 -9.243744611740112305e-02 1.881284289993345737e-03 -1.472500860691070557e-01 -1.261177510023117065e-01 1.208517923951148987e-01 -4.896888509392738342e-02 -4.918155446648597717e-02 2.265806645154953003e-01 2.979532442986965179e-02
-1.713068597018718719e-02 -2.730379402637481689e-01 3.422372043132781982e-02 -1.217618212103843689e-01 1.820773184299468994e-01 2.086374610662460327e-01 -7.016064971685409546e-02 -5.804095789790153503e-02 7.368135452270507812e-02 -3.726919367909431458e-02 -1.817561239004135132e-01 -2.163449823856353760e-01 -2.049034088850021362e-01 -9.172038733959197998e-02 4.913636948913335800e-03 1.845624297857284546e-01 -5.299299359321594238e-01 1.413516700267791748e-01 -7.545267045497894287e-02 1.111836060881614685e-01 1.378477960824966431e-01 -1.115478128194808960e-01 -1.781080216169357300e-01 5.470506474375724792e-02 -1.234833672642707825e-01 -2.626226246356964111e-01 -2.718697190284729004e-01 2.993012070655822754e-01 -9.509456157684326172e-02 3.957642242312431335e-02 1.823468506336212158e-02 9.678244590759277344e-02
-4.296228662133216858e-02 -2.121940404176712036e-01 2.251519411802291870e-01 -3.053275309503078461e-02 -2.124622091650962830e-02 4.565986245870590210e-02 -3.415174782276153564e-02 -1.312955766916275024e-01 -1.241870895028114319e-01 2.251538038253784180e-01 -1.732632368803024292e-01 4.052739590406417847e-02 -1.610615551471710205e-01 7.892700284719467163e-02 -2.641380429267883301e-01 1.656108796596527100e-01 -3.696316778659820557e-01 8.399602770805358887e-02 -1.235268637537956238e-02 2.352369278669357300e-01 3.772577047348022461e-01 -1.807257682085037231e-01 -1.982782930135726929e-01 2.390508204698562622e-01 1.585911363363265991e-01 -2.895385026931762695e-03 -9.874872863292694092e-02 1.941780894994735718e-01 -5.198883637785911560e-02 -2.239824980497360229e-01 5.089519917964935303e-02 2.339269071817398071e-01
2.453723102807998657e-01 -3.519158065319061279e-02 1.356711834669113159e-01 -2.262369096279144287e-01 -2.038655336946249008e-03 2.381178736686706543e-01 2.197134867310523987e-02 8.025185763835906982e-02 -3.165690600872039795e-01 -1.535959392786026001e-01 -8.644796162843704224e-02 9.635190479457378387e-03 -1.623560488224029541e-01 6.825280934572219849e-02 -2.986262440681457520e-01 -2.476608455181121826e-01 -9.614729136228561401e-02 6.102999299764633179e-02 -1.614931970834732056e-01 3.806036412715911865e-01 4.165808558464050293e-01 -3.603017702698707581e-02 -1.376511007547378540e-01 1.401388496160507202e-01 5.575420707464218140e-02 -1.000397726893424988e-01 -6.295923143625259399e-02 -2.663874253630638123e-02 -1.759670972824096680e-01 -4.618721455335617065e-02 5.332850269041955471e-04 2.102643698453903198e-01
1.682953676208853722e-03 -1.567895412445068359e-01 1.088017970323562622e-01 1.778676211833953857e-01 1.023483276367187500e-01 -7.143686711788177490e-02 -2.013301663100719452e-02 -1.506761461496353149e-01 1.808268129825592041e-01 1.438069641590118408e-01 -1.118981242179870605e-01 4.428821429610252380e-02 -2.435395270586013794e-01 -1.442613359540700912e-02 -2.086986787617206573e-02 -3.062176406383514404e-01 -1.620488017797470093e-01 2.514514885842800140e-02 -1.200479641556739807e-01 3.733513355255126953e-01 -3.775331377983093262e-02 8.985511958599090576e-02 -3.596376180648803711e-01 -1.233427003026008606e-01 1.414902955293655396e-01 -2.494062632322311401e-01 -5.810449644923210144e-02 1.499798446893692017e-01 -1.310287266969680786e-01 1.837517768144607544e-01 3.004697263240814209e-01 2.959927320480346680e-01
3.459266200661659241e-02 8.648712188005447388e-02 2.151805162429809570e-01 -6.615106016397476196e-02 2.137642949819564819e-01 1.628551259636878967e-02 4.073889553546905518e-02 -5.064291134476661682e-02 8.044796437025070190e-02 2.488874457776546478e-02 1.946033686399459839e-01 6.829934567213058472e-02 1.595428138971328735e-01 -1.885704994201660156e-01 -1.468906849622726440e-01 -6.565830856561660767e-02 -5.114225149154663086e-01 -1.173086091876029968e-01 2.741325795650482178e-01 4.166985750198364258e-01 1.129313185811042786e-01 -2.594811143353581429e-03 -2.806213796138763428e-01 1.624724417924880981e-01 -2.604657784104347229e-02 -1.416825950145721436e-01 -4.900867864489555359e-02 1.735725998878479004e-01 -1.891202926635742188e-01 9.360764920711517334e-02 -5.980108678340911865e-02 1.026629284024238586e-01
-9.105189703404903412e-03 -1.025162562727928162e-01 1.602515131235122681e-01 -2.794635295867919922e-01 2.262654751539230347e-01 1.566474139690399170e-01 -8.359888941049575806e-02 -7.332818955183029175e-02 1.955243051052093506e-01 -1.798277348279953003e-01 -8.118684589862823486e-02 4.508727416396141052e-02 -4.184387251734733582e-02 -1.242573037743568420e-01 -2.422608248889446259e-02 2.362250909209251404e-02 -3.401420414447784424e-01 6.195128080435097218e-04 1.974041163921356201e-01 2.675479650497436523e-01 3.427984416484832764e-01 1.122483462095260620e-01 2.352995872497558594e-01 -6.228182092308998108e-02 1.386496126651763916e-01 -1.064234003424644470e-01 -2.342209517955780029e-01 2.360266894102096558e-01 -1.044519692659378052e-01 7.347232848405838013e-02 3.552250862121582031e-01 -2.802831679582595825e-02
4.453408531844615936e-03 -1.433902680873870850e-01 1.225533187389373779e-01 -1.496514976024627686e-01 2.893590033054351807e-01 1.200709044933319092e-01 9.662532061338424683e-02 1.941231079399585724e-02 -4.629418626427650452e-02 -9.710973501205444336e-02 -1.807530224323272705e-01 1.037982180714607239e-01 -1.386507153511047363e-01 -5.218883976340293884e-02 4.665866866707801819e-02 -1.221359521150588989e-01 -3.687484264373779297e-01 2.443300187587738037e-01 3.716124892234802246e-01 9.498589485883712769e-02 2.287559658288955688e-01 5.846516042947769165e-02 -2.141146175563335419e-02 -1.040843650698661804e-01 5.853690952062606812e-02 -2.210218012332916260e-01 -2.837688028812408447e-01 1.408605128526687622e-01 -1.180641055107116699e-01 1.767511516809463501e-01 3.254454433917999268e-01 -1.628368645906448364e-01
1.796212941408157349e-01 -4.472724348306655884e-02 2.547114342451095581e-02 -1.775943189859390259e-01 1.046099066734313965e-01 2.122918814420700073e-01 2.959123346954584122e-03 1.825091838836669922e-01 5.323886871337890625e-02 1.519923005253076553e-02 -6.163107231259346008e-02 2.250773161649703979e-01 1.932574510574340820e-01 2.143703214824199677e-02 9.642877429723739624e-02 1.126370057463645935e-01 -3.567164242267608643e-01 -2.360786683857440948e-02 1.444404423236846924e-01 1.983401626348495483e-01 1.547596007585525513e-01 3.954549320042133331e-03 -3.726056814193725586e-01 2.251038402318954468e-01 2.126938402652740479e-01 -4.332303106784820557e-01 -7.277840375900268555e-02 1.560678333044052124e-01 -2.123988717794418335e-01 -4.865024611353874207e-02 1.303028874099254608e-02 1.232517063617706299e-01
-1.137534007430076599e-01 1.346453186124563217e-02 -4.300009086728096008e-02 -1.314337402582168579e-01 6.162309274077415466e-02 1.319712400436401367e-01 -4.024251550436019897e-02 8.462605625391006470e-02 1.900746226310729980e-01 -8.796314895153045654e-02 4.736258462071418762e-02 1.572250947356224060e-02 2.950357496738433838e-01 1.086544841527938843e-01 3.504439443349838257e-02 -1.820375919342041016e-01 -2.655834555625915527e-01 -5.324506387114524841e-02 2.865028977394104004e-01 1.886990964412689209e-01 2.334939986467361450e-01 9.083393961191177368e-02 -3.882277309894561768e-01 1.381851583719253540e-01 1.773116290569305420e-01 -3.592839837074279785e-01 -1.422321498394012451e-01 1.285701543092727661e-01 -2.505455017089843750e-01 -2.281935811042785645e-01 -1.237732991576194763e-01 8.419783413410186768e-02
1.966011226177215576e-01 1.306546777486801147e-01 1.491405367851257324e-01 -1.943882703781127930e-01 9.445884078741073608e-02 4.245351627469062805e-02 -5.109019950032234192e-02 -1.535579413175582886e-01 -8.351653069257736206e-02 2.398731112480163574e-01 5.877609923481941223e-02 5.085898935794830322e-02 -1.477566510438919067e-01 -3.944442048668861389e-02 -2.623753845691680908e-01 -2.216081172227859497e-01 -2.084801942110061646e-01 3.110926449298858643e-01 -1.249184831976890564e-01 5.105174779891967773e-01 1.156298965215682983e-01 -1.212161853909492493e-01 4.114877060055732727e-02 3.511257842183113098e-02 1.240570992231369019e-01 -1.642380952835083008e-01 -9.261923283338546753e-02 -2.796756103634834290e-02 -2.491203695535659790e-02 -1.113432198762893677e-01 1.267942190170288086e-01 3.273436427116394043e-01
-1.032576784491539001e-01 -1.367307305335998535e-01 1.409403681755065918e-01 1.080530360341072083e-01 -1.244782805442810059e-01 1.179825514554977417e-01 -3.659818321466445923e-02 -7.588965445756912231e-02 -1.153437644243240356e-01 1.944015175104141235e-01 -6.731976568698883057e-02 -5.520060285925865173e-02 -1.267882413230836391e-03 2.162067145109176636e-01 -4.036595225334167480e-01 -1.592740118503570557e-01 -2.841369211673736572e-01 7.636116445064544678e-02 2.277995944023132324e-01 3.468020260334014893e-01 3.258112967014312744e-01 -1.061583980917930603e-01 -1.451946794986724854e-01 6.544964015483856201e-02 2.118396461009979248e-01 1.496530324220657349e-01 -2.048294246196746826e-01 2.022907137870788574e-01 -1.552493572235107422e-01 -1.733745783567428589e-01 -1.816970668733119965e-02 -5.197361484169960022e-02
2.368095070123672485e-01 -1.687930077314376831e-01 1.173884198069572449e-01 -2.377234250307083130e-01 2.882877290248870850e-01 2.924928069114685059e-01 -3.678554296493530273e-02 -2.121912091970443726e-01 1.288896501064300537e-01 -2.561213262379169464e-02 -5.324819684028625488e-02 -1.200778633356094360e-01 -1.052140742540359497e-01 1.648754179477691650e-01 5.488448217511177063e-02 -3.532628342509269714e-02 -4.540348649024963379e-01 1.729861833155155182e-02 1.779288426041603088e-02 6.216227076947689056e-03 3.277886211872100830e-01 1.116190454922616482e-03 -1.988800317049026489e-01 -5.640360061079263687e-03 1.631524115800857544e-01 -9.872889518737792969e-02 -2.710871398448944092e-01 6.379413418471813202e-03 4.153586179018020630e-02 8.173229545354843140e-02 2.659109830856323242e-01 -1.010848581790924072e-01
-2.370882034301757812e-02 -8.246945589780807495e-02 1.630208045244216919e-01 1.409680247306823730e-01 -7.143829017877578735e-02 3.133229017257690430e-01 -1.457942724227905273e-01 -1.846806555986404419e-01 1.299836393445730209e-02 5.986874178051948547e-02 -1.335601508617401123e-01 -2.396657466888427734e-01 -1.469140201807022095e-01 6.155804172158241272e-02 -4.976607859134674072e-02 7.409171015024185181e-02 -3.896101564168930054e-02 5.774725694209337234e-03 -1.427492033690214157e-02 9.333082288503646851e-02 3.688297867774963379e-01 -2.376369759440422058e-02 -2.224918603897094727e-01 1.814785040915012360e-02 7.639822363853454590e-02 -2.679911255836486816e-01 -1.019942853599786758e-02 2.347307503223419189e-01 -1.936881393194198608e-01 6.215500459074974060e-02 3.654617667198181152e-01 4.128967821598052979e-01
1.212942749261856079e-01 -2.899415791034698486e-01 7.131569087505340576e-02 3.313086554408073425e-02 2.388029247522354126e-01 8.284588158130645752e-02 -1.644791513681411743e-01 -1.830701828002929688e-01 1.530021280050277710e-01 9.254986047744750977e-02 5.291273444890975952e-02 -4.191942140460014343e-02 5.331837758421897888e-02 1.480588465929031372e-01 -4.032553359866142273e-02 -2.889067679643630981e-02 -3.906797766685485840e-01 3.313424289226531982e-01 -1.657654494047164917e-01 2.978875041007995605e-01 7.649084925651550293e-02 2.661599777638912201e-02 1.383031308650970459e-01 -5.023448728024959564e-03 1.667274534702301025e-01 -3.548455834388732910e-01 -3.250492215156555176e-01 -4.826743900775909424e-02 8.598491549491882324e-02 6.413064897060394287e-02 1.685492247343063354e-01 -2.934981882572174072e-02
8.369641005992889404e-02 -3.574138879776000977e-01 8.307912200689315796e-02 -5.208520218729972839e-02 3.848648071289062500e-01 3.006617128849029541e-01 -9.218425303697586060e-02 -1.678559556603431702e-02 1.422013789415359497e-01 5.248729512095451355e-02 2.824256755411624908e-02 2.216294258832931519e-01 -6.583262979984283447e-02 4.674300178885459900e-02 2.280256897211074829e-02 -1.522999163717031479e-02 -3.433103263378143311e-01 8.893214911222457886e-02 2.159352898597717285e-01 1.381621509790420532e-01 3.980750739574432373e-01 -1.009511277079582214e-01 3.654483705759048462e-02 4.491544514894485474e-02 -1.283040829002857208e-02 -2.229899317026138306e-01 -1.497884541749954224e-01 1.922692954540252686e-01 -1.894448511302471161e-02 8.319765329360961914e-03 2.246471494436264038e-01 6.700585037469863892e-02
-9.940162301063537598e-02 1.736325323581695557e-01 -2.723355218768119812e-02 -9.249055385589599609e-02 -1.327490154653787613e-02 -6.764058955013751984e-03 5.663040652871131897e-02 -1.530928462743759155e-01 1.885366290807723999e-01 -3.309921175241470337e-02 6.551609188318252563e-02 -3.144583664834499359e-03 1.346055418252944946e-01 9.668354690074920654e-02 2.291622906923294067e-01 -1.618734300136566162e-01 -2.269334644079208374e-01 -2.011691629886627197e-01 -1.451376080513000488e-02 2.708137333393096924e-01 1.941642612218856812e-01 2.547356858849525452e-02 1.551114171743392944e-01 2.899270355701446533e-01 3.459016606211662292e-02 -4.446182250976562500e-01 1.431805491447448730e-01 1.615042537450790405e-01 -2.951465547084808350e-01 -2.670646607875823975e-01 2.464393377304077148e-01 7.872683927416801453e-03
-1.622628122568130493e-01 -6.079129874706268311e-02 1.768908202648162842e-01 2.944536320865154266e-02 1.727259308099746704e-01 2.624320685863494873e-01 -1.661301702260971069e-01 1.044802088290452957e-02 -1.297036372125148773e-02 1.067802403122186661e-02 -2.013832181692123413e-01 -8.689895272254943848e-02 1.525831688195466995e-02 -1.308935284614562988e-01 -6.256037950515747070e-02 -8.712972700595855713e-02 -5.838351249694824219e-01 -1.202463433146476746e-01 3.553820773959159851e-02 2.038524895906448364e-01 3.048657774925231934e-01 5.540642142295837402e-02 -3.806546330451965332e-02 -1.571936160326004028e-01 -1.895210593938827515e-01 -4.832174628973007202e-02 -3.162679076194763184e-01 1.674605906009674072e-01 -2.647788450121879578e-02 -5.116390064358711243e-02 1.696488261222839355e-01 1.241355836391448975e-01
3.832732141017913818e-01 8.308965712785720825e-02 -1.510964781045913696e-01 -1.154998317360877991e-01 -3.545903041958808899e-02 2.230869829654693604e-01 -2.156262993812561035e-01 -2.361814379692077637e-01 8.976030163466930389e-03 3.663629665970802307e-02 -2.625746428966522217e-01 -4.334267228841781616e-03 4.297723621129989624e-02 -8.923779241740703583e-04 -1.638486683368682861e-01 -2.862786352634429932e-01 -2.342028468847274780e-01 1.378303021192550659e-01 1.502497345209121704e-01 2.932142615318298340e-01 2.563343048095703125e-01 -2.352009713649749756e-01 -1.646371185779571533e-01 -8.770772255957126617e-03 1.089860126376152039e-01 -7.840665988624095917e-03 3.587590530514717102e-02 1.947387307882308960e-01 -5.254131183028221130e-02 7.093128561973571777e-02 1.523696631193161011e-01 2.508474290370941162e-01
-2.065312117338180542e-03 -2.833391726016998291e-01 1.570489406585693359e-01 -2.172891646623611450e-01 8.833270519971847534e-02 2.546634972095489502e-01 9.556796401739120483e-03 -2.360378801822662354e-01 -3.632642701268196106e-02 -1.662724167108535767e-01 -9.155166149139404297e-02 -1.641159951686859131e-01 -9.334108233451843262e-02 1.418210417032241821e-01 -8.849986642599105835e-02 -1.699116080999374390e-01 -3.606542050838470459e-01 2.970735132694244385e-01 -4.745068401098251343e-02 1.911456435918807983e-01 2.045383453369140625e-01 -3.984054923057556152e-02 7.672120630741119385e-02 2.375960946083068848e-01 1.886664181947708130e-01 -6.376137584447860718e-02 -3.591531813144683838e-01 -1.606013998389244080e-02 -4.887034301646053791e-04 -1.907454133033752441e-01 -2.295630518347024918e-03 -1.462603211402893066e-01
2.526990883052349091e-02 -3.357211947441101074e-01 1.826223284006118774e-01 -2.804622352123260498e-01 1.987485736608505249e-01 1.078479364514350891e-01 -1.736813932657241821e-01 -1.091052889823913574e-01 4.831789061427116394e-02 -1.763116866350173950e-01 -9.134295582771301270e-02 -7.124754134565591812e-03 -1.826883852481842041e-01 2.195149362087249756e-01 -6.700531113892793655e-03 -5.430271849036216736e-02 -2.792983055114746094e-01 6.884996592998504639e-02 1.645276099443435669e-01 2.331390529870986938e-01 3.700297474861145020e-01 -2.066554129123687744e-01 -5.380961298942565918e-02 -9.604133665561676025e-02 4.679417237639427185e-02 -1.120296423323452473e-03 -2.604371905326843262e-01 2.131835222244262695e-01 -2.184667587280273438e-01 -3.682198002934455872e-02 9.727881103754043579e-02 1.585552394390106201e-01
-3.321816399693489075e-02 -3.109885752201080322e-01 1.299236565828323364e-01 -5.439180880784988403e-02 2.149068564176559448e-01 3.995044529438018799e-01 -3.664835914969444275e-02 -2.486335933208465576e-01 7.995200902223587036e-02 -1.514092981815338135e-01 1.187104359269142151e-01 -9.531614184379577637e-02 -4.974833130836486816e-02 2.098506689071655273e-02 8.926005661487579346e-02 5.452965851873159409e-03 -4.328638315200805664e-01 7.286046445369720459e-02 -1.659852266311645508e-01 6.299360841512680054e-02 2.529655396938323975e-01 7.447890192270278931e-02 -1.485528238117694855e-02 1.026269271969795227e-01 6.962935626506805420e-02 -3.187009990215301514e-01 -1.320853382349014282e-01 1.327714771032333374e-01 -8.811113983392715454e-02 -1.891110390424728394e-01 1.122110784053802490e-01 -2.188257277011871338e-01
-1.001495867967605591e-01 -2.207256108522415161e-01 1.310120970010757446e-01 -2.153139561414718628e-01 2.392224818468093872e-01 1.037740483880043030e-01 -2.379661202430725098e-01 -2.662799060344696045e-01 1.566011458635330200e-01 1.208816766738891602e-01 -5.649556405842304230e-03 2.319458127021789551e-02 -7.362945377826690674e-02 1.260584890842437744e-01 -2.817740738391876221e-01 1.912001818418502808e-01 -1.632892340421676636e-01 2.132360935211181641e-01 -4.061497747898101807e-02 2.259006798267364502e-01 4.904707670211791992e-01 -9.487930685281753540e-03 1.009842604398727417e-01 6.459952145814895630e-02 1.850736327469348907e-02 -1.009677257388830185e-02 -2.833343446254730225e-01 8.545058965682983398e-02 -9.552139043807983398e-02 7.036720216274261475e-02 1.425318717956542969e-01 5.451907590031623840e-02
1.416650265455245972e-01 -2.133247256278991699e-02 3.693011403083801270e-02 -2.951464988291263580e-02 1.614639312028884888e-01 1.811018586158752441e-01 1.470484435558319092e-01 -8.867011964321136475e-02 1.450189948081970215e-01 -1.650329562835395336e-03 1.249349489808082581e-01 4.580476880073547363e-02 2.083426117897033691e-01 -6.554457545280456543e-02 7.762061059474945068e-02 4.996659979224205017e-02 -2.324343025684356689e-01 -1.313872188329696655e-01 3.484074473381042480e-01 3.670032322406768799e-01 5.655501037836074829e-02 -1.914938837289810181e-01 -2.929149270057678223e-01 1.440239548683166504e-01 2.251620441675186157e-01 -3.035422265529632568e-01 -1.963872611522674561e-01 3.436659872531890869e-01 -8.371235430240631104e-02 5.959437787532806396e-02 2.754767797887325287e-02 9.652163088321685791e-02
4.771845415234565735e-02 6.140474975109100342e-02 -1.503650681115686893e-03 1.871622651815414429e-01 7.729665376245975494e-03 -9.216023609042167664e-03 -7.334364205598831177e-02 -2.029304802417755127e-01 1.764642149209976196e-01 -1.168485954403877258e-01 2.570079863071441650e-01 3.728709518909454346e-01 6.202832609415054321e-02 -2.000011876225471497e-02 -1.859045624732971191e-01 6.098648160696029663e-02 -2.307332307100296021e-01 1.965907514095306396e-01 1.022498607635498047e-01 1.632147729396820068e-01 2.608625590801239014e-01 -1.876091957092285156e-01 -3.037260472774505615e-01 5.833371542394161224e-03 -1.397790387272834778e-02 -1.843298822641372681e-01 1.495892647653818130e-02 1.803611665964126587e-01 -4.270157217979431152e-02 -2.855040132999420166e-01 3.672883212566375732e-01 -1.006770804524421692e-01
-3.495196625590324402e-02 1.324222534894943237e-01 -9.515506029129028320e-02 -1.698737591505050659e-01 -1.460822671651840210e-01 -2.075614631175994873e-01 -1.334943771362304688e-01 -1.081844195723533630e-01 9.700329601764678955e-02 8.778642117977142334e-02 -9.481687098741531372e-02 2.381681352853775024e-01 -1.262872945517301559e-02 1.741127967834472656e-01 -1.410694967489689589e-04 -7.122880220413208008e-02 -4.189147949218750000e-01 -9.349408000707626343e-02 2.949440777301788330e-01 1.471346169710159302e-01 2.350701540708541870e-01 6.032125279307365417e-02 6.138192024081945419e-03 2.851378321647644043e-01 5.592278391122817993e-02 -3.101287484169006348e-01 -1.723426729440689087e-01 2.457480728626251221e-01 -1.902545094490051270e-01 -1.016303300857543945e-01 9.001019597053527832e-02 2.320950180292129517e-01
-1.014430634677410126e-02 -4.849366378039121628e-03 3.477739915251731873e-02 -1.524636745452880859e-01 -1.588267683982849121e-01 4.628954455256462097e-02 7.941977679729461670e-02 -1.460709124803543091e-01 2.092323005199432373e-01 2.308884412050247192e-01 -4.010896012187004089e-02 1.312325298786163330e-01 1.996092051267623901e-01 7.856059074401855469e-02 -1.188348233699798584e-01 -3.306289315223693848e-01 -2.526335716247558594e-01 4.797703586518764496e-03 -1.146457716822624207e-01 2.599013745784759521e-01 2.605783641338348389e-01 -4.572574421763420105e-02 -3.074599057435989380e-02 3.135350299999117851e-03 1.325370073318481445e-01 -1.400935053825378418e-01 -7.411246746778488159e-02 -3.957086428999900818e-02 -5.114336609840393066e-01 -1.405582129955291748e-01 1.589286178350448608e-01 2.621429860591888428e-01
-1.378284245729446411e-01 3.755892813205718994e-02 -7.422617822885513306e-02 -1.226294860243797302e-01 -2.162083238363265991e-01 2.253778576850891113e-01 1.658297628164291382e-01 -2.375836968421936035e-01 6.922694295644760132e-02 -1.098192483186721802e-01 -2.159917503595352173e-01 2.888914942741394043e-01 1.392928697168827057e-02 2.421128004789352417e-02 -2.397701740264892578e-01 -1.494477242231369019e-01 -1.857156157493591309e-01 2.098101526498794556e-01 -2.377147376537322998e-01 2.773647308349609375e-01 1.305835396051406860e-01 -3.058233857154846191e-02 -2.022511363029479980e-01 1.749542728066444397e-02 -3.335310891270637512e-02 -1.899128109216690063e-01 -1.179346889257431030e-01 1.730413883924484253e-01 -2.059880942106246948e-01 1.813901402056217194e-02 3.818319737911224365e-01 9.619997441768646240e-02
2.844201168045401573e-03 -2.475805580615997314e-02 -3.227610839530825615e-03 2.446009963750839233e-02 -1.817322568967938423e-03 2.521748542785644531e-01 1.843247562646865845e-02 -1.157330274581909180e-01 -8.595710992813110352e-02 -1.901706159114837646e-01 -1.716968566179275513e-01 1.783261299133300781e-01 -1.658784784376621246e-02 -2.236367762088775635e-02 -1.143942996859550476e-01 -1.009533479809761047e-01 -2.518347501754760742e-01 1.103353872895240784e-01 -1.654425114393234253e-01 2.195497751235961914e-01 5.592483282089233398e-01 -3.609366714954376221e-01 5.086085572838783264e-02 -1.646405756473541260e-01 3.418339490890502930e-01 -5.421285331249237061e-02 -1.682055890560150146e-01 3.938255086541175842e-02 -4.694101959466934204e-02 1.817168667912483215e-02 -6.773977540433406830e-03 1.282425075769424438e-01
-9.240926802158355713e-02 -3.190822899341583252e-01 1.649612933397293091e-01 -1.116814017295837402e-01 3.779337108135223389e-01 2.298884540796279907e-01 1.034709736704826355e-01 -2.762538492679595947e-01 2.032004296779632568e-01 -4.103646427392959595e-02 -8.816829323768615723e-02 -1.715296506881713867e-01 5.419224873185157776e-02 -4.422283545136451721e-02 1.069268956780433655e-01 -4.434673581272363663e-03 -4.549188017845153809e-01 5.955868586897850037e-02 2.194636128842830658e-02 6.534006446599960327e-02 2.287141829729080200e-01 1.137917041778564453e-01 -1.481451392173767090e-01 5.692469701170921326e-02 2.257874310016632080e-01 -5.509302020072937012e-02 -1.447035819292068481e-01 3.938648384064435959e-03 -1.750661432743072510e-01 1.240456327795982361e-01 2.098558396100997925e-01 8.708579116500914097e-04
2.359383255243301392e-01 -2.864035069942474365e-01 3.499984741210937500e-02 -2.471036314964294434e-01 3.428112864494323730e-01 9.623671323060989380e-02 -1.045521572232246399e-01 -1.092809140682220459e-01 4.445069283246994019e-02 -1.989427022635936737e-02 -6.849486380815505981e-02 1.336775869131088257e-01 -7.277429103851318359e-02 8.341641724109649658e-02 -1.196520552039146423e-01 -1.109046489000320435e-01 -4.254069328308105469e-01 1.248924247920513153e-02 2.012869864702224731e-01 1.458093822002410889e-01 4.400958716869354248e-01 1.136615723371505737e-01 7.616741955280303955e-02 -9.695911407470703125e-02 -6.349471211433410645e-02 -1.700812131166458130e-01 -2.348740994930267334e-01 3.604682534933090210e-02 9.709378704428672791e-03 4.431359842419624329e-02 9.978226572275161743e-02 1.428778618574142456e-01
9.221015125513076782e-02 5.276676639914512634e-02 -6.914772838354110718e-02 7.563879340887069702e-02 -8.473916351795196533e-02 5.527754426002502441e-01 9.740786254405975342e-02 -6.568594276905059814e-02 5.353811383247375488e-02 3.679338376969099045e-03 2.059552669525146484e-01 -1.144259050488471985e-01 -1.750152707099914551e-01 -5.782354250550270081e-02 -2.780156135559082031e-01 1.168353203684091568e-02 -3.915289044380187988e-01 8.731669932603836060e-02 -1.141864731907844543e-01 1.542494297027587891e-01 2.438766509294509888e-01 -5.413061007857322693e-02 -1.080089658498764038e-01 -1.176543757319450378e-01 1.675814539194107056e-01 -1.229626908898353577e-01 -1.967184841632843018e-01 6.802469491958618164e-02 -1.041892543435096741e-01 1.071325838565826416e-01 -2.090649679303169250e-02 2.948024570941925049e-01
-8.756463229656219482e-02 1.848585307598114014e-01 -1.495299488306045532e-01 -5.480106547474861145e-02 1.449238657951354980e-01 9.333183988928794861e-03 -2.068613097071647644e-02 -6.617668271064758301e-02 -4.776096343994140625e-02 1.173582375049591064e-01 7.172106951475143433e-02 5.755224451422691345e-02 1.516279727220535278e-01 6.276131421327590942e-02 1.268642991781234741e-01 -1.400834769010543823e-01 -3.767997324466705322e-01 6.925788521766662598e-02 2.355476021766662598e-01 2.242868095636367798e-01 2.093703001737594604e-01 -9.785339236259460449e-02 -2.833550274372100830e-01 3.302406072616577148e-01 1.716771125793457031e-01 -4.070905447006225586e-01 -4.334013536572456360e-02 6.909730285406112671e-02 -2.802866399288177490e-01 -1.158400923013687134e-01 -5.327354744076728821e-02 1.665945351123809814e-01
2.359789758920669556e-01 -1.157633438706398010e-01 1.797872334718704224e-01 2.675487697124481201e-01 8.901529759168624878e-02 1.609040796756744385e-01 -1.290003061294555664e-01 3.010421991348266602e-02 3.181567415595054626e-02 7.356180995702743530e-02 4.997991770505905151e-02 -6.503885146230459213e-03 -3.242105990648269653e-02 6.970766931772232056e-02 7.851216197013854980e-02 -2.534454166889190674e-01 -1.978900581598281860e-01 7.767041772603988647e-02 -1.295887082815170288e-01 3.045603632926940918e-01 2.818633019924163818e-01 1.075344756245613098e-01 -2.627423107624053955e-01 -2.388519048690795898e-01 -1.747883670032024384e-02 -2.642800807952880859e-01 -9.541792795062065125e-03 -4.414776712656021118e-02 -1.025411933660507202e-01 8.804721385240554810e-02 4.392414093017578125e-01 1.874713152647018433e-01
1.647005826234817505e-01 8.678279817104339600e-02 1.152103859931230545e-02 -1.032710596919059753e-01 1.023803278803825378e-01 -1.507439315319061279e-01 2.028722465038299561e-01 -2.170699834823608398e-02 -5.594704672694206238e-02 1.329377572983503342e-02 -1.705912053585052490e-01 1.426921933889389038e-01 -8.806600817479193211e-04 2.442855834960937500e-01 -2.096138745546340942e-01 -5.783268436789512634e-02 -2.795628011226654053e-01 1.357446312904357910e-01 -2.852933108806610107e-01 2.683753371238708496e-01 -1.331071648746728897e-02 2.068799287080764771e-01 -1.840356551110744476e-02 -1.807832717895507812e-01 2.370256930589675903e-01 -6.589365750551223755e-02 -3.754987418651580811e-01 2.673510015010833740e-01 -8.714633435010910034e-02 -1.794375330209732056e-01 2.684713006019592285e-01 -9.548561275005340576e-02
2.481464743614196777e-01 2.014547958970069885e-02 3.930089250206947327e-02 -5.698344483971595764e-02 -1.705912351608276367e-01 9.650268405675888062e-02 -4.636211693286895752e-02 -2.642392516136169434e-01 2.247264236211776733e-01 -2.582844579592347145e-03 -7.876061648130416870e-02 1.231545358896255493e-01 3.963740542531013489e-02 1.515309959650039673e-01 4.783640056848526001e-02 -1.707359999418258667e-01 -2.831821739673614502e-01 6.734795868396759033e-02 -3.219123184680938721e-01 2.617813944816589355e-01 2.815973758697509766e-01 -8.498644083738327026e-02 -9.816229343414306641e-02 5.899358540773391724e-02 -1.550468802452087402e-02 -6.928624212741851807e-02 -4.491089843213558197e-03 2.057574987411499023e-01 -4.748319089412689209e-01 -1.420367658138275146e-01 1.534258574247360229e-01 1.479592770338058472e-01
1.707933098077774048e-01 -9.743692725896835327e-02 1.773657500743865967e-01 1.909511536359786987e-02 3.598228469491004944e-02 3.895295262336730957e-01 -3.354718536138534546e-02 -2.433024793863296509e-01 -1.895783394575119019e-01 2.279718779027462006e-02 -8.582171797752380371e-02 2.612371370196342468e-02 -1.116831414401531219e-02 2.159122675657272339e-01 -9.594123065471649170e-02 -8.571328222751617432e-02 -6.657308340072631836e-02 3.647423088550567627e-01 -2.328645884990692139e-01 2.663900852203369141e-01 3.952167034149169922e-01 -7.654038071632385254e-02 -1.689420640468597412e-01 1.563004851341247559e-01 6.563789397478103638e-02 1.492604799568653107e-02 -1.086376532912254333e-01 -1.601451821625232697e-02 -2.731527686119079590e-01 -2.530077472329139709e-02 2.887237118557095528e-03 1.970436424016952515e-01
2.307442873716354370e-01 -9.894513338804244995e-02 -6.243229843676090240e-03 -8.103806525468826294e-02 -1.066577136516571045e-01 -1.141179576516151428e-01 1.267618387937545776e-01 -4.634456038475036621e-01 3.008634410798549652e-02 3.212390467524528503e-02 7.506494224071502686e-02 2.238485366106033325e-01 -2.024877816438674927e-01 -3.736175596714019775e-02 -3.503470122814178467e-02 -9.626979380846023560e-02 -3.629094064235687256e-01 1.539932042360305786e-01 2.461256459355354309e-02 3.250035047531127930e-01 1.825006753206253052e-01 3.775631636381149292e-02 -1.064452975988388062e-01 6.390962749719619751e-02 1.852451115846633911e-01 5.001408979296684265e-02 -2.924188375473022461e-01 -3.140825033187866211e-01 -7.117993384599685669e-02 1.098301336169242859e-01 -2.194846235215663910e-02 -1.189829409122467041e-01
2.932842075824737549e-01 -2.660351991653442383e-01 4.886484146118164062e-02 -5.543938651680946350e-02 1.453231722116470337e-01 3.272687196731567383e-01 -2.025425583124160767e-01 -1.084173098206520081e-01 -1.098993644118309021e-01 2.093964628875255585e-02 2.553543746471405029e-01 2.790437936782836914e-01 6.557781016454100609e-04 8.947812020778656006e-02 -1.492878198623657227e-01 -6.851375102996826172e-02 -3.898523151874542236e-01 1.205405145883560181e-01 -3.424546122550964355e-02 2.523258328437805176e-01 3.029683828353881836e-01 -3.362798690795898438e-02 -5.932177603244781494e-02 8.694053441286087036e-02 1.305634621530771255e-02 7.764695584774017334e-02 -2.209651917219161987e-01 1.629074513912200928e-01 3.080511838197708130e-02 -2.116753011941909790e-01 -4.379234462976455688e-02 3.974949568510055542e-02
-6.078600883483886719e-02 1.134289950132369995e-01 -6.001569796353578568e-03 7.393974810838699341e-02 -1.370144039392471313e-01 4.390731751918792725e-01 2.216190397739410400e-01 -1.799614876508712769e-01 -4.213109984993934631e-02 2.375019788742065430e-01 -2.231205552816390991e-01 5.407648533582687378e-02 -1.735015399754047394e-02 -4.628979787230491638e-02 2.151991054415702820e-02 -9.288921952247619629e-02 -4.256156086921691895e-01 9.137103706598281860e-02 -3.466563299298286438e-02 3.576891720294952393e-01 1.339685916900634766e-01 -2.642897069454193115e-01 6.324873864650726318e-02 1.371537335216999054e-02 1.324715912342071533e-01 -1.540846377611160278e-01 -2.018283158540725708e-01 1.506616622209548950e-01 -9.823549538850784302e-02 1.254398822784423828e-01 -1.524616964161396027e-02 1.465748846530914307e-01
-1.032853424549102783e-01 2.505947947502136230e-01 -1.318197995424270630e-01 -9.512136131525039673e-02 1.602906733751296997e-01 4.242383688688278198e-02 2.531976103782653809e-01 1.738723739981651306e-02 2.412479668855667114e-01 -1.668512821197509766e-01 1.065678596496582031e-01 1.446440368890762329e-01 -1.564346849918365479e-01 -3.540813177824020386e-02 3.202310800552368164e-01 4.852480441331863403e-02 -1.500178277492523193e-01 3.700678050518035889e-02 1.383824795484542847e-01 1.743818521499633789e-01 1.207449957728385925e-01 -8.577091246843338013e-02 -1.201650723814964294e-01 1.111741829663515091e-02 1.598771810531616211e-01 -3.296344876289367676e-01 -1.403059661388397217e-01 1.958801150321960449e-01 -3.574377596378326416e-01 -1.229518502950668335e-01 2.850343100726604462e-02 3.366902172565460205e-01
2.681338787078857422e-02 -7.900022901594638824e-03 1.367271393537521362e-01 -6.727039813995361328e-02 -2.646751701831817627e-01 3.240422308444976807e-01 1.281497180461883545e-01 -1.154728829860687256e-01 2.225634306669235229e-01 -1.379804462194442749e-01 -1.526455879211425781e-01 2.625253200531005859e-01 -4.734339658170938492e-03 1.230909153819084167e-01 -1.585864424705505371e-01 -2.354189157485961914e-01 -1.211287751793861389e-01 -5.410826206207275391e-02 -1.502348482608795166e-01 2.883319258689880371e-01 2.391666471958160400e-01 -8.961469680070877075e-02 -1.565559208393096924e-01 3.896165639162063599e-02 -7.795614004135131836e-02 -1.561166644096374512e-01 -3.165503442287445068e-01 4.556346684694290161e-02 -2.612907886505126953e-01 -1.654751449823379517e-01 1.486361175775527954e-01 2.227224707603454590e-01
2.641793489456176758e-01 -8.761542290449142456e-02 -3.266359865665435791e-01 5.137167125940322876e-02 3.756367042660713196e-02 5.037826299667358398e-02 2.332621216773986816e-01 1.105663832277059555e-02 6.721171736717224121e-02 -2.943952679634094238e-01 -8.451049029827117920e-02 2.590596675872802734e-01 -7.350927684456110001e-03 -1.343533676117658615e-02 -8.476853370666503906e-02 1.910667568445205688e-01 -2.410879731178283691e-01 -1.266326904296875000e-01 9.329360723495483398e-02 4.820076227188110352e-01 1.936424374580383301e-01 -8.063170313835144043e-02 -6.829088181257247925e-02 -1.056674942374229431e-01 -5.945458635687828064e-02 -1.714684963226318359e-01 1.710855811834335327e-01 6.654947251081466675e-02 1.469435542821884155e-02 -3.072839677333831787e-01 9.253258258104324341e-02 2.222902886569499969e-02
2.921664118766784668e-01 -1.742022335529327393e-01 1.420501917600631714e-01 -1.581827104091644287e-01 3.043772876262664795e-01 3.462572693824768066e-01 -1.105822995305061340e-01 -1.065126881003379822e-01 1.281839143484830856e-02 -1.864220947027206421e-01 2.210164442658424377e-02 -9.075515717267990112e-02 -6.465039402246475220e-02 7.923594862222671509e-02 2.153722494840621948e-01 -1.014111042022705078e-01 -4.564337432384490967e-01 1.137806922197341919e-01 3.331671282649040222e-02 2.257398068904876709e-01 2.299132347106933594e-01 7.100713253021240234e-02 -4.813168570399284363e-02 1.329738348722457886e-01 1.329309493303298950e-01 -2.727205753326416016e-01 1.215841248631477356e-02 -6.385713070631027222e-02 -1.035415679216384888e-01 1.466913223266601562e-01 2.260730415582656860e-02 1.092669740319252014e-01
1.430948376655578613e-01 -1.313343364745378494e-02 -3.472841531038284302e-02 2.470084279775619507e-01 1.757697314023971558e-01 4.080789089202880859e-01 1.597080826759338379e-01 2.496891841292381287e-02 -8.333314955234527588e-02 -8.627923578023910522e-02 -1.175377964973449707e-01 2.524007298052310944e-02 2.281052172183990479e-01 -3.165427744388580322e-01 -2.479059435427188873e-02 -9.777630120515823364e-02 -3.114758133888244629e-01 6.116452068090438843e-02 2.349948734045028687e-01 2.040895223617553711e-01 2.466923594474792480e-01 -1.630239635705947876e-01 -3.422474265098571777e-01 1.428048908710479736e-01 -8.602315187454223633e-02 -3.425092995166778564e-02 -7.460530102252960205e-02 -7.507543265819549561e-02 -3.014521673321723938e-02 1.209588348865509033e-01 3.944535925984382629e-02 2.070431113243103027e-01
-1.358834505081176758e-01 -3.023059368133544922e-01 2.545170672237873077e-02 6.017980352044105530e-02 2.334907799959182739e-01 7.364530116319656372e-02 -1.508062332868576050e-01 -1.618475168943405151e-01 4.013619571924209595e-02 -1.218550745397806168e-02 -1.224108040332794189e-02 -4.915151372551918030e-02 -2.957894233986735344e-03 -8.448615670204162598e-02 -1.610355973243713379e-01 -1.723558008670806885e-01 -2.330742776393890381e-01 1.445012092590332031e-01 4.455484449863433838e-02 1.934516429901123047e-01 3.302271664142608643e-01 -1.076455861330032349e-01 -9.621085971593856812e-02 -2.337052375078201294e-01 3.854808583855628967e-02 -3.451284766197204590e-01 -5.150264129042625427e-03 6.838068366050720215e-02 -5.685361102223396301e-02 4.882002994418144226e-02 5.100412368774414062e-01 1.403674632310867310e-01
1.564285010099411011e-01 -6.017914414405822754e-01 -1.013888567686080933e-01 -1.375375837087631226e-01 -8.237969875335693359e-02 2.566816210746765137e-01 -6.838293373584747314e-02 -1.653215438127517700e-01 8.917217142879962921e-03 2.109828405082225800e-02 -6.635298579931259155e-02 -3.523486852645874023e-02 1.172720119357109070e-01 1.706653535366058350e-01 6.057830899953842163e-02 8.485674625262618065e-04 -2.562300562858581543e-01 2.260486595332622528e-02 6.812211126089096069e-02 1.723696291446685791e-01 2.585049569606781006e-01 -2.188806831836700439e-01 -7.565034180879592896e-02 -5.491256597451865673e-04 -6.579345464706420898e-02 -1.737657189369201660e-01 -2.704477012157440186e-01 1.755981296300888062e-01 -5.682089179754257202e-02 -1.407031863927841187e-01 2.094412744045257568e-01 2.043850347399711609e-02
1.176281869411468506e-01 1.830604970455169678e-01 8.642458170652389526e-02 -3.700520098209381104e-02 2.089885324239730835e-01 1.067462489008903503e-01 -7.158472435548901558e-04 1.322683226317167282e-02 2.793828547000885010e-01 -7.207707036286592484e-03 5.811749026179313660e-02 2.133514434099197388e-01 2.777252197265625000e-01 1.576912105083465576e-01 -3.803901746869087219e-02 2.051344066858291626e-01 -3.362569212913513184e-01 -5.881278589367866516e-02 3.313407599925994873e-01 1.292162835597991943e-01 3.353936374187469482e-01 -6.100141257047653198e-02 -2.987031340599060059e-01 1.066569425165653229e-02 4.687689244747161865e-02 -3.407405316829681396e-01 -1.608773767948150635e-01 2.766816131770610809e-02 -1.412015110254287720e-01 2.256920374929904938e-02 -3.534946963191032410e-02 2.890634723007678986e-02
7.363121211528778076e-02 2.152030123397707939e-03 -6.446514278650283813e-02 -2.126901298761367798e-01 1.053582131862640381e-01 3.055229187011718750e-01 3.032906949520111084e-01 -3.207759559154510498e-02 7.915780879557132721e-03 1.643879115581512451e-01 -1.200341582298278809e-01 -2.844020128250122070e-01 -1.731332093477249146e-01 1.717978119850158691e-01 3.065321780741214752e-02 -1.027068719267845154e-01 -2.386583834886550903e-01 2.527544461190700531e-02 2.697253599762916565e-02 2.647424042224884033e-01 2.073163241147994995e-01 -3.139036893844604492e-01 -1.627512127161026001e-01 -3.662915527820587158e-02 -1.387319862842559814e-01 -2.315536886453628540e-02 -1.031185910105705261e-01 2.382439672946929932e-01 -1.066768839955329895e-01 1.634822189807891846e-01 2.247690409421920776e-01 2.842598259449005127e-01
-7.905247062444686890e-02 5.314432829618453979e-02 -1.214910075068473816e-01 -1.608926504850387573e-01 1.155150681734085083e-01 6.650986522436141968e-02 1.101155057549476624e-01 -2.845154330134391785e-02 1.230210661888122559e-01 7.639464922249317169e-03 1.666804659180343151e-03 -1.831255666911602020e-02 9.446926414966583252e-02 1.846017688512802124e-01 1.544681936502456665e-01 -7.174839079380035400e-02 -5.247773528099060059e-01 -4.547484964132308960e-02 2.365602701902389526e-01 2.389701455831527710e-01 1.559560298919677734e-01 -3.793616965413093567e-02 -2.017690688371658325e-01 3.583616018295288086e-01 2.494278848171234131e-01 -3.570175170898437500e-01 -2.599568851292133331e-02 1.474730670452117920e-02 -4.564104601740837097e-02 -1.989238411188125610e-01 -1.235539093613624573e-02 1.193276271224021912e-01
-1.411603018641471863e-02 -6.912758946418762207e-02 1.629343479871749878e-01 8.885492384433746338e-02 1.955839991569519043e-01 7.557788491249084473e-02 -8.771032094955444336e-02 -1.314960122108459473e-01 5.025208368897438049e-02 -9.573409706354141235e-02 -3.442547842860221863e-02 -1.098569706082344055e-01 -4.817491769790649414e-02 -2.035610824823379517e-01 2.060762792825698853e-01 6.600154191255569458e-02 -2.797313630580902100e-01 4.009226262569427490e-01 1.147627979516983032e-01 2.555302381515502930e-01 2.917810678482055664e-01 -5.564897879958152771e-02 1.506005227565765381e-01 -1.148573905229568481e-01 -1.956845819950103760e-01 -1.418840587139129639e-01 -3.547706902027130127e-01 1.967176496982574463e-01 -2.566606402397155762e-01 -1.150181442499160767e-01 -2.421676553785800934e-02 -1.785219907760620117e-01
-5.950053408741950989e-02 -2.459776550531387329e-01 1.862444728612899780e-01 3.684035316109657288e-02 1.495238244533538818e-01 1.869577020406723022e-01 2.992792427539825439e-02 -3.399501740932464600e-02 -1.923250779509544373e-02 -1.953120082616806030e-01 7.558357715606689453e-02 6.410103291273117065e-02 6.544731557369232178e-02 -2.190048694610595703e-01 6.018449738621711731e-02 -1.722292043268680573e-02 -2.195677906274795532e-01 -5.231447517871856689e-02 -7.682864367961883545e-02 9.967952966690063477e-02 2.793238759040832520e-01 1.224730014801025391e-01 -1.940491944551467896e-01 2.385249137878417969e-01 1.850665174424648285e-02 -3.046416640281677246e-01 -2.957338094711303711e-01 4.386428594589233398e-01 8.513660170137882233e-03 -1.747224479913711548e-02 1.744636893272399902e-02 3.286204934120178223e-01
8.543428964912891388e-03 1.121684014797210693e-01 7.498590648174285889e-02 -1.312219351530075073e-01 -3.880344703793525696e-02 1.429559439420700073e-01 9.160582721233367920e-02 9.551410377025604248e-02 1.817136257886886597e-01 -1.195847615599632263e-01 -1.409564912319183350e-01 5.152159929275512695e-02 1.271470189094543457e-01 -4.569604061543941498e-03 -3.160143271088600159e-02 -5.303642153739929199e-02 -3.112733364105224609e-01 -8.226268924772739410e-03 3.250984549522399902e-01 2.588076889514923096e-01 2.521637976169586182e-01 3.031082451343536377e-02 -3.868121206760406494e-01 4.894699901342391968e-02 1.755510717630386353e-01 -4.896874427795410156e-01 -1.488261967897415161e-01 1.901114284992218018e-01 -5.918768420815467834e-02 7.552111893892288208e-02 -1.011542305350303650e-01 -2.660783939063549042e-02
-7.077526301145553589e-02 -2.079715877771377563e-01 -9.158775955438613892e-02 1.347850728780031204e-02 3.316098749637603760e-01 1.325044929981231689e-01 8.776489645242691040e-02 -1.407064199447631836e-01 -3.428428769111633301e-01 1.019852757453918457e-01 9.344187378883361816e-02 5.874635651707649231e-02 -6.171703338623046875e-02 2.124190479516983032e-01 -2.444740198552608490e-02 -8.124832808971405029e-02 -3.382051885128021240e-01 2.683645188808441162e-01 -2.876837849617004395e-01 3.630298078060150146e-01 1.685817688703536987e-01 8.006333559751510620e-02 -6.687079370021820068e-02 1.613770872354507446e-01 -3.087406232953071594e-02 3.703196533024311066e-03 -1.511014848947525024e-01 9.829087555408477783e-02 -2.613789737224578857e-01 5.547003448009490967e-02 3.147469833493232727e-02 1.405183374881744385e-01
-5.533694755285978317e-03 -4.220924675464630127e-01 1.608105450868606567e-01 -2.682892978191375732e-01 2.776067256927490234e-01 2.102659940719604492e-01 1.542339920997619629e-01 8.689359761774539948e-03 1.478977203369140625e-01 6.741121411323547363e-02 -4.339425265789031982e-02 1.271449308842420578e-02 -2.198961377143859863e-01 9.122552722692489624e-02 -4.097237251698970795e-03 -2.155490517616271973e-01 -2.927584052085876465e-01 -1.093441471457481384e-01 1.526325196027755737e-01 2.335977852344512939e-01 4.107432961463928223e-01 7.105738669633865356e-02 -1.516064256429672241e-01 -1.010653972625732422e-01 1.444853190332651138e-02 -6.755207665264606476e-03 -1.350538730621337891e-01 8.113299310207366943e-02 -9.009800106287002563e-02 -9.269478172063827515e-02 1.511389613151550293e-01 9.709989652037620544e-03
4.982632398605346680e-02 -4.163718223571777344e-01 2.982168495655059814e-01 -2.055019885301589966e-01 2.938510477542877197e-01 6.010541319847106934e-02 8.125030249357223511e-02 -1.246003657579421997e-01 1.534364670515060425e-01 -1.161525771021842957e-01 -2.208165228366851807e-01 1.278299242258071899e-01 -5.132862925529479980e-02 3.323222696781158447e-02 7.874617353081703186e-03 -2.769018523395061493e-02 -2.826336622238159180e-01 1.187358517199754715e-02 1.148796230554580688e-01 2.109752893447875977e-01 3.120114207267761230e-01 -3.329687938094139099e-02 3.368740528821945190e-02 -2.067834511399269104e-02 -2.104983180761337280e-01 -1.686728149652481079e-01 -2.602726817131042480e-01 3.998268395662307739e-02 -1.967390030622482300e-01 -5.118364468216896057e-02 2.193571627140045166e-01 6.999982893466949463e-02
2.434501796960830688e-02 1.201868355274200439e-01 -1.179040148854255676e-01 -1.360352933406829834e-01 5.696775391697883606e-02 -5.540674924850463867e-02 1.179091706871986389e-01 1.838736534118652344e-01 4.824795201420783997e-02 1.218853816390037537e-01 -4.254696890711784363e-02 -2.402813406661152840e-03 1.740987002849578857e-01 1.213059052824974060e-01 6.487254053354263306e-02 -9.572613984346389771e-02 -2.429025620222091675e-01 4.838431999087333679e-02 2.727520763874053955e-01 2.169921845197677612e-01 2.707114219665527344e-01 -1.547960042953491211e-01 -2.907647490501403809e-01 4.020439982414245605e-01 9.596738964319229126e-02 -3.881602287292480469e-01 -9.699289500713348389e-02 -1.038748119026422501e-02 -2.061104029417037964e-01 -2.718001008033752441e-01 3.756326436996459961e-02 8.784861862659454346e-02
6.276003271341323853e-02 -8.753896690905094147e-03 -1.269265078008174896e-02 -1.060035824775695801e-01 1.929537057876586914e-01 4.385981336236000061e-02 5.818435922265052795e-02 3.700718656182289124e-02 2.329770661890506744e-02 -6.450182199478149414e-02 -1.534694880247116089e-01 2.521296218037605286e-02 3.464341163635253906e-01 1.508191823959350586e-01 7.190050184726715088e-02 -1.510430965572595596e-02 -3.903741836547851562e-01 6.883373856544494629e-02 4.293723106384277344e-01 2.469853609800338745e-01 2.275101691484451294e-01 -4.940295964479446411e-02 -2.660845518112182617e-01 2.108480632305145264e-01 1.484921276569366455e-01 -3.169135153293609619e-01 -5.820577964186668396e-02 1.840304285287857056e-01 -5.797371268272399902e-02 -4.253935441374778748e-02 -5.387134850025177002e-03 1.635044515132904053e-01
9.178343415260314941e-02 -2.772887423634529114e-02 1.511622313410043716e-02 -2.358223497867584229e-01 6.035498902201652527e-02 5.831206589937210083e-02 3.032416105270385742e-01 -2.161940485239028931e-01 -2.289419770240783691e-01 1.081207618117332458e-01 -6.344360858201980591e-02 -3.074503839015960693e-01 -6.716026365756988525e-02 2.194098383188247681e-01 7.791038602590560913e-03 -2.072105109691619873e-01 -3.072028458118438721e-01 1.502834539860486984e-02 -1.934393867850303650e-02 1.560433804988861084e-01 2.596778869628906250e-01 -9.076065570116043091e-02 -1.636024415493011475e-01 6.438813358545303345e-02 -3.110813796520233154e-01 7.561707496643066406e-02 -1.159780398011207581e-01 1.205561533570289612e-01 -1.807206310331821442e-02 -1.639403253793716431e-01 3.305591344833374023e-01 1.951227337121963501e-01
7.304980605840682983e-02 -1.683903113007545471e-02 1.186538785696029663e-01 1.327940970659255981e-01 1.486306637525558472e-01 3.269219398498535156e-01 -4.887083545327186584e-02 1.135317515581846237e-02 -7.268830388784408569e-02 1.570161581039428711e-01 -1.019478738307952881e-01 -5.494675040245056152e-02 1.691970974206924438e-01 -3.264086246490478516e-01 4.513562098145484924e-02 4.401808232069015503e-02 -1.856106221675872803e-01 1.252174079418182373e-01 6.244134902954101562e-02 3.629653751850128174e-01 3.039040863513946533e-01 -1.825657556764781475e-03 -5.167460069060325623e-02 -1.261887848377227783e-01 -1.678358577191829681e-02 3.891979111358523369e-03 -3.963679969310760498e-01 7.112897187471389771e-02 4.067569226026535034e-02 -2.708181142807006836e-01 -1.179710682481527328e-02 3.381675481796264648e-01
4.673539660871028900e-03 1.751333475112915039e-01 1.161368712782859802e-01 -6.185264512896537781e-02 -5.810086429119110107e-02 1.284937560558319092e-01 1.511984765529632568e-01 -2.179238498210906982e-01 1.136467605829238892e-01 -4.131693020462989807e-02 -1.679020822048187256e-01 2.594292163848876953e-01 1.581503599882125854e-01 -2.460556291043758392e-02 -1.579493284225463867e-01 -7.058339565992355347e-02 -2.569768428802490234e-01 -2.734745107591152191e-02 -2.637798488140106201e-01 2.534975409507751465e-01 2.710760533809661865e-01 -1.471754759550094604e-01 -1.568204611539840698e-01 7.063594460487365723e-02 -8.051928877830505371e-02 -2.019235938787460327e-01 -1.459025889635086060e-01 2.266688086092472076e-02 -4.830918312072753906e-01 -5.071267485618591309e-02 1.188791617751121521e-01 2.271567583084106445e-01
1.530751138925552368e-01 2.844831645488739014e-01 -2.131694555282592773e-02 -1.827238500118255615e-01 2.426100671291351318e-01 1.587682366371154785e-01 -6.882525235414505005e-02 1.321772187948226929e-01 2.366061061620712280e-01 7.269646972417831421e-02 1.982204429805278778e-02 1.007590889930725098e-01 1.704754680395126343e-01 -1.041743233799934387e-01 5.023885145783424377e-02 -3.537584841251373291e-02 -2.719587087631225586e-01 6.691870838403701782e-02 3.857509493827819824e-01 2.433422356843948364e-01 2.123973667621612549e-01 -6.068610027432441711e-02 -1.744989156723022461e-01 1.108307167887687683e-01 1.955520808696746826e-01 -4.066080451011657715e-01 -2.456205710768699646e-02 -1.245755255222320557e-01 -1.038805618882179260e-01 -9.633714705705642700e-02 1.408473700284957886e-01 4.926968738436698914e-02
8.296794444322586060e-02 -1.039660871028900146e-01 1.979376822710037231e-01 -3.331347405910491943e-01 1.856538802385330200e-01 1.324695497751235962e-01 -1.258342713117599487e-01 5.960918962955474854e-02 1.650848425924777985e-02 -2.095636539161205292e-02 -9.318710118532180786e-02 2.825268208980560303e-01 2.814371883869171143e-02 -3.309740126132965088e-01 2.021940983831882477e-02 -6.853654235601425171e-02 -3.654169440269470215e-01 -1.101580485701560974e-01 1.613953411579132080e-01 1.864709854125976562e-01 4.153225123882293701e-01 7.098556309938430786e-02 -1.658422648906707764e-01 1.178235188126564026e-02 1.111955270171165466e-01 -1.202718168497085571e-01 -2.498136460781097412e-01 9.512540698051452637e-02 -1.008554268628358841e-02 5.447450652718544006e-02 2.069612890481948853e-01 -1.553493458777666092e-02
-5.247187241911888123e-02 -3.004635125398635864e-02 -3.311985731124877930e-02 -3.696050494909286499e-02 1.573747247457504272e-01 3.754484280943870544e-02 1.354541927576065063e-01 -3.990300372242927551e-02 8.762929588556289673e-02 9.254914522171020508e-02 8.635528385639190674e-02 -1.083171833306550980e-02 5.424306436907500029e-05 2.115048021078109741e-01 1.174698919057846069e-01 -1.720865368843078613e-01 -3.835057914257049561e-01 -2.121068537235260010e-03 2.727441489696502686e-01 8.694591373205184937e-02 2.120533138513565063e-01 -9.376130253076553345e-02 -2.549753487110137939e-01 3.479109108448028564e-01 2.165760397911071777e-01 -4.632093310356140137e-01 -3.579370304942131042e-02 -3.979896754026412964e-02 -1.155981719493865967e-01 -2.555741369724273682e-01 7.154448330402374268e-02 1.371979266405105591e-01
3.523329272866249084e-02 1.280542016029357910e-01 -2.134362757205963135e-01 -2.190523892641067505e-01 5.878633260726928711e-02 -1.911730132997035980e-02 1.706321686506271362e-01 -1.370410770177841187e-01 1.761183440685272217e-01 -1.135783828794956207e-02 -4.544543474912643433e-02 7.456254214048385620e-02 1.566610336303710938e-01 -1.372085046023130417e-02 4.684130474925041199e-02 -2.163435965776443481e-01 -2.982957959175109863e-01 -9.692822396755218506e-02 2.268433719873428345e-01 5.865865200757980347e-02 3.273631930351257324e-01 5.066021904349327087e-02 -2.718663811683654785e-01 3.711867332458496094e-01 9.312486648559570312e-02 -2.797369956970214844e-01 -4.389526695013046265e-02 1.923807859420776367e-01 -3.299645185470581055e-01 2.342489548027515411e-02 9.022400528192520142e-02 8.048429340124130249e-02
-1.116431653499603271e-01 -6.688766181468963623e-02 3.568568825721740723e-02 3.138625249266624451e-02 -2.125550508499145508e-01 3.003098666667938232e-01 -2.368692122399806976e-02 -4.198949337005615234e-01 -4.927239194512367249e-02 8.286425471305847168e-02 -2.010687738656997681e-01 7.369623333215713501e-02 -1.153437513858079910e-02 6.741816550493240356e-02 3.176356106996536255e-02 -4.347365349531173706e-02 -2.958176434040069580e-01 -1.772961020469665527e-01 1.509114801883697510e-01 3.026685714721679688e-01 8.375941216945648193e-02 -2.225370518863201141e-02 2.367532849311828613e-01 1.269594430923461914e-01 1.275142580270767212e-01 -1.750494092702865601e-01 -3.793529793620109558e-02 -1.213950919918715954e-03 -1.835845410823822021e-01 -9.593394584953784943e-03 4.282795786857604980e-01 1.651241332292556763e-01
1.598346419632434845e-02 1.960875838994979858e-02 -1.614137142896652222e-01 -1.209019124507904053e-01 1.268109679222106934e-01 5.184159427881240845e-02 -2.329334430396556854e-02 -4.292811080813407898e-02 5.966358259320259094e-02 1.323019061237573624e-02 1.880331896245479584e-02 -1.911894418299198151e-03 -1.330643519759178162e-02 1.455485671758651733e-01 1.239378154277801514e-01 -2.589704096317291260e-01 -3.945981562137603760e-01 7.890978455543518066e-02 2.586660683155059814e-01 8.108873665332794189e-02 2.179028689861297607e-01 -1.288840025663375854e-01 -3.324772119522094727e-01 3.039995431900024414e-01 2.143684774637222290e-01 -4.577207863330841064e-01 -8.976441621780395508e-02 7.750444114208221436e-02 -1.509523987770080566e-01 -1.355991959571838379e-01 -1.978747732937335968e-02 1.268667876720428467e-01
-1.690446212887763977e-02 -2.378848940134048462e-01 8.265291154384613037e-02 1.912823766469955444e-01 -7.392274588346481323e-02 1.159914284944534302e-01 3.403232246637344360e-02 -8.498060703277587891e-02 -4.515398293733596802e-03 7.636796683073043823e-02 -2.571549713611602783e-01 1.561069935560226440e-01 -2.060081660747528076e-01 -4.092341661453247070e-02 -1.787608563899993896e-01 -9.045451134443283081e-02 -2.479639053344726562e-01 1.502953916788101196e-01 1.106149703264236450e-01 2.315638512372970581e-01 4.332102537155151367e-01 -2.497258186340332031e-01 -3.953392431139945984e-02 -1.710769087076187134e-01 2.897554636001586914e-01 -2.690127193927764893e-01 -2.623883783817291260e-01 6.407705694437026978e-02 -2.844670228660106659e-02 1.590547710657119751e-01 -5.921537429094314575e-02 -4.597431793808937073e-02
-9.992020577192306519e-02 -2.888539731502532959e-01 1.022629812359809875e-01 1.714946031570434570e-01 2.102079987525939941e-01 9.796214848756790161e-02 -7.254987955093383789e-02 -1.149307042360305786e-01 -1.000530123710632324e-01 -1.745640300214290619e-02 -2.381007522344589233e-01 -1.047748047858476639e-02 8.518710732460021973e-02 7.167228311300277710e-02 1.046300632879137993e-03 -1.282036751508712769e-01 -4.023852646350860596e-01 1.024417802691459656e-01 9.245802462100982666e-02 4.564663767814636230e-02 5.279690027236938477e-01 -2.047462463378906250e-01 5.839598923921585083e-02 -1.325588971376419067e-01 1.609860062599182129e-01 -1.660418659448623657e-01 -1.895948946475982666e-01 2.598986625671386719e-01 -5.978073179721832275e-02 -2.937391959130764008e-02 8.709860593080520630e-02 6.935122609138488770e-02
-6.766177713871002197e-02 -3.640205785632133484e-02 -2.771581709384918213e-01 -8.241092413663864136e-02 2.022863775491714478e-01 2.381528168916702271e-01 -1.169145405292510986e-01 -3.387211263179779053e-01 4.837793484330177307e-02 -3.484153747558593750e-01 1.562558114528656006e-01 -9.045268595218658447e-02 -2.376805245876312256e-01 -6.050187349319458008e-02 -4.290876910090446472e-02 -5.843961238861083984e-02 -1.152239367365837097e-01 -3.678737953305244446e-02 2.575556933879852295e-01 2.419331818819046021e-01 3.543300926685333252e-01 2.209497392177581787e-01 -1.949003040790557861e-01 -8.415634185075759888e-02 7.590910047292709351e-02 4.291783086955547333e-03 -2.078997492790222168e-01 -5.808499082922935486e-02 -1.429312489926815033e-02 -1.738897114992141724e-01 -1.417596787214279175e-01 2.937579341232776642e-02
-6.177669856697320938e-03 4.061942920088768005e-02 -1.330580413341522217e-01 -3.487016260623931885e-02 -7.401315495371818542e-03 1.881503015756607056e-01 9.457574784755706787e-02 6.260656286031007767e-03 3.578194975852966309e-01 1.759511083364486694e-01 -2.117075920104980469e-01 5.074154213070869446e-02 3.915506973862648010e-02 -1.036974415183067322e-02 -1.069282814860343933e-01 -2.275581806898117065e-01 -1.215353310108184814e-01 1.461329758167266846e-01 -9.877109527587890625e-02 3.381677567958831787e-01 4.493695199489593506e-01 1.589111983776092529e-01 7.525452226400375366e-02 1.524739861488342285e-01 -2.952923178672790527e-01 1.122268438339233398e-01 -1.057681217789649963e-01 1.280100792646408081e-01 -2.290187031030654907e-01 -9.526864439249038696e-02 2.103506624698638916e-01 1.192988678812980652e-01
2.985086850821971893e-02 -1.338858604431152344e-01 6.183358281850814819e-02 2.021016627550125122e-01 -1.744684875011444092e-01 2.802597880363464355e-01 7.755372673273086548e-02 -3.663493320345878601e-02 -8.933388441801071167e-02 1.793244481086730957e-01 -1.351093649864196777e-01 6.640306115150451660e-02 -7.094208151102066040e-02 -6.299649178981781006e-02 -2.014310657978057861e-01 -2.386347576975822449e-02 -5.363129973411560059e-01 -2.208837494254112244e-02 -1.539545059204101562e-01 2.502525448799133301e-01 2.420600652694702148e-01 4.574885964393615723e-02 -2.326881140470504761e-02 1.829857081174850464e-01 2.354636490345001221e-01 1.915031671524047852e-01 2.099775522947311401e-02 2.437206059694290161e-01 -1.052634567022323608e-01 -1.486005187034606934e-01 2.003626078367233276e-01 -1.131482869386672974e-01
2.392527908086776733e-01 4.043230786919593811e-02 7.399576902389526367e-02 -6.773570924997329712e-02 -8.963676542043685913e-02 2.243118733167648315e-01 2.500144839286804199e-01 -3.530910611152648926e-01 -1.116839200258255005e-01 1.431545913219451904e-01 -1.233370304107666016e-01 6.005628779530525208e-02 2.268380224704742432e-01 2.300552465021610260e-02 -1.475062966346740723e-01 6.957926321774721146e-03 -2.018819004297256470e-01 -1.219499260187149048e-01 -5.960918217897415161e-02 2.667870819568634033e-01 1.666818112134933472e-01 -1.323114186525344849e-01 -3.765806183218955994e-02 -4.317631572484970093e-02 3.114568442106246948e-02 -4.562104642391204834e-01 -5.281968414783477783e-02 1.855967491865158081e-01 -2.094766944646835327e-01 -8.892971277236938477e-02 2.879206836223602295e-01 -1.593015505932271481e-03
4.091465100646018982e-02 6.142083555459976196e-02 -9.055532515048980713e-02 -2.974521517753601074e-01 6.482844706624746323e-03 2.283671945333480835e-01 2.541979849338531494e-01 -2.495201379060745239e-01 6.984137743711471558e-02 -6.409419327974319458e-02 -1.897634118795394897e-01 2.640390992164611816e-01 -4.546092450618743896e-02 8.488536626100540161e-02 -4.009398445487022400e-02 -1.312382519245147705e-01 -2.509528994560241699e-01 -1.134868711233139038e-01 -2.453520298004150391e-01 2.107640653848648071e-01 8.369100838899612427e-02 8.200256526470184326e-02 -1.446117181330919266e-02 4.710135608911514282e-02 3.665408492088317871e-02 5.006546154618263245e-03 -2.030571252107620239e-01 8.316209912300109863e-02 -5.216284990310668945e-01 3.415840445086359978e-03 5.639733374118804932e-02 2.335627228021621704e-01
9.853487426880747080e-05 3.762352466583251953e-02 -2.041643410921096802e-01 -1.061368659138679504e-01 7.872645556926727295e-02 1.884004026651382446e-01 1.052602007985115051e-01 1.281336843967437744e-01 1.662966012954711914e-01 3.836761787533760071e-02 -1.220032423734664917e-01 6.189615651965141296e-02 1.355015039443969727e-01 -5.287674814462661743e-02 3.139492496848106384e-02 9.063464403152465820e-02 -4.104328751564025879e-01 -3.196272253990173340e-02 3.666875660419464111e-01 1.243740096688270569e-01 2.733912467956542969e-01 -6.919787079095840454e-02 -3.204717040061950684e-01 1.787272244691848755e-01 4.373887926340103149e-02 -2.949142754077911377e-01 -6.344453245401382446e-02 2.685032486915588379e-01 -1.973486393690109253e-01 -1.863142251968383789e-01 -1.220691427588462830e-01 1.053434759378433228e-01
5.868338420987129211e-02 3.315945267677307129e-01 -1.460735052824020386e-01 -1.125278770923614502e-01 4.550458863377571106e-02 -3.549548611044883728e-02 9.762156009674072266e-02 -6.081620976328849792e-02 5.872580781579017639e-02 -2.490030601620674133e-02 -6.917484849691390991e-02 3.036539070308208466e-02 2.577637694776058197e-02 1.332116723060607910e-01 7.697428017854690552e-02 -1.985628157854080200e-01 -9.377083927392959595e-02 -1.650618314743041992e-01 3.131401836872100830e-01 1.975252330303192139e-01 2.109262943267822266e-01 6.467164307832717896e-02 1.520096361637115479e-01 2.045309841632843018e-01 -4.787432495504617691e-03 -4.875720441341400146e-01 -1.853726059198379517e-01 -3.613811731338500977e-02 -3.477550148963928223e-01 -1.761192679405212402e-01 2.219406068325042725e-01 3.395773842930793762e-02
2.249270230531692505e-01 4.752079397439956665e-02 -1.080486103892326355e-01 -5.783044174313545227e-02 4.264376685023307800e-02 1.788647621870040894e-01 1.956659406423568726e-01 -3.341732174158096313e-02 -1.715782582759857178e-01 -4.641005024313926697e-02 1.589732617139816284e-01 2.129440009593963623e-01 6.075972691178321838e-02 2.293621301651000977e-01 1.315433681011199951e-01 -1.508563905954360962e-01 -4.210835397243499756e-01 -3.748649731278419495e-02 2.377019673585891724e-01 3.132328689098358154e-01 9.202741086483001709e-02 -1.211901307106018066e-01 -1.033707261085510254e-01 1.592571102082729340e-02 3.117571771144866943e-01 -1.893866360187530518e-01 7.604932039976119995e-02 -1.775032728910446167e-01 -7.909386605024337769e-02 -1.994993090629577637e-01 2.765919268131256104e-01 -2.932069357484579086e-03
1.493760645389556885e-01 6.199441105127334595e-02 6.056528910994529724e-02 -3.426871448755264282e-02 -7.444976270198822021e-02 9.073244780302047729e-02 -4.264377802610397339e-02 -5.171572566032409668e-01 2.952532283961772919e-02 -1.338535845279693604e-01 -1.103520859032869339e-02 2.548503279685974121e-01 -8.968616276979446411e-02 -9.181857854127883911e-02 -5.882401019334793091e-02 -1.626641005277633667e-01 -3.820476830005645752e-01 2.452548034489154816e-02 -2.370590344071388245e-02 4.261773526668548584e-01 1.280459612607955933e-01 -6.306497752666473389e-02 -1.701636984944343567e-02 -5.544732790440320969e-03 -1.485610008239746094e-01 -2.236121594905853271e-01 -6.807884573936462402e-02 -6.248405203223228455e-02 -4.063351079821586609e-02 -2.542857527732849121e-01 -1.409243792295455933e-01 -1.986820548772811890e-01
9.977024793624877930e-02 -1.649418286979198456e-02 2.256277948617935181e-02 -1.585247926414012909e-02 5.640387535095214844e-02 2.515905797481536865e-01 3.453549146652221680e-01 -5.423050746321678162e-02 -7.273924350738525391e-02 -3.727948060259222984e-03 -3.112140297889709473e-01 5.057530850172042847e-02 -2.575075067579746246e-02 -7.538165431469678879e-03 -2.171079516410827637e-01 -2.355343550443649292e-01 -1.186635568737983704e-01 6.094799563288688660e-02 6.126762926578521729e-02 4.344210624694824219e-01 1.642112284898757935e-01 -1.011883467435836792e-01 -2.723755836486816406e-01 6.206417828798294067e-02 1.932903975248336792e-01 1.526183038949966431e-01 3.406297788023948669e-02 1.545619070529937744e-01 -3.534065186977386475e-02 -3.705945611000061035e-01 1.383950561285018921e-01 1.526853740215301514e-01
3.106311894953250885e-02 -1.333069149404764175e-02 -1.859789490699768066e-01 -1.348523944616317749e-01 -5.887898802757263184e-02 7.781244069337844849e-02 -1.088655963540077209e-01 -4.737057909369468689e-02 2.338800430297851562e-01 9.145400673151016235e-02 1.189578417688608170e-02 1.033556554466485977e-02 1.217086017131805420e-01 -6.626609712839126587e-02 -1.840156465768814087e-01 -2.903929948806762695e-01 -3.646200895309448242e-01 4.336139932274818420e-02 -6.727111339569091797e-02 1.598369777202606201e-01 1.078121587634086609e-01 2.855089902877807617e-01 -1.822098344564437866e-01 1.379887163639068604e-01 1.547303199768066406e-01 -3.522535264492034912e-01 -3.631878197193145752e-01 2.738633453845977783e-01 1.671909242868423462e-01 -6.025405600666999817e-02 -6.320680677890777588e-02 1.448119878768920898e-01
3.449974954128265381e-02 -2.267710864543914795e-01 2.291822880506515503e-01 -2.188450992107391357e-01 1.350088268518447876e-01 3.348808586597442627e-01 3.896954655647277832e-02 -1.800217777490615845e-01 -9.886462986469268799e-02 6.603574007749557495e-02 -5.547865759581327438e-03 7.757076621055603027e-02 -5.428982898592948914e-02 -4.254505038261413574e-02 -1.039480194449424744e-01 4.359748959541320801e-02 -1.855295002460479736e-01 1.442076563835144043e-01 -3.604265302419662476e-02 3.667145967483520508e-01 1.723430454730987549e-01 -1.878880858421325684e-01 1.249034926295280457e-01 1.178539395332336426e-01 -8.982367813587188721e-02 -8.022060990333557129e-02 -2.671858966350555420e-01 1.084703877568244934e-01 -1.758837848901748657e-01 -5.648601427674293518e-02 4.767491221427917480e-01 -2.139961905777454376e-02
-7.446561753749847412e-02 6.531823426485061646e-02 -8.175284415483474731e-02 -1.840326786041259766e-01 6.664758175611495972e-02 1.036759391427040100e-01 6.564491987228393555e-02 -8.141726255416870117e-02 1.158056855201721191e-01 1.048868969082832336e-01 -1.790753938257694244e-02 1.061381846666336060e-01 1.438253223896026611e-01 -1.267340499907732010e-02 1.022979989647865295e-01 -9.513358771800994873e-02 -3.706232905387878418e-01 -7.498003542423248291e-02 2.613643705844879150e-01 7.789011299610137939e-02 2.440685033798217773e-01 -5.351858958601951599e-02 -2.775831818580627441e-01 3.966209590435028076e-01 1.516983360052108765e-01 -3.864507377147674561e-01 -2.689676582813262939e-01 8.178772032260894775e-02 -1.721101552248001099e-01 -1.906037628650665283e-01 9.696556627750396729e-02 7.904967665672302246e-02
4.336324334144592285e-02 -1.442580223083496094e-01 1.149617433547973633e-01 1.604555249214172363e-01 2.422327697277069092e-01 3.525627255439758301e-01 -2.853997051715850830e-01 5.785382539033889771e-02 -1.809924244880676270e-01 -1.330417208373546600e-02 -2.194593399763107300e-01 -1.849298924207687378e-02 9.389895945787429810e-02 -1.773016601800918579e-01 -6.373952329158782959e-02 -2.344994060695171356e-02 -3.845443725585937500e-01 -6.018170341849327087e-02 1.863189488649368286e-01 2.162825912237167358e-01 1.591810882091522217e-01 -1.213936600834131241e-02 4.269850626587867737e-02 1.059543043375015259e-01 3.656801208853721619e-02 -7.484588027000427246e-02 -3.967111110687255859e-01 1.984753310680389404e-01 -9.873309731483459473e-02 -6.590943038463592529e-02 1.016866639256477356e-01 2.111780494451522827e-01
3.730329871177673340e-02 1.269029080867767334e-01 3.824639320373535156e-02 -2.586806006729602814e-02 3.588677570223808289e-02 6.846463680267333984e-02 4.254389181733131409e-02 -1.712849289178848267e-01 3.759976327419281006e-01 -2.546752393245697021e-01 -2.680404484272003174e-01 1.991168111562728882e-01 -2.072389572858810425e-01 -1.366486996412277222e-01 -1.971607655286788940e-01 1.723205298185348511e-01 -4.160153865814208984e-01 -2.988881990313529968e-02 2.307936251163482666e-01 4.341860301792621613e-03 1.859519183635711670e-01 -1.107817962765693665e-01 -1.845133900642395020e-01 -1.764461100101470947e-01 3.092387318611145020e-02 -9.476996958255767822e-02 9.087025187909603119e-03 1.543551385402679443e-01 -1.869014203548431396e-01 -2.345310747623443604e-01 1.438719630241394043e-01 -1.075934320688247681e-01
3.557065427303314209e-01 -1.925200074911117554e-01 4.490855336189270020e-02 1.651296019554138184e-01 3.161163926124572754e-01 -7.742133736610412598e-02 2.777024544775485992e-02 -1.258170157670974731e-01 -8.755715936422348022e-02 -5.666745360940694809e-03 1.159899532794952393e-01 4.230576753616333008e-02 5.725564435124397278e-02 9.587661176919937134e-02 -1.378388851881027222e-01 6.307969242334365845e-02 -1.072361692786216736e-01 2.803963124752044678e-01 -2.712911963462829590e-01 3.570172190666198730e-01 3.741285800933837891e-01 -3.193498402833938599e-02 1.411368399858474731e-01 5.693456158041954041e-02 1.169708445668220520e-01 2.075972594320774078e-02 -1.304912120103836060e-01 7.739299535751342773e-02 -2.243498563766479492e-01 -2.515654824674129486e-02 1.097390279173851013e-01 2.659593820571899414e-01
-1.668929606676101685e-01 -8.039444684982299805e-02 -1.562173962593078613e-01 -3.154650926589965820e-01 2.860495448112487793e-02 3.968035429716110229e-02 -1.035010144114494324e-01 -5.832303315401077271e-02 1.187940090894699097e-01 2.599272876977920532e-02 -1.235372275114059448e-01 1.447753310203552246e-01 1.307535022497177124e-01 -3.157818317413330078e-02 -1.016857102513313293e-02 5.579267442226409912e-02 -1.741696447134017944e-01 2.880180478096008301e-01 -2.501673623919487000e-02 2.548771500587463379e-01 2.106002271175384521e-01 6.925699114799499512e-02 -1.526236832141876221e-01 2.842877805233001709e-01 5.380871705710887909e-03 1.537366211414337158e-01 -5.593390390276908875e-02 3.308663144707679749e-02 -2.263151854276657104e-01 -2.002576142549514771e-01 4.399161338806152344e-01 3.287255167961120605e-01
-3.279111534357070923e-02 1.662591844797134399e-01 -2.599770128726959229e-01 -1.023481041193008423e-01 1.473918743431568146e-02 -6.885877251625061035e-02 5.586077645421028137e-02 -1.157599240541458130e-01 7.050828635692596436e-02 1.693616360425949097e-01 1.387051641941070557e-01 8.192548900842666626e-02 1.581054180860519409e-01 1.238001510500907898e-01 1.195276454091072083e-01 -4.080527648329734802e-02 -3.437286913394927979e-01 -1.134929247200489044e-02 1.550587862730026245e-01 2.337851822376251221e-01 3.930510953068733215e-02 5.391272529959678650e-02 -2.184934020042419434e-01 2.714823484420776367e-01 1.944086998701095581e-01 -4.217658638954162598e-01 -1.714255362749099731e-01 8.796640485525131226e-02 -3.670575916767120361e-01 -2.044756561517715454e-01 4.800836369395256042e-02 3.654716908931732178e-02
2.172357216477394104e-02 9.231104701757431030e-02 -1.511730104684829712e-01 -1.064998954534530640e-01 1.279356628656387329e-01 3.397174552083015442e-02 -2.816986665129661560e-02 -4.600082058459520340e-03 1.770877279341220856e-02 1.272814273834228516e-01 -1.650743419304490089e-03 1.234333962202072144e-01 9.981817007064819336e-02 2.017538547515869141e-01 1.887754499912261963e-01 -1.111238673329353333e-01 -3.902085423469543457e-01 -1.131707709282636642e-02 2.756465077400207520e-01 2.791101336479187012e-01 2.553644478321075439e-01 -8.376701176166534424e-02 -2.669001221656799316e-01 3.872741460800170898e-01 1.399704515933990479e-01 -3.595343828201293945e-01 -1.040362268686294556e-01 1.454884186387062073e-02 -1.546365618705749512e-01 -1.119024604558944702e-01 -1.096340268850326538e-01 2.038270467892289162e-03
2.043653428554534912e-01 3.492904454469680786e-02 -5.205618217587471008e-02 -2.467519044876098633e-01 1.996708959341049194e-01 1.696341931819915771e-01 -5.156879127025604248e-02 8.973228931427001953e-02 1.189503520727157593e-01 -1.189002841711044312e-01 3.405529260635375977e-02 1.552145630121231079e-01 1.444641351699829102e-01 2.551213093101978302e-02 6.946139782667160034e-02 4.464191198348999023e-02 -2.381326705217361450e-01 2.808640152215957642e-02 4.166744053363800049e-01 2.553693652153015137e-01 2.768530547618865967e-01 2.572216652333736420e-02 -2.517258226871490479e-01 2.521168291568756104e-01 2.282263189554214478e-01 -3.010433912277221680e-01 -6.181721761822700500e-02 1.201045811176300049e-01 -1.612709760665893555e-01 -2.069711983203887939e-01 -2.806768007576465607e-02 3.205186501145362854e-02
1.179974377155303955e-01 -4.281533136963844299e-02 7.625395804643630981e-02 2.419941574335098267e-01 7.359033823013305664e-02 3.895047307014465332e-01 -1.266864389181137085e-01 6.739669293165206909e-02 4.116114601492881775e-02 -2.323545664548873901e-01 -1.132478713989257812e-01 7.009543478488922119e-02 -3.555609285831451416e-02 -2.171242088079452515e-01 6.203450262546539307e-02 -1.446623802185058594e-01 -9.764814376831054688e-02 8.762709051370620728e-02 -2.974961400032043457e-01 1.368617713451385498e-01 2.739390432834625244e-01 -1.576752774417400360e-02 -1.516643017530441284e-01 3.515821322798728943e-02 -4.576022177934646606e-02 -6.032830476760864258e-02 -4.433041512966156006e-01 8.830451220273971558e-02 -3.862677514553070068e-01 -2.936296723783016205e-02 -1.102662924677133560e-02 -1.064331904053688049e-01
1.012052744626998901e-01 -5.796324834227561951e-02 -7.708461582660675049e-02 4.593674093484878540e-02 -2.573356926441192627e-01 1.715332716703414917e-01 1.685462892055511475e-01 -1.067564710974693298e-01 -2.445571571588516235e-01 -3.798900172114372253e-02 -3.975525200366973877e-01 -1.966168405488133430e-03 -1.237905770540237427e-02 6.273300200700759888e-02 -1.317096799612045288e-01 -1.878806352615356445e-01 -1.896708309650421143e-01 7.308017462491989136e-02 -4.529464989900588989e-02 4.846929311752319336e-01 2.232662290334701538e-01 -9.841730445623397827e-02 -2.547236680984497070e-01 7.204756885766983032e-02 6.260585039854049683e-02 1.108980923891067505e-02 -1.361416280269622803e-01 1.260665804147720337e-01 3.608753532171249390e-02 -3.257823586463928223e-01 1.192990317940711975e-02 1.135995611548423767e-01
-3.184508904814720154e-02 -1.505754441022872925e-01 7.601071894168853760e-02 1.573194861412048340e-01 -5.445764213800430298e-02 4.528413340449333191e-02 1.698920875787734985e-02 -2.490835189819335938e-01 2.003108114004135132e-01 -8.531489409506320953e-03 -1.357504427433013916e-01 -2.503282427787780762e-01 9.532260708510875702e-03 6.382697261869907379e-03 -1.308187246322631836e-01 -9.855924546718597412e-02 -4.142285883426666260e-01 6.160129234194755554e-02 3.794980794191360474e-02 1.874200999736785889e-01 2.823669016361236572e-01 -3.021917939186096191e-01 1.668272167444229126e-01 -1.414440125226974487e-01 -2.945872955024242401e-02 -1.996887028217315674e-01 -3.653921186923980713e-01 2.194370180368423462e-01 -8.736779540777206421e-02 -7.230679038912057877e-03 -2.671496383845806122e-02 2.618170082569122314e-01
2.598963975906372070e-01 -1.224622726440429688e-01 3.475077450275421143e-02 1.132730841636657715e-01 1.965275220572948456e-02 3.001409471035003662e-01 3.922452405095100403e-02 -4.615188762545585632e-02 2.562971040606498718e-02 -1.286497116088867188e-01 1.267060339450836182e-01 2.414105385541915894e-01 1.173363775014877319e-01 -3.103091418743133545e-01 5.309576541185379028e-02 -1.986813545227050781e-01 -2.407463490962982178e-01 1.244029700756072998e-01 1.689750999212265015e-01 4.059618115425109863e-01 2.250972241163253784e-01 -9.339786320924758911e-02 -3.989897966384887695e-01 2.039741128683090210e-01 -1.087551042437553406e-01 -7.613604515790939331e-02 -3.732405602931976318e-02 2.691042236983776093e-02 3.562742099165916443e-02 -1.165612414479255676e-01 -4.441638663411140442e-02 4.280263930559158325e-02
6.044510006904602051e-02 -2.126833349466323853e-01 -4.031748045235872269e-03 -9.347877651453018188e-02 1.584752649068832397e-01 4.630604386329650879e-01 2.592604458332061768e-01 5.825148522853851318e-02 2.194859236478805542e-01 4.452499747276306152e-02 -2.956580370664596558e-02 -1.322664767503738403e-01 -1.455830875784158707e-02 -7.182749919593334198e-03 7.792315445840358734e-04 -1.727108471095561981e-02 -1.945035457611083984e-01 8.727921545505523682e-02 -8.633922785520553589e-02 2.693437635898590088e-01 3.388881385326385498e-01 -2.366062998771667480e-02 -1.471782326698303223e-01 -1.809355244040489197e-02 4.347251653671264648e-01 -1.104668527841567993e-01 -1.426186710596084595e-01 1.226550042629241943e-01 2.153462618589401245e-01 9.700071997940540314e-03 2.278413437306880951e-02 1.292959004640579224e-01
1.035241410136222839e-02 -2.924340218305587769e-02 -7.360593974590301514e-02 1.636857166886329651e-02 -2.931398339569568634e-02 6.960967928171157837e-02 1.572712212800979614e-01 -3.932527303695678711e-01 2.057582885026931763e-01 4.419876635074615479e-02 -1.315833479166030884e-01 -1.114425957202911377e-01 -8.246625959873199463e-02 -2.034216672182083130e-01 -2.693563103675842285e-01 -5.542847141623497009e-02 -3.648026660084724426e-02 -4.762446880340576172e-02 -2.192934900522232056e-01 1.532689034938812256e-01 2.301168292760848999e-01 -6.412658840417861938e-02 -8.556610345840454102e-02 3.747351467609405518e-02 1.436397284269332886e-01 -1.353556066751480103e-01 5.441186204552650452e-02 1.101352274417877197e-01 -2.667294144630432129e-01 -5.761336684226989746e-01 -1.871214620769023895e-02 1.095224767923355103e-01
4.598120972514152527e-02 2.286045551300048828e-01 6.495662033557891846e-02 -9.061610698699951172e-02 -3.009599633514881134e-02 2.080953717231750488e-01 1.440369635820388794e-01 -4.265443980693817139e-01 6.567806005477905273e-02 -1.228443905711174011e-01 -8.830901980400085449e-02 1.332940310239791870e-01 2.424425035715103149e-01 6.318523734807968140e-02 -7.223199307918548584e-02 -3.144271671772003174e-01 -2.103309035301208496e-01 -1.633316874504089355e-01 1.332706212997436523e-02 2.308383584022521973e-01 1.880605667829513550e-01 -4.582463949918746948e-02 -1.992747187614440918e-03 -1.180209964513778687e-01 2.516298592090606689e-01 -1.138163208961486816e-01 -2.121847569942474365e-01 4.713261127471923828e-02 -1.127104163169860840e-01 -9.943363070487976074e-02 9.294978529214859009e-02 3.794079124927520752e-01
5.345775280147790909e-03 8.383505046367645264e-02 -1.599774956703186035e-01 -1.258590370416641235e-01 1.594796627759933472e-01 -1.394957304000854492e-01 6.861288845539093018e-02 -1.795700490474700928e-01 3.605273738503456116e-02 -2.784655429422855377e-02 -1.341529004275798798e-02 1.721914671361446381e-02 -1.469397800974547863e-03 1.692554205656051636e-01 2.084693312644958496e-01 -1.469521373510360718e-01 -3.920029401779174805e-01 3.804542496800422668e-02 2.596504986286163330e-01 1.519498676061630249e-01 2.409401535987854004e-01 -6.317262351512908936e-02 -3.028151988983154297e-01 3.295136392116546631e-01 8.471570163965225220e-02 -3.299289345741271973e-01 -1.316751241683959961e-01 9.052959084510803223e-02 -2.604686021804809570e-01 -1.410470902919769287e-01 -1.020552963018417358e-01 1.604705005884170532e-01
9.729329496622085571e-02 1.667523086071014404e-01 1.673710495233535767e-01 -5.634250119328498840e-02 2.560466229915618896e-01 4.809733480215072632e-02 -1.148939952254295349e-01 -1.023011133074760437e-01 2.678335905075073242e-01 2.888751961290836334e-02 -1.516042053699493408e-01 1.631119400262832642e-01 1.829208284616470337e-01 1.281673670746386051e-03 1.074925065040588379e-01 6.196735799312591553e-02 -2.955630719661712646e-01 -2.901521138846874237e-02 2.622019946575164795e-01 2.970681488513946533e-01 9.531134366989135742e-02 -1.678642481565475464e-01 -3.585712313652038574e-01 3.811337053775787354e-02 1.638835966587066650e-01 -3.986410796642303467e-01 -9.924564510583877563e-02 -1.972755417227745056e-02 -1.928563714027404785e-01 -1.282016932964324951e-01 -6.014701724052429199e-02 5.692062526941299438e-02
-8.249020576477050781e-02 2.132751792669296265e-01 -4.397784546017646790e-02 -9.892961382865905762e-02 9.474155306816101074e-02 5.625918135046958923e-02 1.069067716598510742e-01 -8.822723478078842163e-02 1.045102924108505249e-01 8.063622564077377319e-02 1.698608547449111938e-01 3.090341575443744659e-02 5.112509056925773621e-02 1.954524517059326172e-01 1.986128240823745728e-01 -1.179298385977745056e-01 -4.398830831050872803e-01 1.361442804336547852e-01 2.642480134963989258e-01 1.654798537492752075e-01 1.634577363729476929e-01 -5.178651772439479828e-03 -2.682650685310363770e-01 3.163737058639526367e-01 2.110843509435653687e-01 -3.777094781398773193e-01 -1.305856257677078247e-01 3.709312155842781067e-02 -1.303205937147140503e-01 -1.692048311233520508e-01 1.585302874445915222e-02 6.058418750762939453e-02
6.442659348249435425e-02 -1.401962935924530029e-01 1.292604058980941772e-01 -1.339998245239257812e-01 2.690814137458801270e-01 2.542634010314941406e-01 -1.078813299536705017e-01 -2.219587862491607666e-01 7.005154341459274292e-02 2.201567590236663818e-02 6.091103330254554749e-02 -2.544201910495758057e-01 -1.261471658945083618e-01 -2.692176029086112976e-03 9.885063767433166504e-02 4.398011136800050735e-03 -4.333966970443725586e-01 1.781602203845977783e-01 1.184294000267982483e-01 2.005326747894287109e-01 2.821748256683349609e-01 -1.254295930266380310e-02 1.317294090986251831e-01 2.175069898366928101e-01 6.463169306516647339e-02 -3.097993135452270508e-01 -1.165909692645072937e-01 -4.514590650796890259e-02 -9.263906627893447876e-02 2.432803809642791748e-02 2.588957846164703369e-01 -1.838159859180450439e-01
-3.373035416007041931e-02 4.554768651723861694e-02 -1.903814375400543213e-01 -6.515189260244369507e-02 4.833360761404037476e-02 3.172839805483818054e-02 4.488271847367286682e-02 -6.400867551565170288e-02 -8.020139485597610474e-02 3.664018586277961731e-02 -7.069861516356468201e-03 -6.611017882823944092e-02 4.860454425215721130e-02 1.457413583993911743e-01 1.539190709590911865e-01 -8.754152804613113403e-02 -4.387882947921752930e-01 -2.781025879085063934e-02 3.467113375663757324e-01 5.719573795795440674e-02 1.985007375478744507e-01 -5.024332180619239807e-02 -2.486155182123184204e-01 3.198016285896301270e-01 1.387031823396682739e-01 -3.862908482551574707e-01 -5.768022686243057251e-02 1.205118000507354736e-01 -2.624898254871368408e-01 -2.971321642398834229e-01 -7.233652751892805099e-03 1.155085787177085876e-01
3.363513201475143433e-02 1.238753795623779297e-01 -1.210970878601074219e-01 -7.111559063196182251e-02 2.290248638018965721e-03 2.734186127781867981e-02 -1.416780948638916016e-01 -1.884108632802963257e-01 2.654521167278289795e-01 -4.553024098277091980e-02 2.642997354269027710e-02 7.006800174713134766e-02 6.559374183416366577e-02 -9.249943494796752930e-02 1.094914227724075317e-01 5.622419714927673340e-02 -2.421581894159317017e-01 6.456099799834191799e-04 2.870644330978393555e-01 6.133028864860534668e-02 3.545154631137847900e-01 1.819395720958709717e-01 -2.247721254825592041e-01 4.088568091392517090e-01 1.518963426351547241e-01 -4.070854187011718750e-01 -1.070223152637481689e-01 1.084136366844177246e-01 -1.863408088684082031e-01 -1.457135677337646484e-01 -8.311667293310165405e-02 7.199485599994659424e-02
8.799361437559127808e-02 -2.882033884525299072e-01 1.669569611549377441e-01 -2.141001671552658081e-01 3.476311862468719482e-01 2.393691688776016235e-01 -8.168045431375503540e-03 -1.229606196284294128e-01 1.105196401476860046e-02 -1.756587326526641846e-01 -4.697093367576599121e-02 -2.335281297564506531e-02 -7.140818051993846893e-03 1.186889484524726868e-01 -1.274121701717376709e-01 2.105826437473297119e-01 -4.367378950119018555e-01 -2.091909572482109070e-02 1.841607838869094849e-01 2.084576785564422607e-01 1.659632176160812378e-01 2.158881165087223053e-02 1.432272046804428101e-01 -6.194533780217170715e-02 -4.620884358882904053e-02 -1.857946813106536865e-01 -3.784803152084350586e-01 -6.753631681203842163e-02 4.338249936699867249e-02 -4.107747226953506470e-02 1.364386081695556641e-01 7.840778678655624390e-02
1.187056601047515869e-01 -4.302393272519111633e-02 4.968899860978126526e-02 -1.828699558973312378e-01 3.893129825592041016e-01 2.638078927993774414e-01 7.097747176885604858e-02 5.272500589489936829e-02 -1.038779392838478088e-01 5.839554220438003540e-02 6.654278934001922607e-02 -1.897994615137577057e-02 -2.314077019691467285e-01 -2.087486684322357178e-01 -2.175620645284652710e-01 -1.098637357354164124e-01 -8.723293244838714600e-02 7.520920038223266602e-02 1.545457392930984497e-01 -6.336458493024110794e-03 5.427667498588562012e-01 1.654011607170104980e-01 -1.000504568219184875e-01 -2.543471008539199829e-02 -8.876337856054306030e-02 -1.557660400867462158e-01 -7.882501184940338135e-02 2.648906409740447998e-01 -1.598321795463562012e-01 2.123125270009040833e-02 1.980580538511276245e-01 1.027305237948894501e-02
9.635992348194122314e-03 -5.814030393958091736e-02 2.511454820632934570e-01 -1.615500897169113159e-01 1.395664662122726440e-01 3.836763799190521240e-01 5.361314490437507629e-02 -1.112719252705574036e-01 -9.238443523645401001e-02 -8.932718634605407715e-02 -6.137959286570549011e-02 1.709714382886886597e-01 2.439441159367561340e-02 4.552714526653289795e-02 1.601166874170303345e-01 1.418392211198806763e-01 -6.909979879856109619e-02 2.300371527671813965e-01 -3.934057056903839111e-02 3.511524498462677002e-01 2.909643352031707764e-01 -1.619221419095993042e-01 1.782172620296478271e-01 -1.486772089265286922e-03 1.899848692119121552e-02 -1.978924125432968140e-01 -2.047174572944641113e-01 5.831528455018997192e-02 3.375530615448951721e-02 -7.802358269691467285e-02 3.758254349231719971e-01 2.626435756683349609e-01
-1.820167452096939087e-01 7.155767083168029785e-02 -9.332039207220077515e-02 -6.244650483131408691e-02 -1.382525712251663208e-01 -6.769768893718719482e-02 2.168447077274322510e-01 -9.989270567893981934e-02 4.309817403554916382e-02 -2.876893281936645508e-01 -1.108268722891807556e-01 -3.541701287031173706e-02 1.249863952398300171e-01 8.318498730659484863e-02 8.211278170347213745e-02 2.136968262493610382e-02 -2.326659560203552246e-01 1.565102189779281616e-01 -2.300322242081165314e-02 2.818068861961364746e-01 1.113096326589584351e-01 1.359562724828720093e-01 -2.299357056617736816e-01 1.924423277378082275e-01 -1.526917517185211182e-02 5.004736781120300293e-02 -2.762287259101867676e-01 -2.145625418052077293e-03 -2.957998216152191162e-01 -1.376868486404418945e-01 3.506539165973663330e-01 3.908127248287200928e-01
1.912842243909835815e-01 6.198473647236824036e-02 -1.702244393527507782e-02 5.422509461641311646e-02 -1.984000802040100098e-01 1.522655785083770752e-01 2.473205178976058960e-01 -2.122338563203811646e-01 -1.586308330297470093e-01 7.859060913324356079e-02 -2.383385449647903442e-01 -2.471532300114631653e-02 2.297127395868301392e-01 1.161520108580589294e-01 -1.272164285182952881e-01 -5.034279078245162964e-02 -2.046002000570297241e-01 2.412077784538269043e-01 -1.101087126880884171e-02 2.780317664146423340e-01 6.666978448629379272e-02 6.694319844245910645e-02 -1.109916716814041138e-01 1.419808994978666306e-02 2.439977973699569702e-02 -3.424632251262664795e-01 -2.636997029185295105e-02 3.009485006332397461e-01 -1.453084200620651245e-01 -2.083368748426437378e-01 3.125986456871032715e-01 2.086989730596542358e-01
1.581512838602066040e-01 2.447325587272644043e-01 -8.699206262826919556e-02 4.177590087056159973e-02 4.006701521575450897e-03 1.607214957475662231e-01 1.675563901662826538e-01 -8.213245123624801636e-02 5.374652147293090820e-02 2.720134854316711426e-01 -1.012179702520370483e-01 1.882682591676712036e-01 3.634236454963684082e-01 2.240895479917526245e-01 -5.726654827594757080e-02 -1.274618059396743774e-01 -8.102767169475555420e-02 -1.056326776742935181e-01 -9.923227876424789429e-02 2.611537873744964600e-01 2.905461192131042480e-01 -4.954120516777038574e-02 -2.737078964710235596e-01 1.240653172135353088e-01 7.297115027904510498e-02 7.863380946218967438e-03 -1.410678625106811523e-01 4.038909077644348145e-02 -2.861999869346618652e-01 -1.649747788906097412e-01 3.274828493595123291e-01 6.695050746202468872e-02
3.117778711020946503e-02 -9.090659022331237793e-02 1.064564958214759827e-01 -3.320612758398056030e-02 2.378683090209960938e-01 1.648530960083007812e-01 -2.132703661918640137e-01 8.920709043741226196e-02 -1.757112741470336914e-01 -6.827284395694732666e-02 8.461213856935501099e-02 -2.799489796161651611e-01 -8.512947708368301392e-02 -6.062799133360385895e-03 1.165182366967201233e-01 -6.091879308223724365e-02 -3.907025754451751709e-01 2.024797797203063965e-01 7.780810445547103882e-02 1.412463933229446411e-01 2.856225669384002686e-01 4.371394217014312744e-02 1.010153368115425110e-01 -9.579467773437500000e-02 2.113749738782644272e-03 -2.617697715759277344e-01 -2.905232906341552734e-01 2.751570045948028564e-01 -3.522576093673706055e-01 -6.404104828834533691e-02 -7.719791680574417114e-02 -1.008882075548171997e-01
2.279328405857086182e-01 -2.185980975627899170e-01 -3.641314106062054634e-03 -1.146089565008878708e-02 8.934557437896728516e-02 1.238553598523139954e-01 1.326574534177780151e-01 -2.323819994926452637e-01 8.929935842752456665e-02 -2.136243581771850586e-01 -6.099316105246543884e-02 1.948790103197097778e-01 9.572995454072952271e-02 -1.157164275646209717e-01 -1.764890849590301514e-01 -1.001314260065555573e-03 -2.448955774307250977e-01 3.470386564731597900e-02 -1.190638542175292969e-01 4.268490672111511230e-01 1.569151133298873901e-01 7.917390204966068268e-03 1.198493242263793945e-01 3.134283125400543213e-01 -6.890827789902687073e-03 -6.968180090188980103e-02 -1.884667277336120605e-01 -3.872891068458557129e-01 -2.165434956550598145e-01 4.418085142970085144e-02 -1.249526664614677429e-01 8.043974637985229492e-02
1.733501553535461426e-01 -1.427471786737442017e-01 -7.000091671943664551e-02 -1.518269330263137817e-01 3.307322263717651367e-01 4.120964407920837402e-01 -7.034799456596374512e-02 -4.293117225170135498e-01 2.332767546176910400e-01 4.332655668258666992e-02 1.049459278583526611e-01 -1.380256265401840210e-01 -6.000606343150138855e-02 4.709865525364875793e-02 9.015894681215286255e-02 9.768541902303695679e-02 -3.264741599559783936e-01 9.727788716554641724e-02 7.786875218152999878e-02 2.291458994150161743e-01 2.423082888126373291e-01 1.692524552345275879e-01 -7.047911733388900757e-02 -7.005370222032070160e-03 1.807373017072677612e-01 -1.040567159652709961e-01 -1.170272305607795715e-01 -8.205959945917129517e-02 3.257696703076362610e-02 7.912997156381607056e-02 4.770436137914657593e-02 5.281624943017959595e-02
1.430531591176986694e-01 -3.862124085426330566e-01 1.719650477170944214e-01 -2.333801425993442535e-02 7.947663776576519012e-03 4.546442255377769470e-02 4.858793318271636963e-02 -1.622481495141983032e-01 1.022854447364807129e-01 -4.049315582960844040e-03 -6.609854847192764282e-02 -3.082434274256229401e-02 -1.121528893709182739e-01 1.720688939094543457e-01 -3.580240607261657715e-01 -1.600886583328247070e-01 -2.033256888389587402e-01 -3.837396577000617981e-02 3.767384290695190430e-01 1.390963494777679443e-01 3.756594657897949219e-01 -1.216977834701538086e-01 -1.366162896156311035e-01 2.278816848993301392e-01 -3.210729733109474182e-02 -5.717516690492630005e-02 -1.033233553171157837e-01 -1.228763372637331486e-03 -4.800989106297492981e-02 -1.526485085487365723e-01 2.450104951858520508e-01 1.625372469425201416e-01
3.435872029513120651e-03 -4.072916507720947266e-01 -1.607699692249298096e-02 -7.787433266639709473e-02 -2.169967815279960632e-02 5.832228809595108032e-02 1.188837811350822449e-01 -1.132115907967090607e-02 9.169594198465347290e-02 1.435965001583099365e-01 -2.600358128547668457e-01 -5.484529584646224976e-02 1.618540845811367035e-02 1.301919519901275635e-01 2.874560058116912842e-01 -3.232458606362342834e-02 -3.097499608993530273e-01 9.232640266418457031e-02 1.807883977890014648e-01 2.461039125919342041e-01 3.754240870475769043e-01 -2.252766489982604980e-01 3.899658622685819864e-04 -2.927200123667716980e-02 -1.062715724110603333e-01 -8.881256729364395142e-02 -3.500869572162628174e-01 1.374632865190505981e-01 -1.787973195314407349e-02 -1.432807445526123047e-01 1.922834664583206177e-01 1.927299052476882935e-02
-3.272594511508941650e-02 -1.774828732013702393e-01 8.701719343662261963e-02 1.227997466921806335e-01 -3.276940435171127319e-02 3.069108724594116211e-01 1.131177619099617004e-01 -2.361131459474563599e-01 7.412608712911605835e-02 1.254002004861831665e-01 1.572526991367340088e-02 -1.606229692697525024e-01 3.588011488318443298e-02 -5.429396405816078186e-02 -8.447583019733428955e-02 1.559433992952108383e-02 -2.816428840160369873e-01 6.601489335298538208e-02 7.689844071865081787e-02 3.857836425304412842e-01 3.562668561935424805e-01 6.360290944576263428e-02 1.035803779959678650e-01 -6.387440860271453857e-02 3.736160099506378174e-01 -1.661709509789943695e-02 5.410826206207275391e-02 1.203909814357757568e-01 1.230625808238983154e-01 -2.906297445297241211e-01 6.166229397058486938e-02 2.778129577636718750e-01
-1.876606494188308716e-01 -1.704416275024414062e-01 -1.736192554235458374e-01 2.392868399620056152e-01 9.810231626033782959e-02 1.996946781873703003e-01 -9.599077701568603516e-02 -7.670354098081588745e-02 2.545328736305236816e-01 9.367109090089797974e-02 -2.983635663986206055e-01 -2.855522930622100830e-02 -2.313373088836669922e-01 -5.624018609523773193e-02 -3.640927374362945557e-02 1.324547231197357178e-01 -3.033271431922912598e-01 1.003812402486801147e-01 8.049093931913375854e-02 2.410679310560226440e-01 2.369829565286636353e-01 -2.781744003295898438e-01 7.579009979963302612e-02 1.460706740617752075e-01 8.905143290758132935e-02 5.107957124710083008e-02 -3.486571311950683594e-01 -3.009988181293010712e-02 -1.260544508695602417e-01 1.456519588828086853e-02 2.094342857599258423e-01 1.565693765878677368e-01
1.273935288190841675e-01 6.335777789354324341e-02 2.474613953381776810e-03 -1.083509474992752075e-01 1.778363883495330811e-01 5.338408425450325012e-02 1.701275408267974854e-01 1.337486058473587036e-01 -1.340779908787226304e-05 -6.799983233213424683e-02 -1.364956498146057129e-01 -8.348951116204261780e-03 5.739467591047286987e-02 3.077516332268714905e-02 3.802832961082458496e-02 2.940680645406246185e-02 -3.319018483161926270e-01 -1.005845963954925537e-01 4.022822976112365723e-01 1.827075481414794922e-01 2.996669411659240723e-01 -4.626996442675590515e-02 -2.567585408687591553e-01 2.263946533203125000e-01 1.366078704595565796e-01 -3.581945300102233887e-01 -1.999595612287521362e-01 1.333052963018417358e-01 -2.057169377803802490e-01 -1.047656834125518799e-01 -1.908884048461914062e-01 1.943277567625045776e-01
5.069708451628684998e-03 -2.626462280750274658e-01 1.158232986927032471e-01 -1.014257371425628662e-01 2.526925504207611084e-01 3.215035200119018555e-01 2.400744520127773285e-02 -2.334327995777130127e-02 -7.421007752418518066e-02 -3.436014428734779358e-02 1.464446187019348145e-01 5.137199908494949341e-02 -1.338604837656021118e-01 -2.460555545985698700e-02 3.966087475419044495e-02 2.354073803871870041e-03 -1.143810153007507324e-01 7.157836854457855225e-02 6.643632799386978149e-02 3.880733847618103027e-01 2.183786481618881226e-01 -1.702941358089447021e-01 2.761026918888092041e-01 -6.102198362350463867e-02 -5.219126865267753601e-02 -1.742546707391738892e-01 -3.002190589904785156e-01 5.718948692083358765e-02 -1.822056621313095093e-01 -9.860906004905700684e-02 4.295883774757385254e-01 6.517519056797027588e-02
-2.658256888389587402e-02 -2.287088185548782349e-01 1.292424052953720093e-01 -1.121282577514648438e-01 3.207139670848846436e-01 3.249418437480926514e-01 -3.994527459144592285e-02 -6.506376713514328003e-02 6.286908686161041260e-02 3.950291872024536133e-02 -5.225191265344619751e-02 -1.735757738351821899e-01 -2.366100251674652100e-01 7.670591026544570923e-02 1.062261834740638733e-01 -1.128833461552858353e-02 -3.842370212078094482e-01 1.806355118751525879e-01 -4.151173308491706848e-02 3.040596842765808105e-01 3.394131064414978027e-01 4.023719578981399536e-02 1.229600459337234497e-01 1.874330192804336548e-01 1.211938634514808655e-01 -2.412827908992767334e-01 -1.869983077049255371e-01 -2.133092656731605530e-02 -1.931655220687389374e-02 -3.270284458994865417e-02 1.289422363042831421e-01 -1.545110493898391724e-01
-6.775178760290145874e-02 -3.756812657229602337e-04 1.564678847789764404e-01 1.130181252956390381e-01 3.493726849555969238e-01 3.025052845478057861e-01 2.531262934207916260e-01 -1.136958971619606018e-01 -8.249755948781967163e-02 -1.355269700288772583e-01 -1.231823191046714783e-01 -1.667504757642745972e-01 -1.388940960168838501e-01 4.234327003359794617e-02 1.175601631402969360e-01 -2.195228487253189087e-01 -8.663016557693481445e-02 2.107585519552230835e-01 -3.174438476562500000e-01 1.714010834693908691e-01 2.278778254985809326e-01 -1.104585677385330200e-01 5.600662901997566223e-03 3.734995052218437195e-02 2.601311802864074707e-01 -1.584430932998657227e-01 -2.176183909177780151e-01 8.554013818502426147e-02 -6.466709822416305542e-02 -2.309392392635345459e-01 2.242985367774963379e-01 -1.159098222851753235e-01
8.501920849084854126e-02 2.709880173206329346e-01 -1.942642778158187866e-01 4.319021478295326233e-02 2.008310109376907349e-01 4.922407492995262146e-02 -8.353969454765319824e-02 -1.184157058596611023e-01 3.584982454776763916e-02 -1.094361860305070877e-02 1.142274960875511169e-02 8.145400136709213257e-02 3.370836973190307617e-01 -7.062191516160964966e-02 2.667485922574996948e-02 -7.909724861383438110e-02 -1.108866855502128601e-01 4.328804090619087219e-02 1.995883435010910034e-01 2.487499713897705078e-01 1.934701800346374512e-01 -2.882570624351501465e-01 1.001312211155891418e-01 1.538971662521362305e-01 -1.210583969950675964e-01 -2.060112506151199341e-01 1.384451892226934433e-02 2.249576896429061890e-02 -4.645952582359313965e-01 -3.010452687740325928e-01 1.376688033342361450e-01 1.699597686529159546e-01
1.343743056058883667e-01 3.166792988777160645e-01 -2.005334347486495972e-01 -1.175524815917015076e-01 8.930231630802154541e-02 1.675596237182617188e-01 -1.274469494819641113e-01 -2.444956004619598389e-01 -1.581172272562980652e-02 2.528410963714122772e-02 9.559024125337600708e-03 -5.238646641373634338e-02 1.683866828680038452e-01 2.133053839206695557e-01 2.029788941144943237e-01 -1.658859550952911377e-01 -2.252727150917053223e-01 -1.300385594367980957e-01 6.558395922183990479e-02 5.398028716444969177e-02 9.088991582393646240e-02 9.094294905662536621e-02 2.330468595027923584e-02 2.400318235158920288e-01 7.862403243780136108e-02 -3.871013820171356201e-01 -1.609853506088256836e-01 7.847903668880462646e-02 -3.878823518753051758e-01 -2.099746465682983398e-01 1.419851630926132202e-01 1.299516707658767700e-01
3.886979073286056519e-02 8.808903396129608154e-02 -1.698281168937683105e-01 8.652991615235805511e-03 -4.300473257899284363e-03 1.620826274156570435e-01 1.859161704778671265e-01 -1.280227452516555786e-01 1.303696781396865845e-01 -1.140090264379978180e-02 -4.282269775867462158e-01 2.658060193061828613e-01 6.106312572956085205e-02 8.730652183294296265e-02 -2.291576564311981201e-01 1.578119546175003052e-01 -1.193994134664535522e-01 5.185532569885253906e-02 -3.322639167308807373e-01 2.683005630970001221e-01 1.708670109510421753e-01 3.297450020909309387e-02 -5.564516410231590271e-02 1.848732233047485352e-01 -4.785552620887756348e-02 -2.054395228624343872e-01 -2.293681502342224121e-01 1.717112958431243896e-01 -1.828278750181198120e-01 -1.360933631658554077e-01 2.463154792785644531e-01 1.361866444349288940e-01
4.847994074225425720e-03 -1.288817524909973145e-01 1.261641234159469604e-01 -2.725222706794738770e-01 2.378807663917541504e-01 2.688780725002288818e-01 3.538396582007408142e-02 4.057565238326787949e-03 1.951168663799762726e-02 -2.503750622272491455e-01 -5.225795507431030273e-02 7.609142363071441650e-02 -3.174197673797607422e-02 -1.117534637451171875e-01 -1.049050167202949524e-01 6.284770369529724121e-02 -3.210906088352203369e-01 3.388635069131851196e-02 1.617885082960128784e-01 3.446636795997619629e-01 1.432472914457321167e-01 6.747038103640079498e-03 4.956812132149934769e-03 -2.229705899953842163e-01 -1.920522004365921021e-01 -2.989286482334136963e-01 -1.586628705263137817e-01 4.541497677564620972e-02 -2.186434119939804077e-01 1.579222977161407471e-01 3.248572051525115967e-01 -1.082185879349708557e-01
1.802393198013305664e-01 -2.115722000598907471e-01 6.092908978462219238e-02 1.283182650804519653e-01 3.509180843830108643e-01 -8.726329356431961060e-02 -4.742559418082237244e-02 -2.589117288589477539e-01 3.857535868883132935e-02 -6.046682223677635193e-02 1.041507720947265625e-01 -4.571162536740303040e-02 -1.775901168584823608e-01 -1.634441614151000977e-01 -9.257171303033828735e-02 1.011794880032539368e-01 -3.024322390556335449e-01 -6.768739223480224609e-02 -2.101177722215652466e-02 3.842973411083221436e-01 3.366278409957885742e-01 -4.761946946382522583e-02 1.510313749313354492e-01 1.137647703289985657e-01 2.460456080734729767e-02 7.735767215490341187e-02 -1.786159276962280273e-01 -3.386634588241577148e-01 -2.263658493757247925e-01 -7.707422226667404175e-02 -3.804869577288627625e-02 7.900888100266456604e-03
2.443298846483230591e-01 -2.823222875595092773e-01 3.317186981439590454e-02 -1.196338385343551636e-01 1.389154940843582153e-01 3.483932316303253174e-01 2.750608026981353760e-01 -2.547686398029327393e-01 1.965052336454391479e-01 -5.128450691699981689e-02 -5.743047967553138733e-02 -2.727419435977935791e-01 -3.177964314818382263e-02 1.090097203850746155e-01 -7.264596223831176758e-02 -2.170815598219633102e-03 -2.734264731407165527e-01 2.140608429908752441e-01 1.675902158021926880e-01 -1.810951344668865204e-02 2.715526819229125977e-01 -7.050897181034088135e-02 -1.941366307437419891e-02 -7.130307611078023911e-03 1.579013913869857788e-01 -2.720039486885070801e-01 -2.752344012260437012e-01 -6.914614886045455933e-02 5.225003138184547424e-02 -4.326676949858665466e-02 1.178024858236312866e-01 2.766292728483676910e-02
-2.250843644142150879e-01 4.833123832941055298e-02 -1.048117503523826599e-01 8.805207908153533936e-02 -1.550500988960266113e-01 2.627201974391937256e-01 -1.201795339584350586e-01 -1.504072993993759155e-01 8.986588567495346069e-02 1.713000237941741943e-01 -1.086809858679771423e-01 -3.088485002517700195e-01 -2.361191809177398682e-02 -7.054965943098068237e-02 3.583635017275810242e-02 -5.819227080792188644e-03 -3.953908681869506836e-01 8.796373754739761353e-02 -7.609649747610092163e-02 2.593063414096832275e-01 3.388339579105377197e-01 -7.997412979602813721e-02 -5.531000718474388123e-02 5.679641664028167725e-02 4.852970317006111145e-02 7.370930910110473633e-02 -3.836712241172790527e-01 -3.037252277135848999e-02 6.352014839649200439e-02 -2.562148571014404297e-01 5.452232435345649719e-02 2.313091754913330078e-01
-1.509994566440582275e-01 1.204266771674156189e-01 -1.865129917860031128e-01 3.889962332323193550e-03 -4.931973665952682495e-02 -1.146846711635589600e-01 5.652138590812683105e-02 -5.372314155101776123e-02 -3.611612319946289062e-02 -9.477833658456802368e-02 3.640576079487800598e-02 1.581993699073791504e-01 -3.060692921280860901e-02 1.377824693918228149e-01 1.732770353555679321e-01 7.984760403633117676e-02 -2.486971765756607056e-01 1.645224913954734802e-02 2.733599245548248291e-01 2.338553220033645630e-01 1.542511880397796631e-01 5.134082958102226257e-02 -1.676799952983856201e-01 2.794442772865295410e-01 5.853043869137763977e-02 -4.561008810997009277e-01 -2.030132859945297241e-01 2.176134586334228516e-01 -3.950852751731872559e-01 -8.078758418560028076e-02 8.724875003099441528e-02 -1.372686475515365601e-01
-1.631786525249481201e-01 9.044338017702102661e-02 -4.547955468297004700e-02 6.462631747126579285e-03 -1.126582771539688110e-01 2.998719513416290283e-01 -2.659035474061965942e-02 -5.403298512101173401e-02 -4.169129300862550735e-03 1.691257953643798828e-01 -1.705130785703659058e-01 -8.316333591938018799e-02 -8.585014939308166504e-02 -3.814473003149032593e-02 -7.807249575853347778e-02 1.257603019475936890e-01 -4.692135155200958252e-01 -9.621983626857399940e-04 -5.751803517341613770e-02 2.979360222816467285e-01 4.368528127670288086e-01 -6.771370023488998413e-02 7.896203547716140747e-02 -1.877942085266113281e-01 1.568381786346435547e-01 -5.913193151354789734e-02 -3.523526489734649658e-01 1.204045638442039490e-01 1.012725085020065308e-01 -5.287247523665428162e-02 -2.311474643647670746e-02 1.788821071386337280e-01
-5.227798223495483398e-02 1.700059324502944946e-01 9.889023005962371826e-02 8.978045731782913208e-02 -1.069765351712703705e-02 -4.221416637301445007e-02 2.768146991729736328e-01 -2.354381382465362549e-01 -6.927238404750823975e-02 7.772552967071533203e-02 -1.637339740991592407e-01 -3.128906013444066048e-03 -9.166320413351058960e-02 -2.285535782575607300e-01 -2.444552183151245117e-01 -2.248026281595230103e-01 -3.003467023372650146e-01 3.468902707099914551e-01 1.437479108572006226e-01 1.784364283084869385e-01 3.172688782215118408e-01 -3.125893771648406982e-01 -1.406846791505813599e-01 -1.893701702356338501e-01 -6.544713675975799561e-02 -2.483424991369247437e-01 -8.892936259508132935e-02 7.281287014484405518e-02 5.641984753310680389e-03 -8.942796289920806885e-02 1.178066059947013855e-02 5.978977680206298828e-02
1.931262612342834473e-01 1.197982728481292725e-01 -1.915385201573371887e-02 1.608989536762237549e-01 -1.024108156561851501e-01 2.086653709411621094e-01 1.617283821105957031e-01 -2.306160517036914825e-02 1.510886475443840027e-03 -1.439018249511718750e-01 -2.759804017841815948e-02 1.851534396409988403e-01 -1.086550578474998474e-01 -1.466170251369476318e-01 -1.955116093158721924e-01 -6.086787581443786621e-02 -2.151670753955841064e-01 -1.643176823854446411e-01 3.336366117000579834e-01 4.419703781604766846e-01 1.498172730207443237e-01 -7.392580062150955200e-02 -3.076023757457733154e-01 -1.118507832288742065e-01 1.120941415429115295e-01 -1.140493527054786682e-01 3.688737377524375916e-02 1.484778970479965210e-01 -1.572880297899246216e-01 -2.660841643810272217e-01 6.491672247648239136e-02 2.160345911979675293e-01
-3.855246677994728088e-02 -2.228945046663284302e-01 6.881117820739746094e-02 -2.277100086212158203e-01 2.955267131328582764e-01 1.814305633306503296e-01 -1.046774685382843018e-01 -6.000306084752082825e-02 1.329473555088043213e-01 -1.456415504217147827e-01 6.998766958713531494e-02 -1.593029350042343140e-01 -8.909820765256881714e-02 -8.048459142446517944e-02 2.041530758142471313e-01 1.474864128977060318e-02 -5.600822567939758301e-01 1.598971337080001831e-01 1.812950670719146729e-01 2.568687796592712402e-01 1.566967517137527466e-01 3.981536254286766052e-02 1.666881330311298370e-02 7.641395181417465210e-02 1.476045995950698853e-01 -1.835265457630157471e-01 -1.168431267142295837e-01 -7.825736701488494873e-02 -1.012878865003585815e-01 -7.464402168989181519e-02 1.990335583686828613e-01 -1.757955700159072876e-01
-1.389300078153610229e-01 -2.306705154478549957e-02 -8.067362010478973389e-03 2.467018784955143929e-03 2.384216040372848511e-01 -5.864756554365158081e-02 1.970880925655364990e-01 -3.463558256626129150e-01 9.719102643430233002e-03 8.351685851812362671e-02 -1.344445943832397461e-01 -1.382226794958114624e-01 2.379432134330272675e-02 1.627463698387145996e-01 -7.748632878065109253e-02 -1.223524734377861023e-01 -2.044437527656555176e-01 4.833324253559112549e-02 -1.774134188890457153e-01 4.412550926208496094e-01 -1.823773491196334362e-03 1.434134095907211304e-01 -4.660610482096672058e-02 -1.169764921069145203e-01 -1.582620143890380859e-01 -2.437011748552322388e-01 -4.239367693662643433e-02 1.905544698238372803e-01 -6.111750006675720215e-02 -4.765347242355346680e-01 -9.273312240839004517e-02 4.567834082990884781e-03
1.201050952076911926e-01 -1.081945598125457764e-01 -2.538629472255706787e-01 2.029612213373184204e-01 1.395819038152694702e-01 8.468083292245864868e-02 -8.889932185411453247e-03 -2.565194964408874512e-01 1.010508090257644653e-02 -2.448552548885345459e-01 -3.473845869302749634e-02 -1.679819524288177490e-01 -2.505211830139160156e-01 1.520165950059890747e-01 -1.271980404853820801e-01 -2.206911742687225342e-01 -8.204081654548645020e-02 4.441195726394653320e-02 1.990551054477691650e-01 -9.728572331368923187e-03 2.069510966539382935e-01 1.412983536720275879e-01 -4.540787339210510254e-01 8.979368209838867188e-02 -4.641588404774665833e-02 -6.790992617607116699e-02 -1.486616730690002441e-01 3.564004004001617432e-01 -1.973993629217147827e-01 7.588110119104385376e-02 9.343294799327850342e-02 2.553631179034709930e-02
2.592907845973968506e-02 2.678790688514709473e-01 -1.408917307853698730e-01 1.672717183828353882e-01 3.801777213811874390e-02 1.668897420167922974e-01 1.034738495945930481e-01 -2.766204774379730225e-01 -1.535736620426177979e-01 -2.774954736232757568e-01 1.331179589033126831e-01 1.494360715150833130e-01 -1.585701107978820801e-01 7.272567600011825562e-02 -1.437187343835830688e-01 -7.963507622480392456e-02 -2.310604006052017212e-01 -1.310897767543792725e-01 1.681888252496719360e-01 2.952030599117279053e-01 1.498087048530578613e-01 3.524879738688468933e-02 -1.224470324814319611e-02 3.442464023828506470e-02 2.974842786788940430e-01 -3.110572099685668945e-01 -5.430715531110763550e-02 -1.874978840351104736e-01 -1.708009541034698486e-01 -3.155082762241363525e-01 3.487692773342132568e-02 -2.873132191598415375e-02
2.184415236115455627e-02 -2.482482194900512695e-01 -2.140488028526306152e-01 3.302133828401565552e-02 3.127344846725463867e-01 3.033768236637115479e-01 -2.220775783061981201e-01 -1.041196137666702271e-01 3.787340829148888588e-03 -6.623508781194686890e-02 1.406421214342117310e-01 8.341602981090545654e-02 8.134295232594013214e-03 9.242958575487136841e-02 -1.006975620985031128e-01 2.630751021206378937e-02 -3.248566985130310059e-01 2.280781418085098267e-01 -2.125355154275894165e-01 2.202304303646087646e-01 3.347240090370178223e-01 -2.955018542706966400e-02 -6.875063478946685791e-02 -2.218994498252868652e-02 -2.186555564403533936e-01 5.586401745676994324e-02 -2.428234517574310303e-01 1.125218942761421204e-01 -2.596611678600311279e-01 3.786532208323478699e-02 -9.911751747131347656e-02 -1.407595872879028320e-01
3.012757375836372375e-02 -1.244274675846099854e-01 2.265489995479583740e-01 2.768304757773876190e-02 3.014879226684570312e-01 2.492145597934722900e-01 -1.148283258080482483e-01 1.465320438146591187e-01 -1.277112960815429688e-01 -9.260226041078567505e-03 -1.209648475050926208e-01 -1.115530580282211304e-01 1.037831678986549377e-01 -5.821438506245613098e-02 7.295966148376464844e-02 -7.863208651542663574e-02 -3.373356759548187256e-01 -2.760464139282703400e-02 8.820916712284088135e-02 2.503759562969207764e-01 2.888085544109344482e-01 -6.744885444641113281e-02 -1.515766326338052750e-02 2.477570995688438416e-02 -1.616104692220687866e-01 -2.136530131101608276e-01 -4.044997990131378174e-01 1.791204065084457397e-01 5.412415042519569397e-02 -8.464883267879486084e-02 2.751668691635131836e-01 2.181969135999679565e-01
-7.703710347414016724e-02 4.845581203699111938e-02 -1.805272698402404785e-02 -1.466589048504829407e-02 -1.318944059312343597e-02 2.089435607194900513e-02 2.088308930397033691e-01 -2.312814444303512573e-01 3.162294030189514160e-01 1.310158520936965942e-01 -1.920369714498519897e-01 4.020600393414497375e-02 1.586786806583404541e-01 -1.806944012641906738e-01 -1.813023537397384644e-01 -7.712220400571823120e-02 -3.108978271484375000e-01 -1.292704492807388306e-01 7.137383520603179932e-02 4.852474480867385864e-02 2.936635613441467285e-01 2.781778872013092041e-01 4.161007702350616455e-02 3.067841529846191406e-01 1.005170866847038269e-01 -1.501045823097229004e-01 -3.190832138061523438e-01 2.169089019298553467e-01 -8.073403686285018921e-02 -1.007795110344886780e-01 -1.584100127220153809e-01 1.939133703708648682e-01
1.898456662893295288e-01 -4.073655009269714355e-01 1.900298148393630981e-01 -1.230216100811958313e-01 2.053449004888534546e-01 2.004824578762054443e-01 1.943782120943069458e-01 -2.010349929332733154e-01 2.043731063604354858e-01 -1.763651333749294281e-02 5.185881257057189941e-02 -2.094913125038146973e-01 -4.580990970134735107e-02 7.892102003097534180e-02 4.006198048591613770e-02 6.674139760434627533e-03 -3.223060071468353271e-01 1.319177001714706421e-01 1.288862526416778564e-01 9.319368004798889160e-02 2.541421055793762207e-01 -7.052468508481979370e-02 -1.213863939046859741e-01 -1.024261936545372009e-01 6.913407146930694580e-02 -3.131919503211975098e-01 -2.898571193218231201e-01 -3.952434286475181580e-02 -6.196602061390876770e-02 -1.613863110542297363e-01 -1.547389030456542969e-01 6.269984692335128784e-02
-1.183808371424674988e-01 -1.301379203796386719e-01 2.909363806247711182e-02 1.975855045020580292e-02 2.374279648065567017e-01 2.479426935315132141e-02 8.574187010526657104e-02 -1.083849817514419556e-01 2.962192893028259277e-01 1.739248633384704590e-01 -5.058727785944938660e-02 1.599794179201126099e-01 6.657431274652481079e-02 -3.993980586528778076e-02 -7.303876429796218872e-02 3.681245073676109314e-02 1.784391701221466064e-01 3.164111077785491943e-02 -1.512341052293777466e-01 3.902695477008819580e-01 3.455627858638763428e-01 2.387971244752407074e-02 4.845895618200302124e-02 -2.254598587751388550e-01 -8.268482983112335205e-02 -2.067068964242935181e-01 -1.763849854469299316e-01 3.355991244316101074e-01 -3.585577607154846191e-01 -1.426374614238739014e-01 9.518225491046905518e-02 2.005892805755138397e-02
3.183133900165557861e-01 -2.403686381876468658e-02 -4.528256952762603760e-01 3.854001685976982117e-02 1.485870331525802612e-01 2.119885832071304321e-01 -1.417364459484815598e-02 -2.318926602602005005e-01 -1.337936669588088989e-01 -1.814673244953155518e-01 5.684004351496696472e-02 2.305435985326766968e-01 -1.736094802618026733e-01 9.059340693056583405e-03 -2.445346713066101074e-01 2.044169008731842041e-01 -2.846042811870574951e-01 5.883112549781799316e-03 1.942711174488067627e-01 2.495930641889572144e-01 1.987302303314208984e-02 8.479601144790649414e-02 -1.895931512117385864e-01 -1.530059874057769775e-01 -7.806899398565292358e-02 -1.221072524785995483e-01 5.770204961299896240e-02 -5.026915669441223145e-02 -2.137083411216735840e-01 -2.090487815439701080e-02 7.055301219224929810e-02 -7.477129995822906494e-02
-1.163205206394195557e-01 5.325663369148969650e-03 -1.613789051771163940e-01 1.917985081672668457e-01 4.653806984424591064e-02 2.399157583713531494e-01 -2.681453339755535126e-02 -2.849671542644500732e-01 -5.297810956835746765e-02 3.411061763763427734e-01 5.637302249670028687e-02 -3.321825563907623291e-01 5.179709941148757935e-02 -4.348339512944221497e-02 -1.121081933379173279e-01 -1.665518432855606079e-02 -3.734213411808013916e-01 -5.303124431520700455e-03 -4.557654261589050293e-02 2.510489821434020996e-01 3.541659414768218994e-01 5.187164992094039917e-02 -1.615852564573287964e-01 -2.564029693603515625e-01 3.790451213717460632e-02 -3.473678231239318848e-02 -1.710310280323028564e-01 2.696591243147850037e-02 9.552801400423049927e-02 1.708220876753330231e-02 2.260328978300094604e-01 1.190654411911964417e-01
9.719976782798767090e-02 -3.670508265495300293e-01 -1.161433681845664978e-01 1.063290610909461975e-01 2.407661974430084229e-01 8.026935160160064697e-02 -1.764545962214469910e-02 -1.721523851156234741e-01 3.844649717211723328e-02 -1.633815765380859375e-01 1.302148848772048950e-01 -2.264024913311004639e-01 -5.237930640578269958e-02 -1.744629889726638794e-01 -5.433309450745582581e-02 1.427892297506332397e-01 -3.512250483036041260e-01 1.551875919103622437e-01 5.058591812849044800e-02 4.085425660014152527e-02 4.898660182952880859e-01 6.365384161472320557e-02 -6.199247390031814575e-02 3.686569631099700928e-02 1.716878861188888550e-01 -8.627691119909286499e-02 -1.958905607461929321e-01 9.127569198608398438e-02 5.283272638916969299e-02 -5.988300219178199768e-02 2.932278513908386230e-01 -8.298412710428237915e-02
-1.411730330437421799e-02 -4.203346669673919678e-01 -1.954412162303924561e-01 -2.349798977375030518e-01 8.807212114334106445e-02 -1.014767773449420929e-02 1.806642673909664154e-02 1.858676411211490631e-02 -8.311147987842559814e-02 1.411940753459930420e-01 -8.587813377380371094e-02 -1.829470694065093994e-01 -2.107754163444042206e-02 1.914135664701461792e-01 3.958698362112045288e-02 9.633884578943252563e-02 -2.223148047924041748e-01 -7.941187173128128052e-02 4.992247745394706726e-02 4.715957045555114746e-01 3.997374773025512695e-01 -1.005729213356971741e-01 1.327178180217742920e-01 -1.201092228293418884e-01 -7.870540022850036621e-02 -1.211144626140594482e-01 -1.343808919191360474e-01 -4.868667945265769958e-02 -1.520589552819728851e-02 -2.402384281158447266e-01 1.362297385931015015e-01 7.203739136457443237e-02
-8.872661739587783813e-02 1.217462345957756042e-01 2.304682582616806030e-01 -1.065009739249944687e-03 -2.856897749006748199e-02 3.282529711723327637e-01 9.490860393270850182e-04 1.449931971728801727e-02 -1.069251969456672668e-01 1.762667745351791382e-01 -5.408623814582824707e-02 -7.816652208566665649e-02 -7.515957206487655640e-02 -2.350836247205734253e-02 -1.452334374189376831e-01 -3.468899056315422058e-02 -4.325976073741912842e-01 1.270435303449630737e-01 -3.553738445043563843e-02 4.879781603813171387e-01 4.001733660697937012e-01 -1.453241705894470215e-01 -6.731782108545303345e-02 6.969178467988967896e-02 2.191648334264755249e-01 -9.763636626303195953e-03 1.705552339553833008e-01 -1.170226652175188065e-02 -1.244375184178352356e-01 3.921393677592277527e-02 8.630945533514022827e-02 1.537223532795906067e-02
2.541274726390838623e-01 8.489436656236648560e-02 -9.566368162631988525e-02 5.132669582962989807e-02 9.555474668741226196e-02 4.684140905737876892e-02 1.188959553837776184e-01 -2.175147235393524170e-01 1.819130927324295044e-01 8.311220258474349976e-02 -2.211432009935379028e-01 5.656555294990539551e-02 2.691094577312469482e-01 2.390633821487426758e-01 -1.809900104999542236e-01 -2.975116372108459473e-01 -3.621919155120849609e-01 -1.770565658807754517e-01 -1.348002851009368896e-01 4.066566005349159241e-02 2.280212193727493286e-01 9.594555199146270752e-02 -2.711795084178447723e-02 8.397419005632400513e-02 1.215215623378753662e-01 -2.016383409500122070e-01 1.904506236314773560e-02 -3.389205411076545715e-02 -1.914724111557006836e-01 2.627357654273509979e-02 3.548162579536437988e-01 1.708219647407531738e-01
1.929873973131179810e-01 3.757517784833908081e-02 1.013456378132104874e-02 3.010156005620956421e-02 8.659307658672332764e-02 1.932597011327743530e-01 3.973591700196266174e-02 -1.238504946231842041e-01 2.605654485523700714e-02 -7.241100817918777466e-02 2.619179897010326385e-02 1.539539098739624023e-01 2.449341714382171631e-01 -2.952928543090820312e-01 -2.347358316183090210e-02 -4.560347273945808411e-02 -3.167246282100677490e-01 -4.355753213167190552e-02 2.677171528339385986e-01 2.738204598426818848e-01 2.116124182939529419e-01 -4.170905053615570068e-02 -4.094740152359008789e-01 1.417829692363739014e-01 1.047737970948219299e-01 1.787033677101135254e-01 -3.057740628719329834e-01 1.361514478921890259e-01 -1.514100190252065659e-02 -1.660034656524658203e-01 1.586069911718368530e-01 1.655165106058120728e-01
2.919653356075286865e-01 -3.279451131820678711e-01 5.085205659270286560e-02 -5.165490880608558655e-02 3.860835358500480652e-02 3.591525554656982422e-01 1.777040213346481323e-01 -1.431742757558822632e-01 9.448906034231185913e-02 -6.263003498315811157e-02 -1.303537040948867798e-01 -3.571200743317604065e-02 -3.246671259403228760e-01 1.077711656689643860e-01 5.200379714369773865e-02 4.953277111053466797e-02 -2.509094476699829102e-01 1.183295100927352905e-01 -5.042757466435432434e-02 2.139192372560501099e-01 6.041480600833892822e-02 -1.345011293888092041e-01 -3.647792153060436249e-03 7.538706064224243164e-02 2.505963742733001709e-01 -2.618371546268463135e-01 -2.929672896862030029e-01 1.835661381483078003e-01 -5.687044933438301086e-02 -2.032519429922103882e-01 -5.045120045542716980e-02 -1.241873800754547119e-01
-1.644789874553680420e-01 5.078578740358352661e-02 -7.241129130125045776e-02 8.964993990957736969e-03 -2.063557058572769165e-01 2.335734814405441284e-01 1.555133163928985596e-01 -2.107799947261810303e-01 -1.440538913011550903e-01 -9.959119558334350586e-02 -2.552580237388610840e-01 1.821020394563674927e-01 1.789642870426177979e-02 1.729336231946945190e-01 -2.637818157672882080e-01 7.723538670688867569e-03 -1.771262586116790771e-01 7.903696596622467041e-02 -2.789448499679565430e-01 3.051482141017913818e-01 2.494585514068603516e-01 -6.665647774934768677e-02 -6.529849022626876831e-02 8.478114753961563110e-02 1.515227649360895157e-02 -1.159998998045921326e-01 -2.254403680562973022e-01 2.069330662488937378e-01 -8.953928947448730469e-02 -4.079377744346857071e-03 3.109172284603118896e-01 2.678304314613342285e-01
2.324047386646270752e-01 1.173658445477485657e-01 6.170064210891723633e-02 -6.020985892973840237e-04 -1.941591203212738037e-01 8.339726179838180542e-02 1.694972515106201172e-01 -2.054117172956466675e-01 2.918896079063415527e-01 5.851404368877410889e-02 -6.665077060461044312e-02 2.571969330310821533e-01 9.571734815835952759e-02 -7.178654894232749939e-03 5.787960812449455261e-02 -2.307747602462768555e-01 -2.679389715194702148e-01 -6.671009957790374756e-02 -7.249309122562408447e-02 2.175367474555969238e-01 2.572603523731231689e-01 4.762709140777587891e-02 -1.586536914110183716e-01 -9.546631947159767151e-03 1.482546515762805939e-02 -2.799444496631622314e-01 -1.299936026334762573e-01 2.067693136632442474e-02 -3.676674664020538330e-01 -1.067065820097923279e-01 1.985598206520080566e-01 2.887124419212341309e-01
1.200237497687339783e-01 8.621408790349960327e-02 6.408695131540298462e-02 -1.638527661561965942e-01 1.502467691898345947e-01 2.906910479068756104e-01 1.820131689310073853e-01 3.828663751482963562e-02 2.351629436016082764e-01 1.939868777990341187e-01 -1.711517199873924255e-02 -6.347472220659255981e-02 8.572813123464584351e-02 6.706117093563079834e-02 -4.609921202063560486e-02 8.750970475375652313e-03 -3.154049217700958252e-01 -1.939138621091842651e-01 3.901303708553314209e-01 3.200685679912567139e-01 8.016866445541381836e-02 -4.231997206807136536e-02 -4.004468917846679688e-01 1.489012688398361206e-01 1.075042411684989929e-01 -1.814043074846267700e-01 -6.386033445596694946e-02 -4.315072298049926758e-02 -2.382307797670364380e-01 -5.444378033280372620e-02 -5.722837522625923157e-03 4.003257676959037781e-02
-8.804199844598770142e-02 5.454850848764181137e-03 -2.172288000583648682e-01 -7.333056628704071045e-02 -1.334096640348434448e-01 5.795095860958099365e-02 2.286744564771652222e-01 -5.346841737627983093e-02 -2.887166664004325867e-02 -1.818796992301940918e-01 -2.433489859104156494e-01 3.841503560543060303e-01 2.659100592136383057e-01 -3.235623612999916077e-02 -1.724236607551574707e-01 -7.854358106851577759e-02 -1.851816475391387939e-01 3.347373008728027344e-02 7.222015410661697388e-02 1.424087584018707275e-01 2.493860423564910889e-01 1.222754344344139099e-01 -7.587487250566482544e-02 2.763738930225372314e-01 8.579041063785552979e-02 -3.663482964038848877e-01 -2.780268490314483643e-01 -1.542368978261947632e-01 -4.459520336240530014e-03 -1.417163014411926270e-02 1.723029464483261108e-01 1.490865051746368408e-01
-2.192015796899795532e-01 -2.150241881608963013e-01 -1.730576157569885254e-01 3.487513214349746704e-02 2.882256805896759033e-01 6.822855025529861450e-02 3.141361474990844727e-01 -1.898649521172046661e-02 -1.455307379364967346e-02 -6.308747828006744385e-02 1.797296106815338135e-01 9.932494908571243286e-02 1.960640400648117065e-02 1.708028763532638550e-01 -2.702473700046539307e-01 -1.081376597285270691e-01 -2.836544215679168701e-01 3.583897948265075684e-01 -2.684729099273681641e-01 1.729170382022857666e-01 2.479682415723800659e-01 2.238206416368484497e-01 3.945237025618553162e-02 -1.268766075372695923e-02 1.114775463938713074e-01 -5.795311555266380310e-02 -1.708767563104629517e-01 -1.486671902239322662e-02 -1.813753545284271240e-01 -9.179932624101638794e-02 -5.408893898129463196e-02 1.161699220538139343e-01
1.238343268632888794e-01 -1.223257333040237427e-01 2.067925967276096344e-02 -1.253221780061721802e-01 1.771095693111419678e-01 4.056745767593383789e-01 1.495034545660018921e-01 -2.044285833835601807e-01 3.487791121006011963e-01 7.257423549890518188e-02 -1.002973392605781555e-01 -8.937498927116394043e-02 -1.351307034492492676e-01 4.690816998481750488e-02 1.337368972599506378e-02 3.169194608926773071e-02 -4.313053488731384277e-01 1.942951530218124390e-01 -3.201764775440096855e-03 1.907328814268112183e-01 3.818638622760772705e-01 1.252737790346145630e-01 -1.656852364540100098e-01 -4.488361068069934845e-03 6.432969123125076294e-02 -1.924603283405303955e-01 -2.562411688268184662e-02 8.689047768712043762e-03 1.779924482107162476e-01 4.088736698031425476e-02 -4.742090404033660889e-02 -1.477697864174842834e-02
-3.112386539578437805e-02 -2.096160501241683960e-02 1.214992552995681763e-01 -1.512525081634521484e-01 -1.155431494116783142e-01 1.229965984821319580e-01 2.366055697202682495e-01 -1.607435792684555054e-01 1.018712744116783142e-01 -8.466316759586334229e-02 -2.332973331212997437e-01 1.965194046497344971e-01 1.690713018178939819e-01 1.240662783384323120e-01 -1.021154448390007019e-01 -2.429619878530502319e-01 -2.999677658081054688e-01 -2.754734642803668976e-02 -1.740651428699493408e-01 2.167989164590835571e-01 2.740174531936645508e-01 -1.029571145772933960e-01 -1.177844479680061340e-01 6.881255656480789185e-02 -1.956891268491744995e-01 -1.986428499221801758e-01 -1.333500295877456665e-01 -3.882555291056632996e-02 -4.487190246582031250e-01 -2.030396601185202599e-03 1.258366852998733521e-01 2.001494169235229492e-01
2.313237041234970093e-01 -1.765050590038299561e-01 1.563775539398193359e-01 -2.149258404970169067e-01 2.364847362041473389e-01 1.176117137074470520e-01 -8.691030740737915039e-02 -1.400648206472396851e-01 -8.433348685503005981e-02 -2.995018362998962402e-01 -1.229951903223991394e-01 1.280541718006134033e-01 1.498037483543157578e-02 -7.819004356861114502e-02 3.017044998705387115e-02 -5.187151581048965454e-02 -1.601527482271194458e-01 2.779334969818592072e-02 1.938919574022293091e-01 1.962912529706954956e-01 2.034396678209304810e-01 1.333935707807540894e-01 -9.284207224845886230e-02 -9.820490330457687378e-02 -3.437083587050437927e-02 -2.615207433700561523e-01 -3.342640995979309082e-01 9.096796810626983643e-02 -1.998717486858367920e-01 1.447357833385467529e-01 4.192875623703002930e-01 -5.664313957095146179e-02
8.714694529771804810e-02 2.551139146089553833e-02 -5.494509264826774597e-02 -1.305352151393890381e-01 -5.209068581461906433e-02 1.959562003612518311e-01 2.325824648141860962e-01 -2.938987016677856445e-01 -1.515823751688003540e-01 -2.054834961891174316e-01 -2.705434858798980713e-01 1.075494475662708282e-02 -1.995276659727096558e-02 3.300472721457481384e-02 -2.879370748996734619e-01 -1.085268259048461914e-01 -1.051566749811172485e-01 2.810874581336975098e-01 -2.039728611707687378e-01 4.509003758430480957e-01 1.184552162885665894e-01 6.948176771402359009e-02 3.695703670382499695e-02 1.503888517618179321e-01 -1.561724245548248291e-01 -1.240381598472595215e-01 -3.177294507622718811e-03 1.026332527399063110e-01 -2.468905597925186157e-01 -1.070073917508125305e-01 2.247933298349380493e-01 6.593140959739685059e-02
1.405625641345977783e-01 7.292605191469192505e-02 -1.245913803577423096e-01 8.546659350395202637e-02 -3.896373510360717773e-02 2.752670049667358398e-01 3.655178844928741455e-01 -8.643381297588348389e-03 2.147394418716430664e-01 1.100210379809141159e-02 -1.623526662588119507e-01 3.095019757747650146e-01 -5.305175855755805969e-02 1.163162663578987122e-02 -2.396813221275806427e-02 -5.412800237536430359e-02 -2.998737394809722900e-01 1.351010203361511230e-01 -1.138475984334945679e-01 1.911021620035171509e-01 2.432628571987152100e-01 9.550192207098007202e-02 -5.328616127371788025e-02 -1.063257828354835510e-01 -2.522302865982055664e-01 -9.278479963541030884e-02 -2.046702355146408081e-01 6.580536812543869019e-02 -3.403186202049255371e-01 -6.547312438488006592e-02 1.428051590919494629e-01 2.593148350715637207e-01
2.437014132738113403e-01 1.057913228869438171e-01 -2.030313611030578613e-01 1.562697291374206543e-01 2.098666876554489136e-01 -1.550632119178771973e-01 1.585056632757186890e-01 -1.653122603893280029e-01 2.207485586404800415e-02 2.262392491102218628e-01 -1.324810683727264404e-01 -1.996666043996810913e-01 -7.391260005533695221e-03 1.129411384463310242e-01 2.047856710851192474e-02 -3.402759134769439697e-01 1.234679762274026871e-02 7.581051439046859741e-02 -4.372818861156702042e-03 3.534550666809082031e-01 3.103804886341094971e-01 -7.383168488740921021e-02 -3.225841224193572998e-01 -2.444368302822113037e-01 -6.757818907499313354e-02 -2.365284413099288940e-01 -1.083877086639404297e-01 -1.151810958981513977e-01 -1.373439282178878784e-01 2.987968502566218376e-03 6.477074325084686279e-02 -9.330814704298973083e-03
9.847009181976318359e-02 -2.225293070077896118e-01 -1.623438298702239990e-01 2.547127753496170044e-02 2.475681006908416748e-01 1.331699490547180176e-01 7.492697797715663910e-03 -3.247915208339691162e-01 6.140650063753128052e-02 -2.042708247900009155e-01 1.552818119525909424e-01 1.432522293180227280e-02 -1.614445447921752930e-01 -1.166134402155876160e-01 4.252741564414463937e-05 -4.140956699848175049e-02 -1.271235197782516479e-01 2.278270944952964783e-02 2.588879466056823730e-01 3.740770816802978516e-01 3.650560677051544189e-01 3.365516960620880127e-01 -1.567281549796462059e-03 -2.008373290300369263e-01 7.281610369682312012e-02 -5.469123832881450653e-03 -2.099070250988006592e-01 1.331503838300704956e-01 -1.876339316368103027e-02 -8.916430920362472534e-02 -1.703191995620727539e-01 5.547267198562622070e-02
-1.758211292326450348e-02 -7.324057817459106445e-02 1.631185412406921387e-01 1.500618923455476761e-02 -9.821172803640365601e-02 1.785319596529006958e-01 1.709570735692977905e-01 -1.675415486097335815e-01 -1.886242628097534180e-01 -5.312822759151458740e-02 -5.139958113431930542e-02 -1.064148824661970139e-02 9.166462719440460205e-02 1.703484207391738892e-01 -1.514364629983901978e-01 -1.588108241558074951e-01 -5.127580165863037109e-01 5.802285298705101013e-02 1.097236946225166321e-01 3.345581293106079102e-01 3.396337330341339111e-01 -3.003267049789428711e-01 -4.507614299654960632e-02 1.842421889305114746e-01 1.545896083116531372e-01 -1.079382672905921936e-01 1.705278009176254272e-01 1.197940036654472351e-01 -9.608042240142822266e-02 8.646589517593383789e-02 8.385281264781951904e-02 -8.630313724279403687e-02
3.068173676729202271e-02 1.382726058363914490e-02 7.789036631584167480e-02 2.768912911415100098e-01 -8.519319444894790649e-02 4.176555573940277100e-02 2.009150534868240356e-01 2.956012077629566193e-02 -6.835744529962539673e-02 7.684236019849777222e-02 -4.824220761656761169e-02 -9.438616037368774414e-02 2.840414457023143768e-02 7.955247163772583008e-02 -1.203869432210922241e-01 -3.237926065921783447e-01 -3.268198370933532715e-01 1.254695206880569458e-01 1.202842891216278076e-01 2.128324359655380249e-01 5.015676617622375488e-01 -3.513585329055786133e-01 1.450904272496700287e-02 1.790247857570648193e-01 1.234014108777046204e-01 -1.120156273245811462e-01 6.640154868364334106e-02 -1.489141732454299927e-01 -6.953755766153335571e-02 -6.700949370861053467e-02 2.471697032451629639e-01 -5.677425488829612732e-02
2.384581267833709717e-01 -2.130761891603469849e-01 3.251009061932563782e-02 -1.413045357912778854e-02 2.342908680438995361e-01 2.278536260128021240e-01 1.402506381273269653e-01 -7.923123985528945923e-02 2.071156352758407593e-01 7.465013116598129272e-02 -1.243816986680030823e-01 -1.364750415086746216e-01 -1.918267607688903809e-01 2.432021498680114746e-01 -1.488185077905654907e-01 3.141555935144424438e-02 -3.344637751579284668e-01 3.373384848237037659e-02 8.295853435993194580e-02 1.921252347528934479e-02 4.012066423892974854e-01 -1.548364013433456421e-01 1.503640133887529373e-02 1.674227118492126465e-01 6.824088096618652344e-02 -3.191735446453094482e-01 -2.994845211505889893e-01 -8.987615257501602173e-02 1.968428678810596466e-02 -1.008626893162727356e-01 -1.152912005782127380e-01 -2.180090919137001038e-02
2.258119285106658936e-01 -1.808645576238632202e-01 -2.671285867691040039e-01 1.752015948295593262e-01 1.694298237562179565e-01 -6.162657961249351501e-02 -7.335974276065826416e-02 -6.336376070976257324e-02 1.112761422991752625e-01 3.063178658485412598e-01 1.351341232657432556e-02 -9.392413496971130371e-02 -1.150950193405151367e-01 -7.541945204138755798e-03 2.687024138867855072e-02 8.220999687910079956e-02 5.227907374501228333e-02 -1.115528047084808350e-01 -2.742400392889976501e-03 4.301429092884063721e-01 4.504235088825225830e-01 4.899731278419494629e-02 -5.653979256749153137e-02 5.076918005943298340e-02 -7.927586138248443604e-02 -2.014721781015396118e-01 -3.125812113285064697e-01 -6.445673853158950806e-02 -2.027952224016189575e-01 -8.290306478738784790e-02 1.569671779870986938e-01 6.084584444761276245e-02
1.446459740400314331e-01 8.546069264411926270e-02 -3.680944070219993591e-02 1.279440224170684814e-01 -3.360531851649284363e-02 1.573771685361862183e-01 1.979725956916809082e-01 1.463381797075271606e-01 2.424573749303817749e-01 3.232254087924957275e-02 -2.339259684085845947e-01 3.500296771526336670e-01 -1.232585608959197998e-01 4.268770664930343628e-02 1.275980751961469650e-02 -2.998379468917846680e-01 -3.618372082710266113e-01 1.325447559356689453e-01 -1.849312484264373779e-01 2.709237933158874512e-01 2.002905160188674927e-01 1.662515848875045776e-01 3.445270657539367676e-02 1.204508077353239059e-02 -2.251889109611511230e-01 -7.605080306529998779e-02 -8.468810468912124634e-02 8.513074368238449097e-02 -2.480475008487701416e-01 -1.278236657381057739e-01 2.166619896888732910e-01 -4.988130927085876465e-02
-1.120437756180763245e-01 1.151166409254074097e-01 -5.609221756458282471e-02 -1.320590823888778687e-01 2.702718377113342285e-01 2.272337675094604492e-01 1.542453616857528687e-01 -1.355419903993606567e-01 -1.420507431030273438e-01 -4.877898097038269043e-02 -6.818022578954696655e-02 -1.701473891735076904e-01 -6.188041344285011292e-02 -1.672328859567642212e-01 -1.471802145242691040e-01 -1.280773580074310303e-01 -2.661343812942504883e-01 -4.819337651133537292e-02 1.615562140941619873e-01 3.475138247013092041e-01 1.257901936769485474e-01 -3.028734624385833740e-01 -1.736326664686203003e-01 3.046016022562980652e-02 -1.232906281948089600e-01 1.075809895992279053e-01 2.130834944546222687e-02 1.675614416599273682e-01 -2.482407838106155396e-01 -2.811346948146820068e-01 -5.348666012287139893e-02 3.213573694229125977e-01
1.146218702197074890e-01 7.077203691005706787e-02 -2.136076055467128754e-02 8.230969309806823730e-02 -1.722941994667053223e-01 1.143112778663635254e-01 1.740825474262237549e-01 -1.696294695138931274e-01 -2.584225833415985107e-01 1.231739073991775513e-01 -2.566390037536621094e-01 9.791415184736251831e-02 2.522531151771545410e-01 -7.209567818790674210e-03 -2.182171940803527832e-01 -9.504587948322296143e-02 -2.057213783264160156e-01 1.613870710134506226e-01 2.206797301769256592e-01 2.041843682527542114e-01 1.433710604906082153e-01 9.132168442010879517e-02 -1.726833432912826538e-01 -3.993251174688339233e-02 -1.634375303983688354e-01 -2.089855223894119263e-01 -1.490390300750732422e-01 2.283388376235961914e-01 -1.071720793843269348e-01 -1.962598711252212524e-01 3.699789345264434814e-01 2.106104940176010132e-01
-1.556908898055553436e-02 1.043998003005981445e-01 -1.176600605249404907e-01 -8.019234240055084229e-02 1.220036968588829041e-01 -7.971358485519886017e-03 8.117168210446834564e-03 -7.604644447565078735e-02 5.182075127959251404e-02 2.922957390546798706e-02 1.285090595483779907e-01 7.920834422111511230e-02 2.869652211666107178e-02 1.411104798316955566e-01 6.051500141620635986e-02 -1.862792223691940308e-01 -3.847893476486206055e-01 4.731160029768943787e-02 1.715015769004821777e-01 1.293493658304214478e-01 2.682489156723022461e-01 -6.389254331588745117e-02 -2.834371328353881836e-01 2.872085273265838623e-01 1.819866001605987549e-01 -5.800144076347351074e-01 -4.096826538443565369e-02 4.380831494927406311e-02 -1.438125073909759521e-01 -1.429943740367889404e-01 -8.876512199640274048e-02 7.005470246076583862e-02
3.621658682823181152e-01 2.141473144292831421e-01 -8.691634237766265869e-02 -3.857047855854034424e-02 3.966603428125381470e-02 -6.345247477293014526e-02 7.847985625267028809e-02 -2.837821245193481445e-01 6.334470957517623901e-02 -2.869678139686584473e-01 -1.123497635126113892e-01 3.359630405902862549e-01 1.178878024220466614e-01 -1.784948748536407948e-03 -6.592346820980310440e-03 -6.025463517289608717e-05 -1.589740514755249023e-01 -9.657914936542510986e-02 -4.805716872215270996e-02 2.699002921581268311e-01 1.519004702568054199e-01 5.664287880063056946e-02 -3.480357229709625244e-01 3.283004462718963623e-02 2.186095565557479858e-01 -2.169121503829956055e-01 -1.621576994657516479e-01 2.793738618493080139e-02 -1.631488092243671417e-02 -2.803768515586853027e-01 6.187153235077857971e-02 1.815931200981140137e-01
4.454372525215148926e-01 7.721301517449319363e-04 7.904011756181716919e-02 2.002398073673248291e-01 -2.000238597393035889e-01 5.806627124547958374e-02 -2.163691818714141846e-02 -2.150711715221405029e-01 -7.897777855396270752e-02 -1.000891700387001038e-01 1.798491808585822582e-03 2.488563507795333862e-01 -4.003439471125602722e-02 5.911628529429435730e-02 -1.770300865173339844e-01 -1.857296191155910492e-02 -2.703888714313507080e-01 -6.166563928127288818e-02 1.040713936090469360e-01 4.009862244129180908e-01 1.826004385948181152e-01 1.508508622646331787e-01 -2.575466036796569824e-01 1.041332632303237915e-01 -6.438486161641776562e-04 4.289477318525314331e-02 -1.686005890369415283e-01 -2.295314967632293701e-01 -2.207642495632171631e-01 2.613024599850177765e-02 9.360426664352416992e-02 -1.650074422359466553e-01
8.944969624280929565e-02 2.117366194725036621e-01 -7.280117273330688477e-02 4.909710958600044250e-02 1.449848860502243042e-01 4.801231324672698975e-01 7.846522144973278046e-03 -1.928628683090209961e-01 1.212011557072401047e-02 1.034083813428878784e-01 -1.330960094928741455e-01 -1.467514634132385254e-01 2.864708565175533295e-02 -2.617895305156707764e-01 -2.541314363479614258e-01 -1.335023343563079834e-01 -4.575360566377639771e-02 1.008030772209167480e-01 -1.234883908182382584e-02 4.665746390819549561e-01 2.837212681770324707e-01 1.064524725079536438e-01 1.580653190612792969e-01 -6.047993153333663940e-02 7.419974281219765544e-05 -1.708395779132843018e-01 -4.998082295060157776e-02 9.463861584663391113e-02 1.092688515782356262e-01 -1.358843594789505005e-01 1.031498908996582031e-01 1.286553293466567993e-01
8.263814449310302734e-02 -2.368396073579788208e-01 2.013513743877410889e-01 -1.369460374116897583e-01 2.662698924541473389e-01 1.622238904237747192e-01 1.735791936516761780e-02 -2.074782364070415497e-02 -5.212418362498283386e-02 -2.495158314704895020e-01 -9.414022415876388550e-02 1.446729004383087158e-01 3.616328164935112000e-02 1.284077763557434082e-01 1.481195688247680664e-01 5.532491579651832581e-02 -1.112562268972396851e-01 1.122314631938934326e-01 2.245751172304153442e-01 3.931063413619995117e-01 2.565672397613525391e-01 -1.958874985575675964e-02 9.462919831275939941e-02 -1.188572272658348083e-01 -8.676955103874206543e-02 -1.825143992900848389e-01 -2.385391741991043091e-01 1.560778729617595673e-02 -1.230950132012367249e-01 1.159763634204864502e-01 4.420133233070373535e-01 -3.275017067790031433e-02
-4.652848001569509506e-03 -5.879303440451622009e-02 1.675841212272644043e-01 1.436577141284942627e-01 1.620478630065917969e-01 1.983680576086044312e-01 -2.281816303730010986e-01 -2.215743213891983032e-01 -1.049998253583908081e-01 3.705614060163497925e-02 -2.357208281755447388e-01 -1.147814393043518066e-01 6.077745556831359863e-02 -1.154985427856445312e-01 2.931574173271656036e-02 -1.247337013483047485e-01 -4.503113925457000732e-01 -2.364356517791748047e-01 -2.530705742537975311e-02 2.252305448055267334e-01 2.297520786523818970e-01 -1.015197411179542542e-01 -1.463454961776733398e-01 -8.870660513639450073e-02 -3.659814223647117615e-02 -2.829549610614776611e-01 -3.594641685485839844e-01 7.902292162179946899e-02 -4.657071456313133240e-02 -1.576554030179977417e-02 1.445934772491455078e-01 1.543470621109008789e-01
-1.686758175492286682e-02 -2.645526528358459473e-01 7.415358722209930420e-02 8.830919116735458374e-02 9.660376608371734619e-02 -8.253342658281326294e-02 -1.559431254863739014e-01 -2.152900584042072296e-02 1.392291672527790070e-02 -6.847261637449264526e-02 3.668987005949020386e-02 -1.699124723672866821e-01 -3.827737867832183838e-01 -1.014248002320528030e-02 -2.479557245969772339e-01 5.632569640874862671e-02 -2.871720194816589355e-01 -4.728342965245246887e-02 -9.809385240077972412e-02 3.998374342918395996e-01 3.849072158336639404e-01 7.027406990528106689e-02 -1.149989962577819824e-01 7.931095361709594727e-02 1.261420696973800659e-01 7.984292507171630859e-02 2.689984813332557678e-02 -6.140303239226341248e-02 -2.852882146835327148e-01 -2.637446224689483643e-01 1.522098928689956665e-01 -3.781959041953086853e-02
1.108579114079475403e-01 8.448497951030731201e-02 -2.380124926567077637e-01 -4.995393380522727966e-02 -8.651994168758392334e-03 1.520251929759979248e-01 2.825790941715240479e-01 -6.402189284563064575e-02 1.302352398633956909e-01 1.722866594791412354e-01 -1.558844745159149170e-01 1.903235726058483124e-02 -2.045048326253890991e-01 1.913004554808139801e-02 -4.499521106481552124e-02 -4.419441521167755127e-01 -2.660955488681793213e-01 2.390993088483810425e-01 7.980635762214660645e-02 2.699192166328430176e-01 2.272508889436721802e-01 2.888391911983489990e-02 1.590849459171295166e-01 -1.044512614607810974e-01 -3.045058250427246094e-01 -6.778120249509811401e-02 -2.117013782262802124e-01 6.047142669558525085e-02 -9.725281596183776855e-02 -1.580544114112854004e-01 1.295122206211090088e-01 1.027459204196929932e-01
-9.980405867099761963e-02 -7.393487542867660522e-02 -2.734341919422149658e-01 -5.495826154947280884e-02 1.826403886079788208e-01 4.031388089060783386e-02 6.310828775167465210e-02 -6.842742860317230225e-02 -4.315708577632904053e-02 4.332023113965988159e-02 3.695750609040260315e-02 5.869237333536148071e-02 5.058289691805839539e-02 1.663113534450531006e-01 4.957934468984603882e-02 -5.370298167690634727e-04 -4.221732020378112793e-01 -3.867681697010993958e-02 2.079267948865890503e-01 1.643296778202056885e-01 1.984991431236267090e-01 -1.498512178659439087e-01 -3.180384933948516846e-01 3.846311867237091064e-01 1.034321784973144531e-01 -4.013620615005493164e-01 -9.799166582524776459e-03 4.165393114089965820e-02 -1.254359483718872070e-01 -2.026376575231552124e-01 -6.122348364442586899e-03 1.747764199972152710e-01
-4.383359849452972412e-02 2.732872962951660156e-02 -1.517763733863830566e-01 -2.215377092361450195e-01 -3.885871171951293945e-02 1.353856772184371948e-01 6.719401478767395020e-02 -2.161489278078079224e-01 2.895396389067173004e-02 4.944058880209922791e-02 -7.179088890552520752e-02 2.002885341644287109e-01 1.200831308960914612e-01 1.018099561333656311e-01 -3.304398357868194580e-01 2.126018702983856201e-02 -1.279255896806716919e-01 -2.218996919691562653e-02 -6.059808656573295593e-02 3.966819047927856445e-01 2.640401422977447510e-01 4.407922178506851196e-02 1.535327434539794922e-01 1.833689659833908081e-01 1.375143229961395264e-01 -2.345719933509826660e-01 -6.666469573974609375e-02 -8.420529775321483612e-03 -1.823656558990478516e-01 6.087250635027885437e-02 3.303431272506713867e-01 3.740065097808837891e-01
5.117382481694221497e-02 -1.374699734151363373e-02 2.469226904213428497e-02 2.056533098220825195e-02 2.194208279252052307e-02 1.172206774353981018e-01 2.465365380048751831e-01 9.551368653774261475e-02 3.431372344493865967e-02 -1.556909177452325821e-02 6.581436097621917725e-02 -3.145318850874900818e-02 1.543498933315277100e-01 2.566353678703308105e-01 -1.873566359281539917e-01 1.984736919403076172e-01 -8.406790345907211304e-02 4.082916080951690674e-01 -1.592507213354110718e-02 2.201800346374511719e-01 2.154249399900436401e-01 1.902367360889911652e-02 9.594014286994934082e-02 -2.672185003757476807e-01 1.497280597686767578e-01 -1.372321397066116333e-01 -2.470773011445999146e-01 8.781808614730834961e-02 -2.410932630300521851e-01 -2.340538501739501953e-01 4.040695726871490479e-01 -7.100572437047958374e-02
-1.212872639298439026e-01 -8.072976022958755493e-02 -5.046018585562705994e-02 -2.304154336452484131e-01 3.049780800938606262e-02 1.040379852056503296e-01 -3.296687966212630272e-03 -2.406018227338790894e-01 -9.078058600425720215e-02 9.456826001405715942e-02 9.566838294267654419e-02 -2.726079709827899933e-02 -2.185647375881671906e-03 1.517296135425567627e-01 3.011480346322059631e-02 -4.342350736260414124e-02 -2.959257662296295166e-01 -8.573553524911403656e-03 5.702333524823188782e-02 -2.553432993590831757e-02 2.726338505744934082e-01 -1.440750509500503540e-01 -3.408082425594329834e-01 1.144003793597221375e-01 3.559569120407104492e-01 -4.465861022472381592e-01 -3.988764062523841858e-02 1.178825199604034424e-01 -2.810719609260559082e-01 -2.172425985336303711e-01 1.283694356679916382e-01 -2.003372833132743835e-02
1.030390337109565735e-01 1.457490772008895874e-01 -4.819745570421218872e-02 -2.783978730440139771e-02 -1.419108808040618896e-01 1.828534305095672607e-01 -1.236754376441240311e-02 -5.728528648614883423e-02 -1.652594059705734253e-01 1.636400073766708374e-01 7.089215517044067383e-02 2.129364311695098877e-01 3.135878443717956543e-01 -5.149419605731964111e-02 3.499573096632957458e-02 -2.687313556671142578e-01 -1.682741791009902954e-01 -2.314573675394058228e-01 -1.229848116636276245e-01 2.584222555160522461e-01 2.515227198600769043e-01 6.818524748086929321e-02 -9.292645752429962158e-02 1.205498576164245605e-01 -9.868333488702774048e-02 -2.298901826143264771e-01 -1.142476350069046021e-01 9.405511617660522461e-02 -4.803245365619659424e-01 -1.466832458972930908e-01 1.898929327726364136e-01 3.868704289197921753e-02
2.432710230350494385e-01 7.787498086690902710e-02 -2.363929748535156250e-01 2.243577735498547554e-03 3.893073797225952148e-01 -4.468725062906742096e-03 1.312876343727111816e-01 5.978442355990409851e-02 3.401534855365753174e-01 1.629103124141693115e-01 1.739295572042465210e-01 -7.462530583143234253e-02 5.985263735055923462e-02 1.311151981353759766e-01 -1.660174727439880371e-01 1.470686942338943481e-01 2.475345134735107422e-02 -1.586554646492004395e-01 -1.111085526645183563e-02 3.940625190734863281e-01 4.258176684379577637e-01 4.808958992362022400e-02 7.192972302436828613e-02 5.057272501289844513e-03 3.294833004474639893e-02 -1.487518101930618286e-01 -2.868401631712913513e-02 1.313183009624481201e-01 -1.248039305210113525e-01 -1.181720420718193054e-01 6.325065344572067261e-02 1.166232377290725708e-01
7.780649513006210327e-02 -3.899032473564147949e-01 2.029253244400024414e-01 1.552665680646896362e-01 6.354471296072006226e-02 1.687113791704177856e-01 1.462198235094547272e-02 -7.817464880645275116e-03 1.804781407117843628e-01 1.240922510623931885e-01 -2.225212752819061279e-01 -1.258108317852020264e-01 -9.915331378579139709e-03 2.559753358364105225e-01 1.654716432094573975e-01 -1.165541261434555054e-01 -4.400577843189239502e-01 -8.248718827962875366e-02 1.014282107353210449e-01 1.874147057533264160e-01 1.700956523418426514e-01 -2.028160262852907181e-03 1.063956767320632935e-01 -4.027772520203143358e-04 -1.496480684727430344e-02 -2.580786943435668945e-01 -2.927808165550231934e-01 1.478404253721237183e-01 -7.034531235694885254e-02 -2.169213891029357910e-01 -4.101378843188285828e-02 9.869609773159027100e-02
7.500340789556503296e-02 1.961062103509902954e-01 1.690322346985340118e-02 -2.586051821708679199e-01 1.090092286467552185e-01 2.920657098293304443e-01 1.769315898418426514e-01 -3.166670501232147217e-01 7.974624633789062500e-02 -1.292487233877182007e-01 1.513744592666625977e-01 2.588451206684112549e-01 1.593589484691619873e-01 -8.936571888625621796e-03 2.557639479637145996e-01 -2.916685640811920166e-01 -2.002812176942825317e-01 1.284195035696029663e-01 -1.288176476955413818e-01 2.721998691558837891e-01 1.559727936983108521e-01 -5.651761963963508606e-02 6.332523375749588013e-02 -1.269753575325012207e-01 3.317272365093231201e-01 -1.428299695253372192e-01 -3.752607479691505432e-02 -7.096605258993804455e-04 -1.194449067115783691e-01 -1.568574607372283936e-01 3.168355673551559448e-02 6.612806767225265503e-02
-9.590322524309158325e-02 -2.825190424919128418e-01 -1.919120103120803833e-01 3.591857552528381348e-01 1.594330072402954102e-01 -1.395453792065382004e-02 -5.247570201754570007e-02 -9.755700826644897461e-02 1.681332737207412720e-01 -9.226793795824050903e-02 -7.233797758817672729e-02 1.171531900763511658e-01 -1.415391638875007629e-02 4.809160903096199036e-02 1.686023622751235962e-01 -5.300541594624519348e-02 -9.459316730499267578e-02 1.526196151971817017e-01 3.222733139991760254e-01 1.495285928249359131e-01 3.988403975963592529e-01 -1.563650928437709808e-02 -1.584138907492160797e-02 -5.715904012322425842e-02 -5.310963839292526245e-02 -1.721330583095550537e-01 -2.797679305076599121e-01 6.932051479816436768e-02 -2.180968523025512695e-01 -3.025925457477569580e-01 -2.032362520694732666e-01 2.262670360505580902e-02
1.419262140989303589e-01 1.850122958421707153e-01 7.881210185587406158e-03 2.869459092617034912e-01 8.347157388925552368e-02 -1.147838085889816284e-01 -4.489713814109563828e-03 -1.448947377502918243e-02 3.932154178619384766e-01 -2.393205761909484863e-01 -1.009998768568038940e-01 1.093107387423515320e-01 2.074559032917022705e-01 -5.842406675219535828e-02 -2.241952121257781982e-01 6.067123636603355408e-02 -1.656180620193481445e-01 1.009992510080337524e-01 2.636795639991760254e-01 2.376722246408462524e-01 1.962463259696960449e-01 -1.800450384616851807e-01 -2.434233576059341431e-01 8.339425548911094666e-03 2.508405447006225586e-01 -1.528358161449432373e-01 -4.219903796911239624e-02 1.573639921844005585e-02 -1.566869467496871948e-01 -7.546295970678329468e-02 3.057107329368591309e-01 5.004834011197090149e-02
-2.161848098039627075e-01 9.800750017166137695e-02 1.179610267281532288e-01 1.690093986690044403e-02 1.585338711738586426e-01 -1.763265281915664673e-01 -9.263000637292861938e-02 -3.196893259882926941e-02 1.373604238033294678e-01 -2.486800104379653931e-01 -1.798465847969055176e-01 -3.118640510365366936e-03 -4.979487136006355286e-02 1.623158343136310577e-02 -1.377143859863281250e-01 -1.788279563188552856e-01 -4.458411410450935364e-02 3.369855880737304688e-02 -1.791515797376632690e-01 2.534564733505249023e-01 3.030990064144134521e-01 4.089794307947158813e-02 -3.437224403023719788e-02 1.481343656778335571e-01 -1.384238600730895996e-01 -1.001111939549446106e-01 -6.110197305679321289e-01 1.473551690578460693e-01 -1.958859115839004517e-01 -8.293312042951583862e-02 3.818515315651893616e-02 -9.902030974626541138e-02
4.960254952311515808e-02 2.469639033079147339e-01 -3.204298615455627441e-01 1.668989360332489014e-01 2.393345236778259277e-01 1.404444724321365356e-01 -1.863515563309192657e-02 6.533227395266294479e-03 2.153683826327323914e-02 1.830800920724868774e-01 2.747798711061477661e-02 1.910887211561203003e-01 2.406544387340545654e-01 -7.398815453052520752e-02 -2.522684931755065918e-01 -2.741857431828975677e-02 -2.712143659591674805e-01 1.664004921913146973e-01 1.620436310768127441e-01 1.692987531423568726e-01 2.249272614717483521e-01 -1.414992213249206543e-01 -1.130038797855377197e-01 -4.204328171908855438e-03 -1.558583378791809082e-01 -4.185995832085609436e-02 5.981138348579406738e-02 2.439592033624649048e-01 -5.441201105713844299e-02 -2.843888401985168457e-01 2.319463342428207397e-01 2.514904141426086426e-01
-5.289666727185249329e-02 5.544484034180641174e-02 -6.030135229229927063e-02 1.805688440799713135e-01 4.339516535401344299e-02 2.459697797894477844e-02 -8.293119817972183228e-02 3.059860318899154663e-02 -1.284133791923522949e-01 -7.471557706594467163e-02 -8.873251080513000488e-02 1.724384278059005737e-01 -2.139484137296676636e-02 -1.483335644006729126e-01 -1.282660961151123047e-01 1.145050674676895142e-01 -2.243983000516891479e-01 7.056727260351181030e-02 -3.573433160781860352e-01 2.144972831010818481e-01 5.125465989112854004e-01 1.652824878692626953e-01 -2.675686180591583252e-01 -6.047040689736604691e-03 -1.208567991852760315e-01 -1.977646946907043457e-01 1.989861875772476196e-01 2.044701725244522095e-01 -2.316441386938095093e-01 -1.265297979116439819e-01 3.312260657548904419e-02 1.982499659061431885e-01
1.044499576091766357e-01 2.835960388183593750e-01 5.086694657802581787e-02 -3.143977746367454529e-02 8.671145886182785034e-02 2.351334989070892334e-01 1.220125854015350342e-01 -2.092529833316802979e-01 7.798270881175994873e-02 1.748079508543014526e-01 -8.805802464485168457e-02 1.529085040092468262e-01 8.972202241420745850e-02 1.348089575767517090e-01 -1.028558462858200073e-01 2.400479912757873535e-01 -3.547847867012023926e-01 4.320660978555679321e-02 -6.159378960728645325e-02 5.027344077825546265e-02 7.479055970907211304e-02 7.623021304607391357e-02 5.059023201465606689e-02 -2.435842603445053101e-01 1.119705364108085632e-01 -1.844106763601303101e-01 -1.216206923127174377e-01 1.471937894821166992e-01 -3.444315493106842041e-01 -4.439253807067871094e-01 6.112475693225860596e-02 -1.077396348118782043e-01
1.892277151346206665e-01 2.872164547443389893e-01 -2.035026848316192627e-01 1.969294100999832153e-01 -4.013564437627792358e-02 1.282611638307571411e-01 2.746936678886413574e-01 -2.131157517433166504e-01 -1.596478074789047241e-01 -3.515228331089019775e-01 -1.231958717107772827e-02 2.790656872093677521e-02 4.287314042448997498e-02 8.370454609394073486e-02 -8.856481313705444336e-02 4.697947949171066284e-02 -2.198087424039840698e-01 -1.440194398164749146e-01 -1.193059757351875305e-01 3.427273631095886230e-01 1.075231879949569702e-01 -6.562421470880508423e-02 -6.761918216943740845e-02 -1.053551509976387024e-01 2.113993465900421143e-01 -2.777378857135772705e-01 1.176976785063743591e-02 -1.046453490853309631e-01 -1.397259086370468140e-01 -2.818957269191741943e-01 1.648524254560470581e-01 4.807669669389724731e-02
-4.718181863427162170e-02 2.307438105344772339e-01 6.993210315704345703e-02 7.035979628562927246e-02 7.234147191047668457e-02 2.003511935472488403e-01 1.312843114137649536e-01 -4.670579433441162109e-01 1.053641885519027710e-01 3.379146382212638855e-02 -1.136742010712623596e-01 -1.566986590623855591e-01 5.305740609765052795e-02 -6.667210254818201065e-04 1.005346029996871948e-01 -1.924574524164199829e-01 -1.227608025074005127e-01 -6.726232916116714478e-02 -2.813373692333698273e-02 2.678388655185699463e-01 2.016727030277252197e-01 -2.270419001579284668e-01 4.680061340332031250e-02 4.207368940114974976e-03 1.310600638389587402e-01 -3.560304939746856689e-01 3.410057397559285164e-03 -4.614380747079849243e-02 -1.011503785848617554e-01 1.062278226017951965e-01 4.134794473648071289e-01 1.707266718149185181e-01
-4.714105650782585144e-02 -7.030076533555984497e-02 -1.983180940151214600e-01 1.755818128585815430e-01 -1.663890630006790161e-01 2.776585519313812256e-01 6.132489815354347229e-02 2.184415608644485474e-01 -2.707691630348563194e-03 -1.512324064970016479e-01 -5.018997937440872192e-02 -2.313206493854522705e-01 1.029540151357650757e-01 -3.061160445213317871e-02 1.362836360931396484e-01 -7.008353620767593384e-02 -1.817037165164947510e-01 2.737555503845214844e-01 -6.084164232015609741e-02 3.239172697067260742e-01 4.793487489223480225e-01 -6.810831278562545776e-02 6.278599053621292114e-02 7.294817268848419189e-02 2.719285488128662109e-01 -8.933366835117340088e-02 3.995027765631675720e-02 1.504666544497013092e-02 -3.070780634880065918e-01 -8.002555370330810547e-02 5.758342519402503967e-02 6.682970374822616577e-02
3.233154490590095520e-02 1.650172919034957886e-01 -1.590099483728408813e-01 -2.303811907768249512e-02 -2.119614332914352417e-01 3.096326887607574463e-01 3.413304984569549561e-01 -2.395566850900650024e-01 2.300737798213958740e-02 9.078786522150039673e-02 -1.995057016611099243e-01 4.868756514042615891e-03 -1.015021838247776031e-02 -3.384548053145408630e-02 -9.198161959648132324e-02 -1.249651834368705750e-01 -3.588293194770812988e-01 -1.534814480692148209e-02 -9.165351837873458862e-02 2.542802095413208008e-01 3.287178277969360352e-01 -2.945227921009063721e-01 1.034882664680480957e-01 5.789669230580329895e-02 7.659675925970077515e-02 -1.886346638202667236e-01 -1.762510240077972412e-01 2.283052504062652588e-01 -5.529960244894027710e-02 -5.223445128649473190e-03 2.537470124661922455e-02 1.342048048973083496e-01
-1.236263066530227661e-01 -1.885473430156707764e-01 -1.140541881322860718e-01 9.942173957824707031e-02 2.778595387935638428e-01 2.103963792324066162e-01 6.338751316070556641e-02 -1.515973657369613647e-01 -1.330797821283340454e-01 1.536052906885743141e-03 2.568905055522918701e-01 -2.204399183392524719e-02 -1.780480146408081055e-02 5.439556017518043518e-02 -2.146521210670471191e-01 -1.660018861293792725e-01 -2.141890823841094971e-01 2.705352306365966797e-01 -2.582294344902038574e-01 3.266551494598388672e-01 6.493542343378067017e-02 -1.184955146163702011e-02 3.096659295260906219e-02 1.682802438735961914e-01 9.996189922094345093e-02 -1.494043320417404175e-01 -7.707586884498596191e-02 6.721368059515953064e-03 -3.654995262622833252e-01 -1.299740970134735107e-01 -4.023974761366844177e-02 3.165643513202667236e-01
2.012491375207901001e-01 4.285215213894844055e-02 -1.095209866762161255e-01 -1.176345646381378174e-01 3.181330263614654541e-01 2.870532684028148651e-02 1.667409688234329224e-01 -2.106265164911746979e-02 -7.903672009706497192e-02 -3.677538037300109863e-01 4.243573173880577087e-02 -2.064963802695274353e-02 1.307954639196395874e-01 2.578031718730926514e-01 -2.337755709886550903e-01 2.812448441982269287e-01 -1.105832383036613464e-01 1.412009913474321365e-02 -1.655169427394866943e-01 2.970353066921234131e-01 3.615619838237762451e-01 1.924694776535034180e-01 -2.485002577304840088e-02 -4.682048037648200989e-02 8.774837851524353027e-02 2.630786225199699402e-02 -2.054992318153381348e-01 1.253318190574645996e-01 -9.801771491765975952e-02 -1.825938224792480469e-01 1.791077554225921631e-01 2.284669131040573120e-02
1.369595080614089966e-01 6.488667428493499756e-02 -1.161421909928321838e-01 8.137606829404830933e-02 2.537794411182403564e-02 5.460577458143234253e-02 8.400501310825347900e-02 -8.662948757410049438e-02 -5.326287075877189636e-02 -1.479614973068237305e-01 -8.832934498786926270e-02 3.030231297016143799e-01 -8.214208483695983887e-02 -1.018877401947975159e-01 -2.069789916276931763e-01 1.419674232602119446e-02 -1.849768459796905518e-01 -4.274636507034301758e-02 -7.635182142257690430e-02 -2.051653154194355011e-02 1.902419030666351318e-01 5.110883340239524841e-02 -2.944476902484893799e-02 3.352553844451904297e-01 6.132239475846290588e-02 -4.633404910564422607e-01 -5.116175413131713867e-01 6.256554741412401199e-03 -8.354678004980087280e-02 9.026805311441421509e-02 1.227054670453071594e-01 2.223185151815414429e-01
7.028295099735260010e-02 1.041352748870849609e-01 -4.780705645680427551e-02 4.157746583223342896e-02 -2.024039328098297119e-01 2.904647886753082275e-01 3.128622770309448242e-01 -3.031808435916900635e-01 1.568321255035698414e-03 -8.290013670921325684e-02 -2.315617203712463379e-01 1.451020538806915283e-01 1.564234793186187744e-01 -8.387205190956592560e-03 -9.671059250831604004e-02 -1.978075057268142700e-01 -3.204546570777893066e-01 -2.865426428616046906e-02 -1.206598728895187378e-01 2.779213786125183105e-01 1.660864800214767456e-01 -8.265688270330429077e-02 -4.446610808372497559e-02 1.331107914447784424e-01 -9.222230315208435059e-02 -2.244823426008224487e-01 -1.318353265523910522e-01 1.864816844463348389e-01 -1.402771323919296265e-01 -1.465182900428771973e-01 1.798797249794006348e-01 2.766127586364746094e-01
2.405064105987548828e-01 1.579821407794952393e-01 1.544310152530670166e-02 -7.170885056257247925e-02 -1.361405104398727417e-01 -1.185214053839445114e-02 9.464193880558013916e-02 -2.405967414379119873e-01 2.270467877388000488e-01 8.551622182130813599e-02 4.550043866038322449e-02 4.174345135688781738e-01 8.123053610324859619e-02 1.046642959117889404e-01 -8.747467398643493652e-02 -1.466670483350753784e-01 -2.464126497507095337e-01 8.552883565425872803e-02 -9.751503169536590576e-02 1.988221704959869385e-01 3.353840410709381104e-01 1.952929645776748657e-01 -6.129433587193489075e-02 4.733284562826156616e-02 -1.592486351728439331e-01 -1.652473360300064087e-01 -2.910346388816833496e-01 -4.186883568763732910e-02 -1.709893047809600830e-01 -1.123120412230491638e-01 2.958717346191406250e-01 4.682757705450057983e-02
3.638866171240806580e-02 1.594310849905014038e-01 -1.363261342048645020e-01 -1.926063448190689087e-01 -1.293198168277740479e-01 -1.018775254487991333e-01 -9.240285144187510014e-04 -6.322262436151504517e-02 9.257831424474716187e-02 6.279636174440383911e-02 -6.400622427463531494e-02 -1.575272977352142334e-01 2.114971578121185303e-01 2.234066277742385864e-01 4.005305003374814987e-03 -3.191639855504035950e-02 -2.783615589141845703e-01 2.264661490917205811e-01 -7.650584448128938675e-03 1.802760809659957886e-01 1.897296905517578125e-01 -4.069258868694305420e-01 -2.795574069023132324e-01 1.194631531834602356e-01 1.514987647533416748e-01 -3.995366096496582031e-01 -1.266949027776718140e-01 1.826503686606884003e-02 -9.332241117954254150e-02 -2.519615888595581055e-01 1.491422802209854126e-01 2.508736774325370789e-02
1.095254793763160706e-01 -2.342945188283920288e-01 3.051998466253280640e-02 5.261401645839214325e-03 1.790696829557418823e-01 -8.995010517537593842e-03 1.714690923690795898e-01 -1.059647500514984131e-01 4.199654236435890198e-02 1.185416355729103088e-01 -1.275648623704910278e-01 2.459845691919326782e-02 5.126915127038955688e-02 -2.755908481776714325e-02 -1.344953030347824097e-01 -3.824121356010437012e-01 -2.379251569509506226e-01 -8.475470542907714844e-02 -6.069418042898178101e-03 3.985061943531036377e-01 2.915282733738422394e-02 -8.747954666614532471e-02 -3.623233437538146973e-01 1.879350841045379639e-01 -7.778754830360412598e-02 -1.291106492280960083e-01 -3.729008436203002930e-01 3.662439063191413879e-02 2.702202796936035156e-01 -1.281968206167221069e-01 9.277667850255966187e-02 7.102398201823234558e-03
-2.181240916252136230e-01 -1.769647002220153809e-01 1.631793975830078125e-01 5.007470026612281799e-02 1.403151750564575195e-01 9.355217218399047852e-03 -2.597381174564361572e-01 -2.029757797718048096e-01 6.125773489475250244e-02 -2.267830073833465576e-02 -1.471064239740371704e-01 -2.912610303610563278e-03 -2.213373407721519470e-02 1.531025674194097519e-02 6.586401164531707764e-02 -1.455679535865783691e-01 -2.486820220947265625e-01 6.701342761516571045e-02 1.593277156352996826e-01 2.916151881217956543e-01 4.432951509952545166e-01 -4.294653236865997314e-02 -3.059272840619087219e-02 1.407393440604209900e-02 -8.451067656278610229e-02 -2.755367755889892578e-01 -1.941784769296646118e-01 8.237475901842117310e-02 -1.711404137313365936e-02 1.125213727355003357e-01 3.746385574340820312e-01 2.329263240098953247e-01
1.961793750524520874e-03 -1.377607136964797974e-01 3.641576692461967468e-02 8.603435009717941284e-02 2.835968136787414551e-01 8.140247315168380737e-02 3.692587092518806458e-02 -3.396391868591308594e-01 -1.039341278374195099e-02 -5.130702629685401917e-02 -7.516023516654968262e-02 -5.529651790857315063e-02 -8.650511503219604492e-02 1.853422224521636963e-01 -1.296342164278030396e-02 3.714841231703758240e-02 -1.594399809837341309e-01 3.202410638332366943e-01 -3.699007630348205566e-01 1.899512410163879395e-01 4.347724616527557373e-01 5.733986571431159973e-02 8.589287847280502319e-02 3.501519933342933655e-02 8.298920094966888428e-02 1.334576159715652466e-01 -2.682413756847381592e-01 -5.417621880769729614e-02 -1.964376717805862427e-01 3.203982859849929810e-02 2.315435260534286499e-01 1.381040960550308228e-01
1.167686730623245239e-01 2.688329517841339111e-01 -1.076066344976425171e-01 -2.647237479686737061e-01 -1.955547779798507690e-01 -3.190097957849502563e-02 2.060839086771011353e-01 -1.077305078506469727e-01 1.544313579797744751e-01 -1.978565901517868042e-01 -5.632138997316360474e-02 -4.276731982827186584e-02 1.659837216138839722e-01 -1.029358804225921631e-01 -7.539857923984527588e-02 -7.495569065213203430e-03 -1.608078479766845703e-01 1.418599039316177368e-01 4.169413447380065918e-02 1.574201434850692749e-01 2.075003385543823242e-01 -2.351782172918319702e-01 -1.519178301095962524e-01 1.051865220069885254e-01 -3.776518628001213074e-02 -4.365867376327514648e-01 -1.869863122701644897e-01 -3.683384135365486145e-02 -2.425593286752700806e-01 -2.441558837890625000e-01 2.523123025894165039e-01 -1.083534508943557739e-01
2.877007424831390381e-02 -4.072883352637290955e-02 -5.135063454508781433e-02 -5.387474969029426575e-02 3.564424216747283936e-01 2.596173584461212158e-01 1.876541823148727417e-01 1.385751515626907349e-01 2.929984629154205322e-01 -1.249757874757051468e-02 4.442286211997270584e-03 -1.309527605772018433e-01 7.830543816089630127e-02 -2.096873819828033447e-01 5.263615772128105164e-02 1.867146790027618408e-01 -9.246241301298141479e-02 6.541547179222106934e-02 -1.189615428447723389e-01 3.568775653839111328e-01 2.394288629293441772e-01 8.933834731578826904e-02 -4.291704669594764709e-02 1.695545017719268799e-01 -2.827447094023227692e-02 1.010799896903336048e-03 -3.767734766006469727e-01 -1.893896013498306274e-01 -2.509460449218750000e-01 4.367224872112274170e-02 2.152456939220428467e-01 -1.100872159004211426e-01
-2.775291539728641510e-02 -1.590701490640640259e-01 1.891691982746124268e-01 4.656026512384414673e-02 2.005173563957214355e-01 -1.987465098500251770e-02 -2.654941082000732422e-01 -2.418509218841791153e-03 -1.055639013648033142e-01 4.125230014324188232e-02 -1.521261632442474365e-01 -2.780238166451454163e-02 7.675058394670486450e-02 -1.187219619750976562e-01 1.437637805938720703e-01 -5.915087834000587463e-02 -4.738983213901519775e-01 -2.077782526612281799e-02 1.532340049743652344e-01 3.134353458881378174e-01 4.720803797245025635e-01 -4.208192229270935059e-02 1.759787276387214661e-02 -1.365462839603424072e-01 1.730385795235633850e-02 -1.867547780275344849e-01 -1.781979501247406006e-01 2.160169333219528198e-01 -1.056412979960441589e-01 1.364139560610055923e-02 9.368240088224411011e-02 1.411705166101455688e-01
-1.585015952587127686e-01 -1.087965890765190125e-01 1.168638244271278381e-01 5.529813468456268311e-02 5.443631857633590698e-02 2.696979939937591553e-01 -1.920435391366481781e-02 8.337604254484176636e-02 -7.672087103128433228e-02 1.256320178508758545e-01 -9.645734913647174835e-03 -1.809748709201812744e-01 -4.093705862760543823e-02 -1.923174709081649780e-01 -8.409528434276580811e-02 -4.965240135788917542e-02 -2.360616177320480347e-01 2.563100755214691162e-01 -6.512700766324996948e-02 3.149691522121429443e-01 1.422568559646606445e-01 -8.776292949914932251e-02 -5.646373331546783447e-02 1.882457286119461060e-01 3.019382432103157043e-02 -3.458983898162841797e-01 -3.171258270740509033e-01 4.158200323581695557e-01 -1.348512619733810425e-02 -2.088091820478439331e-01 -4.451212473213672638e-03 -1.769880652427673340e-01
-3.163243457674980164e-02 -1.416522115468978882e-01 -1.106913089752197266e-01 5.309630930423736572e-02 -6.240450963377952576e-02 2.893458604812622070e-01 2.088873237371444702e-01 1.467805653810501099e-01 1.274991631507873535e-01 -1.398266013711690903e-02 -7.468945533037185669e-02 2.066115289926528931e-01 -2.518499083817005157e-02 9.830528870224952698e-03 -3.087990880012512207e-01 -1.471851319074630737e-01 -1.135160550475120544e-01 1.932187527418136597e-01 1.138093322515487671e-02 4.066408574581146240e-01 1.134453043341636658e-01 1.949619650840759277e-01 9.335409104824066162e-02 1.230109035968780518e-01 -2.690594196319580078e-01 -1.959056407213211060e-01 -1.838664114475250244e-01 9.708610177040100098e-02 -2.177031934261322021e-01 -7.477401196956634521e-02 2.533319890499114990e-01 2.588414549827575684e-01
-3.947245702147483826e-02 2.648250758647918701e-01 -1.866198480129241943e-01 -4.442907497286796570e-02 4.021215811371803284e-02 -4.337193071842193604e-02 2.253817617893218994e-01 -9.745436161756515503e-02 2.230217903852462769e-01 -2.357476800680160522e-01 7.286868989467620850e-02 -4.514145199209451675e-03 1.341006159782409668e-01 -2.475460767745971680e-01 -4.258332401514053345e-02 -3.296943381428718567e-02 -3.110657632350921631e-01 1.768842525780200958e-02 -1.277537196874618530e-01 2.046948671340942383e-01 1.522861868143081665e-01 -1.961098462343215942e-01 -1.941554248332977295e-01 1.159631609916687012e-01 -5.850366130471229553e-02 -3.835044801235198975e-01 -5.306184291839599609e-02 2.849822640419006348e-01 4.097376018762588501e-02 -2.354407459497451782e-01 2.051765918731689453e-01 1.818815916776657104e-01
-1.214416027069091797e-01 -9.611773490905761719e-02 -5.332177877426147461e-02 1.582297533750534058e-01 1.309632658958435059e-01 1.798488348722457886e-01 -2.068548053503036499e-01 -2.260963805019855499e-02 -6.563454121351242065e-02 -7.318036258220672607e-02 -8.760246634483337402e-02 1.444651484489440918e-01 -2.113247662782669067e-02 5.184693634510040283e-02 3.699944913387298584e-02 -2.043778598308563232e-01 -2.234170734882354736e-01 -8.363788016140460968e-03 1.270036846399307251e-01 2.401775866746902466e-01 2.557719349861145020e-01 1.731172353029251099e-01 -1.845244765281677246e-01 -3.672768473625183105e-01 5.282833054661750793e-02 -1.673883646726608276e-01 -1.471782922744750977e-01 -7.197921723127365112e-02 -2.068854272365570068e-01 5.375300720334053040e-02 3.732876777648925781e-01 3.742155134677886963e-01
1.148047819733619690e-01 1.695206016302108765e-01 3.433227539062500000e-01 -2.643662877380847931e-02 7.438746094703674316e-02 8.094649016857147217e-02 2.171461135149002075e-01 -1.469979286193847656e-01 -5.261011049151420593e-02 2.950983308255672455e-02 -1.649942994117736816e-02 1.839935779571533203e-01 1.284128576517105103e-01 2.557696402072906494e-01 -2.533983886241912842e-01 -2.589201629161834717e-01 -1.396557092666625977e-01 1.911169476807117462e-02 -1.282289717346429825e-02 2.848834693431854248e-01 3.456528186798095703e-01 -6.111423298716545105e-02 6.560651212930679321e-02 1.129354313015937805e-01 1.296166330575942993e-01 -2.226053476333618164e-01 2.319779619574546814e-02 5.934819951653480530e-02 -4.167630076408386230e-01 -1.011511497199535370e-02 3.599967435002326965e-02 1.441472321748733521e-01
2.006549984216690063e-01 -8.892582356929779053e-02 -3.103698194026947021e-01 5.356747191399335861e-03 1.947815418243408203e-01 2.923027798533439636e-02 -9.460953623056411743e-02 6.663914024829864502e-02 1.609731316566467285e-01 2.037785053253173828e-01 1.290968656539916992e-01 -1.166593655943870544e-01 -1.242852583527565002e-01 1.632423996925354004e-01 -8.506183326244354248e-02 -2.055830508470535278e-02 1.438168883323669434e-01 -4.758601263165473938e-02 -8.702132105827331543e-02 4.368782639503479004e-01 4.088526368141174316e-01 -1.040861681103706360e-01 -1.540324185043573380e-02 1.173562854528427124e-01 -1.377910673618316650e-01 -3.090929687023162842e-01 -2.482545673847198486e-01 3.288213163614273071e-03 -1.653221547603607178e-01 -1.516115814447402954e-01 9.188927710056304932e-02 8.663083612918853760e-02
-2.343924343585968018e-02 2.861309610307216644e-02 4.787594079971313477e-03 1.072978787124156952e-02 -2.288180217146873474e-02 4.125888645648956299e-01 5.066510289907455444e-02 -2.556260526180267334e-01 1.856784685514867306e-03 1.235330104827880859e-01 -4.742786288261413574e-02 -2.245198935270309448e-01 -5.943311378359794617e-02 -5.693259090185165405e-02 -2.108614295721054077e-01 -9.463342279195785522e-02 -4.342741370201110840e-01 1.573997586965560913e-01 -1.251987367868423462e-02 2.863197028636932373e-01 1.916487663984298706e-01 8.116348087787628174e-02 -1.856630146503448486e-01 -1.903156340122222900e-01 3.726584613323211670e-01 -4.356126859784126282e-02 -1.341304183006286621e-01 3.366330265998840332e-02 1.424352973699569702e-01 -7.750644534826278687e-02 -5.152443796396255493e-02 1.826386451721191406e-01
-2.215285301208496094e-01 3.095445334911346436e-01 -1.030263490974903107e-02 1.281473319977521896e-02 4.485007375478744507e-02 2.091957181692123413e-01 8.971551805734634399e-02 -2.481652647256851196e-01 -5.459946766495704651e-02 -9.212646633386611938e-02 6.468392908573150635e-02 2.322559952735900879e-01 1.787267625331878662e-01 2.572863698005676270e-01 8.063970133662223816e-03 -1.435745358467102051e-01 -4.386018216609954834e-01 -1.944203078746795654e-01 1.538540422916412354e-01 2.820585966110229492e-01 1.713865548372268677e-01 -1.768959611654281616e-01 -5.385714396834373474e-02 -3.611548990011215210e-02 1.618297994136810303e-01 -2.172369658946990967e-01 -1.524985581636428833e-01 -1.154538094997406006e-01 -1.894062161445617676e-01 1.728833536617457867e-03 8.237025141716003418e-02 -1.077971979975700378e-02
-5.130349472165107727e-02 1.868998445570468903e-02 -1.878505758941173553e-02 -1.098505854606628418e-01 6.687098741531372070e-02 -5.556466430425643921e-02 4.934676364064216614e-02 -2.860948815941810608e-02 1.609753668308258057e-01 -1.292902231216430664e-01 -7.289852201938629150e-02 -5.442325025796890259e-02 7.831825315952301025e-02 -3.275858163833618164e-01 -2.752857506275177002e-01 -2.587492018938064575e-02 -4.594586193561553955e-01 3.444674983620643616e-02 -1.000857912003993988e-02 1.022011190652847290e-01 3.121214509010314941e-01 9.390997886657714844e-02 5.939516425132751465e-02 2.799945175647735596e-01 -3.075920790433883667e-02 -1.715302020311355591e-01 -3.649440109729766846e-01 2.324071377515792847e-01 -2.555784769356250763e-02 -5.894334614276885986e-02 -4.049097001552581787e-02 3.140891790390014648e-01
3.557913377881050110e-02 -6.491849571466445923e-02 -8.500886708498001099e-02 4.801239073276519775e-02 -3.731000423431396484e-02 1.954872608184814453e-01 3.993777185678482056e-02 -3.984691109508275986e-03 2.631067037582397461e-01 -9.099448472261428833e-02 -1.127396374940872192e-01 -6.605761498212814331e-02 1.140114888548851013e-01 -4.201036095619201660e-01 -1.886740773916244507e-01 1.271199248731136322e-02 -5.100187659263610840e-01 9.606819599866867065e-02 1.887234300374984741e-02 1.299221366643905640e-01 2.862096130847930908e-01 1.113019585609436035e-01 1.271563321352005005e-01 2.426256686449050903e-01 -6.022490095347166061e-03 -4.239906370639801025e-02 -2.766264677047729492e-01 1.770080924034118652e-01 -7.010011002421379089e-03 -1.443608254194259644e-01 -3.802495449781417847e-02 1.897321939468383789e-01
6.437241286039352417e-02 -1.534377783536911011e-01 -5.089114420115947723e-03 1.590270698070526123e-01 1.303693056106567383e-01 1.773852109909057617e-01 -1.398269683122634888e-01 -3.148628771305084229e-02 -5.630684643983840942e-02 4.575680196285247803e-02 5.279835895635187626e-04 -2.082094550132751465e-01 4.416527226567268372e-02 9.209553152322769165e-02 2.274149795994162560e-03 -2.432821989059448242e-01 -9.032304584980010986e-02 2.099709659814834595e-01 5.864103138446807861e-02 3.227188587188720703e-01 4.278371334075927734e-01 9.852942824363708496e-02 -3.716767430305480957e-01 5.639548227190971375e-02 -1.285433769226074219e-01 -6.726785749197006226e-02 -3.851937651634216309e-01 1.873851716518402100e-01 1.537397801876068115e-01 -1.674541980028152466e-01 -4.178677126765251160e-02 8.880358189344406128e-02
-5.097954347729682922e-02 -8.696421980857849121e-02 7.785550551488995552e-04 1.303486675024032593e-01 4.871892742812633514e-03 2.301575541496276855e-01 -2.954400479793548584e-01 -1.108083352446556091e-01 -5.083345249295234680e-02 1.331834495067596436e-01 -7.459792494773864746e-02 -4.345471411943435669e-02 -7.319021970033645630e-02 -1.638181954622268677e-01 7.236284017562866211e-02 -1.802435144782066345e-03 -3.140156269073486328e-01 2.069905400276184082e-01 7.565974444150924683e-02 2.519615292549133301e-01 2.569932043552398682e-01 -2.666566371917724609e-01 -1.653138846158981323e-01 -2.032195180654525757e-01 2.933632209897041321e-02 -1.049202904105186462e-01 -1.840523481369018555e-01 -1.870153471827507019e-02 -2.747818827629089355e-01 3.367945924401283264e-02 2.378358989953994751e-01 3.991769552230834961e-01
9.579185396432876587e-03 -1.013254001736640930e-01 -1.976440399885177612e-01 -4.840482398867607117e-02 8.501276373863220215e-02 1.510139703750610352e-01 4.602208733558654785e-02 5.896821618080139160e-02 7.430006749927997589e-03 -1.080064028501510620e-01 -3.277972340583801270e-03 -3.669415414333343506e-02 2.168381363153457642e-01 4.194969683885574341e-02 -2.038366496562957764e-01 -3.901519626379013062e-02 -1.881258785724639893e-01 1.423186510801315308e-01 -4.926884546875953674e-02 3.239810168743133545e-01 9.090863168239593506e-02 4.529419168829917908e-02 -1.605635434389114380e-01 -9.764553047716617584e-03 -4.258157610893249512e-01 -3.375614061951637268e-02 -3.984905779361724854e-01 9.530618786811828613e-03 -4.437367320060729980e-01 3.091104514896869659e-02 3.674229979515075684e-02 -2.605739533901214600e-01
5.595088470727205276e-03 1.100291460752487183e-01 -9.330435097217559814e-02 5.801504105329513550e-02 -1.397461742162704468e-01 7.638414949178695679e-02 1.572645008563995361e-01 6.279014796018600464e-02 -7.930646650493144989e-03 2.451836466789245605e-01 -1.944040209054946899e-01 8.113449811935424805e-02 2.880426868796348572e-02 2.152034342288970947e-01 -3.423450589179992676e-01 2.243863046169281006e-01 -1.828556060791015625e-01 2.200825214385986328e-01 -1.085438057780265808e-01 2.257332354784011841e-01 1.571178883314132690e-01 -5.551343318074941635e-03 5.611254367977380753e-03 -1.608844287693500519e-02 2.212764471769332886e-01 -2.112530320882797241e-01 -1.820013374090194702e-01 1.376158446073532104e-01 -3.021644949913024902e-01 -1.706610023975372314e-01 4.084136784076690674e-01 -2.532337326556444168e-03
-1.603854447603225708e-01 7.382593303918838501e-02 -2.329685986042022705e-01 -1.102383509278297424e-01 -3.048575855791568756e-02 9.545061737298965454e-02 8.673515170812606812e-03 -1.303519457578659058e-01 -9.286914765834808350e-02 -3.948482573032379150e-01 -6.454192101955413818e-02 -1.731396764516830444e-01 1.294687986373901367e-01 -5.543904751539230347e-02 2.067076414823532104e-02 -1.284178793430328369e-01 -1.165003851056098938e-01 6.306857615709304810e-02 1.684920489788055420e-01 6.576510518789291382e-02 1.604416519403457642e-01 1.885426193475723267e-01 -1.016626954078674316e-01 6.238187104463577271e-02 -1.683899313211441040e-01 -1.122843772172927856e-01 -2.059347778558731079e-01 1.722418516874313354e-01 -1.541465818881988525e-01 -2.072593569755554199e-01 4.820488095283508301e-01 3.193058669567108154e-01
1.473327577114105225e-01 2.803074419498443604e-01 -3.080634772777557373e-01 -6.752271205186843872e-02 -7.260973751544952393e-02 3.873433917760848999e-02 2.315574288368225098e-01 -1.380003541707992554e-01 -8.021982759237289429e-02 -3.159124255180358887e-01 1.330864727497100830e-01 2.089692056179046631e-01 1.200859844684600830e-01 -8.937926590442657471e-02 -2.384899370372295380e-02 1.785274147987365723e-01 -3.083777129650115967e-01 -8.930484950542449951e-02 -1.131508052349090576e-01 5.096247419714927673e-02 2.910200655460357666e-01 5.061781033873558044e-02 -2.345982640981674194e-01 3.853378444910049438e-02 7.006384432315826416e-02 -2.131412774324417114e-01 -1.755027920007705688e-01 3.628245741128921509e-02 -7.468913681805133820e-03 -1.695994287729263306e-01 3.529141247272491455e-01 -1.686405390501022339e-02
-1.106070429086685181e-01 -3.118382394313812256e-01 -2.483858764171600342e-01 8.967059105634689331e-02 7.693873345851898193e-02 8.580606430768966675e-02 -7.505629956722259521e-02 2.258327044546604156e-02 5.688891559839248657e-02 -7.384946197271347046e-02 3.812331706285476685e-02 6.063572946004569530e-04 -1.601513922214508057e-01 -2.090620994567871094e-02 8.463944494724273682e-02 1.138678193092346191e-01 -3.514585494995117188e-01 1.041529402136802673e-01 2.432092279195785522e-01 3.505837619304656982e-01 2.087832689285278320e-01 2.269247025251388550e-01 -6.488762050867080688e-02 -1.733275502920150757e-01 -1.626896411180496216e-01 -7.236618548631668091e-02 -3.387260735034942627e-01 -5.899565294384956360e-02 -1.872736066579818726e-01 -2.218052893877029419e-01 -1.530031412839889526e-01 -2.040432393550872803e-01
-5.515423417091369629e-02 -4.422332346439361572e-01 -2.094801664352416992e-01 -1.851922124624252319e-01 4.555967450141906738e-02 -4.520935937762260437e-02 2.052423208951950073e-01 -8.394033461809158325e-02 2.446372993290424347e-02 -1.547182351350784302e-01 -1.017832830548286438e-01 8.144763298332691193e-03 1.942133530974388123e-02 2.461960762739181519e-01 -5.347262322902679443e-02 -5.005359649658203125e-02 -1.224539130926132202e-01 2.535587549209594727e-01 -1.428069472312927246e-01 3.317715525627136230e-01 2.981067895889282227e-01 -2.798776328563690186e-01 -9.502396732568740845e-02 -1.937524066306650639e-03 -1.012673377990722656e-01 2.903662435710430145e-02 -3.092619478702545166e-01 -3.310911729931831360e-02 -1.091033127158880234e-02 -6.525500863790512085e-02 2.423173338174819946e-01 1.080969721078872681e-01
1.019203960895538330e-01 2.204195559024810791e-01 -2.594445645809173584e-01 -8.944024890661239624e-02 9.300211817026138306e-02 2.430483400821685791e-01 -6.179552525281906128e-02 3.296167403459548950e-02 7.176252454519271851e-02 2.139611635357141495e-03 1.925088167190551758e-01 5.235575884580612183e-02 2.540808916091918945e-01 -1.853878423571586609e-02 -3.300235792994499207e-02 -1.037271991372108459e-01 -1.989759951829910278e-01 -1.411020606756210327e-01 1.533993780612945557e-01 1.080323383212089539e-01 1.339227706193923950e-01 -2.122771143913269043e-01 5.595494806766510010e-02 2.061882987618446350e-02 -1.659988909959793091e-01 -2.182267755270004272e-01 -4.325653985142707825e-02 2.027249895036220551e-02 -3.779725730419158936e-01 -4.154951572418212891e-01 3.355756998062133789e-01 6.750592589378356934e-02
5.846415087580680847e-02 1.727423071861267090e-02 1.066451147198677063e-02 -6.251372396945953369e-02 -2.488207304850220680e-03 2.606670856475830078e-01 -2.793894112110137939e-01 -6.709491461515426636e-02 -7.230455428361892700e-02 2.923390828073024750e-02 8.238650113344192505e-02 -1.749962866306304932e-01 -4.087331146001815796e-02 -1.282816678285598755e-01 3.518650233745574951e-01 -7.135039567947387695e-02 -2.019970566034317017e-01 2.650817930698394775e-01 1.107043847441673279e-01 1.381856501102447510e-01 3.025062084197998047e-01 -5.911300703883171082e-02 -4.714462161064147949e-02 -1.123306602239608765e-01 1.077572405338287354e-01 -2.130934298038482666e-01 -4.141417741775512695e-01 2.176011055707931519e-01 -2.707611918449401855e-01 4.635101556777954102e-02 1.205362528562545776e-01 -1.818998008966445923e-01
6.101299659349024296e-04 6.451132148504257202e-02 -1.407017260789871216e-01 -1.733824014663696289e-01 1.820632368326187134e-01 2.659339644014835358e-02 1.643398404121398926e-01 -1.453289110213518143e-02 3.950142860412597656e-02 1.572712510824203491e-02 1.336973309516906738e-01 9.833808988332748413e-03 8.024024963378906250e-02 1.737361550331115723e-01 4.632166400551795959e-02 -1.874169334769248962e-02 -4.316788613796234131e-01 3.059872426092624664e-02 2.228288799524307251e-01 8.862146735191345215e-02 2.423965483903884888e-01 -5.525027588009834290e-02 -2.613017857074737549e-01 2.401156276464462280e-01 1.343152374029159546e-01 -4.384261965751647949e-01 -6.242029741406440735e-02 7.965716719627380371e-02 -1.281717270612716675e-01 -2.758376002311706543e-01 -5.387493222951889038e-02 2.784937322139739990e-01
-2.495431341230869293e-02 1.478985846042633057e-01 -3.292521461844444275e-02 3.988838791847229004e-01 3.130299746990203857e-01 -2.068486437201499939e-02 2.055508196353912354e-01 -4.194344580173492432e-02 3.995629027485847473e-02 -3.755588084459304810e-02 2.009687013924121857e-02 1.300658378750085831e-02 4.341802373528480530e-02 2.807192504405975342e-01 -2.528459765017032623e-03 1.162122189998626709e-01 -2.516070008277893066e-01 3.039579391479492188e-01 1.558190118521451950e-02 1.629298627376556396e-01 3.405221179127693176e-02 1.763303726911544800e-01 5.426219478249549866e-02 2.144050300121307373e-01 8.343159407377243042e-02 -1.523032933473587036e-01 3.506162390112876892e-02 4.196368157863616943e-01 -1.233294531702995300e-01 -1.738532036542892456e-01 2.418401688337326050e-01 4.527874290943145752e-02
1.178856566548347473e-01 -2.300316840410232544e-01 1.684610545635223389e-01 7.184246182441711426e-02 1.390463560819625854e-01 2.027551829814910889e-01 1.931124739348888397e-02 -1.760941697284579277e-03 1.104439869523048401e-01 -2.647975385189056396e-01 1.439543999731540680e-02 -3.184674084186553955e-01 -9.893503785133361816e-02 -1.376204341650009155e-01 1.180167719721794128e-01 -1.443032026290893555e-01 -2.876422405242919922e-01 1.633062213659286499e-01 5.036982521414756775e-02 1.432053595781326294e-01 2.519938945770263672e-01 2.688088119029998779e-01 -1.592750102281570435e-01 2.140523642301559448e-01 1.023570746183395386e-01 -1.341094374656677246e-01 -3.498041033744812012e-01 2.750822715461254120e-02 -1.072745248675346375e-01 5.279709026217460632e-02 2.681091725826263428e-01 -1.193627491593360901e-01
-5.883536860346794128e-02 -1.664452105760574341e-01 1.177732050418853760e-01 2.600623667240142822e-01 1.085224673151969910e-01 1.320346146821975708e-01 -1.540351212024688721e-01 -4.250672459602355957e-02 3.934950102120637894e-03 5.543277040123939514e-02 -2.638626694679260254e-01 -4.790616407990455627e-02 6.920703500509262085e-02 -1.553876996040344238e-01 -1.085430150851607323e-03 -4.903353750705718994e-02 -5.084791779518127441e-01 -6.748193502426147461e-02 1.067297756671905518e-01 2.092515379190444946e-01 3.470638990402221680e-01 -9.548822790384292603e-02 -3.352323919534683228e-02 -1.159021556377410889e-01 -1.020848453044891357e-01 -2.604302465915679932e-01 -3.343605399131774902e-01 1.599550843238830566e-01 -1.131943240761756897e-01 5.648113787174224854e-02 1.412561684846878052e-01 1.106587946414947510e-01
2.148166149854660034e-01 -2.840379476547241211e-01 2.348618581891059875e-02 -8.091148734092712402e-02 1.911690272390842438e-02 2.397613525390625000e-01 3.802563250064849854e-02 -4.491423256695270538e-03 1.505176126956939697e-01 -2.331926487386226654e-03 -1.755172461271286011e-01 -1.278198361396789551e-01 -4.254322964698076248e-03 3.426865488290786743e-02 1.777358502149581909e-01 -1.292435918003320694e-04 -4.206373989582061768e-01 1.087975278496742249e-01 9.591074660420417786e-03 -5.154848098754882812e-03 3.418918251991271973e-01 -2.074662446975708008e-01 4.164710268378257751e-02 1.321333795785903931e-01 1.266693882644176483e-02 -3.410684168338775635e-01 -3.507177233695983887e-01 1.024272367358207703e-01 -1.856330037117004395e-01 -2.674429491162300110e-02 1.347091048955917358e-01 -1.812516003847122192e-01
1.242873817682266235e-01 -3.844135701656341553e-01 5.515306070446968079e-02 -7.199443876743316650e-02 2.913705408573150635e-01 2.912784218788146973e-01 2.365666776895523071e-01 -2.259073704481124878e-01 1.280889660120010376e-01 2.145562879741191864e-02 -1.682832539081573486e-01 -2.739779949188232422e-01 -1.638174206018447876e-01 1.661725938320159912e-01 -8.150640875101089478e-02 -5.912066623568534851e-02 -3.100729584693908691e-01 -1.864768750965595245e-02 3.220234811305999756e-02 1.249666735529899597e-01 3.496488928794860840e-01 1.605346240103244781e-02 -6.122579053044319153e-02 1.466174609959125519e-02 1.635908335447311401e-01 -1.850372254848480225e-01 -1.584269851446151733e-01 1.408589631319046021e-01 -9.494350291788578033e-03 -1.212583258748054504e-01 -7.548956573009490967e-02 -3.035934641957283020e-02
1.998177170753479004e-01 1.359753906726837158e-01 -2.935195863246917725e-01 1.207344457507133484e-01 1.637996286153793335e-01 7.592080533504486084e-02 8.039619773626327515e-02 -1.687175780534744263e-01 2.282684147357940674e-01 5.666602402925491333e-02 -1.269212812185287476e-01 -4.079564660787582397e-02 1.110339239239692688e-01 1.678326278924942017e-01 -1.657412350177764893e-01 -1.035770177841186523e-01 1.400671005249023438e-01 1.804208159446716309e-01 -1.348547730594873428e-02 2.211624681949615479e-01 3.993956446647644043e-01 1.354525145143270493e-02 -2.050756663084030151e-01 1.234874501824378967e-01 -1.521863937377929688e-01 1.055200621485710144e-01 -7.667165994644165039e-02 1.938042640686035156e-01 -4.447301328182220459e-01 -1.319067031145095825e-01 7.426702231168746948e-02 6.956772506237030029e-02
-8.403760148212313652e-04 1.430065277963876724e-02 -1.214025765657424927e-01 -2.327696830034255981e-01 -1.165054216980934143e-01 4.730268195271492004e-02 2.179270833730697632e-01 -1.719246059656143188e-01 1.316301375627517700e-01 -3.962409198284149170e-01 -2.489103525876998901e-01 -7.105026394128799438e-02 9.693999588489532471e-02 -2.240059152245521545e-02 -7.208209717646241188e-04 -2.173750400543212891e-01 -2.576585114002227783e-01 2.178575098514556885e-01 6.908325850963592529e-02 2.741740942001342773e-01 1.263475418090820312e-01 1.109899058938026428e-01 -7.154146581888198853e-02 1.613221168518066406e-01 -1.639937013387680054e-01 1.235707402229309082e-01 -1.077184751629829407e-01 3.515526186674833298e-04 -3.151646852493286133e-01 -4.185666143894195557e-02 2.806328535079956055e-01 2.295690774917602539e-01
1.842342466115951538e-01 -1.240010093897581100e-02 -1.051474213600158691e-01 -1.943701505661010742e-02 -9.086494147777557373e-02 6.937389820814132690e-02 2.515627443790435791e-01 1.048031896352767944e-01 9.762687236070632935e-02 1.164027824997901917e-01 -1.727337539196014404e-01 1.179085001349449158e-01 -4.525284469127655029e-02 1.413166522979736328e-01 -1.843640208244323730e-01 1.067729145288467407e-01 -2.026800066232681274e-01 3.197394907474517822e-01 -2.051032483577728271e-01 2.932301759719848633e-01 1.124152168631553650e-01 5.196906253695487976e-02 -2.799588954076170921e-03 -3.402619436383247375e-02 1.667153835296630859e-01 -1.798605769872665405e-01 -4.049411416053771973e-02 6.456588953733444214e-02 -2.795019149780273438e-01 -3.100251257419586182e-01 4.345119297504425049e-01 -1.266788840293884277e-01
-3.940413147211074829e-02 -3.635502457618713379e-01 -1.213394775986671448e-01 1.012875363230705261e-01 -2.721936674788594246e-03 4.346339032053947449e-02 -1.934809833765029907e-01 -8.862005919218063354e-02 -8.166050538420677185e-03 -1.584813743829727173e-02 -6.133732572197914124e-02 1.197594404220581055e-01 -1.530120521783828735e-01 -1.132389251142740250e-02 8.782885223627090454e-02 1.265594176948070526e-02 -1.929745674133300781e-01 1.047408208250999451e-01 2.285331785678863525e-01 3.083503842353820801e-01 2.947756350040435791e-01 2.702294886112213135e-01 -5.265700817108154297e-02 -1.259487420320510864e-01 -8.801218867301940918e-02 -4.771265015006065369e-02 -3.425172269344329834e-01 -1.260781195014715195e-02 -3.155081570148468018e-01 -3.491445183753967285e-01 -1.454401165246963501e-01 -1.021127216517925262e-02
-1.249782145023345947e-01 -3.974987566471099854e-02 -1.427554190158843994e-01 -3.791977837681770325e-02 4.400256872177124023e-01 1.635512709617614746e-01 2.814768068492412567e-02 -5.587277933955192566e-03 -1.068177372217178345e-01 -2.815426513552665710e-02 -1.048034802079200745e-01 3.083662986755371094e-01 -1.833746582269668579e-02 -2.808709144592285156e-01 -7.343235425651073456e-03 -2.160723358392715454e-01 -9.559974074363708496e-02 2.601314783096313477e-01 3.056143522262573242e-01 2.395417988300323486e-01 4.329273104667663574e-02 3.448260575532913208e-02 1.215917170047760010e-01 2.976628020405769348e-03 1.870113760232925415e-01 -2.114876545965671539e-02 -6.217594444751739502e-02 2.274150727316737175e-03 -2.076535373926162720e-01 -2.297782748937606812e-01 1.857674717903137207e-01 2.835175991058349609e-01
1.573295295238494873e-01 1.156743168830871582e-01 -2.403548806905746460e-01 -2.370133996009826660e-01 2.307193875312805176e-01 3.627822697162628174e-01 -6.577351689338684082e-02 -1.329900026321411133e-01 4.801566898822784424e-02 2.619321942329406738e-01 -1.094272658228874207e-01 1.402128338813781738e-01 -1.509120613336563110e-01 1.431095004081726074e-01 -1.776639968156814575e-01 -1.780161112546920776e-01 -7.517980784177780151e-02 -1.703609079122543335e-01 1.687838286161422729e-01 2.490566074848175049e-01 1.574372649192810059e-01 7.834021002054214478e-02 -1.648417711257934570e-01 2.384923845529556274e-01 -2.102681435644626617e-02 -8.414044976234436035e-03 -6.334058474749326706e-03 1.313871443271636963e-01 -6.413468508981168270e-04 -2.477522194385528564e-01 2.491630911827087402e-01 2.248615473508834839e-01
-4.728645458817481995e-02 2.202292345464229584e-02 -5.728679895401000977e-02 5.182390287518501282e-02 -7.818171381950378418e-02 1.270896643400192261e-01 -7.889968901872634888e-02 -3.352963030338287354e-01 -6.003772467374801636e-02 1.920031011104583740e-01 -3.345811739563941956e-02 -1.064694598317146301e-01 -1.262533813714981079e-01 -1.605143696069717407e-01 -6.746120005846023560e-02 -1.325397342443466187e-01 3.050180710852146149e-02 6.137390155345201492e-03 -6.108269840478897095e-02 6.348700523376464844e-01 2.952471077442169189e-01 1.145174130797386169e-01 -2.406409531831741333e-01 1.566422544419765472e-02 2.501265108585357666e-01 9.346968680620193481e-02 -9.545307606458663940e-02 1.155032366514205933e-01 6.050757318735122681e-02 -6.216888874769210815e-02 2.071561515331268311e-01 -1.525172293186187744e-01
9.932204335927963257e-02 4.696583747863769531e-02 2.172335684299468994e-01 9.041120111942291260e-02 2.130673825740814209e-02 6.889385730028152466e-02 2.140137739479541779e-02 -9.551002085208892822e-02 2.786809206008911133e-01 -6.317293643951416016e-02 8.576621115207672119e-02 1.502078622579574585e-01 2.994857132434844971e-01 -2.449965327978134155e-01 -7.731332629919052124e-02 9.313402324914932251e-02 -3.414123356342315674e-01 9.218229353427886963e-02 2.491061240434646606e-01 3.444557785987854004e-01 1.535829901695251465e-01 -3.169937757775187492e-03 -4.131777584552764893e-01 4.360349103808403015e-02 2.302079349756240845e-01 -1.531898230314254761e-01 -7.545110583305358887e-02 7.817859947681427002e-02 -3.466227650642395020e-02 -8.524446934461593628e-02 9.951379895210266113e-02 1.822872608900070190e-01
2.817731499671936035e-01 1.348857730627059937e-01 2.854947149753570557e-01 -1.062150001525878906e-01 5.015518888831138611e-02 2.271924167871475220e-01 3.732371702790260315e-02 -1.012663766741752625e-01 4.271714389324188232e-02 1.041481271386146545e-01 7.622445118613541126e-04 1.615840494632720947e-01 6.861907988786697388e-02 1.433978378772735596e-01 -2.073033154010772705e-01 -1.307397335767745972e-01 -1.562606692314147949e-01 7.520075887441635132e-02 -2.149399518966674805e-01 2.699117064476013184e-01 2.543408572673797607e-01 -1.392323058098554611e-02 -1.076797395944595337e-01 1.230516433715820312e-01 1.543253213167190552e-01 -2.216734588146209717e-01 2.208331041038036346e-02 1.523836255073547363e-01 -4.804089069366455078e-01 -1.701787486672401428e-02 5.135177448391914368e-02 2.204390317201614380e-01
1.195880547165870667e-01 -3.222942054271697998e-01 2.633129060268402100e-01 -7.274309545755386353e-02 3.129832744598388672e-01 2.096523791551589966e-01 -7.001377642154693604e-02 -7.961668819189071655e-02 1.097813919186592102e-01 3.727473318576812744e-02 -2.029950767755508423e-01 1.929197907447814941e-01 -1.823033243417739868e-01 1.093595772981643677e-01 7.247961312532424927e-02 4.768146027345210314e-05 -1.893060207366943359e-01 -1.477076411247253418e-01 1.303692311048507690e-01 1.016105189919471741e-01 3.758686780929565430e-01 1.324972603470087051e-02 -6.028620898723602295e-02 2.947699837386608124e-02 5.893143359571695328e-03 -9.629566222429275513e-02 -3.965294063091278076e-01 2.722841799259185791e-01 -7.917617261409759521e-02 -1.661653816699981689e-01 7.892842590808868408e-02 -3.186726244166493416e-03
6.112382560968399048e-02 -4.031716883182525635e-01 -7.622101157903671265e-02 1.386521160602569580e-01 1.375805288553237915e-01 1.292641460895538330e-01 -1.478929221630096436e-01 -2.869255542755126953e-01 2.149565517902374268e-02 -4.305777605623006821e-03 -4.084279388189315796e-02 4.832339659333229065e-02 -3.249984383583068848e-01 9.652011841535568237e-02 -1.568210721015930176e-01 8.687002956867218018e-02 -3.065980672836303711e-01 -2.769395895302295685e-02 -7.940230518579483032e-02 4.201697707176208496e-01 3.473200798034667969e-01 -1.330418735742568970e-01 -1.961029767990112305e-01 7.633475959300994873e-02 8.054547756910324097e-02 7.117326557636260986e-02 6.988108158111572266e-02 5.575336143374443054e-02 -1.667228341102600098e-01 -2.397062629461288452e-02 8.057551085948944092e-02 -5.140932276844978333e-02
5.868639051914215088e-02 -6.102665513753890991e-02 -1.647655218839645386e-01 -1.992406994104385376e-01 -1.478643268346786499e-01 5.844980850815773010e-02 3.012983128428459167e-02 4.443157836794853210e-02 6.945354491472244263e-02 -2.686904072761535645e-01 -2.192834466695785522e-01 -1.154875680804252625e-01 -1.266098022460937500e-01 -8.169361948966979980e-02 8.060614764690399170e-02 3.271685913205146790e-02 -1.021829545497894287e-01 2.793446183204650879e-01 1.091663390398025513e-01 2.626262307167053223e-01 1.801355481147766113e-01 -4.541590064764022827e-02 -2.433020155876874924e-03 2.957364022731781006e-01 1.792130768299102783e-01 4.848788306117057800e-02 -1.342654377222061157e-01 -1.161748543381690979e-01 -3.182435929775238037e-01 -1.305689066648483276e-01 3.992678821086883545e-01 3.066529929637908936e-01
5.225796625018119812e-02 4.991523548960685730e-02 2.257104218006134033e-02 -6.698505021631717682e-04 5.124248936772346497e-02 -7.910566404461860657e-03 2.255095839500427246e-01 -1.435482800006866455e-01 -3.412481844425201416e-01 -1.459684073925018311e-01 -3.170039653778076172e-01 -1.933874487876892090e-01 4.233647510409355164e-02 -2.736688591539859772e-02 -2.249206453561782837e-01 1.635518483817577362e-02 -3.035327792167663574e-01 6.174326315522193909e-02 -7.227018475532531738e-02 2.653084099292755127e-01 3.862301409244537354e-01 -2.890282869338989258e-01 -2.215673923492431641e-01 -1.145801469683647156e-01 -6.442161649465560913e-02 -2.271150201559066772e-01 -1.778075098991394043e-01 -7.734053581953048706e-02 -1.098024696111679077e-01 7.638429850339889526e-02 -9.543787688016891479e-02 6.524818390607833862e-02
-5.816770717501640320e-02 8.266297727823257446e-02 -1.956358700990676880e-01 -1.033571511507034302e-01 -8.503465354442596436e-02 5.967878177762031555e-02 8.830331265926361084e-02 -7.422758638858795166e-02 2.399593032896518707e-02 -2.875829339027404785e-01 -1.228994131088256836e-02 1.395422816276550293e-01 3.454715386033058167e-02 -2.686509862542152405e-02 1.807165592908859253e-01 -6.208653375506401062e-02 -1.120049431920051575e-01 3.317687511444091797e-01 3.027093969285488129e-02 3.292101919651031494e-01 1.150191426277160645e-01 -1.171509362757205963e-02 -7.182770222425460815e-02 2.665367722511291504e-01 -3.670236095786094666e-02 1.579934544861316681e-02 -2.841710746288299561e-01 -1.557544898241758347e-02 -2.336565852165222168e-01 -2.287296652793884277e-01 4.205909967422485352e-01 2.958299219608306885e-01
9.892780333757400513e-02 -2.355481684207916260e-01 -1.275004744529724121e-01 -1.758409440517425537e-01 1.750844717025756836e-01 1.321204751729965210e-02 -6.633329391479492188e-02 -7.906297594308853149e-02 3.081611543893814087e-02 1.760246604681015015e-01 1.508580297231674194e-01 -1.925664693117141724e-01 -3.335396200418472290e-02 1.549963802099227905e-01 -1.069872230291366577e-01 -5.747619271278381348e-02 5.346599966287612915e-02 -1.062291637063026428e-01 -5.479636415839195251e-02 2.977586686611175537e-01 3.090403974056243896e-01 1.993387937545776367e-01 -2.763643562793731689e-01 1.702585965394973755e-01 -2.363792061805725098e-01 -3.528037369251251221e-01 -2.299115508794784546e-01 -4.655963927507400513e-02 -1.022032946348190308e-01 -2.122804522514343262e-01 2.486975789070129395e-01 1.235651969909667969e-01
-1.718882173299789429e-01 3.923388570547103882e-02 -1.622301526367664337e-02 -9.924530982971191406e-02 1.062004268169403076e-01 3.219674527645111084e-01 6.623186171054840088e-02 -3.192666545510292053e-02 -5.913250613957643509e-03 -1.778261661529541016e-01 -3.524646535515785217e-02 7.980348169803619385e-02 5.571752786636352539e-02 9.108578413724899292e-02 -9.671439975500106812e-02 -1.196566852740943432e-03 -3.218376338481903076e-01 6.045567244291305542e-02 -9.670678526163101196e-02 3.436913490295410156e-01 1.293950825929641724e-01 -7.903500646352767944e-02 2.319581210613250732e-01 1.455136835575103760e-01 -3.573574870824813843e-02 -8.054727315902709961e-02 -2.409479916095733643e-01 2.694790251553058624e-02 -1.161737069487571716e-01 1.529311686754226685e-01 5.361011028289794922e-01 2.343420386314392090e-01
-1.829790184274315834e-03 -3.151915073394775391e-01 -1.423273235559463501e-02 2.102257451042532921e-03 2.099849730730056763e-01 1.631232053041458130e-01 -1.199715137481689453e-01 -3.807543590664863586e-02 -6.543138530105352402e-03 -1.512459963560104370e-01 -1.972667574882507324e-01 9.784049540758132935e-02 5.947249010205268860e-02 -2.511891722679138184e-02 1.276571601629257202e-01 1.302151679992675781e-01 -1.928910166025161743e-01 -6.009453907608985901e-02 3.028175421059131622e-02 1.959363222122192383e-01 4.915300011634826660e-01 -4.390464350581169128e-02 1.623713970184326172e-02 -8.415035158395767212e-02 1.791734695434570312e-01 -2.533751726150512695e-01 -2.180662155151367188e-01 3.045741915702819824e-01 -2.465823292732238770e-01 2.675299942493438721e-01 1.954805105924606323e-02 6.851663440465927124e-02
2.651028893887996674e-02 -2.480203844606876373e-02 -1.925716102123260498e-01 1.741233617067337036e-01 -2.307264208793640137e-01 1.212841346859931946e-01 8.525683730840682983e-02 -1.648408733308315277e-02 -5.246810615062713623e-02 6.117109674960374832e-03 -2.677963078022003174e-01 -2.218945771455764771e-01 -1.667269021272659302e-01 1.021640226244926453e-01 -1.316037401556968689e-02 -2.651653252542018890e-02 -3.795405030250549316e-01 1.955859661102294922e-01 3.646552935242652893e-02 1.718767583370208740e-01 4.160693287849426270e-01 -1.914200931787490845e-01 1.795855350792407990e-02 -2.191019356250762939e-01 1.945848762989044189e-01 -1.552794128656387329e-01 -2.851132452487945557e-01 7.449307292699813843e-02 -3.089730069041252136e-02 1.133718118071556091e-01 8.014354854822158813e-02 2.294253855943679810e-01
2.462673485279083252e-01 1.145966001786291599e-03 -1.687314361333847046e-01 7.717005163431167603e-02 2.411183156073093414e-02 2.735135331749916077e-02 5.115685611963272095e-02 -3.527091443538665771e-02 -3.918457031250000000e-02 -3.197265565395355225e-01 1.666797995567321777e-01 -4.151557758450508118e-02 -2.099539637565612793e-01 -3.296403586864471436e-02 -1.575549244880676270e-01 1.438483148813247681e-01 -9.923857450485229492e-02 5.383123084902763367e-02 -1.527944654226303101e-01 2.208722978830337524e-01 3.688612580299377441e-01 8.156473189592361450e-02 -2.635393738746643066e-01 -1.276079099625349045e-02 -1.676019430160522461e-01 -1.684185713529586792e-01 -4.105232357978820801e-01 2.286810576915740967e-01 -2.716747224330902100e-01 1.090078502893447876e-01 -1.130426973104476929e-01 -5.323146283626556396e-02
2.967342548072338104e-02 -3.491322696208953857e-01 -2.203777618706226349e-02 -2.047618478536605835e-01 1.903412193059921265e-01 1.378307342529296875e-01 -1.730770468711853027e-01 -1.105867102742195129e-01 -3.043765202164649963e-02 2.831853926181793213e-02 -1.233314648270606995e-01 -8.475957810878753662e-02 3.559085540473461151e-03 -2.633212134242057800e-04 3.407122194766998291e-01 -2.118091285228729248e-01 -3.981368243694305420e-01 1.551986336708068848e-01 -3.954233834519982338e-04 3.429334461688995361e-01 2.221748381853103638e-01 1.956133842468261719e-01 4.151724278926849365e-02 6.695508956909179688e-02 5.284910276532173157e-02 -1.155766751617193222e-02 -2.695041000843048096e-01 2.523006498813629150e-01 -1.185560300946235657e-01 8.482958190143108368e-03 1.157964207231998444e-02 6.931738555431365967e-02
5.333038792014122009e-02 1.435470730066299438e-01 -7.831770926713943481e-02 1.140293776988983154e-01 9.046217054128646851e-02 1.121679320931434631e-01 3.672518134117126465e-01 -9.989665821194648743e-03 -1.063289195299148560e-01 2.120884656906127930e-01 -6.421732250601053238e-03 1.215715408325195312e-01 6.286297738552093506e-02 6.272421777248382568e-02 -1.952593624591827393e-01 4.562738910317420959e-02 -2.033582776784896851e-01 2.695640921592712402e-01 -6.710547953844070435e-02 2.007796168327331543e-01 1.938430815935134888e-01 1.913910806179046631e-01 -1.059421673417091370e-01 2.831455133855342865e-02 2.147864401340484619e-01 -2.059065178036689758e-02 -3.740621507167816162e-01 -1.031077504158020020e-01 -5.435517802834510803e-02 4.251443967223167419e-02 4.162811636924743652e-01 -2.494865506887435913e-01
1.556999236345291138e-01 2.373636066913604736e-01 9.274013340473175049e-02 1.788534820079803467e-01 1.530665606260299683e-01 3.281140699982643127e-02 6.099525839090347290e-02 -1.342449039220809937e-01 4.371085464954376221e-01 -6.576018035411834717e-02 -1.582764275372028351e-02 2.370286434888839722e-01 5.461058765649795532e-02 -1.598756760358810425e-01 2.937288954854011536e-03 2.102782428264617920e-01 -3.691112995147705078e-01 1.681815832853317261e-01 5.373286455869674683e-02 2.295871824026107788e-01 1.577491313219070435e-01 -1.851094365119934082e-01 -8.669700473546981812e-02 -9.351111203432083130e-02 1.178154721856117249e-01 -1.401673406362533569e-01 -1.503350026905536652e-02 1.525765806436538696e-01 -1.605831980705261230e-01 -3.473047018051147461e-01 9.493088722229003906e-02 -4.186182050034403801e-04
1.632510125637054443e-02 -3.691380918025970459e-01 9.975511580705642700e-02 2.812888026237487793e-01 2.970303297042846680e-01 2.243071198463439941e-01 -7.584132719784975052e-03 -1.409889459609985352e-01 -1.046981066465377808e-01 -1.236264966428279877e-02 4.002260416746139526e-02 -9.147794544696807861e-02 -9.208077192306518555e-02 2.393099367618560791e-01 -2.137980163097381592e-01 -1.370181795209646225e-02 -2.097777277231216431e-01 -3.890027524903416634e-03 1.082497462630271912e-01 3.770157098770141602e-01 4.822028577327728271e-01 -4.911607503890991211e-02 -6.705921888351440430e-02 1.425965279340744019e-01 7.376289367675781250e-02 2.747148834168910980e-02 -9.271473437547683716e-02 7.829015702009201050e-02 -4.090514499694108963e-03 -3.577043116092681885e-02 4.348368197679519653e-02 3.792755678296089172e-02
1.453699618577957153e-01 1.377861350774765015e-01 -3.915035352110862732e-02 -1.150661557912826538e-01 -1.219945251941680908e-01 1.095780953764915466e-01 1.218234449625015259e-01 -2.661401927471160889e-01 2.322963476181030273e-01 9.792302548885345459e-02 -1.047689467668533325e-01 1.557616293430328369e-01 3.054933547973632812e-01 5.877697467803955078e-02 -1.142201274633407593e-01 -1.786395758390426636e-01 -1.651135832071304321e-01 -4.134238883852958679e-02 -2.315224148333072662e-02 1.843573153018951416e-01 3.601126670837402344e-01 -1.244988292455673218e-01 1.731426827609539032e-02 1.576891727745532990e-02 2.992052957415580750e-02 -1.481200754642486572e-01 -2.234712243080139160e-01 4.907891899347305298e-02 -4.581282138824462891e-01 -8.975607901811599731e-02 1.484316736459732056e-01 2.600821852684020996e-01
-2.303587943315505981e-01 1.613949686288833618e-01 3.368049860000610352e-02 2.058396339416503906e-01 2.237221896648406982e-01 -2.619365453720092773e-01 3.269944712519645691e-02 -7.061877753585577011e-03 6.317892670631408691e-02 -1.839812994003295898e-01 -1.866916418075561523e-01 -1.056438311934471130e-01 1.665569990873336792e-01 7.541036605834960938e-02 1.602118462324142456e-02 -2.476110905408859253e-01 -1.781097501516342163e-01 3.089178539812564850e-02 -2.462117075920104980e-01 1.939677298069000244e-01 3.825294971466064453e-01 1.653585284948348999e-01 -6.063172966241836548e-02 1.022421121597290039e-01 -7.829600572586059570e-02 -2.266503572463989258e-01 -3.450043797492980957e-01 -1.405042596161365509e-02 -2.519057095050811768e-01 4.143190383911132812e-02 9.747096896171569824e-02 -9.288100153207778931e-02
-1.170123592019081116e-01 1.772494241595268250e-02 -4.290561079978942871e-01 -8.175061643123626709e-02 1.512295603752136230e-01 -2.194987609982490540e-02 8.308566175401210785e-04 -2.743943333625793457e-01 6.133561208844184875e-02 -3.240111842751502991e-02 -1.640937477350234985e-01 -1.293373405933380127e-01 -1.559110581874847412e-01 1.488024294376373291e-01 -1.816289126873016357e-01 1.026229783892631531e-01 -1.146146506071090698e-01 -7.396125793457031250e-02 3.013821840286254883e-01 4.326999485492706299e-01 9.037244319915771484e-02 2.576383650302886963e-01 -5.481586977839469910e-02 -1.924864649772644043e-01 6.717221694998443127e-04 -1.932364404201507568e-01 -1.915913969278335571e-01 -1.541751343756914139e-02 -2.532176971435546875e-01 6.704448908567428589e-02 -6.806777324527502060e-03 -6.264769285917282104e-02
2.885968387126922607e-01 -3.376373350620269775e-01 7.228274643421173096e-02 9.413692355155944824e-02 5.986780673265457153e-02 1.098380610346794128e-01 -7.976100780069828033e-03 -1.751799285411834717e-01 -2.043522745370864868e-01 4.752604290843009949e-02 -2.118752524256706238e-02 -1.482685655355453491e-01 -8.185864239931106567e-02 1.483966559171676636e-01 -1.804111748933792114e-01 1.539767952635884285e-03 -3.082259595394134521e-01 -8.487375825643539429e-02 -4.895180091261863708e-02 3.838420808315277100e-01 3.067736327648162842e-01 -7.197566330432891846e-02 1.040990725159645081e-01 1.235792487859725952e-01 1.638853102922439575e-01 -2.173570692539215088e-01 -7.830314338207244873e-02 2.227940112352371216e-01 1.097133234143257141e-01 -3.041650652885437012e-01 -4.786306247115135193e-02 -2.121334709227085114e-02
-2.610998786985874176e-02 -6.238193251192569733e-03 2.011201977729797363e-01 8.911029249429702759e-02 2.802523970603942871e-01 -3.066210076212882996e-02 1.012711375951766968e-01 -2.603875100612640381e-01 -1.293613463640213013e-01 3.044977784156799316e-02 -3.470849692821502686e-01 -1.282610744237899780e-01 1.536186039447784424e-01 -8.525219745934009552e-03 -1.224985495209693909e-01 -1.276968419551849365e-01 -1.510649621486663818e-01 1.204975470900535583e-01 -6.776173412799835205e-02 2.477300763130187988e-01 2.195094823837280273e-01 2.360650300979614258e-01 -2.663200795650482178e-01 -1.992005705833435059e-01 -4.460022598505020142e-02 -3.191560208797454834e-01 5.806215479969978333e-02 1.220608204603195190e-01 -2.583800554275512695e-01 -2.206243425607681274e-01 -1.685534864664077759e-01 -4.391644324641674757e-04
9.286394715309143066e-02 -4.194253087043762207e-01 5.434449017047882080e-02 -1.504983305931091309e-01 5.114939063787460327e-02 1.879981458187103271e-01 9.089527279138565063e-02 -1.528151780366897583e-01 1.814898289740085602e-02 -3.455774113535881042e-02 -1.640035659074783325e-01 1.202774643898010254e-01 -1.802799850702285767e-01 2.496457546949386597e-01 -2.792441546916961670e-01 -1.513309925794601440e-01 -3.179331123828887939e-01 7.404208183288574219e-02 2.691251635551452637e-01 3.067976832389831543e-01 2.538874745368957520e-01 -6.403043866157531738e-02 -1.149350893683731556e-03 1.709300428628921509e-01 -3.931040316820144653e-02 -3.333611041307449341e-02 -8.869130909442901611e-02 2.459553182125091553e-01 -1.916126459836959839e-01 5.357348918914794922e-02 -1.852748799137771130e-03 1.386059913784265518e-02
-9.321798384189605713e-02 -2.000918686389923096e-01 1.715695261955261230e-01 -7.888959348201751709e-02 3.321628272533416748e-01 3.902844190597534180e-01 8.623249828815460205e-02 3.916092216968536377e-03 -2.688097208738327026e-02 -2.115660812705755234e-03 1.131887808442115784e-01 7.351133227348327637e-02 -1.087502464652061462e-01 -7.277709990739822388e-02 1.351930946111679077e-01 1.964847184717655182e-02 -1.309224218130111694e-01 1.140093281865119934e-01 -7.414652407169342041e-02 4.373655319213867188e-01 1.180935949087142944e-01 -2.299336642026901245e-01 1.054259240627288818e-01 -7.126603275537490845e-02 -8.447745931334793568e-04 -1.801719069480895996e-01 -2.983810007572174072e-01 1.445261240005493164e-01 -3.849500790238380432e-02 -6.559330970048904419e-02 2.608862519264221191e-01 2.541999816894531250e-01
6.443616747856140137e-02 1.094906358048319817e-03 -4.628871567547321320e-03 -1.017576176673173904e-02 2.562207281589508057e-01 2.083420157432556152e-01 -1.179645210504531860e-01 8.573195338249206543e-02 -1.530626416206359863e-01 1.826188415288925171e-01 -9.712428599596023560e-02 -1.478686332702636719e-01 1.210681200027465820e-01 -3.335032612085342407e-02 1.604211516678333282e-02 -1.814300268888473511e-01 -1.642003208398818970e-01 1.815987378358840942e-01 1.663987338542938232e-01 4.263446331024169922e-01 2.039283215999603271e-01 -2.850750833749771118e-02 -3.509987890720367432e-01 -1.833638101816177368e-01 -1.519453525543212891e-01 2.700172737240791321e-02 -3.716676235198974609e-01 1.574433445930480957e-01 8.391958661377429962e-03 -1.863066256046295166e-01 -2.658664435148239136e-02 1.937307864427566528e-01
-5.016935616731643677e-02 -1.473868936300277710e-01 1.041456311941146851e-01 -1.934102550148963928e-02 1.264609247446060181e-01 2.355854809284210205e-01 2.807887494564056396e-01 -2.345154136419296265e-01 9.563290327787399292e-02 2.742318902164697647e-03 -1.181583479046821594e-01 9.460289031267166138e-02 7.142404466867446899e-02 2.610489353537559509e-02 -2.451749145984649658e-01 9.950417093932628632e-03 -1.476597934961318970e-01 3.430565297603607178e-01 -4.639572501182556152e-01 2.633692920207977295e-01 2.998881638050079346e-01 -1.784073114395141602e-01 -3.314639255404472351e-02 1.256913840770721436e-01 7.129765301942825317e-02 -1.573417931795120239e-01 1.936479657888412476e-02 8.963464945554733276e-02 -1.522516161203384399e-01 -9.512336552143096924e-02 1.670135706663131714e-01 -2.969750901684165001e-03
5.321815982460975647e-02 -2.447492182254791260e-01 -1.795669943094253540e-01 1.080781519412994385e-01 7.551248371601104736e-02 1.794887334108352661e-01 6.865806877613067627e-02 3.797621279954910278e-02 3.097804263234138489e-02 -1.126217395067214966e-01 1.133292987942695618e-01 -8.425015956163406372e-02 -1.186811402440071106e-01 -5.137310177087783813e-02 2.734436988830566406e-01 -1.469242870807647705e-01 6.552389264106750488e-02 -4.342229571193456650e-03 1.890612095594406128e-01 3.140537738800048828e-01 3.672804236412048340e-01 -5.758902803063392639e-02 -1.349658519029617310e-01 1.485683023929595947e-01 -5.723370984196662903e-02 5.102853104472160339e-02 -3.504150807857513428e-01 1.555505841970443726e-01 -3.638306260108947754e-01 -2.765619456768035889e-01 -6.470787525177001953e-02 -1.396419554948806763e-01
4.471524059772491455e-02 2.346849888563156128e-01 -1.780107766389846802e-01 -1.017804592847824097e-01 1.516472250223159790e-01 1.564767658710479736e-01 -7.227400690317153931e-02 -1.098999902606010437e-01 2.282186597585678101e-01 -1.391929015517234802e-02 6.908239424228668213e-02 7.543785870075225830e-02 1.848720908164978027e-01 -4.989362880587577820e-02 -7.915830612182617188e-02 -8.272718638181686401e-02 -1.096680387854576111e-01 -1.107823550701141357e-01 1.238257437944412231e-01 1.206700950860977173e-01 2.986103529110550880e-03 -1.626818776130676270e-01 3.182297572493553162e-02 8.162084221839904785e-02 -2.491097152233123779e-01 -2.683821618556976318e-01 -1.006003916263580322e-01 1.522712856531143188e-01 -3.193647861480712891e-01 -4.417714774608612061e-01 3.822012245655059814e-01 1.568663418292999268e-01
7.567231543362140656e-03 -1.860214173793792725e-01 2.454942613840103149e-01 2.834668383002281189e-02 8.188415318727493286e-02 2.388315945863723755e-01 -2.362590655684471130e-02 -1.450269520282745361e-01 -7.449490576982498169e-02 5.486780032515525818e-02 2.784691192209720612e-02 9.292210452258586884e-03 -1.550904661417007446e-02 8.226881921291351318e-02 -2.794609367847442627e-01 -2.686209231615066528e-02 -9.235956519842147827e-02 2.144918888807296753e-01 9.600790217518806458e-04 5.598255395889282227e-01 3.887050747871398926e-01 -1.146565526723861694e-01 7.069672644138336182e-02 1.462602615356445312e-01 2.024433612823486328e-01 -8.028228580951690674e-02 1.050238087773323059e-01 1.842534244060516357e-01 -1.877063363790512085e-01 -5.292499810457229614e-02 1.001272574067115784e-01 1.569783538579940796e-01
-1.170268282294273376e-01 1.740790531039237976e-02 2.064858824014663696e-01 1.389619857072830200e-01 1.978712975978851318e-01 3.487223982810974121e-01 -7.661999668926000595e-03 -2.109740078449249268e-01 -2.368760406970977783e-01 -2.271135151386260986e-01 8.623225986957550049e-02 -3.060366809368133545e-01 -1.455809026956558228e-01 -1.190669387578964233e-01 8.129325509071350098e-02 -4.934590309858322144e-02 -1.902506351470947266e-01 9.734816104173660278e-02 8.446256630122661591e-03 2.642823755741119385e-01 9.110841900110244751e-02 -4.712643474340438843e-02 1.045508868992328644e-02 7.982404530048370361e-02 -3.433127701282501221e-02 -2.015547454357147217e-01 -4.389218986034393311e-01 1.734285056591033936e-01 -1.297121345996856689e-01 -1.527707278728485107e-01 5.400003120303153992e-02 -1.591289192438125610e-01
-9.016986191272735596e-02 -1.870306134223937988e-01 -2.242709994316101074e-01 -2.316969037055969238e-01 1.614917218685150146e-01 1.807843446731567383e-01 5.732362717390060425e-02 -2.479426413774490356e-01 7.971118390560150146e-02 6.162676028907299042e-03 -6.131959334015846252e-02 -1.183320730924606323e-01 1.105718780308961868e-02 1.908729374408721924e-01 7.294939458370208740e-02 -5.111735314130783081e-02 -3.446742892265319824e-02 -9.969618171453475952e-02 2.685290202498435974e-02 4.881474971771240234e-01 4.218861460685729980e-01 -2.728169262409210205e-01 -1.712332479655742645e-02 -2.674163877964019775e-02 -1.829216778278350830e-01 8.592781610786914825e-03 -2.015602737665176392e-01 8.483102917671203613e-02 5.085272714495658875e-02 -2.040298581123352051e-01 1.462960541248321533e-01 1.010185256600379944e-01
5.135995149612426758e-02 2.525039948523044586e-03 -2.456427812576293945e-01 -9.378229081630706787e-02 1.096656471490859985e-01 -5.227900110185146332e-04 4.085182026028633118e-02 -2.992966771125793457e-02 -1.338585615158081055e-01 -1.034949906170368195e-02 4.054798558354377747e-02 -1.213597506284713745e-02 -7.636860758066177368e-02 2.364531904458999634e-01 -2.230720408260822296e-02 -6.864973902702331543e-02 -2.970241010189056396e-01 7.368411123752593994e-02 2.862168848514556885e-01 1.365798711776733398e-01 1.316352933645248413e-01 -4.301324114203453064e-02 -3.378382027149200439e-01 2.870108783245086670e-01 1.697841286659240723e-01 -5.281357169151306152e-01 -1.030229479074478149e-01 -6.986607797443866730e-03 -1.256905049085617065e-01 -1.950803399085998535e-01 -5.176692083477973938e-02 2.049249410629272461e-01
1.514127105474472046e-02 1.572966724634170532e-01 -2.822718583047389984e-02 -5.180790275335311890e-02 -3.009051084518432617e-02 2.611617445945739746e-01 1.185771822929382324e-01 -2.806906700134277344e-01 -1.444195955991744995e-01 -3.071181178092956543e-01 8.150002360343933105e-02 1.884602904319763184e-01 -3.117023035883903503e-02 1.445667296648025513e-01 -4.848756827414035797e-03 -2.449827939271926880e-01 -3.327973186969757080e-01 -8.674494177103042603e-02 1.541851311922073364e-01 2.372625619173049927e-01 3.475664928555488586e-02 -3.170419856905937195e-02 -7.878194749355316162e-02 7.948096841573715210e-02 4.414351880550384521e-01 -1.853013932704925537e-01 -4.790508747100830078e-02 -1.340761631727218628e-01 -2.306116074323654175e-01 -1.990114450454711914e-01 1.184722632169723511e-01 -3.100589849054813385e-02
-8.147887140512466431e-02 1.013292372226715088e-01 -7.034423947334289551e-02 -1.404662281274795532e-01 -2.475483268499374390e-01 1.176259741187095642e-01 1.402869969606399536e-01 -1.078056320548057556e-01 1.907350867986679077e-02 -2.061686515808105469e-01 -1.955095529556274414e-01 2.035875022411346436e-01 7.037199288606643677e-02 1.200739592313766479e-01 1.127436384558677673e-01 3.610266000032424927e-02 -2.528491318225860596e-01 2.368765771389007568e-01 -4.299664869904518127e-02 3.489952981472015381e-01 1.592285335063934326e-01 1.367089990526437759e-02 -8.019929751753807068e-03 2.429947555065155029e-01 2.236066013574600220e-02 3.046850301325321198e-02 -1.878175735473632812e-01 -3.437986224889755249e-02 -3.416749238967895508e-01 -2.079640477895736694e-01 2.605074346065521240e-01 3.193565309047698975e-01
1.822192668914794922e-01 -3.442030847072601318e-01 -1.313627660274505615e-01 -1.404943466186523438e-01 1.709937304258346558e-01 1.831711828708648682e-02 -5.534506589174270630e-02 -4.678225144743919373e-02 -2.573292143642902374e-02 -5.833549052476882935e-02 -1.371358782052993774e-01 -6.799029558897018433e-02 2.664778754115104675e-02 6.288956105709075928e-02 6.625872850418090820e-02 1.116109713912010193e-01 -4.400961399078369141e-01 1.103633716702461243e-01 1.694719642400741577e-01 3.263015449047088623e-01 2.993444502353668213e-01 -7.989932596683502197e-02 2.585939168930053711e-01 2.105409502983093262e-01 5.816664546728134155e-02 -1.289508044719696045e-01 -2.057274132966995239e-01 2.632252573966979980e-01 -6.486132740974426270e-02 1.400253325700759888e-01 1.485682576894760132e-01 -4.166325926780700684e-02
1.500523388385772705e-01 9.986650198698043823e-02 -1.018667407333850861e-02 -4.521613195538520813e-02 -1.622980982065200806e-01 1.572679877281188965e-01 -5.207689106464385986e-02 -2.620514929294586182e-01 -4.304359108209609985e-02 1.586605757474899292e-01 -8.553422987461090088e-02 1.552365124225616455e-01 2.089888043701648712e-02 5.790065228939056396e-02 2.081948667764663696e-01 -6.082049012184143066e-02 -4.295493364334106445e-01 2.906411588191986084e-01 1.421482264995574951e-01 2.982025444507598877e-01 -1.436104904860258102e-02 -3.898339271545410156e-01 -7.981758564710617065e-02 8.670015633106231689e-02 -2.965855039656162262e-02 -1.178024932742118835e-01 -1.447661817073822021e-01 3.468562290072441101e-02 -4.611168056726455688e-02 -3.461809083819389343e-02 3.078977465629577637e-01 2.332565784454345703e-01
-1.634132675826549530e-02 1.273975968360900879e-01 -1.108038499951362610e-01 1.078454479575157166e-01 1.064396426081657410e-01 1.000957265496253967e-01 1.798447519540786743e-01 3.642803989350795746e-03 4.759375005960464478e-03 -1.375514715909957886e-01 -2.496569752693176270e-01 1.297359019517898560e-01 1.708522588014602661e-01 5.414186790585517883e-02 -1.572171449661254883e-01 2.432855591177940369e-02 -2.039554566144943237e-01 7.797395437955856323e-02 -1.547031253576278687e-01 3.831880092620849609e-01 2.322206497192382812e-01 7.616870105266571045e-02 2.646164894104003906e-01 5.990021303296089172e-02 -2.909722924232482910e-01 -1.548587065190076828e-02 -4.028686285018920898e-01 -6.175439804792404175e-03 -3.493458032608032227e-01 1.316626667976379395e-01 5.629416927695274353e-02 -9.370276331901550293e-02
8.629824966192245483e-02 2.160434424877166748e-01 -2.263954579830169678e-01 -8.964163810014724731e-02 -1.998102962970733643e-01 1.082104220986366272e-01 -3.238200733903795481e-04 -1.390169113874435425e-01 3.792557492852210999e-02 -1.721326843835413456e-04 -1.160778254270553589e-01 -9.174551814794540405e-02 1.414182409644126892e-02 2.206207811832427979e-01 2.625474929809570312e-01 -1.069880500435829163e-01 -2.090502530336380005e-01 -1.757756322622299194e-01 1.348306983709335327e-01 2.015561759471893311e-01 1.191667318344116211e-01 7.747674733400344849e-02 1.358303893357515335e-02 1.014898270368576050e-01 5.484415590763092041e-02 -4.064663648605346680e-01 -6.634418666362762451e-02 2.237944602966308594e-01 -4.626321792602539062e-01 -1.806226819753646851e-01 1.546531766653060913e-01 7.534369081258773804e-02
7.220759987831115723e-02 -4.703129827976226807e-02 1.981868296861648560e-01 -1.203408092260360718e-01 2.242832034826278687e-01 2.399253249168395996e-01 -1.882899552583694458e-01 -1.435611546039581299e-01 -5.534323677420616150e-02 -5.314336344599723816e-02 1.422837972640991211e-01 -2.891535162925720215e-01 1.139198914170265198e-01 -1.224351897835731506e-01 1.685702502727508545e-01 9.343657642602920532e-02 -3.544007539749145508e-01 2.236752063035964966e-01 9.944456815719604492e-02 6.434289366006851196e-02 3.103084266185760498e-01 3.711286187171936035e-02 5.922896787524223328e-03 5.982130765914916992e-02 1.470948606729507446e-01 -1.731483787298202515e-01 -3.979445397853851318e-01 4.547363519668579102e-02 -1.974959224462509155e-01 -1.719406396150588989e-01 -3.729577735066413879e-02 -1.645662188529968262e-01
-2.161577492952346802e-01 -9.315410628914833069e-03 -1.992502212524414062e-01 -3.237825930118560791e-01 1.115974262356758118e-01 1.314211487770080566e-01 -1.879508793354034424e-02 -2.152796983718872070e-01 -2.430022880434989929e-02 4.285312443971633911e-02 7.716152817010879517e-02 -2.062374912202358246e-02 1.998758874833583832e-02 3.052052855491638184e-01 -8.559112250804901123e-02 -4.148567840456962585e-02 -3.598456978797912598e-01 3.009709902107715607e-02 1.086021512746810913e-01 1.984212994575500488e-01 1.973635107278823853e-01 -2.255155444145202637e-01 -3.274930119514465332e-01 1.083468198776245117e-01 2.342233806848526001e-01 -3.517293035984039307e-01 5.429871380329132080e-02 3.263907507061958313e-02 -1.908948123455047607e-01 -6.761114299297332764e-02 4.793075844645500183e-02 6.759154796600341797e-02
2.393724620342254639e-01 -2.911911904811859131e-01 3.998937457799911499e-02 5.990372225642204285e-02 1.436175107955932617e-01 1.481720358133316040e-01 1.614872962236404419e-01 -2.824228107929229736e-01 1.206377819180488586e-01 -5.647861585021018982e-02 1.684577614068984985e-01 -2.737520337104797363e-01 -4.348195716738700867e-02 5.327687412500381470e-02 -1.236631944775581360e-01 -1.930297166109085083e-01 -6.396111100912094116e-02 2.059445083141326904e-01 -2.640281915664672852e-01 2.601481676101684570e-01 2.913321554660797119e-01 9.423191100358963013e-02 -2.816675901412963867e-01 1.880440860986709595e-01 8.395899087190628052e-02 -6.830405443906784058e-02 1.018346399068832397e-01 -7.069671154022216797e-02 -1.855243444442749023e-01 -1.920493990182876587e-01 1.245815828442573547e-01 1.403798013925552368e-01
1.639952324330806732e-02 1.157647073268890381e-01 -2.581360936164855957e-01 1.054657921195030212e-01 2.308020740747451782e-01 3.683761879801750183e-02 1.382224261760711670e-01 -1.729822903871536255e-01 6.442883610725402832e-02 -2.740239799022674561e-01 2.891327068209648132e-02 2.650059759616851807e-01 8.619276434183120728e-02 5.683766305446624756e-02 -2.207048088312149048e-01 2.583206295967102051e-01 -1.250362992286682129e-01 1.921366900205612183e-02 -3.805864229798316956e-02 2.446747869253158569e-01 4.033327698707580566e-01 2.082459926605224609e-01 -1.444061249494552612e-01 -1.776341348886489868e-01 -1.102095693349838257e-01 -6.782382726669311523e-02 -1.596973091363906860e-01 6.542304903268814087e-02 1.887555718421936035e-01 -3.176054656505584717e-01 6.813047826290130615e-02 7.121565937995910645e-02
-2.461893111467361450e-02 -1.909590512514114380e-01 3.444721922278404236e-02 5.905586853623390198e-02 2.735872864723205566e-01 1.734849661588668823e-01 -2.194851078093051910e-02 5.485981702804565430e-02 3.581474721431732178e-02 -2.865097194444388151e-04 -2.438770048320293427e-02 -1.951493173837661743e-01 8.358250558376312256e-02 -4.895939677953720093e-02 -6.493250280618667603e-02 -1.932244002819061279e-01 -8.357413113117218018e-02 4.957006871700286865e-02 6.929641216993331909e-02 4.897474050521850586e-01 2.630416154861450195e-01 4.159106686711311340e-02 -3.536931574344635010e-01 -6.904567126184701920e-03 -1.626351326704025269e-01 -1.309320610016584396e-02 -4.000696539878845215e-01 1.274462342262268066e-01 1.418240219354629517e-01 -2.017103135585784912e-01 -4.347739275544881821e-03 2.121716439723968506e-01
3.272757306694984436e-02 1.265597641468048096e-01 -8.615884929895401001e-02 2.408136799931526184e-02 -2.636397071182727814e-02 -8.009339869022369385e-02 7.947685569524765015e-02 1.334141194820404053e-01 -8.804882876574993134e-03 9.021886624395847321e-03 -1.682676076889038086e-01 1.356809139251708984e-01 -1.168692409992218018e-01 8.925271779298782349e-02 -3.091832995414733887e-01 5.041757598519325256e-02 -2.269397825002670288e-01 9.975627809762954712e-02 -1.883895695209503174e-01 1.246403008699417114e-01 2.975837886333465576e-01 1.410584002733230591e-01 1.908740848302841187e-01 1.715900935232639313e-02 1.966334730386734009e-01 -2.161815017461776733e-01 4.000589251518249512e-02 2.191289961338043213e-01 -4.091940522193908691e-01 -2.272965013980865479e-01 4.056789875030517578e-01 2.614187262952327728e-02
1.305533945560455322e-01 1.404768228530883789e-01 -8.789759129285812378e-02 7.171987742185592651e-02 -4.339990019798278809e-02 1.051552742719650269e-01 2.728115916252136230e-01 -3.476020991802215576e-01 -2.349467128515243530e-01 1.249369457364082336e-01 -2.764037549495697021e-01 5.338804423809051514e-02 2.601838111877441406e-01 -2.236306434497237206e-03 -8.260286599397659302e-02 -2.511187084019184113e-02 -2.495658546686172485e-01 1.274473667144775391e-01 -3.893838450312614441e-02 3.297240734100341797e-01 2.137837857007980347e-01 -5.513928830623626709e-02 5.435920506715774536e-02 6.872427463531494141e-02 -8.667404949665069580e-02 -1.658430546522140503e-01 -7.401829585433006287e-03 6.255396455526351929e-02 -1.584001481533050537e-01 -8.679606765508651733e-02 4.473817348480224609e-01 2.099556848406791687e-03
-5.535825341939926147e-02 -6.132462620735168457e-02 1.711542755365371704e-01 1.019760593771934509e-01 9.740202873945236206e-02 3.120532631874084473e-02 2.822857908904552460e-02 1.007426157593727112e-01 -2.695303410291671753e-04 -9.880007058382034302e-02 -1.381375789642333984e-01 -1.816519945859909058e-01 8.979987353086471558e-02 -3.488157391548156738e-01 -1.500532925128936768e-01 -2.566221952438354492e-01 -3.407194912433624268e-01 -2.856661975383758545e-01 -2.034733816981315613e-02 7.731777429580688477e-02 2.806695401668548584e-01 -1.399679034948348999e-01 -6.871456652879714966e-02 4.192641377449035645e-02 1.472571045160293579e-01 -2.318905442953109741e-01 -3.005034625530242920e-01 2.321342825889587402e-01 -1.267881244421005249e-01 -1.874880194664001465e-01 1.692632585763931274e-01 2.089741826057434082e-01
2.968979477882385254e-01 2.668572589755058289e-03 -2.285306900739669800e-01 -7.675672322511672974e-02 1.550770457834005356e-02 5.765338428318500519e-03 6.578602641820907593e-02 3.862451389431953430e-02 -1.124970018863677979e-01 -2.185003310441970825e-01 8.482193946838378906e-02 -2.314408496022224426e-02 -9.647811949253082275e-02 1.631635725498199463e-01 -2.818006277084350586e-01 3.482743799686431885e-01 -1.361629068851470947e-01 1.180755123496055603e-01 -1.023396104574203491e-01 1.702407598495483398e-01 3.628861308097839355e-01 6.955020874738693237e-02 -3.231567740440368652e-01 7.517439126968383789e-02 1.673104912042617798e-01 -1.513817310333251953e-01 -2.608302831649780273e-01 2.247962802648544312e-01 1.461941283196210861e-02 -1.671822965145111084e-01 1.464246362447738647e-01 7.243288308382034302e-02
1.253172568976879120e-02 -1.856748014688491821e-01 -6.116291880607604980e-02 -3.040046691894531250e-01 3.374746739864349365e-01 -3.660915419459342957e-02 1.300031542778015137e-01 3.797672688961029053e-02 -3.647957444190979004e-01 -8.828264474868774414e-02 -7.126060314476490021e-03 -3.458495065569877625e-02 1.457662731409072876e-01 -2.382506132125854492e-01 -8.486016839742660522e-02 9.918133914470672607e-02 -1.436174511909484863e-01 1.610471755266189575e-01 1.628799736499786377e-01 2.247350811958312988e-01 3.169788420200347900e-01 4.408696666359901428e-02 1.282843109220266342e-02 -1.098760738968849182e-01 1.576952785253524780e-01 1.000591069459915161e-01 -1.426034718751907349e-01 -2.838868275284767151e-02 -2.525072693824768066e-01 -1.428691446781158447e-01 3.223603963851928711e-01 1.269095242023468018e-01
-6.688285619020462036e-02 4.500757157802581787e-02 -1.414072960615158081e-01 7.875928655266761780e-03 1.979638636112213135e-01 -4.014602676033973694e-02 1.566644906997680664e-01 3.407003358006477356e-02 5.430565774440765381e-02 8.129661530256271362e-02 -4.843362048268318176e-02 1.534124016761779785e-01 -7.872841507196426392e-02 8.324756473302841187e-02 3.590819239616394043e-02 -1.716308146715164185e-01 -4.023461639881134033e-01 3.917465358972549438e-02 2.821814417839050293e-01 -9.845018386840820312e-03 3.608169555664062500e-01 -6.390484422445297241e-02 -1.828637421131134033e-01 3.007495999336242676e-01 1.575701385736465454e-01 -4.463956058025360107e-01 -9.382483363151550293e-02 -5.262867361307144165e-02 -1.479533314704895020e-01 -2.385665774345397949e-01 -1.032785028219223022e-01 3.434135392308235168e-02
4.315455630421638489e-02 3.122546896338462830e-02 -1.784676872193813324e-02 4.591127485036849976e-02 -4.341787472367286682e-02 7.921278476715087891e-03 2.033742666244506836e-01 1.529739610850811005e-02 1.427785456180572510e-01 -1.459352523088455200e-01 1.000296771526336670e-01 -5.376039445400238037e-02 1.305258870124816895e-01 4.691102355718612671e-02 -1.421787738800048828e-01 -1.702432930469512939e-01 -4.101645052433013916e-01 -1.669448167085647583e-01 -4.882209002971649170e-02 2.988943755626678467e-01 1.411179751157760620e-01 3.211622536182403564e-01 2.089611627161502838e-02 2.402670830488204956e-01 -8.964106440544128418e-02 -2.572713196277618408e-01 -3.957187235355377197e-01 2.269301265478134155e-01 1.484092883765697479e-02 -6.535103172063827515e-02 -1.311512589454650879e-01 2.347794622182846069e-01
2.779488451778888702e-02 2.521220361813902855e-03 -1.193077936768531799e-01 1.619096845388412476e-03 3.043851116672158241e-03 1.297352612018585205e-01 1.237212941050529480e-01 7.265903800725936890e-02 2.693139612674713135e-01 1.756640970706939697e-01 -2.296242862939834595e-01 1.144987270236015320e-01 -1.359053552150726318e-01 3.041099198162555695e-02 -2.204774171113967896e-01 -2.505405545234680176e-01 -2.067772597074508667e-01 1.504852771759033203e-01 -2.183054238557815552e-01 3.185924589633941650e-01 2.304260432720184326e-01 1.306726783514022827e-01 -3.659648075699806213e-02 4.696264117956161499e-02 -3.585112094879150391e-01 -5.749037954956293106e-03 -2.521274983882904053e-01 9.460520744323730469e-02 -2.714077234268188477e-01 -1.000905558466911316e-01 2.452325969934463501e-01 1.199079751968383789e-01
-8.832759410142898560e-02 1.313244700431823730e-01 -1.529178619384765625e-01 -1.129373833537101746e-01 1.172669455409049988e-01 4.767815768718719482e-02 8.393733203411102295e-02 -3.822966665029525757e-02 -3.634306788444519043e-02 -3.374663740396499634e-02 1.018537208437919617e-01 4.981634765863418579e-02 4.319159314036369324e-02 6.694718450307846069e-02 1.302322298288345337e-01 -1.299466341733932495e-01 -5.115777850151062012e-01 -5.894144997000694275e-02 1.540283709764480591e-01 1.636814326047897339e-02 3.151293992996215820e-01 -1.054136455059051514e-01 -1.655903905630111694e-01 3.254708051681518555e-01 1.743355691432952881e-01 -3.746251165866851807e-01 -1.819538772106170654e-01 1.162289753556251526e-01 -1.893499046564102173e-01 -2.159797400236129761e-01 -7.402311265468597412e-02 1.431444287300109863e-01
1.772821545600891113e-01 -2.739487290382385254e-01 -2.338070571422576904e-01 1.940813064575195312e-01 1.558525115251541138e-01 -1.641831994056701660e-01 -3.287915512919425964e-02 -1.169606745243072510e-01 7.395312190055847168e-02 4.021857306361198425e-02 -1.309158802032470703e-01 8.676100522279739380e-02 1.274652630090713501e-01 1.192005276679992676e-01 6.090613454580307007e-02 -1.341311335563659668e-01 -6.221226975321769714e-02 1.476189047098159790e-01 2.869061529636383057e-01 3.680520951747894287e-01 1.513929814100265503e-01 4.652289301156997681e-02 -1.665641963481903076e-01 -3.605196624994277954e-02 -1.216973289847373962e-01 -1.335941553115844727e-01 -3.775664269924163818e-01 -1.608292460441589355e-01 -3.715752065181732178e-01 -2.764082700014114380e-02 -1.066646873950958252e-01 -4.915925860404968262e-02
1.398337185382843018e-01 2.583898231387138367e-02 -1.383394151926040649e-01 1.186097562313079834e-01 7.520958036184310913e-02 -2.069320380687713623e-01 1.870078593492507935e-01 -3.121882118284702301e-02 2.888412773609161377e-01 -9.576070308685302734e-02 1.243510693311691284e-01 1.707367300987243652e-01 6.474633514881134033e-02 4.176909849047660828e-02 -1.903398185968399048e-01 -1.301339268684387207e-01 -2.957266867160797119e-01 -1.042580083012580872e-01 1.886062622070312500e-01 1.308313012123107910e-01 2.835392653942108154e-01 2.940079383552074432e-02 -2.057740651071071625e-02 3.734074831008911133e-01 -7.898031733930110931e-03 -1.394573897123336792e-01 -3.860642015933990479e-01 2.420608401298522949e-01 8.334708213806152344e-02 -1.630271226167678833e-01 8.091845549643039703e-03 1.815658211708068848e-01
-1.301382854580879211e-02 2.313460782170295715e-02 4.557915497571229935e-03 3.064563497900962830e-02 1.707625240087509155e-01 8.239372074604034424e-02 5.057672411203384399e-02 -1.179031953215599060e-01 -7.614546269178390503e-02 -2.130497395992279053e-01 -9.721723943948745728e-02 1.333283483982086182e-01 -4.617014899849891663e-02 -2.313747256994247437e-01 9.373273700475692749e-02 8.129104226827621460e-02 -2.625024616718292236e-01 2.749373316764831543e-01 -3.067772388458251953e-01 2.707573771476745605e-01 3.961162269115447998e-01 1.249798238277435303e-01 -2.895253300666809082e-01 -2.396393939852714539e-02 -1.632227152585983276e-01 -1.901075690984725952e-01 2.971478402614593506e-01 1.108425334095954895e-01 -1.659153103828430176e-01 -1.668284237384796143e-01 2.783165313303470612e-02 9.002770483493804932e-02
7.828463613986968994e-02 -3.410038650035858154e-01 1.708332151174545288e-01 -3.311957046389579773e-02 4.665482044219970703e-02 1.458716690540313721e-01 1.753691732883453369e-01 -6.099238991737365723e-02 1.520275324583053589e-01 5.041794478893280029e-02 -8.369044214487075806e-02 -1.280596107244491577e-01 -2.549724876880645752e-01 1.971026808023452759e-01 -2.002677172422409058e-01 1.343245506286621094e-01 -2.456919401884078979e-01 -8.387240022420883179e-02 3.312386572360992432e-02 1.408036798238754272e-01 4.046063423156738281e-01 -2.645015418529510498e-01 2.424542047083377838e-02 1.460431367158889771e-01 1.471787691116333008e-01 -1.609233915805816650e-01 -1.957968473434448242e-01 1.206815764307975769e-01 -3.467518389225006104e-01 -6.585600785911083221e-03 -9.758000820875167847e-02 -6.436306238174438477e-02
-9.571945294737815857e-03 1.288146376609802246e-01 -1.065570488572120667e-01 -1.844249218702316284e-01 6.279855500906705856e-03 1.942536979913711548e-01 7.679815404117107391e-03 -2.023263871669769287e-01 -1.040868908166885376e-01 -1.046006334945559502e-03 1.681066006422042847e-01 3.108946606516838074e-02 -2.557226456701755524e-02 1.970763653516769409e-01 -7.158529013395309448e-02 -4.090410843491554260e-02 -3.492166101932525635e-01 -7.833933085203170776e-02 1.047701239585876465e-01 2.017205655574798584e-01 9.000904113054275513e-02 -3.212611377239227295e-01 -2.272800207138061523e-01 2.120510339736938477e-01 2.900570034980773926e-01 -4.301367998123168945e-01 -8.926766365766525269e-02 -6.250601145438849926e-04 -2.603326737880706787e-01 -2.000793218612670898e-01 -1.132738869637250900e-02 9.205637499690055847e-03
-1.519492715597152710e-01 -2.280350401997566223e-02 -1.296180635690689087e-01 -1.401469707489013672e-01 2.651845663785934448e-02 9.878082200884819031e-03 1.268456876277923584e-01 -8.309910446405410767e-02 8.039858937263488770e-02 -2.873021662235260010e-01 -1.259904205799102783e-01 -1.138755604624748230e-01 6.496099382638931274e-02 -8.486160635948181152e-02 4.943256825208663940e-02 -2.385449595749378204e-02 -1.868666410446166992e-01 2.318730354309082031e-01 -3.768827393651008606e-02 3.673002421855926514e-01 7.291895151138305664e-02 8.191394805908203125e-02 -1.423438638448715210e-01 1.718603670597076416e-01 4.630448529496788979e-05 3.247030451893806458e-02 -1.682177037000656128e-01 6.628837436437606812e-02 -1.144464388489723206e-01 -1.377931088209152222e-01 5.810919404029846191e-01 3.058338761329650879e-01
-1.616013795137405396e-01 -1.898186840116977692e-02 -1.353195607662200928e-01 1.449391096830368042e-01 -1.400281339883804321e-01 1.006594002246856689e-01 2.259876430034637451e-01 1.656556725502014160e-01 7.485311478376388550e-02 3.288551047444343567e-02 -8.530960232019424438e-02 -4.504399746656417847e-02 1.466115564107894897e-01 9.513188898563385010e-02 -1.025988236069679260e-01 -1.372660100460052490e-01 -3.712463974952697754e-01 1.455782651901245117e-01 4.638004675507545471e-02 3.889303803443908691e-01 4.390110969543457031e-01 4.017887171357870102e-03 2.116298303008079529e-02 -1.088304221630096436e-01 3.003698289394378662e-01 -8.668092638254165649e-02 -1.622706651687622070e-01 -1.106310542672872543e-02 2.764055039733648300e-03 2.346214950084686279e-01 2.290864707902073860e-03 2.309226393699645996e-01
1.222232356667518616e-01 -2.634641900658607483e-02 -2.723218798637390137e-01 1.716170608997344971e-01 3.260107040405273438e-01 7.095433026552200317e-02 -1.426782459020614624e-01 -4.595255851745605469e-02 1.929351240396499634e-01 -4.697012156248092651e-02 3.653569892048835754e-02 -4.224138334393501282e-02 -1.799096702598035336e-03 -7.768833637237548828e-02 -2.062448859214782715e-01 -5.141968373209238052e-03 -8.868449926376342773e-02 5.480268225073814392e-02 2.871134877204895020e-01 1.075610890984535217e-01 2.869261205196380615e-01 -2.924373932182788849e-02 1.510744988918304443e-01 -6.107506924308836460e-04 1.879293099045753479e-02 5.705085769295692444e-02 -4.723947942256927490e-01 1.621402055025100708e-01 -3.488917946815490723e-01 -8.469603955745697021e-02 1.333674490451812744e-01 -2.126039564609527588e-01
4.442881047725677490e-02 -2.798592448234558105e-01 2.259291112422943115e-01 -1.169283762574195862e-01 8.743404597043991089e-02 2.244322597980499268e-01 9.993825107812881470e-02 -1.241364553570747375e-01 -3.805771470069885254e-02 -1.278090029954910278e-01 -1.350630968809127808e-01 9.323487430810928345e-02 -1.933221369981765747e-01 1.177417859435081482e-01 -3.867865502834320068e-01 1.270493213087320328e-02 -1.831112504005432129e-01 2.175517380237579346e-03 3.397872149944305420e-01 2.124302834272384644e-01 5.004191398620605469e-01 1.072581931948661804e-01 -1.217225641012191772e-01 9.128829836845397949e-02 -1.073032021522521973e-01 1.450692676007747650e-02 -9.640346467494964600e-02 3.371979296207427979e-02 -9.978229179978370667e-03 -6.120701879262924194e-02 1.393311023712158203e-01 3.538783639669418335e-02
-1.604039818048477173e-01 -8.436015993356704712e-02 -1.507667452096939087e-01 -9.352036751806735992e-03 3.837259709835052490e-01 2.534193098545074463e-01 1.207828596234321594e-01 -1.931978762149810791e-01 -2.797366380691528320e-01 3.833942115306854248e-02 2.088384032249450684e-01 1.356937587261199951e-01 -1.415797322988510132e-01 -3.094016574323177338e-02 -1.759791374206542969e-01 -7.703468948602676392e-02 -1.007085293531417847e-01 2.227560281753540039e-01 -1.775703281164169312e-01 3.387922644615173340e-01 2.923001050949096680e-01 -1.592084914445877075e-01 1.615195125341415405e-01 1.384653151035308838e-01 -4.908825084567070007e-02 -1.325336992740631104e-01 -1.662523597478866577e-01 7.619371265172958374e-02 -1.598426401615142822e-01 -7.931864261627197266e-02 1.655754894018173218e-01 8.064071089029312134e-02
2.019881904125213623e-01 -2.750396430492401123e-01 6.057590618729591370e-02 -2.101016491651535034e-01 8.183913677930831909e-02 1.526755839586257935e-01 1.663941591978073120e-01 -5.534183233976364136e-02 2.541064750403165817e-03 1.016077399253845215e-01 3.044825606048107147e-02 9.411872178316116333e-02 -2.773904204368591309e-01 1.700487136840820312e-01 -3.236145973205566406e-01 -2.135144919157028198e-01 -2.697789967060089111e-01 1.574577987194061279e-01 2.508835494518280029e-01 1.852865517139434814e-01 2.725525498390197754e-01 -1.449493877589702606e-02 -2.593129277229309082e-01 -4.334830492734909058e-02 -1.972302049398422241e-01 2.944690547883510590e-02 -2.850067317485809326e-01 4.809513315558433533e-02 -8.129037171602249146e-02 -8.510630577802658081e-02 5.707227811217308044e-02 1.407473236322402954e-01
1.455028057098388672e-01 -7.702137529850006104e-02 -2.645025253295898438e-01 -5.645725876092910767e-02 1.591623872518539429e-01 3.194903582334518433e-02 1.105501037091016769e-02 -2.493885718286037445e-02 -1.691931784152984619e-01 -1.571752279996871948e-01 1.763210073113441467e-02 1.685846298933029175e-01 1.541460752487182617e-01 7.224193215370178223e-02 -2.661821544170379639e-01 4.427500665187835693e-01 -2.158755064010620117e-01 1.222479790449142456e-01 -1.389635354280471802e-01 1.946345865726470947e-01 3.749189078807830811e-01 1.209727749228477478e-01 -2.187321633100509644e-01 -2.876275032758712769e-02 1.316265165805816650e-01 5.343455355614423752e-03 -4.519336298108100891e-02 1.313634961843490601e-01 3.459761664271354675e-02 -2.395161688327789307e-01 2.725677192211151123e-01 5.105606466531753540e-02
4.826478287577629089e-02 -2.297739125788211823e-02 -2.897242605686187744e-01 4.584775865077972412e-02 -9.357103146612644196e-03 1.603852957487106323e-01 -1.108196824789047241e-01 -3.042001426219940186e-01 1.153537109494209290e-01 -3.412822186946868896e-01 1.458399742841720581e-01 4.591389000415802002e-02 -1.949906498193740845e-01 1.326945871114730835e-01 3.045616613235324621e-04 1.251624971628189087e-01 -1.916256546974182129e-01 6.944245845079421997e-02 1.374834179878234863e-01 5.065160393714904785e-01 1.640181094408035278e-01 2.563560009002685547e-01 -1.359948068857192993e-01 -1.544992625713348389e-01 -5.704348534345626831e-02 -1.146073937416076660e-01 -3.675501421093940735e-02 2.399001270532608032e-01 -6.663026660680770874e-02 -1.342169642448425293e-01 -7.666222751140594482e-02 -2.019211836159229279e-02
1.471333801746368408e-01 1.117648109793663025e-01 -3.214570507407188416e-02 -3.292739624157547951e-03 -9.634767472743988037e-02 1.704267710447311401e-01 2.665511667728424072e-01 -3.027831614017486572e-01 -2.097946554422378540e-01 1.327452361583709717e-01 -2.432081848382949829e-01 8.947671204805374146e-02 1.293700635433197021e-01 -1.210560202598571777e-01 -2.034448087215423584e-01 7.812857627868652344e-03 -2.243236899375915527e-01 1.375092267990112305e-01 1.769138872623443604e-01 2.841947376728057861e-01 1.065288707613945007e-01 6.873120367527008057e-02 -1.311814337968826294e-01 -4.369523841887712479e-03 -1.564274430274963379e-01 -2.408865988254547119e-01 -4.417373239994049072e-02 2.835621833801269531e-01 -1.156069263815879822e-01 -8.622763305902481079e-02 3.190623521804809570e-01 2.451058179140090942e-01
1.857961416244506836e-01 1.464991122484207153e-01 8.607095479965209961e-02 -2.890201471745967865e-02 -1.690919399261474609e-01 1.867388933897018433e-01 2.657980620861053467e-01 -3.060149252414703369e-01 -1.827341616153717041e-01 4.269626736640930176e-02 -1.920596361160278320e-01 -5.942106246948242188e-02 2.300920635461807251e-01 5.119426548480987549e-02 -5.504499003291130066e-02 -2.462924458086490631e-02 -7.807942479848861694e-02 -1.211215108633041382e-01 -1.675356924533843994e-02 2.598438858985900879e-01 2.687079906463623047e-01 -1.169849261641502380e-01 -7.142388820648193359e-02 -9.213044494390487671e-02 1.067607551813125610e-01 -3.844593763351440430e-01 -9.237489849328994751e-02 3.797432407736778259e-02 -2.453183233737945557e-01 -1.501871645450592041e-01 3.349383473396301270e-01 1.450394093990325928e-01
2.741502039134502411e-02 -1.017142906785011292e-01 9.572484530508518219e-03 -1.261404603719711304e-01 1.735056638717651367e-01 2.285605520009994507e-01 2.588759660720825195e-01 -2.369223684072494507e-01 1.014534085988998413e-01 -4.142316803336143494e-02 -3.381995111703872681e-02 -1.959878355264663696e-01 -1.753368377685546875e-01 5.416769161820411682e-02 -1.573557704687118530e-01 -2.527365684509277344e-01 -2.259976416826248169e-02 5.941492691636085510e-02 -1.487468779087066650e-01 3.474011123180389404e-01 2.920845150947570801e-01 -3.083823993802070618e-02 -2.849625349044799805e-01 8.942233771085739136e-02 -2.283810973167419434e-01 -2.195712029933929443e-01 1.287265419960021973e-01 4.233453422784805298e-03 7.742632180452346802e-02 -3.224315941333770752e-01 1.528308838605880737e-01 1.447009593248367310e-01
2.600958049297332764e-01 -2.957696616649627686e-01 5.541036650538444519e-02 -2.648389041423797607e-01 7.030627876520156860e-02 1.921148151159286499e-01 -6.886253505945205688e-02 -7.807572931051254272e-02 6.079737842082977295e-02 -7.151883840560913086e-02 -2.524116635322570801e-01 -1.837519854307174683e-01 1.284501403570175171e-01 1.861793920397758484e-02 6.453073024749755859e-02 1.822768300771713257e-01 -4.137088954448699951e-01 1.054378896951675415e-01 1.816780492663383484e-02 4.495843499898910522e-02 3.217675685882568359e-01 -1.110495850443840027e-01 7.412607967853546143e-02 -1.139960996806621552e-02 1.185249090194702148e-01 -2.438066899776458740e-01 -3.243437409400939941e-01 8.256212621927261353e-02 -2.091011554002761841e-01 -8.263386040925979614e-02 8.137858659029006958e-02 -9.826026111841201782e-02
1.146098524332046509e-01 -1.741513460874557495e-01 1.127818673849105835e-01 -1.732438653707504272e-01 1.139947865158319473e-02 4.382461309432983398e-02 2.575088143348693848e-01 -3.656853437423706055e-01 -2.606176212430000305e-02 -2.327034715563058853e-03 -1.040896475315093994e-01 -1.315739750862121582e-01 -1.117554306983947754e-01 1.216154322028160095e-01 9.634827077388763428e-02 -1.697231829166412354e-01 -6.144913285970687866e-02 8.555984497070312500e-02 -2.461197525262832642e-01 4.504649043083190918e-01 1.456482708454132080e-01 3.311238065361976624e-02 -4.139992296695709229e-01 -1.299635320901870728e-01 -2.996977977454662323e-02 -2.531705796718597412e-01 6.687656790018081665e-02 7.294084876775741577e-02 1.863142475485801697e-02 -2.128568291664123535e-01 1.021409258246421814e-01 3.815443068742752075e-02
2.398541122674942017e-01 1.226965114474296570e-01 1.214566379785537720e-01 -7.660815119743347168e-02 -1.414428055286407471e-01 1.267335563898086548e-01 2.539146840572357178e-01 -4.335283637046813965e-01 -1.809912323951721191e-01 5.626316741108894348e-02 -1.747677326202392578e-01 -7.926245778799057007e-02 2.123685032129287720e-01 1.448815017938613892e-01 -4.037549346685409546e-02 -9.572961367666721344e-03 -1.466845571994781494e-01 -1.675228029489517212e-02 -3.410500660538673401e-02 1.816298067569732666e-01 3.333363234996795654e-01 -1.022186502814292908e-01 -7.165653258562088013e-02 2.962375991046428680e-02 5.147067084908485413e-02 -2.912572622299194336e-01 -8.974403887987136841e-02 1.447327882051467896e-01 -2.538448870182037354e-01 -1.303466856479644775e-01 3.093519210815429688e-01 2.479127049446105957e-02
1.208399161696434021e-01 -1.246236264705657959e-01 9.154257178306579590e-02 -5.503901746124029160e-03 5.530064925551414490e-03 2.031900733709335327e-01 6.485220789909362793e-02 -2.602907121181488037e-01 1.726839393377304077e-01 6.762574613094329834e-02 7.575674355030059814e-02 1.006171181797981262e-01 -4.220479354262351990e-02 -1.975657045841217041e-01 1.664151847362518311e-01 -1.923029422760009766e-01 -1.372070312500000000e-01 3.419868648052215576e-02 8.087686449289321899e-02 1.755547225475311279e-01 2.120322287082672119e-01 6.911359727382659912e-03 -1.035001426935195923e-01 -9.989784657955169678e-02 -1.812703721225261688e-02 -3.263247013092041016e-01 2.889984548091888428e-01 -7.880999147891998291e-02 -2.265278846025466919e-01 -2.825722396373748779e-01 3.633455634117126465e-01 3.311436474323272705e-01
2.924316525459289551e-01 -2.716330587863922119e-01 -3.557667136192321777e-02 -4.669596999883651733e-02 2.684410214424133301e-01 8.996018022298812866e-02 -6.190826743841171265e-02 5.380677804350852966e-02 7.141427695751190186e-02 -2.890194579958915710e-02 -9.121780097484588623e-02 3.413631394505500793e-02 -1.112905368208885193e-01 -2.194439172744750977e-01 -1.318432539701461792e-01 -3.427220135927200317e-02 -1.981721967458724976e-01 2.304275035858154297e-01 2.054238766431808472e-01 4.867862537503242493e-02 5.515021085739135742e-01 2.091831713914871216e-01 -2.244121581315994263e-01 -8.022341877222061157e-03 9.090796858072280884e-02 7.283131033182144165e-02 -1.079465225338935852e-01 2.259749323129653931e-01 -1.269828528165817261e-01 3.982100635766983032e-02 1.343089938163757324e-01 -9.242347627878189087e-02
4.168162122368812561e-02 -3.843806684017181396e-02 1.196978837251663208e-01 -1.283141672611236572e-01 3.536245822906494141e-01 5.339882522821426392e-02 -8.149088919162750244e-02 -1.852510571479797363e-01 -1.763057559728622437e-01 -1.852716058492660522e-01 -2.473493479192256927e-02 7.147978246212005615e-02 -8.720392733812332153e-02 -1.245599314570426941e-01 2.348393574357032776e-02 1.389191150665283203e-01 -3.134801685810089111e-01 1.694827824831008911e-01 1.132046952843666077e-01 2.762829959392547607e-01 2.298997342586517334e-01 -4.946605116128921509e-02 6.797177344560623169e-02 -1.620539873838424683e-01 -9.300053864717483521e-02 -1.881500631570816040e-01 -2.292512953281402588e-01 2.761959098279476166e-02 -2.297339886426925659e-01 1.780893653631210327e-01 4.456975758075714111e-01 -1.412724237889051437e-02
-1.994402855634689331e-01 3.182673081755638123e-02 2.700555622577667236e-01 1.596572399139404297e-01 -2.681337893009185791e-01 4.076737537980079651e-02 1.063262820243835449e-01 -2.838919125497341156e-02 -1.213185861706733704e-02 -6.583996117115020752e-02 -1.351853907108306885e-01 7.387156039476394653e-02 9.399195760488510132e-02 8.558610081672668457e-02 -4.769636318087577820e-02 -2.151887118816375732e-01 -3.128029704093933105e-01 5.348387733101844788e-02 1.873805373907089233e-02 2.834757566452026367e-01 2.922037541866302490e-01 -4.041686356067657471e-01 -1.029750704765319824e-01 4.737934097647666931e-02 1.745771020650863647e-01 -3.366984426975250244e-01 1.333295181393623352e-02 1.943432986736297607e-01 -6.343752145767211914e-02 -2.137504220008850098e-01 8.667731285095214844e-02 1.225002203136682510e-02
2.278833836317062378e-01 -3.856118917465209961e-01 6.467326730489730835e-02 -2.193725854158401489e-02 1.945388764142990112e-01 1.127836704254150391e-01 -1.015743687748908997e-01 1.060160808265209198e-02 9.528902359306812286e-03 9.100539982318878174e-02 -5.057077109813690186e-02 -8.981454372406005859e-02 -2.114630043506622314e-01 2.849641442298889160e-01 -3.682828545570373535e-01 -1.468768566846847534e-01 -2.082552909851074219e-01 1.085751410573720932e-02 1.217355877161026001e-01 1.791190356016159058e-01 3.652048707008361816e-01 -9.992841631174087524e-02 -1.765834689140319824e-01 7.858864963054656982e-02 1.980025619268417358e-01 -4.387862607836723328e-02 -1.457875072956085205e-01 2.521867752075195312e-01 -6.904841959476470947e-02 -1.663810014724731445e-01 4.358770325779914856e-02 1.217328570783138275e-02
1.629671603441238403e-01 1.986151039600372314e-01 1.230326071381568909e-01 -1.437568217515945435e-01 5.758514255285263062e-02 2.794912457466125488e-01 -9.204858541488647461e-02 -1.216705590486526489e-01 -1.884285360574722290e-01 1.797656416893005371e-01 -2.899277508258819580e-01 1.587268523871898651e-02 4.084324091672897339e-02 -1.474843323230743408e-01 -3.190768882632255554e-02 -8.925998210906982422e-02 -2.823288142681121826e-01 4.839842766523361206e-02 2.275071740150451660e-01 3.709629178047180176e-01 2.784136235713958740e-01 -1.728292405605316162e-01 -8.129166066646575928e-02 -9.048774838447570801e-02 8.724956214427947998e-02 9.126396477222442627e-02 -1.538955271244049072e-01 2.087475955486297607e-01 -2.367749214172363281e-01 -6.659581512212753296e-02 7.195821404457092285e-02 2.578073441982269287e-01
-3.889577835798263550e-02 3.835078477859497070e-01 1.690081693232059479e-02 -1.098640933632850647e-01 -5.238581076264381409e-02 -1.384692043066024780e-01 1.039302423596382141e-01 -1.430850848555564880e-02 7.362499088048934937e-02 -1.485351324081420898e-01 8.697076141834259033e-02 8.113013207912445068e-02 -1.212592944502830505e-01 -5.838624015450477600e-02 1.772867441177368164e-01 1.852978467941284180e-01 -1.831605285406112671e-01 2.167603522539138794e-01 7.546688616275787354e-02 2.430913299322128296e-01 3.073032498359680176e-01 -9.007450938224792480e-02 -3.590032160282135010e-01 1.981739997863769531e-01 -1.196366101503372192e-01 -1.180114373564720154e-01 -9.682942181825637817e-02 1.006056815385818481e-01 -3.690530061721801758e-01 -2.020153552293777466e-01 1.429160088300704956e-01 1.393639445304870605e-01
4.383107274770736694e-02 3.248580172657966614e-02 -2.843006551265716553e-01 -3.319510817527770996e-02 4.714283719658851624e-02 1.945578604936599731e-01 7.940862327814102173e-02 -2.436997592449188232e-01 1.383250206708908081e-01 -1.258043497800827026e-01 -3.283408880233764648e-01 3.977573812007904053e-01 9.178888797760009766e-02 -4.972748458385467529e-02 -2.913328707218170166e-01 8.266660571098327637e-02 -5.029620975255966187e-02 1.214698329567909241e-01 -1.055784672498703003e-01 1.634253114461898804e-01 2.598397731781005859e-01 2.707822620868682861e-02 -3.186885267496109009e-02 1.727779060602188110e-01 -4.673184826970100403e-03 -3.720408976078033447e-01 -1.465828120708465576e-01 -1.728333830833435059e-01 -1.332366615533828735e-01 -1.344043612480163574e-01 1.577839553356170654e-01 3.122223541140556335e-02
5.573099479079246521e-03 2.303811013698577881e-01 1.366465389728546143e-01 -9.716996550559997559e-02 6.916166096925735474e-02 1.632769852876663208e-01 1.129674911499023438e-01 -4.066297113895416260e-01 1.208766549825668335e-01 -5.257121101021766663e-02 -7.661389559507369995e-02 3.182369470596313477e-01 3.733559548854827881e-01 8.187171071767807007e-02 3.749121353030204773e-02 -2.886403799057006836e-01 -1.980267316102981567e-01 -8.609575778245925903e-02 6.698236800730228424e-03 2.542747557163238525e-01 2.521731555461883545e-01 3.713286295533180237e-02 -1.677114516496658325e-02 3.673900850117206573e-03 2.355305105447769165e-01 -1.305374205112457275e-01 -1.403521746397018433e-01 1.716700755059719086e-02 -2.233363837003707886e-01 -3.876147791743278503e-02 1.151314377784729004e-01 1.419646292924880981e-01
8.697298169136047363e-02 2.972869761288166046e-02 6.883957237005233765e-02 1.385271102190017700e-01 1.267940253019332886e-01 2.362718582153320312e-01 1.245803982019424438e-01 -4.565129056572914124e-02 1.016743481159210205e-01 -2.575009465217590332e-01 -7.391873002052307129e-02 1.883902847766876221e-01 3.797942027449607849e-02 -1.571834832429885864e-01 7.459035515785217285e-02 1.524593085050582886e-01 -4.173076450824737549e-01 1.859314274042844772e-03 1.767469942569732666e-01 1.359617710113525391e-01 2.880839109420776367e-01 1.340587288141250610e-01 -1.119292899966239929e-01 -1.810278892517089844e-01 -2.414855174720287323e-02 -2.456058748066425323e-02 8.283913880586624146e-02 1.369086056947708130e-01 -3.384605348110198975e-01 -4.179857671260833740e-01 -3.369008749723434448e-02 -1.350160539150238037e-01
-1.572753190994262695e-01 2.007606253027915955e-02 9.576593339443206787e-02 2.255840785801410675e-02 -1.664850562810897827e-01 2.432235479354858398e-01 2.000718005001544952e-02 -1.628106832504272461e-01 1.103714704513549805e-01 8.960692584514617920e-02 -1.930905580520629883e-01 2.202232740819454193e-02 -1.722889244556427002e-01 5.830942466855049133e-02 -2.262185215950012207e-01 -1.599466800689697266e-01 -2.872332036495208740e-01 -1.459235548973083496e-01 -9.031143784523010254e-02 2.343780100345611572e-01 1.899293810129165649e-01 2.489669015631079674e-03 -3.710556924343109131e-01 7.670848630368709564e-03 2.391456812620162964e-01 -5.932058207690715790e-03 -4.960051551461219788e-02 2.498908191919326782e-01 -9.254252538084983826e-03 -4.367795288562774658e-01 -3.842274099588394165e-02 1.685265600681304932e-01
-7.817848026752471924e-02 2.229907661676406860e-01 -1.286629289388656616e-01 -6.853010039776563644e-03 2.400464005768299103e-02 -1.962694972753524780e-01 9.371237456798553467e-02 -1.323789358139038086e-01 7.654538750648498535e-02 -5.545871704816818237e-02 1.608410663902759552e-02 9.562630951404571533e-02 -3.605609014630317688e-02 8.127256482839584351e-02 3.009777516126632690e-02 -5.431016534566879272e-02 -3.584575951099395752e-01 -1.427477002143859863e-01 2.231309860944747925e-01 2.542227506637573242e-02 2.818515300750732422e-01 8.204992860555648804e-02 -2.526844441890716553e-01 1.882051080465316772e-01 4.832914844155311584e-02 -5.295940041542053223e-01 -1.160645857453346252e-01 2.281185984611511230e-01 -2.564173638820648193e-01 -1.361069679260253906e-01 6.773646920919418335e-02 1.006777808070182800e-01
-2.610374428331851959e-02 -1.109778210520744324e-01 -5.273449420928955078e-02 2.139086723327636719e-01 -1.168273985385894775e-01 2.390417605638504028e-01 -7.624510675668716431e-02 1.389498710632324219e-01 -1.188712641596794128e-01 -1.680569499731063843e-01 9.946075826883316040e-02 -9.718059748411178589e-02 1.271111518144607544e-01 -1.130528822541236877e-01 -2.452027983963489532e-02 -5.468329414725303650e-03 -2.837613224983215332e-01 1.288535296916961670e-01 -9.398566931486129761e-02 3.984034359455108643e-01 3.556983768939971924e-01 -8.928729593753814697e-02 5.564847588539123535e-02 -1.617259345948696136e-02 -1.050702631473541260e-01 -1.069563701748847961e-01 -3.755111098289489746e-01 -1.388006284832954407e-02 -3.861423432826995850e-01 6.420928984880447388e-02 -1.725730746984481812e-01 -4.527945071458816528e-02
7.310231775045394897e-02 -2.361478060483932495e-01 1.625920385122299194e-01 1.938331425189971924e-01 3.867197036743164062e-02 3.423012197017669678e-01 5.640878900885581970e-02 -5.745422840118408203e-02 -3.721254318952560425e-02 -2.236653417348861694e-01 -8.555955439805984497e-02 -8.444308489561080933e-02 -3.952941298484802246e-02 -1.222331896424293518e-01 7.286780327558517456e-02 1.011579483747482300e-01 -1.713773757219314575e-01 3.111514151096343994e-01 -3.904450684785842896e-02 1.960412561893463135e-01 2.875686585903167725e-01 1.238750219345092773e-01 -4.326115921139717102e-02 1.541410088539123535e-01 2.997373789548873901e-02 1.878202147781848907e-02 -4.853591024875640869e-01 -3.493940830230712891e-02 6.698510050773620605e-02 -1.079189181327819824e-01 3.225558698177337646e-01 6.157085672020912170e-02
2.101635932922363281e-02 -3.180591762065887451e-01 -1.196384653449058533e-01 1.225797086954116821e-01 7.198199629783630371e-02 -3.030337579548358917e-02 5.087094847112894058e-03 -2.889801263809204102e-01 -4.643969982862472534e-02 -5.232916772365570068e-02 2.161395698785781860e-01 2.224780023097991943e-01 -1.878509372472763062e-01 -1.936869621276855469e-01 -2.563789673149585724e-02 1.387543976306915283e-02 -1.026487499475479126e-01 5.368484929203987122e-02 1.452795118093490601e-01 3.414469957351684570e-01 3.414417505264282227e-01 5.213304236531257629e-02 -6.434009224176406860e-02 -5.836468562483787537e-02 -7.046992331743240356e-02 -1.231548860669136047e-01 -2.766429483890533447e-01 -2.012510746717453003e-01 -2.589260935783386230e-01 -2.701214551925659180e-01 2.394080907106399536e-02 -2.212620973587036133e-01
4.630149900913238525e-02 1.359690725803375244e-01 -4.650135338306427002e-02 9.524934738874435425e-02 2.488015219569206238e-03 1.032755151391029358e-01 9.847498685121536255e-02 -4.168407320976257324e-01 -2.534198388457298279e-02 -1.250209510326385498e-01 -1.522805690765380859e-01 2.176923602819442749e-01 -7.785998284816741943e-02 -9.958244115114212036e-02 -1.867182403802871704e-01 1.652843654155731201e-01 -3.215335011482238770e-01 -1.633484065532684326e-01 2.494007721543312073e-02 3.298732042312622070e-01 2.992061972618103027e-01 -1.638869792222976685e-01 -1.412142217159271240e-01 1.700358539819717407e-01 8.892919123172760010e-02 4.398140311241149902e-02 3.366229683160781860e-02 -1.432017385959625244e-01 -2.519891262054443359e-01 -2.816637158393859863e-01 -1.345631033182144165e-01 1.087677478790283203e-01
9.631915390491485596e-02 1.224869564175605774e-01 2.491308003664016724e-01 -1.014036536216735840e-01 -1.182919964194297791e-01 1.905277073383331299e-01 2.751657962799072266e-01 -8.948046714067459106e-02 1.399684548377990723e-01 -1.047752201557159424e-01 -9.058400243520736694e-02 1.175950244069099426e-01 2.116973400115966797e-01 1.031764894723892212e-01 -7.955583930015563965e-02 -2.196582257747650146e-01 -3.941431641578674316e-01 -6.812946870923042297e-03 -6.220655981451272964e-03 6.897464394569396973e-02 1.838302910327911377e-01 -1.862401701509952545e-02 -1.345479786396026611e-01 1.373805850744247437e-01 2.088274573907256126e-03 -2.651267945766448975e-01 -1.137148886919021606e-01 -3.011830449104309082e-01 -1.409077644348144531e-01 -1.269778907299041748e-01 2.727118432521820068e-01 3.018500506877899170e-01
-2.886085584759712219e-02 -2.194074541330337524e-01 -8.504781126976013184e-02 -2.746316976845264435e-02 2.759712338447570801e-01 9.988645464181900024e-02 2.689488045871257782e-02 -9.807588905096054077e-02 9.980213642120361328e-02 -1.374883800745010376e-01 -1.790910065174102783e-01 2.862331829965114594e-02 1.967614889144897461e-02 -1.193675771355628967e-01 2.088493108749389648e-01 2.956480383872985840e-01 -2.925544977188110352e-01 6.176750361919403076e-02 1.108849793672561646e-01 3.128556907176971436e-01 2.777250409126281738e-01 3.745140740647912025e-03 1.007383987307548523e-01 -1.990959793329238892e-01 -6.599789857864379883e-02 -1.625352799892425537e-01 -2.961086630821228027e-01 1.801624335348606110e-02 -1.344475746154785156e-01 1.169872060418128967e-01 4.025459289550781250e-01 -6.974099203944206238e-03
2.634174823760986328e-01 -4.618537798523902893e-02 -7.183353602886199951e-02 -1.429924815893173218e-01 1.642982959747314453e-01 6.277976930141448975e-02 4.769202694296836853e-02 1.617924869060516357e-01 -4.276918247342109680e-02 -2.787288129329681396e-01 2.140859067440032959e-01 -5.791877210140228271e-02 -2.006886452436447144e-01 -1.222413871437311172e-02 -1.417696774005889893e-01 2.421521842479705811e-01 -3.402210474014282227e-01 -1.033200509846210480e-02 -1.531474590301513672e-01 2.063776701688766479e-01 4.394026100635528564e-01 1.451956182718276978e-01 -3.266991674900054932e-01 -5.313877761363983154e-02 8.949195593595504761e-02 -1.939137279987335205e-02 -1.328226327896118164e-01 1.366131454706192017e-01 8.298194035887718201e-03 -3.586709871888160706e-02 1.988773196935653687e-01 -6.636244058609008789e-02
-1.584891043603420258e-02 -6.756339967250823975e-02 2.647309796884655952e-03 -1.050084680318832397e-01 1.449147611856460571e-01 1.324390918016433716e-01 1.616037040948867798e-01 8.864240348339080811e-02 1.193700507283210754e-01 1.875090450048446655e-01 4.926853254437446594e-02 1.325469911098480225e-01 -5.129118263721466064e-02 -1.819662004709243774e-01 -2.960999608039855957e-01 3.208566084504127502e-02 -1.277194023132324219e-01 2.399914711713790894e-01 6.720151007175445557e-02 1.107509285211563110e-01 3.296690061688423157e-02 8.761236816644668579e-02 1.990847885608673096e-01 -2.137561440467834473e-01 2.803424596786499023e-01 -2.388616204261779785e-01 -3.709825575351715088e-01 2.648057043552398682e-01 -1.201059743762016296e-01 -3.199837803840637207e-01 2.675297856330871582e-01 3.494703397154808044e-02
8.792029321193695068e-02 3.518396914005279541e-01 -2.013529278337955475e-02 2.291738614439964294e-02 -3.329804167151451111e-02 1.476820558309555054e-01 1.376807093620300293e-01 -3.184796273708343506e-01 -2.828492410480976105e-02 1.542969346046447754e-01 -2.679641544818878174e-01 6.633791327476501465e-02 -8.257248997688293457e-02 4.334761574864387512e-02 -3.091481029987335205e-01 1.095324102789163589e-02 -7.779867947101593018e-02 3.794228285551071167e-02 -1.264978647232055664e-01 2.288357168436050415e-01 3.034898340702056885e-01 -3.495666757225990295e-02 -5.955803766846656799e-02 -7.706316560506820679e-02 1.442796736955642700e-01 -1.074749603867530823e-01 4.041856527328491211e-02 1.564831137657165527e-01 -2.356782555580139160e-01 -4.146632552146911621e-01 2.331941872835159302e-01 3.187656635418534279e-03
-1.121922731399536133e-01 -8.502770215272903442e-02 -5.285279080271720886e-02 2.098648846149444580e-01 -1.964516378939151764e-02 1.810609251260757446e-01 -1.455418765544891357e-01 -1.044555976986885071e-01 1.569642126560211182e-01 -1.283046305179595947e-01 -1.401878148317337036e-01 -2.275042831897735596e-01 -4.610311239957809448e-02 -2.686938941478729248e-01 -3.507953882217407227e-02 1.264623403549194336e-01 -4.152891039848327637e-01 9.461262822151184082e-02 2.435048297047615051e-02 2.563945949077606201e-01 4.034936130046844482e-01 -2.479618042707443237e-01 -1.061285263858735561e-03 2.067109383642673492e-02 1.002601236104965210e-01 1.434932947158813477e-01 -3.002884387969970703e-01 -4.047191515564918518e-02 -1.982613652944564819e-01 -3.003936260938644409e-02 1.655014455318450928e-01 3.880278393626213074e-02
-3.435683250427246094e-02 -2.235524654388427734e-01 1.794986240565776825e-02 -7.640361040830612183e-02 1.128578111529350281e-01 2.424065768718719482e-01 2.010519243776798248e-02 -8.491165935993194580e-03 4.334663972258567810e-02 1.563837975263595581e-01 1.766912341117858887e-01 2.096420973539352417e-01 -7.428370416164398193e-02 -7.978049665689468384e-02 -2.984802126884460449e-01 -3.387819826602935791e-01 -1.983842998743057251e-01 3.422344326972961426e-01 9.489903226494789124e-03 1.837494671344757080e-01 3.001131415367126465e-01 -1.856789141893386841e-01 -1.956895738840103149e-01 1.519698798656463623e-01 3.430965542793273926e-02 -2.723332680761814117e-02 -2.424610108137130737e-01 -3.032405627891421318e-03 -1.226420700550079346e-01 -2.761635184288024902e-01 -2.867332473397254944e-02 1.560310721397399902e-01
1.980713158845901489e-01 1.069657951593399048e-01 6.626890972256660461e-04 -1.066907495260238647e-01 -1.377971023321151733e-01 1.494578123092651367e-01 1.007652431726455688e-01 -1.640993356704711914e-02 -7.660809904336929321e-02 -2.569912075996398926e-01 1.482959277927875519e-02 9.298855066299438477e-02 4.157258868217468262e-01 2.800641767680644989e-02 -4.355024173855781555e-02 3.253507614135742188e-01 -3.080152273178100586e-01 2.856358289718627930e-01 -1.204874590039253235e-01 2.065277546644210815e-01 7.914568483829498291e-02 -2.377032302320003510e-02 -2.417069673538208008e-02 -3.668051585555076599e-02 1.046181246638298035e-01 -6.642694771289825439e-02 -3.319491446018218994e-01 2.087798714637756348e-02 -3.564747869968414307e-01 -6.188361346721649170e-02 3.377036005258560181e-02 1.537303477525711060e-01
1.456236988306045532e-01 4.159769415855407715e-02 1.278156042098999023e-01 2.423979341983795166e-02 -8.114129304885864258e-02 1.247623637318611145e-01 1.362184584140777588e-01 -4.217091798782348633e-01 -1.233341544866561890e-01 -8.586092293262481689e-02 1.387396007776260376e-01 1.668949872255325317e-01 4.165824875235557556e-02 1.122077405452728271e-01 -2.133913040161132812e-01 -1.184507608413696289e-01 -1.599108725786209106e-01 -2.396064624190330505e-02 -2.023600190877914429e-01 4.237328469753265381e-01 3.171425163745880127e-01 -1.045970395207405090e-01 -9.116300940513610840e-02 -1.931945793330669403e-02 -6.038245558738708496e-02 -2.556677460670471191e-01 -9.035025537014007568e-02 -1.619293391704559326e-01 -2.347707599401473999e-01 -1.023374646902084351e-01 -9.668675810098648071e-02 2.298557460308074951e-01
1.229566931724548340e-01 1.811332255601882935e-01 -1.041926965117454529e-01 -5.462145060300827026e-02 7.917205244302749634e-02 2.824622392654418945e-01 -8.393778651952743530e-02 -1.917149424552917480e-01 1.263734102249145508e-01 -6.682232767343521118e-02 -3.621688485145568848e-01 2.679004669189453125e-01 2.621099054813385010e-01 4.659938812255859375e-02 -1.519662886857986450e-01 -1.623804122209548950e-01 -4.893183708190917969e-02 -4.966844618320465088e-02 -7.637881487607955933e-02 1.503653079271316528e-01 5.871267616748809814e-02 2.539290301501750946e-02 -1.033187657594680786e-02 2.357850968837738037e-01 6.433701515197753906e-02 -3.963579535484313965e-01 -1.756047904491424561e-01 -3.775900974869728088e-02 -2.232807129621505737e-01 -2.132297009229660034e-01 2.875439226627349854e-01 -8.408509194850921631e-03
1.170267388224601746e-01 2.166114449501037598e-01 -8.612321317195892334e-02 1.499461382627487183e-01 -2.041918970644474030e-02 1.274081319570541382e-01 2.912949323654174805e-01 -2.339165657758712769e-01 -2.036361247301101685e-01 -2.887717187404632568e-01 6.067788600921630859e-02 1.117995902895927429e-01 -7.484578061848878860e-03 1.012493073940277100e-01 -7.905254513025283813e-02 -2.154947258532047272e-02 -2.284225374460220337e-01 -1.804852783679962158e-01 -7.292447146028280258e-03 3.856755495071411133e-01 1.366458982229232788e-01 5.348945409059524536e-02 -1.260677278041839600e-01 -1.954602748155593872e-01 1.762926578521728516e-01 -3.347645998001098633e-01 -3.165521472692489624e-02 -1.638146638870239258e-01 -1.144554018974304199e-01 -2.744523882865905762e-01 1.577408462762832642e-01 -4.162992909550666809e-02
2.622518837451934814e-01 2.816466428339481354e-02 1.162808313965797424e-01 -1.015980094671249390e-01 -8.762335777282714844e-02 8.128111064434051514e-02 1.710966080427169800e-01 -5.378662794828414917e-02 1.944316625595092773e-01 5.097314342856407166e-02 -1.342822909355163574e-01 2.091126143932342529e-01 -6.573383510112762451e-02 3.814956406131386757e-03 -6.159998849034309387e-02 -3.022223711013793945e-01 -1.896872818470001221e-01 1.219308152794837952e-01 -2.713309824466705322e-01 2.516766786575317383e-01 2.693119049072265625e-01 -1.112606823444366455e-01 -1.321559101343154907e-01 -2.869443967938423157e-02 -7.576386630535125732e-02 -2.315093278884887695e-01 -7.536488771438598633e-02 -1.776955462992191315e-02 -4.667217135429382324e-01 -1.512762010097503662e-01 8.330247551202774048e-02 2.334820777177810669e-01
-1.630052477121353149e-01 7.162995170801877975e-03 -2.710658609867095947e-01 -2.897963859140872955e-02 3.337736427783966064e-01 3.354389667510986328e-01 1.274064630270004272e-01 -2.056841552257537842e-02 4.136632755398750305e-02 4.926335811614990234e-02 7.579505443572998047e-02 1.147492229938507080e-01 -1.325640231370925903e-01 1.327377855777740479e-01 -1.141873374581336975e-01 -1.914369612932205200e-01 -4.717150330543518066e-01 2.244337797164916992e-01 -1.939008086919784546e-01 8.829903602600097656e-02 9.717838466167449951e-02 1.366090029478073120e-01 -3.491798788309097290e-02 -7.240229099988937378e-02 1.380242258310317993e-01 1.917218565940856934e-01 -1.606896966695785522e-01 7.189658284187316895e-02 -2.433758229017257690e-01 -1.914817094802856445e-01 -7.184316962957382202e-02 9.924080222845077515e-02
-5.832440778613090515e-02 -1.721061468124389648e-01 -1.160017475485801697e-01 -2.244129180908203125e-01 1.242536082863807678e-01 1.190723553299903870e-01 1.960738003253936768e-01 -1.190645620226860046e-01 8.177383244037628174e-02 -1.563430726528167725e-01 -1.658318489789962769e-01 -9.523244202136993408e-02 1.057746261358261108e-02 1.665550470352172852e-01 3.841548785567283630e-02 -4.747046157717704773e-02 -1.339579373598098755e-01 9.061195701360702515e-02 4.621582850813865662e-02 2.239084839820861816e-01 3.240553736686706543e-01 -2.534652054309844971e-01 4.402889311313629150e-02 -1.045370772480964661e-01 -1.680444329977035522e-01 1.240387111902236938e-01 -3.150657415390014648e-01 -8.128844201564788818e-02 1.929042115807533264e-02 -1.419213265180587769e-01 3.599843978881835938e-01 4.018582105636596680e-01
1.449281871318817139e-01 -3.665979206562042236e-01 3.368937596678733826e-02 -1.861618459224700928e-01 9.109551459550857544e-02 2.169262915849685669e-01 -2.872711233794689178e-02 -2.096610963344573975e-01 -9.750564582645893097e-03 -6.672949343919754028e-02 -7.633790373802185059e-02 -2.194387912750244141e-01 -8.472594432532787323e-03 2.131691128015518188e-01 2.891069352626800537e-01 -3.568029403686523438e-02 -3.409601449966430664e-01 -5.740728601813316345e-02 6.979531794786453247e-02 3.778424263000488281e-01 2.084605842828750610e-01 1.893267780542373657e-02 6.993281841278076172e-02 9.602159261703491211e-02 2.026758342981338501e-02 -2.552714943885803223e-01 -2.552033662796020508e-01 2.283464372158050537e-01 1.162414345890283585e-02 1.438111811876296997e-02 5.075144022703170776e-02 9.434640407562255859e-02
1.658845841884613037e-01 7.223578542470932007e-02 -1.141172088682651520e-02 -1.494543105363845825e-01 -2.001039125025272369e-02 3.608004152774810791e-01 1.374755054712295532e-01 -1.273124516010284424e-01 -1.194458901882171631e-01 -2.291867434978485107e-01 -1.681785583496093750e-01 -1.621184498071670532e-01 6.048050243407487869e-03 -1.594352722167968750e-01 -1.666703969240188599e-01 -2.869807183742523193e-02 -1.975499540567398071e-01 9.612333774566650391e-02 1.955226063728332520e-01 4.193437993526458740e-01 1.399955451488494873e-01 -1.094335094094276428e-01 -8.108905702829360962e-02 1.993891783058643341e-02 8.986613899469375610e-02 2.493070997297763824e-02 1.445372402667999268e-01 2.226696014404296875e-01 -7.495024800300598145e-02 -4.412147700786590576e-01 7.015667855739593506e-03 1.526246815919876099e-01
7.680053263902664185e-02 -5.383407324552536011e-02 2.308788243681192398e-03 1.190988197922706604e-01 7.684010546654462814e-03 8.330228924751281738e-02 2.695517539978027344e-01 1.542423516511917114e-01 1.782794483006000519e-02 -3.122542053461074829e-02 6.625861674547195435e-02 -1.579416096210479736e-01 1.549484580755233765e-01 2.643076004460453987e-03 -3.765351474285125732e-01 2.193625122308731079e-01 -2.147998958826065063e-01 3.709332086145877838e-03 -1.766481399536132812e-01 4.201228320598602295e-01 -2.530472353100776672e-02 -3.149065747857093811e-02 -8.658067137002944946e-02 -2.119366377592086792e-01 2.601442635059356689e-01 -1.438922341912984848e-02 -1.982123106718063354e-01 1.091944128274917603e-01 -3.101561665534973145e-01 -1.601097285747528076e-01 2.711225748062133789e-01 8.175791054964065552e-02
2.110673636198043823e-01 2.974084615707397461e-01 -8.071667701005935669e-02 -1.193268522620201111e-01 -1.627761721611022949e-01 1.333614289760589600e-01 1.861561834812164307e-01 -2.416161298751831055e-01 1.087084934115409851e-01 -4.895878955721855164e-02 -1.044714674353599548e-01 2.887184917926788330e-02 2.079819291830062866e-01 8.765044063329696655e-02 -1.527189165353775024e-01 -7.563132792711257935e-02 -4.618053734302520752e-01 1.125227659940719604e-02 1.004472300410270691e-01 -5.923984572291374207e-04 2.326511591672897339e-01 2.078839242458343506e-01 -6.107430532574653625e-02 2.873962223529815674e-01 -1.158048771321773529e-02 -2.439268082380294800e-01 -1.763133555650711060e-01 1.050169244408607483e-01 -3.978140279650688171e-02 -1.214152947068214417e-01 -2.479732036590576172e-01 1.275627613067626953e-01
2.325154989957809448e-01 -9.977134317159652710e-02 -2.726719947531819344e-03 8.262935280799865723e-02 1.193338409066200256e-01 -5.785240232944488525e-02 -2.003344148397445679e-01 -1.464226245880126953e-01 -6.053764373064041138e-02 -3.222624659538269043e-01 -5.576967727392911911e-03 -7.694508135318756104e-02 -4.744987189769744873e-02 -6.885029375553131104e-02 -1.086530461907386780e-01 -2.370649715885519981e-03 -3.137497603893280029e-01 3.199250400066375732e-01 1.668935567140579224e-01 3.373907506465911865e-01 1.911863684654235840e-01 8.058081567287445068e-02 -3.846548199653625488e-01 2.544460892677307129e-01 2.051905170083045959e-02 4.187038168311119080e-02 -1.487639844417572021e-01 1.902289539575576782e-01 1.459806412458419800e-01 -1.734711676836013794e-01 5.027145147323608398e-02 7.118641585111618042e-02
-2.679957076907157898e-02 -2.257729917764663696e-01 -1.766831427812576294e-01 1.834547072649002075e-01 1.441130787134170532e-01 2.532079815864562988e-01 -1.031500101089477539e-01 7.480426877737045288e-02 -1.859162561595439911e-02 -5.969866365194320679e-02 -2.273188233375549316e-01 -1.341121792793273926e-01 -4.619377106428146362e-02 -1.930553168058395386e-01 1.340569704771041870e-01 8.080255240201950073e-03 -2.909448444843292236e-01 2.253905385732650757e-01 2.414060086011886597e-01 2.020339220762252808e-01 2.366299778223037720e-01 9.612197428941726685e-02 -7.167055457830429077e-02 6.413493538275361061e-04 -1.513978093862533569e-01 -2.275148928165435791e-01 -4.060018360614776611e-01 1.109144240617752075e-01 -1.941261291503906250e-01 -1.638001352548599243e-01 -1.296885460615158081e-01 -1.150391250848770142e-01
-1.986920088529586792e-01 -3.179457038640975952e-02 -2.197827696800231934e-01 -3.013823032379150391e-01 3.931147605180740356e-02 1.494118571281433105e-01 4.327518108766525984e-04 -1.182492375373840332e-01 -7.287261635065078735e-02 1.072257608175277710e-01 1.287039071321487427e-01 -6.956154108047485352e-02 -6.393852084875106812e-02 1.852795034646987915e-01 -1.108314841985702515e-01 -4.313245788216590881e-02 -2.976936101913452148e-01 -6.127620860934257507e-02 2.333930134773254395e-01 1.243775263428688049e-01 2.307920008897781372e-01 -3.092629611492156982e-01 -3.128057718276977539e-01 1.178595125675201416e-01 1.326389312744140625e-01 -4.058421552181243896e-01 -1.154261678457260132e-01 -4.012450948357582092e-02 -1.608718037605285645e-01 -6.878041476011276245e-02 1.977518945932388306e-01 4.283635690808296204e-02
1.464494466781616211e-01 2.077266722917556763e-01 -2.971304953098297119e-01 1.443226039409637451e-01 3.677298873662948608e-02 8.657530695199966431e-02 6.352335959672927856e-02 -2.180500924587249756e-01 2.477173656225204468e-01 -2.953143417835235596e-01 -1.458761245012283325e-01 2.161634564399719238e-01 1.423547267913818359e-01 1.456922441720962524e-01 -1.777831017971038818e-01 1.251272261142730713e-01 -1.475387960672378540e-01 2.493483945727348328e-02 -1.347992867231369019e-01 2.332437932491302490e-01 3.948261737823486328e-01 8.276495337486267090e-02 -2.139957100152969360e-01 3.984413668513298035e-02 5.569430440664291382e-02 -1.148622781038284302e-01 2.064091898500919342e-02 -1.097982972860336304e-01 1.090878769755363464e-01 -3.086233437061309814e-01 1.166195347905158997e-01 7.690647989511489868e-02
3.761984780430793762e-02 1.643606647849082947e-02 -1.271164268255233765e-01 1.451158672571182251e-01 2.774156630039215088e-01 3.175058364868164062e-01 5.896315723657608032e-02 2.569641545414924622e-02 -7.906828820705413818e-02 1.839361935853958130e-01 1.965390443801879883e-01 7.549749314785003662e-02 -2.312103956937789917e-01 5.035402998328208923e-02 -2.413163334131240845e-01 -2.821807861328125000e-01 -1.793205589056015015e-01 3.084411025047302246e-01 -1.132209300994873047e-01 2.864534854888916016e-01 8.920113742351531982e-02 -1.006288304924964905e-01 5.890907719731330872e-02 3.559780120849609375e-02 -4.543664306402206421e-02 -2.244219332933425903e-01 -1.645518243312835693e-01 -1.447397023439407349e-01 -2.149773836135864258e-01 -2.147422432899475098e-01 -1.265123020857572556e-02 2.509839236736297607e-01
3.223524242639541626e-02 5.805157497525215149e-02 4.191047698259353638e-02 -1.559028178453445435e-01 3.068410046398639679e-02 1.439420729875564575e-01 1.098719686269760132e-01 -1.351887881755828857e-01 2.638870477676391602e-01 -6.687542051076889038e-02 -1.366977989673614502e-01 2.798520326614379883e-01 2.303255349397659302e-01 5.723377317190170288e-02 -3.120938874781131744e-02 -2.457297742366790771e-01 -2.534871101379394531e-01 -1.122561544179916382e-01 -1.994911879301071167e-01 3.033614456653594971e-01 2.161155790090560913e-01 -1.231728792190551758e-01 -1.164709310978651047e-02 -1.237039566040039062e-01 -7.948884367942810059e-02 -6.463187932968139648e-02 -1.414879262447357178e-01 2.026614695787429810e-01 -4.536331593990325928e-01 7.409740705043077469e-03 1.817960478365421295e-02 2.548972964286804199e-01
1.327795684337615967e-01 1.799412965774536133e-01 -2.123964279890060425e-01 2.315685451030731201e-01 2.105074375867843628e-01 -1.076411083340644836e-01 -7.202164083719253540e-02 -1.249610558152198792e-01 4.225525557994842529e-01 -1.051128506660461426e-01 -1.030932962894439697e-01 2.027675211429595947e-01 1.143484935164451599e-02 7.994747161865234375e-02 -9.437132626771926880e-02 -2.122932672500610352e-02 -1.897066086530685425e-01 2.110065370798110962e-01 8.711118996143341064e-02 2.495044320821762085e-01 3.492126166820526123e-01 4.301853477954864502e-02 -1.727300137281417847e-01 1.172466110438108444e-02 3.453570604324340820e-02 -4.411043599247932434e-02 9.425917267799377441e-02 7.081036269664764404e-02 1.105323433876037598e-01 -3.000973463058471680e-01 2.934468984603881836e-01 8.820501714944839478e-02
2.215772122144699097e-02 6.471537798643112183e-02 -1.182479858398437500e-01 9.023335576057434082e-02 2.188854664564132690e-01 1.995503902435302734e-01 1.824371963739395142e-01 -1.834564208984375000e-01 8.664283901453018188e-03 1.157418489456176758e-01 1.028413698077201843e-01 -2.553408220410346985e-02 1.502276211977005005e-01 -7.684985548257827759e-02 -1.797935664653778076e-01 1.384962815791368484e-02 -1.818301230669021606e-01 1.976749598979949951e-01 -1.493086665868759155e-01 1.514287739992141724e-01 2.873959541320800781e-01 1.151678115129470825e-01 -4.591202363371849060e-02 4.333531484007835388e-02 -2.670834362506866455e-01 -5.957930162549018860e-02 -5.037862658500671387e-01 -8.611351251602172852e-03 -3.104273080825805664e-01 1.015864163637161255e-01 1.472983956336975098e-01 -2.418409883975982666e-01
-8.086863160133361816e-02 -7.478864490985870361e-02 -2.133622467517852783e-01 2.121160626411437988e-01 -5.261351168155670166e-02 3.015479147434234619e-01 -5.658391863107681274e-02 7.646088022738695145e-03 2.492476701736450195e-01 3.153026849031448364e-02 4.878725484013557434e-02 -2.108939290046691895e-01 1.319602578878402710e-01 -5.221183598041534424e-02 -1.689676642417907715e-01 9.465270489454269409e-02 -4.606690704822540283e-01 -1.036114171147346497e-01 -4.526961594820022583e-02 1.271789371967315674e-01 2.314141839742660522e-01 -9.922858327627182007e-02 1.006321310997009277e-01 6.624358147382736206e-02 8.943244814872741699e-02 -8.600775897502899170e-02 -4.062611162662506104e-01 3.214035332202911377e-01 2.474871650338172913e-02 -1.275112181901931763e-01 7.320746034383773804e-02 8.776725083589553833e-02
1.361367106437683105e-01 2.880646847188472748e-02 -1.353664249181747437e-01 -2.016681432723999023e-01 -1.713292300701141357e-01 3.741258978843688965e-01 1.999123394489288330e-01 -1.377830952405929565e-01 8.357595652341842651e-02 -2.278869450092315674e-01 -1.232898980379104614e-02 2.424057573080062866e-01 -8.394115604460239410e-03 1.717784255743026733e-01 1.916613280773162842e-01 -3.995644152164459229e-01 -1.524811685085296631e-01 1.276634186506271362e-01 7.975117862224578857e-02 8.881439268589019775e-02 1.857658177614212036e-01 2.669560536742210388e-02 -2.154253423213958740e-01 -1.446958035230636597e-01 3.314117789268493652e-01 -1.058191433548927307e-02 -9.674810618162155151e-02 4.342730343341827393e-02 -1.240393295884132385e-01 -1.785829663276672363e-01 1.570430248975753784e-01 -8.966935798525810242e-03
1.131732314825057983e-01 -3.142005205154418945e-02 -2.713458985090255737e-02 -4.076521471142768860e-02 1.743535548448562622e-01 5.133002996444702148e-01 3.315612971782684326e-01 -1.573615521192550659e-01 1.071855500340461731e-01 1.406071782112121582e-01 2.575756795704364777e-02 -2.372462749481201172e-01 3.460089489817619324e-02 1.292756646871566772e-01 -2.506791055202484131e-02 5.748720373958349228e-03 -3.709684610366821289e-01 5.231935158371925354e-02 -2.786845155060291290e-02 1.092043146491050720e-01 2.452064901590347290e-01 2.255883067846298218e-03 -7.691930234432220459e-02 -1.646096408367156982e-01 2.569169104099273682e-01 -2.421078830957412720e-01 -9.128317236900329590e-02 1.908022612333297729e-01 1.195080056786537170e-01 2.027340605854988098e-02 -9.431134909391403198e-02 9.646629542112350464e-02
2.560182511806488037e-01 -1.824419498443603516e-01 1.318124681711196899e-01 -1.711015999317169189e-01 2.837058305740356445e-01 3.822276592254638672e-01 2.756090164184570312e-01 -1.749178618192672729e-01 1.625724583864212036e-01 -1.788846403360366821e-02 -2.348214760422706604e-02 -1.944788694381713867e-01 -1.294601559638977051e-01 5.201663076877593994e-02 2.778552472591400146e-03 -2.205908065661787987e-03 -1.977817118167877197e-01 7.653652131557464600e-02 -3.094869200140237808e-03 2.123605906963348389e-01 9.193622320890426636e-02 -1.266399025917053223e-01 5.114121735095977783e-02 2.655041217803955078e-02 2.161421328783035278e-01 -3.480292260646820068e-01 -2.633515298366546631e-01 9.746322035789489746e-02 -3.469638898968696594e-02 -1.864631474018096924e-01 -2.042344585061073303e-02 -1.892024725675582886e-01
4.183040186762809753e-02 -1.304807811975479126e-01 1.452122032642364502e-01 -2.580015957355499268e-01 3.253904283046722412e-01 2.380188703536987305e-01 -1.694684848189353943e-02 -1.569939702749252319e-01 1.452725529670715332e-01 -5.697786062955856323e-02 1.367307603359222412e-01 -2.130002826452255249e-01 -8.346158266067504883e-02 -2.035918831825256348e-02 7.115264981985092163e-02 -1.124293170869350433e-02 -4.653455913066864014e-01 3.039684593677520752e-01 5.430455133318901062e-02 1.470531821250915527e-01 1.545638740062713623e-01 1.232062280178070068e-02 3.901841863989830017e-02 1.086692437529563904e-01 9.274709969758987427e-02 -3.054396510124206543e-01 -1.806215643882751465e-01 -4.828246682882308960e-02 5.428371019661426544e-03 -8.703809976577758789e-02 2.865331768989562988e-01 -8.761075139045715332e-02
-3.833139315247535706e-02 2.605964839458465576e-01 1.228502579033374786e-02 1.282148528844118118e-02 -6.353999488055706024e-03 -1.511837393045425415e-01 3.765668720006942749e-02 -1.267382800579071045e-01 2.486205548048019409e-01 -1.330744475126266479e-01 1.465615183115005493e-01 1.240637227892875671e-01 -1.799497902393341064e-01 2.169739603996276855e-01 2.811351120471954346e-01 2.272644639015197754e-02 -1.798609942197799683e-01 8.883190155029296875e-02 3.081614971160888672e-01 2.696717083454132080e-01 7.974985241889953613e-02 6.697797030210494995e-02 -2.524076104164123535e-01 2.003077119588851929e-01 9.063978679478168488e-03 -3.061458468437194824e-01 -2.385046631097793579e-01 1.492456197738647461e-01 -1.380467414855957031e-01 -1.486237198114395142e-01 2.739146053791046143e-01 5.266601964831352234e-02
2.031067460775375366e-01 -2.857381291687488556e-02 1.942588835954666138e-01 3.480601906776428223e-01 4.148729890584945679e-02 -3.887679055333137512e-02 1.343943625688552856e-01 1.747711747884750366e-01 1.584844291210174561e-01 -2.995574474334716797e-01 3.573699668049812317e-02 -1.014588121324777603e-02 -2.268945425748825073e-01 5.621105432510375977e-02 2.961387299001216888e-02 3.623096644878387451e-02 -3.777526021003723145e-01 8.519168943166732788e-02 -1.287063062191009521e-01 2.287274301052093506e-01 2.546330094337463379e-01 1.749261915683746338e-01 -1.690833121538162231e-01 6.146032363176345825e-02 1.325135678052902222e-01 -2.172995805740356445e-01 3.921983763575553894e-02 2.879357933998107910e-01 -2.099345177412033081e-01 -9.859632700681686401e-02 1.133623439818620682e-02 -1.560783088207244873e-01
1.869260817766189575e-01 -3.850781321525573730e-01 -4.959360882639884949e-02 -1.056404877454042435e-02 2.753210961818695068e-01 2.654737830162048340e-01 2.510709166526794434e-01 -3.370428085327148438e-01 1.571292132139205933e-01 -6.360735744237899780e-02 -4.950269684195518494e-02 -2.418075054883956909e-01 -9.257854521274566650e-02 2.494357340037822723e-02 6.763270497322082520e-02 -8.738537132740020752e-02 -3.699079155921936035e-01 3.660949319601058960e-02 -3.566582128405570984e-02 9.936372190713882446e-02 2.535970509052276611e-01 9.164545685052871704e-02 -1.040240526199340820e-01 1.597179770469665527e-01 2.494271099567413330e-01 -2.301477082073688507e-02 -2.122096866369247437e-01 8.288634568452835083e-02 6.890673190355300903e-02 -3.893630951642990112e-02 -2.849145978689193726e-02 1.219195220619440079e-02
-1.275419443845748901e-01 1.521242111921310425e-01 8.625766634941101074e-02 9.368194639682769775e-02 1.944371461868286133e-01 1.168986707925796509e-01 -3.451815545558929443e-01 -8.890824764966964722e-02 -2.293338440358638763e-02 -4.661993589252233505e-03 -1.971905864775180817e-02 -6.141834706068038940e-02 -2.803426086902618408e-01 -6.883086171001195908e-03 -9.443002194166183472e-02 -1.031205058097839355e-01 -1.054565981030464172e-01 -3.421859070658683777e-02 1.457553654909133911e-01 3.959382176399230957e-01 1.975833326578140259e-01 1.627300400286912918e-03 -3.015880100429058075e-02 -1.806746721267700195e-01 -7.593444082885980606e-03 -3.832963407039642334e-01 -2.945297583937644958e-02 -5.942567810416221619e-02 -1.679953932762145996e-01 6.489723920822143555e-02 4.352647364139556885e-01 1.636740714311599731e-01
1.154216900467872620e-01 9.821449220180511475e-02 1.172920614480972290e-01 -1.538595370948314667e-02 -7.652407139539718628e-02 5.780884996056556702e-02 -4.817735031247138977e-02 -5.296570062637329102e-01 -4.462960176169872284e-03 6.148682907223701477e-02 1.004047766327857971e-01 1.710701733827590942e-01 -4.291786998510360718e-02 1.454265974462032318e-02 -1.523190140724182129e-01 -8.464643359184265137e-02 -4.612512588500976562e-01 -9.393138438463211060e-02 -5.749067664146423340e-02 2.746458351612091064e-01 1.727951765060424805e-01 4.543107748031616211e-02 1.916512846946716309e-02 1.669666022062301636e-01 6.627136468887329102e-02 1.283531635999679565e-02 -3.360954821109771729e-01 -2.756219804286956787e-01 -1.632836163043975830e-01 -7.401579618453979492e-02 -2.046951651573181152e-02 -9.430848807096481323e-02
1.124669089913368225e-01 2.241989970207214355e-02 5.537787824869155884e-02 1.537235826253890991e-01 -7.501083612442016602e-02 1.929998397827148438e-01 1.989969015121459961e-01 -2.704242467880249023e-01 3.335927799344062805e-02 -3.116722404956817627e-01 1.665663123130798340e-01 2.342577278614044189e-01 -9.614786505699157715e-02 1.352759748697280884e-01 -1.540224403142929077e-01 -1.226905174553394318e-02 -2.539819777011871338e-01 -1.324658393859863281e-01 1.836283504962921143e-01 4.796239137649536133e-01 5.452460609376430511e-03 7.986464351415634155e-02 -1.657259315252304077e-01 -9.136492013931274414e-02 4.587019234895706177e-02 -7.200671732425689697e-02 -1.002579405903816223e-01 -3.813543170690536499e-02 -1.455263346433639526e-01 -3.254504799842834473e-01 3.207415714859962463e-02 -1.931382119655609131e-01
-4.727656766772270203e-02 -4.286337271332740784e-02 1.077352017164230347e-01 1.520494818687438965e-01 1.583319753408432007e-01 1.293444037437438965e-01 -2.141344845294952393e-01 -1.852689683437347412e-01 -3.388664871454238892e-02 -1.571311205625534058e-01 -3.202710300683975220e-02 1.241913810372352600e-01 -7.709088176488876343e-02 -2.826641779392957687e-03 -5.757498089224100113e-03 -1.428040266036987305e-01 -1.716649830341339111e-01 1.965716183185577393e-01 2.727935612201690674e-01 2.374326288700103760e-01 1.647811233997344971e-01 5.360709875822067261e-02 1.340714935213327408e-02 -3.916109204292297363e-01 -9.510619193315505981e-02 -3.052677810192108154e-01 -1.245249211788177490e-01 -8.761851489543914795e-02 -1.847277730703353882e-01 -1.340820640325546265e-01 3.190094828605651855e-01 3.298606276512145996e-01
8.729455620050430298e-02 -4.221688508987426758e-01 1.051543802022933960e-01 2.574242651462554932e-01 1.489358842372894287e-01 7.761176675558090210e-02 2.975334599614143372e-02 -6.830752640962600708e-02 -5.583992600440979004e-02 5.516416952013969421e-02 -3.377294912934303284e-02 4.693497717380523682e-02 -2.614663243293762207e-01 1.016357615590095520e-01 -1.799447834491729736e-01 -9.228402376174926758e-02 -3.781251609325408936e-01 -1.258739233016967773e-01 -6.333579123020172119e-02 4.408540129661560059e-01 3.457739055156707764e-01 3.731017559766769409e-02 -1.142649799585342407e-01 4.123625159263610840e-02 1.125972345471382141e-01 -2.517523616552352905e-02 1.264992505311965942e-01 2.989728003740310669e-02 -1.296018809080123901e-01 -1.164285764098167419e-01 1.046315878629684448e-01 -9.784285724163055420e-02
4.168697074055671692e-02 -2.744139730930328369e-01 -1.106477305293083191e-01 2.385406494140625000e-01 2.937000393867492676e-01 1.282639354467391968e-01 -7.668560743331909180e-02 9.752728044986724854e-02 -1.645187884569168091e-01 -1.391625702381134033e-01 -8.143309503793716431e-02 -5.960317328572273254e-02 8.312371373176574707e-02 1.564897000789642334e-01 -2.125465869903564453e-02 -5.893360078334808350e-02 2.558281719684600830e-01 6.548089534044265747e-02 1.440658867359161377e-01 2.101600170135498047e-01 3.497284650802612305e-01 -5.744656175374984741e-02 -3.272569477558135986e-01 3.038741275668144226e-02 -6.081851944327354431e-02 -2.083566784858703613e-01 -2.923067808151245117e-01 -8.571135997772216797e-02 -2.744171023368835449e-01 -2.308018654584884644e-01 8.023538440465927124e-02 -2.385985478758811951e-02
2.859439409803599119e-04 1.296039819717407227e-01 -7.685022056102752686e-02 8.862391114234924316e-02 -2.694954574108123779e-01 3.306737542152404785e-01 1.075164675712585449e-01 -1.689713001251220703e-01 1.374619007110595703e-01 2.146672606468200684e-01 -2.179714590311050415e-01 -1.588696092367172241e-01 -8.301252126693725586e-02 -6.414050608873367310e-02 7.367670536041259766e-03 -1.886366009712219238e-01 -4.724317789077758789e-01 1.208284944295883179e-01 -1.742809079587459564e-02 2.616251111030578613e-01 2.921585142612457275e-01 -7.615714520215988159e-02 6.445897452067583799e-05 -1.143483296036720276e-01 1.448372192680835724e-02 8.131081238389015198e-03 -3.334758579730987549e-01 1.305468529462814331e-01 6.663987413048744202e-03 -4.759114608168601990e-02 9.547912329435348511e-02 1.107329651713371277e-01
-3.086967952549457550e-02 2.241750359535217285e-01 2.525586634874343872e-02 -8.861111104488372803e-02 -5.005158856511116028e-02 2.528682351112365723e-01 4.084607586264610291e-02 -2.722862064838409424e-01 1.998422145843505859e-01 6.872547417879104614e-02 -6.065925583243370056e-02 2.365368604660034180e-01 3.637781739234924316e-01 -3.421288274694234133e-04 -1.487440019845962524e-01 -2.535275816917419434e-01 -1.414662003517150879e-01 -1.199711859226226807e-01 7.023319602012634277e-02 1.816927045583724976e-01 3.644458353519439697e-01 -1.439581662416458130e-01 9.759410470724105835e-02 9.076124057173728943e-03 2.248605936765670776e-01 -2.198805510997772217e-01 -1.142707765102386475e-01 1.768521964550018311e-01 -1.211298778653144836e-01 -1.692625582218170166e-01 1.767826080322265625e-01 1.473129987716674805e-01
-2.884612977504730225e-01 -2.748660743236541748e-01 -1.087265834212303162e-01 7.925584912300109863e-02 1.792855858802795410e-01 1.821033656597137451e-01 6.950843334197998047e-02 -1.656948328018188477e-01 -5.589769408106803894e-02 -2.113522589206695557e-01 1.936005055904388428e-02 -1.253329068422317505e-01 6.472180783748626709e-02 8.020927757024765015e-02 -4.789234697818756104e-02 -3.641349077224731445e-01 -1.470464617013931274e-01 1.071849912405014038e-01 -1.076604574918746948e-01 2.949630022048950195e-01 4.663457870483398438e-01 1.166681125760078430e-01 1.481884042732417583e-03 5.429062619805335999e-02 5.113011226058006287e-02 -1.500253230333328247e-01 -2.066495269536972046e-01 3.174393624067306519e-02 -3.907981887459754944e-02 2.241486608982086182e-01 1.637417078018188477e-01 5.474586039781570435e-02
1.878052651882171631e-01 -2.063532620668411255e-01 -1.574516445398330688e-01 -4.464752599596977234e-02 -3.176610171794891357e-02 -1.316344179213047028e-02 -7.877836376428604126e-02 -5.311335250735282898e-02 1.306438744068145752e-01 2.575371861457824707e-01 1.974057257175445557e-01 -9.838566929101943970e-02 -1.249928027391433716e-01 -2.244364097714424133e-02 1.377150863409042358e-01 1.186353787779808044e-01 1.216789186000823975e-01 -4.903970286250114441e-02 -1.996509358286857605e-02 3.943923413753509521e-01 5.068358182907104492e-01 -8.939012885093688965e-03 -4.807458817958831787e-02 2.559110289439558983e-04 -6.646604835987091064e-02 -3.246242403984069824e-01 -2.234621942043304443e-01 -3.155982121825218201e-02 -1.248937547206878662e-01 -2.310017496347427368e-01 1.676339656114578247e-01 1.171551197767257690e-01
7.957823574542999268e-02 -1.979884058237075806e-01 -2.420335114002227783e-01 -1.916839182376861572e-02 2.256124019622802734e-01 4.870874434709548950e-02 -1.543266046792268753e-02 -1.752397418022155762e-01 -2.127449959516525269e-01 -8.737092837691307068e-03 -1.238135844469070435e-01 -3.823737800121307373e-02 5.941605940461158752e-02 -1.422405391931533813e-01 8.811276406049728394e-02 3.210779651999473572e-02 -2.769479155540466309e-01 2.047133147716522217e-01 -2.127536386251449585e-01 4.249932765960693359e-01 2.849802672863006592e-01 3.190124034881591797e-02 2.108920812606811523e-01 3.787485957145690918e-01 -1.609572581946849823e-02 -1.963147521018981934e-01 -1.681750267744064331e-01 1.587662249803543091e-01 5.337619036436080933e-02 -7.537720259279012680e-03 5.062815919518470764e-02 -6.486956775188446045e-02
9.797436743974685669e-02 -1.048586219549179077e-01 -9.691275656223297119e-02 -5.145400017499923706e-02 3.475130200386047363e-01 3.986842334270477295e-01 6.214264035224914551e-02 -1.511624008417129517e-01 -3.554462641477584839e-02 -5.244677886366844177e-02 -1.342034190893173218e-01 2.174746692180633545e-01 -1.524577289819717407e-01 -2.003688514232635498e-01 -4.803618043661117554e-02 2.502613067626953125e-01 -9.074462577700614929e-03 -5.933689326047897339e-02 3.700081259012222290e-02 2.472398430109024048e-01 3.184068799018859863e-01 1.933109760284423828e-02 7.804185152053833008e-03 -9.246287494897842407e-02 1.387586742639541626e-01 -1.592951267957687378e-01 -2.591184079647064209e-01 1.912966929376125336e-02 -1.134207174181938171e-01 3.232040107250213623e-01 2.297711670398712158e-01 6.757932901382446289e-02
1.418660283088684082e-01 -3.415462672710418701e-01 2.715224325656890869e-01 -3.018831610679626465e-01 2.739929854869842529e-01 1.874953955411911011e-01 6.429216265678405762e-02 -4.994973540306091309e-02 1.331024914979934692e-01 -7.950718700885772705e-02 -2.316273152828216553e-01 -4.785127472132444382e-03 2.314874343574047089e-02 6.171916797757148743e-02 -1.478988528251647949e-01 3.918119892477989197e-02 -1.905637681484222412e-01 -4.509044066071510315e-02 1.764984130859375000e-01 2.475787848234176636e-01 1.146666035056114197e-01 -5.568223819136619568e-02 2.414326369762420654e-02 1.083155907690525055e-02 -8.446388691663742065e-02 -2.705893516540527344e-01 -3.302970528602600098e-01 1.668539196252822876e-01 -1.612831056118011475e-01 -2.921513468027114868e-02 2.899297773838043213e-01 9.111773222684860229e-03
-1.155906915664672852e-02 5.746659263968467712e-02 -3.481865301728248596e-02 2.044364809989929199e-02 -6.868056207895278931e-02 3.031633794307708740e-01 2.806165814399719238e-01 -9.169819951057434082e-02 2.548731267452239990e-01 6.741458922624588013e-02 -4.025379717350006104e-01 1.794547587633132935e-01 -1.548599153757095337e-01 -6.877753883600234985e-02 -1.454191207885742188e-01 -2.171074151992797852e-01 -1.821602433919906616e-01 1.759611368179321289e-01 -3.442929685115814209e-02 1.361485719680786133e-01 3.051921129226684570e-01 1.508614718914031982e-01 3.097767382860183716e-02 5.231617391109466553e-02 -2.292056232690811157e-01 -6.781885027885437012e-02 -2.105956971645355225e-01 8.813437074422836304e-02 -3.095615804195404053e-01 -8.680567145347595215e-02 1.802833676338195801e-01 4.279400035738945007e-02
1.522519141435623169e-01 -3.051409721374511719e-01 6.934802234172821045e-02 6.869804579764604568e-03 2.456659674644470215e-01 4.021113365888595581e-02 1.638480089604854584e-02 -2.022683471441268921e-01 9.069029986858367920e-02 -1.224300079047679901e-02 -1.436524242162704468e-01 -1.721916794776916504e-01 -4.332173615694046021e-02 1.340092271566390991e-01 -2.499737441539764404e-01 -1.080848183482885361e-02 -2.572910785675048828e-01 -5.065246671438217163e-02 -7.018006592988967896e-02 3.984608650207519531e-01 2.974829971790313721e-01 -1.982143968343734741e-01 1.652256399393081665e-02 2.398557662963867188e-01 2.667365968227386475e-01 -1.893866509199142456e-01 2.874161489307880402e-02 2.259280532598495483e-01 9.083513170480728149e-02 -1.873540133237838745e-01 1.591283455491065979e-02 -1.185847148299217224e-01
-6.599124521017074585e-02 1.217447221279144287e-01 -3.206866681575775146e-01 -2.195233106613159180e-02 -1.348097771406173706e-01 1.058526411652565002e-01 3.953792620450258255e-03 -8.922696113586425781e-02 1.649321988224983215e-02 -2.307190150022506714e-01 3.684220090508460999e-02 -1.394950896501541138e-01 5.937950313091278076e-02 -5.678603798151016235e-02 1.327278278768062592e-02 -2.461518794298171997e-01 -2.979057133197784424e-01 1.851759105920791626e-01 8.316148817539215088e-02 1.306117624044418335e-01 5.033909901976585388e-02 2.291143685579299927e-01 -1.926957219839096069e-01 1.349600702524185181e-01 1.409177295863628387e-02 4.361118748784065247e-02 -2.529117166996002197e-01 1.700296811759471893e-02 -1.013235747814178467e-01 -1.596653908491134644e-01 5.427432060241699219e-01 2.103301584720611572e-01
-5.731802433729171753e-02 -5.020970106124877930e-02 -9.881722927093505859e-02 -1.182315684854984283e-02 -9.199319779872894287e-02 1.942540258169174194e-01 5.307849869132041931e-02 4.564127884805202484e-03 8.502291887998580933e-02 -2.408254742622375488e-01 -3.212623670697212219e-02 1.297095865011215210e-01 -5.066720023751258850e-02 -1.462917625904083252e-01 1.677393168210983276e-01 1.986401230096817017e-01 -2.351683676242828369e-01 2.819883227348327637e-01 7.746806368231773376e-03 2.977364957332611084e-01 -4.865938425064086914e-02 8.261398226022720337e-02 1.493410468101501465e-01 2.641548216342926025e-01 8.850037306547164917e-02 -1.539470255374908447e-01 -2.258726805448532104e-01 -7.288320362567901611e-02 -2.154018431901931763e-01 -3.332806229591369629e-01 2.899004220962524414e-01 3.262323141098022461e-01
7.109512388706207275e-02 7.093225419521331787e-02 -1.860960870981216431e-01 4.697562754154205322e-01 1.542474925518035889e-01 -2.211199849843978882e-01 3.857150673866271973e-02 -2.669733166694641113e-01 3.503935933113098145e-01 -7.687551528215408325e-02 -3.923755139112472534e-02 7.613307982683181763e-02 -2.140436694025993347e-02 1.650682091712951660e-01 -1.550838798284530640e-01 8.622830361127853394e-02 -2.488895952701568604e-01 2.050220668315887451e-01 9.205041080713272095e-02 2.399313747882843018e-01 2.533773481845855713e-01 9.723145514726638794e-02 -2.133274823427200317e-01 5.839871987700462341e-02 4.113035649061203003e-02 -1.097614169120788574e-01 1.857470721006393433e-02 1.083593592047691345e-01 6.045170873403549194e-02 -1.752757579088211060e-01 1.912926286458969116e-01 6.753362715244293213e-02
1.579873114824295044e-01 -1.118005905300378799e-02 -1.591738909482955933e-01 1.331479251384735107e-01 1.742842495441436768e-01 -8.183352765627205372e-04 -1.412251684814691544e-02 -6.683699786663055420e-02 3.592778369784355164e-02 1.980246789753437042e-02 -3.015502691268920898e-01 1.705590821802616119e-02 -6.270627677440643311e-02 -3.419076651334762573e-02 1.003890559077262878e-01 -3.657923042774200439e-01 -7.454422116279602051e-02 1.521459817886352539e-01 -1.428903639316558838e-01 2.764338850975036621e-01 2.588019371032714844e-01 7.028345018625259399e-02 -1.770315021276473999e-01 -2.072842419147491455e-01 -1.269706785678863525e-01 -3.579941391944885254e-01 1.514627188444137573e-01 -5.299511924386024475e-02 -2.612287700176239014e-01 -1.066406369209289551e-01 2.327047735452651978e-01 2.817088961601257324e-01
1.739698946475982666e-01 6.261023133993148804e-02 3.539313003420829773e-02 -3.534729406237602234e-02 3.519010841846466064e-01 7.472544163465499878e-02 -1.233690604567527771e-01 6.501939147710800171e-02 -1.862144023180007935e-01 -6.216276902705430984e-03 -9.081378579139709473e-02 1.397277116775512695e-01 -1.894299238920211792e-01 -2.030113488435745239e-01 -1.748915612697601318e-01 -1.657423228025436401e-01 -1.966890096664428711e-01 3.278104364871978760e-01 -7.703821361064910889e-02 2.236071228981018066e-01 2.189253866672515869e-01 8.723671198822557926e-04 3.389382362365722656e-02 5.315159633755683899e-02 1.673890650272369385e-02 5.457057803869247437e-02 -2.464738041162490845e-01 3.954927623271942139e-02 -1.944481879472732544e-01 -1.253234148025512695e-01 5.447049438953399658e-02 4.906802773475646973e-01
2.475413084030151367e-01 2.013110220432281494e-01 -9.324844181537628174e-02 5.110130906105041504e-01 5.679133161902427673e-02 -2.303147502243518829e-02 1.683167219161987305e-01 3.944830596446990967e-02 3.052836284041404724e-02 -1.085692718625068665e-01 1.024286076426506042e-01 2.871855162084102631e-02 -2.602855674922466278e-02 -8.123205602169036865e-02 -7.071697711944580078e-02 5.090059712529182434e-02 -1.039235442876815796e-01 3.723568022251129150e-01 -4.987659398466348648e-03 1.055255234241485596e-01 2.335885465145111084e-01 4.997205361723899841e-02 2.293638186529278755e-03 2.615008056163787842e-01 1.551046669483184814e-01 -3.640298247337341309e-01 -1.727502346038818359e-01 1.325969398021697998e-02 -8.647737093269824982e-03 -2.449831552803516388e-02 2.857881784439086914e-01 -2.861633896827697754e-02
-1.095348224043846130e-01 -1.111551076173782349e-01 1.435280293226242065e-01 3.215894103050231934e-02 1.072499677538871765e-01 8.997818827629089355e-02 -3.377333879470825195e-01 -1.655600517988204956e-01 -1.474007405340671539e-02 -1.585974395275115967e-01 3.732941299676895142e-02 1.076626181602478027e-01 -4.263297189027070999e-03 7.077760249376296997e-02 -4.337825998663902283e-02 -9.321468323469161987e-02 -4.676164314150810242e-02 7.603253424167633057e-02 5.938898399472236633e-02 2.925042212009429932e-01 2.287023067474365234e-01 9.691756963729858398e-02 -1.753386855125427246e-01 -3.551972806453704834e-01 4.714863747358322144e-02 -1.305723637342453003e-01 -1.952150464057922363e-01 -5.414764210581779480e-02 -2.818931341171264648e-01 -9.312627464532852173e-02 3.307485878467559814e-01 4.067955613136291504e-01
-4.666431248188018799e-02 3.313033878803253174e-01 -1.234767809510231018e-01 -7.441183179616928101e-02 -1.737382858991622925e-01 8.593045175075531006e-02 -3.160169348120689392e-02 -1.245244815945625305e-01 4.901209473609924316e-02 7.026533037424087524e-02 -3.329295292496681213e-02 -2.470170892775058746e-02 7.753437012434005737e-02 6.690080463886260986e-02 1.460096836090087891e-01 -1.937963664531707764e-01 -2.667670547962188721e-01 -7.014317065477371216e-02 2.140621282160282135e-02 1.806648671627044678e-01 1.103456392884254456e-01 7.972686737775802612e-02 -1.112075001001358032e-01 2.298549115657806396e-01 1.248791068792343140e-01 -4.177940189838409424e-01 -9.337487816810607910e-02 1.160350665450096130e-01 -5.062268376350402832e-01 -2.144802212715148926e-01 1.602251231670379639e-01 -3.996204212307929993e-02
9.898474439978599548e-03 8.069203048944473267e-02 -1.222238466143608093e-01 4.166840389370918274e-02 1.013789027929306030e-01 -1.828777939081192017e-01 4.739517811685800552e-03 -3.805068880319595337e-02 6.012544408440589905e-02 -5.061076954007148743e-02 -1.050572469830513000e-01 -5.993603542447090149e-02 2.234386652708053589e-02 -2.644860446453094482e-01 -7.436347007751464844e-02 -2.333451211452484131e-01 -4.847891330718994141e-01 -1.562402099370956421e-01 -1.872334927320480347e-01 2.129316776990890503e-01 2.710551321506500244e-01 1.877100020647048950e-02 4.419640079140663147e-02 2.921500802040100098e-01 2.029194384813308716e-01 -3.393061459064483643e-01 6.923947483301162720e-02 2.688458263874053955e-01 -1.620976813137531281e-02 -8.327441662549972534e-02 -1.503802742809057236e-02 1.962877362966537476e-01
8.641637861728668213e-02 -1.335188895463943481e-01 1.697879582643508911e-01 1.559593677520751953e-01 1.501634716987609863e-01 3.600285947322845459e-01 -5.748400464653968811e-02 -1.329263448715209961e-01 2.964619174599647522e-02 2.058942615985870361e-02 -2.790090143680572510e-01 -2.950716614723205566e-01 5.521906167268753052e-02 5.003075674176216125e-02 1.013049781322479248e-01 -7.016219198703765869e-02 -3.388486802577972412e-01 -2.199336886405944824e-01 1.538711041212081909e-01 1.022562608122825623e-01 2.834797203540802002e-01 -4.120045155286788940e-02 1.036168169230222702e-02 3.234731033444404602e-02 -7.974886149168014526e-02 -2.301141619682312012e-01 -4.127815365791320801e-01 1.050780415534973145e-01 -1.126077473163604736e-01 -5.996112897992134094e-02 6.458703428506851196e-02 1.404726654291152954e-01
-1.231183577328920364e-02 -1.506038755178451538e-01 -2.002649754285812378e-01 2.132056802511215210e-01 2.699813246726989746e-01 2.168064117431640625e-01 -1.728700250387191772e-01 -9.117729961872100830e-02 -1.187760569155216217e-02 -1.854813247919082642e-01 2.375167161226272583e-01 -8.247802406549453735e-02 5.530833452939987183e-02 1.279845386743545532e-01 -8.184798806905746460e-02 -2.052831500768661499e-01 -2.089338153600692749e-01 7.302320748567581177e-02 -1.461835056543350220e-01 1.759157776832580566e-01 5.111281871795654297e-01 3.386729862540960312e-03 -3.351531177759170532e-02 1.445491909980773926e-01 1.367994099855422974e-01 -3.334463015198707581e-02 -2.397693246603012085e-01 -1.094684451818466187e-01 -1.913520842790603638e-01 1.945243030786514282e-01 7.730210572481155396e-02 1.147120818495750427e-01
1.906716078519821167e-01 -9.687851183116436005e-03 1.601474732160568237e-01 -1.448756158351898193e-01 1.667152196168899536e-01 7.105245441198348999e-02 -8.854325115680694580e-02 -4.150580987334251404e-02 -8.555068820714950562e-02 -1.094880327582359314e-01 -1.956258714199066162e-01 -1.191879436373710632e-01 -1.781650446355342865e-02 -3.633848428726196289e-01 -9.477703273296356201e-02 -1.222722455859184265e-01 -3.428856134414672852e-01 -1.937558948993682861e-01 1.622960865497589111e-01 5.241690874099731445e-01 1.271227747201919556e-01 -2.037661522626876831e-01 -2.001062333583831787e-01 1.203187853097915649e-01 9.946795552968978882e-02 -1.510503143072128296e-02 -9.988683462142944336e-02 9.894844144582748413e-02 -1.304857898503541946e-02 -1.140641719102859497e-01 2.985065430402755737e-02 1.845559179782867432e-01
2.624587118625640869e-01 7.656289637088775635e-02 6.994704157114028931e-02 2.574968338012695312e-02 -7.883995771408081055e-03 1.907956004142761230e-01 2.445946782827377319e-01 -3.695413768291473389e-01 -6.765285879373550415e-02 1.558788716793060303e-01 -1.056537553668022156e-01 7.995157688856124878e-02 2.328346818685531616e-01 3.181287646293640137e-01 -1.314745098352432251e-01 -1.001222431659698486e-01 -8.922557532787322998e-02 -4.407221451401710510e-02 1.571241393685340881e-02 2.263867296278476715e-02 2.726705074310302734e-01 8.412713557481765747e-02 -5.169241502881050110e-02 -1.173793375492095947e-01 8.572414517402648926e-03 -4.567838609218597412e-01 -1.503770500421524048e-01 8.869913965463638306e-02 -8.244892209768295288e-02 -2.851393446326255798e-02 2.895220518112182617e-01 1.360450685024261475e-01
-1.754633188247680664e-01 -9.642723947763442993e-03 -1.271095275878906250e-01 -1.936629265546798706e-01 9.772921912372112274e-03 1.899240463972091675e-01 -8.393322350457310677e-04 -2.617952525615692139e-01 -6.818101275712251663e-03 3.784478455781936646e-02 -3.951446339488029480e-02 -1.846844553947448730e-01 2.747225202620029449e-02 1.597038060426712036e-01 -7.230523973703384399e-02 -4.437427967786788940e-02 -3.925921916961669922e-01 4.681475460529327393e-02 1.463266760110855103e-01 3.152952715754508972e-02 2.142249196767807007e-01 -2.700597047805786133e-01 -2.682054936885833740e-01 1.635958999395370483e-01 2.435369193553924561e-01 -3.944242894649505615e-01 -2.896049525588750839e-03 -1.566177420318126678e-02 -2.787614166736602783e-01 -1.812287867069244385e-01 1.120366528630256653e-01 -7.524035871028900146e-02
1.629445552825927734e-01 -4.740635864436626434e-03 -6.680063903331756592e-02 -1.708704382181167603e-01 2.835415899753570557e-01 1.842335313558578491e-01 -5.896441265940666199e-02 -1.306281387805938721e-01 -9.472659975290298462e-02 1.222954094409942627e-01 -2.325036562979221344e-02 -6.597334891557693481e-02 -1.265919655561447144e-01 -2.884077653288841248e-02 -4.061472415924072266e-01 -3.392415121197700500e-02 -2.770091295242309570e-01 3.412762582302093506e-01 -1.791236735880374908e-02 3.282767236232757568e-01 1.778251305222511292e-02 4.050994515419006348e-01 -2.093633413314819336e-01 2.407510019838809967e-02 7.054348289966583252e-02 -7.861782610416412354e-02 -2.926855906844139099e-02 7.507941871881484985e-02 5.328093841671943665e-02 -2.308058142662048340e-01 1.591344736516475677e-02 -9.468088299036026001e-02
5.049388483166694641e-02 1.094569414854049683e-01 7.421056181192398071e-02 -1.291671991348266602e-01 -2.056980505585670471e-03 1.451573222875595093e-01 -1.162975877523422241e-01 -1.924782842397689819e-01 1.426954716444015503e-01 -3.378748893737792969e-01 -3.509237766265869141e-01 2.683543264865875244e-01 1.791071295738220215e-01 2.438992410898208618e-01 -1.985491812229156494e-01 -1.409383118152618408e-01 -2.610158622264862061e-01 3.003695793449878693e-02 -9.151595085859298706e-02 1.393238902091979980e-01 1.598749905824661255e-01 -9.295455180108547211e-03 -1.993087679147720337e-01 2.026300318539142609e-02 -1.191603615880012512e-01 -2.501718699932098389e-01 -2.500523924827575684e-01 -2.376951128244400024e-01 -1.656424105167388916e-01 -7.461325079202651978e-02 -7.080078125000000000e-03 1.401138156652450562e-01
1.096518933773040771e-01 -2.748822048306465149e-02 -8.387243002653121948e-02 -1.703950017690658569e-01 4.361961409449577332e-02 2.743824422359466553e-01 1.664985269308090210e-01 -3.272772431373596191e-01 2.597466707229614258e-01 -2.638723701238632202e-02 -8.943045884370803833e-02 7.409987598657608032e-02 3.740320503711700439e-01 1.378339678049087524e-01 3.108048997819423676e-02 -3.360498547554016113e-01 -1.603690683841705322e-01 -5.074321292340755463e-03 -8.285609632730484009e-02 1.283073574304580688e-01 1.884369701147079468e-01 5.855741351842880249e-02 -7.967869937419891357e-02 -6.035450100898742676e-02 4.920095950365066528e-02 -1.239727437496185303e-01 -1.714053004980087280e-01 4.495521262288093567e-02 -4.131262302398681641e-01 5.235982313752174377e-02 8.996948599815368652e-02 2.366087734699249268e-01
2.159041762351989746e-01 1.791499853134155273e-01 9.447128325700759888e-02 3.055856525897979736e-01 3.300557285547256470e-02 -1.389751583337783813e-01 -9.390175342559814453e-02 -1.552034169435501099e-01 2.441553324460983276e-01 -1.906222701072692871e-01 2.927323617041110992e-02 1.179354637861251831e-01 1.086160168051719666e-01 1.793425381183624268e-01 -1.539825797080993652e-01 -9.187417477369308472e-02 -2.863973677158355713e-01 -2.826623432338237762e-02 1.117360815405845642e-01 2.943952083587646484e-01 1.221491172909736633e-01 -1.155566573143005371e-01 -3.029118180274963379e-01 2.295948565006256104e-01 -1.516616251319646835e-02 -8.366957306861877441e-02 -1.146397069096565247e-01 -8.571674115955829620e-03 -1.580995768308639526e-01 -2.492979317903518677e-01 1.705228835344314575e-01 2.957340478897094727e-01
-3.924816846847534180e-02 7.305166870355606079e-02 -1.525479257106781006e-01 1.477916985750198364e-01 -3.983029723167419434e-02 7.218127697706222534e-02 -9.418192505836486816e-02 -2.771094441413879395e-02 1.630615592002868652e-01 2.135909348726272583e-01 -1.565178036689758301e-01 -3.850277066230773926e-01 -6.379644572734832764e-02 -1.728832572698593140e-01 2.638447796925902367e-03 2.183593995869159698e-02 -4.738835990428924561e-01 2.380702346563339233e-01 3.591389954090118408e-02 2.150314003229141235e-01 2.680077552795410156e-01 -1.593951880931854248e-01 -5.882842093706130981e-02 9.325430542230606079e-02 3.006068244576454163e-02 9.856966882944107056e-02 -2.797407805919647217e-01 1.493890881538391113e-01 -1.180566772818565369e-01 -1.933418065309524536e-01 2.175801992416381836e-01 6.452673673629760742e-02
-7.831644266843795776e-02 5.102467909455299377e-02 -1.862422525882720947e-01 3.822832554578781128e-02 1.620761454105377197e-01 4.069053754210472107e-02 -4.366137087345123291e-02 -1.524010486900806427e-02 1.549848020076751709e-01 8.726682513952255249e-02 -2.043760381639003754e-02 3.892631083726882935e-02 2.696035662665963173e-03 -2.571898996829986572e-01 -3.316833376884460449e-01 4.092196375131607056e-02 -4.276196956634521484e-01 -9.002591669559478760e-02 -4.896315187215805054e-02 2.461789548397064209e-01 2.560993432998657227e-01 2.273439019918441772e-01 1.671063946560025215e-04 2.575763463973999023e-01 2.391341626644134521e-01 -3.121340572834014893e-01 -2.054294496774673462e-01 1.631675213575363159e-01 1.583871543407440186e-01 -6.417667865753173828e-02 -1.373299956321716309e-01 6.750258058309555054e-02
1.633955240249633789e-01 -1.227767318487167358e-01 -6.618177890777587891e-02 8.147276937961578369e-02 1.674333214759826660e-02 1.874423027038574219e-01 5.000489950180053711e-02 -2.990216016769409180e-01 -1.516905874013900757e-01 1.170070469379425049e-02 -1.556945890188217163e-01 4.425677470862865448e-03 -1.667784750461578369e-01 -6.717209517955780029e-02 9.000529348850250244e-02 -1.836764514446258545e-01 -4.055659174919128418e-01 -7.573258876800537109e-02 -5.648677051067352295e-02 6.462667882442474365e-02 4.584720730781555176e-02 -1.457522660493850708e-01 -2.337608486413955688e-01 -1.365805137902498245e-02 -1.682862639427185059e-02 -2.331751286983489990e-01 2.050558030605316162e-01 5.432576686143875122e-02 -2.603886425495147705e-01 -1.887263953685760498e-01 1.641586422920227051e-01 4.610035121440887451e-01
1.267422139644622803e-01 3.018630146980285645e-01 3.023803979158401489e-02 -6.639547646045684814e-02 1.258008033037185669e-01 4.121026024222373962e-02 -2.665141783654689789e-02 -2.052313685417175293e-01 -1.881927251815795898e-02 -1.878359168767929077e-01 5.117475241422653198e-02 1.000751629471778870e-01 -4.195705801248550415e-02 2.504625618457794189e-01 6.860037147998809814e-02 -2.452155947685241699e-01 -4.933716356754302979e-01 -2.013413310050964355e-01 1.892172694206237793e-01 1.893070638179779053e-01 1.704887747764587402e-01 -1.531884074211120605e-01 3.497698158025741577e-02 -5.156430974602699280e-02 2.722030282020568848e-01 -8.497218787670135498e-02 -6.402208656072616577e-02 -1.132856383919715881e-01 -2.915444374084472656e-01 -1.142903119325637817e-01 1.854175478219985962e-01 8.271855860948562622e-02
6.380382180213928223e-02 -3.242693245410919189e-01 5.914235860109329224e-02 4.056443646550178528e-02 2.671772539615631104e-01 -8.615895174443721771e-03 -1.349989175796508789e-01 -1.231825426220893860e-01 9.011124819517135620e-02 -1.170241506770253181e-03 3.450091183185577393e-01 4.986675083637237549e-02 -1.672092676162719727e-01 1.051097214221954346e-01 -2.445871680974960327e-01 -1.913562417030334473e-01 -3.937179744243621826e-01 7.148836739361286163e-03 -1.155437622219324112e-02 2.367424368858337402e-01 3.800100684165954590e-01 3.369231894612312317e-02 -2.168034315109252930e-01 4.874441772699356079e-02 2.276271283626556396e-01 -6.674839649349451065e-03 -1.345022618770599365e-01 -1.529608294367790222e-02 -1.715730279684066772e-01 -7.489058375358581543e-02 -4.112798720598220825e-03 6.540596485137939453e-02
4.941578209400177002e-02 -2.248306274414062500e-01 -5.305859446525573730e-02 1.212040334939956665e-01 9.460771828889846802e-02 1.486717164516448975e-01 -9.598303586244583130e-02 1.969387754797935486e-02 3.305502235889434814e-02 -3.530073678120970726e-03 -9.954521805047988892e-02 -1.331432014703750610e-01 2.012024670839309692e-01 -4.060848355293273926e-01 -1.074073612689971924e-01 -1.679698377847671509e-01 -2.478801310062408447e-01 -4.710946977138519287e-02 1.689232885837554932e-02 3.603426218032836914e-01 8.922138810157775879e-02 3.442003950476646423e-02 1.318280212581157684e-02 3.663424253463745117e-01 1.122011151164770126e-02 -3.692758679389953613e-01 -1.734981834888458252e-01 3.245609700679779053e-01 -6.018775701522827148e-02 -3.393985331058502197e-02 3.061810322105884552e-02 -2.103000180795788765e-03
-3.270471096038818359e-02 -4.177001770585775375e-03 -1.704627126455307007e-01 3.055002689361572266e-01 -5.412028357386589050e-02 7.603214681148529053e-02 1.527148336172103882e-01 -1.147946715354919434e-01 -1.942054629325866699e-01 2.295567393302917480e-01 -1.621758490800857544e-01 6.463819742202758789e-02 2.211270630359649658e-01 -3.748365119099617004e-02 -1.620863229036331177e-01 4.140987247228622437e-02 -1.552317589521408081e-01 1.570743918418884277e-01 3.618825078010559082e-01 2.519132494926452637e-01 1.113015338778495789e-01 7.417590357363224030e-03 -8.073545992374420166e-03 3.371101617813110352e-02 -1.223218888044357300e-01 -9.783703088760375977e-02 -8.356111496686935425e-02 2.094455212354660034e-01 -2.074009925127029419e-01 -2.044993788003921509e-01 2.486826926469802856e-01 3.914580345153808594e-01
3.803304582834243774e-02 -1.448205411434173584e-01 9.562482684850692749e-02 6.667722761631011963e-02 1.936636269092559814e-01 3.110034763813018799e-01 1.195918768644332886e-01 -2.082764655351638794e-01 -6.570447981357574463e-02 8.678723871707916260e-02 9.939775615930557251e-02 -3.444724977016448975e-01 5.221138894557952881e-02 5.955674499273300171e-02 2.922798879444599152e-02 -1.516559273004531860e-01 -2.316999733448028564e-01 2.160994112491607666e-01 2.583460509777069092e-02 2.350488752126693726e-01 1.485556364059448242e-01 -1.781049519777297974e-01 -1.164842396974563599e-02 7.481391727924346924e-02 3.288792371749877930e-01 -1.731643378734588623e-01 -3.083693087100982666e-01 -2.653612196445465088e-02 1.024044398218393326e-02 -2.457948029041290283e-01 1.332819908857345581e-01 -2.711343765258789062e-01
-1.411548256874084473e-01 -1.543754246085882187e-02 -3.809558972716331482e-02 4.112996906042098999e-02 -4.552539438009262085e-02 1.476798672229051590e-02 6.581014394760131836e-02 1.094975322484970093e-02 2.578288614749908447e-01 -2.040289938449859619e-01 5.664656683802604675e-02 1.346396505832672119e-01 -5.936153605580329895e-02 -1.190171614289283752e-01 -2.078448832035064697e-01 -2.408835291862487793e-01 -3.914680778980255127e-01 -1.064981967210769653e-01 1.768450587987899780e-01 8.382296562194824219e-02 2.052416801452636719e-01 2.503107488155364990e-01 -1.192689016461372375e-01 3.946762084960937500e-01 2.604426816105842590e-02 -7.820121198892593384e-02 -3.627786934375762939e-01 2.663110196590423584e-01 -2.294421009719371796e-02 -4.467399325221776962e-03 1.497229933738708496e-01 1.079281494021415710e-01
2.033196240663528442e-01 1.765670478343963623e-01 -2.138079516589641571e-02 -2.629278413951396942e-02 1.681217402219772339e-01 1.514669954776763916e-01 -1.668548882007598877e-01 -4.382704570889472961e-02 1.658817231655120850e-01 -3.942836821079254150e-02 -6.807979196310043335e-02 1.898239701986312866e-01 7.004904001951217651e-02 1.637381017208099365e-01 -1.488856077194213867e-01 4.945321008563041687e-02 -7.418426871299743652e-02 4.370717406272888184e-01 -6.240979954600334167e-02 1.148786321282386780e-01 -7.452670979546383023e-05 1.950046420097351074e-01 -1.111734956502914429e-01 -1.884151622653007507e-02 4.317505061626434326e-01 -9.765062481164932251e-02 -2.774482667446136475e-01 3.448308110237121582e-01 -8.554748445749282837e-02 -1.004042923450469971e-01 2.071409374475479126e-01 -5.285938829183578491e-02
9.168534725904464722e-02 -2.745627760887145996e-01 -2.209791839122772217e-01 1.595269292593002319e-01 9.812362259253859520e-04 4.681169986724853516e-02 -2.955969795584678650e-02 -1.821482628583908081e-01 4.264433309435844421e-02 1.783875189721584320e-02 -2.229605801403522491e-02 2.350027412176132202e-01 -1.328835487365722656e-01 -3.345453739166259766e-02 -1.710385782644152641e-03 -1.948504708707332611e-02 -9.774280339479446411e-02 -5.025846138596534729e-02 1.471902430057525635e-01 3.165178000926971436e-01 3.852599263191223145e-01 2.307229638099670410e-01 -2.344073802232742310e-01 8.859566599130630493e-02 -1.318036764860153198e-01 -1.594295948743820190e-01 -2.361699491739273071e-01 -2.116429954767227173e-01 -3.840350508689880371e-01 -1.172057539224624634e-01 -9.237965196371078491e-02 -1.310295462608337402e-01
3.679217696189880371e-01 3.808005899190902710e-02 -6.794073432683944702e-02 -1.067110970616340637e-01 -8.643333613872528076e-02 3.577509820461273193e-01 -6.780086550861597061e-03 -4.098858833312988281e-01 1.410084217786788940e-02 3.210926055908203125e-02 -6.634134799242019653e-02 -5.484186485409736633e-02 -1.720978021621704102e-01 -1.973517937585711479e-04 -2.417789697647094727e-01 -7.653000950813293457e-02 -9.507725387811660767e-02 1.680454760789871216e-01 -2.426728606224060059e-01 2.890326380729675293e-01 2.883989512920379639e-01 -1.854650229215621948e-01 -2.096832692623138428e-01 8.325058966875076294e-02 1.311474740505218506e-01 3.507705032825469971e-02 -9.309747815132141113e-02 -6.330057233572006226e-02 -1.836215853691101074e-01 -1.670652478933334351e-01 1.217065937817096710e-02 6.588516291230916977e-03
-7.333981245756149292e-02 -1.532872617244720459e-01 1.467346251010894775e-01 4.067948460578918457e-02 2.482122778892517090e-01 1.796565651893615723e-01 -3.666576743125915527e-02 -5.007229372859001160e-02 -5.357134342193603516e-02 -3.060991466045379639e-01 -2.501234598457813263e-02 2.190710008144378662e-01 5.269061028957366943e-02 -1.667707785964012146e-02 1.130123212933540344e-01 -5.591712892055511475e-02 -6.019273772835731506e-02 -6.210258603096008301e-02 1.555896848440170288e-01 3.630769252777099609e-01 8.506824076175689697e-02 2.369838580489158630e-02 -4.118596762418746948e-02 -3.109839856624603271e-01 8.764710277318954468e-02 -3.431034982204437256e-01 -2.532359957695007324e-01 1.053767800331115723e-01 -8.294862508773803711e-02 6.982535123825073242e-02 4.506881237030029297e-01 -2.889400906860828400e-02
1.079846099019050598e-01 -4.175584912300109863e-01 7.985409349203109741e-02 7.694821804761886597e-02 2.149910330772399902e-01 1.437798440456390381e-01 2.001520395278930664e-01 -1.092106997966766357e-01 8.688390254974365234e-02 4.328289255499839783e-02 -1.247598677873611450e-01 5.490402877330780029e-02 -2.353628128767013550e-01 2.095115929841995239e-01 -3.913468718528747559e-01 1.288049016147851944e-02 -2.899477779865264893e-01 -7.874757796525955200e-02 -6.327820476144552231e-03 1.158117800951004028e-01 2.380064725875854492e-01 -1.140616759657859802e-01 -1.638557016849517822e-01 1.837326735258102417e-01 1.051182523369789124e-01 -1.262295097112655640e-01 -2.401524335145950317e-01 2.209448069334030151e-01 -1.185612455010414124e-01 -9.112881124019622803e-02 -9.204018115997314453e-02 6.245780363678932190e-02
1.992021948099136353e-01 -6.981885433197021484e-02 -6.400764733552932739e-02 3.661441057920455933e-02 1.673984527587890625e-01 1.709878630936145782e-02 1.384944170713424683e-01 -3.858977183699607849e-02 4.931871592998504639e-02 2.940093874931335449e-01 1.192180961370468140e-01 -2.000769078731536865e-01 -1.657142043113708496e-01 1.106085479259490967e-01 -1.021991018205881119e-02 -9.705233573913574219e-02 2.531361579895019531e-02 2.297592535614967346e-02 -8.203888684511184692e-02 4.436844587326049805e-01 2.562684714794158936e-01 1.139556467533111572e-01 -5.341638624668121338e-02 2.302929311990737915e-01 -2.194243371486663818e-01 -3.677301108837127686e-01 -1.940519511699676514e-01 -2.562641352415084839e-02 -1.126798018813133240e-01 -2.488591074943542480e-01 3.545838641002774239e-03 2.702908217906951904e-01
-1.982663013041019440e-02 -2.851143479347229004e-01 -3.856543079018592834e-02 -2.863220870494842529e-02 2.357338368892669678e-01 2.757264077663421631e-01 -4.511675238609313965e-02 -6.761945784091949463e-02 3.870925679802894592e-02 -9.113250672817230225e-02 3.476097062230110168e-02 -2.785439193248748779e-01 6.091966480016708374e-02 -3.190461080521345139e-03 3.051282837986946106e-02 2.023446410894393921e-01 -1.495155692100524902e-01 2.803069055080413818e-01 -2.173589356243610382e-02 2.011173069477081299e-01 2.725863158702850342e-01 2.587397098541259766e-01 -5.533742904663085938e-02 1.577946990728378296e-01 -2.535413801670074463e-01 -4.779832810163497925e-02 -4.275601208209991455e-01 2.228428609669208527e-03 -2.043504714965820312e-01 -1.091608479619026184e-01 1.442790031433105469e-01 -9.317447245121002197e-02
-8.085271343588829041e-03 -3.041870519518852234e-02 -1.800194829702377319e-01 -3.029372394084930420e-01 8.372157067060470581e-02 1.582491546869277954e-01 -7.432219386100769043e-02 -3.142262101173400879e-01 -1.712710261344909668e-01 3.914087638258934021e-02 -5.815484747290611267e-02 7.142988499253988266e-03 3.994596656411886215e-03 2.632791399955749512e-01 3.740627691149711609e-02 -1.440757047384977341e-02 -3.195898234844207764e-01 2.612135838717222214e-03 1.298470795154571533e-01 1.121352687478065491e-01 1.800569295883178711e-01 -2.941955029964447021e-01 -2.526832818984985352e-01 2.370858043432235718e-01 3.116177618503570557e-01 -2.877945601940155029e-01 -6.038768962025642395e-02 3.029588609933853149e-02 -2.299094647169113159e-01 -1.208150386810302734e-01 7.702768594026565552e-02 6.918790936470031738e-02
1.056872308254241943e-01 1.423735618591308594e-01 -6.180782243609428406e-02 4.729254916310310364e-02 -1.382280588150024414e-01 1.793938428163528442e-01 1.978192925453186035e-01 -2.416653633117675781e-01 -2.868181169033050537e-01 1.049796584993600845e-02 -1.888234317302703857e-01 1.676461696624755859e-01 1.916988939046859741e-01 1.277039349079132080e-01 -6.089050322771072388e-02 -2.318644821643829346e-01 -1.535090804100036621e-01 -1.176318898797035217e-01 -1.527054905891418457e-01 1.470817774534225464e-01 3.173532783985137939e-01 -6.331576406955718994e-02 2.685772441327571869e-02 -1.871430873870849609e-02 1.179801765829324722e-02 -3.450543880462646484e-01 -3.345849364995956421e-02 2.547406256198883057e-01 -1.883566826581954956e-01 -2.913139760494232178e-01 2.515911161899566650e-01 4.192918073385953903e-03
1.585859060287475586e-01 1.194365918636322021e-01 -3.019791468977928162e-02 8.561695367097854614e-02 5.813309177756309509e-02 -1.131049245595932007e-01 1.653520464897155762e-01 -2.748378515243530273e-01 5.813151970505714417e-02 9.036850929260253906e-02 -3.215061128139495850e-01 -1.829010844230651855e-01 -1.617572009563446045e-01 2.350266575813293457e-01 -3.622647374868392944e-02 -8.556127548217773438e-02 -3.050238490104675293e-01 9.243515320122241974e-03 -1.059274896979331970e-01 3.093519210815429688e-01 2.636001408100128174e-01 1.923849433660507202e-01 -1.578624397516250610e-01 3.115546889603137970e-02 -1.173294186592102051e-01 -4.010716080665588379e-02 3.759461268782615662e-02 -1.446187347173690796e-01 -1.364418715238571167e-01 -4.003761112689971924e-01 -9.689807146787643433e-02 1.909226626157760620e-01
1.563464999198913574e-01 -6.964984536170959473e-02 2.107453905045986176e-02 6.654148548841476440e-02 -3.874052315950393677e-03 -1.592088341712951660e-01 1.057786941528320312e-01 -2.191665917634963989e-01 1.474582683295011520e-02 9.071072190999984741e-02 6.554325670003890991e-02 1.077206358313560486e-01 4.544013366103172302e-02 -2.216293215751647949e-01 -1.704744994640350342e-01 -2.271187752485275269e-01 -4.446585774421691895e-01 -1.031996030360460281e-02 -9.611859172582626343e-02 1.230049729347229004e-01 2.762006223201751709e-01 1.521448791027069092e-01 -6.453462690114974976e-02 4.841991066932678223e-01 1.967657953500747681e-01 -2.987822890281677246e-01 -1.711962670087814331e-01 3.176259621977806091e-02 2.194730564951896667e-02 8.958187885582447052e-03 7.457906007766723633e-02 1.997432112693786621e-02
2.602770924568176270e-01 2.072430029511451721e-02 -5.793241783976554871e-02 -6.654700636863708496e-02 3.713167097885161638e-04 1.466010212898254395e-01 2.044597864151000977e-01 -2.935053408145904541e-01 1.196203678846359253e-01 -1.919093541800975800e-02 -5.800231546163558960e-02 3.048654198646545410e-01 1.119453087449073792e-01 -7.542341947555541992e-02 -9.135442227125167847e-02 -1.754981726408004761e-01 -2.769370973110198975e-01 -1.061871089041233063e-02 -2.034684419631958008e-01 2.618929743766784668e-01 2.580122351646423340e-01 -3.283650428056716919e-02 -2.949529886245727539e-02 -5.475044623017311096e-02 -1.157861649990081787e-01 -1.907614469528198242e-01 -5.840468406677246094e-02 -2.159064635634422302e-02 -5.194438695907592773e-01 3.906130418181419373e-02 1.293907016515731812e-01 7.859054952859878540e-02
-3.628838807344436646e-02 3.852831199765205383e-02 -1.572812497615814209e-01 -2.735442519187927246e-01 -4.098694026470184326e-02 2.219950258731842041e-01 -3.645588830113410950e-02 -1.708452403545379639e-01 -8.625753223896026611e-02 2.313720881938934326e-01 6.246985495090484619e-02 4.538522660732269287e-02 -9.060158580541610718e-02 2.118300199508666992e-01 3.734683850780129433e-03 -4.647292941808700562e-02 -2.543155848979949951e-01 1.531797349452972412e-01 2.227351814508438110e-01 7.689563184976577759e-02 1.954992860555648804e-01 -2.056176364421844482e-01 -3.217953741550445557e-01 2.205003798007965088e-01 3.076057434082031250e-01 -3.096186518669128418e-01 -3.504110872745513916e-02 5.299747735261917114e-02 -2.904353737831115723e-01 -7.595984637737274170e-02 1.801549047231674194e-01 -2.303012832999229431e-02
-1.262667924165725708e-01 2.374470829963684082e-01 -1.222953051328659058e-01 -1.187601834535598755e-01 6.535386294126510620e-02 1.677740067243576050e-01 6.880553811788558960e-02 -3.065696358680725098e-01 -8.914435654878616333e-02 -1.398535668849945068e-01 2.105880342423915863e-02 1.483268439769744873e-01 -1.682393439114093781e-02 1.448234170675277710e-01 3.216785937547683716e-02 -1.676207035779953003e-01 -4.143962860107421875e-01 -7.174261659383773804e-02 2.352319806814193726e-01 2.126373946666717529e-01 1.852831244468688965e-01 -2.308018803596496582e-01 -2.020676136016845703e-01 1.919610351324081421e-01 2.094895392656326294e-01 -2.701960206031799316e-01 -6.029944494366645813e-02 -9.070853143930435181e-02 -2.638264000415802002e-01 -7.528036087751388550e-02 1.179059296846389771e-01 -8.068414777517318726e-02
2.398772984743118286e-01 2.099695056676864624e-01 -2.477658540010452271e-02 2.570176422595977783e-01 -1.923974007368087769e-01 6.636505573987960815e-02 -2.334242686629295349e-02 -2.151301056146621704e-01 3.091065287590026855e-01 3.455151990056037903e-02 1.828808337450027466e-01 1.440674960613250732e-01 2.440352365374565125e-02 -1.733379960060119629e-01 -5.841871257871389389e-03 8.649222552776336670e-02 -1.457961350679397583e-01 5.150498449802398682e-02 3.307675123214721680e-01 2.900080978870391846e-01 1.244342401623725891e-01 1.041746139526367188e-01 -1.292904764413833618e-01 -1.925257034599781036e-02 1.001217365264892578e-01 -2.794633507728576660e-01 -6.999804824590682983e-02 9.302111715078353882e-02 -1.237303018569946289e-01 -2.321666181087493896e-01 3.501567840576171875e-01 3.686877666041254997e-03
2.050656676292419434e-01 -2.096339464187622070e-01 8.243218064308166504e-02 -1.118976771831512451e-01 3.516801893711090088e-01 3.057128489017486572e-01 9.110516309738159180e-02 -2.449258714914321899e-01 2.690510749816894531e-01 1.064918786287307739e-01 -1.381317228078842163e-01 -1.700099259614944458e-01 -6.493293493986129761e-02 1.348924078047275543e-02 7.330314815044403076e-02 6.745003163814544678e-02 -3.508552014827728271e-01 2.010191380977630615e-01 1.012333407998085022e-01 2.838457822799682617e-01 1.885526329278945923e-01 2.483949810266494751e-01 -7.214119285345077515e-02 1.544194519519805908e-01 -5.094657652080059052e-03 -2.380119860172271729e-01 9.375183843076229095e-03 -5.394212435930967331e-03 3.761665523052215576e-02 2.707915753126144409e-02 1.296810060739517212e-01 8.269793540239334106e-02
-6.737512350082397461e-02 -2.217914164066314697e-01 1.208328455686569214e-01 1.885808408260345459e-01 2.843443751335144043e-01 1.669213473796844482e-01 -7.675149943679571152e-03 -2.911037765443325043e-02 4.659879580140113831e-02 -3.895868659019470215e-01 5.235293880105018616e-02 -1.294550597667694092e-01 -2.873978763818740845e-02 -2.866952121257781982e-01 -4.626131802797317505e-02 -5.488710850477218628e-02 -4.149078428745269775e-01 1.169706955552101135e-01 1.386459730565547943e-02 1.618828773498535156e-01 1.883524805307388306e-01 1.951722204685211182e-01 -1.001917943358421326e-01 2.253141105175018311e-01 3.264630958437919617e-02 -8.177846670150756836e-02 -3.591059446334838867e-01 9.417560696601867676e-02 -1.500712782144546509e-01 -3.498056530952453613e-02 5.967966467142105103e-02 -7.331026345491409302e-02
3.101710043847560883e-02 1.334458440542221069e-01 1.373465210199356079e-01 -2.531109750270843506e-01 -2.841494232416152954e-02 2.173405587673187256e-01 2.577586472034454346e-02 -1.079137921333312988e-01 7.122840732336044312e-02 -2.411603741347789764e-02 8.170805871486663818e-02 1.510761082172393799e-01 1.893448084592819214e-01 1.221550405025482178e-01 1.483822334557771683e-02 -1.272879242897033691e-01 -3.875549733638763428e-01 -1.522125601768493652e-01 -2.503413939848542213e-03 1.082593724131584167e-01 2.648776471614837646e-01 -1.586164981126785278e-01 -2.976385653018951416e-01 2.611199617385864258e-01 2.823102772235870361e-01 -8.431659638881683350e-02 -7.366203516721725464e-02 -2.275944501161575317e-02 -3.715789318084716797e-01 -2.565100193023681641e-01 1.847255229949951172e-02 -3.805511444807052612e-02
2.442460805177688599e-01 4.778387024998664856e-02 6.562017649412155151e-02 -1.944249719381332397e-01 -1.111197918653488159e-01 9.686534851789474487e-02 2.059593200683593750e-01 -3.778283596038818359e-01 -2.385239489376544952e-02 5.057136714458465576e-02 -2.582590281963348389e-01 -3.903531003743410110e-03 2.520324885845184326e-01 2.600122056901454926e-02 -1.308771669864654541e-01 -2.176150828599929810e-01 -6.267448514699935913e-02 -1.064856722950935364e-01 4.769260436296463013e-02 1.279440969228744507e-01 3.025171756744384766e-01 -2.147265477105975151e-04 4.396235570311546326e-03 -4.531253129243850708e-02 1.888809204101562500e-01 -3.510769605636596680e-01 -1.392533779144287109e-01 2.237942367792129517e-01 -1.110265702009201050e-01 -1.231668740510940552e-01 3.272920846939086914e-01 -2.068173140287399292e-03
2.407660037279129028e-01 9.309557080268859863e-02 7.516887038946151733e-02 -3.358813002705574036e-02 1.783477813005447388e-01 -7.362215965986251831e-02 3.695460259914398193e-01 -1.118143796920776367e-01 7.647088915109634399e-02 -6.529150158166885376e-02 1.519125550985336304e-01 1.023585274815559387e-01 3.288401663303375244e-02 -2.999449148774147034e-02 7.323202490806579590e-02 2.373223453760147095e-01 1.489468384534120560e-02 1.848639100790023804e-01 -1.136172264814376831e-01 3.184551596641540527e-01 3.942735195159912109e-01 1.319853514432907104e-01 -7.492655515670776367e-02 1.327937543392181396e-01 4.494758695363998413e-02 -4.103974625468254089e-02 -1.879411637783050537e-01 5.382580682635307312e-02 -3.047318756580352783e-01 1.061872541904449463e-01 3.736950159072875977e-01 -4.911768808960914612e-02
-6.733626872301101685e-02 -2.412375994026660919e-02 -1.440984755754470825e-01 4.163843765854835510e-02 2.189415693283081055e-01 1.462845504283905029e-02 8.634731918573379517e-02 -3.892221301794052124e-02 3.804580494761466980e-02 1.223696954548358917e-02 -1.196254715323448181e-01 -1.771662980318069458e-01 1.491825133562088013e-01 1.647579073905944824e-01 -3.824932575225830078e-01 1.439588069915771484e-01 -9.287525713443756104e-02 3.590767681598663330e-01 -1.595643758773803711e-01 3.282708525657653809e-01 1.973803341388702393e-01 -3.390670567750930786e-02 1.866355836391448975e-01 -4.501838702708482742e-03 -6.452130526304244995e-02 -8.333294838666915894e-02 -3.687862753868103027e-01 -3.526820614933967590e-02 -3.778980970382690430e-01 -5.945749208331108093e-02 1.041328907012939453e-01 1.605852879583835602e-02
-1.122975498437881470e-01 2.123929932713508606e-02 -1.106403097510337830e-01 8.955081552267074585e-02 -2.582852840423583984e-01 2.535974979400634766e-01 6.267213821411132812e-02 1.709991097450256348e-01 -1.737527102231979370e-01 -1.308284550905227661e-01 -5.458087846636772156e-02 1.989765278995037079e-02 -1.247215718030929565e-01 1.532831192016601562e-01 5.039314553141593933e-02 -4.942036047577857971e-02 -2.932549417018890381e-01 1.031780913472175598e-01 -1.472730487585067749e-01 2.515888512134552002e-01 5.504598021507263184e-01 -4.147241264581680298e-02 1.033337190747261047e-01 -6.873721629381179810e-02 1.754109710454940796e-01 -2.071282565593719482e-01 -1.598169654607772827e-01 6.720323860645294189e-02 2.419696375727653503e-02 9.595955163240432739e-02 2.673148512840270996e-01 -1.450277417898178101e-01
-1.037927791476249695e-01 -1.905127763748168945e-01 -8.117452263832092285e-02 -4.065218940377235413e-02 2.403849810361862183e-01 7.145992666482925415e-02 9.191044420003890991e-02 -2.064789533615112305e-01 -2.936865389347076416e-02 -1.013986691832542419e-01 -1.232216358184814453e-01 -1.519614160060882568e-01 1.135469898581504822e-01 1.499224640429019928e-02 8.545962162315845490e-03 -1.004523504525423050e-02 -3.050863444805145264e-01 3.024085164070129395e-01 -3.024060726165771484e-01 2.116064280271530151e-01 3.877281844615936279e-01 -7.508724927902221680e-02 1.290892213582992554e-01 9.139243513345718384e-02 -1.430509388446807861e-01 -7.479570806026458740e-02 -3.895944058895111084e-01 5.932971835136413574e-02 -2.241282612085342407e-01 7.274973392486572266e-02 -2.883126214146614075e-02 -1.689483076333999634e-01
-7.271700352430343628e-02 6.478363648056983948e-03 -1.015849635004997253e-01 1.392734516412019730e-02 -1.295606791973114014e-01 3.193556070327758789e-01 2.572637796401977539e-01 -4.645639657974243164e-02 1.508289277553558350e-01 -4.971186816692352295e-02 -2.396059930324554443e-01 2.088046818971633911e-01 -1.661835312843322754e-01 1.695277988910675049e-01 -1.988327652215957642e-01 -1.812838464975357056e-01 -2.464214861392974854e-01 1.862796992063522339e-01 -2.406940422952175140e-02 2.639836966991424561e-01 2.105058878660202026e-01 2.123892158269882202e-01 3.151798620820045471e-02 1.144539378583431244e-02 -3.024237751960754395e-01 -4.609512910246849060e-02 -2.118111699819564819e-01 4.318200424313545227e-02 -2.233074903488159180e-01 -4.869510978460311890e-02 2.688138186931610107e-01 1.449326574802398682e-01
3.530919551849365234e-01 -2.486626803874969482e-01 -2.642213599756360054e-03 -2.500745356082916260e-01 8.482685685157775879e-02 1.312858611345291138e-01 7.809164375066757202e-02 -1.582014709711074829e-01 1.720570772886276245e-01 -9.158845990896224976e-02 6.663551926612854004e-02 -9.112758934497833252e-02 -4.188726097345352173e-02 2.510535120964050293e-01 4.943161085247993469e-02 -7.861290127038955688e-03 -3.398188948631286621e-01 1.898491568863391876e-02 7.178849726915359497e-02 1.141427308320999146e-01 2.880584001541137695e-01 -1.743516325950622559e-01 1.152140647172927856e-01 2.492077089846134186e-02 -4.445235803723335266e-02 -1.870575100183486938e-01 -3.132942020893096924e-01 1.921069622039794922e-01 1.217765212059020996e-01 -3.174610435962677002e-01 -7.717035710811614990e-02 1.499484330415725708e-01
9.830883890390396118e-02 2.466671913862228394e-01 -2.099884748458862305e-01 1.589128673076629639e-01 -5.820067971944808960e-02 1.954207941889762878e-02 2.145139873027801514e-01 -2.560645043849945068e-01 -1.395109444856643677e-01 -2.690781354904174805e-01 -7.012601941823959351e-02 1.323654502630233765e-01 5.506514012813568115e-02 3.602367639541625977e-02 -1.477856934070587158e-01 -1.175511330366134644e-01 -2.376095354557037354e-01 -2.300728261470794678e-01 -1.472026389092206955e-02 2.949043512344360352e-01 1.556390821933746338e-01 6.250330246984958649e-03 -2.354178130626678467e-01 -6.635833531618118286e-02 2.857289910316467285e-01 -1.786637753248214722e-01 3.554378449916839600e-02 -1.045435518026351929e-01 -1.514334827661514282e-01 -2.546546757221221924e-01 2.767576575279235840e-01 -1.403545439243316650e-01
1.575317233800888062e-02 -1.485121995210647583e-01 -2.420551925897598267e-01 9.884348511695861816e-02 1.967755854129791260e-01 1.969729214906692505e-01 1.366208940744400024e-01 1.436000168323516846e-01 -1.204530075192451477e-01 1.188318952918052673e-01 -2.396512776613235474e-02 -8.362061530351638794e-02 -4.414464160799980164e-02 1.040321495383977890e-02 -1.642294228076934814e-01 -8.468077331781387329e-02 -6.971727311611175537e-02 8.882338553667068481e-02 4.182695597410202026e-02 1.758477240800857544e-01 3.634944856166839600e-01 1.021040882915258408e-02 -2.633944749832153320e-01 1.717946380376815796e-01 5.514344200491905212e-02 -4.630106501281261444e-03 -4.281937181949615479e-01 -1.826048130169510841e-03 -1.508825123310089111e-01 8.732375502586364746e-02 3.302037119865417480e-01 -3.431453406810760498e-01
-1.232412084937095642e-01 9.041776880621910095e-03 -9.514844045042991638e-03 -1.890707612037658691e-01 5.798824131488800049e-02 1.080966144800186157e-01 -8.086510747671127319e-02 -2.273058146238327026e-01 -8.942769467830657959e-02 1.623055636882781982e-01 -6.174296140670776367e-02 4.913689568638801575e-02 -1.392888724803924561e-01 2.171818166971206665e-01 7.970754802227020264e-02 -8.068426512181758881e-03 -3.309027254581451416e-01 -4.757764935493469238e-02 2.572394013404846191e-01 -3.590650856494903564e-02 3.418574631214141846e-01 -1.923939585685729980e-01 -3.360392153263092041e-01 1.513142138719558716e-01 2.379571944475173950e-01 -3.006007373332977295e-01 4.548053443431854248e-02 1.256306618452072144e-01 -2.464257031679153442e-01 -2.362093329429626465e-01 9.358447790145874023e-02 5.518877878785133362e-02
2.119812518358230591e-01 6.496600061655044556e-02 2.893512882292270660e-02 -3.653322160243988037e-02 -1.486648917198181152e-01 -6.271991133689880371e-02 1.590417176485061646e-01 -2.433900237083435059e-01 1.446312069892883301e-01 5.049827694892883301e-02 -9.610600024461746216e-02 2.186653390526771545e-02 -1.684592571109533310e-03 -7.206802815198898315e-02 -9.415255859494209290e-03 -1.660755872726440430e-01 -1.882752627134323120e-01 -1.030639931559562683e-01 -1.035196706652641296e-01 2.797585427761077881e-01 3.346733450889587402e-01 -8.960415422916412354e-02 -1.019106283783912659e-01 1.072925142943859100e-02 3.192728012800216675e-02 -1.787416636943817139e-01 4.992231726646423340e-02 -3.879445418715476990e-02 -6.378766894340515137e-01 -1.017426773905754089e-01 1.296644061803817749e-01 1.882844120264053345e-01
-4.073681309819221497e-02 -3.221675455570220947e-01 -2.246001511812210083e-01 1.024849712848663330e-01 1.739386469125747681e-01 2.221815437078475952e-01 -8.758560568094253540e-02 -6.227939948439598083e-02 1.379330307245254517e-01 -1.376335173845291138e-01 -1.926282495260238647e-01 1.750373542308807373e-01 -1.498019993305206299e-01 2.215852215886116028e-02 1.967699676752090454e-01 -1.782942377030849457e-02 -7.041406631469726562e-02 2.269701361656188965e-01 2.134434282779693604e-01 1.987031400203704834e-01 2.208658456802368164e-01 1.745593696832656860e-01 -1.651693433523178101e-01 -5.506524071097373962e-02 5.442010983824729919e-02 -1.479309145361185074e-02 -4.994211792945861816e-01 2.547132596373558044e-02 -1.521701067686080933e-01 -1.526613980531692505e-01 -1.033435910940170288e-01 1.152323558926582336e-01
9.605600684881210327e-02 2.529112696647644043e-01 8.279392123222351074e-02 -7.089741528034210205e-02 -8.126703649759292603e-02 3.299193084239959717e-01 -5.040793120861053467e-02 -3.698883950710296631e-01 6.974140554666519165e-02 7.198347151279449463e-02 1.607960276305675507e-02 1.065045073628425598e-01 3.144026100635528564e-01 1.455003768205642700e-01 -1.881403326988220215e-01 -2.544929087162017822e-01 -2.668486833572387695e-01 -9.334670007228851318e-02 -3.373416140675544739e-02 9.296137839555740356e-02 3.306551575660705566e-01 6.092223525047302246e-02 4.873725771903991699e-02 -3.235305100679397583e-02 1.307776123285293579e-01 -2.903521060943603516e-01 -6.428818404674530029e-02 1.839077770709991455e-01 -2.030946314334869385e-01 -6.065604835748672485e-02 7.114599645137786865e-02 1.508970856666564941e-01
-3.889528801664710045e-03 -1.150503829121589661e-01 -5.320692807435989380e-02 -1.068033054471015930e-01 4.722813889384269714e-02 1.894815266132354736e-02 6.108983978629112244e-02 8.183155208826065063e-02 5.411134287714958191e-02 2.101772427558898926e-01 -2.179140001535415649e-01 -8.778039366006851196e-02 -1.933925300836563110e-01 -3.724263608455657959e-02 8.532235026359558105e-02 -1.066728383302688599e-01 -1.538368500769138336e-02 -2.414501160383224487e-01 -5.053842440247535706e-02 2.577456831932067871e-01 2.691006958484649658e-01 2.602348923683166504e-01 -1.805154085159301758e-01 1.621302664279937744e-01 5.237682908773422241e-02 -1.224696487188339233e-01 -2.731406688690185547e-01 1.217669025063514709e-01 -4.720691442489624023e-01 -3.701472878456115723e-01 -3.785684704780578613e-02 -6.894627213478088379e-02
-6.972499936819076538e-02 1.668333560228347778e-01 -7.914990931749343872e-02 5.535176768898963928e-02 5.941415671259164810e-03 4.434698820114135742e-01 8.115761727094650269e-02 -2.443360239267349243e-01 -1.028249189257621765e-01 1.642044484615325928e-01 -3.199838399887084961e-01 -1.031318977475166321e-01 1.284070126712322235e-02 1.403606086969375610e-01 -1.217147484421730042e-01 1.420331299304962158e-01 -2.201440334320068359e-01 1.556544899940490723e-01 -4.371227696537971497e-02 2.734732925891876221e-01 1.728673875331878662e-01 1.107164174318313599e-01 7.909268140792846680e-02 6.672835350036621094e-02 -3.611829504370689392e-02 -1.015838831663131714e-01 -8.495029062032699585e-02 3.274454269558191299e-03 -1.804269850254058838e-01 4.470166191458702087e-02 4.699521958827972412e-01 1.143473237752914429e-01
2.255283743143081665e-01 6.903880834579467773e-02 -6.873089075088500977e-02 1.007946953177452087e-01 4.730921983718872070e-02 2.355949282646179199e-01 1.708666831254959106e-01 -1.956834644079208374e-02 2.780853807926177979e-01 1.546345447422936559e-04 -4.233557879924774170e-01 1.349992752075195312e-01 -1.821761131286621094e-01 9.489528089761734009e-02 -1.652144491672515869e-01 -1.137699484825134277e-01 -2.075951695442199707e-01 2.043658792972564697e-01 -2.835699021816253662e-01 3.188583850860595703e-01 1.508558094501495361e-01 1.231229379773139954e-01 -9.874360635876655579e-03 1.370409131050109863e-01 -1.409409195184707642e-01 -1.702419370412826538e-01 -1.777597963809967041e-01 -2.435235539451241493e-03 -2.442477792501449585e-01 -1.734154485166072845e-02 1.082211881875991821e-01 9.532935172319412231e-02
9.240599721670150757e-02 -2.013894915580749512e-01 1.675179153680801392e-01 -9.754561632871627808e-02 4.422828853130340576e-01 2.605215311050415039e-01 9.214256703853607178e-02 -1.264263242483139038e-01 1.382050961256027222e-01 -7.310022413730621338e-02 1.209710091352462769e-01 -1.946908086538314819e-01 -8.707857877016067505e-02 8.229872584342956543e-02 1.297690868377685547e-01 1.865746825933456421e-02 -4.378637373447418213e-01 1.673143506050109863e-01 6.449212133884429932e-02 2.479805648326873779e-01 6.518501788377761841e-02 1.132564842700958252e-01 -2.684278972446918488e-02 1.162105798721313477e-01 -1.032930910587310791e-01 -2.686818838119506836e-01 -1.010058224201202393e-01 -3.428135439753532410e-02 -1.734191626310348511e-01 -2.321001142263412476e-02 2.565890848636627197e-01 -9.735644608736038208e-02
-2.904172986745834351e-02 8.477171510457992554e-02 1.025000065565109253e-01 -1.202046722173690796e-01 -1.576679758727550507e-02 1.156431958079338074e-01 1.793496608734130859e-01 -5.810195580124855042e-02 -6.206525489687919617e-03 -1.726794242858886719e-01 2.287647724151611328e-01 -9.080950915813446045e-02 -1.494878530502319336e-01 2.655589878559112549e-01 -7.835473120212554932e-02 2.618318796157836914e-01 4.061857238411903381e-02 -1.599764376878738403e-01 7.295832782983779907e-02 3.370973169803619385e-01 4.150435924530029297e-01 1.368158459663391113e-01 -3.534545004367828369e-01 4.573206882923841476e-03 2.066661417484283447e-02 -1.395761519670486450e-01 -2.178198248147964478e-01 1.711321473121643066e-01 -1.222516223788261414e-01 -7.523051649332046509e-02 1.876976937055587769e-01 -2.127071321010589600e-01
1.860266178846359253e-01 9.771820902824401855e-02 4.210470244288444519e-02 -1.253729760646820068e-01 2.427607923746109009e-01 1.364912241697311401e-01 8.649497479200363159e-02 -2.964962460100650787e-02 1.046595275402069092e-01 -7.654489576816558838e-02 2.402450703084468842e-02 1.241598352789878845e-01 1.729070395231246948e-01 2.104866355657577515e-01 1.183317527174949646e-01 -1.092305928468704224e-01 -4.066333770751953125e-01 -1.448796093463897705e-01 3.358249664306640625e-01 2.046806365251541138e-01 7.836219668388366699e-02 -8.139772713184356689e-02 -3.900265693664550781e-01 1.174583584070205688e-01 -6.084728240966796875e-02 -1.923330575227737427e-01 2.901259809732437134e-03 2.877594232559204102e-01 -8.858665078878402710e-02 -1.598386466503143311e-01 5.726863443851470947e-02 1.990210860967636108e-01
1.424667146056890488e-02 -1.996933110058307648e-02 -2.450198680162429810e-01 1.864688843488693237e-01 1.333269029855728149e-01 -2.848131768405437469e-02 -2.063563466072082520e-01 -2.633944451808929443e-01 3.071982562541961670e-01 -1.355772763490676880e-01 1.589380018413066864e-02 -1.243066042661666870e-01 1.387811154127120972e-01 2.630914449691772461e-01 -5.155064910650253296e-02 1.876512765884399414e-01 -1.114791780710220337e-01 1.188729256391525269e-01 1.280486583709716797e-01 4.558046758174896240e-01 1.278683990240097046e-01 3.131169676780700684e-01 -1.051357388496398926e-01 6.039150804281234741e-02 -5.352134350687265396e-03 1.019500046968460083e-01 -2.135676890611648560e-01 1.318431049585342407e-01 -7.038269937038421631e-02 -5.537475645542144775e-02 -5.215792916715145111e-03 2.407739460468292236e-01
2.082405239343643188e-01 4.204567521810531616e-02 -3.617046400904655457e-02 -1.645750403404235840e-01 -9.399585425853729248e-02 2.061160504817962646e-01 1.813023239374160767e-01 -2.735324800014495850e-01 -2.794519998133182526e-02 -6.963449995964765549e-03 1.155062466859817505e-01 3.916856646537780762e-02 -3.608610853552818298e-02 1.025093346834182739e-01 -1.153578087687492371e-01 -2.188690602779388428e-01 -1.242805197834968567e-01 3.521237522363662720e-02 -3.944457769393920898e-01 1.777231693267822266e-01 5.330128073692321777e-01 -2.002377063035964966e-02 -1.681732684373855591e-01 -7.752738147974014282e-02 3.347829356789588928e-02 -1.273401528596878052e-01 -1.103938072919845581e-01 3.512497991323471069e-02 -2.526527345180511475e-01 -2.414494156837463379e-01 -2.566650277003645897e-03 5.647097155451774597e-02
8.598522841930389404e-02 1.286193579435348511e-01 -2.981916368007659912e-01 3.911637365818023682e-01 -1.357167027890682220e-02 -2.374967932701110840e-02 6.182980723679065704e-04 -1.527090668678283691e-01 -1.855857968330383301e-01 -3.221828117966651917e-02 -1.051686257123947144e-01 -8.885753899812698364e-02 1.700992137193679810e-01 -1.208790242671966553e-01 -3.103198707103729248e-01 1.940273866057395935e-02 -3.064282834529876709e-01 1.672470867633819580e-01 3.561553955078125000e-01 5.864407494664192200e-02 2.397459000349044800e-01 1.012273058295249939e-01 -4.189102351665496826e-02 9.853621572256088257e-02 -5.021725967526435852e-02 -7.471526414155960083e-02 -2.848123898729681969e-03 2.070182263851165771e-01 -2.073391824960708618e-01 -9.959302842617034912e-02 2.733397781848907471e-01 7.399018853902816772e-02
1.386092454195022583e-01 -1.735194623470306396e-01 4.050777852535247803e-02 7.111120503395795822e-03 2.926180362701416016e-01 6.671877205371856689e-02 -4.159050807356834412e-02 -2.147738039493560791e-01 -1.056426391005516052e-01 2.849113941192626953e-02 2.047406882047653198e-01 4.767533764243125916e-02 -3.605332374572753906e-01 -1.746889948844909668e-01 -2.101915031671524048e-01 1.649238020181655884e-01 -3.642472624778747559e-01 -9.567860513925552368e-02 1.488519553095102310e-02 3.083970546722412109e-01 2.925619184970855713e-01 7.920568436384201050e-02 -1.190992519259452820e-01 1.137758120894432068e-01 1.448472589254379272e-01 3.328378126025199890e-02 4.408208653330802917e-02 -5.029981955885887146e-02 -2.955811917781829834e-01 7.004632055759429932e-02 1.731932014226913452e-01 -1.342367976903915405e-01
3.215909376740455627e-02 2.055519223213195801e-01 -2.374992668628692627e-01 7.933082431554794312e-02 -1.567126512527465820e-01 2.720593810081481934e-01 3.923635184764862061e-01 -1.993636488914489746e-01 -1.813145577907562256e-01 -3.111957013607025146e-02 -1.730592548847198486e-01 -1.027628406882286072e-01 6.322517246007919312e-02 -8.750029839575290680e-03 -2.702028453350067139e-01 -6.405432522296905518e-02 -2.910556197166442871e-01 3.528540208935737610e-02 -1.224743947386741638e-01 2.404257059097290039e-01 2.786286473274230957e-01 -2.370623350143432617e-01 -1.739228665828704834e-01 -1.016058102250099182e-01 7.958189584314823151e-03 -1.290159821510314941e-01 -6.092156097292900085e-02 9.054171293973922729e-02 -6.204196438193321228e-02 -5.108382180333137512e-02 2.792136073112487793e-01 5.527828470803797245e-04
5.234419554471969604e-02 -9.463699162006378174e-02 1.370150595903396606e-01 3.696539252996444702e-02 2.654045224189758301e-01 3.080054819583892822e-01 -1.297015994787216187e-01 4.657746478915214539e-02 -1.219645738601684570e-01 1.595486402511596680e-01 6.164170801639556885e-03 -2.020145803689956665e-01 -2.603271976113319397e-02 -1.001468598842620850e-01 2.134940028190612793e-01 -1.706673763692378998e-02 -3.304961025714874268e-01 3.528618812561035156e-01 1.675776839256286621e-01 1.472413241863250732e-01 1.384363025426864624e-01 2.768604829907417297e-02 -1.492159720510244370e-02 1.868507117033004761e-01 1.453363895416259766e-01 -2.875310182571411133e-01 -3.473364412784576416e-01 1.090565249323844910e-01 -1.491166204214096069e-01 -1.112928166985511780e-01 4.218507185578346252e-02 -1.865635663270950317e-01
1.520204544067382812e-02 6.136999279260635376e-02 -7.120601832866668701e-02 1.427605748176574707e-02 2.138536982238292694e-02 6.051879376173019409e-02 3.049383163452148438e-01 -1.869877427816390991e-01 -1.442871242761611938e-01 -3.164124488830566406e-02 -2.296247035264968872e-01 -1.545080691576004028e-01 3.109999559819698334e-02 -5.888259783387184143e-02 -2.961751222610473633e-01 -1.568256318569183350e-01 -3.822873532772064209e-01 3.444153070449829102e-01 8.659455925226211548e-02 -2.787007577717304230e-02 3.530092239379882812e-01 -3.007327318191528320e-01 -4.662859812378883362e-02 -1.141512691974639893e-01 -1.515543088316917419e-03 -2.432565838098526001e-01 5.199728533625602722e-02 4.485521838068962097e-02 -2.255267649888992310e-01 8.704833686351776123e-02 -7.746284361928701401e-03 1.333989948034286499e-01
-1.140960305929183960e-01 -2.623811364173889160e-01 -1.144869327545166016e-01 6.148440018296241760e-02 9.055495262145996094e-02 -3.470976278185844421e-02 2.359770536422729492e-01 2.823687682393938303e-04 6.431860476732254028e-02 1.204295456409454346e-01 -1.899746507406234741e-01 1.514068543910980225e-01 1.884706467390060425e-01 1.460805684328079224e-01 -2.018805891275405884e-01 -6.261174380779266357e-02 8.000829815864562988e-02 2.069854140281677246e-01 8.123950660228729248e-02 2.892750203609466553e-01 4.171850904822349548e-02 -7.998597621917724609e-02 -1.058177724480628967e-01 -9.106207638978958130e-02 2.740325927734375000e-01 -1.588509380817413330e-01 -2.828662991523742676e-01 3.997379541397094727e-01 -2.528874278068542480e-01 -6.832604110240936279e-02 2.419204264879226685e-01 -1.501326411962509155e-01
2.590196430683135986e-01 -1.702751368284225464e-01 -2.294045835733413696e-01 -1.339460462331771851e-01 5.307935178279876709e-02 1.680949330329895020e-01 1.512197405099868774e-01 -4.241200536489486694e-02 -1.090718954801559448e-01 1.247194558382034302e-01 2.835918366909027100e-01 -1.222197338938713074e-01 -1.657173484563827515e-01 5.704876501113176346e-03 -5.750658363103866577e-02 8.702993392944335938e-03 3.159704431891441345e-02 -1.948944851756095886e-02 -1.411685049533843994e-01 2.423754483461380005e-01 3.686304092407226562e-01 1.433785818517208099e-02 -2.422827631235122681e-01 1.727422177791595459e-01 -2.077943980693817139e-01 -3.436459302902221680e-01 -1.632005721330642700e-01 -6.653979420661926270e-02 -2.311648428440093994e-01 -2.018216997385025024e-01 6.217989325523376465e-02 1.698838025331497192e-01
-1.607789248228073120e-01 -3.621323406696319580e-02 -7.947172969579696655e-02 -1.800099611282348633e-01 1.315149012953042984e-02 2.377614527940750122e-01 4.089877009391784668e-02 -2.040849775075912476e-01 1.768997870385646820e-02 1.336714923381805420e-01 6.765839457511901855e-02 1.105637326836585999e-01 -2.420560643076896667e-02 6.754463911056518555e-02 2.764851786196231842e-02 -9.103859961032867432e-02 -3.699764609336853027e-01 -3.286179900169372559e-02 2.793728113174438477e-01 8.312375098466873169e-02 1.998723745346069336e-01 -2.925720512866973877e-01 -2.565355300903320312e-01 2.477636039257049561e-01 2.685402929782867432e-01 -2.446642071008682251e-01 -4.031587764620780945e-02 7.707585394382476807e-02 -2.962290346622467041e-01 -5.878700688481330872e-02 2.521675229072570801e-01 1.220926120877265930e-01
9.418307989835739136e-02 -1.330677270889282227e-01 -1.118797957897186279e-01 1.509405206888914108e-02 1.268354654312133789e-01 -2.140940576791763306e-01 6.890313327312469482e-02 -7.220759242773056030e-02 1.578362286090850830e-01 -1.042710915207862854e-01 -1.824647560715675354e-02 3.202529996633529663e-02 8.772381395101547241e-02 -2.285703569650650024e-01 -1.942057758569717407e-01 1.944376528263092041e-01 -2.969224154949188232e-01 1.309252530336380005e-01 1.989636197686195374e-02 9.574997425079345703e-02 1.859859079122543335e-01 7.512692362070083618e-03 -1.762413233518600464e-01 9.600399434566497803e-02 6.609117984771728516e-02 7.050569355487823486e-02 -4.255983233451843262e-01 1.196326613426208496e-01 -4.567129909992218018e-01 -7.295580953359603882e-02 2.542226016521453857e-01 -2.075350880622863770e-01
1.918367445468902588e-01 -1.028887927532196045e-01 -1.672256737947463989e-01 4.445242881774902344e-02 1.182367578148841858e-01 2.545172274112701416e-01 2.847165167331695557e-01 -2.092313915491104126e-01 -1.398638337850570679e-01 1.334882378578186035e-01 1.944524794816970825e-01 9.842511266469955444e-02 1.227456554770469666e-01 5.718152597546577454e-02 -3.379882127046585083e-02 -1.167875304818153381e-01 -2.354613095521926880e-01 9.028719365596771240e-02 -4.059819281101226807e-01 1.367523819208145142e-01 2.594692707061767578e-01 1.452187448740005493e-01 -6.530316919088363647e-02 -8.051107823848724365e-02 1.030176058411598206e-01 -1.403749138116836548e-01 -1.333773136138916016e-01 -7.857910543680191040e-02 -3.985097110271453857e-01 1.113607920706272125e-02 -1.188509818166494370e-02 2.035709470510482788e-01
-1.650431305170059204e-01 -4.516685009002685547e-02 -4.735546931624412537e-02 3.314285278320312500e-01 -2.051170319318771362e-01 1.451056152582168579e-01 9.975652396678924561e-02 -2.215801551938056946e-02 9.508171118795871735e-03 -5.513004958629608154e-02 5.356722325086593628e-02 1.045325212180614471e-02 3.796712309122085571e-02 -3.981241583824157715e-02 1.068979278206825256e-01 -8.255707472562789917e-02 -2.983299493789672852e-01 3.129411935806274414e-01 -8.734831586480140686e-03 3.781150579452514648e-01 4.895322918891906738e-01 4.079368710517883301e-02 9.424355626106262207e-02 -5.169019475579261780e-02 2.938833832740783691e-01 -1.512516140937805176e-01 -9.229981154203414917e-02 7.139854878187179565e-02 -1.662403196096420288e-01 7.245443761348724365e-02 -6.919795274734497070e-02 1.196210011839866638e-01
-2.243704721331596375e-02 -9.713443368673324585e-02 6.252645701169967651e-02 -2.293755486607551575e-02 2.853882312774658203e-01 -4.117048159241676331e-02 2.801002562046051025e-01 -2.538998425006866455e-01 -2.126961350440979004e-01 -1.876630447804927826e-02 -3.474005758762359619e-01 -7.531139254570007324e-02 3.583859652280807495e-02 3.052262216806411743e-02 -4.928029701113700867e-02 -1.450156867504119873e-01 -2.403463125228881836e-01 1.164257302880287170e-01 8.178565651178359985e-02 2.490842789411544800e-01 2.984146960079669952e-02 3.080720007419586182e-01 -2.659600079059600830e-01 -2.232506126165390015e-01 2.030468359589576721e-02 -5.985819920897483826e-02 2.995291957631707191e-03 7.136739790439605713e-02 -3.458667695522308350e-01 -2.430161088705062866e-01 -1.086885780096054077e-01 7.693574577569961548e-02
-8.131343871355056763e-02 6.694888696074485779e-03 -1.858200579881668091e-01 7.977434247732162476e-02 -1.858277618885040283e-01 1.973093152046203613e-01 2.328818589448928833e-01 -6.844340264797210693e-02 3.139716759324073792e-02 -5.099901929497718811e-02 -3.293105661869049072e-01 2.069034427404403687e-01 -4.079558327794075012e-02 3.145121410489082336e-02 -2.419497221708297729e-01 1.544795036315917969e-01 -9.653179347515106201e-02 2.120478153228759766e-01 -2.051852941513061523e-01 4.068777859210968018e-01 1.860823035240173340e-01 1.243341714143753052e-01 4.526786506175994873e-02 1.672872155904769897e-01 -4.845410957932472229e-02 -2.010126411914825439e-01 -2.195664048194885254e-01 5.633809417486190796e-02 -9.622434526681900024e-02 -2.011531889438629150e-01 2.842603921890258789e-01 1.159941777586936951e-01
1.086033284664154053e-01 2.239119447767734528e-02 5.121913924813270569e-02 8.870593272149562836e-03 6.446982175111770630e-02 1.017580181360244751e-01 8.802813291549682617e-02 -1.741358339786529541e-01 1.373046785593032837e-01 -3.964893519878387451e-03 1.685195863246917725e-01 1.359215676784515381e-01 6.415323168039321899e-02 -2.444650083780288696e-01 9.342884272336959839e-02 -1.106016114354133606e-01 -2.039529830217361450e-01 -5.776555743068456650e-03 4.010253548622131348e-01 4.349893927574157715e-01 1.640717834234237671e-01 5.741317570209503174e-02 -3.519358038902282715e-01 5.842215195298194885e-02 1.953570246696472168e-01 1.118203103542327881e-01 -1.780221760272979736e-01 1.578097194433212280e-01 3.725348412990570068e-02 2.819705568253993988e-02 3.170545995235443115e-01 1.507012695074081421e-01
-9.578488022089004517e-02 5.539336125366389751e-04 4.181037470698356628e-02 -1.769804656505584717e-01 1.056498289108276367e-01 1.396357566118240356e-01 3.145661577582359314e-02 -2.022505998611450195e-01 -1.340051591396331787e-01 2.933597750961780548e-02 1.115714684128761292e-01 -1.051027327775955200e-02 -2.138585550710558891e-03 5.930760502815246582e-02 -2.095113135874271393e-02 -1.469573378562927246e-01 -4.364374279975891113e-01 -1.040653735399246216e-01 2.598490715026855469e-01 4.498993977904319763e-02 1.585193574428558350e-01 -2.798608243465423584e-01 -2.831133902072906494e-01 2.027760595083236694e-01 1.624900400638580322e-01 -3.616988658905029297e-01 -5.138528533279895782e-03 -2.878335677087306976e-02 -3.271290659904479980e-01 -1.594708710908889771e-01 1.651022881269454956e-01 1.220823004841804504e-01
-5.618974193930625916e-02 9.696585685014724731e-02 -3.795596538111567497e-03 1.162795200943946838e-01 3.467927873134613037e-02 6.390156690031290054e-03 1.275733709335327148e-01 -9.569089859724044800e-02 1.958728767931461334e-02 -2.091400474309921265e-01 -4.085573554039001465e-02 -2.422545477747917175e-02 -5.339865386486053467e-02 -2.028047144412994385e-01 1.647251993417739868e-01 -1.185514219105243683e-02 -8.457425981760025024e-02 2.871551215648651123e-01 -7.341366261243820190e-02 2.671102583408355713e-01 2.863819003105163574e-01 3.321581780910491943e-01 -3.948666155338287354e-01 2.513537406921386719e-01 1.828135699033737183e-01 -3.494623303413391113e-02 1.363372951745986938e-01 1.764920167624950409e-02 -3.995895981788635254e-01 7.569600641727447510e-02 1.795777529478073120e-01 -2.475343830883502960e-02
1.988451480865478516e-01 -2.428884506225585938e-01 7.167180627584457397e-02 -5.135498940944671631e-02 2.797445058822631836e-01 2.351791262626647949e-01 2.837548851966857910e-01 -1.845424920320510864e-01 1.255464106798171997e-01 3.847983852028846741e-02 1.284659206867218018e-01 -3.117720186710357666e-01 -1.735142171382904053e-01 -1.328176409006118774e-01 -3.640007600188255310e-02 -1.565594226121902466e-01 -4.115768373012542725e-01 1.656659394502639771e-01 -6.739778816699981689e-02 1.011983454227447510e-01 2.127633243799209595e-01 -1.930788392201066017e-03 -7.642823737114667892e-03 -5.762119963765144348e-02 1.234613955020904541e-01 -2.463845610618591309e-01 -1.888187676668167114e-01 1.057722046971321106e-01 2.108507789671421051e-02 -2.329951077699661255e-01 -2.076348848640918732e-02 -5.287360772490501404e-02
3.120024222880601883e-03 1.537940949201583862e-01 2.919185534119606018e-02 -1.412641704082489014e-01 -2.564169168472290039e-01 3.523305654525756836e-01 1.313186883926391602e-01 -2.135113999247550964e-02 2.321981638669967651e-01 -2.534596249461174011e-02 -1.455165296792984009e-01 2.877712547779083252e-01 -7.833945006132125854e-02 1.765702664852142334e-01 -9.638586081564426422e-03 -5.415994301438331604e-02 -3.169015347957611084e-01 2.384654134511947632e-01 -1.032702773809432983e-01 4.072178900241851807e-01 1.859848946332931519e-01 1.123439054936170578e-02 -1.195272877812385559e-01 1.288949884474277496e-02 -2.376759350299835205e-01 -1.243547573685646057e-01 -2.140384316444396973e-01 -3.174626454710960388e-02 -5.454969406127929688e-02 -3.417306765913963318e-02 8.947428315877914429e-02 1.875648796558380127e-01
-1.094516217708587646e-01 -9.900417178869247437e-03 -1.763339787721633911e-01 9.530490636825561523e-02 3.864336758852005005e-02 2.418931126594543457e-01 2.792567312717437744e-01 -2.907215058803558350e-01 -2.387091815471649170e-01 1.078867986798286438e-01 2.379006892442703247e-02 9.568529576063156128e-02 -1.023833155632019043e-01 3.275768086314201355e-02 -2.246023118495941162e-01 -1.767856478691101074e-01 -4.237450361251831055e-01 -2.630186825990676880e-02 -3.226068317890167236e-01 2.712006866931915283e-01 8.761476725339889526e-02 3.469465300440788269e-02 -6.481769680976867676e-02 7.237312197685241699e-02 1.373247057199478149e-02 -8.250438841059803963e-04 -4.280912503600120544e-02 -1.755938678979873657e-02 -3.689953088760375977e-01 -1.212928071618080139e-01 3.644849359989166260e-02 1.513757109642028809e-01
3.974224999547004700e-02 -1.112730354070663452e-01 1.730605214834213257e-01 1.817570030689239502e-01 1.942160576581954956e-01 2.217682152986526489e-01 -9.963868185877799988e-03 -1.880989074707031250e-01 -2.888098917901515961e-02 -2.293111523613333702e-03 8.263371139764785767e-02 -1.945692896842956543e-01 7.706046104431152344e-02 1.011437326669692993e-01 -2.253423035144805908e-01 -7.046939432621002197e-02 -4.846817255020141602e-02 3.674683347344398499e-02 -3.071663081645965576e-01 1.622640043497085571e-01 4.065885543823242188e-01 -1.527682840824127197e-01 -1.090350523591041565e-01 2.136247754096984863e-01 2.921835780143737793e-01 -2.508293390274047852e-01 -9.098937362432479858e-02 2.193199247121810913e-01 -5.697907134890556335e-02 -3.221687674522399902e-01 -1.892929151654243469e-02 -2.473874762654304504e-02
4.930379614233970642e-02 -2.548803342506289482e-03 -1.677843630313873291e-01 1.497324854135513306e-01 1.825679391622543335e-01 2.067269682884216309e-01 3.622982501983642578e-01 8.892922103404998779e-02 -1.507514268159866333e-01 -6.334890425205230713e-02 -2.429108023643493652e-01 -9.439919143915176392e-02 -1.298035308718681335e-02 1.016302704811096191e-01 -2.183965444564819336e-01 1.063253358006477356e-01 -8.250564336776733398e-02 1.578394919633865356e-01 -9.899963438510894775e-02 2.524368464946746826e-01 2.491417974233627319e-01 -4.879417270421981812e-02 -1.739095896482467651e-01 1.688142865896224976e-02 2.098953872919082642e-01 8.868964016437530518e-02 -4.198177158832550049e-01 -6.794031709432601929e-02 -8.852533251047134399e-02 4.950164258480072021e-02 3.132148087024688721e-01 -1.618552654981613159e-01
2.108306065201759338e-02 3.061805367469787598e-01 -9.627928026020526886e-03 -5.005617439746856689e-02 6.815145909786224365e-02 -3.287436813116073608e-02 -5.729765444993972778e-02 -1.166322529315948486e-01 -9.692890197038650513e-02 -2.313508540391921997e-01 5.498839169740676880e-02 2.100533843040466309e-01 -1.649726927280426025e-01 2.571973763406276703e-02 3.058896586298942566e-02 -1.104818582534790039e-01 -5.545256733894348145e-01 1.276886649429798126e-02 1.500265896320343018e-01 3.096281886100769043e-01 1.349428482353687286e-02 -6.609763205051422119e-02 -9.338904917240142822e-02 -9.378199465572834015e-03 2.441978901624679565e-01 -2.420826405286788940e-01 5.951939523220062256e-02 -1.908735334873199463e-01 -3.390706181526184082e-01 -4.413317516446113586e-02 1.078473553061485291e-01 5.792969465255737305e-02
-5.870957672595977783e-02 2.374978959560394287e-01 1.201737672090530396e-02 -1.519356369972229004e-01 -1.442508250474929810e-01 2.788806259632110596e-01 7.217927277088165283e-02 -1.242034360766410828e-01 -1.745650917291641235e-01 4.296940565109252930e-02 -2.158629521727561951e-02 1.490808427333831787e-01 2.126704156398773193e-02 7.762011140584945679e-02 -3.716707869898527861e-04 -3.386715352535247803e-01 -2.689258754253387451e-01 -2.012881338596343994e-01 -5.924554914236068726e-02 3.085519373416900635e-01 1.420956552028656006e-01 -1.534978449344635010e-01 -2.739250659942626953e-01 5.321396142244338989e-02 3.551616370677947998e-01 -3.057444989681243896e-01 -1.232801228761672974e-01 7.746293395757675171e-02 -1.488569378852844238e-01 -1.533816307783126831e-01 7.721947506070137024e-03 -4.219161346554756165e-02
-1.313011497259140015e-01 -1.189199537038803101e-01 7.901447266340255737e-02 1.397036910057067871e-01 1.157421395182609558e-01 1.661053448915481567e-01 -3.427866995334625244e-01 -1.536808758974075317e-01 -1.289407163858413696e-01 -2.378360033035278320e-01 -1.918052285909652710e-01 -4.105208069086074829e-02 -8.493950963020324707e-02 1.365442425012588501e-01 8.788431435823440552e-02 -1.395469754934310913e-01 -1.723067313432693481e-01 -7.318224012851715088e-02 7.040157169103622437e-02 3.124332427978515625e-01 1.830400079488754272e-01 1.237548589706420898e-01 -2.040027081966400146e-02 -2.142110615968704224e-01 1.507784575223922729e-01 -2.939384281635284424e-01 2.806489355862140656e-02 7.222091779112815857e-03 -1.186748817563056946e-01 -9.074521809816360474e-02 4.478614330291748047e-01 1.744080483913421631e-01
-8.052996546030044556e-02 -2.910921871662139893e-01 -2.475475221872329712e-01 4.775077477097511292e-02 3.827488720417022705e-01 -1.246128138154745102e-02 -2.174839824438095093e-01 -4.406701773405075073e-03 5.427123233675956726e-02 -2.016731537878513336e-02 -8.008443750441074371e-03 2.049042284488677979e-01 -4.313151910901069641e-02 -1.514618545770645142e-01 -4.233508929610252380e-02 6.971424818038940430e-02 -1.477535665035247803e-01 1.082351878285408020e-01 -2.156616747379302979e-02 1.015550717711448669e-01 1.647910922765731812e-01 -5.714594572782516479e-02 -6.960452347993850708e-02 3.423734381794929504e-02 1.145251393318176270e-01 8.104675263166427612e-02 -2.798389494419097900e-01 1.701651513576507568e-01 -4.372952580451965332e-01 -3.950877487659454346e-01 1.272452026605606079e-01 -5.628247931599617004e-02
1.529849469661712646e-01 1.175228580832481384e-01 -3.199033811688423157e-02 1.655580550432205200e-01 1.191334202885627747e-01 8.568603545427322388e-02 2.337937355041503906e-01 7.078628242015838623e-02 3.564455360174179077e-02 1.464287936687469482e-01 -6.682069599628448486e-02 -7.193692959845066071e-03 -6.192030385136604309e-02 1.947132200002670288e-01 -1.215315088629722595e-01 3.066950850188732147e-02 -1.485768407583236694e-01 -9.260545670986175537e-02 2.744768857955932617e-01 4.612711966037750244e-01 3.554803729057312012e-01 2.577813565731048584e-01 -2.738528698682785034e-02 4.925714805722236633e-02 7.576058059930801392e-02 -4.344892129302024841e-02 4.520273581147193909e-02 2.131633758544921875e-01 -2.371854782104492188e-01 -1.491325944662094116e-01 -1.679791659116744995e-01 -3.031207025051116943e-01
-5.952980741858482361e-02 -1.157285273075103760e-02 3.303725123405456543e-01 8.199632912874221802e-02 2.429892718791961670e-01 2.283469587564468384e-01 6.743034720420837402e-02 -3.343471139669418335e-02 -1.280741989612579346e-01 -1.939683035016059875e-02 -1.060385853052139282e-01 -2.151034623384475708e-01 -9.640053659677505493e-02 1.452438980340957642e-01 2.929226867854595184e-02 -9.019453823566436768e-02 -2.354026287794113159e-01 3.032529354095458984e-01 -1.421498954296112061e-01 3.040666878223419189e-01 1.541721075773239136e-01 -1.401552557945251465e-01 1.752015203237533569e-02 5.568184703588485718e-02 2.196842133998870850e-01 -2.735856175422668457e-01 -2.211494296789169312e-01 -3.868334740400314331e-02 1.084087789058685303e-02 -3.556602001190185547e-01 1.421418488025665283e-01 -1.507902443408966064e-01
-1.421248167753219604e-01 -2.676767483353614807e-02 -1.060754247009754181e-02 7.215779274702072144e-02 2.110478281974792480e-01 6.717552244663238525e-02 2.642695903778076172e-01 -1.446126848459243774e-01 -2.130626589059829712e-01 -1.079605594277381897e-01 -1.401341408491134644e-01 -6.243567913770675659e-02 3.590118885040283203e-02 1.726345159113407135e-02 -3.602087199687957764e-01 -1.769331544637680054e-01 -3.636552989482879639e-01 1.225766614079475403e-01 1.022720057517290115e-02 1.259470134973526001e-01 2.462657988071441650e-01 -3.300004899501800537e-01 -2.044976353645324707e-01 -1.560908704996109009e-01 -9.287849813699722290e-02 -3.421153426170349121e-01 -1.104402318596839905e-01 2.109601944684982300e-01 -9.707345627248287201e-03 1.746520400047302246e-02 -8.781722933053970337e-02 3.578155487775802612e-02
1.316241323947906494e-01 -2.811093330383300781e-01 -8.753640204668045044e-02 -9.451723843812942505e-02 2.728788852691650391e-01 7.494857162237167358e-02 -1.044428050518035889e-01 -1.568569615483283997e-02 -8.118718862533569336e-02 -2.605652064085006714e-02 -2.968046069145202637e-01 -1.023211479187011719e-01 1.337603330612182617e-01 2.534520030021667480e-01 3.136809766292572021e-01 -4.915749654173851013e-02 -2.986353635787963867e-01 -5.771557614207267761e-02 1.264179050922393799e-01 4.022768735885620117e-01 3.116759657859802246e-01 -1.001786813139915466e-01 1.252876073122024536e-01 1.101326569914817810e-01 2.404553294181823730e-01 -5.202408134937286377e-02 -1.023648679256439209e-01 6.949935853481292725e-02 6.427488476037979126e-02 2.537116780877113342e-02 1.251466423273086548e-01 -7.382570952177047729e-02
1.713967323303222656e-02 1.228600367903709412e-01 2.594849169254302979e-01 7.174059748649597168e-02 2.734705209732055664e-01 7.838865369558334351e-02 2.664991915225982666e-01 -2.113611251115798950e-01 2.534856796264648438e-01 -6.676994264125823975e-02 -1.466232538223266602e-01 3.454492092132568359e-01 -1.398080736398696899e-01 -3.202226161956787109e-01 -8.549200743436813354e-02 1.491257250308990479e-01 -3.282456696033477783e-01 1.113893687725067139e-01 1.261679977178573608e-01 1.177972257137298584e-01 2.501853406429290771e-01 -7.768966257572174072e-02 9.655226022005081177e-02 -1.048369258642196655e-01 -4.784225299954414368e-02 -1.099750176072120667e-01 -7.980329543352127075e-02 7.616850733757019043e-02 -1.262775659561157227e-01 -1.517441719770431519e-01 2.168086916208267212e-01 -5.387549474835395813e-02
3.898306488990783691e-01 -3.452622890472412109e-02 -4.214257299900054932e-01 1.484283655881881714e-01 2.052155137062072754e-01 1.228458657860755920e-01 -2.619219012558460236e-02 -1.087144538760185242e-01 3.348034620285034180e-02 -1.762977093458175659e-01 8.705929666757583618e-02 8.741548657417297363e-02 8.928123861551284790e-03 2.864399924874305725e-02 -2.558351457118988037e-01 -5.293392762541770935e-02 -1.192852854728698730e-01 3.099659085273742676e-02 1.104390993714332581e-01 2.951400578022003174e-01 5.386671423912048340e-02 3.112226128578186035e-01 -8.317881077527999878e-02 -2.241966575384140015e-01 5.914154276251792908e-02 -2.775836288928985596e-01 6.149603426456451416e-02 -3.027426637709140778e-02 -2.980978190898895264e-01 -1.146928146481513977e-01 -4.427198786288499832e-03 -4.690850153565406799e-02
9.547282825224101543e-04 -1.923065930604934692e-01 -2.478679269552230835e-01 -3.371499106287956238e-02 7.094316184520721436e-02 2.176199108362197876e-01 4.788339138031005859e-02 -3.124454058706760406e-02 -3.263051435351371765e-02 -2.105422914028167725e-01 -1.334709972143173218e-01 -1.433372497558593750e-01 -6.762561947107315063e-02 -2.048597633838653564e-01 1.752127408981323242e-01 -3.666727617383003235e-02 -1.606288403272628784e-01 -5.673647671937942505e-02 4.526665806770324707e-02 1.501496285200119019e-01 2.080482840538024902e-01 3.536393493413925171e-02 -1.643173992633819580e-01 7.863540947437286377e-02 -1.143621131777763367e-01 -3.686747699975967407e-02 -4.000549912452697754e-01 1.900442093610763550e-01 -4.930182695388793945e-01 -2.161452919244766235e-01 -2.182823270559310913e-01 -5.549306049942970276e-02
-1.432389467954635620e-01 2.113490365445613861e-02 -9.841115027666091919e-02 6.098174303770065308e-02 -2.247637212276458740e-01 3.706060945987701416e-01 -2.433354556560516357e-01 -2.207686156034469604e-01 1.126470714807510376e-01 1.782103478908538818e-01 -1.930077672004699707e-01 -2.908860146999359131e-01 2.850842662155628204e-02 -6.405816879123449326e-03 -2.282762713730335236e-02 -1.047692634165287018e-02 -4.236560165882110596e-01 -3.784754872322082520e-02 8.092090487480163574e-02 2.862863838672637939e-01 1.880062520503997803e-01 -7.666484266519546509e-02 -7.534106262028217316e-04 -1.030453108251094818e-02 3.906491026282310486e-02 2.852367609739303589e-02 -2.101313173770904541e-01 2.054807394742965698e-01 -1.737519502639770508e-01 -1.248856186866760254e-01 -2.447875775396823883e-02 2.369732707738876343e-01
-7.313521113246679306e-03 1.008081808686256409e-01 -2.965665459632873535e-01 -4.884676262736320496e-02 1.948587447404861450e-01 1.283705085515975952e-01 -1.142125427722930908e-01 -2.196706384420394897e-01 1.286451518535614014e-01 2.091833157464861870e-03 -9.215705841779708862e-02 -8.442474901676177979e-02 -2.836290299892425537e-01 2.257773876190185547e-01 4.420215263962745667e-02 -2.474500536918640137e-01 4.594527557492256165e-02 1.976664066314697266e-01 2.214921563863754272e-01 4.879547059535980225e-01 1.557759642601013184e-01 1.278159916400909424e-01 -8.712990581989288330e-02 -1.661674231290817261e-01 -1.208131164312362671e-01 -1.220800206065177917e-01 -1.286499947309494019e-01 8.094211667776107788e-02 -2.050241380929946899e-01 -1.444959491491317749e-01 -1.843474507331848145e-01 5.718014761805534363e-02
9.984265267848968506e-02 -2.097219228744506836e-01 7.061837613582611084e-02 -8.575563877820968628e-02 3.082124590873718262e-01 3.579513132572174072e-01 1.294807344675064087e-02 -9.582192637026309967e-03 2.636927412822842598e-03 -1.932698115706443787e-02 -3.780249739065766335e-03 -2.348482236266136169e-02 9.849878959357738495e-03 -1.366282105445861816e-01 2.665605582296848297e-02 1.188292354345321655e-01 -1.193233802914619446e-01 9.442894160747528076e-02 6.969932466745376587e-02 3.478522300720214844e-01 2.041862905025482178e-01 1.039854660630226135e-01 2.923020534217357635e-02 9.810978174209594727e-02 -9.845772385597229004e-02 -1.841438412666320801e-01 -5.137687921524047852e-01 -2.984268963336944580e-02 5.184453353285789490e-02 2.540466748178005219e-02 3.844411373138427734e-01 -6.483244150876998901e-02
3.422054350376129150e-01 -8.657569065690040588e-03 7.269021123647689819e-03 2.719824947416782379e-02 6.770198792219161987e-02 3.077497780323028564e-01 -2.885036915540695190e-02 -2.469017356634140015e-01 -1.699987351894378662e-01 -1.003063619136810303e-01 1.089597716927528381e-01 -1.653359830379486084e-02 5.120347812771797180e-02 -7.599696982651948929e-03 -3.476662933826446533e-01 -1.224320307374000549e-01 -2.806067094206809998e-02 4.046632945537567139e-01 1.147519946098327637e-01 3.548841178417205811e-01 2.243175655603408813e-01 1.884324103593826294e-01 4.322297871112823486e-03 4.178371652960777283e-02 1.394621729850769043e-01 -1.403172910213470459e-01 -5.532423034310340881e-03 7.076974958181381226e-02 -1.282388865947723389e-01 -1.816147863864898682e-01 -1.810697317123413086e-01 1.168793514370918274e-01
1.897251307964324951e-01 7.988665997982025146e-02 6.221107393503189087e-02 6.758437026292085648e-03 -5.972641706466674805e-02 6.009406223893165588e-02 -2.630833722651004791e-02 -2.101996690034866333e-01 6.633844971656799316e-02 -4.782722890377044678e-02 -1.618180982768535614e-02 2.313508838415145874e-01 2.396214306354522705e-01 2.214281260967254639e-01 -8.584316074848175049e-02 -3.018415272235870361e-01 -2.173103243112564087e-01 -9.254582226276397705e-02 -1.130211502313613892e-01 2.188951373100280762e-01 3.546261787414550781e-01 -1.214827150106430054e-01 -4.700656607747077942e-02 4.171278327703475952e-02 -5.973444879055023193e-02 -2.493107169866561890e-01 -1.153956353664398193e-01 -1.522524282336235046e-02 -4.969716072082519531e-01 -9.328853338956832886e-02 6.775275617837905884e-02 1.891085505485534668e-01
-2.334148623049259186e-02 2.333640307188034058e-02 7.949345745146274567e-03 -1.376181691884994507e-01 -1.945185065269470215e-01 3.208321034908294678e-01 1.503905057907104492e-01 -1.454461365938186646e-01 2.053148299455642700e-01 -1.286449432373046875e-01 -1.633675396442413330e-01 3.293105363845825195e-01 -4.950132966041564941e-02 1.114859431982040405e-01 -7.871960103511810303e-02 1.904677227139472961e-02 -3.864639103412628174e-01 1.515385657548904419e-01 -1.486842930316925049e-01 3.167072832584381104e-01 1.969145834445953369e-01 4.681679233908653259e-02 -9.530656784772872925e-02 5.637665838003158569e-02 -2.485296875238418579e-01 -1.312238872051239014e-01 -1.424160003662109375e-01 -1.388962380588054657e-02 -1.154782250523567200e-01 -5.593853443861007690e-02 4.808338731527328491e-02 3.374801874160766602e-01
-8.588891476392745972e-02 -1.093788817524909973e-01 -2.972823381423950195e-02 5.761026218533515930e-02 3.450536131858825684e-01 6.725316494703292847e-02 1.392836216837167740e-02 -2.000590115785598755e-01 9.296023845672607422e-02 7.626522332429885864e-02 -1.631411463022232056e-01 -2.774815261363983154e-02 6.624533981084823608e-02 1.515952199697494507e-01 -2.108407206833362579e-02 -1.843696981668472290e-01 1.464464068412780762e-01 -5.285046994686126709e-02 -1.450020968914031982e-01 1.408890187740325928e-01 1.145970746874809265e-01 1.590363532304763794e-01 -1.747538894414901733e-01 1.203738003969192505e-01 2.364512532949447632e-02 -1.360928565263748169e-01 -3.044981956481933594e-01 3.823094666004180908e-01 -4.474783241748809814e-01 -5.329537764191627502e-02 2.912712991237640381e-01 -1.206630989909172058e-01
5.651332437992095947e-02 -4.010691642761230469e-01 -1.304745376110076904e-01 -1.115084141492843628e-01 1.108417734503746033e-01 -4.182382300496101379e-02 2.864803560078144073e-02 5.357953533530235291e-02 1.131994873285293579e-01 1.714796721935272217e-01 9.407144784927368164e-02 -2.130963280797004700e-02 2.576113939285278320e-01 2.024999856948852539e-01 1.358436793088912964e-01 -6.084876134991645813e-03 -1.776986718177795410e-01 1.155195832252502441e-01 -5.154776573181152344e-02 4.459125101566314697e-01 2.541502416133880615e-01 -2.427502572536468506e-01 -5.400877445936203003e-02 -7.039684057235717773e-02 -1.671595126390457153e-01 -9.395792335271835327e-02 -2.243516445159912109e-01 -9.980887989513576031e-05 -1.077811866998672485e-01 -1.355555504560470581e-01 2.719217538833618164e-01 2.062401026487350464e-01
6.281068921089172363e-02 -6.880927830934524536e-02 3.379232287406921387e-01 4.999591037631034851e-02 6.587817519903182983e-02 2.382545173168182373e-02 9.971968084573745728e-02 3.644875064492225647e-02 -1.090398728847503662e-01 -6.115411594510078430e-02 -1.703501790761947632e-01 -2.284475862979888916e-01 1.459372937679290771e-01 -1.944471150636672974e-01 -8.282736688852310181e-02 -1.244577094912528992e-01 -4.392993152141571045e-01 -2.641236186027526855e-01 -4.153361916542053223e-02 2.774676680564880371e-01 2.279140800237655640e-01 -2.483816742897033691e-01 -1.534960865974426270e-01 1.110675707459449768e-01 2.113233506679534912e-01 4.068118520081043243e-03 -1.985609978437423706e-01 7.338200509548187256e-02 -7.478041946887969971e-02 -1.729850023984909058e-01 1.935705095529556274e-01 1.633671224117279053e-01
[truncated: 3,271,313 more chars]
