# Supplementary material for: The Language of Innovation
Source: PLoS One. 2020 Apr 30;15(4):e0230107. doi: 10.1371/journal.pone.0230107 (PMC7194493; doi:10.1371/journal.pone.0230107)
Supplement: S19 File — (GZ) [file pone.0230107.s019.tar.gz › 1997-2001/V2Run_13_VS_4500_embeddings1997-2001ED32.txt]

-1.471166610717773438e-01 1.408962607383728027e-01 -2.088102102279663086e-01 7.819762080907821655e-02 -1.079370081424713135e-01 3.037064522504806519e-02 -5.134405940771102905e-02 3.019317984580993652e-01 1.056147962808609009e-01 -2.228030711412429810e-01 1.436903327703475952e-01 5.252256989479064941e-02 -8.697878569364547729e-02 -2.562623098492622375e-02 1.245593354105949402e-01 -3.063554167747497559e-01 3.027881681919097900e-01 1.465354710817337036e-01 -2.548840343952178955e-01 4.739196971058845520e-02 -2.579273879528045654e-01 -1.632900722324848175e-02 2.962419092655181885e-01 -9.870440512895584106e-02 2.712851762771606445e-01 -3.890820220112800598e-02 -5.433066561818122864e-02 1.682251393795013428e-01 1.870724558830261230e-01 3.062796890735626221e-01 1.133679598569869995e-01 -8.915051817893981934e-02
-5.095056816935539246e-02 -2.059134095907211304e-01 -2.448551207780838013e-01 4.552292451262474060e-02 7.117932289838790894e-02 -7.076282799243927002e-02 1.961035281419754028e-01 1.733965054154396057e-02 2.881866991519927979e-01 -5.302203819155693054e-02 4.730316624045372009e-02 3.866290450096130371e-01 -2.371651530265808105e-01 -1.247803270816802979e-01 -1.261975467205047607e-01 -1.528694927692413330e-01 2.078604847192764282e-01 2.444771677255630493e-01 1.241155564785003662e-01 8.954195678234100342e-02 -2.348954528570175171e-01 -8.225362002849578857e-02 7.818455249071121216e-02 1.342406719923019409e-01 3.054499030113220215e-01 9.492975473403930664e-02 -3.536610007286071777e-01 -8.649119734764099121e-02 1.654647588729858398e-01 -1.403281837701797485e-01 -2.411230653524398804e-02 -2.142143622040748596e-02
5.482778418809175491e-03 -4.398516193032264709e-02 -1.952815651893615723e-01 -1.462751626968383789e-01 3.831341490149497986e-02 -1.376627683639526367e-01 1.913929432630538940e-01 3.795192539691925049e-01 1.441048979759216309e-01 -1.187217459082603455e-01 1.060803309082984924e-01 2.046344429254531860e-01 -3.347374200820922852e-01 -9.590332955121994019e-02 2.096811383962631226e-01 -1.305010467767715454e-01 -2.126310616731643677e-01 1.253927350044250488e-01 -1.438541859388351440e-01 -2.478582412004470825e-02 -2.148232012987136841e-01 1.194122433662414551e-01 -7.356668263673782349e-02 -1.959407031536102295e-01 3.678559660911560059e-01 2.385270223021507263e-02 -1.677217781543731689e-01 1.852983534336090088e-01 -2.570362389087677002e-02 5.689905956387519836e-02 9.251637756824493408e-02 2.644217610359191895e-01
-4.722749292850494385e-01 1.287841945886611938e-01 -3.853854537010192871e-02 -6.439685355871915817e-03 1.484218984842300415e-03 1.382550001144409180e-01 3.792825713753700256e-02 2.748790681362152100e-01 -6.435819715261459351e-02 1.671971054747700691e-03 1.823477596044540405e-01 -2.422510087490081787e-02 5.745901539921760559e-02 -2.081827968358993530e-01 3.347013518214225769e-02 -1.733098179101943970e-01 -1.112875714898109436e-01 1.451241970062255859e-01 4.937345162034034729e-02 5.424008518457412720e-02 -2.899867892265319824e-01 9.890113770961761475e-02 1.380523592233657837e-01 -1.238842755556106567e-01 1.963464319705963135e-01 -5.133464932441711426e-02 -2.439307570457458496e-01 1.135073378682136536e-01 -1.078966036438941956e-01 1.905194669961929321e-01 -4.475090205669403076e-01 1.344172358512878418e-01
-9.578371793031692505e-02 2.467156620696187019e-03 -2.421459704637527466e-01 -1.863336376845836639e-02 4.978278279304504395e-02 1.120271440595388412e-02 1.884790807962417603e-01 -5.102922022342681885e-02 -5.374236032366752625e-02 -1.015703305602073669e-01 1.107503697276115417e-01 5.495381355285644531e-02 -2.882250249385833740e-01 2.210438698530197144e-01 2.608435750007629395e-01 -7.747127860784530640e-02 8.784381300210952759e-02 3.629725873470306396e-01 -3.128177821636199951e-01 8.529613167047500610e-02 -2.811276018619537354e-01 -1.280107349157333374e-01 9.485412389039993286e-02 -5.382006242871284485e-02 4.414722323417663574e-01 2.440598607063293457e-02 -2.119389176368713379e-01 1.883418709039688110e-01 1.113801673054695129e-01 -6.857661157846450806e-02 9.505224414169788361e-03 1.079245209693908691e-01
-9.625076502561569214e-02 -1.558469831943511963e-01 -2.165221273899078369e-01 -9.354411065578460693e-02 1.308134347200393677e-01 1.729041039943695068e-01 -1.034728214144706726e-01 -4.072932153940200806e-02 1.291113197803497314e-01 5.420483183115720749e-03 3.212352842092514038e-02 -2.082543447613716125e-03 -2.858204543590545654e-01 4.233618080615997314e-02 1.432876586914062500e-01 -1.992134600877761841e-01 -9.872615337371826172e-02 3.028525114059448242e-01 9.655673056840896606e-02 -1.056763436645269394e-02 -2.175697833299636841e-01 2.411087006330490112e-01 -1.026216074824333191e-01 -1.767311692237854004e-01 5.886572003364562988e-01 5.175097659230232239e-02 -1.738137602806091309e-01 5.464113876223564148e-02 -1.235514227300882339e-02 1.884920299053192139e-01 -9.749039262533187866e-02 6.548453867435455322e-02
6.983612664043903351e-03 -2.922082245349884033e-01 -1.882182359695434570e-01 1.423940360546112061e-01 -3.672290220856666565e-02 -2.135301083326339722e-01 8.101598918437957764e-02 1.366919428110122681e-01 8.237188309431076050e-02 7.272678893059492111e-03 1.238936483860015869e-01 1.178441382944583893e-02 6.620164960622787476e-03 9.227319061756134033e-02 3.426962196826934814e-01 -2.118383347988128662e-01 -1.625599712133407593e-02 2.975888550281524658e-01 -6.008553132414817810e-02 -5.254439637064933777e-02 -1.043522655963897705e-01 2.855344712734222412e-01 2.913232743740081787e-01 -7.352108601480722427e-03 3.831191956996917725e-01 1.115767005831003189e-02 -3.107603192329406738e-01 4.146778956055641174e-02 6.856176536530256271e-03 -2.041527777910232544e-01 -1.342596411705017090e-01 1.264359652996063232e-01
-1.745515465736389160e-01 9.336553514003753662e-03 -1.798424273729324341e-01 -5.231336131691932678e-02 8.931261487305164337e-03 -1.101286485791206360e-01 1.224303841590881348e-01 6.002897769212722778e-02 -1.353347860276699066e-02 -4.592278599739074707e-02 1.009915396571159363e-02 8.861471898853778839e-03 -7.422110438346862793e-02 9.615837782621383667e-02 1.736034452915191650e-01 -1.598740816116333008e-01 9.878497570753097534e-02 4.290915131568908691e-01 -3.745586574077606201e-01 -1.660520136356353760e-01 -1.385108828544616699e-01 2.687582671642303467e-01 1.178330928087234497e-01 1.628230325877666473e-02 3.270231783390045166e-01 1.630326658487319946e-01 -2.734520733356475830e-01 -1.314371228218078613e-01 -1.923250108957290649e-01 3.104317486286163330e-01 -3.449184447526931763e-02 5.661007761955261230e-02
5.415163561701774597e-02 4.171786084771156311e-02 -2.124292701482772827e-01 5.107651650905609131e-02 -3.276351094245910645e-02 1.024240031838417053e-01 3.930680081248283386e-02 -5.490994825959205627e-02 1.823230087757110596e-01 -1.054588407278060913e-01 1.267148405313491821e-01 4.128634184598922729e-02 -2.737242542207241058e-02 1.940867006778717041e-01 -4.893856495618820190e-02 -1.786856353282928467e-01 3.061723709106445312e-02 2.852766215801239014e-01 -1.658504307270050049e-01 -3.351508378982543945e-01 -1.932387948036193848e-01 1.897144764661788940e-01 3.567773401737213135e-01 1.452473253011703491e-01 3.689041435718536377e-01 -1.872119754552841187e-01 -2.608482241630554199e-01 8.622089028358459473e-02 -2.301557362079620361e-01 1.346723884344100952e-01 -1.042013689875602722e-01 1.553966253995895386e-01
-2.246370315551757812e-01 -9.416109323501586914e-02 -2.289190441370010376e-01 -1.578023880720138550e-01 4.964423924684524536e-02 2.441637217998504639e-01 -4.030140861868858337e-02 2.163080424070358276e-01 3.011426925659179688e-01 -2.315798960626125336e-02 1.535123735666275024e-01 2.420932203531265259e-01 7.770006358623504639e-02 -9.107043594121932983e-02 9.920795261859893799e-02 -2.494623064994812012e-01 -7.793697714805603027e-02 4.321371614933013916e-01 -3.928366303443908691e-02 -8.521919697523117065e-02 -1.977277696132659912e-01 7.541669160127639771e-02 1.012058779597282410e-01 -1.352627873420715332e-01 6.823961436748504639e-02 1.463964581489562988e-01 -2.318233251571655273e-01 -5.701724439859390259e-02 1.956258565187454224e-01 4.460085183382034302e-02 2.886154353618621826e-01 -1.071702614426612854e-01
-1.674110144376754761e-01 2.061917781829833984e-01 -3.493715450167655945e-02 1.422654278576374054e-02 2.379072643816471100e-02 -2.437665015459060669e-01 2.142428234219551086e-02 1.376741081476211548e-01 6.530986167490482330e-03 -2.417901158332824707e-01 2.058611959218978882e-01 6.784541159868240356e-02 2.830969691276550293e-01 -1.512208729982376099e-01 1.293206121772527695e-02 -5.829180032014846802e-02 -9.407046437263488770e-02 3.536944091320037842e-01 3.427743911743164062e-02 8.072678744792938232e-02 -3.353928923606872559e-01 -4.504786059260368347e-02 2.282224446535110474e-01 2.251297682523727417e-01 3.767073154449462891e-01 6.690017879009246826e-02 -2.051172107458114624e-01 1.820295490324497223e-02 -7.955656200647354126e-02 6.346019357442855835e-02 -2.801568508148193359e-01 3.208155976608395576e-03
1.507020834833383560e-02 9.711823612451553345e-02 -3.810743391513824463e-01 1.759747266769409180e-01 3.257761150598526001e-02 9.586439281702041626e-02 1.298520565032958984e-01 5.379642546176910400e-02 2.178851701319217682e-02 -1.261759549379348755e-01 1.140156388282775879e-01 -8.906680159270763397e-03 -1.161746829748153687e-01 2.523528784513473511e-02 3.217661082744598389e-01 -1.082740351557731628e-01 6.829259544610977173e-02 3.328382074832916260e-01 -1.372639238834381104e-01 6.970162689685821533e-02 -2.615619301795959473e-01 3.517558872699737549e-01 1.834348291158676147e-01 -7.195252180099487305e-02 3.235748112201690674e-01 -3.998652100563049316e-03 -2.989948689937591553e-01 -1.932629011571407318e-02 -1.767174005508422852e-01 2.602757513523101807e-02 4.358224570751190186e-02 1.639329940080642700e-01
-1.536260992288589478e-01 6.277572363615036011e-02 -7.289930433034896851e-02 6.844777613878250122e-02 -1.036069914698600769e-01 4.039626941084861755e-02 -9.537068754434585571e-02 2.226263433694839478e-01 9.616773575544357300e-02 -1.288170665502548218e-01 8.631114661693572998e-02 2.571041882038116455e-01 -6.741997599601745605e-02 5.652381107211112976e-02 3.602327704429626465e-01 3.616095334291458130e-02 -2.291479706764221191e-01 2.846676111221313477e-01 -1.018585413694381714e-01 -1.644120067358016968e-01 -2.280364185571670532e-01 3.089538514614105225e-01 1.038219034671783447e-01 -7.559818029403686523e-02 4.848027527332305908e-01 -5.535937845706939697e-02 -9.931214153766632080e-02 -3.154665976762771606e-02 4.182418435811996460e-02 -4.873973503708839417e-02 9.286864846944808960e-02 2.379507273435592651e-01
-2.395081073045730591e-01 6.693297624588012695e-02 -4.994485080242156982e-01 -2.904251776635646820e-02 1.081453543156385422e-02 1.282020658254623413e-01 1.176638752222061157e-01 2.139570415019989014e-01 2.185210287570953369e-01 -7.150320708751678467e-02 9.833987057209014893e-02 2.399287670850753784e-01 -8.563259989023208618e-02 -2.642364501953125000e-01 -5.392562225461006165e-02 1.277397722005844116e-01 1.024251431226730347e-01 2.134329825639724731e-01 -1.256642639636993408e-01 7.712893187999725342e-03 7.514522969722747803e-02 1.170095428824424744e-01 3.631245791912078857e-01 -4.521816968917846680e-02 3.460168838500976562e-01 1.724393963813781738e-01 -8.534635603427886963e-02 -5.700783338397741318e-03 3.568503633141517639e-02 1.839419640600681305e-02 9.354590624570846558e-02 5.411804839968681335e-02
-1.890697330236434937e-01 4.339903220534324646e-02 -4.178780615329742432e-01 8.679932355880737305e-02 6.387703120708465576e-02 1.424003392457962036e-02 6.826023757457733154e-02 6.024106591939926147e-02 1.510046124458312988e-01 -2.453186661005020142e-01 2.620067894458770752e-01 3.332926630973815918e-01 7.304644677788019180e-03 -1.275852322578430176e-01 -1.142044514417648315e-01 -3.170763552188873291e-01 -5.985295027494430542e-02 1.556305438280105591e-01 -3.147580921649932861e-01 9.964350610971450806e-02 -3.912190198898315430e-01 3.013039380311965942e-02 9.829475730657577515e-02 1.545256972312927246e-01 2.270724996924400330e-02 -4.688401147723197937e-02 -7.446325570344924927e-02 -1.833336502313613892e-01 -3.727281093597412109e-02 -2.763205207884311676e-03 4.237590357661247253e-02 -7.514963299036026001e-02
4.648820683360099792e-02 -3.031138777732849121e-01 -4.408550448715686798e-03 2.180300205945968628e-01 1.353818476200103760e-01 -8.614361286163330078e-02 -1.500774081796407700e-02 -5.030503496527671814e-03 3.387672305107116699e-01 3.338418202474713326e-03 2.622077167034149170e-01 1.042299624532461166e-02 -1.529714465141296387e-01 1.890318840742111206e-01 -1.294362358748912811e-02 -1.416546106338500977e-01 -1.014480441808700562e-01 1.797451376914978027e-01 1.060137450695037842e-01 2.789624035358428955e-01 -2.313918666914105415e-03 -1.060439497232437134e-01 2.380219846963882446e-01 -2.828516252338886261e-02 4.536813795566558838e-01 1.129859685897827148e-02 -2.404279261827468872e-01 -2.635689824819564819e-02 1.009887531399726868e-01 1.175660267472267151e-01 1.115774139761924744e-01 2.609849870204925537e-01
-1.254519373178482056e-01 2.421818822622299194e-01 1.644056476652622223e-02 -4.464732110500335693e-02 -2.538110613822937012e-01 -2.124372869729995728e-01 -4.124743491411209106e-02 1.462124437093734741e-01 2.522458434104919434e-01 -3.221429139375686646e-02 7.474993355572223663e-03 7.538982480764389038e-02 1.533458083868026733e-01 -5.082436278462409973e-02 -1.208848059177398682e-01 -9.632129967212677002e-02 -4.158464074134826660e-02 5.017955899238586426e-01 1.224572286009788513e-01 -8.147881180047988892e-02 -3.126433789730072021e-01 8.833558857440948486e-02 1.211486831307411194e-01 -4.179953783750534058e-02 3.067127764225006104e-01 -1.198230385780334473e-01 -1.747704297304153442e-01 -2.997661195695400238e-02 1.752926595509052277e-02 3.463032245635986328e-01 -1.026045531034469604e-01 -5.051974207162857056e-02
3.826840594410896301e-02 -1.602382399141788483e-02 -1.483228653669357300e-01 -1.096699759364128113e-01 -1.459743976593017578e-01 9.171091020107269287e-02 2.016084641218185425e-01 5.794606357812881470e-02 -1.089382022619247437e-01 -2.845505774021148682e-01 2.331048995256423950e-01 -5.134998261928558350e-02 -1.169626340270042419e-01 4.741702228784561157e-02 1.973495185375213623e-01 -1.723319292068481445e-01 2.357248067855834961e-01 2.888776659965515137e-01 -4.379699751734733582e-02 -9.687151759862899780e-02 -8.244112133979797363e-02 3.351873755455017090e-01 2.458927631378173828e-01 3.364199399948120117e-02 4.173230826854705811e-01 -8.365443348884582520e-02 -3.342204689979553223e-01 9.799403697252273560e-02 -7.991275191307067871e-02 1.196518093347549438e-01 -3.258503228425979614e-02 2.924572490155696869e-02
-6.275335326790809631e-03 4.609952494502067566e-02 -1.431145668029785156e-01 -5.488455668091773987e-02 -2.323238998651504517e-01 7.284095138311386108e-02 1.871502697467803955e-01 1.150515601038932800e-01 -2.379211783409118652e-02 -6.174305081367492676e-02 1.034239977598190308e-01 -1.118925064802169800e-01 4.620788991451263428e-02 9.185992181301116943e-02 8.231733739376068115e-02 -2.994452118873596191e-01 -1.586297526955604553e-03 3.248343169689178467e-01 -1.320575326681137085e-01 -1.015409305691719055e-01 -3.861134350299835205e-01 2.686874866485595703e-01 5.773234367370605469e-02 1.196181848645210266e-01 3.514097929000854492e-01 -2.122025638818740845e-01 -3.387969136238098145e-01 6.652513146400451660e-02 -6.633963435888290405e-02 1.858316510915756226e-01 -5.402944236993789673e-02 1.744087487459182739e-01
-2.596828639507293701e-01 3.045482337474822998e-01 6.333781778812408447e-02 -8.433092385530471802e-02 1.327844262123107910e-01 -1.147809624671936035e-01 1.144083738327026367e-01 1.360989958047866821e-01 2.035952061414718628e-01 -1.338099539279937744e-01 3.010663986206054688e-01 -3.119224309921264648e-02 2.265688963234424591e-02 -8.700700104236602783e-02 1.025503575801849365e-01 -6.087714806199073792e-02 5.721540004014968872e-02 2.880851030349731445e-01 1.693757921457290649e-01 -5.006499588489532471e-03 -3.567182421684265137e-01 -2.347416244447231293e-02 3.106728196144104004e-01 -7.567979861050844193e-03 1.330818384885787964e-01 1.544670611619949341e-01 -2.081698030233383179e-01 1.119776964187622070e-01 -2.580204308032989502e-01 2.661349177360534668e-01 -1.336810439825057983e-01 3.042943775653839111e-02
-3.496200442314147949e-01 1.888361126184463501e-01 -7.222738116979598999e-03 1.582414805889129639e-01 2.699946798384189606e-02 -7.380640506744384766e-02 2.967430949211120605e-01 1.377063095569610596e-01 1.498400270938873291e-01 -1.046484801918268204e-02 1.656802892684936523e-01 2.304346766322851181e-03 1.832352429628372192e-01 -2.462452352046966553e-01 7.437069714069366455e-02 9.421760588884353638e-02 2.500580064952373505e-02 2.458027601242065430e-01 3.856705874204635620e-02 -8.091690391302108765e-02 -2.105194777250289917e-01 8.084650337696075439e-02 2.774504721164703369e-01 -1.120832413434982300e-01 3.137840032577514648e-01 -5.630121380090713501e-02 -1.571968495845794678e-01 -6.708570569753646851e-02 -2.535333335399627686e-01 2.524100542068481445e-01 -2.763619422912597656e-01 2.233670465648174286e-02
-7.954298704862594604e-02 -1.023233160376548767e-01 -2.818357646465301514e-01 1.365146636962890625e-01 2.891604602336883545e-01 -5.201083421707153320e-02 4.814258217811584473e-02 1.674332618713378906e-01 3.799341619014739990e-02 -1.814205050468444824e-01 3.154917359352111816e-01 2.039168030023574829e-01 1.207747235894203186e-01 -2.419103384017944336e-01 -1.218947917222976685e-01 -2.121406942605972290e-01 1.367160081863403320e-01 2.510303556919097900e-01 -2.145521342754364014e-01 3.923748061060905457e-02 1.069628223776817322e-01 2.570243377704173326e-04 1.639603227376937866e-01 1.654789149761199951e-01 2.420483082532882690e-01 -3.626694902777671814e-02 -2.919122278690338135e-01 -1.708548814058303833e-01 1.798971593379974365e-01 -2.340811043977737427e-01 5.044928938150405884e-02 -3.202741220593452454e-02
-2.626385688781738281e-01 5.661828815937042236e-02 -4.039059579372406006e-01 3.589783608913421631e-02 2.955802977085113525e-01 -8.359260857105255127e-02 -5.112793296575546265e-02 3.127139806747436523e-01 9.767971932888031006e-02 1.178996264934539795e-01 -1.283964514732360840e-01 4.757108688354492188e-01 -5.631386861205101013e-02 -1.973024904727935791e-01 1.689548790454864502e-01 -1.891493052244186401e-02 9.331525862216949463e-02 8.476322144269943237e-02 -1.278941631317138672e-01 1.041087210178375244e-01 -1.902219504117965698e-01 3.112076036632061005e-02 1.867479234933853149e-01 -8.031322620809078217e-03 2.329886257648468018e-01 1.883900910615921021e-01 -1.132265105843544006e-01 -4.657223075628280640e-02 -5.781597271561622620e-02 -5.794114619493484497e-02 2.692442201077938080e-02 6.346086412668228149e-02
-4.528094828128814697e-02 1.681150868535041809e-02 -3.370747268199920654e-01 1.005437672138214111e-01 -8.148475736379623413e-02 -3.406609222292900085e-02 -8.191303163766860962e-02 4.752507060766220093e-02 2.270266711711883545e-01 -1.787703484296798706e-01 3.110793605446815491e-02 -2.505216002464294434e-02 7.962903380393981934e-02 5.516234785318374634e-03 1.877599805593490601e-01 -1.974591463804244995e-01 7.742537558078765869e-02 4.282790422439575195e-01 -1.594060063362121582e-01 -2.866406552493572235e-02 -2.720203101634979248e-01 2.328776866197586060e-01 2.813938260078430176e-01 -1.327658891677856445e-01 3.564180135726928711e-01 -6.621633470058441162e-02 -1.314411461353302002e-01 1.928175091743469238e-01 -4.489886015653610229e-02 -1.188399866223335266e-01 -1.360142230987548828e-01 1.739572286605834961e-01
1.894666403532028198e-01 -2.292048037052154541e-01 -7.512761652469635010e-02 8.313998579978942871e-02 2.403595894575119019e-01 -1.232132036238908768e-02 3.289391100406646729e-02 2.768925018608570099e-02 5.087139457464218140e-02 -1.879586726427078247e-01 1.812806874513626099e-01 1.098262444138526917e-01 -1.189049798995256424e-02 -1.484849601984024048e-01 6.259741634130477905e-02 -7.005517929792404175e-02 -1.807366013526916504e-01 1.141989752650260925e-01 -1.164600402116775513e-01 1.884662210941314697e-01 -4.034838378429412842e-01 4.302129521965980530e-02 1.284234821796417236e-01 -8.162462711334228516e-02 5.328323245048522949e-01 -7.372678071260452271e-02 -1.005710959434509277e-01 -9.459272027015686035e-02 1.716411858797073364e-01 2.730529308319091797e-01 1.722169667482376099e-01 2.648542262613773346e-02
-6.783474236726760864e-02 -1.297663617879152298e-02 -3.189176023006439209e-01 -1.267613023519515991e-01 1.581351757049560547e-01 -1.853857189416885376e-01 1.472073048353195190e-01 2.105512768030166626e-01 -3.443298116326332092e-02 -1.584940403699874878e-01 2.695916891098022461e-01 -2.988306581974029541e-01 1.878212392330169678e-02 -4.462863877415657043e-02 2.469924539327621460e-01 -1.703015267848968506e-01 -4.032675921916961670e-02 9.012135118246078491e-02 -9.746864438056945801e-02 4.153982549905776978e-02 -6.321975588798522949e-02 7.090464979410171509e-02 2.765723764896392822e-01 -2.908710837364196777e-01 4.354287981986999512e-01 -9.199813008308410645e-02 -1.590527445077896118e-01 2.466250024735927582e-02 6.588505208492279053e-02 -1.939773112535476685e-01 -2.214542217552661896e-02 1.179675981402397156e-01
-2.717143297195434570e-01 -7.518994808197021484e-02 -3.451859652996063232e-01 -2.536802925169467926e-02 2.863816218450665474e-03 -2.244383329525589943e-03 1.098172143101692200e-01 -7.851170748472213745e-02 7.924470305442810059e-02 -4.498172551393508911e-02 -1.511005219072103500e-02 -8.222091943025588989e-03 -1.787779666483402252e-02 -1.094154343008995056e-01 2.512391507625579834e-01 -2.000869810581207275e-01 1.509645283222198486e-01 2.405683994293212891e-01 -1.532520800828933716e-01 -3.780842944979667664e-02 -1.692286133766174316e-01 2.422867715358734131e-01 1.230372190475463867e-01 3.568958491086959839e-02 5.035952925682067871e-01 -1.468138545751571655e-01 -2.545979022979736328e-01 1.380340903997421265e-01 1.250812318176031113e-02 1.917864531278610229e-01 5.519107356667518616e-02 2.237959802150726318e-01
-2.882248759269714355e-01 -1.729909181594848633e-01 1.645933538675308228e-01 3.034829907119274139e-02 1.875858306884765625e-01 4.992743209004402161e-02 5.488577857613563538e-02 1.111293211579322815e-01 2.274616360664367676e-01 -2.602002918720245361e-01 1.181143373250961304e-01 3.398910760879516602e-01 3.329953178763389587e-02 -7.569728046655654907e-02 7.273433357477188110e-02 -1.567898094654083252e-01 -4.341203253716230392e-03 -7.133782655000686646e-02 4.254182428121566772e-02 6.771361082792282104e-02 -3.409211933612823486e-01 6.236470863223075867e-02 2.386202514171600342e-01 -1.091182380914688110e-01 2.931838929653167725e-01 -1.558836996555328369e-01 -2.832145392894744873e-01 1.182455420494079590e-01 -4.502928629517555237e-02 1.040143445134162903e-01 -3.199017643928527832e-01 1.464460324496030807e-02
1.144585013389587402e-01 2.611504197120666504e-01 -3.220809400081634521e-01 -4.052374884486198425e-02 6.333272904157638550e-02 7.129275798797607422e-02 9.576569497585296631e-02 2.113319784402847290e-01 1.396236103028059006e-02 -9.049154072999954224e-02 4.343063011765480042e-02 1.083120182156562805e-01 -7.199025154113769531e-02 8.684095740318298340e-02 3.178259730339050293e-02 -6.327537819743156433e-03 2.186392061412334442e-02 3.903812170028686523e-01 -1.667632609605789185e-01 -1.813644021749496460e-01 -6.444545835256576538e-02 9.563133120536804199e-02 6.009288877248764038e-02 -5.515554919838905334e-02 5.614841580390930176e-01 2.710833214223384857e-02 -5.296304821968078613e-02 2.208131253719329834e-01 1.751978695392608643e-01 2.578079700469970703e-01 3.754109144210815430e-02 1.223038583993911743e-01
-1.079770624637603760e-01 4.562148824334144592e-02 -2.298570275306701660e-01 1.412533223628997803e-01 1.358781009912490845e-01 2.870367765426635742e-01 3.393565490841865540e-02 2.220916748046875000e-01 -3.993763122707605362e-03 -2.190731763839721680e-01 2.081663347780704498e-02 4.728764295578002930e-01 -1.406723819673061371e-02 -6.853565108031034470e-03 4.306378588080406189e-02 -1.467233896255493164e-01 -4.507457464933395386e-02 2.653312087059020996e-01 -4.223657771944999695e-02 9.067823737859725952e-02 -1.691190302371978760e-01 -1.504835039377212524e-01 -2.011020109057426453e-02 -1.638595461845397949e-01 2.537148594856262207e-01 8.355759084224700928e-02 -2.750484347343444824e-01 -1.666722297668457031e-01 6.810440868139266968e-02 2.124648243188858032e-01 2.231451570987701416e-01 -1.765351891517639160e-01
-4.746544361114501953e-02 1.540766060352325439e-01 -1.758429408073425293e-01 -7.926298677921295166e-02 2.846155315637588501e-03 -1.118481904268264771e-01 2.272881381213665009e-02 2.433756887912750244e-01 2.053588032722473145e-01 -2.038802206516265869e-01 2.385383993387222290e-01 -5.940099433064460754e-02 -3.297057747840881348e-01 -1.457994729280471802e-01 3.602688908576965332e-01 -1.197675615549087524e-01 9.919662028551101685e-02 2.756171822547912598e-01 -6.558719277381896973e-02 -1.168046668171882629e-01 -6.975030899047851562e-02 1.752148270606994629e-01 6.009250134229660034e-02 -1.067571714520454407e-01 2.971265614032745361e-01 9.036801010370254517e-02 -1.767442971467971802e-01 -6.336256116628646851e-02 4.559255018830299377e-02 -2.874520421028137207e-01 -2.633627057075500488e-01 7.857045531272888184e-02
-1.601192206144332886e-01 -4.144163429737091064e-02 -2.454750835895538330e-01 -1.713868230581283569e-03 -1.964261382818222046e-02 5.433347076177597046e-02 8.407913148403167725e-02 1.321475370787084103e-03 1.488449871540069580e-01 -5.929467454552650452e-02 9.500964730978012085e-02 5.749972164630889893e-02 -1.441399902105331421e-01 -1.530978083610534668e-01 2.268843948841094971e-01 -1.441149413585662842e-01 8.307795971632003784e-02 5.573853254318237305e-01 7.742661517113447189e-03 1.107304245233535767e-01 -1.531519591808319092e-01 2.846848964691162109e-01 1.862675994634628296e-01 1.656178534030914307e-01 2.540747821331024170e-01 -8.427472785115242004e-03 -2.944488227367401123e-01 1.006025224924087524e-01 6.970738619565963745e-02 -1.821341365575790405e-02 -2.226914837956428528e-02 2.895683348178863525e-01
-1.514076814055442810e-02 1.462713181972503662e-01 -3.438677787780761719e-01 -2.628825977444648743e-02 -2.033787667751312256e-01 -2.846482209861278534e-02 -2.428717315196990967e-01 2.350751608610153198e-01 5.555035173892974854e-02 -2.839881926774978638e-02 1.548516452312469482e-01 -1.676537655293941498e-02 -9.018652886152267456e-02 7.698302157223224640e-03 4.149030447006225586e-01 -2.920672297477722168e-01 4.610777646303176880e-02 1.268868446350097656e-01 -2.490680068731307983e-01 -1.522220373153686523e-01 -5.953531712293624878e-02 2.046930342912673950e-01 2.395937293767929077e-01 -2.254452854394912720e-01 2.871772050857543945e-01 7.918198406696319580e-02 -1.788383722305297852e-01 3.589187108445912600e-04 -5.873645469546318054e-02 -7.080228626728057861e-02 -1.264651715755462646e-01 8.329923450946807861e-02
-1.489411890506744385e-01 -3.158000111579895020e-02 -2.282956987619400024e-01 -8.678072690963745117e-02 6.878066062927246094e-02 -1.000658497214317322e-01 1.712225526571273804e-01 1.010796874761581421e-01 -6.563496589660644531e-02 3.910469636321067810e-02 2.258024066686630249e-01 -6.393080949783325195e-02 -2.787549495697021484e-01 -2.427694797515869141e-01 1.651867181062698364e-01 -8.485513180494308472e-02 1.366195380687713623e-01 2.664465308189392090e-01 -2.994701564311981201e-01 1.517076194286346436e-01 -1.722621619701385498e-01 2.618349790573120117e-01 1.683964729309082031e-01 -1.447209715843200684e-02 3.479973971843719482e-01 -3.613556735217571259e-03 4.433726891875267029e-02 1.164500862360000610e-01 5.997660383582115173e-02 -1.819900125265121460e-01 -9.112924337387084961e-02 3.464581668376922607e-01
-1.460193842649459839e-01 3.216325342655181885e-01 -6.394918262958526611e-02 2.245351858437061310e-02 8.443082123994827271e-02 -8.516316860914230347e-02 -1.289377361536026001e-01 1.819497793912887573e-01 7.790703326463699341e-02 2.448587678372859955e-02 9.978624433279037476e-02 -4.826275259256362915e-02 1.205683350563049316e-01 -1.505730450153350830e-01 -1.149873882532119751e-01 9.041887521743774414e-02 4.490397125482559204e-02 3.037431240081787109e-01 2.346027493476867676e-01 -2.764475531876087189e-02 -2.798998951911926270e-01 -8.294396847486495972e-02 2.338472306728363037e-01 8.279879391193389893e-02 4.639547169208526611e-01 1.240646317601203918e-01 -2.796112895011901855e-01 1.025653257966041565e-01 -1.467529404908418655e-02 2.820385396480560303e-01 -1.249916031956672668e-01 1.318643838167190552e-01
-5.081698894500732422e-01 1.243932694196701050e-01 8.547984063625335693e-02 7.380869239568710327e-02 1.530462652444839478e-01 -1.477119624614715576e-01 -2.406382709741592407e-01 2.751264274120330811e-01 -2.881384491920471191e-01 1.744673214852809906e-02 2.200670093297958374e-01 2.332419604063034058e-01 2.182014882564544678e-01 -3.230604529380798340e-02 7.491049170494079590e-02 -1.802609860897064209e-01 1.409489512443542480e-01 1.830778270959854126e-01 8.363123238086700439e-02 -2.272604256868362427e-01 6.033911928534507751e-02 8.146381378173828125e-02 1.215828880667686462e-01 1.164198070764541626e-01 2.737171053886413574e-01 -1.411112993955612183e-01 -4.982365295290946960e-02 2.615463174879550934e-02 -2.233680151402950287e-02 -5.381568893790245056e-02 4.188057966530323029e-03 -9.859035164117813110e-02
-2.884992957115173340e-01 1.280572414398193359e-01 -1.351064257323741913e-02 2.347230166196823120e-01 1.305285394191741943e-01 1.165045872330665588e-01 3.842491284012794495e-02 2.074227631092071533e-01 1.115218475461006165e-01 -3.421548604965209961e-01 3.419754207134246826e-01 2.276196777820587158e-01 1.291283220052719116e-01 -1.862245351076126099e-01 -1.966022513806819916e-02 -3.359824046492576599e-02 -4.160531610250473022e-02 3.208936750888824463e-01 1.789112091064453125e-01 -3.695942088961601257e-02 -2.285153567790985107e-01 1.509798914194107056e-01 6.502313166856765747e-02 -1.655699461698532104e-01 9.149086475372314453e-02 -1.808583438396453857e-01 -1.097767055034637451e-01 2.335647195577621460e-01 -9.142360091209411621e-02 1.498320549726486206e-01 -8.381010591983795166e-02 1.691040545701980591e-01
-2.914889901876449585e-02 -6.805624812841415405e-02 3.841903805732727051e-02 8.633296936750411987e-02 -3.539195284247398376e-02 3.425860777497291565e-02 -1.075624600052833557e-01 2.886939048767089844e-01 7.545295357704162598e-02 -9.031486697494983673e-03 2.374695837497711182e-01 1.989026665687561035e-01 -1.093286927789449692e-02 -1.388628780841827393e-01 -6.062898412346839905e-02 -4.379895329475402832e-01 -4.533552750945091248e-02 3.163213431835174561e-01 -1.984227597713470459e-01 -7.341373246163129807e-03 -1.660900264978408813e-01 -1.662770062685012817e-01 1.759093105792999268e-01 -4.287807345390319824e-01 2.025497853755950928e-01 -2.077379077672958374e-01 -1.128119751811027527e-01 -7.783889025449752808e-02 -1.806517392396926880e-01 -1.532405585749074817e-04 -1.361923813819885254e-01 -7.672017067670822144e-02
-1.308542191982269287e-01 -2.861159108579158783e-02 7.867547124624252319e-02 -5.786497890949249268e-02 4.638342186808586121e-02 2.048792093992233276e-01 -2.490868605673313141e-02 3.330997228622436523e-01 -1.301434531342238188e-05 -5.376759544014930725e-02 3.331849575042724609e-01 1.244348660111427307e-01 -2.357260584831237793e-01 -2.118566334247589111e-01 -1.762545853853225708e-01 -3.159541487693786621e-01 3.029217943549156189e-02 2.550679147243499756e-01 -3.418382629752159119e-02 -6.339438259601593018e-02 -8.970955386757850647e-03 -1.884078681468963623e-01 3.175195455551147461e-01 -1.718378663063049316e-01 2.998785972595214844e-01 1.106604412198066711e-01 2.160846740007400513e-01 -1.761126518249511719e-02 -2.267770916223526001e-01 1.334628164768218994e-01 -1.643158309161663055e-02 1.766853965818881989e-02
-8.675183355808258057e-02 1.140566393733024597e-01 -3.181287050247192383e-01 -2.118460685014724731e-01 2.204686850309371948e-01 -3.564712777733802795e-02 2.194986045360565186e-01 1.272261738777160645e-01 -8.626024425029754639e-02 -8.404714614152908325e-02 2.898980975151062012e-01 5.914589762687683105e-02 -2.125713676214218140e-01 -1.079121381044387817e-01 1.257152855396270752e-01 -2.794131040573120117e-01 -1.764017790555953979e-01 2.130311131477355957e-01 -1.878979802131652832e-01 -7.450379431247711182e-02 -2.939152419567108154e-01 1.124286279082298279e-01 2.273208349943161011e-01 -8.805423229932785034e-02 2.376254945993423462e-01 1.548125743865966797e-01 -5.004719644784927368e-02 -7.124762982130050659e-02 2.471382766962051392e-01 4.962017014622688293e-02 2.854556776583194733e-02 -1.954652220010757446e-01
-6.947218626737594604e-02 5.361270532011985779e-02 -1.712624281644821167e-01 2.079965323209762573e-01 -9.158508479595184326e-02 -8.023120462894439697e-02 -6.462591141462326050e-02 1.920377314090728760e-01 1.604359000921249390e-01 -9.634394198656082153e-02 2.195824235677719116e-01 -1.467056721448898315e-01 -3.448832780122756958e-02 2.241747379302978516e-01 3.315558433532714844e-01 -1.781295388936996460e-01 -3.612449392676353455e-02 3.434042334556579590e-01 -2.218701392412185669e-01 -1.840530633926391602e-01 -8.232651650905609131e-02 1.749035716056823730e-01 9.304041415452957153e-02 -1.756794191896915436e-02 3.611243367195129395e-01 -9.069287031888961792e-02 -2.631393373012542725e-01 2.840135097503662109e-01 3.726369142532348633e-02 -8.892825990915298462e-02 8.986031264066696167e-02 1.066820025444030762e-01
-9.708528220653533936e-02 -7.052484154701232910e-02 -2.538965046405792236e-01 -2.110522426664829254e-02 -7.185272127389907837e-02 -4.252365976572036743e-02 1.986779123544692993e-01 -1.891499310731887817e-01 1.636085361242294312e-01 -4.401519894599914551e-02 2.539736628532409668e-01 -6.279850006103515625e-02 -1.501424051821231842e-02 3.084687888622283936e-02 3.014698624610900879e-01 -4.236696660518646240e-02 1.814710646867752075e-01 4.351137876510620117e-01 -1.382587552070617676e-01 5.769631825387477875e-03 -2.646203637123107910e-01 2.768622636795043945e-01 1.902993768453598022e-01 1.408700495958328247e-01 3.749893307685852051e-01 2.209224971011281013e-03 -1.773371100425720215e-01 2.495547942817211151e-02 -9.941022098064422607e-02 1.408983767032623291e-01 -2.098969928920269012e-02 -2.132812328636646271e-02
-5.508377030491828918e-02 -8.718849718570709229e-02 -6.517409533262252808e-02 2.547048032283782959e-01 1.528702527284622192e-01 -3.125233054161071777e-01 2.334526032209396362e-01 2.221776247024536133e-01 2.736941576004028320e-01 4.499255493283271790e-02 -8.663438260555267334e-03 2.519478797912597656e-01 1.714106798171997070e-01 -1.326668113470077515e-01 1.711038947105407715e-01 -2.580764293670654297e-01 -1.770299971103668213e-01 2.717046439647674561e-01 -1.063320487737655640e-01 1.425647586584091187e-01 -3.748518973588943481e-02 3.966994956135749817e-02 1.150844916701316833e-01 -7.754842191934585571e-02 3.062394559383392334e-01 2.263524234294891357e-01 -1.109988912940025330e-01 -1.116720363497734070e-01 -3.296099836006760597e-03 -1.121705546975135803e-01 2.185585349798202515e-01 -1.509612649679183960e-01
-3.023853302001953125e-01 3.097390532493591309e-01 -1.117493398487567902e-02 7.168280333280563354e-02 -2.661618776619434357e-02 2.198693603277206421e-01 9.573742002248764038e-02 2.283991426229476929e-01 8.532854169607162476e-02 -5.824308469891548157e-02 1.898959726095199585e-01 1.528477221727371216e-01 1.123624294996261597e-01 -3.250345587730407715e-01 1.826596558094024658e-01 2.550170756876468658e-02 4.162199050188064575e-02 2.498318105936050415e-01 1.343476865440607071e-02 7.469978928565979004e-02 -2.524363100528717041e-01 2.924709022045135498e-02 9.853041917085647583e-02 -7.155224680900573730e-02 2.375445365905761719e-01 -3.413482569158077240e-03 -2.949369251728057861e-01 1.838937848806381226e-01 -2.088461220264434814e-01 7.924851775169372559e-02 -3.013456165790557861e-01 8.560758084058761597e-02
8.032091706991195679e-02 7.820414751768112183e-02 -1.323445886373519897e-01 2.662284374237060547e-01 2.480823099613189697e-01 1.274847239255905151e-01 -2.216639667749404907e-01 -5.560011044144630432e-02 1.337215602397918701e-01 -1.361378580331802368e-01 3.761070072650909424e-01 -1.683446951210498810e-02 -8.558066934347152710e-02 8.065599948167800903e-02 3.828136483207345009e-03 -3.293247148394584656e-02 6.789933890104293823e-02 2.279140800237655640e-01 -7.849527150392532349e-02 2.493955045938491821e-01 -1.315364837646484375e-01 9.243644028902053833e-02 1.872700154781341553e-01 -1.015784367918968201e-01 4.864400923252105713e-01 -4.926213063299655914e-03 -2.025705426931381226e-01 -1.215119287371635437e-01 1.586128920316696167e-01 1.133256033062934875e-01 9.139815717935562134e-02 2.024376392364501953e-01
-2.949928864836692810e-02 -9.170966595411300659e-02 1.346821486949920654e-01 -4.573022201657295227e-02 -2.284785509109497070e-01 -2.494786120951175690e-02 2.349332869052886963e-01 3.697052896022796631e-01 1.375678926706314087e-02 -2.731129825115203857e-01 3.497882783412933350e-01 1.831877678632736206e-01 -2.455451041460037231e-01 1.041843891143798828e-01 1.742666065692901611e-01 -2.743453085422515869e-01 -7.682026922702789307e-02 1.639599055051803589e-01 -4.820668697357177734e-02 -2.142575755715370178e-02 -1.550136804580688477e-01 5.205873772501945496e-02 2.778028845787048340e-01 3.343491852283477783e-01 4.723354056477546692e-02 -5.611764267086982727e-02 1.074189171195030212e-01 5.167023092508316040e-02 1.262168884277343750e-01 -9.458751417696475983e-03 -8.740174025297164917e-02 -1.542704999446868896e-01
-2.063651531934738159e-01 -2.007851749658584595e-01 -8.330821245908737183e-02 2.517454028129577637e-01 -8.239504694938659668e-02 1.274310201406478882e-01 -3.186875581741333008e-02 1.984813362360000610e-01 6.132917944341897964e-03 -1.375443786382675171e-01 2.570386826992034912e-01 7.187609374523162842e-02 -3.098889887332916260e-01 -1.522005945444107056e-01 -4.183944780379533768e-03 -2.738085091114044189e-01 7.170896977186203003e-03 1.778824776411056519e-01 -3.745372220873832703e-02 -4.380896687507629395e-02 -1.783754378557205200e-01 -2.234137207269668579e-01 1.846948713064193726e-01 -3.176134824752807617e-01 3.275013566017150879e-01 2.169987419620156288e-03 1.191101968288421631e-02 -2.477352321147918701e-01 -9.673463553190231323e-02 -6.068897992372512817e-02 -2.362979650497436523e-01 -9.786264598369598389e-02
-2.878689467906951904e-01 4.682782571762800217e-03 -3.206516504287719727e-01 1.189485043287277222e-01 8.094629645347595215e-02 -7.837458513677120209e-03 1.369955390691757202e-01 1.070011183619499207e-01 3.738389536738395691e-02 -1.181041970849037170e-01 3.102027475833892822e-01 7.931843400001525879e-02 -2.280373871326446533e-01 3.841638797894120216e-03 -9.656268171966075897e-03 -1.204010322690010071e-01 1.325698643922805786e-01 2.555337250232696533e-01 -4.199566543102264404e-01 -4.453088715672492981e-02 -1.165724992752075195e-01 -2.724654972553253174e-01 2.022119313478469849e-01 1.411268953233957291e-02 2.572922110557556152e-01 4.161172360181808472e-02 -1.811137199401855469e-01 -1.199158206582069397e-01 -1.007794812321662903e-01 -1.851921379566192627e-01 1.556659489870071411e-01 -7.008676975965499878e-02
-3.862602114677429199e-01 -1.345967948436737061e-01 -2.034605890512466431e-01 1.185331419110298157e-01 6.297623366117477417e-02 2.772771986201405525e-04 1.912944614887237549e-01 7.958889007568359375e-02 5.194750055670738220e-02 -2.326880209147930145e-02 1.822500228881835938e-01 -7.739847153425216675e-02 -2.439772337675094604e-02 2.394335567951202393e-01 -6.757217645645141602e-02 -4.175170361995697021e-01 2.475862354040145874e-01 8.828372508287429810e-02 -5.240060016512870789e-02 -8.887520432472229004e-02 -1.310684531927108765e-01 -1.487028300762176514e-01 8.819235488772392273e-03 -1.010034978389739990e-01 2.430246174335479736e-01 1.632245630025863647e-01 -1.753495633602142334e-01 -1.326980907469987869e-02 2.455283999443054199e-01 -1.057637557387351990e-01 -2.866154611110687256e-01 2.270171940326690674e-01
-1.573778688907623291e-01 2.194613665342330933e-01 -5.811269283294677734e-01 6.556302309036254883e-02 -6.213856115937232971e-02 -1.107603609561920166e-01 8.097665756940841675e-02 2.097848504781723022e-01 5.688318982720375061e-02 1.364636719226837158e-01 4.220838844776153564e-02 8.398499339818954468e-02 -1.310681551694869995e-01 -4.018893837928771973e-02 1.433110237121582031e-01 -1.468476355075836182e-01 3.160344362258911133e-01 2.145572006702423096e-01 -2.107313089072704315e-02 -7.361525297164916992e-02 -1.372338384389877319e-01 -3.344485536217689514e-02 4.832839593291282654e-02 -1.247655972838401794e-01 2.475984692573547363e-01 -9.034039825201034546e-02 -1.930613219738006592e-01 -1.515628397464752197e-01 1.112596318125724792e-01 -7.419325411319732666e-02 2.358198016881942749e-01 1.842342168092727661e-01
1.147067770361900330e-01 1.657697866903617978e-04 -7.720328867435455322e-02 -4.635000973939895630e-02 1.391997188329696655e-01 7.684001326560974121e-02 -9.004539996385574341e-02 2.756322324275970459e-01 1.630499660968780518e-01 -6.159700453281402588e-02 2.151688486337661743e-01 3.454954624176025391e-01 -1.320443153381347656e-01 -2.694942951202392578e-01 6.232955679297447205e-02 -2.832856178283691406e-01 -1.947383880615234375e-01 3.885726332664489746e-01 -2.362464182078838348e-02 -7.157710194587707520e-02 -7.322081923484802246e-02 6.886447966098785400e-02 4.338474571704864502e-02 -1.291054040193557739e-01 3.138898909091949463e-01 1.663528531789779663e-01 -1.699158400297164917e-01 8.065144717693328857e-02 2.700912952423095703e-01 -7.538272440433502197e-02 1.683171652257442474e-02 -1.881227940320968628e-01
-8.593517541885375977e-02 2.546249926090240479e-01 5.269632861018180847e-02 1.549096703529357910e-01 -1.532579120248556137e-02 -3.267747908830642700e-02 1.464928686618804932e-01 1.958494037389755249e-01 2.493242500349879265e-03 -3.059507012367248535e-01 1.519074589014053345e-01 1.655710339546203613e-01 -2.117444425821304321e-01 -1.585289686918258667e-01 8.334656804800033569e-02 -2.153311371803283691e-01 2.381931990385055542e-02 1.054356247186660767e-01 4.112359285354614258e-01 -8.103991299867630005e-02 -4.585991501808166504e-01 5.292528867721557617e-02 9.103944897651672363e-02 -8.474597334861755371e-02 9.868007153272628784e-02 -1.850342452526092529e-01 -1.422688961029052734e-01 -1.092497557401657104e-01 -1.236578375101089478e-01 1.377334743738174438e-01 -4.551628604531288147e-02 2.099254429340362549e-01
-1.926765739917755127e-01 -1.987845823168754578e-02 -2.912477031350135803e-02 1.107160188257694244e-02 1.116564422845840454e-01 1.460414752364158630e-02 6.523840129375457764e-03 1.365142762660980225e-01 7.807984203100204468e-02 -4.154042899608612061e-02 3.514969646930694580e-01 8.117264509201049805e-02 -5.422965064644813538e-02 -2.110803574323654175e-01 -6.570375710725784302e-02 -3.664764761924743652e-01 7.705465704202651978e-02 4.415539503097534180e-01 -1.317003518342971802e-01 4.046529904007911682e-02 -1.475605517625808716e-01 -1.925812810659408569e-01 3.241239488124847412e-01 -2.509440183639526367e-01 1.713183969259262085e-01 -5.545682832598686218e-02 1.896551847457885742e-01 -1.374554187059402466e-01 -6.307604908943176270e-02 1.494981348514556885e-01 -9.430486708879470825e-02 -1.917829513549804688e-01
-4.058124721050262451e-01 1.085384115576744080e-01 -8.155728131532669067e-02 6.180155277252197266e-02 -2.273733019828796387e-01 9.304815530776977539e-02 2.455545822158455849e-03 2.592492997646331787e-01 -3.666566014289855957e-01 9.475888311862945557e-02 1.522289663553237915e-01 2.062721997499465942e-01 -1.014509126543998718e-01 2.372434735298156738e-02 9.508228302001953125e-02 -1.513933241367340088e-01 2.057258933782577515e-01 3.489377498626708984e-01 2.292764335870742798e-01 1.580844521522521973e-01 6.789074093103408813e-02 -1.637498289346694946e-01 1.507612019777297974e-01 1.840111427009105682e-02 2.274840623140335083e-01 1.325652897357940674e-01 2.471098490059375763e-02 -9.926088154315948486e-03 -1.435406804084777832e-01 1.856248527765274048e-01 8.061319589614868164e-02 7.627119868993759155e-02
-2.769788503646850586e-01 -1.362057179212570190e-01 -1.150086671113967896e-01 2.482047863304615021e-02 3.157264366745948792e-02 -4.379000142216682434e-02 -3.594459965825080872e-02 1.495314836502075195e-01 1.944543719291687012e-01 -1.346883624792098999e-01 4.227459803223609924e-02 -1.571643948554992676e-01 6.301141530275344849e-02 1.157367415726184845e-02 3.212177455425262451e-01 -1.594982445240020752e-01 9.574471414089202881e-02 2.003691196441650391e-01 -2.756310403347015381e-01 -1.458333153277635574e-02 -1.373144686222076416e-01 1.815974265336990356e-01 2.212620526552200317e-01 -1.916336715221405029e-01 3.093352913856506348e-01 5.988000705838203430e-02 -4.451164007186889648e-01 1.258005648851394653e-01 -2.217566519975662231e-01 -9.470622241497039795e-02 -5.866706743836402893e-02 1.064276173710823059e-01
-1.792211830615997314e-01 2.573288679122924805e-01 -6.033769994974136353e-02 -1.390516310930252075e-01 -1.304787844419479370e-01 -7.890459150075912476e-02 1.645132750272750854e-01 -3.046280937269330025e-03 1.045094355940818787e-01 2.417439669370651245e-01 6.907813251018524170e-02 2.246799319982528687e-01 -7.302615791559219360e-02 1.306606922298669815e-02 -9.685365855693817139e-02 -2.191716060042381287e-02 3.589032217860221863e-02 1.467906236648559570e-01 -1.158835962414741516e-01 7.306525111198425293e-02 -5.578512698411941528e-02 1.033615879714488983e-02 8.589503914117813110e-02 -1.700509935617446899e-01 6.034475564956665039e-01 4.425515234470367432e-02 -3.100377023220062256e-01 5.339302122592926025e-02 -1.109087020158767700e-01 2.488958686590194702e-01 1.425511389970779419e-01 -2.182011157274246216e-01
-1.678536981344223022e-01 -1.641524136066436768e-01 -1.207118630409240723e-01 -5.854599922895431519e-02 2.028710991144180298e-01 8.296187222003936768e-02 7.351130992174148560e-02 6.732349842786788940e-02 7.980656623840332031e-02 -1.422103941440582275e-01 2.111571878194808960e-01 -3.022478520870208740e-01 -4.544894397258758545e-02 4.733629897236824036e-02 5.192793533205986023e-02 -1.800917387008666992e-01 -8.111643604934215546e-03 3.956483304500579834e-01 -4.693258926272392273e-02 1.807038486003875732e-01 -1.205602735280990601e-01 1.297196000814437866e-01 7.326781749725341797e-02 -1.129049435257911682e-02 4.920178949832916260e-01 -8.080746978521347046e-02 -1.227078661322593689e-01 3.632423654198646545e-02 1.929806023836135864e-01 2.597365081310272217e-01 1.023424193263053894e-01 2.417653352022171021e-01
-1.919353008270263672e-02 3.834308125078678131e-03 -2.274270504713058472e-01 -6.486729253083467484e-03 3.039254806935787201e-02 8.117204904556274414e-02 1.149116754531860352e-01 9.144642949104309082e-02 1.494900733232498169e-01 2.353043481707572937e-02 1.701748371124267578e-01 1.957357376813888550e-01 -2.808133363723754883e-01 -1.560544669628143311e-01 3.958732783794403076e-01 -9.588749706745147705e-02 5.935178324580192566e-02 4.780156314373016357e-01 -5.365272611379623413e-02 6.543200928717851639e-03 1.064345315098762512e-01 2.186943292617797852e-01 5.619034543633460999e-02 -8.519781380891799927e-02 2.775130867958068848e-01 -2.388066500425338745e-01 6.155122816562652588e-02 -3.039601445198059082e-02 -7.471662759780883789e-02 1.622948348522186279e-01 -1.836554706096649170e-01 2.248542904853820801e-01
-2.522664070129394531e-01 5.228912085294723511e-02 3.811596706509590149e-02 9.677885472774505615e-02 7.068933546543121338e-02 -1.483028084039688110e-01 -2.393350377678871155e-02 1.497064530849456787e-01 -2.140478231012821198e-02 -2.634652256965637207e-01 7.694816589355468750e-02 1.650421065278351307e-03 1.724120229482650757e-01 -2.018503099679946899e-01 2.493665367364883423e-01 -1.539190262556076050e-01 -1.142387017607688904e-01 1.482659876346588135e-01 2.499149292707443237e-01 -9.889698773622512817e-02 -2.419508993625640869e-01 5.347212404012680054e-02 2.271095067262649536e-01 2.044813483953475952e-01 3.001951277256011963e-01 8.396799117326736450e-02 -2.872724533081054688e-01 1.221917644143104553e-01 -5.329899117350578308e-02 3.861433565616607666e-01 -1.416980475187301636e-01 -1.094576194882392883e-01
1.160429269075393677e-01 -1.409084796905517578e-01 -1.919735223054885864e-01 -3.889773786067962646e-02 -1.046701967716217041e-01 7.678821682929992676e-02 1.225214004516601562e-01 8.348914794623851776e-03 4.268028438091278076e-01 -1.360607445240020752e-01 1.614708751440048218e-01 3.238165974617004395e-01 1.507652830332517624e-02 -2.422086447477340698e-01 7.799364626407623291e-02 -1.140523701906204224e-01 -1.735143214464187622e-01 4.761265218257904053e-01 -2.202847227454185486e-02 4.947555065155029297e-02 -1.692582070827484131e-01 -2.385307848453521729e-01 4.539528861641883850e-03 1.194571796804666519e-02 2.911652922630310059e-01 -6.120986118912696838e-02 9.358070790767669678e-03 9.128062427043914795e-02 -1.522213071584701538e-01 6.949777156114578247e-02 1.039215270429849625e-02 1.276470571756362915e-01
-2.049890309572219849e-01 3.057383000850677490e-01 -7.886786013841629028e-02 1.585700958967208862e-01 3.747374564409255981e-02 1.104070469737052917e-01 5.158357694745063782e-02 1.129241362214088440e-01 1.343359202146530151e-01 -1.599484235048294067e-01 2.132103890180587769e-01 1.182845681905746460e-01 1.590304225683212280e-01 -2.352295070886611938e-01 1.198650673031806946e-01 -3.068058378994464874e-02 1.729252003133296967e-02 1.846358925104141235e-01 6.549215316772460938e-02 3.188988566398620605e-02 -2.625779807567596436e-01 1.393287777900695801e-01 1.080511137843132019e-01 -7.055368274450302124e-02 2.503559291362762451e-01 1.167099326848983765e-01 -3.614984750747680664e-01 8.499918133020401001e-02 -1.949644535779953003e-01 2.808659672737121582e-01 -3.595917522907257080e-01 -1.938871340826153755e-03
1.338682919740676880e-01 9.283819794654846191e-02 -1.494141072034835815e-01 -1.799367964267730713e-01 1.081046685576438904e-01 2.517640292644500732e-01 -7.839436829090118408e-02 4.305956065654754639e-01 -1.637524255784228444e-04 -1.553522646427154541e-01 -6.145634874701499939e-02 -2.488026581704616547e-02 -8.756171155255287886e-05 5.354007706046104431e-02 1.428092122077941895e-01 -1.841769069433212280e-01 7.429806888103485107e-02 2.663349509239196777e-01 -9.194106608629226685e-02 -9.624700993299484253e-02 -1.988463550806045532e-01 2.474580556154251099e-01 -1.826318353414535522e-02 1.775264143943786621e-01 3.940129876136779785e-01 1.705353409051895142e-01 -2.973498106002807617e-01 -6.018979474902153015e-02 3.122543729841709137e-02 -9.907076507806777954e-02 -2.267971485853195190e-01 3.201949223875999451e-02
-5.622182041406631470e-02 2.141720950603485107e-01 2.483995258808135986e-02 7.872507907450199127e-03 4.333617910742759705e-02 -2.779033780097961426e-01 2.104233950376510620e-01 2.386295646429061890e-01 2.263612300157546997e-01 -2.185273766517639160e-01 2.732678055763244629e-01 5.786535143852233887e-02 -1.263210773468017578e-01 1.633698865771293640e-02 -2.457411959767341614e-02 1.836739927530288696e-01 1.272975206375122070e-01 2.449507415294647217e-01 -2.815752476453781128e-02 6.398868281394243240e-03 -3.758252831175923347e-03 2.510693967342376709e-01 -5.495058000087738037e-02 1.164140459150075912e-02 4.719410538673400879e-01 1.571316085755825043e-02 -3.488106727600097656e-01 -7.866886258125305176e-02 3.644566982984542847e-02 9.338147938251495361e-02 -7.767491042613983154e-02 1.794983893632888794e-01
-1.369456648826599121e-01 2.288915514945983887e-01 2.034845948219299316e-02 1.232305467128753662e-01 9.691446274518966675e-02 -1.866238415241241455e-01 2.020925730466842651e-01 2.382342815399169922e-01 -4.527949728071689606e-03 -1.567921191453933716e-01 3.279138803482055664e-01 -4.659827053546905518e-02 2.093466520309448242e-01 4.914486408233642578e-02 4.342112317681312561e-02 8.230800926685333252e-02 -8.339216560125350952e-02 1.546999365091323853e-01 1.433006674051284790e-01 3.033565357327461243e-02 -2.152300029993057251e-01 1.336233466863632202e-01 3.301890492439270020e-01 6.653096526861190796e-03 3.639831542968750000e-01 2.307208329439163208e-01 -1.613608449697494507e-01 5.586354807019233704e-02 -9.908404946327209473e-02 2.474295645952224731e-01 -2.599912881851196289e-01 -5.598469078540802002e-02
-1.383437365293502808e-01 1.919777244329452515e-01 -2.875010371208190918e-01 6.969292461872100830e-02 -1.038583926856517792e-03 1.056457981467247009e-01 1.710625886917114258e-01 1.032182872295379639e-01 7.417972385883331299e-02 1.857465207576751709e-01 4.830343127250671387e-01 -1.816640645265579224e-01 -2.142491191625595093e-01 -7.205126434564590454e-02 1.396564096212387085e-01 -1.553117781877517700e-01 1.248982474207878113e-01 2.466800361871719360e-01 -1.339729279279708862e-01 6.762371957302093506e-02 -4.748049005866050720e-02 1.043096557259559631e-01 1.439899355173110962e-01 2.528961934149265289e-02 2.026781886816024780e-01 -1.429540961980819702e-01 -1.070499792695045471e-01 -3.421562612056732178e-01 -7.602366060018539429e-02 -2.509704530239105225e-01 8.622967451810836792e-02 -6.810858100652694702e-02
-3.641747683286666870e-02 -1.019905954599380493e-01 -4.879984259605407715e-01 -9.924282494466751814e-05 -1.966523081064224243e-01 -6.098147854208946228e-02 3.918905556201934814e-02 1.018608957529067993e-01 1.116248667240142822e-01 1.135563328862190247e-01 1.904581189155578613e-01 5.476971715688705444e-02 3.101826272904872894e-02 1.214042212814092636e-02 1.171273812651634216e-01 -2.444242686033248901e-01 2.427376061677932739e-02 4.257175624370574951e-01 -1.167407259345054626e-02 7.191190868616104126e-02 -1.347857266664505005e-01 2.703028321266174316e-01 1.186824291944503784e-01 3.585216775536537170e-02 2.015609592199325562e-01 1.445043459534645081e-02 -2.046373635530471802e-01 -1.171332201920449734e-03 -1.285460293292999268e-01 1.547378450632095337e-01 -5.813236348330974579e-03 3.737337887287139893e-01
-3.586347028613090515e-02 1.225547716021537781e-01 -1.805448383092880249e-01 3.523954004049301147e-02 -1.212871670722961426e-01 3.919076919555664062e-02 1.071269810199737549e-01 -1.198578774929046631e-01 -4.993706196546554565e-02 -8.685059845447540283e-02 1.426229625940322876e-01 1.007711514830589294e-01 -2.916184440255165100e-02 -5.410473793745040894e-02 3.962809741497039795e-01 -2.771554887294769287e-01 -4.936689883470535278e-02 4.158592820167541504e-01 -1.909919828176498413e-01 1.439508795738220215e-01 -7.850262522697448730e-02 2.296166568994522095e-01 1.673683673143386841e-01 1.425740271806716919e-01 3.804451823234558105e-01 4.210175015032291412e-03 -2.798842787742614746e-01 -2.895239926874637604e-02 -1.651665121316909790e-01 9.301705658435821533e-02 -7.257708162069320679e-02 1.570719331502914429e-01
-1.268479973077774048e-01 2.729846239089965820e-01 -8.997869677841663361e-03 2.049280256032943726e-01 2.095199003815650940e-02 1.451324820518493652e-01 5.757505539804697037e-03 2.099601477384567261e-01 8.176214247941970825e-02 -1.392350941896438599e-01 3.102760612964630127e-01 1.144567504525184631e-01 6.395260989665985107e-02 -2.715563476085662842e-01 5.163031071424484253e-02 1.892507448792457581e-02 -3.750925883650779724e-02 1.596239507198333740e-01 2.519473433494567871e-01 -3.705156594514846802e-02 -1.981564909219741821e-01 5.800108611583709717e-02 2.059689015150070190e-01 -1.930238306522369385e-02 1.998509317636489868e-01 -4.881684109568595886e-02 -3.925992846488952637e-01 9.040776640176773071e-03 -2.415516823530197144e-01 1.612119525671005249e-01 -3.541322946548461914e-01 -4.411048069596290588e-02
-2.872100770473480225e-01 3.396905660629272461e-01 -2.345840074121952057e-02 5.991922225803136826e-03 1.354563087224960327e-01 2.531265839934349060e-03 1.972461789846420288e-01 1.572297066450119019e-01 8.381906151771545410e-02 -1.531778872013092041e-01 2.650948166847229004e-01 -3.491585329174995422e-02 1.801615506410598755e-01 -6.332485377788543701e-02 9.487763047218322754e-02 -4.624361637979745865e-03 4.370960220694541931e-02 2.370689511299133301e-01 8.139941841363906860e-02 -4.471627529710531235e-03 -3.811730444431304932e-01 -1.262293159961700439e-01 5.873699113726615906e-02 7.893560081720352173e-02 2.970407307147979736e-01 -1.681933924555778503e-02 -2.533642351627349854e-01 -6.222791224718093872e-02 -9.532310813665390015e-02 3.320310115814208984e-01 -2.207745909690856934e-01 -1.084328517317771912e-01
-1.440440863370895386e-01 9.869755804538726807e-02 3.562770551070570946e-03 2.141387015581130981e-02 9.253922849893569946e-03 -9.891024976968765259e-02 2.707736566662788391e-02 -3.337049484252929688e-02 1.940998286008834839e-01 -9.862416982650756836e-02 3.368293941020965576e-01 4.334541261196136475e-01 -1.023641750216484070e-01 -1.663871854543685913e-01 2.593728303909301758e-01 -2.382595241069793701e-01 -2.795706875622272491e-02 4.411520063877105713e-01 -1.181252598762512207e-01 -1.442396640777587891e-02 1.762199960649013519e-02 -2.407754510641098022e-01 -6.862018257379531860e-02 1.541141569614410400e-01 7.522566616535186768e-02 4.177296068519353867e-03 -1.784769892692565918e-01 -2.589152194559574127e-02 1.144887059926986694e-01 8.621291816234588623e-02 1.419273018836975098e-01 2.668228745460510254e-01
8.694165199995040894e-02 7.708273828029632568e-03 -1.038825288414955139e-01 -5.555710196495056152e-02 1.314227730035781860e-01 -1.432149577885866165e-02 9.021664410829544067e-02 3.821886777877807617e-01 2.647863030433654785e-01 1.181976795196533203e-01 -1.555207837373018265e-02 1.832869946956634521e-01 2.709767594933509827e-02 -8.824293315410614014e-02 -5.775307491421699524e-02 3.457808494567871094e-02 -1.060153692960739136e-01 2.844270765781402588e-01 -1.930111944675445557e-01 -1.502336710691452026e-01 -1.545771397650241852e-02 6.013636663556098938e-02 1.644325815141201019e-02 1.564057320356369019e-01 5.886772274971008301e-01 -5.938883498311042786e-02 -1.977161616086959839e-01 -1.596916317939758301e-01 -9.942275285720825195e-02 2.039467096328735352e-01 1.553871333599090576e-01 -7.080545276403427124e-02
-2.350769042968750000e-01 -9.470207244157791138e-02 2.432313188910484314e-02 1.406826525926589966e-01 2.829883247613906860e-02 -5.542206391692161560e-02 -7.606627419590950012e-03 1.985538154840469360e-01 5.641144886612892151e-02 -8.207284659147262573e-02 1.738360226154327393e-01 1.375030726194381714e-01 -1.806567758321762085e-01 -1.826209872961044312e-01 -5.973897129297256470e-02 -3.288066685199737549e-01 -1.088160723447799683e-01 3.710373342037200928e-01 -1.279485821723937988e-01 4.923530295491218567e-02 -2.581486999988555908e-01 -1.543798893690109253e-01 3.339118957519531250e-01 -3.557014763355255127e-01 2.058801501989364624e-01 -5.598612502217292786e-02 4.101758450269699097e-02 -7.686055451631546021e-02 -6.370490044355392456e-02 2.276611477136611938e-01 -1.184258460998535156e-01 -1.244836673140525818e-01
-2.214736491441726685e-01 4.819680452346801758e-01 7.957948744297027588e-02 -2.708748506847769022e-04 6.975600868463516235e-02 -4.965598136186599731e-02 2.497495524585247040e-02 2.846451103687286377e-01 8.146549761295318604e-02 -1.954341977834701538e-01 8.945118635892868042e-02 7.894188165664672852e-03 1.577786952257156372e-01 -7.577513903379440308e-02 1.358266472816467285e-01 -1.625561714172363281e-01 -2.348695881664752960e-02 1.693804413080215454e-01 8.322909474372863770e-02 -4.127884283661842346e-02 -1.985729336738586426e-01 -4.176815971732139587e-02 4.154245257377624512e-01 3.203786537051200867e-02 2.274516075849533081e-01 9.929046034812927246e-02 -3.527735769748687744e-01 9.752006828784942627e-02 2.883313782513141632e-02 1.489426344633102417e-01 -1.229654997587203979e-01 -9.273958951234817505e-02
-1.801466792821884155e-01 2.695995569229125977e-01 -2.043009251356124878e-01 -5.553605500608682632e-03 -4.635657370090484619e-02 8.319359272718429565e-02 1.393903642892837524e-01 -1.424917280673980713e-01 2.445474825799465179e-02 -1.761679798364639282e-01 2.091820240020751953e-01 6.549113243818283081e-02 -5.169311538338661194e-03 1.592305600643157959e-01 -1.184820942580699921e-02 -1.848971471190452576e-02 1.020533293485641479e-01 2.652039229869842529e-01 -2.256867587566375732e-01 -4.513279721140861511e-02 -1.440452784299850464e-01 3.033662140369415283e-01 2.098318338394165039e-01 8.851792663335800171e-02 3.758947253227233887e-01 -1.375355571508407593e-01 -4.075599908828735352e-01 6.960601359605789185e-02 -1.275526881217956543e-01 2.286128252744674683e-01 2.599201723933219910e-02 3.226504893973469734e-03
-1.390722841024398804e-01 1.883215457201004028e-01 -2.880926802754402161e-02 1.891157329082489014e-01 -5.122882127761840820e-02 8.798454701900482178e-02 1.380507647991180420e-01 1.266733407974243164e-01 1.132472231984138489e-01 -3.361033648252487183e-02 1.475322693586349487e-01 6.062597036361694336e-02 1.233899965882301331e-01 -2.824400365352630615e-01 1.255396902561187744e-01 -1.198266819119453430e-01 2.427864260971546173e-02 1.826500594615936279e-01 1.295530945062637329e-01 1.155766993761062622e-01 -2.963573038578033447e-01 1.131830289959907532e-01 1.063835993409156799e-02 -1.823195517063140869e-01 2.988198101520538330e-01 -1.826829090714454651e-02 -3.812540173530578613e-01 1.636360883712768555e-01 -2.417358905076980591e-01 1.732133626937866211e-01 -3.846502006053924561e-01 -4.878434538841247559e-02
-1.957951486110687256e-01 1.554486751556396484e-01 2.270458936691284180e-01 2.362845093011856079e-01 -1.184203475713729858e-02 1.104769855737686157e-01 1.344814449548721313e-01 2.029787302017211914e-01 2.086132615804672241e-01 -1.161301732063293457e-01 2.123234570026397705e-01 2.200754135847091675e-01 2.031757868826389313e-02 -2.815149724483489990e-01 1.729145646095275879e-02 -1.052437722682952881e-01 -3.210690990090370178e-02 2.237700521945953369e-01 7.799433171749114990e-02 1.026089861989021301e-01 -2.005401849746704102e-01 -4.366976395249366760e-02 2.791782915592193604e-01 -1.444758474826812744e-02 1.586748063564300537e-01 -6.390839815139770508e-02 -2.265654057264328003e-01 3.660461306571960449e-02 -7.666808366775512695e-02 2.706190943717956543e-01 -3.724542558193206787e-01 1.708011031150817871e-01
3.952441364526748657e-02 -2.434776574373245239e-01 5.556394904851913452e-02 -1.528791487216949463e-01 9.985133260488510132e-02 1.700370609760284424e-01 1.548598706722259521e-01 1.359799951314926147e-01 -1.912550181150436401e-01 -1.496426016092300415e-01 3.173867166042327881e-01 3.731437399983406067e-02 5.358948186039924622e-02 -2.475726604461669922e-01 5.928192287683486938e-02 -2.083727121353149414e-01 -1.067075971513986588e-02 4.160052537918090820e-01 -1.160717979073524475e-01 1.812737286090850830e-01 5.035277456045150757e-02 -6.332730501890182495e-02 9.732489287853240967e-02 -1.254830062389373779e-01 3.052789568901062012e-01 -1.903393678367137909e-02 -2.355435639619827271e-01 1.095447614789009094e-01 3.094148933887481689e-01 1.213961988687515259e-01 -1.749683469533920288e-01 -7.581911981105804443e-02
-3.110524117946624756e-01 1.961083412170410156e-01 -8.845189958810806274e-02 1.876727193593978882e-01 4.510769993066787720e-02 1.203373223543167114e-01 1.440735608339309692e-01 1.758892536163330078e-01 9.903303533792495728e-02 -5.127038806676864624e-02 1.945460587739944458e-01 1.767692901194095612e-02 1.596519947052001953e-01 -3.070538341999053955e-01 6.415870785713195801e-02 -8.104651421308517456e-02 7.856090366840362549e-02 1.942017674446105957e-01 1.489233821630477905e-01 1.821332722902297974e-01 -2.499841004610061646e-01 1.966633945703506470e-01 1.060168966650962830e-01 -7.918547093868255615e-02 2.027568221092224121e-01 1.071240473538637161e-02 -3.462766110897064209e-01 1.517210900783538818e-01 -1.618387252092361450e-01 5.952369421720504761e-02 -3.749807476997375488e-01 -8.260421454906463623e-03
-1.080628931522369385e-01 1.196128055453300476e-01 -3.042350709438323975e-01 -1.949096024036407471e-01 3.541838228702545166e-01 -6.839993596076965332e-02 8.233166486024856567e-02 4.356358200311660767e-02 1.066480427980422974e-01 2.858480811119079590e-02 2.803539931774139404e-01 1.470708250999450684e-01 -2.821462452411651611e-01 -1.550702601671218872e-01 2.865168154239654541e-01 -8.712953329086303711e-02 5.278517678380012512e-02 3.102798387408256531e-02 -3.897370025515556335e-02 -9.535227715969085693e-02 -6.183369830250740051e-02 1.641697138547897339e-01 2.944266200065612793e-01 -1.397834718227386475e-01 2.858168780803680420e-01 3.030250072479248047e-01 -1.924737840890884399e-01 5.432495847344398499e-02 1.838790029287338257e-01 -6.197497714310884476e-03 9.859381243586540222e-03 -9.388051927089691162e-03
-1.068209558725357056e-01 -4.959321394562721252e-02 -3.872993290424346924e-01 -1.473766267299652100e-01 3.735948801040649414e-01 -3.990813717246055603e-02 1.555985808372497559e-01 1.622967123985290527e-01 4.393393173813819885e-02 -4.580819234251976013e-02 8.542872034013271332e-03 6.359861791133880615e-02 -1.626540571451187134e-01 6.581802666187286377e-02 2.681048214435577393e-01 -5.757832899689674377e-02 -1.383501440286636353e-01 2.908159196376800537e-01 -1.250417828559875488e-01 -7.193002849817276001e-02 -1.466064900159835815e-01 1.497736126184463501e-01 3.051186203956604004e-01 8.784938603639602661e-02 4.507496953010559082e-01 4.183117765933275223e-03 -8.389012515544891357e-02 1.177766695618629456e-01 8.197167888283729553e-03 6.013114377856254578e-02 8.826999366283416748e-02 6.100187450647354126e-02
-1.545638870447874069e-02 -1.547262668609619141e-01 -1.998813748359680176e-01 -1.813134700059890747e-01 -1.084025502204895020e-01 1.012150719761848450e-01 -1.632699519395828247e-01 9.139115363359451294e-02 7.689825445413589478e-02 9.056088328361511230e-02 2.228364795446395874e-01 1.186534464359283447e-01 3.098045587539672852e-01 -2.256513806059956551e-03 1.061512827873229980e-01 -1.819973438978195190e-01 1.541868150234222412e-01 1.875611692667007446e-01 1.803787648677825928e-01 9.776939451694488525e-02 -3.016233444213867188e-01 1.965361684560775757e-01 3.700706362724304199e-02 7.227413356304168701e-02 4.517631232738494873e-01 -3.030662052333354950e-02 1.421352475881576538e-01 -2.303396016359329224e-01 -2.387874424457550049e-01 2.013918608427047729e-01 -1.088806018233299255e-01 5.310180783271789551e-02
-1.094980835914611816e-01 1.809006184339523315e-02 6.231286376714706421e-02 2.868185639381408691e-01 1.255154460668563843e-01 1.806839555501937866e-01 -2.306042015552520752e-01 1.460309922695159912e-01 1.769428253173828125e-01 1.175792217254638672e-01 6.770367175340652466e-02 4.051444679498672485e-02 -1.983141452074050903e-01 -1.775674372911453247e-01 1.209526602178812027e-02 -2.249816209077835083e-01 8.012989163398742676e-02 3.704621195793151855e-01 -4.044418632984161377e-01 1.168390959501266479e-01 2.515215612947940826e-02 -1.380993425846099854e-02 8.927404880523681641e-02 3.903463110327720642e-02 3.903180062770843506e-01 -4.424954578280448914e-02 9.162386506795883179e-02 -1.885423362255096436e-01 -2.373986095190048218e-01 2.467328496277332306e-02 -4.322288930416107178e-02 -1.317627727985382080e-01
-2.351721823215484619e-01 4.236891120672225952e-02 -2.112157642841339111e-01 6.755269318819046021e-02 -3.668125271797180176e-01 2.669940888881683350e-01 -9.854916483163833618e-02 7.634318619966506958e-02 1.509630382061004639e-01 1.318346261978149414e-01 1.303303390741348267e-01 2.501631677150726318e-01 -3.270149230957031250e-01 -6.865330785512924194e-02 -3.832572326064109802e-02 -2.013683915138244629e-01 -2.329644747078418732e-02 1.850719451904296875e-01 -9.525077044963836670e-02 -2.955923601984977722e-02 -1.983294785022735596e-01 2.676470577716827393e-01 1.402998417615890503e-01 -1.437867134809494019e-01 3.113561570644378662e-01 2.032421380281448364e-01 -7.089862972497940063e-02 -5.720768123865127563e-02 1.744518876075744629e-01 -4.066121205687522888e-02 6.769012659788131714e-02 -1.401809602975845337e-01
-6.324762105941772461e-02 -1.860471218824386597e-01 8.591253310441970825e-02 7.391459494829177856e-02 1.026160120964050293e-01 2.379332631826400757e-01 -7.233653962612152100e-02 3.674657940864562988e-01 -1.695683598518371582e-01 2.632455341517925262e-02 4.862577617168426514e-01 2.866465747356414795e-01 -2.363700792193412781e-02 6.738694757223129272e-02 3.442695736885070801e-02 -4.438822343945503235e-02 -9.896088391542434692e-02 3.860005438327789307e-01 -7.749422639608383179e-02 -1.501778066158294678e-01 -2.403223961591720581e-01 -1.426957249641418457e-01 2.086758911609649658e-01 -9.588368237018585205e-02 7.627075165510177612e-02 9.988018311560153961e-03 -1.567910611629486084e-01 -1.286638826131820679e-01 -9.669835120439529419e-02 9.212409704923629761e-02 7.480324129574000835e-04 -4.152133315801620483e-02
-5.189443752169609070e-02 -1.592491269111633301e-01 -7.151089608669281006e-02 3.054372370243072510e-01 5.982636660337448120e-02 3.199760243296623230e-02 3.940554708242416382e-02 3.261712491512298584e-01 1.076786667108535767e-01 -4.543085768818855286e-02 2.185512781143188477e-01 -1.608852148056030273e-01 -1.913474202156066895e-01 8.374429307878017426e-03 -1.098661422729492188e-01 -3.025105297565460205e-01 2.117729932069778442e-02 4.739871323108673096e-01 7.706278003752231598e-03 3.737027943134307861e-02 -2.032341212034225464e-01 -1.240014284849166870e-01 3.631119728088378906e-01 -1.978816986083984375e-01 4.888230562210083008e-02 -1.843365281820297241e-01 5.990032106637954712e-03 -4.283249750733375549e-02 3.436278179287910461e-02 5.536249955184757710e-04 -1.804715096950531006e-01 -8.471050858497619629e-02
-2.127717435359954834e-01 3.014691770076751709e-01 -4.733017832040786743e-02 1.716734766960144043e-01 3.969837352633476257e-02 -1.753354668617248535e-01 5.583915114402770996e-02 3.712762892246246338e-01 1.440885961055755615e-01 -7.187299430370330811e-02 1.698002219200134277e-01 5.868699029088020325e-02 2.437685728073120117e-01 -1.409667581319808960e-01 2.373962430283427238e-03 3.092190949246287346e-03 8.254164457321166992e-02 1.492242068052291870e-01 -5.786847323179244995e-02 -1.522326469421386719e-01 -3.071069717407226562e-01 -2.918027900159358978e-02 2.159440368413925171e-01 5.657337978482246399e-02 1.703400015830993652e-01 5.773129686713218689e-02 -2.174367904663085938e-01 1.027906388044357300e-01 -2.509989142417907715e-01 2.493798881769180298e-01 -3.191623389720916748e-01 5.903239548206329346e-02
-1.224845051765441895e-01 1.480577420443296432e-02 1.846211254596710205e-01 1.841192543506622314e-01 1.345480382442474365e-01 -4.519321490079164505e-03 1.574633866548538208e-01 2.640663385391235352e-01 -8.648789674043655396e-02 -2.798576653003692627e-01 3.088074326515197754e-01 1.762272119522094727e-01 -4.037060216069221497e-02 -9.703142940998077393e-02 1.077561974525451660e-01 -7.174846529960632324e-02 8.103369921445846558e-02 6.710064411163330078e-02 -1.175168994814157486e-02 3.772649914026260376e-02 -3.116906881332397461e-01 1.617432236671447754e-01 2.268116027116775513e-01 -2.012529969215393066e-01 2.038562446832656860e-01 -1.705375164747238159e-01 -3.098835051059722900e-01 9.332229383289813995e-03 1.913171559572219849e-01 -8.342249691486358643e-02 -3.548445999622344971e-01 -1.144808600656688213e-03
-1.782775074243545532e-01 1.496813595294952393e-01 -1.261548977345228195e-02 1.687819212675094604e-01 -1.217125505208969116e-01 2.546924352645874023e-01 -1.106405481696128845e-01 2.509111724793910980e-02 -4.666741471737623215e-03 2.546493113040924072e-01 1.228301450610160828e-01 2.545060813426971436e-01 1.323789507150650024e-01 1.414330676198005676e-02 2.540874481201171875e-01 -1.736938506364822388e-01 -1.361687202006578445e-02 3.582287132740020752e-01 2.020957618951797485e-01 -2.544016344472765923e-03 -3.596845567226409912e-01 -1.032434403896331787e-01 1.989990919828414917e-01 1.491866819560527802e-02 1.265121996402740479e-01 8.697734028100967407e-02 -3.950546979904174805e-01 4.087345208972692490e-03 -6.330835819244384766e-02 1.135273501276969910e-01 -1.148438751697540283e-01 9.204167127609252930e-02
-2.764847576618194580e-01 7.547226268798112869e-03 -2.898276150226593018e-01 6.600191444158554077e-02 2.274335473775863647e-01 1.015643589198589325e-02 -1.481916308403015137e-01 2.226149737834930420e-01 -6.347421556711196899e-02 5.226495862007141113e-02 4.185872077941894531e-01 2.885250449180603027e-01 -7.653847336769104004e-02 1.950214654207229614e-01 9.250268340110778809e-03 -3.149839639663696289e-01 3.026477992534637451e-01 -3.393645957112312317e-02 -1.543862465769052505e-02 -1.721097379922866821e-01 4.275480750948190689e-03 -1.666548848152160645e-01 4.409020766615867615e-02 -1.416944414377212524e-01 1.525421291589736938e-01 -5.180238932371139526e-02 -6.460967473685741425e-03 8.258234709501266479e-02 2.385832220315933228e-01 9.142101742327213287e-03 -2.027753889560699463e-01 4.755840171128511429e-03
-9.638737142086029053e-02 -7.814095914363861084e-02 -2.358419299125671387e-01 2.122532576322555542e-01 -2.046945095062255859e-01 1.123499125242233276e-01 -6.522594392299652100e-02 4.743128716945648193e-01 -1.198916509747505188e-02 1.126558408141136169e-01 7.042215764522552490e-02 3.554893732070922852e-01 -2.198753356933593750e-01 -2.271328568458557129e-01 -1.781614869832992554e-01 -1.288430392742156982e-01 9.051426500082015991e-02 1.352713257074356079e-01 -1.120625138282775879e-01 1.169803962111473083e-01 -2.623606920242309570e-01 -2.052627038210630417e-03 1.515896618366241455e-01 -3.256095573306083679e-02 2.178347557783126831e-01 9.944377839565277100e-02 2.248663082718849182e-02 1.572987809777259827e-02 2.429910302162170410e-01 1.879076063632965088e-01 4.627107456326484680e-02 8.682238310575485229e-02
7.965268567204475403e-03 1.641680449247360229e-01 -7.038632780313491821e-02 2.393335998058319092e-01 6.907204538583755493e-02 -1.220375224947929382e-01 3.404411301016807556e-02 3.663179576396942139e-01 2.666328847408294678e-01 -1.802897453308105469e-01 2.381044030189514160e-01 1.383434236049652100e-01 -1.423975825309753418e-01 5.173657089471817017e-02 -1.385031342506408691e-01 5.242475494742393494e-02 -1.707271672785282135e-02 3.472552299499511719e-01 -8.100336790084838867e-02 1.272121518850326538e-01 6.617793440818786621e-02 3.659380674362182617e-01 2.180871963500976562e-01 8.412533998489379883e-02 7.456636428833007812e-02 3.797984123229980469e-02 -3.739983588457107544e-02 2.205670028924942017e-01 1.610252708196640015e-01 2.136940360069274902e-01 -2.526089549064636230e-01 -4.914307221770286560e-02
1.670063287019729614e-02 -7.461278699338436127e-03 -1.472188979387283325e-01 -5.565124377608299255e-02 -1.129703596234321594e-01 8.478910475969314575e-02 1.783284842967987061e-01 1.737774163484573364e-02 1.195875629782676697e-01 -8.941574394702911377e-02 2.071484178304672241e-01 -6.558468192815780640e-02 -2.362231910228729248e-01 -3.464119732379913330e-01 1.310400962829589844e-01 -1.624809652566909790e-01 9.761776030063629150e-02 1.965095847845077515e-01 -3.361547291278839111e-01 -6.392765045166015625e-02 3.773613274097442627e-02 5.548262968659400940e-02 2.222879230976104736e-01 -4.080025013536214828e-03 4.569693505764007568e-01 2.174489386379718781e-02 -3.167095780372619629e-01 -2.347567081451416016e-01 -9.544603526592254639e-02 6.205569207668304443e-02 -4.106984939426183701e-03 1.926341056823730469e-01
-2.735753953456878662e-01 3.077083826065063477e-01 -4.259228706359863281e-02 8.645145595073699951e-02 2.164673525840044022e-03 -3.172828629612922668e-02 3.042915835976600647e-02 1.908312141895294189e-01 1.873631626367568970e-01 -1.600741297006607056e-01 2.674331963062286377e-01 1.283321827650070190e-01 1.032698899507522583e-01 -2.723763883113861084e-01 5.490384250879287720e-02 -2.768821269273757935e-02 3.259621188044548035e-02 2.188653796911239624e-01 -1.144772674888372421e-02 1.224394962191581726e-01 -1.936576515436172485e-01 1.124983727931976318e-01 2.043947279453277588e-01 -1.764730215072631836e-01 2.564937770366668701e-01 -6.222638115286827087e-02 -2.519096434116363525e-01 1.702219247817993164e-01 -1.583184748888015747e-01 2.159717082977294922e-01 -3.522294759750366211e-01 -2.101845294237136841e-02
4.377601295709609985e-02 2.332733124494552612e-01 -2.559984922409057617e-01 -5.892279744148254395e-02 1.584448069334030151e-01 6.286371033638715744e-03 8.593305200338363647e-02 1.212272569537162781e-01 5.612479150295257568e-02 9.775508940219879150e-02 -3.269913420081138611e-02 1.893690228462219238e-01 -4.115800559520721436e-02 7.953289151191711426e-02 1.135914921760559082e-01 -8.400816470384597778e-03 -1.825291514396667480e-01 2.586572468280792236e-01 -1.987251788377761841e-01 -1.200327947735786438e-01 -3.563347086310386658e-02 4.080882295966148376e-02 1.093411445617675781e-01 8.801318705081939697e-02 6.810465455055236816e-01 -7.504111528396606445e-02 -2.434500604867935181e-01 5.911677703261375427e-02 -1.272224634885787964e-01 1.679965704679489136e-01 3.068679198622703552e-02 4.981183260679244995e-02
-5.476992204785346985e-02 9.007712453603744507e-02 -9.383678436279296875e-02 2.464168071746826172e-01 -1.973527111113071442e-02 -3.137818276882171631e-01 5.407796800136566162e-02 -1.683742739260196686e-02 -3.911710977554321289e-01 -1.156028360128402710e-01 1.644194275140762329e-01 7.452046126127243042e-02 -7.422617636620998383e-03 6.334674358367919922e-02 1.133297160267829895e-01 -2.735844850540161133e-01 1.374823302030563354e-01 3.341994881629943848e-01 -9.113721549510955811e-03 -6.998945027589797974e-02 -1.202581822872161865e-01 -1.875769495964050293e-01 2.931516170501708984e-01 1.570065170526504517e-01 2.787666022777557373e-01 -1.867881566286087036e-01 -2.222465118393301964e-03 2.374228686094284058e-01 7.248274981975555420e-02 2.100971043109893799e-01 -1.793105900287628174e-02 -1.098991781473159790e-01
-3.089467883110046387e-01 -7.546773552894592285e-02 -3.178734183311462402e-01 -8.163631707429885864e-02 -4.971912503242492676e-02 1.255639642477035522e-01 3.832827508449554443e-02 3.692865744233131409e-02 1.521775722503662109e-01 1.052500531077384949e-01 2.634710669517517090e-01 1.978329196572303772e-02 -1.636850237846374512e-01 -7.869668304920196533e-02 7.163204252719879150e-02 -3.768018186092376709e-01 2.689388394355773926e-02 2.154979705810546875e-01 -1.134734451770782471e-01 3.773494362831115723e-01 -2.062561362981796265e-02 -9.375553578138351440e-02 4.529052227735519409e-02 2.752789668738842010e-02 3.549397885799407959e-01 -4.535379260778427124e-02 -6.338698416948318481e-02 -1.178884878754615784e-01 -1.380140632390975952e-01 -2.907843887805938721e-01 1.384850293397903442e-01 -5.238745361566543579e-02
-2.523599565029144287e-01 3.468397632241249084e-02 -1.106555312871932983e-01 7.702718675136566162e-02 2.129452973604202271e-01 2.449760586023330688e-01 1.767234355211257935e-01 3.551633358001708984e-01 -1.284388303756713867e-01 -1.288460642099380493e-01 -7.082767784595489502e-02 1.027520298957824707e-01 -1.014162302017211914e-01 -3.358868062496185303e-01 -7.384100556373596191e-02 -2.568105459213256836e-01 -1.625372171401977539e-01 2.120438814163208008e-01 -1.540016680955886841e-01 2.017320692539215088e-01 6.340362876653671265e-02 9.670156054198741913e-03 2.393120676279067993e-01 4.960683360695838928e-02 2.789252698421478271e-01 -2.592479884624481201e-01 4.581383243203163147e-02 9.346394240856170654e-02 -1.654909104108810425e-01 8.959051966667175293e-02 8.960805088281631470e-02 1.099831685423851013e-01
-3.095717430114746094e-01 1.858699768781661987e-01 1.875495463609695435e-01 1.259303241968154907e-01 -1.062451824545860291e-01 1.197556629776954651e-01 1.539222430437803268e-02 2.628908157348632812e-01 1.309111118316650391e-01 -1.186231076717376709e-01 1.750463843345642090e-01 2.099088728427886963e-01 9.656596928834915161e-02 -3.322103917598724365e-01 1.719435602426528931e-01 -9.851933270692825317e-02 5.214345827698707581e-02 2.058829963207244873e-01 -4.445533081889152527e-02 -1.265905797481536865e-02 -2.779858410358428955e-01 2.240109890699386597e-01 9.507592767477035522e-02 -1.541913300752639771e-01 2.214871942996978760e-01 5.828266032040119171e-03 -1.296560466289520264e-01 1.293696165084838867e-01 -8.347938954830169678e-02 1.100465878844261169e-01 -3.865757882595062256e-01 -7.911919616162776947e-03
-3.131519556045532227e-01 1.962456405162811279e-01 -3.545377403497695923e-02 3.128421306610107422e-02 -1.205290108919143677e-02 1.640669554471969604e-01 5.586303398013114929e-02 1.717427968978881836e-01 1.143790706992149353e-01 -1.838883459568023682e-01 2.288212478160858154e-01 4.315949976444244385e-02 1.763912290334701538e-01 -2.946785390377044678e-01 9.545003622770309448e-02 -5.888941884040832520e-02 2.640436403453350067e-02 2.356946915388107300e-01 1.612722575664520264e-01 4.799830168485641479e-02 -2.614567279815673828e-01 1.102510914206504822e-01 1.905681192874908447e-01 -6.040147971361875534e-03 2.464108467102050781e-01 -3.755919635295867920e-02 -2.125939875841140747e-01 1.224724724888801575e-01 -1.425238996744155884e-01 2.254024296998977661e-01 -4.073370099067687988e-01 -9.520620107650756836e-02
-2.528155744075775146e-01 3.837323486804962158e-01 -7.823866605758666992e-02 8.612807095050811768e-02 3.626384958624839783e-02 -1.307404190301895142e-01 1.144766137003898621e-01 2.053340822458267212e-01 2.568481490015983582e-03 -1.785644888877868652e-01 2.956715226173400879e-01 -7.677932083606719971e-02 2.205526828765869141e-01 -2.335577905178070068e-01 1.304620057344436646e-01 -6.353101879358291626e-02 9.917410463094711304e-02 3.155015707015991211e-01 1.628192663192749023e-01 -3.176187723875045776e-02 -1.459261775016784668e-01 -2.081192471086978912e-02 2.712313234806060791e-01 7.144926488399505615e-02 2.043689936399459839e-01 1.659352332353591919e-01 -2.565071284770965576e-01 -4.083918780088424683e-02 -1.050187498331069946e-01 2.077930867671966553e-01 -1.210317835211753845e-01 9.615679085254669189e-02
1.263242810964584351e-01 8.898550271987915039e-02 1.456125080585479736e-01 -2.578820586204528809e-01 3.041923642158508301e-01 -4.956176877021789551e-02 1.511329710483551025e-01 1.342805176973342896e-01 3.018590807914733887e-01 -3.783056512475013733e-02 9.701635688543319702e-02 1.267553493380546570e-02 5.156409740447998047e-02 7.667621225118637085e-02 2.129214107990264893e-01 -2.280439436435699463e-01 3.683709502220153809e-01 1.396172195672988892e-01 -1.167787984013557434e-01 -1.463534086942672729e-01 -2.367673516273498535e-01 -3.565045446157455444e-02 6.476295739412307739e-02 -5.612058565020561218e-02 4.160197675228118896e-01 2.841982841491699219e-01 2.772873267531394958e-02 -3.765201941132545471e-02 -2.385302819311618805e-02 -4.758602753281593323e-02 -1.753955036401748657e-01 3.250071546062827110e-03
-1.769886314868927002e-01 -9.349916130304336548e-02 -2.620638906955718994e-01 2.100475579500198364e-01 -8.161970973014831543e-02 5.424321070313453674e-02 9.693604707717895508e-02 3.343577980995178223e-01 -2.958032861351966858e-02 1.584525704383850098e-01 2.540858089923858643e-01 2.507938742637634277e-01 -2.453086227178573608e-01 -2.586370706558227539e-01 -6.166657432913780212e-02 4.492848739027976990e-02 7.703403825871646404e-04 2.943560481071472168e-01 -1.156715005636215210e-01 7.609157264232635498e-02 -2.216040641069412231e-01 -1.178950145840644836e-01 1.129202768206596375e-01 1.000099554657936096e-01 2.151326090097427368e-01 2.048174738883972168e-01 1.509270668029785156e-01 -2.416746318340301514e-02 2.409821301698684692e-01 2.375067919492721558e-01 1.109471470117568970e-01 -6.824597250670194626e-03
-7.160858809947967529e-02 -3.713830560445785522e-02 -6.853162497282028198e-02 -3.324561566114425659e-02 1.597477942705154419e-01 -5.643123388290405273e-02 3.237488865852355957e-01 2.134812772274017334e-01 2.386749386787414551e-01 4.216608591377735138e-03 7.724869996309280396e-02 2.537083327770233154e-01 -2.416954338550567627e-01 3.813318535685539246e-02 3.831931352615356445e-01 -1.050665676593780518e-01 -2.507278621196746826e-01 2.147195190191268921e-01 -8.518880605697631836e-02 -1.001586858183145523e-02 -1.501592546701431274e-01 -3.286707401275634766e-02 1.228354498744010925e-01 -2.327116429805755615e-01 3.668688237667083740e-01 1.802030503749847412e-01 -1.132413372397422791e-01 1.685771346092224121e-02 1.416969597339630127e-01 8.413329720497131348e-02 -1.755290664732456207e-02 2.160977125167846680e-01
-2.328969240188598633e-01 3.268792331218719482e-01 -1.139835938811302185e-01 -1.213607043027877808e-01 -1.393458247184753418e-01 -1.971109360456466675e-01 -1.319845579564571381e-02 1.253208369016647339e-01 5.386545509099960327e-02 3.630668669939041138e-02 3.659316301345825195e-01 2.110806703567504883e-01 5.174288526177406311e-02 1.508467346429824829e-01 -1.952558308839797974e-01 6.879017502069473267e-02 2.046784460544586182e-01 3.062516450881958008e-01 2.041346207261085510e-02 -1.063891202211380005e-01 -1.134258955717086792e-01 -4.307073354721069336e-02 1.715889573097229004e-01 -1.033055186271667480e-01 3.413428366184234619e-01 1.629779785871505737e-01 -1.881578713655471802e-01 -1.598915830254554749e-02 -7.031370699405670166e-02 2.079921066761016846e-01 2.305027991533279419e-01 -6.118189170956611633e-02
-1.029977574944496155e-02 -4.759802296757698059e-02 -2.854931950569152832e-01 2.392394281923770905e-02 -2.358810044825077057e-02 -3.654368519783020020e-01 -7.515423744916915894e-02 2.534160614013671875e-01 3.244665563106536865e-01 8.688776195049285889e-02 1.135633662343025208e-01 -1.299279183149337769e-01 -9.655141830444335938e-02 -2.311922013759613037e-01 8.218184858560562134e-02 -1.884297877550125122e-01 -1.554782837629318237e-01 2.022553235292434692e-01 -2.215382605791091919e-01 -1.372388899326324463e-01 -2.047007530927658081e-01 2.017659395933151245e-01 1.716044917702674866e-02 -2.550454437732696533e-01 3.885148167610168457e-01 5.385392159223556519e-02 -4.629824310541152954e-02 6.685078889131546021e-02 -8.092038333415985107e-02 5.200193077325820923e-02 -7.493936270475387573e-02 -8.757814764976501465e-02
-1.441177576780319214e-01 6.239868700504302979e-03 -2.904958128929138184e-01 2.157429158687591553e-01 -1.658260971307754517e-01 -1.269169598817825317e-01 1.874312460422515869e-01 1.776858121156692505e-01 -4.611025750637054443e-02 7.859055697917938232e-02 4.300152957439422607e-01 3.640039265155792236e-01 -1.878752559423446655e-01 -1.564355492591857910e-01 -9.804069250822067261e-02 2.984049730002880096e-02 8.682830631732940674e-02 9.022682160139083862e-02 -2.164704911410808563e-02 -3.882240876555442810e-02 -6.985801458358764648e-02 -1.512807756662368774e-01 2.133486866950988770e-01 -9.317776560783386230e-02 3.323262035846710205e-01 -2.335142903029918671e-02 2.992336153984069824e-01 -1.180393099784851074e-01 2.270599128678441048e-03 6.828694790601730347e-02 -1.294936835765838623e-01 -8.027911186218261719e-02
2.405274286866188049e-02 1.426915526390075684e-01 -1.087671890854835510e-01 1.250780373811721802e-01 2.536972463130950928e-01 -4.715221747756004333e-02 5.071683600544929504e-02 1.123486682772636414e-01 5.810935050249099731e-02 9.684067964553833008e-02 3.261859714984893799e-01 2.382484674453735352e-01 7.033701241016387939e-02 1.574789732694625854e-02 -1.132451370358467102e-01 -2.992705404758453369e-01 -1.240211278200149536e-01 3.683239817619323730e-01 -3.038150072097778320e-02 -4.953639581799507141e-02 -7.438413053750991821e-02 -2.458421885967254639e-01 3.151247799396514893e-01 -2.272000163793563843e-01 1.471312642097473145e-01 -7.906042970716953278e-03 -2.205346524715423584e-01 -2.107439562678337097e-02 -7.520786952227354050e-03 1.963030248880386353e-01 -2.209727764129638672e-01 -2.382919937372207642e-01
-3.310360312461853027e-01 2.217565774917602539e-01 -1.145765110850334167e-01 1.422335505485534668e-01 8.622378110885620117e-03 1.623567789793014526e-01 9.290274232625961304e-02 1.650728881359100342e-01 3.183957934379577637e-02 -1.641016304492950439e-01 2.720374763011932373e-01 1.572101265192031860e-01 6.055374443531036377e-02 -3.684733808040618896e-01 7.281305640935897827e-02 -6.597763299942016602e-02 6.495814770460128784e-02 7.164216786623001099e-02 5.284633114933967590e-02 7.835628092288970947e-02 -2.033009082078933716e-01 1.795255094766616821e-01 1.217502877116203308e-01 -5.784220993518829346e-02 2.181658744812011719e-01 7.545302063226699829e-02 -2.673336565494537354e-01 1.166556403040885925e-01 -2.105667442083358765e-01 1.346511840820312500e-01 -3.954018056392669678e-01 5.117689818143844604e-02
-2.376027107238769531e-01 3.221279680728912354e-01 -4.009814187884330750e-02 3.174574300646781921e-02 6.884112022817134857e-03 -1.675574667751789093e-02 -7.661907374858856201e-02 8.497174829244613647e-02 2.954676933586597443e-02 -2.258419990539550781e-01 1.821108162403106689e-01 9.326185099780559540e-03 7.716007530689239502e-02 -1.852617710828781128e-01 1.329945027828216553e-01 -8.822819590568542480e-02 -1.856546266935765743e-03 1.212788224220275879e-01 1.710776090621948242e-01 -1.927374601364135742e-01 -3.600834310054779053e-01 -3.036641515791416168e-03 3.173191249370574951e-01 7.444195449352264404e-02 3.554039299488067627e-01 1.094630435109138489e-01 -1.817437708377838135e-01 7.652117311954498291e-02 -7.609082758426666260e-02 1.852285116910934448e-01 -2.776300609111785889e-01 -2.479512393474578857e-01
-2.830705642700195312e-01 3.057336211204528809e-01 6.371591240167617798e-03 9.621991217136383057e-02 3.336603194475173950e-02 8.069631457328796387e-02 8.877066522836685181e-02 1.907309889793395996e-01 5.229141563177108765e-02 -1.354740411043167114e-01 1.494336277246475220e-01 1.503842025995254517e-01 1.544961184263229370e-01 -3.736999332904815674e-01 1.975345015525817871e-01 -1.733649820089340210e-01 -6.746466271579265594e-03 6.846437603235244751e-02 1.487956792116165161e-01 7.494541257619857788e-02 -1.549611240625381470e-01 6.863372027873992920e-02 3.420230001211166382e-02 -1.003953814506530762e-01 3.360579311847686768e-01 3.178447484970092773e-02 -3.149009943008422852e-01 1.916761100292205811e-01 -1.346661597490310669e-01 1.308928430080413818e-01 -3.240576982498168945e-01 6.320269405841827393e-02
-5.447033047676086426e-02 -6.891085207462310791e-02 -2.792585790157318115e-01 6.517910212278366089e-02 6.886517256498336792e-02 9.632894070819020271e-04 -1.736186146736145020e-01 2.448949366807937622e-01 -4.423205927014350891e-02 -1.477045118808746338e-01 2.212231755256652832e-01 1.953772455453872681e-02 -7.727440446615219116e-02 3.174853976815938950e-03 3.273330926895141602e-01 -2.478320449590682983e-01 7.161091268062591553e-02 1.456682533025741577e-01 -2.666874527931213379e-01 -1.232038214802742004e-01 -2.050371170043945312e-01 2.344972342252731323e-01 3.319030627608299255e-02 -1.376127451658248901e-01 3.596760034561157227e-01 -1.225183829665184021e-01 -2.610430121421813965e-01 5.532154440879821777e-02 -4.446751251816749573e-02 -2.592491209506988525e-01 -1.851699948310852051e-01 1.370151638984680176e-01
-3.097177147865295410e-01 2.744936048984527588e-01 -9.232255071401596069e-02 4.376019909977912903e-02 7.576715201139450073e-02 1.414462830871343613e-02 7.862581312656402588e-02 2.095234990119934082e-01 1.618857383728027344e-01 -1.118135601282119751e-01 1.526398509740829468e-01 1.223279982805252075e-01 1.128971353173255920e-01 -2.895383536815643311e-01 1.758602559566497803e-01 -9.627327322959899902e-02 5.779304727911949158e-02 1.974908262491226196e-01 8.925869315862655640e-02 -3.683143761008977890e-03 -2.301770299673080444e-01 1.012881398200988770e-01 1.437760740518569946e-01 -1.260778456926345825e-01 1.763874143362045288e-01 -8.448609709739685059e-02 -3.798571527004241943e-01 2.903474308550357819e-02 -1.341852098703384399e-01 1.749179810285568237e-01 -4.024680256843566895e-01 6.650222092866897583e-02
-3.322885334491729736e-01 2.885259091854095459e-01 1.158253848552703857e-01 1.753887385129928589e-01 6.274982541799545288e-02 -2.140585035085678101e-01 1.030426621437072754e-01 1.216645538806915283e-01 1.972966492176055908e-01 -1.624881178140640259e-01 3.803384006023406982e-01 9.607926942408084869e-03 2.361515164375305176e-02 -2.049564272165298462e-01 1.534926444292068481e-01 -3.707162290811538696e-02 -9.894347190856933594e-02 1.840789616107940674e-01 1.455465555191040039e-01 -6.332739442586898804e-02 -5.337901040911674500e-02 -2.306418726220726967e-03 2.184786945581436157e-01 8.927631378173828125e-02 1.790681630373001099e-01 -7.794540375471115112e-02 -1.410412937402725220e-01 2.224549502134323120e-01 -8.932817727327346802e-02 1.717068403959274292e-01 -3.581582009792327881e-01 9.337089955806732178e-02
-1.211416125297546387e-01 -1.237301155924797058e-03 -1.353693008422851562e-01 5.265427008271217346e-02 -2.692119777202606201e-01 1.541474461555480957e-01 1.227302774786949158e-01 4.007274657487869263e-02 3.141894936561584473e-02 -1.800821572542190552e-01 2.536532282829284668e-02 -1.083344146609306335e-01 -1.078515499830245972e-01 -1.661043167114257812e-01 3.299705088138580322e-01 -6.966286152601242065e-02 8.674959838390350342e-02 4.435011744499206543e-01 -1.973033845424652100e-01 -9.674744796939194202e-04 -7.396844774484634399e-02 1.536455303430557251e-01 1.284238249063491821e-01 1.078692823648452759e-01 5.108814835548400879e-01 2.768309973180294037e-02 -1.555111259222030640e-01 1.167101934552192688e-01 -1.888173073530197144e-01 -4.424227774143218994e-02 -7.115714997053146362e-02 9.984584897756576538e-02
-5.040399357676506042e-02 -3.369380161166191101e-02 -2.210688292980194092e-01 1.735171526670455933e-01 -5.595302954316139221e-02 1.288651973009109497e-01 3.640447184443473816e-02 1.948842108249664307e-01 1.471276301890611649e-02 -1.656611822545528412e-02 9.564232081174850464e-02 1.188192218542098999e-01 -1.510467529296875000e-01 1.430837959051132202e-01 2.516808733344078064e-02 -9.990247339010238647e-02 4.121036827564239502e-01 3.959749341011047363e-01 -3.102749288082122803e-01 -2.503655850887298584e-02 -1.388051211833953857e-01 3.201783597469329834e-01 -2.606019005179405212e-02 1.791551560163497925e-01 2.310738116502761841e-01 5.002397298812866211e-02 -2.515024542808532715e-01 9.462327510118484497e-02 2.263451740145683289e-02 6.804109364748001099e-02 1.633217036724090576e-01 2.065040469169616699e-01
4.664368927478790283e-02 -2.993649803102016449e-02 7.467445451766252518e-03 -1.875825673341751099e-01 -1.116451770067214966e-01 5.073272064328193665e-02 -7.790686190128326416e-02 2.198454290628433228e-01 -8.238783478736877441e-02 -2.247907370328903198e-01 9.670902788639068604e-02 -4.521956294775009155e-02 -2.531080543994903564e-01 -2.257772088050842285e-01 -5.684590712189674377e-02 -1.760993450880050659e-01 -5.489770695567131042e-02 3.384366333484649658e-01 -3.341306746006011963e-01 -2.660192921757698059e-02 -1.095120832324028015e-01 -1.578171402215957642e-01 2.784592509269714355e-01 2.937757410109043121e-02 4.282140731811523438e-01 -6.032906845211982727e-02 -2.950481772422790527e-01 -6.841083057224750519e-03 2.698400802910327911e-02 5.093519389629364014e-02 7.860212773084640503e-02 2.131518125534057617e-01
-2.670516073703765869e-01 -6.983847916126251221e-02 1.102048307657241821e-01 1.649076864123344421e-02 3.019574284553527832e-01 2.554771676659584045e-02 -5.101438984274864197e-02 2.187634706497192383e-01 8.918441087007522583e-02 -1.962807774543762207e-01 2.176771461963653564e-01 6.499182432889938354e-02 -2.087796181440353394e-01 -1.936760544776916504e-01 -1.589505225419998169e-01 -3.425991535186767578e-01 -1.696583628654479980e-01 1.244336813688278198e-01 1.466785222291946411e-01 2.118832431733608246e-02 -1.355231851339340210e-01 1.451784521341323853e-01 3.133213520050048828e-01 4.778369516134262085e-02 3.171409666538238525e-01 -2.333532273769378662e-01 1.616572290658950806e-01 7.106168568134307861e-02 2.794449683278799057e-03 1.374338269233703613e-01 1.155093386769294739e-01 1.506344228982925415e-01
6.989864259958267212e-02 -1.937108784914016724e-01 5.649738386273384094e-02 2.490469068288803101e-01 2.166358083486557007e-01 1.931089460849761963e-01 -2.167068049311637878e-02 3.014833033084869385e-01 -2.410033494234085083e-01 1.243582591414451599e-01 3.705038428306579590e-01 3.323810696601867676e-01 -1.108317971229553223e-01 -9.335701912641525269e-02 -6.629247218370437622e-02 -1.682666987180709839e-01 5.096004903316497803e-02 1.804792881011962891e-01 -9.635112434625625610e-02 -1.336762458086013794e-01 -1.635689884424209595e-01 -1.366268098354339600e-01 2.265787422657012939e-01 1.094998195767402649e-01 3.188022673130035400e-01 1.842181682586669922e-01 -9.951442480087280273e-02 -1.099172160029411316e-01 4.492798447608947754e-02 7.672159373760223389e-02 4.100961983203887939e-02 -5.974421650171279907e-02
-1.379657834768295288e-01 -8.924491703510284424e-02 1.706357002258300781e-01 -4.122094437479972839e-02 -1.303667724132537842e-01 -1.526108011603355408e-02 -1.776129007339477539e-01 2.976456880569458008e-01 -7.999972254037857056e-02 3.714567422866821289e-02 7.249016314744949341e-02 3.276126086711883545e-01 -1.650959402322769165e-01 -2.202542275190353394e-01 -5.083370208740234375e-02 -3.113455772399902344e-01 4.383097589015960693e-02 2.631601691246032715e-01 -2.225661277770996094e-01 -1.464286632835865021e-02 -2.590161561965942383e-01 -1.967386603355407715e-01 2.961913347244262695e-01 -5.790695548057556152e-02 1.955836415290832520e-01 -1.702483370900154114e-02 -4.149542376399040222e-02 -1.123430114239454269e-02 1.455241162329912186e-02 1.451834142208099365e-01 -2.865301966667175293e-01 -2.181307971477508545e-01
4.205346852540969849e-02 -7.243106514215469360e-02 -2.807447314262390137e-01 -3.535689413547515869e-01 4.553137347102165222e-02 -3.717921301722526550e-02 6.077222898602485657e-02 3.922283649444580078e-01 -9.088502079248428345e-02 -5.221903696656227112e-02 1.342123150825500488e-01 2.571927011013031006e-02 1.950759887695312500e-01 8.675315976142883301e-02 2.949436604976654053e-01 -1.303867697715759277e-01 6.149093806743621826e-02 -3.946567326784133911e-02 -2.089114040136337280e-01 -1.313388496637344360e-01 -2.083838284015655518e-01 2.074965834617614746e-01 1.593986898660659790e-01 9.949667006731033325e-02 3.936736583709716797e-01 -4.866437613964080811e-02 -2.501670122146606445e-01 7.098294794559478760e-02 -1.147651951760053635e-02 9.022838622331619263e-02 -1.332971155643463135e-01 9.950550645589828491e-02
-2.722381949424743652e-01 7.149469107389450073e-02 -3.072043955326080322e-01 3.843609243631362915e-02 1.467186808586120605e-01 1.802229583263397217e-01 1.509606987237930298e-01 1.142303738743066788e-02 8.350723236799240112e-02 -2.534648030996322632e-02 4.574788212776184082e-01 -4.850014299154281616e-02 6.830645259469747543e-03 2.060066312551498413e-01 5.193714797496795654e-02 -4.672023653984069824e-01 3.272348344326019287e-01 1.777558624744415283e-01 -1.414060443639755249e-01 -1.716263219714164734e-02 1.523363683372735977e-02 1.943125016987323761e-02 1.461790502071380615e-01 -1.919938772916793823e-01 4.385517537593841553e-02 -8.935766667127609253e-02 4.818186163902282715e-03 5.528634414076805115e-02 1.010074689984321594e-01 -1.031883656978607178e-01 1.009091511368751526e-01 5.873868614435195923e-02
-2.644396126270294189e-01 -1.560654956847429276e-02 -3.067632615566253662e-01 2.436312288045883179e-01 7.778659462928771973e-02 -1.395547538995742798e-01 -1.878180354833602905e-01 1.397176980972290039e-01 5.812565330415964127e-03 -4.996033012866973877e-02 -8.010543137788772583e-02 -1.728270500898361206e-01 -6.722995638847351074e-02 5.611396953463554382e-02 2.425732165575027466e-01 -1.486447751522064209e-01 1.053826883435249329e-01 2.988952994346618652e-01 -1.719239801168441772e-01 -6.884332746267318726e-02 -2.341658174991607666e-01 2.148319184780120850e-01 1.904295235872268677e-01 -2.360879480838775635e-01 4.052883684635162354e-01 -2.431909553706645966e-02 -1.848819702863693237e-01 6.018664315342903137e-02 7.646604627370834351e-02 -7.408017292618751526e-03 -7.673893123865127563e-02 -1.626360267400741577e-01
-2.816118001937866211e-01 -7.266160100698471069e-02 -4.707497358322143555e-01 5.670955404639244080e-03 6.115896627306938171e-02 -1.650998741388320923e-01 1.775065809488296509e-01 1.497962325811386108e-01 -1.847923733294010162e-02 -8.687379211187362671e-02 1.349325627088546753e-01 1.507239490747451782e-01 -1.865881532430648804e-01 -2.047759890556335449e-01 1.298174560070037842e-01 -1.102492734789848328e-01 3.727627173066139221e-02 2.974979281425476074e-01 -5.159934610128402710e-02 -2.154774405062198639e-02 -8.622289448976516724e-02 1.834365576505661011e-01 -2.711470052599906921e-02 2.175376415252685547e-01 1.725557744503021240e-01 2.525843083858489990e-01 2.959588775411248207e-03 -9.953541308641433716e-02 -5.334416031837463379e-02 3.015784323215484619e-01 -2.009836584329605103e-01 1.855276674032211304e-01
-4.811805207282304764e-03 4.228211194276809692e-02 -2.470579892396926880e-01 -1.501966863870620728e-01 -1.353479474782943726e-01 2.331763505935668945e-01 2.252525687217712402e-01 2.525438964366912842e-01 8.327911049127578735e-02 2.291095443069934845e-02 2.479726076126098633e-01 1.942386627197265625e-01 -2.160915732383728027e-01 1.656155660748481750e-02 4.180652499198913574e-01 3.464956954121589661e-02 -7.577171176671981812e-02 4.644269347190856934e-01 1.574604026973247528e-02 1.075929477810859680e-01 4.591595381498336792e-02 9.296286106109619141e-02 1.342907994985580444e-01 -4.493133723735809326e-02 1.830395460128784180e-01 -1.083096414804458618e-01 -1.001077145338058472e-01 1.621430367231369019e-02 -1.409004628658294678e-01 7.469044625759124756e-02 3.705088794231414795e-02 2.266539633274078369e-01
-6.184452027082443237e-02 -1.550395637750625610e-01 -3.624463379383087158e-01 3.546365769580006599e-03 -1.973489522933959961e-01 -8.907844871282577515e-02 8.679626137018203735e-02 3.701599240303039551e-01 2.246430963277816772e-01 1.631698310375213623e-01 1.357393264770507812e-01 5.666765198111534119e-02 -1.880530864000320435e-01 -1.490516662597656250e-01 -2.165310643613338470e-02 -1.155211851000785828e-01 -1.509672999382019043e-01 2.171346545219421387e-01 -7.032966613769531250e-02 3.164659440517425537e-01 4.825122654438018799e-02 2.642057240009307861e-01 8.906218409538269043e-02 -1.339641213417053223e-01 2.301589846611022949e-01 9.197938442230224609e-02 -1.963771432638168335e-01 -4.405064042657613754e-03 1.883946955204010010e-01 1.097062826156616211e-01 -7.621427625417709351e-02 -2.297926843166351318e-01
-1.068045049905776978e-01 -4.260153044015169144e-03 -1.465630233287811279e-01 -1.069898530840873718e-01 1.854596138000488281e-01 1.244427561759948730e-01 3.645420968532562256e-01 2.831362783908843994e-01 -4.982263781130313873e-03 -8.273129910230636597e-02 2.761363089084625244e-01 1.180871129035949707e-01 -6.437528878450393677e-02 -5.661132931709289551e-02 1.357368677854537964e-01 -1.952181458473205566e-01 -1.632426232099533081e-01 1.155277937650680542e-01 3.031914867460727692e-02 1.189271435141563416e-01 1.329142451286315918e-01 1.400189548730850220e-01 -7.418231666088104248e-02 -1.706366389989852905e-01 5.658193230628967285e-01 3.908703476190567017e-02 4.404221847653388977e-02 -6.371146440505981445e-02 1.266396343708038330e-01 -5.458291247487068176e-02 -1.024195179343223572e-01 2.182336598634719849e-01
-1.254872232675552368e-01 2.630782723426818848e-01 -1.009761765599250793e-01 6.505756825208663940e-02 1.000720337033271790e-01 -9.581781178712844849e-02 1.912035197019577026e-01 3.559947013854980469e-01 9.600056707859039307e-02 -2.578237950801849365e-01 1.833885461091995239e-01 1.239445805549621582e-02 6.987176090478897095e-02 -1.838196218013763428e-01 -1.983217336237430573e-02 3.038054890930652618e-02 7.969176769256591797e-02 3.300139605998992920e-01 1.763309240341186523e-01 -5.476194620132446289e-02 -2.628565430641174316e-01 -3.872739896178245544e-02 1.729579418897628784e-01 -4.059252515435218811e-02 2.009531706571578979e-01 9.948445111513137817e-02 -2.141870409250259399e-01 2.717095054686069489e-02 -1.278955042362213135e-01 3.138350844383239746e-01 -3.130702078342437744e-01 -8.603485673666000366e-02
1.153938937932252884e-02 1.842938065528869629e-01 -2.210250645875930786e-01 4.195768386125564575e-03 2.163884043693542480e-02 3.826663270592689514e-02 1.193879768252372742e-01 1.812066137790679932e-01 -1.105912029743194580e-01 -2.030640542507171631e-01 2.060218006372451782e-01 -1.978479921817779541e-01 -1.560152620077133179e-01 -1.194377765059471130e-01 1.387550830841064453e-01 -2.072717994451522827e-01 6.415865570306777954e-02 3.722190260887145996e-01 -2.877131402492523193e-01 -1.448931396007537842e-01 8.227346837520599365e-02 -2.607285045087337494e-02 3.249454498291015625e-02 1.773634552955627441e-01 4.215465188026428223e-01 -1.580558344721794128e-02 -1.983072012662887573e-01 -9.283547848463058472e-02 -7.352707535028457642e-02 -2.264406345784664154e-02 -1.039982214570045471e-01 3.211035132408142090e-01
-9.754317998886108398e-02 -9.540614485740661621e-02 -3.044320940971374512e-01 -9.796655736863613129e-03 8.839510381221771240e-03 -4.796846210956573486e-02 -1.810548305511474609e-01 1.853622496128082275e-01 1.693305969238281250e-01 -1.041247025132179260e-01 1.822143197059631348e-01 -1.220266819000244141e-01 -1.595312505960464478e-01 -8.195639401674270630e-02 3.820085525512695312e-01 -1.355099529027938843e-01 -5.059674382209777832e-02 9.105849266052246094e-02 -2.247021496295928955e-01 -1.032397225499153137e-01 -2.213328033685684204e-01 1.999318301677703857e-01 6.771559268236160278e-02 1.694431528449058533e-02 4.895425140857696533e-01 -1.713789552450180054e-01 -2.289065867662429810e-01 -2.412065863609313965e-02 -6.785450130701065063e-02 -1.060111671686172485e-01 -1.335256993770599365e-01 1.162417456507682800e-01
8.092422969639301300e-03 1.543140858411788940e-01 -1.276867687702178955e-01 -1.486055105924606323e-01 -7.854170352220535278e-02 -1.523776799440383911e-01 -1.656025946140289307e-01 1.769497096538543701e-01 2.775269746780395508e-01 -1.633758395910263062e-01 2.149487584829330444e-01 -2.648260444402694702e-02 -1.510055921971797943e-02 -1.770147681236267090e-01 2.777729034423828125e-01 -5.128227472305297852e-01 -2.093172864988446236e-03 -4.768497601617127657e-04 -2.559811770915985107e-01 -9.340199083089828491e-02 -9.145445190370082855e-03 -1.433500051498413086e-01 -1.712743937969207764e-02 9.680412709712982178e-02 3.305608928203582764e-01 7.916372269392013550e-03 -2.687968015670776367e-01 -1.485795229673385620e-01 -5.772647634148597717e-02 -1.737861707806587219e-02 -3.375845775008201599e-02 -1.195820719003677368e-01
-3.900474011898040771e-01 6.745246052742004395e-02 1.886795163154602051e-01 1.144343540072441101e-01 2.725695967674255371e-01 1.328029334545135498e-01 -1.127479299902915955e-01 3.412801399827003479e-02 -1.641912311315536499e-01 -4.020803794264793396e-02 1.539249252527952194e-02 2.075167298316955566e-01 -1.150289773941040039e-01 -1.384537965059280396e-01 3.988185897469520569e-02 -4.796134680509567261e-02 2.579389512538909912e-01 9.341385215520858765e-02 -1.452522575855255127e-01 -1.252917051315307617e-01 -3.994560539722442627e-01 9.026184678077697754e-02 3.218555152416229248e-01 -8.968352526426315308e-02 2.781236171722412109e-01 -3.276388347148895264e-02 -2.623670697212219238e-01 -1.191818490624427795e-01 5.243323370814323425e-02 1.009544432163238525e-01 -1.188402846455574036e-01 -2.665324695408344269e-02
-9.258787333965301514e-02 -5.033049732446670532e-02 2.688407897949218750e-01 6.219719536602497101e-03 8.125466294586658478e-03 5.742825195193290710e-02 6.801924202591180801e-03 2.714539766311645508e-01 1.120800375938415527e-01 -9.225598722696304321e-02 2.699072957038879395e-01 1.664095073938369751e-01 -6.408379226922988892e-02 -1.840747892856597900e-01 7.055910676717758179e-02 -1.214185878634452820e-01 1.244484111666679382e-01 1.047865748405456543e-01 6.053300201892852783e-02 -1.807508021593093872e-01 -3.217748403549194336e-01 1.317926347255706787e-01 2.189226746559143066e-01 -2.411117404699325562e-01 1.444790661334991455e-01 -1.674332171678543091e-01 -4.239453077316284180e-01 1.544781923294067383e-01 1.967674195766448975e-01 -5.343794822692871094e-02 -2.647554874420166016e-01 7.882633060216903687e-02
-1.619725525379180908e-01 -1.167811602354049683e-01 3.387767374515533447e-01 5.498770996928215027e-02 -6.753635406494140625e-02 -8.979116380214691162e-02 1.111267954111099243e-01 3.839485645294189453e-01 -7.860287278890609741e-02 -1.492257267236709595e-01 3.109943866729736328e-01 -6.164422631263732910e-02 -2.186266481876373291e-01 -1.111417785286903381e-01 -3.088109381496906281e-02 -2.593497931957244873e-01 2.451797425746917725e-01 1.996363103389739990e-01 -1.593784540891647339e-01 -6.391768157482147217e-02 -9.988603740930557251e-02 -7.616324722766876221e-02 2.037741094827651978e-01 -1.408178955316543579e-01 3.079378902912139893e-01 1.772047579288482666e-01 1.109010949730873108e-01 -4.129232093691825867e-02 -2.448159456253051758e-02 1.982007175683975220e-01 8.664564788341522217e-02 -1.356689780950546265e-01
-1.480512320995330811e-01 1.914659291505813599e-01 -8.329718559980392456e-02 1.436891779303550720e-02 -1.629151850938796997e-01 1.945141255855560303e-01 4.481345042586326599e-02 -5.248130299150943756e-03 -1.963979303836822510e-01 -1.707451418042182922e-02 1.230087950825691223e-01 -2.272788435220718384e-01 -1.337662637233734131e-01 -2.395336329936981201e-02 2.537033259868621826e-01 -2.990269064903259277e-01 9.403726458549499512e-02 3.491407930850982666e-01 -9.408579766750335693e-02 -2.134740054607391357e-01 -1.634658873081207275e-01 2.124045491218566895e-01 2.750053703784942627e-01 9.927254915237426758e-02 3.286971449851989746e-01 -8.057072013616561890e-02 -2.671620845794677734e-01 3.530958294868469238e-02 3.300129901617765427e-03 1.492216140031814575e-01 -1.207792013883590698e-01 1.531567871570587158e-01
-2.041147053241729736e-01 1.511826664209365845e-01 -3.677006363868713379e-01 -1.572652719914913177e-02 1.221005842089653015e-01 3.734028711915016174e-02 -7.592235505580902100e-02 2.214530855417251587e-01 2.119350433349609375e-01 -7.972285151481628418e-02 4.432190656661987305e-01 6.500953435897827148e-02 1.119714882224798203e-02 2.458027899265289307e-01 8.384380489587783813e-03 -4.281475841999053955e-01 1.416988968849182129e-01 9.474792331457138062e-02 -1.669511497020721436e-01 1.857712864875793457e-02 1.048178076744079590e-01 1.407071501016616821e-01 -1.970112696290016174e-02 -1.991234533488750458e-02 9.310567378997802734e-02 1.490403860807418823e-01 -5.978002026677131653e-02 6.925170123577117920e-02 7.296788040548563004e-03 -4.141178354620933533e-02 -7.734925299882888794e-02 3.117837905883789062e-01
-1.766266673803329468e-01 -1.110107172280550003e-02 -3.251357674598693848e-01 9.531624615192413330e-02 6.582383811473846436e-02 -2.469971925020217896e-01 1.555661577731370926e-02 1.332067400217056274e-01 2.242205291986465454e-01 -1.892999261617660522e-01 2.295450493693351746e-02 9.280841797590255737e-03 9.676872938871383667e-02 -1.987040974199771881e-02 4.068266153335571289e-01 -2.697163522243499756e-01 -4.986126720905303955e-02 2.847458124160766602e-01 6.560231000185012817e-02 -3.436722233891487122e-02 -1.173382624983787537e-01 3.326646685600280762e-01 4.201980680227279663e-02 -1.928219646215438843e-01 3.558549284934997559e-01 4.563606157898902893e-02 -8.951491676270961761e-03 1.522857844829559326e-01 -4.294507205486297607e-02 -2.163461782038211823e-02 -1.705510020256042480e-01 1.063800998963415623e-03
6.106678768992424011e-02 2.107931524515151978e-01 -1.980370283126831055e-01 1.004660800099372864e-01 1.044138446450233459e-01 3.197378814220428467e-01 7.334139198064804077e-02 2.222113460302352905e-01 2.385583668947219849e-01 2.290827967226505280e-02 4.397987723350524902e-01 3.441685438156127930e-01 -3.187542781233787537e-02 1.831456273794174194e-02 9.370524436235427856e-02 -4.183061048388481140e-02 -2.591460347175598145e-01 2.467430382966995239e-01 -1.602553874254226685e-01 1.135363206267356873e-01 -2.367639355361461639e-02 1.103798970580101013e-01 -1.690718382596969604e-01 -1.076946556568145752e-01 3.342692553997039795e-01 8.587393164634704590e-02 -5.036239326000213623e-02 3.294864296913146973e-02 1.695480756461620331e-02 -5.595284327864646912e-02 4.521607235074043274e-02 -7.555114477872848511e-02
-2.501541078090667725e-01 1.125754341483116150e-01 8.139364421367645264e-02 4.325049370527267456e-02 -5.486499518156051636e-02 -8.385740220546722412e-03 5.317201092839241028e-02 2.988232970237731934e-01 1.233372986316680908e-01 -2.818310260772705078e-01 2.169087529182434082e-01 1.206162050366401672e-01 1.287425123155117035e-02 -2.341414541006088257e-01 1.718753576278686523e-01 8.420667611062526703e-03 -5.315096676349639893e-02 5.210698768496513367e-02 1.626538485288619995e-01 9.293691068887710571e-02 -1.914895921945571899e-01 1.358761340379714966e-01 3.995679020881652832e-01 -4.224824532866477966e-02 2.336283028125762939e-01 -1.182356402277946472e-01 -1.909829117357730865e-02 2.285404801368713379e-01 2.047095261514186859e-02 1.035535335540771484e-01 -3.631451129913330078e-01 2.425583899021148682e-01
-4.583860561251640320e-02 -5.058231577277183533e-02 -1.558737307786941528e-01 -1.092520132660865784e-01 1.815720349550247192e-01 4.031559079885482788e-02 8.539436012506484985e-02 2.335139364004135132e-01 1.240013912320137024e-01 -4.935838654637336731e-02 2.823006808757781982e-01 3.044566512107849121e-01 -5.806356668472290039e-02 -1.094484999775886536e-01 1.892972439527511597e-01 -6.966493278741836548e-02 -2.314792275428771973e-01 4.060712456703186035e-01 -1.706032156944274902e-01 -8.425193279981613159e-02 -1.813829243183135986e-01 1.782173365354537964e-01 -3.310690075159072876e-02 -5.649818480014801025e-02 3.759891092777252197e-01 1.812673360109329224e-01 -6.191838532686233521e-02 1.303555071353912354e-01 3.269047662615776062e-02 -3.904762864112854004e-02 1.507254689931869507e-01 -2.691887319087982178e-01
-1.468143016099929810e-01 -1.545986682176589966e-01 -2.524232566356658936e-01 1.051345840096473694e-01 3.133512437343597412e-01 1.224230695515871048e-02 1.121486872434616089e-01 2.264302819967269897e-01 1.024670004844665527e-01 4.501679539680480957e-02 2.341297417879104614e-01 2.590686678886413574e-01 1.362874917685985565e-02 -1.385636627674102783e-01 4.642509669065475464e-02 -1.422167122364044189e-01 -1.256661564111709595e-01 1.667408831417560577e-02 2.736090682446956635e-02 -3.378116786479949951e-01 3.360728174448013306e-02 -1.107268258929252625e-01 2.071588486433029175e-01 1.378813087940216064e-01 3.254449367523193359e-01 2.411033213138580322e-01 -3.485871553421020508e-01 2.238671854138374329e-02 2.161246389150619507e-01 -1.353558339178562164e-02 2.266574092209339142e-02 4.054649174213409424e-02
-1.451775729656219482e-01 1.972300410270690918e-01 -1.426598876714706421e-01 7.623405009508132935e-02 -1.524556279182434082e-01 -1.259248405694961548e-01 -1.355402469635009766e-01 1.383402645587921143e-01 -1.877718269824981689e-01 3.139485791325569153e-02 2.223692536354064941e-01 3.816299140453338623e-01 -1.011484581977128983e-02 -1.644544117152690887e-02 -6.850885599851608276e-02 -3.282357454299926758e-01 -2.472361957188695669e-04 2.293706983327865601e-01 1.470560729503631592e-01 2.001361846923828125e-01 -2.643860578536987305e-01 -9.103526920080184937e-02 1.426387727260589600e-01 1.304464880377054214e-02 2.714738547801971436e-01 1.665897518396377563e-01 -1.533155292272567749e-01 5.530436709523200989e-02 1.070087850093841553e-01 3.455786406993865967e-01 9.646096825599670410e-02 -1.091972067952156067e-01
-6.912212818861007690e-02 -6.114817038178443909e-02 -1.664597988128662109e-01 -3.821713477373123169e-02 -8.653755486011505127e-02 1.381896585226058960e-01 -1.186300516128540039e-01 1.005216240882873535e-01 1.250898689031600952e-01 -1.198976561427116394e-01 2.031422257423400879e-01 -4.430263862013816833e-02 7.597171515226364136e-02 1.370119303464889526e-01 3.345569968223571777e-01 -2.065025120973587036e-01 8.949459344148635864e-02 7.968419045209884644e-02 -1.898948401212692261e-01 -1.835702508687973022e-01 -2.555369138717651367e-01 2.142402529716491699e-01 6.516498327255249023e-02 -3.995219990611076355e-02 4.995554685592651367e-01 -1.589529365301132202e-01 -3.754453063011169434e-01 2.773688640445470810e-03 -8.021913468837738037e-02 -9.888746589422225952e-02 -1.381178051233291626e-01 -8.334299176931381226e-02
-1.574583500623703003e-01 -2.813217937946319580e-01 -1.055158376693725586e-01 1.868215948343276978e-01 5.287680402398109436e-02 -2.063785307109355927e-02 1.433843970298767090e-01 2.225245386362075806e-01 1.477478742599487305e-01 2.513109743595123291e-01 5.012109875679016113e-01 1.365104764699935913e-01 -1.120471805334091187e-01 -3.988704457879066467e-02 3.661882281303405762e-01 -4.309084638953208923e-02 -7.174193114042282104e-02 1.180388848297297955e-03 1.324038356542587280e-01 -1.012258306145668030e-01 -1.453590244054794312e-01 -1.039593890309333801e-01 5.062551796436309814e-02 2.120677977800369263e-01 5.694310739636421204e-02 -5.281434580683708191e-02 -5.477366968989372253e-02 -1.708677113056182861e-01 -2.905994420871138573e-03 3.295022547245025635e-01 9.227398782968521118e-02 -6.387475132942199707e-02
-3.159848153591156006e-01 -1.505976617336273193e-01 1.834223791956901550e-02 -3.603003919124603271e-02 1.052032858133316040e-01 5.027462542057037354e-02 -1.173626165837049484e-02 2.165420800447463989e-01 1.033801436424255371e-01 3.345924019813537598e-01 2.591340243816375732e-01 1.698470562696456909e-01 -1.527102738618850708e-01 2.309177666902542114e-01 1.857372522354125977e-01 -9.061405062675476074e-02 1.423541903495788574e-01 3.061491549015045166e-01 2.135800123214721680e-01 1.334273815155029297e-01 -2.183529287576675415e-01 1.427196562290191650e-01 -1.985744833946228027e-01 2.106935381889343262e-01 2.757270932197570801e-01 -6.266281753778457642e-02 1.215502694249153137e-01 7.884525507688522339e-02 -1.894142627716064453e-01 8.496244996786117554e-02 2.485933713614940643e-03 -6.243162229657173157e-02
-9.625161439180374146e-02 -3.495248407125473022e-02 -1.395368874073028564e-01 1.276020519435405731e-02 -1.528375744819641113e-01 1.028126850724220276e-01 6.732325255870819092e-02 1.815368682146072388e-01 -1.882004290819168091e-01 7.049639523029327393e-02 2.673971652984619141e-01 2.055908292531967163e-01 6.588401645421981812e-02 2.585916966199874878e-02 2.251102775335311890e-01 -2.803746461868286133e-01 2.312224209308624268e-01 1.984072923660278320e-01 3.917225599288940430e-01 3.439486026763916016e-03 -3.407312929630279541e-01 -1.711517013609409332e-02 2.259330898523330688e-01 -5.855924263596534729e-02 1.503796428442001343e-01 7.710207253694534302e-02 -1.655746810138225555e-02 -2.440039068460464478e-02 3.149465620517730713e-01 6.375616788864135742e-02 -1.981274932622909546e-01 -1.446328610181808472e-01
-1.239776983857154846e-01 6.751919537782669067e-02 -2.188926339149475098e-01 -1.390275657176971436e-01 4.018429294228553772e-02 2.466543205082416534e-02 2.167630344629287720e-01 2.721112072467803955e-01 -2.672782540321350098e-02 1.826242506504058838e-01 1.596839874982833862e-01 -1.834640353918075562e-01 6.565427035093307495e-02 -6.757115013897418976e-03 3.098443448543548584e-01 -3.272472023963928223e-01 3.360931575298309326e-01 2.434242665767669678e-01 -2.405585199594497681e-01 -9.395001456141471863e-03 -1.498462706804275513e-01 9.101334959268569946e-02 9.120118804275989532e-03 -1.120974570512771606e-01 2.734259068965911865e-01 4.863179102540016174e-02 1.599193960428237915e-01 -2.551648318767547607e-01 -1.263271123170852661e-01 -8.420194685459136963e-02 1.059128716588020325e-01 1.151811033487319946e-01
2.688385918736457825e-02 1.947538256645202637e-01 -2.114659100770950317e-01 -1.097096130251884460e-01 7.189151644706726074e-02 1.265947371721267700e-01 2.824729681015014648e-02 1.403931379318237305e-01 2.207235097885131836e-01 -3.527036681771278381e-02 -7.101379334926605225e-02 -3.078550100326538086e-02 -1.037050113081932068e-01 -1.659147441387176514e-01 1.079466864466667175e-01 1.123552471399307251e-01 -3.634283319115638733e-02 3.768725693225860596e-01 -1.703203171491622925e-01 -4.560131207108497620e-02 -5.283374339342117310e-02 1.588433384895324707e-01 2.088137865066528320e-01 1.119960322976112366e-01 6.055175065994262695e-01 -5.133881047368049622e-02 -2.518147230148315430e-01 1.089104488492012024e-01 1.009138450026512146e-01 1.644452661275863647e-01 -1.107023749500513077e-02 6.213269382715225220e-02
-2.460759878158569336e-01 7.495380938053131104e-02 1.488177031278610229e-01 2.639709413051605225e-01 2.559591829776763916e-01 -2.594244480133056641e-01 2.308513969182968140e-01 1.724573224782943726e-01 1.563390344381332397e-01 -1.500274520367383957e-02 2.155863195657730103e-01 9.501570463180541992e-02 7.226811349391937256e-02 -2.606736496090888977e-02 -1.522421985864639282e-01 -1.889370195567607880e-02 1.401720345020294189e-01 4.473692178726196289e-01 -2.811222076416015625e-01 1.072780489921569824e-01 -8.344855904579162598e-02 1.490009874105453491e-01 7.363955676555633545e-02 -7.201113551855087280e-02 2.102870643138885498e-01 5.766827985644340515e-02 2.937422506511211395e-02 1.888789534568786621e-01 -1.433135848492383957e-02 1.595787853002548218e-01 -2.362691313028335571e-01 -2.940337546169757843e-02
-1.359085738658905029e-01 -1.047767475247383118e-01 -2.597961425781250000e-01 1.218954324722290039e-01 -1.436104327440261841e-01 -2.790937125682830811e-01 2.385023981332778931e-02 2.408888489007949829e-01 2.223048657178878784e-01 -1.745896190404891968e-01 1.235796660184860229e-01 -2.019148692488670349e-02 4.281025752425193787e-02 2.119001187384128571e-02 4.833289086818695068e-01 -2.357764542102813721e-01 2.044453769922256470e-01 4.005149304866790771e-01 -6.806076969951391220e-03 -1.400262117385864258e-01 -3.894462436437606812e-02 1.675566285848617554e-01 -1.054311171174049377e-02 -4.329184815287590027e-02 2.274220287799835205e-01 -2.790663763880729675e-02 4.891335964202880859e-03 9.595001488924026489e-02 -1.185137778520584106e-01 -3.798705711960792542e-02 -3.629848361015319824e-02 1.097617447376251221e-01
-1.152107566595077515e-01 -2.166825234889984131e-01 5.182531895115971565e-04 -1.067468672990798950e-01 -2.163142710924148560e-01 1.327199786901473999e-01 1.481109708547592163e-01 3.186939060688018799e-01 3.437272608280181885e-01 1.833586394786834717e-02 2.124648690223693848e-01 7.556331902742385864e-02 5.171645805239677429e-02 7.752604782581329346e-02 2.970959804952144623e-02 -1.916055232286453247e-01 -3.684299439191818237e-02 1.327969431877136230e-01 -2.856473326683044434e-01 3.631432354450225830e-01 1.206311583518981934e-01 -1.021070107817649841e-01 1.403555870056152344e-01 1.006540507078170776e-01 2.460956573486328125e-01 -9.183719754219055176e-03 3.837085515260696411e-02 -8.538169413805007935e-02 -2.267032265663146973e-01 2.615558505058288574e-01 -2.177628278732299805e-01 -3.082407265901565552e-02
-6.432285904884338379e-02 -2.631928920745849609e-01 -8.847177773714065552e-02 2.286604195833206177e-01 -2.729795873165130615e-01 1.436504423618316650e-01 -1.248962804675102234e-01 2.564057111740112305e-01 6.652514636516571045e-02 9.535124152898788452e-02 3.038445711135864258e-01 1.102097183465957642e-01 1.829427629709243774e-01 9.494382888078689575e-02 1.778678596019744873e-01 9.976836852729320526e-03 2.591110467910766602e-01 2.051027715206146240e-01 3.581814169883728027e-01 1.716236919164657593e-01 6.541201472282409668e-02 5.297020822763442993e-02 2.061692625284194946e-01 1.999028213322162628e-02 2.851183414459228516e-01 2.401380240917205811e-01 -9.184350818395614624e-02 -9.754068404436111450e-02 -4.298174753785133362e-02 1.044760569930076599e-01 1.008429601788520813e-01 -3.153622522950172424e-02
-3.203096240758895874e-02 -4.239854589104652405e-02 -3.130663931369781494e-01 -2.943491190671920776e-02 5.811033025383949280e-02 7.489585131406784058e-02 -2.430859953165054321e-02 2.562353610992431641e-01 2.954866290092468262e-01 7.386377453804016113e-02 3.034332692623138428e-01 3.139403089880943298e-02 7.215791195631027222e-02 -4.747990891337394714e-02 6.945935636758804321e-02 3.164299577474594116e-02 -1.679510176181793213e-01 3.206850588321685791e-01 -1.495780199766159058e-01 9.536909312009811401e-02 7.950937747955322266e-02 4.404901992529630661e-03 -7.960849255323410034e-02 -1.086666733026504517e-01 4.771263599395751953e-01 -2.974433638155460358e-02 5.550393089652061462e-02 2.415542453527450562e-01 3.118011355400085449e-01 1.129851341247558594e-01 8.383798599243164062e-02 -1.731268912553787231e-01
-1.741352230310440063e-01 1.561819911003112793e-01 -1.237760782241821289e-01 1.543666142970323563e-02 -1.278338879346847534e-01 1.146260555833578110e-02 -3.485328704118728638e-02 1.154177263379096985e-01 1.750981658697128296e-01 -8.531347848474979401e-03 2.392881661653518677e-01 1.486249174922704697e-02 4.099595174193382263e-02 2.897079586982727051e-01 2.595042288303375244e-01 -2.849562168121337891e-01 8.729335665702819824e-02 2.887285649776458740e-01 -2.393385767936706543e-02 7.714299950748682022e-03 -1.298128813505172729e-02 4.074366092681884766e-01 7.982954382896423340e-02 -4.437177628278732300e-02 4.711579680442810059e-01 -8.556993305683135986e-02 -4.517737776041030884e-02 5.221031606197357178e-02 -6.209846213459968567e-02 -1.763943880796432495e-01 1.279255151748657227e-01 1.574936360120773315e-01
-1.036554500460624695e-01 1.278282552957534790e-01 -9.762147814035415649e-02 -1.273319125175476074e-01 1.241826862096786499e-01 -2.377888374030590057e-02 1.503055840730667114e-01 1.285281330347061157e-01 6.625775992870330811e-02 -2.618642710149288177e-02 2.273363769054412842e-01 3.600428625941276550e-02 3.633973374962806702e-02 -7.464727759361267090e-02 4.455184638500213623e-01 -6.804824620485305786e-02 -4.923231527209281921e-02 5.324699282646179199e-01 -9.309859573841094971e-02 2.093055844306945801e-01 7.811323273926973343e-03 -4.000126570463180542e-02 8.720509707927703857e-03 1.976579427719116211e-01 1.918006688356399536e-01 -1.832388490438461304e-01 1.042064055800437927e-01 -1.870041340589523315e-01 1.502328366041183472e-01 2.349758595228195190e-01 1.980123855173587799e-02 2.245235145092010498e-01
-1.530549824237823486e-01 -6.824114918708801270e-02 -3.593138158321380615e-01 9.474360197782516479e-02 -1.176165416836738586e-01 2.615377604961395264e-01 2.687988989055156708e-02 3.018462061882019043e-01 6.071379035711288452e-02 1.333277225494384766e-01 6.861217319965362549e-02 -5.301438271999359131e-03 4.061735793948173523e-02 -2.483100146055221558e-01 -7.124917954206466675e-02 -2.507589459419250488e-01 -4.620679467916488647e-02 1.757478863000869751e-01 -2.374511063098907471e-01 2.079791761934757233e-02 -5.950963497161865234e-02 6.079171970486640930e-02 2.374101243913173676e-02 -1.802823320031166077e-02 3.681996464729309082e-01 4.504259824752807617e-01 -2.138093858957290649e-01 1.999286375939846039e-02 1.126699373126029968e-01 1.207741163671016693e-02 3.902006428688764572e-03 -8.315686136484146118e-02
-6.818453222513198853e-02 -1.556235551834106445e-01 2.014194577932357788e-01 -1.393505255691707134e-03 1.768004335463047028e-02 9.797465801239013672e-02 3.875607252120971680e-02 9.056247770786285400e-02 -1.335567384958267212e-01 -9.789168834686279297e-02 2.901484966278076172e-01 1.079258173704147339e-01 -1.789735704660415649e-01 6.101199425756931305e-03 1.328951269388198853e-01 -1.549776941537857056e-01 2.126926034688949585e-01 5.020675659179687500e-01 -1.085811704397201538e-01 8.944618701934814453e-02 -2.580224275588989258e-01 -1.522668749094009399e-01 1.842319071292877197e-01 -1.256038397550582886e-01 6.596688181161880493e-02 1.828120052814483643e-01 -1.727467179298400879e-01 -1.257838457822799683e-01 -1.221469789743423462e-01 1.964995563030242920e-01 -2.825867831707000732e-01 -2.013505846261978149e-01
-2.587488293647766113e-01 1.776609122753143311e-01 -1.260440051555633545e-01 5.647132918238639832e-02 -6.800951063632965088e-02 -2.585384249687194824e-01 -1.022105738520622253e-01 2.309788167476654053e-01 1.552891284227371216e-01 -6.454016547650098801e-03 -5.805111504741944373e-05 2.425435334444046021e-01 6.990489363670349121e-02 6.193673703819513321e-03 -3.173203766345977783e-01 3.703242167830467224e-02 5.786797404289245605e-02 2.316245138645172119e-01 -6.451351940631866455e-02 3.344645723700523376e-02 -8.814742416143417358e-02 -1.013442724943161011e-01 1.696935892105102539e-01 1.058233529329299927e-01 5.218629240989685059e-01 -7.339149713516235352e-02 -2.540474236011505127e-01 2.029429227113723755e-01 -1.022546440362930298e-01 1.512606889009475708e-01 1.300056427717208862e-01 -5.627506226301193237e-02
-4.780810326337814331e-02 -4.561266675591468811e-02 -3.033877313137054443e-01 9.428343921899795532e-02 -5.857195332646369934e-02 -1.532716155052185059e-01 -1.681258380413055420e-01 3.483379483222961426e-01 1.751897931098937988e-01 -2.536061406135559082e-01 1.295527219772338867e-01 -4.808169323951005936e-03 -8.601620793342590332e-02 -9.420246630907058716e-02 2.923133671283721924e-01 -6.353201717138290405e-02 -1.951058162376284599e-03 3.035481274127960205e-01 6.254827976226806641e-02 -2.993746846914291382e-02 1.329605728387832642e-01 2.097421735525131226e-01 1.158430129289627075e-01 -1.165916100144386292e-01 4.147351384162902832e-01 1.102802753448486328e-01 2.878691814839839935e-02 -5.696079134941101074e-02 -1.869654655456542969e-01 -4.710947349667549133e-02 -2.592930495738983154e-01 1.493827402591705322e-01
-6.180156022310256958e-02 -1.112835556268692017e-01 1.061651110649108887e-01 -8.561510592699050903e-02 2.423705719411373138e-02 3.133502602577209473e-02 2.056784778833389282e-01 2.717995047569274902e-01 1.908342167735099792e-02 -8.576565422117710114e-03 4.515199065208435059e-01 3.192663937807083130e-02 -2.846821546554565430e-01 -2.716742753982543945e-01 -2.075988352298736572e-01 -1.963040530681610107e-01 -3.745255246758460999e-02 2.604368627071380615e-01 -1.648993343114852905e-01 1.157834380865097046e-02 -6.086798757314682007e-02 -1.268365383148193359e-01 3.877995014190673828e-01 -7.253200560808181763e-02 2.839277386665344238e-01 1.088574826717376709e-01 6.773380935192108154e-02 7.066045701503753662e-02 3.056550584733486176e-02 1.239386498928070068e-01 9.992223978042602539e-02 -7.289862632751464844e-02
-5.096998065710067749e-02 -3.012346476316452026e-02 4.081528261303901672e-02 3.049564957618713379e-01 1.356492098420858383e-02 -1.389866322278976440e-01 -1.016162633895874023e-01 2.030449360609054565e-01 9.521678090095520020e-02 -2.033070921897888184e-01 2.554752230644226074e-01 1.934099048376083374e-01 -1.361587047576904297e-01 -2.013515233993530273e-01 -4.339022934436798096e-02 -3.635607361793518066e-01 -1.807492040097713470e-02 3.473764359951019287e-01 -9.997102431952953339e-03 -3.528725728392601013e-02 -1.749256998300552368e-01 -1.981348693370819092e-01 2.844367027282714844e-01 -2.430724352598190308e-01 2.104482650756835938e-01 -9.806169569492340088e-02 -9.616682678461074829e-02 -1.508421450853347778e-01 -4.532687366008758545e-02 1.380708515644073486e-01 -2.008675485849380493e-01 -7.071906328201293945e-02
1.778365811333060265e-03 2.230824977159500122e-01 -2.285226993262767792e-02 1.338448934257030487e-02 -1.118093281984329224e-01 -1.098146140575408936e-01 1.061605289578437805e-03 1.764402389526367188e-01 1.040250808000564575e-01 3.961536660790443420e-02 1.961329430341720581e-01 -7.600394543260335922e-03 3.312314450740814209e-01 -2.096548676490783691e-01 -2.564529888331890106e-03 -6.842706352472305298e-02 -1.217622905969619751e-01 2.779748439788818359e-01 7.820980250835418701e-02 -5.859451368451118469e-02 -1.768549233675003052e-01 -1.566360145807266235e-02 4.582370817661285400e-01 -1.239568367600440979e-02 3.893783688545227051e-01 1.185503676533699036e-01 -1.932828426361083984e-01 1.649135500192642212e-01 -5.427786335349082947e-02 2.573676407337188721e-01 -1.838938742876052856e-01 -8.962434530258178711e-02
-2.875971496105194092e-01 -6.071149371564388275e-03 2.934954166412353516e-01 1.782025098800659180e-01 2.049903720617294312e-01 8.925364166498184204e-02 2.088149040937423706e-01 3.880893886089324951e-01 2.210822999477386475e-01 -3.014765977859497070e-01 8.189994096755981445e-02 -1.092220423743128777e-03 -3.006808459758758545e-02 -1.462032794952392578e-01 -1.763580888509750366e-01 -5.142644792795181274e-02 1.707821935415267944e-01 3.227157592773437500e-01 1.418374031782150269e-01 7.889453321695327759e-02 1.665132343769073486e-01 1.526722684502601624e-02 2.162659615278244019e-01 -3.502484038472175598e-02 2.588019669055938721e-01 3.889545053243637085e-02 -1.474850773811340332e-01 -6.021329667419195175e-03 6.314835697412490845e-02 1.025128364562988281e-01 -1.096615418791770935e-01 1.539362687617540359e-02
-9.591937065124511719e-02 1.442631613463163376e-02 -1.872838437557220459e-01 2.142694294452667236e-01 -1.681541204452514648e-01 6.946858763694763184e-02 3.160306215286254883e-01 3.594191074371337891e-01 1.188569739460945129e-01 2.906629070639610291e-02 2.878763973712921143e-01 -2.250048369169235229e-01 -1.497135311365127563e-01 6.569540500640869141e-02 -4.431996867060661316e-02 -2.974372506141662598e-01 3.357104212045669556e-02 3.186475336551666260e-01 -5.422989651560783386e-02 1.022882461547851562e-01 -2.870666384696960449e-01 -2.609911561012268066e-02 -9.648283571004867554e-02 5.350535362958908081e-02 1.764322966337203979e-01 -3.453944809734821320e-03 7.201406359672546387e-02 -1.099076569080352783e-01 -1.286439001560211182e-01 -3.165993094444274902e-01 -1.614914834499359131e-02 -7.093793898820877075e-02
-2.096791863441467285e-01 -2.229271978139877319e-01 -2.401714175939559937e-01 8.778186887502670288e-02 -1.041253209114074707e-01 -4.291098937392234802e-02 -5.782862380146980286e-02 1.564502418041229248e-01 2.895909547805786133e-01 2.754447422921657562e-02 -3.388343751430511475e-02 -1.515135169029235840e-01 2.183376252651214600e-02 -1.448826938867568970e-01 2.482018172740936279e-01 -1.973036527633666992e-01 4.029110074043273926e-02 2.568020224571228027e-01 -1.024309173226356506e-01 -9.894327074289321899e-02 -2.085395306348800659e-01 3.370951116085052490e-01 1.229961812496185303e-01 -3.268147706985473633e-01 3.984552621841430664e-01 -9.404868632555007935e-02 -1.008935645222663879e-01 -4.003411158919334412e-02 -4.665646702051162720e-02 8.216661214828491211e-02 -2.039212547242641449e-02 -1.186211481690406799e-01
-1.730207800865173340e-01 -1.206525415182113647e-01 3.577882423996925354e-02 1.979509294033050537e-01 3.237072378396987915e-02 9.662603586912155151e-02 6.334568560123443604e-02 1.398085523396730423e-02 1.421550065279006958e-01 -4.453949630260467529e-02 2.428448051214218140e-01 1.663891412317752838e-02 -1.671811193227767944e-01 -1.713326722383499146e-01 3.584808483719825745e-02 -2.703229784965515137e-01 3.516528755426406860e-02 5.478771924972534180e-01 -8.692130446434020996e-02 -8.354505151510238647e-02 -1.970138102769851685e-01 -1.954189985990524292e-01 3.809453547000885010e-01 -2.424545288085937500e-01 1.590977758169174194e-01 -1.724899113178253174e-01 1.610626280307769775e-02 1.734381355345249176e-02 -1.775449216365814209e-01 -6.395765580236911774e-03 1.534979511052370071e-02 -5.542538315057754517e-02
-6.277861446142196655e-02 1.205436438322067261e-01 1.563485339283943176e-02 9.817365556955337524e-02 -2.520132809877395630e-02 9.891857951879501343e-02 6.126767396926879883e-02 1.672115363180637360e-02 -7.268309593200683594e-02 -2.314394265413284302e-01 -3.828221559524536133e-02 -1.469277441501617432e-01 -1.041755452752113342e-01 -2.646960131824016571e-02 1.021603941917419434e-01 -1.354542374610900879e-01 1.980193704366683960e-01 3.277427852153778076e-01 -2.017726302146911621e-01 -3.188051655888557434e-02 -3.803367614746093750e-01 1.747141480445861816e-01 2.731236219406127930e-01 1.222109347581863403e-01 5.105733275413513184e-01 -6.756530702114105225e-02 -2.827012836933135986e-01 -1.040078625082969666e-01 -5.749497935175895691e-02 3.340619057416915894e-02 -5.100941658020019531e-02 1.373832821846008301e-01
-1.466743499040603638e-01 -2.390632331371307373e-01 -3.858726099133491516e-02 3.278830274939537048e-02 6.851265579462051392e-02 9.719540923833847046e-02 -4.936286248266696930e-03 2.510058581829071045e-01 -1.851550489664077759e-02 -4.431360960006713867e-02 5.298123359680175781e-01 9.712925553321838379e-02 -2.141283303499221802e-01 -2.392640709877014160e-01 -4.382835328578948975e-02 -4.587425589561462402e-01 1.644057105295360088e-03 1.292215287685394287e-01 -1.541008651256561279e-01 -1.019002497196197510e-02 -1.764876246452331543e-01 -1.217098981142044067e-01 1.191616505384445190e-01 5.167713761329650879e-02 1.349237710237503052e-01 4.920157045125961304e-02 8.253481984138488770e-02 -1.052955538034439087e-01 -8.184438943862915039e-02 2.305893599987030029e-01 1.639246642589569092e-01 -7.104799896478652954e-02
3.251889720559120178e-02 4.988472536206245422e-02 7.843987643718719482e-02 3.821091949939727783e-01 8.372542262077331543e-02 -3.358847647905349731e-02 -1.196885574609041214e-02 1.418336927890777588e-01 6.557336449623107910e-02 -1.289521008729934692e-01 2.537065148353576660e-01 8.222602773457765579e-04 -8.390112966299057007e-02 -2.454309910535812378e-01 -4.422366991639137268e-02 -4.148886501789093018e-01 5.492163822054862976e-02 4.786533415317535400e-01 -4.042033478617668152e-02 1.513640023767948151e-02 -9.114608168601989746e-02 -3.673767298460006714e-02 1.499209851026535034e-01 -3.485096991062164307e-02 3.406237363815307617e-01 -4.154974967241287231e-02 1.890085488557815552e-01 -1.051541119813919067e-01 6.382840871810913086e-02 7.528087496757507324e-02 1.660883426666259766e-02 -2.175986170768737793e-01
-7.424657791852951050e-02 -1.416675597429275513e-01 -1.405079960823059082e-01 2.312686145305633545e-01 4.309217631816864014e-02 -6.355431675910949707e-02 -1.674051880836486816e-01 5.736396461725234985e-02 2.143046408891677856e-01 2.968585193157196045e-01 1.996777504682540894e-01 3.730539977550506592e-02 -2.235348969697952271e-01 8.726716041564941406e-02 1.765638738870620728e-01 -2.288825064897537231e-01 1.843999326229095459e-02 1.494395434856414795e-01 -3.189683258533477783e-01 1.966688185930252075e-01 -2.560453116893768311e-01 -2.637536823749542236e-01 1.079466044902801514e-01 1.336921751499176025e-01 1.064249053597450256e-01 -2.074701189994812012e-01 -6.737711280584335327e-02 2.036441816017031670e-03 8.582838624715805054e-02 3.356729447841644287e-01 -1.926138848066329956e-01 6.098767742514610291e-02
3.359092399477958679e-02 1.560153719037771225e-02 -4.196311235427856445e-01 -9.017196297645568848e-02 -3.048353455960750580e-02 2.969427779316902161e-02 -6.677826493978500366e-02 1.534750759601593018e-01 3.237082436680793762e-02 4.112458787858486176e-03 1.626760512590408325e-01 -2.478816779330372810e-03 2.389858365058898926e-01 -2.335785888135433197e-02 1.067979037761688232e-01 -5.521918088197708130e-02 2.924048304557800293e-01 2.188686132431030273e-01 1.912355870008468628e-01 1.538771539926528931e-01 -3.314559459686279297e-01 1.035573408007621765e-01 1.259419918060302734e-01 1.135688498616218567e-01 5.113492608070373535e-01 1.508858501911163330e-01 1.342796683311462402e-01 -5.031854845583438873e-03 -1.912264525890350342e-01 1.986950263381004333e-02 2.543812734074890614e-04 5.167186632752418518e-02
-7.511907070875167847e-02 3.742479532957077026e-02 -4.021858870983123779e-01 -4.743857681751251221e-02 7.666135579347610474e-02 2.052071392536163330e-01 -5.027822777628898621e-02 2.424228340387344360e-01 2.044626474380493164e-01 9.870672971010208130e-02 1.070164889097213745e-02 7.299074530601501465e-02 -1.067811846733093262e-01 -1.621085703372955322e-01 1.030360832810401917e-01 -2.233059257268905640e-01 -4.886197298765182495e-02 1.717685461044311523e-01 -8.204136788845062256e-02 1.023022010922431946e-01 -3.419117033481597900e-01 -2.385928928852081299e-01 1.690282076597213745e-01 -9.620346128940582275e-02 3.333009779453277588e-02 3.084500133991241455e-01 -3.626186847686767578e-01 2.237196080386638641e-02 2.148546129465103149e-01 1.010330840945243835e-01 -9.048445522785186768e-02 1.047295182943344116e-01
-1.823502406477928162e-02 -2.173952572047710419e-02 -3.392103016376495361e-01 9.216176718473434448e-02 2.019627243280410767e-01 1.708061695098876953e-01 -1.342515349388122559e-01 3.464968800544738770e-01 2.245423942804336548e-02 7.802259922027587891e-02 5.793989449739456177e-02 1.362403780221939087e-01 -9.191864728927612305e-02 -1.245283111929893494e-01 -4.913677647709846497e-02 -1.977913379669189453e-01 -2.633135952055454254e-02 9.829385578632354736e-02 -3.659389540553092957e-02 -7.447179406881332397e-02 -4.994188249111175537e-01 7.761698216199874878e-02 1.968913823366165161e-01 -1.435653120279312134e-01 1.269020289182662964e-01 2.321243286132812500e-01 -2.738281488418579102e-01 1.285815387964248657e-01 1.875071823596954346e-01 -1.399052441120147705e-01 6.292697787284851074e-02 1.460609138011932373e-01
-1.322961300611495972e-01 -1.143278330564498901e-01 -3.280200362205505371e-01 6.629725545644760132e-02 -2.546773254871368408e-01 -2.151789516210556030e-01 3.027444146573543549e-02 3.689258545637130737e-02 3.815174996852874756e-01 -2.393826097249984741e-01 1.468109041452407837e-01 7.961145043373107910e-02 -1.260213553905487061e-01 1.241624541580677032e-02 4.259284138679504395e-01 -1.794631928205490112e-01 2.632804773747920990e-02 1.683897972106933594e-01 -3.643539547920227051e-02 -5.642713047564029694e-03 -9.380057454109191895e-02 2.299796640872955322e-01 2.366551458835601807e-01 -9.216407686471939087e-02 2.965719401836395264e-01 -2.898294292390346527e-02 -3.031388623639941216e-03 3.072612918913364410e-03 -1.660039126873016357e-01 4.723719507455825806e-02 -8.785898983478546143e-02 -2.583661116659641266e-02
-1.146453395485877991e-01 -3.263927530497312546e-03 -1.569996178150177002e-01 8.913724124431610107e-02 2.118406444787979126e-02 2.311633825302124023e-01 -1.850903332233428955e-01 4.030938744544982910e-01 3.086349964141845703e-01 1.645090281963348389e-01 3.922406733036041260e-01 -5.810508504509925842e-02 -8.403872698545455933e-02 1.667463183403015137e-01 1.959803849458694458e-01 3.164856508374214172e-02 -2.343410626053810120e-02 1.632939130067825317e-01 -1.635985821485519409e-01 2.263331711292266846e-01 6.314174830913543701e-02 -1.004478335380554199e-01 1.451761722564697266e-01 2.925735116004943848e-01 1.698595732450485229e-01 -1.194779351353645325e-01 2.367522940039634705e-02 6.363193690776824951e-02 1.992867887020111084e-02 1.261233538389205933e-01 -4.098958894610404968e-02 2.410814166069030762e-01
2.043141797184944153e-02 -1.468958258628845215e-01 7.343296706676483154e-02 3.261699378490447998e-01 2.002931982278823853e-01 3.581067139748483896e-04 -8.344267308712005615e-02 8.664479851722717285e-02 1.667775958776473999e-01 -2.252903431653976440e-01 2.146454751491546631e-01 -8.068261295557022095e-02 -1.276888698339462280e-01 -9.375328570604324341e-02 1.407865732908248901e-01 -2.960756123065948486e-01 1.568101793527603149e-01 4.377031922340393066e-01 -1.406233478337526321e-02 -7.578895986080169678e-02 4.374573379755020142e-02 -1.841828376054763794e-01 1.358983516693115234e-01 9.945660084486007690e-02 3.481997549533843994e-01 -1.021563448011875153e-02 6.533248722553253174e-02 -2.816728651523590088e-01 -7.077679038047790527e-02 1.003252789378166199e-01 -9.323435276746749878e-02 -1.813125610351562500e-01
-7.387773692607879639e-02 -9.663618355989456177e-02 -1.891848593950271606e-01 -7.795014232397079468e-02 -7.771633565425872803e-02 -1.251258850097656250e-01 5.565946549177169800e-02 4.079984426498413086e-01 1.051659360527992249e-01 2.586597204208374023e-01 2.079320400953292847e-01 4.630963206291198730e-01 -6.496213376522064209e-02 -1.631569564342498779e-01 -1.522884964942932129e-01 -6.621797382831573486e-02 -3.243484348058700562e-02 7.540844380855560303e-02 1.244936138391494751e-02 1.506797689944505692e-02 2.922021225094795227e-02 6.306916475296020508e-02 4.927267786115407944e-03 1.190563440322875977e-01 2.866825163364410400e-01 1.680506393313407898e-02 -3.621485531330108643e-01 7.074954360723495483e-02 1.025128588080406189e-01 2.531414628028869629e-01 -4.655889794230461121e-02 1.909697353839874268e-01
8.242727816104888916e-02 6.352017819881439209e-02 7.414675503969192505e-02 9.977260231971740723e-02 2.232372313737869263e-01 2.140658050775527954e-01 7.685705274343490601e-02 1.744502931833267212e-01 -2.344079613685607910e-01 2.213521599769592285e-01 4.357908666133880615e-01 4.173242151737213135e-01 -1.094783619046211243e-01 -1.021266728639602661e-01 -1.643602550029754639e-01 -2.473098486661911011e-01 1.019723117351531982e-01 1.403982639312744141e-01 -7.856673002243041992e-02 -1.830629855394363403e-01 -1.011581718921661377e-01 -4.601833224296569824e-02 1.250874549150466919e-01 1.697219908237457275e-02 2.804843485355377197e-01 9.906214475631713867e-02 -8.749664574861526489e-02 -9.636246412992477417e-02 -1.341349817812442780e-02 2.427751123905181885e-01 2.201214805245399475e-02 1.762265924298844766e-06
-2.516792118549346924e-01 1.521980166435241699e-01 -9.448550641536712646e-02 1.006075590848922729e-01 1.078809984028339386e-02 8.761325478553771973e-02 2.355216741561889648e-01 2.242705971002578735e-01 3.052411414682865143e-02 -1.222505122423171997e-01 2.516607344150543213e-01 4.842517152428627014e-02 1.131322756409645081e-01 -3.182289004325866699e-01 9.337855875492095947e-02 -1.452317275106906891e-02 1.101770102977752686e-01 1.622213125228881836e-01 4.404602572321891785e-02 9.123700112104415894e-02 -2.650760710239410400e-01 1.318026632070541382e-01 1.345676034688949585e-01 -2.906924113631248474e-02 1.989289522171020508e-01 1.174137089401483536e-02 -2.247561812400817871e-01 2.490871101617813110e-01 -1.980114281177520752e-01 1.681927591562271118e-01 -4.452180266380310059e-01 -5.507525801658630371e-02
-3.309257626533508301e-01 1.221601758152246475e-02 -2.182132937014102936e-02 -4.108398407697677612e-02 -1.630667299032211304e-01 -6.550090759992599487e-02 8.630748093128204346e-02 9.595978260040283203e-02 -9.261184930801391602e-02 -1.936486512422561646e-01 2.966375350952148438e-01 2.308939397335052490e-01 3.643289208412170410e-03 1.723027527332305908e-01 -5.925242975354194641e-02 -7.669075857847929001e-03 2.338764518499374390e-01 1.928001791238784790e-01 2.929968237876892090e-01 1.814357191324234009e-01 -9.913903474807739258e-02 -1.044728159904479980e-01 4.687930047512054443e-01 -1.573339104652404785e-01 2.915519177913665771e-01 -1.423677708953619003e-02 1.188326347619295120e-02 5.439172685146331787e-02 5.800433829426765442e-02 1.996143162250518799e-01 -9.234859794378280640e-02 -6.355319172143936157e-02
-4.091990292072296143e-01 -1.266270428895950317e-01 -1.869911402463912964e-01 1.875229626893997192e-01 -1.686869114637374878e-01 -1.262676417827606201e-01 -9.062180668115615845e-02 1.636645346879959106e-01 -3.451946005225181580e-02 1.486966311931610107e-01 2.662280797958374023e-01 -1.301679164171218872e-01 5.181916058063507080e-02 2.540067732334136963e-01 -9.125358611345291138e-02 -3.880063593387603760e-01 2.858560383319854736e-01 2.304939478635787964e-01 -7.055491209030151367e-03 6.152804195880889893e-02 -1.459285020828247070e-01 -1.132593005895614624e-01 1.103211045265197754e-01 -9.262768924236297607e-02 1.984434723854064941e-01 2.209408581256866455e-01 -8.904885500669479370e-02 4.312390089035034180e-02 1.349732279777526855e-01 8.733302354812622070e-02 -4.684150964021682739e-02 1.010779514908790588e-01
1.767808757722377777e-02 -3.718873560428619385e-01 -2.615979909896850586e-01 6.969175487756729126e-02 1.185358539223670959e-01 -1.566627174615859985e-01 1.355151385068893433e-01 2.952696382999420166e-01 2.025275230407714844e-01 1.582514643669128418e-01 1.657176464796066284e-01 2.413629740476608276e-02 -1.754414290189743042e-01 -2.367544025182723999e-01 -1.007068306207656860e-01 -1.783669143915176392e-01 -8.277612179517745972e-02 1.845746636390686035e-01 -1.740190088748931885e-01 -1.052727364003658295e-02 -3.371697291731834412e-02 7.736786454916000366e-02 -1.440516710281372070e-01 8.041822910308837891e-02 3.373694717884063721e-01 -4.068257752805948257e-03 -1.577935814857482910e-01 5.265496298670768738e-02 -3.236953541636466980e-02 3.739643692970275879e-01 1.203054785728454590e-01 -1.361217349767684937e-01
-3.569535166025161743e-02 1.075215116143226624e-01 -1.762809455394744873e-01 5.173511803150177002e-02 -1.059229969978332520e-01 2.117843329906463623e-01 1.086802184581756592e-01 3.610341623425483704e-02 -9.779594838619232178e-02 -1.031351387500762939e-01 1.019734963774681091e-01 -9.315014630556106567e-02 -5.118211358785629272e-02 -1.463037729263305664e-01 2.495891004800796509e-01 -2.519713938236236572e-01 1.499076746404170990e-02 2.607100903987884521e-01 8.305933326482772827e-02 -2.403379976749420166e-01 -1.331851035356521606e-01 4.191810637712478638e-02 1.227322891354560852e-01 1.745106428861618042e-01 4.571015536785125732e-01 -1.086248457431793213e-01 -3.518477082252502441e-01 -1.774519532918930054e-01 -2.031923830509185791e-01 -4.037981480360031128e-02 5.189367011189460754e-02 2.750184535980224609e-01
-2.004530467092990875e-02 1.254848390817642212e-01 -1.751573085784912109e-01 -1.329447026364505291e-03 1.541682332754135132e-01 5.125944316387176514e-02 1.976972632110118866e-02 2.826646268367767334e-01 -4.670145921409130096e-03 -6.457817554473876953e-02 1.211015731096267700e-01 1.446857303380966187e-01 -1.422536224126815796e-01 1.067792102694511414e-01 2.072121500968933105e-01 7.735669612884521484e-02 -7.200241833925247192e-02 3.776352703571319580e-01 -7.311875373125076294e-02 -1.192431524395942688e-01 4.681156203150749207e-02 1.049599424004554749e-02 -7.141365110874176025e-02 5.199787393212318420e-02 5.853513479232788086e-01 2.062475234270095825e-01 -1.200723052024841309e-01 2.105327993631362915e-01 5.763234570622444153e-02 2.887232303619384766e-01 2.389505505561828613e-02 1.322928518056869507e-01
-4.585018455982208252e-01 1.418803930282592773e-01 -2.192160338163375854e-01 2.266179472208023071e-01 2.541331201791763306e-02 -3.534740954637527466e-02 -5.327210202813148499e-02 1.176437810063362122e-01 1.867126524448394775e-01 -6.600917875766754150e-02 2.159345895051956177e-01 1.631506346166133881e-02 -4.162337258458137512e-02 -2.605557441711425781e-03 1.075599342584609985e-01 -1.082099080085754395e-01 7.807746529579162598e-02 -4.871853161603212357e-03 -2.674896717071533203e-01 1.844782084226608276e-01 -1.585857570171356201e-01 7.327277213335037231e-02 1.978946179151535034e-01 -4.152495041489601135e-02 3.305682241916656494e-01 2.690277695655822754e-01 9.087941795587539673e-02 -1.238827556371688843e-01 -1.446101116016507149e-03 1.050306037068367004e-01 1.204623356461524963e-01 3.558384180068969727e-01
5.639945622533559799e-03 -5.681020766496658325e-02 6.551744043827056885e-02 1.352542042732238770e-01 2.137145251035690308e-01 4.813035950064659119e-02 -5.479722470045089722e-02 -8.445192128419876099e-03 3.550811707973480225e-01 -5.472434312105178833e-02 2.935121357440948486e-01 2.114689648151397705e-01 -7.753620296716690063e-02 -2.552558779716491699e-01 1.039206162095069885e-01 -3.174736797809600830e-01 1.603500247001647949e-01 3.279624581336975098e-01 -1.784637719392776489e-01 -1.229206379503011703e-02 3.200466930866241455e-02 1.983796656131744385e-01 -1.198880281299352646e-02 8.443360775709152222e-02 2.273992300033569336e-01 3.473144397139549255e-02 2.036053687334060669e-02 -2.786030471324920654e-01 -9.640198945999145508e-02 2.650134563446044922e-01 -6.360160559415817261e-02 -2.300928384065628052e-01
-1.937202215194702148e-01 1.301945149898529053e-01 -9.296240657567977905e-02 8.369331061840057373e-02 -5.020571500062942505e-02 6.531702727079391479e-02 2.022991478443145752e-01 1.443313211202621460e-01 5.185230076313018799e-02 -6.367003917694091797e-02 2.805620431900024414e-01 1.380749195814132690e-01 1.448810994625091553e-01 -2.632373571395874023e-01 1.374239027500152588e-01 -7.824699580669403076e-02 2.721451781690120697e-02 1.424387097358703613e-01 4.240047186613082886e-02 2.237711995840072632e-01 -2.349573671817779541e-01 1.243285760283470154e-01 1.766875982284545898e-01 -9.269437193870544434e-02 1.789413541555404663e-01 -3.188056498765945435e-02 -2.587380111217498779e-01 1.302452534437179565e-01 -2.818665504455566406e-01 2.940226495265960693e-01 -4.010683894157409668e-01 1.201817020773887634e-01
8.259987831115722656e-02 8.092368394136428833e-02 -5.272589251399040222e-02 8.739487268030643463e-03 4.545934125781059265e-02 8.940646797418594360e-02 2.158094942569732666e-01 3.591601550579071045e-01 -2.757056429982185364e-02 -2.237273305654525757e-01 3.538215756416320801e-01 3.891082853078842163e-02 -2.406941354274749756e-01 -2.540383934974670410e-01 -2.111771851778030396e-01 -3.213012218475341797e-01 1.307088434696197510e-01 2.088962048292160034e-01 -1.818712353706359863e-01 1.214023232460021973e-01 -5.172611400485038757e-02 -5.552061647176742554e-02 2.728509902954101562e-01 -1.628000438213348389e-01 7.663101702928543091e-02 1.498907506465911865e-01 -2.792554497718811035e-01 -2.068851515650749207e-02 1.172649767249822617e-02 1.412557661533355713e-01 9.113423526287078857e-03 -9.029054641723632812e-02
-1.583510637283325195e-01 1.450351029634475708e-01 1.728459149599075317e-01 -8.131182752549648285e-03 -1.714054942131042480e-01 -2.405277825891971588e-02 2.977181971073150635e-01 2.656670212745666504e-01 -9.983179159462451935e-03 -6.698293983936309814e-02 2.379887700080871582e-01 1.104201897978782654e-01 -2.904674038290977478e-03 9.473849087953567505e-02 1.490303277969360352e-01 -5.936393737792968750e-01 -3.994642570614814758e-02 2.581365033984184265e-02 -1.173878535628318787e-01 -1.982310265302658081e-01 -7.469258457422256470e-02 3.100832924246788025e-02 8.584716916084289551e-02 2.904903590679168701e-01 1.955128312110900879e-01 8.109203539788722992e-03 1.056962385773658752e-01 4.030902311205863953e-02 -4.836553707718849182e-02 1.980145722627639771e-01 -1.061721816658973694e-01 -1.421744674444198608e-01
-1.844863593578338623e-01 3.511434793472290039e-02 -1.809379905462265015e-01 1.945475190877914429e-01 -2.146797627210617065e-02 1.116840094327926636e-01 -1.401973050087690353e-02 2.000122368335723877e-01 1.497767269611358643e-01 2.956749312579631805e-02 2.711035609245300293e-01 -7.718782871961593628e-02 1.744051128625869751e-01 -3.853253126144409180e-01 1.580189913511276245e-01 -5.693871527910232544e-02 -3.506917878985404968e-02 2.644825279712677002e-01 6.375993601977825165e-03 2.986797392368316650e-01 -3.158264160156250000e-01 5.705675110220909119e-02 1.063495501875877380e-01 -1.311511397361755371e-01 1.081689447164535522e-01 -1.945628076791763306e-01 -2.964804470539093018e-01 1.090552061796188354e-01 -1.406612247228622437e-01 1.106772646307945251e-01 -2.244399040937423706e-01 -8.626028150320053101e-02
-2.398697286844253540e-01 -9.884768724441528320e-02 1.433228850364685059e-01 1.905707418918609619e-01 3.498215228319168091e-02 1.712572127580642700e-01 -6.144775450229644775e-02 2.900983691215515137e-01 1.041453182697296143e-01 5.209379270672798157e-02 1.707451492547988892e-01 2.778169512748718262e-01 -1.557950228452682495e-01 -1.671327501535415649e-01 -1.161241903901100159e-01 -1.204539239406585693e-01 -6.900819949805736542e-03 2.750270664691925049e-01 -2.042308002710342407e-01 1.539398636668920517e-02 -1.802756935358047485e-01 -3.502121893689036369e-03 3.208358287811279297e-01 -2.900157570838928223e-01 2.683968842029571533e-01 -1.405215561389923096e-01 1.973266713321208954e-02 -1.623401641845703125e-01 1.194344088435173035e-01 -8.894263207912445068e-02 -2.808345258235931396e-01 2.214414812624454498e-02
-2.216344326734542847e-01 -3.421366587281227112e-02 -1.156943663954734802e-01 -1.129224002361297607e-01 8.241605013608932495e-02 1.097765751183032990e-02 -1.068737655878067017e-01 1.675377041101455688e-01 1.253837645053863525e-01 -6.237351149320602417e-02 9.725936502218246460e-02 -2.762252278625965118e-02 9.631036967039108276e-02 -4.879861697554588318e-02 6.307434290647506714e-02 -3.181620240211486816e-01 1.463873982429504395e-01 6.903621554374694824e-02 2.771192044019699097e-02 4.613079428672790527e-01 2.651551505550742149e-03 -2.065121084451675415e-01 6.379649788141250610e-02 4.051862359046936035e-01 3.355718851089477539e-01 -2.886951863765716553e-01 -5.798198748379945755e-03 -1.410806030035018921e-01 6.316965818405151367e-02 7.487703859806060791e-02 -1.533378064632415771e-01 -1.755055785179138184e-01
-7.779650390148162842e-03 2.458429150283336639e-02 -2.166976630687713623e-01 -3.021587990224361420e-02 -9.021476656198501587e-02 -1.028227508068084717e-01 5.189764127135276794e-02 2.181811332702636719e-01 2.028548717498779297e-01 5.723521462641656399e-04 -9.071657061576843262e-02 7.804127782583236694e-02 -1.773653477430343628e-01 -2.795284986495971680e-02 4.255243837833404541e-01 4.780818149447441101e-02 -5.986742675304412842e-02 3.359715044498443604e-01 -8.200690895318984985e-02 2.042049616575241089e-01 1.140984743833541870e-01 1.584012955427169800e-01 2.908573448657989502e-01 -8.926203101873397827e-02 3.931940197944641113e-01 -1.306090131402015686e-02 -6.622881442308425903e-02 2.860684096813201904e-01 1.971260830760002136e-02 1.822090446949005127e-01 -1.635737270116806030e-01 1.203756779432296753e-01
4.049669578671455383e-02 2.451349943876266479e-01 -2.100303471088409424e-01 2.795060575008392334e-01 1.792600601911544800e-01 2.176471203565597534e-01 -1.424002349376678467e-01 8.109192550182342529e-02 1.505826413631439209e-01 5.221800506114959717e-02 3.011481761932373047e-01 1.923600435256958008e-01 8.748185634613037109e-02 6.335043162107467651e-02 -3.145951032638549805e-02 -4.320921003818511963e-01 -9.475365281105041504e-02 2.933723628520965576e-01 1.380520910024642944e-01 -3.965039551258087158e-02 -1.203600391745567322e-01 3.038987703621387482e-02 3.644426763057708740e-01 -1.795973926782608032e-01 -1.434489618986845016e-02 1.483886092901229858e-01 -8.624018728733062744e-02 1.052300035953521729e-01 -2.702056057751178741e-02 9.370408952236175537e-02 -9.882713854312896729e-02 -3.236171975731849670e-02
5.513584986329078674e-02 -1.026630327105522156e-01 -2.923548221588134766e-01 4.435775801539421082e-02 1.300816684961318970e-01 -4.256980121135711670e-02 8.511776477098464966e-02 3.275462388992309570e-01 -9.369923174381256104e-02 4.733591154217720032e-02 1.878124326467514038e-01 -6.512831151485443115e-02 1.254075467586517334e-01 3.363819718360900879e-01 3.190939426422119141e-01 -1.258802860975265503e-01 7.493881881237030029e-02 9.448436647653579712e-02 9.777437895536422729e-02 1.641591265797615051e-02 -8.104839175939559937e-02 -6.423280388116836548e-02 7.601458579301834106e-02 6.250201165676116943e-02 3.707834184169769287e-01 -3.130383789539337158e-03 1.181523874402046204e-01 -1.739093661308288574e-01 -2.909399569034576416e-01 2.452784925699234009e-01 -2.459165155887603760e-01 1.921075880527496338e-01
-2.500098645687103271e-01 2.234806120395660400e-01 -3.518639877438545227e-02 1.128970682621002197e-01 1.196052059531211853e-01 -3.923677504062652588e-01 -1.178782805800437927e-01 1.622171998023986816e-01 -2.930936515331268311e-01 -9.906300343573093414e-03 1.275049746036529541e-01 9.261231869459152222e-02 -1.752019077539443970e-01 -4.286082088947296143e-02 8.681001514196395874e-02 -1.544360965490341187e-01 6.093242764472961426e-02 2.326745092868804932e-01 2.921059727668762207e-01 -2.571422606706619263e-02 -1.011180579662322998e-01 1.399597078561782837e-01 2.870199084281921387e-01 1.930526085197925568e-02 3.662990629673004150e-01 3.743094578385353088e-02 5.480941757559776306e-02 -6.121034268289804459e-03 -1.439615041017532349e-01 9.434993565082550049e-02 -1.423817127943038940e-01 -2.131275385618209839e-01
-5.089767277240753174e-02 -7.644406706094741821e-02 2.655043303966522217e-01 1.837999373674392700e-02 9.815650433301925659e-02 8.895204961299896240e-02 1.951121240854263306e-01 4.574082791805267334e-01 2.180948108434677124e-01 4.314984753727912903e-02 3.675291314721107483e-02 -1.226779147982597351e-01 -1.347249597311019897e-01 1.476771850138902664e-02 2.909383177757263184e-01 6.923414766788482666e-02 1.487538814544677734e-01 -5.993952229619026184e-02 -1.397369951009750366e-01 7.312607765197753906e-02 -2.133038043975830078e-01 -1.912203878164291382e-01 -4.901801794767379761e-02 -1.039599254727363586e-01 5.671499967575073242e-01 -9.345777332782745361e-02 -6.646885070949792862e-03 -1.269340142607688904e-02 -4.153228178620338440e-02 -4.905951395630836487e-02 -3.300882130861282349e-02 2.394156716763973236e-02
-1.465398073196411133e-01 1.699320375919342041e-01 3.005294362083077431e-03 1.238839626312255859e-01 1.317073851823806763e-01 7.575813680887222290e-02 -5.203127115964889526e-02 2.025554776191711426e-01 -2.176720350980758667e-01 2.295252680778503418e-01 3.931371495127677917e-02 3.499380648136138916e-01 -2.989017069339752197e-01 -1.602812260389328003e-01 -2.867986680939793587e-03 3.287553787231445312e-02 2.013789117336273193e-01 1.290502250194549561e-01 -8.528222143650054932e-02 -7.687515020370483398e-02 1.644571498036384583e-02 9.699386358261108398e-02 2.723288834095001221e-01 8.821938931941986084e-02 3.829062581062316895e-01 -1.903699338436126709e-01 -2.539968788623809814e-01 -1.316533386707305908e-01 8.141890913248062134e-02 2.362829074263572693e-02 9.493242204189300537e-02 -2.904575765132904053e-01
-2.891884446144104004e-01 2.294958978891372681e-01 -1.141407564282417297e-01 1.265420615673065186e-01 -1.739367395639419556e-01 6.339682638645172119e-02 7.407660782337188721e-02 1.529546082019805908e-01 -4.199206084012985229e-02 2.238513343036174774e-02 4.083671569824218750e-01 -5.598209798336029053e-03 -1.737506389617919922e-01 -3.864046186208724976e-02 -2.535234391689300537e-01 -8.463647216558456421e-02 1.216428056359291077e-01 -2.087361924350261688e-02 -2.398131638765335083e-01 1.526102125644683838e-01 -3.241567872464656830e-03 4.065177962183952332e-02 3.902983665466308594e-02 -9.730677306652069092e-02 4.909985065460205078e-01 1.905137673020362854e-03 1.691778898239135742e-01 1.532566267997026443e-02 5.002392455935478210e-02 2.016638219356536865e-01 2.524202466011047363e-01 -1.175242736935615540e-01
-1.641255468130111694e-01 -2.057694345712661743e-01 -4.296117648482322693e-02 2.184799760580062866e-01 -2.138310223817825317e-01 -1.416886448860168457e-01 1.734371334314346313e-01 2.967840731143951416e-01 -9.603717923164367676e-02 -2.012829184532165527e-01 1.448875665664672852e-01 2.680186331272125244e-01 -3.955210745334625244e-02 5.748296529054641724e-02 3.742256015539169312e-02 -1.931560784578323364e-01 -1.233317852020263672e-01 1.379546672105789185e-01 2.935397066175937653e-02 -2.529781460762023926e-01 -1.833075881004333496e-01 -2.260155975818634033e-01 1.178622692823410034e-01 6.564054638147354126e-02 3.604930043220520020e-01 6.561975926160812378e-02 5.077371746301651001e-02 6.345483660697937012e-02 -2.098351567983627319e-01 4.688321053981781006e-02 -3.249939084053039551e-01 -1.278166174888610840e-01
-9.553773701190948486e-02 1.714873686432838440e-02 1.337647205218672752e-03 1.034835353493690491e-01 -1.878105700016021729e-01 8.936022967100143433e-02 1.126154884696006775e-02 1.232049986720085144e-01 -3.375400900840759277e-01 1.422597020864486694e-01 4.357042908668518066e-01 2.677098214626312256e-01 4.191013798117637634e-02 -9.059927612543106079e-02 1.198871582746505737e-01 -1.639908254146575928e-01 1.345307528972625732e-01 1.869080066680908203e-01 1.129806339740753174e-01 1.141124889254570007e-01 -1.734136492013931274e-01 -7.325223088264465332e-02 3.737052083015441895e-01 -4.356588423252105713e-02 3.700884282588958740e-01 1.176942884922027588e-01 1.638719886541366577e-01 5.301883444190025330e-02 1.491329669952392578e-01 -1.871845126152038574e-02 6.017643027007579803e-03 -1.243949756026268005e-01
-1.298064440488815308e-01 -4.050537049770355225e-01 -5.002092570066452026e-02 -7.603006064891815186e-02 3.535362482070922852e-01 2.196715474128723145e-01 -1.188886165618896484e-02 1.160639524459838867e-01 3.967573866248130798e-02 -1.778956502676010132e-01 2.476323395967483521e-01 1.579292714595794678e-01 2.633087337017059326e-02 -1.647727340459823608e-01 -1.273467484861612320e-02 -1.474035531282424927e-02 9.933375986292958260e-04 2.937970459461212158e-01 7.340045273303985596e-02 -7.423611730337142944e-02 -1.618884056806564331e-01 -2.529164254665374756e-01 1.390512883663177490e-01 -1.626082211732864380e-01 3.121967315673828125e-01 -1.205902546644210815e-02 -1.813292205333709717e-01 2.435079962015151978e-01 -6.799648702144622803e-02 1.753336191177368164e-01 -6.996142119169235229e-02 1.141052022576332092e-01
-1.254308968782424927e-01 1.304109841585159302e-01 -1.283523142337799072e-01 -8.193510025739669800e-02 9.818975627422332764e-02 1.483474075794219971e-01 6.758259981870651245e-02 3.190868496894836426e-01 9.039723873138427734e-02 2.414831370115280151e-01 2.457654178142547607e-01 -1.338139269500970840e-02 6.940967589616775513e-02 -1.185325384140014648e-01 5.250937491655349731e-02 -3.302481472492218018e-01 -3.711434900760650635e-01 8.964289724826812744e-02 -4.480587691068649292e-02 -1.793564297258853912e-03 -2.426801174879074097e-01 2.584618031978607178e-01 2.783324420452117920e-01 1.141836568713188171e-01 2.246593087911605835e-01 2.553687393665313721e-01 -6.887114793062210083e-02 5.539843812584877014e-03 -1.878181844949722290e-01 -5.009607598185539246e-02 1.279109716415405273e-01 -9.840631484985351562e-02
-1.660179495811462402e-01 -1.712994184345006943e-03 3.167943656444549561e-02 6.169395893812179565e-02 9.087721258401870728e-02 9.572580456733703613e-02 -5.812572780996561050e-03 2.061581313610076904e-01 2.710878551006317139e-01 3.336955606937408447e-02 2.822546064853668213e-01 4.429870545864105225e-01 -8.113361895084381104e-02 -1.862076073884963989e-01 7.545800507068634033e-02 -2.138903439044952393e-01 -1.579615473747253418e-01 3.914909660816192627e-01 -4.759713262319564819e-02 -8.116682618856430054e-02 -1.425661742687225342e-01 2.745939185842871666e-03 1.032770574092864990e-01 -1.994261741638183594e-01 2.182601988315582275e-01 2.417449802160263062e-01 1.091693248599767685e-02 4.964791983366012573e-02 2.491898089647293091e-01 7.194390054792165756e-03 1.725573390722274780e-01 -7.769147306680679321e-02
-2.553963065147399902e-01 7.673145830631256104e-02 -2.699350416660308838e-01 1.825302094221115112e-01 1.280944347381591797e-01 -1.326794326305389404e-01 1.671782582998275757e-01 2.930569052696228027e-01 4.851376637816429138e-02 1.259501278400421143e-01 3.526804745197296143e-01 -1.688948422670364380e-01 -8.561363816261291504e-02 6.520389765501022339e-02 8.024501055479049683e-02 -2.989202737808227539e-01 -2.518167160451412201e-02 1.919047534465789795e-01 -1.766451597213745117e-01 9.103965759277343750e-02 3.510806709527969360e-03 -9.528440237045288086e-02 1.219107862561941147e-02 1.359843015670776367e-01 3.077633380889892578e-01 -7.640155497938394547e-03 -1.594654470682144165e-01 -3.709056377410888672e-01 3.103874623775482178e-02 -1.039984896779060364e-01 8.091059327125549316e-02 -1.247906535863876343e-01
-1.223123222589492798e-01 1.393759548664093018e-01 1.740940064191818237e-01 6.803311407566070557e-02 -3.803766667842864990e-01 3.725269064307212830e-02 7.595941424369812012e-02 2.639905810356140137e-01 -1.248896867036819458e-02 1.445563416928052902e-02 2.219077199697494507e-01 1.481501311063766479e-01 -1.413238346576690674e-01 3.750273957848548889e-02 2.590936794877052307e-02 -2.424980700016021729e-01 1.421963125467300415e-01 3.075331747531890869e-01 -6.748683750629425049e-02 4.362344145774841309e-01 -2.558267712593078613e-01 5.232961475849151611e-02 3.331815078854560852e-02 2.415438145399093628e-01 2.853891551494598389e-01 -1.082138530910015106e-02 7.534709572792053223e-02 -4.711390286684036255e-02 -1.043024361133575439e-01 -9.988608211278915405e-02 2.265580557286739349e-02 -9.278366714715957642e-02
-1.734449863433837891e-01 9.797577559947967529e-02 1.838691830635070801e-01 1.075852364301681519e-01 9.159307926893234253e-02 -2.687754295766353607e-02 2.652364075183868408e-01 3.679258823394775391e-01 9.584977477788925171e-02 -2.112419605255126953e-01 1.287844628095626831e-01 1.332176942378282547e-02 -1.171701028943061829e-01 1.539110243320465088e-01 -7.241711765527725220e-02 -1.887139528989791870e-01 2.868071496486663818e-01 3.342522680759429932e-01 -5.164994299411773682e-02 -9.506129473447799683e-02 2.463368177413940430e-01 -5.013388395309448242e-02 8.287350833415985107e-02 -2.036512643098831177e-01 1.766833513975143433e-01 -1.477152854204177856e-01 -1.492866724729537964e-01 2.413535565137863159e-01 9.328643977642059326e-02 2.607736885547637939e-01 -1.373051255941390991e-01 6.999021768569946289e-02
-7.950027287006378174e-02 -7.170466333627700806e-02 1.255221813917160034e-01 1.720610707998275757e-01 1.052417233586311340e-01 -2.609763480722904205e-02 -4.759367927908897400e-02 1.993702501058578491e-01 -1.257543172687292099e-02 4.489610344171524048e-02 4.215962588787078857e-01 2.481682300567626953e-01 -2.544321417808532715e-01 -2.109392732381820679e-01 -1.645397394895553589e-01 -2.714532911777496338e-01 -3.653818741440773010e-02 4.246753752231597900e-01 -1.181019842624664307e-01 4.768321756273508072e-03 -2.002573758363723755e-01 -9.657795727252960205e-02 2.354525178670883179e-01 -1.400947123765945435e-01 2.177832573652267456e-01 1.560680568218231201e-01 7.577178627252578735e-02 8.520366623997688293e-03 6.733127683401107788e-02 1.818395406007766724e-01 4.991508647799491882e-02 8.332848548889160156e-03
-2.931576669216156006e-01 9.963277727365493774e-02 1.132010444998741150e-01 2.125259935855865479e-01 4.375207051634788513e-02 -2.367035299539566040e-02 -2.843704223632812500e-01 1.908484250307083130e-01 7.503777742385864258e-02 -2.735691070556640625e-01 2.409025877714157104e-01 8.651309460401535034e-02 -1.643867939710617065e-01 -6.136001646518707275e-02 -1.036454737186431885e-01 -4.017778933048248291e-01 1.437488496303558350e-01 2.471599578857421875e-01 -1.531715244054794312e-01 1.120321154594421387e-01 -1.064788922667503357e-01 -2.207393497228622437e-01 1.562200635671615601e-01 -1.519279181957244873e-01 2.376265525817871094e-01 1.731042265892028809e-01 7.932341843843460083e-02 -3.064561635255813599e-02 3.280530497431755066e-02 2.011813521385192871e-01 -1.246189773082733154e-01 -3.719153627753257751e-02
-7.101433724164962769e-02 -2.462096698582172394e-02 1.296079754829406738e-01 1.899114847183227539e-01 -4.785464704036712646e-02 1.147720813751220703e-01 -1.905730515718460083e-01 3.370954096317291260e-01 -8.616268634796142578e-02 3.900502249598503113e-02 9.142037481069564819e-02 5.737733468413352966e-02 1.032069697976112366e-01 -2.973770201206207275e-01 1.002455055713653564e-01 -3.337625414133071899e-02 -1.599577367305755615e-01 9.624680131673812866e-02 -1.111252456903457642e-01 3.344450891017913818e-02 -2.891834974288940430e-01 -6.136584281921386719e-02 2.767181992530822754e-01 -2.081440575420856476e-02 2.753432691097259521e-01 -8.371946215629577637e-02 -3.902473449707031250e-01 1.869105100631713867e-01 -3.371032178401947021e-01 2.381061390042304993e-02 -1.490931510925292969e-01 -1.613281965255737305e-01
-3.820515573024749756e-01 1.120785325765609741e-01 -1.590685248374938965e-01 -2.066180706024169922e-01 2.314169332385063171e-02 -1.663994938135147095e-01 2.338319830596446991e-02 1.731241196393966675e-01 2.239070087671279907e-01 2.806251049041748047e-01 2.191345840692520142e-01 1.620890498161315918e-01 -3.081307411193847656e-01 -3.295385465025901794e-02 -9.345232509076595306e-03 2.766743898391723633e-01 -6.441134214401245117e-02 3.019434213638305664e-01 -1.036688536405563354e-01 -1.269007772207260132e-01 -2.484758347272872925e-01 -2.992189675569534302e-02 6.196589022874832153e-02 1.303421407938003540e-01 2.038117051124572754e-01 -9.153889119625091553e-02 -2.563941851258277893e-02 3.472593054175376892e-02 -9.477902203798294067e-02 3.709352388978004456e-02 -2.513632476329803467e-01 8.908207714557647705e-02
1.204815655946731567e-01 -7.984589785337448120e-02 -1.552273929119110107e-01 -1.030422821640968323e-01 1.832463592290878296e-01 -2.931855432689189911e-02 -5.672714207321405411e-03 -6.512971222400665283e-02 2.742688730359077454e-02 -6.084441393613815308e-02 3.809027969837188721e-01 -5.753347277641296387e-02 -1.945524066686630249e-01 -1.886918768286705017e-02 1.919260770082473755e-01 -1.301605552434921265e-01 -8.562991768121719360e-02 3.063729405403137207e-01 1.054726354777812958e-02 -2.398773655295372009e-02 -1.701672375202178955e-01 1.700786203145980835e-01 1.102060899138450623e-01 1.478439662605524063e-02 5.171034336090087891e-01 -3.774395585060119629e-02 -1.638602912425994873e-01 2.098515182733535767e-01 5.017252266407012939e-02 3.212912082672119141e-01 6.029892340302467346e-02 1.990642845630645752e-01
-7.479616254568099976e-02 -3.671050071716308594e-02 -2.512320876121520996e-01 1.597589254379272461e-02 1.533976495265960693e-01 -4.643628373742103577e-03 5.650239065289497375e-02 -2.997945435345172882e-02 4.270065948367118835e-02 9.682483971118927002e-02 3.414762616157531738e-01 3.545242361724376678e-03 -2.883448600769042969e-01 -4.040103033185005188e-02 1.643997877836227417e-01 -4.147146344184875488e-01 -6.231440231204032898e-02 1.375411003828048706e-01 -2.534758746623992920e-01 1.233550682663917542e-01 -6.061422452330589294e-02 -1.612932421267032623e-02 6.004796549677848816e-02 1.411328315734863281e-01 4.763228893280029297e-01 -1.652051359415054321e-01 8.809673786163330078e-02 -3.854934591799974442e-03 -5.946251004934310913e-02 -2.957543730735778809e-01 -1.869534328579902649e-02 8.602390438318252563e-02
-1.513133347034454346e-01 3.488129749894142151e-02 2.426447868347167969e-01 2.090413421392440796e-01 7.007617503404617310e-02 1.072839275002479553e-02 -1.261236965656280518e-01 2.591626048088073730e-01 -2.116772383451461792e-01 -7.559487223625183105e-02 3.286220133304595947e-01 1.251170635223388672e-01 8.404964953660964966e-02 -1.299847066402435303e-01 6.207023561000823975e-02 -1.907417923212051392e-02 -7.510827481746673584e-02 4.247842729091644287e-02 -1.326785087585449219e-01 8.258594572544097900e-02 -2.618696987628936768e-01 -6.526236981153488159e-02 4.613252282142639160e-01 -8.928781747817993164e-02 3.187465071678161621e-01 -1.833626925945281982e-01 -1.407600194215774536e-01 4.326340183615684509e-02 -2.931663691997528076e-01 -1.936316862702369690e-02 -7.644298672676086426e-02 -9.110391139984130859e-02
3.033616580069065094e-02 2.309717386960983276e-01 1.848542392253875732e-01 2.731974720954895020e-01 -7.238401472568511963e-02 1.373336315155029297e-01 4.853630438446998596e-02 2.197431027889251709e-01 1.068691238760948181e-01 1.546844989061355591e-01 2.177671343088150024e-01 -7.450311630964279175e-02 -6.772775948047637939e-02 -7.035713642835617065e-02 4.011790752410888672e-01 -2.058846503496170044e-01 -3.039303608238697052e-02 1.609542518854141235e-01 -2.244070619344711304e-01 -1.350009255111217499e-02 -1.670795083045959473e-01 6.333585083484649658e-02 1.313502788543701172e-01 8.522146940231323242e-02 3.365377783775329590e-01 -1.726720109581947327e-02 3.278324007987976074e-02 8.110375143587589264e-03 -3.396454751491546631e-01 -1.108163148164749146e-01 2.696523442864418030e-02 2.900229394435882568e-01
1.504061743617057800e-02 9.706685692071914673e-02 -2.651898264884948730e-01 -1.809072494506835938e-01 2.143298089504241943e-01 1.843983680009841919e-01 4.654373228549957275e-02 1.453236639499664307e-01 7.503025978803634644e-02 -1.442125141620635986e-01 1.624963730573654175e-01 1.677448898553848267e-01 -9.263275563716888428e-02 1.020280569791793823e-01 1.900293081998825073e-01 8.778101950883865356e-02 -2.651481423527002335e-03 2.316049486398696899e-01 -2.203966379165649414e-01 -5.800924450159072876e-02 -1.859133392572402954e-01 1.599923372268676758e-01 1.388930976390838623e-01 1.211396083235740662e-01 3.957094252109527588e-01 5.256118252873420715e-02 -3.504904806613922119e-01 1.824500113725662231e-01 1.194192189723253250e-02 2.815346419811248779e-01 -1.355981454253196716e-02 2.133365273475646973e-01
2.076811641454696655e-01 2.432917505502700806e-01 -8.606365323066711426e-02 -8.852874487638473511e-02 4.652212187647819519e-02 -3.038167655467987061e-01 -7.627277076244354248e-02 4.196744263172149658e-01 1.083162650465965271e-01 -1.229791995137929916e-02 2.420909255743026733e-01 2.019788026809692383e-01 -2.149974405765533447e-01 1.387026160955429077e-01 2.324396371841430664e-01 -7.679437100887298584e-02 -8.801519870758056641e-02 6.255587190389633179e-02 -9.671715646982192993e-02 -1.931656002998352051e-01 -3.383900970220565796e-02 1.141322553157806396e-01 2.962647378444671631e-02 6.243296712636947632e-02 3.841304481029510498e-01 7.957496680319309235e-03 -1.438079178333282471e-01 -2.308642417192459106e-01 1.004516780376434326e-01 6.112670153379440308e-02 -2.186872959136962891e-01 -9.392365068197250366e-02
5.274491384625434875e-02 8.726933039724826813e-03 1.088949851691722870e-02 1.793693751096725464e-01 1.320418715476989746e-01 3.306100517511367798e-02 -6.248629465699195862e-02 2.592785060405731201e-01 1.247533187270164490e-01 1.877800212241709232e-03 3.350505232810974121e-01 -5.445598810911178589e-02 -3.317251205444335938e-01 -1.173783168196678162e-01 -8.374228328466415405e-02 -2.790301740169525146e-01 1.318927109241485596e-01 3.451804518699645996e-01 -2.304610311985015869e-01 1.536916494369506836e-01 1.983177363872528076e-01 1.895360350608825684e-01 2.498346865177154541e-01 6.627794355154037476e-02 3.004684448242187500e-01 1.649829000234603882e-02 7.718276232481002808e-02 -9.794289618730545044e-02 -4.146476741880178452e-03 1.835249960422515869e-01 1.550646126270294189e-01 -1.285352259874343872e-01
-2.639254629611968994e-01 1.450785547494888306e-01 2.529499530792236328e-01 1.679515838623046875e-01 -3.641406446695327759e-02 -1.714879870414733887e-01 3.687238320708274841e-02 2.661664783954620361e-01 -1.260943114757537842e-01 -2.365118637681007385e-02 3.176524639129638672e-01 1.896130889654159546e-01 -2.691670060157775879e-01 -1.490464806556701660e-01 -2.175258547067642212e-01 1.099973842501640320e-01 -1.738903485238552094e-02 2.321987003087997437e-01 1.064590960741043091e-01 2.363101579248905182e-02 -1.978337019681930542e-01 1.977375298738479614e-01 3.605189919471740723e-01 8.747522532939910889e-02 2.891662418842315674e-01 -1.043898686766624451e-01 -9.809642285108566284e-02 1.248235777020454407e-01 2.687403175514191389e-04 -1.287033315747976303e-02 6.894327700138092041e-02 -1.248995214700698853e-02
9.756847470998764038e-02 4.962120577692985535e-02 -7.391367107629776001e-02 1.279501914978027344e-01 4.874839633703231812e-02 2.899830639362335205e-01 1.547286957502365112e-01 3.965098410844802856e-02 3.750750049948692322e-02 -1.144001185894012451e-01 3.431352078914642334e-01 -1.237965971231460571e-01 -1.706321537494659424e-01 9.473183751106262207e-02 8.854333311319351196e-02 -6.946673244237899780e-02 7.320789620280265808e-03 1.873946934938430786e-01 3.475335612893104553e-02 2.407228499650955200e-01 -1.833107881247997284e-02 -2.525664567947387695e-01 8.101230114698410034e-02 3.725889325141906738e-02 5.915505886077880859e-01 1.060256175696849823e-02 -1.532575786113739014e-01 -2.755896933376789093e-02 1.372007280588150024e-01 2.817508578300476074e-01 1.302764862775802612e-01 -3.656268818303942680e-03
-3.154421448707580566e-01 -1.736259907484054565e-01 -1.188929229974746704e-01 1.631053388118743896e-01 4.270712286233901978e-02 7.190180569887161255e-02 6.764562427997589111e-02 1.232483983039855957e-01 8.268576115369796753e-02 -9.434171020984649658e-03 2.559521794319152832e-01 3.041343688964843750e-01 -7.587338238954544067e-02 -1.774803400039672852e-01 7.316587120294570923e-02 -3.361373245716094971e-01 1.717884093523025513e-02 4.090891182422637939e-01 2.450666390359401703e-03 3.150471299886703491e-02 -6.623670458793640137e-02 -4.390288144350051880e-02 2.612656652927398682e-01 -1.669256091117858887e-01 -7.545023411512374878e-02 6.391887366771697998e-02 -3.512838184833526611e-01 -1.268946230411529541e-01 -2.045713663101196289e-01 -9.909225255250930786e-02 1.152157434262335300e-03 -1.013982445001602173e-01
-1.228330880403518677e-01 1.340198516845703125e-01 -2.324432134628295898e-01 1.813506633043289185e-01 1.317633539438247681e-01 1.040446609258651733e-01 -1.432323306798934937e-01 3.140835762023925781e-01 1.911563575267791748e-01 2.181120403110980988e-02 3.096482753753662109e-01 3.723166510462760925e-02 -9.983647614717483521e-02 5.751558765769004822e-02 2.677088975906372070e-01 -1.246383041143417358e-01 8.309432864189147949e-02 1.218017563223838806e-01 -1.852064281702041626e-01 2.449231147766113281e-01 -5.281873792409896851e-02 -1.908665299415588379e-01 1.084887087345123291e-01 4.083921909332275391e-01 1.129939183592796326e-01 -3.061169981956481934e-01 8.052643388509750366e-02 -1.348138600587844849e-01 3.827102109789848328e-02 9.631205350160598755e-03 -8.650345355272293091e-02 1.547302752733230591e-01
-2.009967565536499023e-01 -1.689361333847045898e-01 -2.634456455707550049e-01 1.364447325468063354e-01 3.817937336862087250e-03 -1.093428134918212891e-01 3.797165304422378540e-02 2.608655989170074463e-01 1.703114360570907593e-01 1.088056862354278564e-01 4.532000795006752014e-02 1.314468085765838623e-01 2.918457053601741791e-02 -2.929731011390686035e-01 1.087362095713615417e-01 1.672670803964138031e-02 -1.668970435857772827e-01 1.831254512071609497e-01 -1.352458298206329346e-01 1.025331951677799225e-02 9.078168869018554688e-02 1.196891739964485168e-01 -4.357890412211418152e-02 -5.273656174540519714e-02 5.299447178840637207e-01 2.198427915573120117e-02 -1.137861907482147217e-01 5.252839252352714539e-02 2.285459488630294800e-01 -8.178302086889743805e-03 -8.298059552907943726e-02 -3.733114600181579590e-01
-1.460584998130798340e-01 1.297205686569213867e-01 6.799989193677902222e-02 1.651445925235748291e-01 9.459650516510009766e-02 -7.516515254974365234e-02 1.476789861917495728e-01 4.429348185658454895e-02 3.621763736009597778e-02 2.323631048202514648e-01 1.385096758604049683e-01 2.254947870969772339e-01 6.622897088527679443e-02 -2.073198705911636353e-01 3.124518394470214844e-01 -3.094724416732788086e-01 -1.260758489370346069e-01 2.545960247516632080e-01 1.527758091688156128e-01 4.694243147969245911e-02 -1.404728740453720093e-01 -1.073803082108497620e-01 3.174537420272827148e-01 -2.318460494279861450e-01 1.301167756319046021e-01 3.473759815096855164e-02 -4.053783118724822998e-01 9.526184201240539551e-02 1.490584164857864380e-01 -2.663356484845280647e-03 -1.187307313084602356e-01 -7.451347261667251587e-02
-1.050152108073234558e-01 3.524626493453979492e-01 1.630824953317642212e-01 1.620407998561859131e-01 2.093373537063598633e-01 -1.868038028478622437e-01 1.643703728914260864e-01 3.137541711330413818e-01 1.513534188270568848e-01 -1.187125220894813538e-01 5.264050140976905823e-02 2.304508388042449951e-01 -1.928640455007553101e-01 8.945675939321517944e-02 -1.295477449893951416e-01 -1.413913369178771973e-01 -4.382736608386039734e-02 2.020395100116729736e-01 -3.458615541458129883e-01 1.078557670116424561e-01 7.323782891035079956e-02 2.250615954399108887e-01 6.518410891294479370e-02 -9.394595399498939514e-03 3.109104931354522705e-01 5.349845439195632935e-02 -1.663651019334793091e-01 1.430552899837493896e-01 -1.992285996675491333e-02 2.083395272493362427e-01 -7.170187681913375854e-02 4.357686638832092285e-02
-2.091531753540039062e-01 2.797862887382507324e-01 2.760787680745124817e-02 7.719974219799041748e-02 2.805567383766174316e-01 -2.102773636579513550e-01 1.589190065860748291e-01 2.964408993721008301e-01 2.008999437093734741e-01 -8.779468387365341187e-02 1.288709491491317749e-01 2.352931797504425049e-01 -1.966659128665924072e-01 1.588223278522491455e-01 3.404940245673060417e-03 -1.824494600296020508e-01 -2.086099833250045776e-01 3.603533208370208740e-01 -8.993501961231231689e-02 8.575817942619323730e-02 1.533537209033966064e-01 3.078430593013763428e-01 -3.274036943912506104e-02 7.730255834758281708e-03 2.006362080574035645e-01 1.082077026367187500e-01 -1.385563313961029053e-01 7.516827434301376343e-03 -1.466445773839950562e-01 1.137799769639968872e-01 4.173598811030387878e-02 -4.804725944995880127e-02
9.630849957466125488e-02 2.599130868911743164e-01 -3.983742892742156982e-01 -1.327489912509918213e-01 1.315229535102844238e-01 -5.388091132044792175e-02 1.851211674511432648e-02 2.567097544670104980e-01 4.623338580131530762e-01 1.683370321989059448e-01 1.691739708185195923e-01 1.249663457274436951e-01 -6.780160218477249146e-02 -9.641011804342269897e-02 8.173359930515289307e-02 9.878962300717830658e-03 1.811107695102691650e-01 2.011592388153076172e-01 -3.058512695133686066e-02 6.714060157537460327e-02 -2.791563570499420166e-01 -1.495216507464647293e-02 -1.181445866823196411e-01 5.588433146476745605e-02 3.505068123340606689e-01 -1.570517122745513916e-01 5.943891406059265137e-02 4.599056765437126160e-02 -3.159305453300476074e-02 1.059349626302719116e-01 4.211241751909255981e-02 1.109075397253036499e-01
-9.217783063650131226e-02 4.552865773439407349e-02 -1.237604171037673950e-01 1.448844075202941895e-01 2.057136297225952148e-01 1.542546153068542480e-01 1.986705362796783447e-01 1.368308663368225098e-01 -1.247309297323226929e-01 1.750736236572265625e-01 2.397945523262023926e-01 4.097080603241920471e-02 -8.993529528379440308e-02 7.161739468574523926e-02 5.272544547915458679e-02 -1.404178142547607422e-01 -3.498145341873168945e-01 2.366190850734710693e-01 -1.141453608870506287e-01 3.518624603748321533e-02 -4.888910427689552307e-02 6.759399920701980591e-02 -1.358534246683120728e-01 -1.002841219305992126e-01 5.982781052589416504e-01 9.402665309607982635e-03 -2.307665944099426270e-01 -1.725692860782146454e-02 6.182830780744552612e-02 1.148997172713279724e-01 1.583006381988525391e-01 7.717323303222656250e-02
1.135071218013763428e-01 -8.539691567420959473e-02 2.951199412345886230e-01 1.475038677453994751e-01 1.987980455160140991e-01 7.902379147708415985e-03 6.495708134025335312e-03 5.132914781570434570e-01 1.616526097059249878e-01 1.429215073585510254e-01 1.959609687328338623e-01 -4.767649993300437927e-02 -7.266116142272949219e-02 1.071492210030555725e-01 2.032294720411300659e-01 -1.907841116189956665e-01 7.394855469465255737e-02 8.026978000998497009e-03 -8.583306521177291870e-02 1.094059124588966370e-01 -3.714391291141510010e-01 4.187927022576332092e-02 1.715287417173385620e-01 4.426352307200431824e-02 3.159588277339935303e-01 2.061930745840072632e-01 5.855676904320716858e-02 -1.155186519026756287e-01 -1.081420853734016418e-01 -1.059592887759208679e-01 -4.436912015080451965e-02 -7.875204831361770630e-02
-1.973558962345123291e-01 -9.299252182245254517e-02 1.237095594406127930e-01 3.841137513518333435e-02 -1.190401315689086914e-01 2.830931246280670166e-01 1.382510215044021606e-01 2.312525361776351929e-01 -1.437872052192687988e-01 -7.985693216323852539e-02 3.408675193786621094e-01 1.163010075688362122e-01 -8.309408277273178101e-02 2.526660077273845673e-02 -1.092600971460342407e-01 -3.802474141120910645e-01 4.568498954176902771e-02 2.435807436704635620e-01 -2.708908319473266602e-01 -1.857537478208541870e-01 -5.284246057271957397e-02 -4.536755010485649109e-02 1.988774687051773071e-01 2.951709926128387451e-01 2.432487905025482178e-01 1.932076513767242432e-01 2.940793894231319427e-02 1.305660009384155273e-01 -1.357011124491691589e-02 7.776261121034622192e-02 -1.044894531369209290e-01 -1.244527548551559448e-01
-9.082120656967163086e-02 1.042838096618652344e-01 1.168233249336481094e-02 6.819867342710494995e-02 3.803144395351409912e-01 3.217201530933380127e-01 -4.312422126531600952e-02 1.568701267242431641e-01 -3.058913908898830414e-02 1.887758960947394371e-03 1.413735449314117432e-01 1.301189046353101730e-02 -1.855655163526535034e-01 -1.487438380718231201e-01 -1.905035972595214844e-01 -2.818604111671447754e-01 1.268622279167175293e-01 6.317081302404403687e-02 8.671286702156066895e-02 1.169794499874114990e-01 -1.850151270627975464e-01 2.615875899791717529e-01 1.191659867763519287e-01 5.675495602190494537e-03 2.672863602638244629e-01 -4.263648688793182373e-01 -6.662154197692871094e-02 -1.430814340710639954e-02 5.851719062775373459e-03 2.852216660976409912e-01 -9.849563986063003540e-02 -3.079205565154552460e-02
-2.443903833627700806e-01 -4.469043016433715820e-02 3.815942406654357910e-01 1.131641715764999390e-01 -2.067401111125946045e-01 8.152252435684204102e-02 -8.199294679798185825e-04 3.369051814079284668e-01 -7.746043056249618530e-02 -1.076728701591491699e-01 2.411461621522903442e-01 2.188395410776138306e-01 8.141094446182250977e-02 -2.028694562613964081e-02 3.558447351679205894e-03 -1.106137931346893311e-01 -9.359355270862579346e-02 2.571718394756317139e-01 2.315429151058197021e-01 1.753385514020919800e-01 -1.282119899988174438e-01 1.900747865438461304e-01 3.645663559436798096e-01 2.053413912653923035e-02 2.648141682147979736e-01 -1.250185221433639526e-01 -4.968419298529624939e-02 2.661447972059249878e-02 1.428279876708984375e-01 -1.931421272456645966e-02 1.384858936071395874e-01 2.353674033656716347e-03
-8.440516889095306396e-02 4.371519014239311218e-02 -2.761580049991607666e-01 -2.380101084709167480e-01 -5.632588267326354980e-02 2.169623821973800659e-01 -6.758850067853927612e-02 4.331192672252655029e-01 -9.993118001148104668e-04 1.171643808484077454e-01 2.001406848430633545e-01 -7.868329435586929321e-02 1.324572563171386719e-01 2.448436319828033447e-01 2.421634197235107422e-01 -1.176790446043014526e-01 9.526249766349792480e-02 2.536561712622642517e-02 9.028469026088714600e-02 8.377952873706817627e-02 -2.186200767755508423e-01 2.550240233540534973e-02 1.400302946567535400e-01 1.161374226212501526e-01 3.605509996414184570e-01 1.606396138668060303e-01 9.589198976755142212e-02 -3.864828869700431824e-02 -2.326356768608093262e-01 1.720070540904998779e-01 -9.846769273281097412e-02 1.984024047851562500e-01
-1.478869765996932983e-01 1.331829726696014404e-01 -1.368139237165451050e-01 -2.040219157934188843e-01 2.275628782808780670e-02 9.372669458389282227e-02 2.827647924423217773e-01 8.932595700025558472e-02 1.375711113214492798e-01 8.688713423907756805e-03 2.560682296752929688e-01 1.294264495372772217e-01 -3.702973425388336182e-01 -6.851760298013687134e-02 2.913735210895538330e-01 -2.326887398958206177e-01 -8.003237098455429077e-02 2.824082970619201660e-01 -1.389266252517700195e-01 3.295125067234039307e-01 -7.099539786577224731e-02 -1.431589573621749878e-01 1.516568213701248169e-01 9.635752998292446136e-03 1.944805234670639038e-01 -2.093860805034637451e-01 1.057372167706489563e-01 -7.383134961128234863e-02 -5.017670616507530212e-02 3.218674659729003906e-02 5.106755718588829041e-02 2.313137203454971313e-01
-9.631764888763427734e-02 2.114063203334808350e-01 1.186356171965599060e-01 7.624444365501403809e-02 3.215080201625823975e-01 6.336943805217742920e-02 -2.189190089702606201e-01 1.637103557586669922e-01 4.905569553375244141e-02 4.794475808739662170e-02 6.350256502628326416e-02 3.699886202812194824e-01 -3.155993996188044548e-03 -1.668687164783477783e-01 9.476330876350402832e-02 -7.205299288034439087e-02 1.632274538278579712e-01 9.431667625904083252e-02 -6.380443461239337921e-03 -6.656610220670700073e-02 -3.065536916255950928e-01 1.063775718212127686e-01 4.433540105819702148e-01 -6.562646478414535522e-02 2.164421677589416504e-01 -1.869172751903533936e-01 -1.897998452186584473e-01 -2.171199023723602295e-01 1.059383675456047058e-01 -2.681412920355796814e-02 -1.824774146080017090e-01 -3.878986462950706482e-03
5.478537175804376602e-03 -6.215535849332809448e-02 -2.412424981594085693e-01 -2.249323278665542603e-01 2.873659320175647736e-02 2.378120124340057373e-01 1.241451352834701538e-01 2.480940371751785278e-01 1.277910619974136353e-01 -1.475080847740173340e-01 2.513033747673034668e-01 -6.366410106420516968e-02 1.011157780885696411e-01 1.165209710597991943e-01 3.206269145011901855e-01 -9.780120104551315308e-03 -6.300388276576995850e-02 4.915459081530570984e-02 -1.324595659971237183e-01 -1.736916750669479370e-01 -3.249518573284149170e-01 2.410070002079010010e-01 5.592905730009078979e-02 1.811835318803787231e-01 3.237546682357788086e-01 -3.417847678065299988e-02 -3.291941881179809570e-01 5.654887063428759575e-04 -4.978896304965019226e-02 1.859571933746337891e-01 -1.138013377785682678e-01 -5.365569517016410828e-02
-1.676208078861236572e-01 2.544841766357421875e-01 2.303297445178031921e-02 2.463120222091674805e-02 -3.436599671840667725e-02 3.810127452015876770e-02 3.974514454603195190e-02 2.706255018711090088e-01 5.604618415236473083e-02 -6.679668277502059937e-02 1.603423058986663818e-01 7.533237338066101074e-02 7.286864519119262695e-02 -3.589725792407989502e-01 1.599200963973999023e-01 -4.407634958624839783e-02 1.005225554108619690e-01 2.304300814867019653e-01 1.374381184577941895e-01 6.175122782588005066e-02 -2.007523030042648315e-01 2.933224104344844818e-02 4.619307443499565125e-02 -1.384473145008087158e-01 2.926851212978363037e-01 3.079557791352272034e-02 -2.399017363786697388e-01 1.780866384506225586e-01 -1.673584133386611938e-01 2.999280691146850586e-01 -4.303104877471923828e-01 -2.225540578365325928e-02
-4.689130559563636780e-02 1.338430345058441162e-01 -6.897170841693878174e-02 2.201751619577407837e-01 -1.198111921548843384e-01 -6.034812703728675842e-02 7.325366884469985962e-02 1.571929007768630981e-01 -1.847305893898010254e-01 2.054089754819869995e-01 2.250101119279861450e-01 1.055259630084037781e-01 -3.448257744312286377e-01 -1.490328609943389893e-01 -6.005863100290298462e-02 -2.559803128242492676e-01 2.233005762100219727e-01 1.339988708496093750e-01 8.637484163045883179e-03 -2.303346432745456696e-02 2.754223532974720001e-03 3.265760242938995361e-01 1.332866996526718140e-01 1.787042915821075439e-01 2.649151086807250977e-01 -1.879059821367263794e-01 2.746956795454025269e-02 8.201811462640762329e-02 -6.430009007453918457e-02 -2.262837141752243042e-01 -2.763964831829071045e-01 -2.464964687824249268e-01
-1.383763253688812256e-01 1.666602939367294312e-01 -3.451899066567420959e-02 1.889530383050441742e-02 -1.134115830063819885e-01 -2.672059834003448486e-02 2.407882735133171082e-02 3.091026246547698975e-01 1.125972270965576172e-01 1.081376075744628906e-01 1.189670711755752563e-01 5.932266823947429657e-03 1.631242409348487854e-02 2.112379074096679688e-01 1.354954242706298828e-01 -1.101905852556228638e-01 6.216679885983467102e-02 1.168489903211593628e-01 -1.585106700658798218e-01 -1.963585168123245239e-01 -1.023365557193756104e-02 1.956593841314315796e-01 6.695090234279632568e-02 -7.264038175344467163e-02 6.002382636070251465e-01 -5.620053038001060486e-02 -2.220036387443542480e-01 1.464898139238357544e-01 -2.169831246137619019e-01 -2.720297873020172119e-01 -3.435829654335975647e-02 2.051340937614440918e-01
6.419554352760314941e-02 1.732572168111801147e-02 -1.361799538135528564e-01 -4.538851976394653320e-02 1.804227232933044434e-01 4.061023145914077759e-02 1.127824187278747559e-01 2.373221665620803833e-01 1.690322905778884888e-02 -1.005281880497932434e-01 1.466703265905380249e-01 1.053101196885108948e-01 -2.369206547737121582e-01 1.749629825353622437e-01 2.629576921463012695e-01 2.083151787519454956e-02 -1.520927697420120239e-01 3.608823418617248535e-01 -8.161579817533493042e-02 -6.522948294878005981e-02 -1.320087909698486328e-01 8.859694749116897583e-02 5.606647953391075134e-02 1.062342077493667603e-01 5.488933324813842773e-01 1.517853587865829468e-01 -1.229475215077400208e-01 1.992521733045578003e-01 1.667462438344955444e-01 2.149766981601715088e-01 -6.095832213759422302e-02 1.074601486325263977e-01
-7.305696606636047363e-03 3.879904374480247498e-02 -2.472843229770660400e-01 -9.687478840351104736e-02 -1.806801855564117432e-01 4.431102424860000610e-02 1.594835221767425537e-01 2.739785313606262207e-01 1.100923940539360046e-01 -1.702149212360382080e-01 2.153766714036464691e-02 1.161758452653884888e-01 -1.760441362857818604e-01 1.009163185954093933e-01 3.493642807006835938e-01 -2.061330825090408325e-01 -7.729922235012054443e-02 2.999184727668762207e-01 -4.046764597296714783e-02 -1.585399061441421509e-01 -1.381547451019287109e-01 2.614329159259796143e-01 2.040847241878509521e-01 -1.558269411325454712e-01 3.596213161945343018e-01 -1.961748749017715454e-01 -3.074460290372371674e-02 -2.031867578625679016e-02 -1.380994170904159546e-01 -7.202494144439697266e-02 -2.325791567564010620e-01 9.184454381465911865e-02
-1.482357233762741089e-01 -1.676776856184005737e-01 -2.495920062065124512e-01 -5.958322435617446899e-02 -1.213599964976310730e-01 -2.600165009498596191e-01 -1.384567320346832275e-01 3.058929443359375000e-01 2.696296870708465576e-01 -2.122480720281600952e-01 -5.531119555234909058e-02 -4.574529081583023071e-02 -1.648487299680709839e-01 -1.683384925127029419e-01 3.073503971099853516e-01 -2.169508934020996094e-01 1.303250938653945923e-01 2.898395657539367676e-01 9.916807711124420166e-02 7.359668612480163574e-02 -2.091628499329090118e-02 1.357697546482086182e-01 1.429649591445922852e-01 -3.311591967940330505e-02 4.102928638458251953e-01 5.426760017871856689e-02 -1.028774529695510864e-01 -5.978985130786895752e-02 4.088862240314483643e-02 -2.779730036854743958e-02 1.513194944709539413e-02 1.558008939027786255e-01
-1.663568429648876190e-02 -8.920522779226303101e-02 3.756658732891082764e-02 2.874460816383361816e-01 -8.942392305471003056e-04 -9.068618714809417725e-02 -1.016191467642784119e-01 2.652971446514129639e-01 1.971794813871383667e-01 3.363066911697387695e-01 1.219190284609794617e-02 1.890129297971725464e-01 -7.319434732198715210e-02 -3.698506951332092285e-02 3.939302265644073486e-02 -2.146795988082885742e-01 9.724161028861999512e-02 1.645297110080718994e-01 -1.960678547620773315e-01 1.764746308326721191e-01 -2.327680438756942749e-01 -1.136209517717361450e-01 3.453002870082855225e-01 2.843115627765655518e-01 2.454878240823745728e-01 -2.284765094518661499e-01 2.582998573780059814e-01 -1.141017153859138489e-01 -3.103764541447162628e-02 5.130692198872566223e-02 -4.521512240171432495e-02 -7.390892505645751953e-02
-1.552253514528274536e-01 -5.129148066043853760e-02 -4.158483818173408508e-02 2.147125601768493652e-01 3.367426991462707520e-01 5.238259583711624146e-02 -3.153885528445243835e-02 1.309234648942947388e-01 1.455693691968917847e-01 -3.539840131998062134e-02 2.424415433779358864e-03 3.308375598862767220e-03 -1.846017837524414062e-01 -2.680157423019409180e-01 -2.010452300310134888e-01 -5.308284163475036621e-01 -1.944390311837196350e-02 1.443481147289276123e-01 4.433453828096389771e-02 -1.598722934722900391e-01 -2.446375191211700439e-01 5.228231847286224365e-02 2.921436131000518799e-01 3.111086599528789520e-02 2.484581619501113892e-01 -1.654902398586273193e-01 1.905197650194168091e-02 1.468225568532943726e-01 -1.429898887872695923e-01 7.905506342649459839e-02 7.165312767028808594e-02 -9.763617068529129028e-03
-2.604983150959014893e-01 -2.719047367572784424e-01 2.100898474454879761e-01 1.092905327677726746e-01 -1.188044399023056030e-01 1.034586206078529358e-01 1.412236541509628296e-01 3.071962594985961914e-01 1.667419262230396271e-02 -1.666630953550338745e-01 2.016242891550064087e-01 9.288556873798370361e-02 -1.777365356683731079e-01 -1.699851267039775848e-02 1.453548371791839600e-01 -3.845594823360443115e-01 1.102856323122978210e-01 2.959111034870147705e-01 -7.168037444353103638e-02 -2.181735485792160034e-01 -4.785883706063032150e-03 -9.811318665742874146e-02 1.195283904671669006e-01 2.621412873268127441e-01 2.130099833011627197e-01 1.792232841253280640e-01 9.137365967035293579e-02 1.105749458074569702e-01 -1.707023978233337402e-01 3.942987695336341858e-02 -3.463104739785194397e-02 -9.841060638427734375e-02
-9.727317839860916138e-02 8.218871057033538818e-02 -2.928566634654998779e-01 -6.928314268589019775e-02 5.409099906682968140e-02 1.289897263050079346e-01 4.587372392416000366e-02 3.459601402282714844e-01 6.172877177596092224e-02 1.403659731149673462e-01 1.710815429687500000e-01 -8.080363273620605469e-02 2.800583839416503906e-01 2.191602289676666260e-01 1.811222881078720093e-01 -1.862916946411132812e-01 2.212673574686050415e-01 1.520983278751373291e-01 1.897099055349826813e-02 -3.230429813265800476e-02 -6.620995700359344482e-02 -6.123616918921470642e-02 9.522634744644165039e-02 -7.666402310132980347e-02 3.917738199234008789e-01 2.461592555046081543e-01 1.981075555086135864e-01 -2.184295468032360077e-02 -2.089702486991882324e-01 1.549449265003204346e-01 -2.114579826593399048e-01 1.892207115888595581e-01
-1.635327003896236420e-02 1.337735503911972046e-01 -2.044826447963714600e-01 2.527672052383422852e-01 2.716290950775146484e-02 1.468210071325302124e-01 2.438791096210479736e-01 1.367472708225250244e-01 1.202882006764411926e-01 7.783252745866775513e-02 -2.005538046360015869e-01 6.192821636795997620e-02 -7.904512435197830200e-02 9.855777025222778320e-02 -9.860887378454208374e-02 -2.963915467262268066e-01 2.297320961952209473e-01 1.391168534755706787e-01 -5.025316774845123291e-02 -5.644071847200393677e-02 7.506797462701797485e-02 -1.432316005229949951e-01 2.475413978099822998e-01 1.884559728205204010e-02 2.973484992980957031e-01 -1.232972294092178345e-01 -4.965465068817138672e-01 -4.189837723970413208e-02 -1.045894920825958252e-01 1.540878564119338989e-01 2.123057097196578979e-01 1.524340827018022537e-02
-1.638485193252563477e-01 -6.422410253435373306e-03 -1.262938678264617920e-01 1.468374207615852356e-02 1.057831104844808578e-02 1.098580434918403625e-01 1.839426606893539429e-01 3.117994070053100586e-01 5.655666440725326538e-02 1.142066940665245056e-01 1.342507221124833450e-05 4.061651527881622314e-01 8.781636133790016174e-03 -2.109959870576858521e-01 9.251433610916137695e-02 -3.262501209974288940e-02 3.441972136497497559e-01 4.387399256229400635e-01 -6.340374797582626343e-02 -1.818394958972930908e-01 -2.361015081405639648e-01 -7.775408029556274414e-02 1.248820498585700989e-01 8.109126985073089600e-02 -1.101381480693817139e-01 -1.940501779317855835e-01 -1.386901885271072388e-01 -1.351877152919769287e-01 -2.392517030239105225e-02 1.986126601696014404e-01 -5.684571806341409683e-03 -1.375546902418136597e-01
-3.447064757347106934e-01 -2.903909981250762939e-01 -2.275434583425521851e-01 -2.189248800277709961e-01 1.015369519591331482e-01 -8.007288724184036255e-02 -1.144470199942588806e-01 2.459921240806579590e-01 6.954581290483474731e-02 -7.838465273380279541e-02 2.558920681476593018e-01 3.157497346401214600e-01 -1.227706223726272583e-01 1.716983020305633545e-01 6.233830377459526062e-02 1.670571863651275635e-01 2.111410051584243774e-01 1.697052270174026489e-01 -2.510637044906616211e-01 7.987733185291290283e-02 -4.179559275507926941e-02 -3.841520473361015320e-02 8.122079819440841675e-02 -1.959707401692867279e-02 3.548848330974578857e-01 2.002616971731185913e-01 3.424166515469551086e-02 9.590288251638412476e-02 -8.868220448493957520e-02 8.448559045791625977e-02 8.659416809678077698e-03 -9.907346218824386597e-02
-2.531275749206542969e-01 4.298641085624694824e-01 -5.402334034442901611e-02 1.768064685165882111e-02 -4.018309991806745529e-03 -3.134307563304901123e-01 1.216093823313713074e-02 1.019350215792655945e-01 -1.660092733800411224e-02 -9.433055669069290161e-02 1.816105842590332031e-01 1.840034425258636475e-01 3.182211518287658691e-02 4.898796975612640381e-02 -2.398805692791938782e-02 -1.594685614109039307e-01 -1.108472421765327454e-01 2.483211159706115723e-01 1.598977595567703247e-01 2.498998679220676422e-02 -6.247427314519882202e-02 -5.060785263776779175e-02 1.960979104042053223e-01 1.142249777913093567e-01 3.786986470222473145e-01 3.416482731699943542e-02 -2.058352679014205933e-01 2.452076375484466553e-01 3.908760473132133484e-02 2.845389246940612793e-01 7.007937412708997726e-03 -2.143936008214950562e-01
-2.220378816127777100e-01 -3.237880468368530273e-01 -1.765790134668350220e-01 1.284306794404983521e-01 1.212697476148605347e-01 7.553672883659601212e-03 -3.806530730798840523e-03 2.271576970815658569e-01 9.713975340127944946e-02 -3.621516749262809753e-02 2.254853695631027222e-01 1.568861752748489380e-01 -6.460685282945632935e-02 -1.509909331798553467e-01 -7.636073976755142212e-02 -2.481275647878646851e-01 3.640292212367057800e-02 3.682798147201538086e-01 -1.533883363008499146e-01 1.253691762685775757e-01 -1.773630380630493164e-01 -1.072231009602546692e-01 3.359126746654510498e-01 -1.824409216642379761e-01 1.004070267081260681e-01 -8.885076269507408142e-03 -1.288459151983261108e-01 -1.672765314579010010e-01 -3.208558559417724609e-01 -1.096866279840469360e-01 -7.266552001237869263e-02 -1.046526283025741577e-01
3.114129416644573212e-02 9.644661098718643188e-02 -4.559689164161682129e-01 -1.208490356802940369e-01 -1.585945188999176025e-01 -5.993780214339494705e-03 -6.351349502801895142e-02 3.750197216868400574e-02 4.535192996263504028e-02 2.128554135560989380e-02 -3.489163145422935486e-02 1.042249053716659546e-01 -1.219936534762382507e-01 -6.074749305844306946e-02 2.610080540180206299e-01 -5.170684307813644409e-02 4.815857857465744019e-02 2.824972569942474365e-01 -1.678480394184589386e-02 9.796705096960067749e-02 -2.249850779771804810e-01 2.790741324424743652e-01 3.083231449127197266e-01 1.900095194578170776e-01 3.734330236911773682e-01 -3.304102644324302673e-02 -1.362283229827880859e-01 1.038083508610725403e-01 -1.989140361547470093e-01 1.719993799924850464e-01 -7.483905553817749023e-02 1.905927658081054688e-01
-3.888344466686248779e-01 3.532335907220840454e-02 -5.015648603439331055e-01 1.091869175434112549e-01 9.862079471349716187e-02 1.665266305208206177e-01 -4.773903638124465942e-02 1.319355219602584839e-01 1.860589534044265747e-01 6.535003334283828735e-02 1.104935333132743835e-01 6.392132490873336792e-02 -2.937697768211364746e-01 -2.350515872240066528e-02 9.746278077363967896e-02 -5.868701264262199402e-02 1.036173626780509949e-01 1.396941859275102615e-02 -2.333734743297100067e-02 1.309299282729625702e-02 -1.199624091386795044e-01 5.909951403737068176e-02 1.472691297531127930e-01 4.003051668405532837e-02 4.358511865139007568e-01 1.443368047475814819e-01 2.224252820014953613e-01 -5.984379351139068604e-02 -1.138458121567964554e-02 -3.113051643595099449e-03 1.156541258096694946e-01 2.043455690145492554e-01
-2.519428431987762451e-01 -4.773508291691541672e-03 3.688498213887214661e-02 -9.181410819292068481e-02 3.716098666191101074e-01 2.020488828420639038e-01 1.752463579177856445e-01 3.152807950973510742e-01 -2.234875038266181946e-02 -3.891759365797042847e-02 9.911354631185531616e-02 -1.777265593409538269e-02 -1.365193277597427368e-01 -1.946493238210678101e-01 1.260335929691791534e-02 -3.049741685390472412e-01 6.370043382048606873e-03 1.834947466850280762e-01 9.274502843618392944e-02 -1.702498272061347961e-02 2.546286955475807190e-02 -1.150538995862007141e-01 2.955662608146667480e-01 1.573131382465362549e-01 1.717602461576461792e-01 -2.356905341148376465e-01 -6.799697875976562500e-02 1.329596936702728271e-01 -2.347523272037506104e-01 1.107086539268493652e-01 2.497565746307373047e-01 2.239233255386352539e-01
-2.490049749612808228e-01 -7.750433683395385742e-02 -2.696667909622192383e-01 1.237049847841262817e-01 1.209213957190513611e-01 1.709004193544387817e-01 -1.748273670673370361e-01 2.144000381231307983e-01 1.906455308198928833e-01 1.119771506637334824e-02 2.445002347230911255e-01 2.430884987115859985e-01 -2.176843732595443726e-01 5.449701100587844849e-02 1.224791035056114197e-01 -9.238296002149581909e-02 -2.270250916481018066e-01 -2.607385395094752312e-03 -5.409420654177665710e-02 -2.816109955310821533e-01 7.021195441484451294e-02 -8.810200542211532593e-02 3.637723922729492188e-01 7.132705301046371460e-02 1.973115950822830200e-01 1.150121912360191345e-01 -1.700367778539657593e-01 1.279377937316894531e-01 2.914434671401977539e-01 8.616288006305694580e-02 1.234595701098442078e-01 -7.373190671205520630e-02
-2.025673687458038330e-01 1.189292222261428833e-01 -4.971547052264213562e-02 4.258513450622558594e-02 2.912004888057708740e-01 1.778351813554763794e-01 -1.581685058772563934e-02 1.914915889501571655e-01 2.435170486569404602e-02 -1.964797824621200562e-01 1.762026697397232056e-01 -1.053121639415621758e-03 -3.280607759952545166e-01 -2.183531820774078369e-01 -1.102363094687461853e-01 -3.773351311683654785e-01 -3.136665001511573792e-02 8.788190782070159912e-02 1.735541671514511108e-01 1.175458207726478577e-01 6.213427986949682236e-03 1.604603826999664307e-01 3.832430243492126465e-01 -3.867503628134727478e-02 2.750128805637359619e-01 -2.183934748172760010e-01 -5.599214229732751846e-03 1.354423314332962036e-01 -7.669425010681152344e-02 9.867110103368759155e-02 1.514178812503814697e-01 7.871205918490886688e-03
-7.417001575231552124e-02 -2.135369926691055298e-02 -1.305959671735763550e-01 1.352763921022415161e-01 1.300795376300811768e-01 2.400688640773296356e-02 -2.071114480495452881e-01 2.431720793247222900e-01 3.228017389774322510e-01 -1.230422258377075195e-01 5.477538704872131348e-01 -2.079628221690654755e-02 -1.410520523786544800e-01 -4.976742342114448547e-02 1.629684865474700928e-01 1.371580511331558228e-01 1.275995820760726929e-01 2.022283971309661865e-01 2.801404334604740143e-02 1.366783380508422852e-01 -1.059100329875946045e-01 -1.987485885620117188e-01 1.127805635333061218e-01 3.290197849273681641e-01 8.523759990930557251e-02 -1.012371927499771118e-01 -9.631911665201187134e-02 -4.984130151569843292e-03 1.615895777940750122e-01 -3.833477944135665894e-02 -1.006752327084541321e-01 1.968352198600769043e-01
1.513057500123977661e-01 -1.026937644928693771e-02 1.525413058698177338e-02 -1.255780756473541260e-01 1.727897077798843384e-01 1.935475915670394897e-01 -1.670417748391628265e-02 1.897331029176712036e-01 7.846339792013168335e-02 -2.411786764860153198e-01 1.989886909723281860e-01 -1.025409996509552002e-01 -2.777893841266632080e-01 -2.495069503784179688e-01 -9.758666902780532837e-02 -2.881390452384948730e-01 -8.088696748018264771e-02 2.835327684879302979e-01 -2.626664340496063232e-01 1.013882178813219070e-02 -1.220598369836807251e-01 -1.113926172256469727e-01 2.571593821048736572e-01 5.620848387479782104e-02 3.763951361179351807e-01 -6.469014286994934082e-02 -2.300566285848617554e-01 1.927178204059600830e-01 -1.021709814667701721e-01 -5.249037966132164001e-02 5.195643380284309387e-02 8.096946030855178833e-02
-2.364087551832199097e-01 1.340512651950120926e-02 -9.401247650384902954e-02 -1.650974005460739136e-01 2.276058197021484375e-01 -8.057312667369842529e-02 3.596904575824737549e-01 1.448855549097061157e-01 4.258839040994644165e-02 -4.665717482566833496e-02 1.925631016492843628e-01 -4.631099849939346313e-02 -9.786809235811233521e-02 1.302530169486999512e-01 3.885286152362823486e-01 -7.646325230598449707e-02 4.477916285395622253e-02 2.293883115053176880e-01 -5.754290893673896790e-02 -2.499684840440750122e-01 -1.085966750979423523e-01 1.267564296722412109e-01 4.876546561717987061e-02 1.806607842445373535e-01 2.499476671218872070e-01 -1.006829515099525452e-01 -3.172262310981750488e-01 7.291747629642486572e-02 -1.003023386001586914e-01 1.664543896913528442e-01 1.491655707359313965e-01 2.252430170774459839e-01
-4.413149133324623108e-02 -6.174600496888160706e-02 -1.269852817058563232e-01 -6.929396837949752808e-02 2.563495337963104248e-01 1.191389635205268860e-01 2.209046185016632080e-01 1.698345094919204712e-01 8.248424530029296875e-02 -1.102549862116575241e-02 2.158991694450378418e-01 1.844494640827178955e-01 -2.281931191682815552e-01 -1.382022500038146973e-01 4.135962128639221191e-01 -1.811386495828628540e-01 -1.894771307706832886e-01 2.766524255275726318e-01 6.069066002964973450e-02 -1.744074970483779907e-01 -1.587354205548763275e-02 5.552258342504501343e-02 5.043074488639831543e-02 -4.439739137887954712e-02 3.859533965587615967e-01 2.500749528408050537e-01 3.810107475146651268e-03 6.108659878373146057e-02 2.759617939591407776e-02 6.810796260833740234e-02 1.930547058582305908e-01 -2.021243572235107422e-01
-5.006688088178634644e-02 -2.538120374083518982e-02 2.507736533880233765e-02 -3.392772749066352844e-02 1.240003183484077454e-01 -5.391294136643409729e-02 6.660609692335128784e-02 3.074375987052917480e-01 1.145372167229652405e-01 9.738367795944213867e-02 2.798119485378265381e-01 -3.940997272729873657e-02 -1.079926192760467529e-01 -6.436343491077423096e-02 2.694537639617919922e-01 -1.844911277294158936e-01 3.798618018627166748e-01 8.308855444192886353e-02 1.366770565509796143e-01 4.738219082355499268e-01 -2.182888239622116089e-01 5.971049144864082336e-02 -7.983621954917907715e-02 1.080245524644851685e-01 3.027828335762023926e-01 1.984713673591613770e-01 -2.983829006552696228e-02 3.741114214062690735e-02 -3.705374151468276978e-02 -1.652877032756805420e-01 1.285210996866226196e-01 1.035409271717071533e-01
-9.088118374347686768e-02 1.082097413018345833e-03 -2.435473948717117310e-01 -2.083208113908767700e-01 1.309913396835327148e-01 1.563750505447387695e-01 -1.161661930382251740e-02 1.461946666240692139e-01 1.496475636959075928e-01 5.830465257167816162e-02 7.874590158462524414e-02 -5.066411197185516357e-02 -2.769251912832260132e-02 1.246730536222457886e-01 4.582282900810241699e-01 5.007411912083625793e-02 5.292773991823196411e-02 2.442973852157592773e-01 -1.190147325396537781e-01 8.524878323078155518e-02 -1.612354665994644165e-01 1.781125217676162720e-01 2.239660024642944336e-01 -3.101932816207408905e-03 4.129925370216369629e-01 -3.897261619567871094e-01 -2.106962800025939941e-01 5.376394093036651611e-02 -2.374492585659027100e-03 -2.981734089553356171e-02 -1.601885189302265644e-03 1.089364197105169296e-02
1.575708016753196716e-02 -2.915819548070430756e-02 2.177478522062301636e-01 8.955802768468856812e-02 -6.468532234430313110e-02 -6.304677575826644897e-02 2.509924471378326416e-01 2.053473442792892456e-01 2.732020914554595947e-01 3.215363249182701111e-02 3.618115484714508057e-01 9.036847949028015137e-02 -1.673025451600551605e-02 -1.050336286425590515e-01 1.030131727457046509e-01 -3.731655180454254150e-01 -2.478028647601604462e-02 2.277968376874923706e-01 6.150212138891220093e-03 -1.114599779248237610e-01 -5.119895562529563904e-02 -1.390239745378494263e-01 1.276387125253677368e-01 2.817128598690032959e-01 2.339963912963867188e-01 1.574298143386840820e-01 1.085501760244369507e-01 3.724324405193328857e-01 -1.335777193307876587e-01 -9.985732287168502808e-02 3.461374342441558838e-02 1.122940629720687866e-01
-2.538208663463592529e-01 1.560953818261623383e-02 -1.744185984134674072e-01 2.363378107547760010e-01 9.243228472769260406e-03 -1.378125995397567749e-01 -9.486122429370880127e-02 1.116364821791648865e-01 -3.518215417861938477e-01 -1.818530112504959106e-01 5.164484679698944092e-02 5.312481150031089783e-02 -2.536924183368682861e-01 -4.730521515011787415e-02 -1.908852905035018921e-02 -1.124186590313911438e-01 2.995390594005584717e-01 2.262137979269027710e-01 2.208254784345626831e-01 -1.218120530247688293e-01 -5.286580324172973633e-02 -8.298035711050033569e-02 3.292563557624816895e-01 1.633160710334777832e-01 3.335207402706146240e-01 -8.414741605520248413e-02 -1.316197812557220459e-01 1.659208238124847412e-01 1.206767000257968903e-02 1.375150680541992188e-01 -1.463835388422012329e-01 -1.168802008032798767e-01
-1.353282481431961060e-01 2.272470742464065552e-01 -5.167824625968933105e-01 -5.438487976789474487e-03 2.931136079132556915e-02 -1.721608079969882965e-02 -7.047101855278015137e-02 2.456961423158645630e-01 2.045646309852600098e-01 -3.770425543189048767e-02 -3.065232187509536743e-02 7.918748259544372559e-02 -2.572156190872192383e-01 -5.013767257332801819e-02 1.093264669179916382e-01 -1.241106539964675903e-01 1.190971583127975464e-01 1.452133059501647949e-01 -5.384170264005661011e-02 5.511220544576644897e-02 -2.459066957235336304e-01 6.522274017333984375e-02 1.452485322952270508e-01 5.787225067615509033e-02 4.039657115936279297e-01 2.455212771892547607e-01 4.478500783443450928e-02 -1.424724310636520386e-01 -8.109290152788162231e-02 -4.216058552265167236e-02 1.961053609848022461e-01 1.642973870038986206e-01
-1.496870219707489014e-01 -4.324877634644508362e-03 -1.295869005843997002e-03 1.152387186884880066e-01 1.602032035589218140e-01 -1.761412480846047401e-03 1.007255613803863525e-01 2.013282179832458496e-01 1.001993194222450256e-01 -3.766700997948646545e-02 2.120449244976043701e-01 2.567535340785980225e-01 -1.883043646812438965e-01 2.543411776423454285e-02 -1.285055726766586304e-01 -3.693400621414184570e-01 -1.192380264401435852e-01 3.476081788539886475e-01 -1.324340403079986572e-01 -4.851553589105606079e-02 -1.881878376007080078e-01 -2.953426539897918701e-01 3.141166865825653076e-01 -2.871437072753906250e-01 2.060472816228866577e-01 4.009929951280355453e-03 -4.595785960555076599e-02 -4.486191272735595703e-02 -1.484996918588876724e-02 1.669991016387939453e-01 -1.726243495941162109e-01 -1.155951023101806641e-01
-3.838331624865531921e-02 1.196946576237678528e-01 1.845460832118988037e-01 1.579046621918678284e-02 -1.204017829149961472e-02 2.761413455009460449e-01 1.484237164258956909e-01 3.385410308837890625e-01 1.336692571640014648e-01 -1.492170393466949463e-01 5.729468911886215210e-02 -9.774072468280792236e-02 -1.713988482952117920e-01 5.116229131817817688e-02 1.464167535305023193e-01 1.134852617979049683e-01 3.177448809146881104e-01 2.339462339878082275e-01 -9.137538075447082520e-02 1.655527949333190918e-01 -7.940242439508438110e-02 -2.794366478919982910e-01 1.471532136201858521e-01 -1.379802525043487549e-01 4.251049160957336426e-01 -2.143864035606384277e-01 5.066887661814689636e-02 8.437496423721313477e-02 -3.456155583262443542e-02 -1.634573489427566528e-01 -1.886110901832580566e-01 -3.453335538506507874e-02
2.626220881938934326e-01 -5.908691883087158203e-02 -1.792201101779937744e-01 -5.661259964108467102e-02 5.676432978361845016e-03 8.048429340124130249e-02 -2.462165653705596924e-01 1.945960968732833862e-01 1.582967191934585571e-01 9.173260629177093506e-02 3.495455980300903320e-01 2.306397110223770142e-01 1.621640287339687347e-02 -3.606350719928741455e-02 1.438536942005157471e-01 -1.536967456340789795e-01 3.009546697139739990e-01 -2.773096784949302673e-02 7.774188369512557983e-02 9.218335151672363281e-02 -1.448261886835098267e-01 -1.253444850444793701e-01 1.690976321697235107e-01 4.156145453453063965e-02 3.534115850925445557e-01 5.976513400673866272e-02 1.364308223128318787e-02 2.782852947711944580e-01 -2.814018130302429199e-01 1.203064620494842529e-01 -2.370709627866744995e-01 6.023697555065155029e-02
-1.996286809444427490e-01 -8.703210391104221344e-03 -3.850321471691131592e-01 -4.798907041549682617e-02 -1.315476596355438232e-01 5.594580247998237610e-02 -4.694414511322975159e-02 4.187975823879241943e-01 3.122808933258056641e-01 -1.535835117101669312e-01 -4.320938885211944580e-02 5.701570212841033936e-02 -3.198757469654083252e-01 -8.098567277193069458e-02 2.173893451690673828e-01 -2.716128341853618622e-02 2.076593041419982910e-02 1.576597541570663452e-01 -9.696033596992492676e-02 1.296157687902450562e-01 -2.585337124764919281e-02 -5.736668780446052551e-02 6.606262177228927612e-02 -1.461058296263217926e-02 3.458703756332397461e-01 1.611392050981521606e-01 -8.580496162176132202e-02 -3.006618022918701172e-01 -9.794586896896362305e-02 5.582525581121444702e-02 -1.083773225545883179e-01 -2.357783354818820953e-02
-1.611483246088027954e-01 -1.906981319189071655e-01 -9.993889182806015015e-02 3.076650202274322510e-01 -5.459688603878021240e-02 -7.429398596286773682e-02 9.943570196628570557e-02 9.328010678291320801e-02 1.977318376302719116e-01 2.955415546894073486e-01 3.665963709354400635e-01 -1.161104291677474976e-01 -2.232580780982971191e-01 -6.275185942649841309e-02 1.742607355117797852e-01 -3.831305354833602905e-02 -1.393088325858116150e-02 -8.564056456089019775e-02 -1.632283627986907959e-01 -1.364517211914062500e-01 -2.049295604228973389e-01 -1.219929009675979614e-01 2.003359198570251465e-01 2.195643484592437744e-01 1.560860425233840942e-01 1.439224556088447571e-02 -2.159362435340881348e-01 1.026368886232376099e-01 -5.191829055547714233e-02 3.812798857688903809e-01 1.196081265807151794e-01 6.225631013512611389e-02
-1.587212383747100830e-01 -1.102908421307802200e-02 -3.793955743312835693e-01 2.987613203004002571e-03 -5.336931720376014709e-02 -5.162131413817405701e-02 1.767863482236862183e-01 3.114877827465534210e-02 2.035186439752578735e-01 7.987495511770248413e-03 1.119579076766967773e-01 1.513476520776748657e-01 -2.551073431968688965e-01 -2.635134458541870117e-01 2.856723666191101074e-01 -1.586844623088836670e-01 7.522616535425186157e-02 2.508060634136199951e-01 -1.658618748188018799e-01 -3.825662657618522644e-02 -1.491328179836273193e-01 2.361763417720794678e-01 3.312616348266601562e-01 1.424912810325622559e-01 7.367303967475891113e-02 1.557230651378631592e-01 -8.638341724872589111e-02 -8.975331485271453857e-02 -9.936967864632606506e-03 2.164638787508010864e-01 -1.191426441073417664e-01 2.506526112556457520e-01
8.091931790113449097e-02 1.050978526473045349e-01 -2.106037437915802002e-01 -9.438108652830123901e-03 2.447881177067756653e-02 -5.704686790704727173e-02 5.188571289181709290e-02 1.972196549177169800e-01 2.756919153034687042e-02 -7.560071349143981934e-02 1.449350118637084961e-01 -1.053972318768501282e-01 -2.172412127256393433e-01 -1.178479418158531189e-01 5.523923039436340332e-02 -2.126014977693557739e-01 -1.201549544930458069e-01 3.816609680652618408e-01 -2.847117185592651367e-01 -7.097500562667846680e-02 -3.766591474413871765e-02 6.044600531458854675e-02 5.690693855285644531e-03 1.925839334726333618e-01 5.135518908500671387e-01 -8.095509558916091919e-02 -3.233778178691864014e-01 -1.883890181779861450e-01 8.130551874637603760e-02 -2.862616209313273430e-03 -5.183153972029685974e-02 1.911734193563461304e-01
2.362068891525268555e-01 1.533182710409164429e-01 -3.079202771186828613e-01 -4.431374743580818176e-02 2.205212228000164032e-02 -2.956199925392866135e-03 2.364659011363983154e-01 3.644900619983673096e-01 1.748461574316024780e-01 2.173298597335815430e-01 2.005376815795898438e-01 2.209000736474990845e-01 8.739758282899856567e-02 -1.060162670910358429e-02 -9.949217736721038818e-02 7.542013376951217651e-02 1.835700310766696930e-02 2.047376483678817749e-01 -1.565989553928375244e-01 -1.240523755550384521e-01 -2.365034818649291992e-01 -7.905237376689910889e-02 -8.454445749521255493e-02 9.690657258033752441e-02 4.098181724548339844e-01 -1.757884621620178223e-01 -1.061288565397262573e-01 -5.910672619938850403e-02 -8.970493078231811523e-02 2.465140372514724731e-01 2.443462237715721130e-02 -2.434331923723220825e-02
-2.386482506990432739e-01 -1.790061146020889282e-01 -1.337272226810455322e-01 -1.400121860206127167e-02 -1.305483281612396240e-01 -1.296143233776092529e-01 3.220616579055786133e-01 1.567672640085220337e-01 1.690093874931335449e-01 -6.274998933076858521e-02 3.692935109138488770e-01 4.777646064758300781e-02 -2.231846004724502563e-01 -9.460105001926422119e-02 1.843406111001968384e-01 -2.973657548427581787e-01 -4.809268191456794739e-02 7.269690185785293579e-02 -3.371877372264862061e-01 -6.152427941560745239e-02 1.320111006498336792e-01 -1.966989338397979736e-01 2.038677781820297241e-01 -5.537508800625801086e-02 2.894904017448425293e-01 1.386305838823318481e-01 -7.603791356086730957e-02 -1.351259350776672363e-01 -9.020566195249557495e-02 -1.016284301877021790e-01 7.959526032209396362e-02 2.761554718017578125e-02
-1.099814325571060181e-01 -1.634944081306457520e-01 -1.816484928131103516e-01 3.560763597488403320e-02 8.340980112552642822e-02 -8.021792396903038025e-03 4.332054033875465393e-02 4.693230092525482178e-01 2.224840968847274780e-01 3.173149228096008301e-01 -4.885613545775413513e-02 2.021552249789237976e-02 2.078220397233963013e-01 9.084458649158477783e-02 1.959804445505142212e-01 4.826501756906509399e-02 1.888059824705123901e-01 9.648368507623672485e-02 8.812205865979194641e-03 -1.381810456514358521e-01 -2.483528256416320801e-01 1.153137907385826111e-01 2.414844743907451630e-02 2.053118050098419189e-01 3.144815862178802490e-01 -4.236191511154174805e-02 2.888306975364685059e-03 -2.392706423997879028e-01 -4.137836024165153503e-02 1.018719654530286789e-02 -2.920669019222259521e-01 1.602224856615066528e-01
-3.184095323085784912e-01 1.852975189685821533e-01 2.411919534206390381e-01 -4.504183307290077209e-02 3.361622393131256104e-01 2.848083339631557465e-02 -1.073968559503555298e-01 1.157956644892692566e-01 -9.472094476222991943e-03 -4.210004955530166626e-02 1.976952105760574341e-01 3.095529377460479736e-01 -2.262537330389022827e-01 -1.839956194162368774e-01 6.108035519719123840e-02 1.378367282450199127e-02 1.696960031986236572e-01 8.146546781063079834e-02 -1.101422905921936035e-01 -7.293309271335601807e-02 -2.381548881530761719e-01 8.557490073144435883e-03 3.983474671840667725e-01 5.526931211352348328e-02 2.596915662288665771e-01 -1.984177976846694946e-01 -1.620702892541885376e-01 -6.538554094731807709e-03 1.388885229825973511e-01 2.229396440088748932e-02 -8.607465028762817383e-02 -8.865297585725784302e-02
-2.638696432113647461e-01 -4.726995248347520828e-03 -4.314806163311004639e-01 -1.734919659793376923e-02 -5.597378686070442200e-02 1.416334807872772217e-01 3.230902552604675293e-02 2.736341059207916260e-01 6.788921356201171875e-02 -6.947547942399978638e-02 2.354401797056198120e-01 1.005991697311401367e-01 -3.064082264900207520e-01 -3.180462121963500977e-01 -1.071364283561706543e-01 -1.754812300205230713e-01 -1.178524270653724670e-02 1.961319446563720703e-01 -1.631277650594711304e-01 1.152932643890380859e-01 -1.489751338958740234e-01 9.014317393302917480e-02 1.496364623308181763e-01 4.454276338219642639e-02 2.479190677404403687e-01 2.005345523357391357e-01 -1.175922006368637085e-01 -8.791423588991165161e-02 -1.598519831895828247e-01 -1.853442490100860596e-01 1.268350780010223389e-01 -5.514218006283044815e-03
1.807758361101150513e-01 2.623631656169891357e-01 -1.794439554214477539e-01 -2.567568719387054443e-01 -1.314018666744232178e-01 3.058692626655101776e-02 -2.694234549999237061e-01 3.211575746536254883e-01 1.899840682744979858e-01 -8.011117577552795410e-02 8.942358195781707764e-02 2.024146914482116699e-02 -8.553599566221237183e-02 7.759439200162887573e-02 1.427964121103286743e-01 -9.939285367727279663e-02 -5.918198823928833008e-02 1.447437563911080360e-03 -6.766710430383682251e-02 -1.261706054210662842e-01 -2.128117829561233521e-01 8.461619168519973755e-02 2.419581115245819092e-01 9.333638101816177368e-02 5.376946926116943359e-01 -1.202390715479850769e-01 -4.995170608162879944e-02 -1.288594156503677368e-01 3.122322447597980499e-02 5.954861268401145935e-02 -1.762481480836868286e-01 -9.969676285982131958e-02
1.491761673241853714e-02 -1.518664658069610596e-01 -1.383107602596282959e-01 -3.107064776122570038e-02 -8.326984196901321411e-02 1.146616786718368530e-01 8.483275026082992554e-02 2.607015073299407959e-01 1.301346123218536377e-01 1.181846931576728821e-01 1.835248619318008423e-01 1.899303346872329712e-01 -5.006640776991844177e-02 -9.648279845714569092e-02 2.143360376358032227e-01 1.746074412949383259e-03 -7.459332048892974854e-02 5.509744286537170410e-01 -9.138877689838409424e-02 2.189974188804626465e-01 -1.945336461067199707e-01 -1.675082594156265259e-01 -1.213448420166969299e-01 1.631369143724441528e-01 2.994813024997711182e-01 -1.696911454200744629e-01 1.133825536817312241e-02 -2.132173180580139160e-01 3.461305983364582062e-03 1.859927549958229065e-02 -1.533110737800598145e-01 2.057516127824783325e-01
-2.986189126968383789e-01 1.579435020685195923e-01 -1.182639077305793762e-01 1.498143076896667480e-01 1.360957138240337372e-02 3.502633050084114075e-02 1.964809596538543701e-01 2.844361066818237305e-01 4.737235605716705322e-02 -7.613818347454071045e-02 1.943738609552383423e-01 -1.276380196213722229e-02 9.177953004837036133e-02 -2.625942528247833252e-01 2.372642904520034790e-01 -1.596607081592082977e-02 3.597281500697135925e-02 2.091734856367111206e-01 1.090554222464561462e-01 1.062971055507659912e-01 -2.000207751989364624e-01 1.022144928574562073e-01 3.451119363307952881e-02 -1.545402407646179199e-01 1.684586107730865479e-01 -2.671556547284126282e-02 -2.731974422931671143e-01 1.937971115112304688e-01 -2.608128786087036133e-01 1.440008729696273804e-01 -4.166652858257293701e-01 -3.449686244130134583e-02
-1.567735224962234497e-01 -2.842564880847930908e-02 -1.380808353424072266e-01 4.735858365893363953e-02 -1.537863723933696747e-02 2.600165009498596191e-01 -1.012742221355438232e-01 1.763912141323089600e-01 -4.821633920073509216e-03 1.693055778741836548e-01 1.975247114896774292e-01 1.233018413186073303e-01 1.917947083711624146e-01 -5.475501343607902527e-02 1.710463315248489380e-01 -3.003608584403991699e-01 1.369061768054962158e-01 2.879171967506408691e-01 2.751281261444091797e-01 -5.814903881400823593e-03 -1.428270637989044189e-01 -2.606609649956226349e-02 3.477149903774261475e-01 -1.748243719339370728e-01 8.898618072271347046e-02 8.273410052061080933e-02 -2.351939827203750610e-01 2.009266614913940430e-01 1.445044130086898804e-01 6.532590091228485107e-02 -3.073454797267913818e-01 -1.481443345546722412e-01
-1.941387504339218140e-01 -1.975741609930992126e-02 2.994850277900695801e-03 1.939141005277633667e-01 1.657421737909317017e-01 1.294772326946258545e-01 -3.321778774261474609e-02 2.676079571247100830e-01 -2.825660631060600281e-02 -2.032544165849685669e-01 1.482620239257812500e-01 -8.769603818655014038e-02 -2.365061640739440918e-01 -3.207788467407226562e-01 -1.632869690656661987e-01 -4.226997792720794678e-01 -6.582134217023849487e-02 2.190278768539428711e-01 7.260193675756454468e-02 -2.254003472626209259e-02 -3.622855246067047119e-02 -1.159173026680946350e-01 4.329134225845336914e-01 -6.890690419822931290e-03 2.233550399541854858e-01 -1.823251135647296906e-02 9.945961087942123413e-02 1.009472161531448364e-01 7.278023660182952881e-02 8.003194630146026611e-02 1.114732772111892700e-01 1.291292309761047363e-01
-7.079326361417770386e-02 2.940426208078861237e-02 -1.158655434846878052e-01 -2.966564297676086426e-01 -1.059737801551818848e-01 1.598953269422054291e-02 1.925370544195175171e-01 1.431664079427719116e-01 2.909193746745586395e-02 -1.218889430165290833e-01 1.630064994096755981e-01 6.149287894368171692e-02 -1.459921896457672119e-01 1.581506133079528809e-01 3.620135784149169922e-01 -3.813991695642471313e-02 3.393545746803283691e-02 4.146669805049896240e-01 -2.042608410120010376e-01 2.797281742095947266e-02 -1.330221444368362427e-01 5.826554447412490845e-02 2.319443672895431519e-01 -1.942412853240966797e-01 2.588032484054565430e-01 -2.543483078479766846e-01 -2.537554800510406494e-01 -7.230459898710250854e-02 -1.833362728357315063e-01 -3.318474441766738892e-02 -1.212626695632934570e-01 1.407769918441772461e-01
3.333658725023269653e-02 -8.599847555160522461e-02 -1.082890555262565613e-01 -4.269150272011756897e-02 1.337517946958541870e-01 3.040103912353515625e-01 6.202274560928344727e-02 3.019345402717590332e-01 -8.728819340467453003e-02 1.040962990373373032e-02 4.911897704005241394e-02 6.206891685724258423e-02 -3.709984943270683289e-02 -2.609465420246124268e-01 -9.210415184497833252e-02 -1.418828368186950684e-01 -8.771151304244995117e-02 4.523922204971313477e-01 2.670795917510986328e-01 -1.928382366895675659e-02 -2.339854091405868530e-01 -5.578502267599105835e-02 -6.325301714241504669e-03 -2.757216989994049072e-01 3.460825979709625244e-01 -3.622790053486824036e-02 -1.405476927757263184e-01 -1.544906944036483765e-01 -1.940777897834777832e-02 2.179129123687744141e-01 -1.655555814504623413e-01 -5.086741223931312561e-02
1.844731718301773071e-01 -7.291112840175628662e-02 2.596910893917083740e-01 -1.058522984385490417e-01 4.567535594105720520e-02 1.391043961048126221e-01 -4.334148392081260681e-02 2.971624433994293213e-01 2.225635051727294922e-01 -9.753422439098358154e-02 1.377452611923217773e-01 -9.858559817075729370e-02 4.000915214419364929e-02 -6.763267517089843750e-02 1.570260375738143921e-01 -3.676055669784545898e-01 1.193873658776283264e-01 1.764589101076126099e-01 -2.676030099391937256e-01 5.532231880351901054e-04 -3.616354167461395264e-01 -4.947639256715774536e-02 2.741131186485290527e-01 2.406638301908969879e-02 3.375456333160400391e-01 -2.687440626323223114e-02 1.207124516367912292e-01 -1.756647229194641113e-01 -7.922000368125736713e-04 -7.283603399991989136e-02 1.208650544285774231e-01 -1.035955846309661865e-01
-1.655459403991699219e-01 -5.725838243961334229e-02 2.138503193855285645e-01 6.166033819317817688e-02 1.217614039778709412e-01 1.892991922795772552e-02 5.719558103010058403e-04 2.334757596254348755e-01 4.315830022096633911e-02 -1.507015526294708252e-01 3.352014124393463135e-01 3.001319169998168945e-01 -2.776788780465722084e-03 -7.227564603090286255e-02 -4.418649245053529739e-03 -2.006905078887939453e-01 8.574344962835311890e-02 1.496610492467880249e-01 -1.386486738920211792e-02 -1.798523813486099243e-01 -4.042613208293914795e-01 3.439772874116897583e-02 9.475781768560409546e-02 -2.202548235654830933e-01 1.818735450506210327e-01 -2.543142735958099365e-01 -2.176730781793594360e-01 3.010842204093933105e-02 1.539771258831024170e-01 3.699154779314994812e-02 -3.286354243755340576e-01 1.184679865837097168e-01
5.800027027726173401e-02 3.846851363778114319e-02 -3.601336777210235596e-01 -1.831936389207839966e-01 -7.208955287933349609e-02 9.930247068405151367e-02 -8.884676545858383179e-02 3.936605453491210938e-01 1.138774454593658447e-01 -1.584634929895401001e-01 2.501969337463378906e-01 4.411906003952026367e-02 5.970030277967453003e-02 1.188413798809051514e-01 2.282972186803817749e-01 -1.290366053581237793e-01 -1.026298552751541138e-01 -9.177778847515583038e-03 -1.700977981090545654e-01 -1.541422903537750244e-01 -9.698140621185302734e-02 3.665711581707000732e-01 1.206533759832382202e-01 1.359081715345382690e-01 3.123601377010345459e-01 -2.280026674270629883e-02 -2.010909169912338257e-01 1.037558987736701965e-01 -4.804001376032829285e-02 6.418731808662414551e-02 -2.626352906227111816e-01 9.144157171249389648e-03
-1.547030955553054810e-01 1.712671965360641479e-01 -1.880377084016799927e-01 1.309220194816589355e-01 -1.692961156368255615e-01 1.394887715578079224e-01 -1.115446984767913818e-01 1.683704555034637451e-01 2.138767242431640625e-01 1.149662509560585022e-01 3.566915988922119141e-01 5.323687102645635605e-03 -1.834968663752079010e-02 -3.202714025974273682e-01 2.180304825305938721e-01 -3.065147250890731812e-02 -1.061788275837898254e-01 1.183687224984169006e-01 1.201745588332414627e-02 2.187650501728057861e-01 -2.734145224094390869e-01 -2.774354070425033569e-02 1.953614652156829834e-01 -2.725249826908111572e-01 1.538915783166885376e-01 -7.066120952367782593e-02 -2.937511801719665527e-01 1.000691428780555725e-01 -1.098072901368141174e-01 1.632866114377975464e-01 -2.060371786355972290e-01 -1.794710010290145874e-02
-3.374814689159393311e-01 -1.989196427166461945e-02 -1.692875623703002930e-01 1.523680239915847778e-01 7.028055191040039062e-02 -1.626458466053009033e-01 -3.901072964072227478e-02 2.128228098154067993e-01 2.417013347148895264e-01 5.526421219110488892e-02 4.372741281986236572e-01 2.742417389526963234e-03 -1.125915125012397766e-01 -2.313908636569976807e-01 5.554913729429244995e-02 -1.084310114383697510e-01 -3.004741854965686798e-02 5.216907709836959839e-02 -2.844511345028877258e-02 -2.831432521343231201e-01 -1.836072951555252075e-01 -1.478288788348436356e-02 4.460747167468070984e-02 1.750501543283462524e-01 2.903001606464385986e-01 3.238473460078239441e-02 2.618977054953575134e-02 -3.536607623100280762e-01 -1.651047170162200928e-01 -4.466712847352027893e-02 7.414760533720254898e-03 1.741143912076950073e-01
-1.910965442657470703e-01 5.610634014010429382e-02 2.713351137936115265e-02 7.794858887791633606e-03 -2.233974784612655640e-01 4.215483367443084717e-02 -7.196126505732536316e-03 1.870806515216827393e-01 -1.800607442855834961e-01 -5.293632671236991882e-02 1.831537038087844849e-01 2.845431864261627197e-01 1.199544966220855713e-01 -1.337531358003616333e-01 2.255623191595077515e-01 -1.354500502347946167e-01 3.866500556468963623e-01 2.277316451072692871e-01 1.409881114959716797e-01 1.554810106754302979e-01 1.368325054645538330e-01 8.652697317302227020e-03 2.160163074731826782e-01 1.642698347568511963e-01 4.036171436309814453e-01 -9.782456606626510620e-02 1.036051958799362183e-01 -1.465478390455245972e-01 -5.885827913880348206e-02 9.516003727912902832e-02 2.449914067983627319e-01 -8.049713820219039917e-02
6.649997085332870483e-02 1.884586215019226074e-01 -2.140522152185440063e-01 -1.492471396923065186e-01 6.442933529615402222e-02 -5.648517236113548279e-02 -1.121138106100261211e-03 3.721628785133361816e-01 2.239954918622970581e-01 2.253842800855636597e-01 1.721703112125396729e-01 8.411052078008651733e-02 -1.011232212185859680e-01 1.247396599501371384e-02 -4.077133163809776306e-02 1.556626111268997192e-01 6.751282513141632080e-02 3.086824119091033936e-01 -1.916647106409072876e-01 -5.466047301888465881e-02 -3.008627891540527344e-01 -1.320397108793258667e-01 -9.921053051948547363e-02 2.104381471872329712e-01 4.433209896087646484e-01 -1.324028968811035156e-01 3.041303530335426331e-02 -2.157090790569782257e-02 -9.948035329580307007e-02 1.514303833246231079e-01 4.559651017189025879e-02 1.419484615325927734e-01
-3.286585509777069092e-01 -1.561614125967025757e-01 1.325287818908691406e-01 -1.874485611915588379e-01 -6.345267593860626221e-02 2.111121267080307007e-01 2.421690523624420166e-01 2.917425036430358887e-01 -6.928802467882633209e-03 -2.045459747314453125e-01 3.130342364311218262e-01 3.941286355257034302e-02 2.810219675302505493e-02 -6.390088796615600586e-02 4.235172271728515625e-02 -3.847574293613433838e-01 2.362647652626037598e-01 2.975746691226959229e-01 -8.302866667509078979e-02 -9.065225720405578613e-02 -1.057502478361129761e-01 -1.211160421371459961e-02 7.287979125976562500e-02 1.567673832178115845e-01 8.631460368633270264e-02 -5.253054946660995483e-02 1.264093816280364990e-01 1.452776193618774414e-01 -9.084425121545791626e-02 4.259217530488967896e-02 -1.993849501013755798e-02 -2.606664597988128662e-01
6.918963044881820679e-02 -2.570402324199676514e-01 1.409101188182830811e-01 -1.675426401197910309e-02 8.554131537675857544e-02 1.483021527528762817e-01 1.046985015273094177e-02 2.980595529079437256e-01 -2.208353281021118164e-01 8.826185017824172974e-02 4.948633611202239990e-01 2.240770608186721802e-01 -5.611460283398628235e-02 -6.076548621058464050e-02 -1.137002855539321899e-01 -2.936236262321472168e-01 2.748397365212440491e-02 2.451594024896621704e-01 -1.692717224359512329e-01 -1.189168915152549744e-01 -1.932264417409896851e-01 -8.415731042623519897e-02 2.256271988153457642e-01 2.986221574246883392e-03 2.385217696428298950e-01 6.916029006242752075e-02 -7.158256322145462036e-02 -1.368956360965967178e-02 5.220666900277137756e-02 2.256242036819458008e-01 6.095413863658905029e-02 9.890089929103851318e-02
-1.936324685811996460e-01 1.821606606245040894e-01 -7.329650223255157471e-02 1.063215211033821106e-01 8.461701124906539917e-02 -1.305132210254669189e-01 2.387373745441436768e-01 3.670472800731658936e-01 1.168853715062141418e-01 9.661438316106796265e-02 -9.662473574280738831e-03 1.610219664871692657e-02 -3.352502286434173584e-01 2.701646387577056885e-01 -2.037838473916053772e-02 4.266402870416641235e-02 -2.335653901100158691e-01 3.370556235313415527e-01 -1.898432150483131409e-02 -3.694862127304077148e-02 -1.266861259937286377e-01 9.602754563093185425e-02 -4.784321412444114685e-02 7.873523235321044922e-02 3.148882389068603516e-01 1.457103937864303589e-01 -2.166323661804199219e-01 1.017992123961448669e-01 2.062990367412567139e-01 1.237207800149917603e-01 -1.817743778228759766e-01 1.163506209850311279e-01
-1.635535508394241333e-01 9.114991873502731323e-02 9.786621481180191040e-02 1.945353895425796509e-01 -8.115015923976898193e-02 3.065158054232597351e-02 5.771725624799728394e-02 1.067385748028755188e-01 2.141883410513401031e-02 -1.253582686185836792e-01 2.787160277366638184e-01 1.975649595260620117e-01 1.596842333674430847e-02 -2.696556597948074341e-02 2.896254956722259521e-01 -3.258794248104095459e-01 1.503885984420776367e-01 3.112558089196681976e-02 1.131723597645759583e-01 4.573853015899658203e-01 -1.110045909881591797e-01 9.825642406940460205e-02 1.720170080661773682e-01 3.765122592449188232e-01 2.105674445629119873e-01 -1.707307994365692139e-02 -1.438000649213790894e-01 -3.280504047870635986e-02 -1.168737187981605530e-02 -4.016552120447158813e-02 2.130456864833831787e-01 -1.373850852251052856e-01
-1.701726391911506653e-02 7.842539995908737183e-02 -1.555108428001403809e-01 -1.689084805548191071e-02 -2.224316447973251343e-01 2.401158660650253296e-01 2.362611293792724609e-01 3.542306721210479736e-01 -5.212394893169403076e-02 7.756666839122772217e-02 -7.529484480619430542e-02 1.026892662048339844e-01 -1.545874476432800293e-01 1.645019650459289551e-01 -1.060196012258529663e-02 -3.143725693225860596e-01 1.039433479309082031e-01 4.611440002918243408e-02 -2.030483037233352661e-01 5.829903483390808105e-02 1.043356806039810181e-01 1.351549327373504639e-01 3.377696275711059570e-01 1.444499641656875610e-01 2.669660747051239014e-01 -1.527934223413467407e-01 -2.397650927305221558e-01 -1.705981642007827759e-01 -2.124282717704772949e-02 1.246478036046028137e-01 5.757798999547958374e-02 2.891987264156341553e-01
-2.735982239246368408e-01 1.274560242891311646e-01 -3.755793720483779907e-02 1.396135985851287842e-01 -7.374855130910873413e-02 1.406483259052038193e-02 1.762182265520095825e-01 2.591014504432678223e-01 -3.063806798309087753e-04 -1.021740138530731201e-01 2.525622248649597168e-01 7.494566589593887329e-02 9.110778570175170898e-02 -3.837596476078033447e-01 8.134762942790985107e-02 -6.318904459476470947e-02 1.402183175086975098e-01 2.176489531993865967e-01 1.061015725135803223e-01 1.261915117502212524e-01 -1.705742776393890381e-01 2.266152352094650269e-01 5.264869704842567444e-02 -6.855723261833190918e-02 1.964761465787887573e-01 1.054564192891120911e-01 -3.412624597549438477e-01 1.498639881610870361e-01 -2.295656651258468628e-01 9.575485438108444214e-02 -3.247978091239929199e-01 -2.096862299367785454e-03
-8.113806694746017456e-02 2.537489831447601318e-01 7.186888158321380615e-02 1.972566694021224976e-01 2.929247915744781494e-01 -1.819968223571777344e-01 -8.832203596830368042e-02 2.253028601408004761e-01 3.388637006282806396e-01 -1.365728080272674561e-01 2.646987736225128174e-01 3.064465224742889404e-01 -1.267739087343215942e-01 1.434704065322875977e-01 -1.619405746459960938e-01 -1.010039970278739929e-01 2.804413437843322754e-02 2.816056311130523682e-01 -6.474918872117996216e-02 7.311925292015075684e-02 -1.045805029571056366e-02 1.528424173593521118e-01 3.415461629629135132e-02 5.498305335640907288e-02 2.039972394704818726e-01 -3.082085028290748596e-02 1.197516843676567078e-01 1.469027101993560791e-01 -8.785869181156158447e-02 2.002874612808227539e-01 -2.946837246417999268e-01 8.049673587083816528e-02
5.757221486419439316e-03 1.548997163772583008e-01 7.229915261268615723e-02 9.832520037889480591e-02 1.160097420215606689e-01 5.776511505246162415e-02 -8.965861797332763672e-02 2.103065550327301025e-01 1.951779574155807495e-01 1.728689484298229218e-02 2.916145622730255127e-01 6.269744131714105606e-03 -1.671294569969177246e-01 -1.982229948043823242e-01 -3.832791000604629517e-02 -3.342190682888031006e-01 3.109351694583892822e-01 3.494071364402770996e-01 -3.861433267593383789e-01 4.247067496180534363e-02 -1.518883090466260910e-02 -3.367460891604423523e-02 -5.343175143934786320e-04 -4.288785904645919800e-02 2.811327278614044189e-01 -2.009415067732334137e-02 1.567331403493881226e-01 -2.091252505779266357e-01 -1.529501229524612427e-01 1.245570257306098938e-01 -9.773816913366317749e-02 -1.380863785743713379e-01
-2.600133717060089111e-01 2.666312456130981445e-01 -5.717620626091957092e-02 1.258139461278915405e-01 1.023433133959770203e-01 5.130722653120756149e-03 1.536328345537185669e-01 3.305469751358032227e-01 1.193537190556526184e-01 -2.290936931967735291e-02 1.365095227956771851e-01 1.327171027660369873e-01 1.422923989593982697e-02 -3.301188349723815918e-01 1.554233282804489136e-01 -5.264996364712715149e-02 -1.876135542988777161e-02 2.052200287580490112e-01 6.853334605693817139e-02 8.627237379550933838e-02 -2.036917507648468018e-01 1.039210930466651917e-01 2.146602235734462738e-02 -1.653980016708374023e-01 1.308119297027587891e-01 -3.660421818494796753e-02 -3.347715139389038086e-01 1.253961175680160522e-01 -1.688933074474334717e-01 1.008686274290084839e-01 -4.240700900554656982e-01 -1.105100288987159729e-01
-3.618110902607440948e-03 3.661858662962913513e-02 -2.475495785474777222e-01 9.418398141860961914e-02 2.302703261375427246e-01 -4.092756286263465881e-02 6.919426470994949341e-02 4.469207823276519775e-01 2.081474065780639648e-01 1.364428550004959106e-01 9.096758812665939331e-02 -5.685299634933471680e-03 2.905394434928894043e-01 1.612399220466613770e-01 2.914295494556427002e-01 -2.397780120372772217e-01 1.104832291603088379e-01 -2.706137299537658691e-02 1.821996085345745087e-02 2.744670510292053223e-01 -4.977084696292877197e-03 7.178977131843566895e-02 9.139793366193771362e-02 -1.345260143280029297e-01 1.745063662528991699e-01 5.121979862451553345e-02 1.245634853839874268e-01 4.463769122958183289e-02 -2.441329509019851685e-01 3.030971288681030273e-01 -1.227959394454956055e-01 9.391029179096221924e-02
-3.747729361057281494e-01 2.166786938905715942e-01 1.711165010929107666e-01 3.509753942489624023e-01 2.095019072294235229e-01 -2.319426834583282471e-01 -1.666725724935531616e-01 1.133208274841308594e-01 3.136995732784271240e-01 2.037484012544155121e-02 3.794677183032035828e-02 1.038273125886917114e-01 -8.861329406499862671e-03 1.432181987911462784e-02 -8.144743740558624268e-03 -4.086412955075502396e-03 2.396610975265502930e-01 3.105089366436004639e-01 5.986684933304786682e-02 4.805300012230873108e-02 1.091736778616905212e-01 1.737681180238723755e-01 1.013013720512390137e-01 -2.084777317941188812e-02 3.062340617179870605e-01 -6.212348118424415588e-02 -4.736206308007240295e-02 1.239416599273681641e-01 -5.489994212985038757e-02 1.974953413009643555e-01 -1.529663950204849243e-01 1.311261653900146484e-01
-2.913209795951843262e-01 1.689569950103759766e-01 -2.098538726568222046e-01 2.465540170669555664e-01 -1.267957836389541626e-01 1.260333806276321411e-01 -1.180030126124620438e-02 1.520236488431692123e-02 4.689472168684005737e-02 -1.566371470689773560e-01 4.276070296764373779e-01 -3.533815219998359680e-02 -1.705055534839630127e-01 1.565537787973880768e-02 -1.464242935180664062e-01 -6.745727360248565674e-02 3.414243925362825394e-03 -9.549132734537124634e-02 -3.205267712473869324e-02 -6.871317513287067413e-03 -2.540108263492584229e-01 1.741698384284973145e-02 1.586457937955856323e-01 8.249063789844512939e-02 3.932040929794311523e-01 -1.287787854671478271e-01 2.583407051861286163e-02 -1.014284566044807434e-01 1.398202329874038696e-01 1.824611723423004150e-01 3.511143326759338379e-01 -1.342117190361022949e-01
-2.246754020452499390e-01 -1.068015471100807190e-01 -3.296627104282379150e-01 -1.116928234696388245e-01 -2.441131025552749634e-01 -7.814513146877288818e-02 2.275529876351356506e-02 2.751241326332092285e-01 2.524271905422210693e-01 -1.908901184797286987e-01 1.632604300975799561e-01 -6.931479088962078094e-03 -1.924191564321517944e-01 -1.068820059299468994e-01 3.060346841812133789e-01 -1.242899969220161438e-01 -1.533011943101882935e-01 1.560639441013336182e-01 -6.689945608377456665e-02 1.948933452367782593e-01 -5.128234997391700745e-02 2.456748783588409424e-01 2.843388915061950684e-01 9.775777906179428101e-02 1.409014314413070679e-01 1.121855527162551880e-01 1.194592565298080444e-02 -1.078072935342788696e-01 1.060925051569938660e-01 1.345014125108718872e-01 -2.326839268207550049e-01 1.387030482292175293e-01
-2.249670326709747314e-01 1.971732228994369507e-01 -7.791845500469207764e-02 7.805834710597991943e-02 5.029589310288429260e-02 9.260042011737823486e-02 -1.310688443481922150e-03 2.725658118724822998e-01 3.723302483558654785e-02 1.837017387151718140e-01 2.441006898880004883e-01 8.883452415466308594e-02 5.744210630655288696e-02 -2.990771830081939697e-01 2.346995770931243896e-01 -4.227267950773239136e-02 -6.460531800985336304e-02 1.958801746368408203e-01 1.072959452867507935e-01 3.358173668384552002e-01 -2.630183100700378418e-01 6.436079740524291992e-02 2.150139063596725464e-01 -3.058738410472869873e-01 1.642491221427917480e-01 4.054503515362739563e-02 -3.198696970939636230e-01 1.323918998241424561e-01 4.399038851261138916e-02 1.327360421419143677e-01 -9.487289935350418091e-02 -6.133968755602836609e-02
-6.622955948114395142e-02 -4.917057231068611145e-02 -5.787952244281768799e-02 1.022115629166364670e-02 2.292899936437606812e-01 1.320295631885528564e-01 2.207719907164573669e-02 1.539487987756729126e-01 -4.763351380825042725e-02 7.645399868488311768e-02 6.374039500951766968e-02 6.224057078361511230e-02 -2.879065871238708496e-01 -2.907833755016326904e-01 -1.078447252511978149e-01 -5.072513818740844727e-01 -7.030174601823091507e-03 3.545639291405677795e-02 -9.232144802808761597e-02 -4.648184031248092651e-02 2.070577815175056458e-02 1.821363121271133423e-01 2.353832870721817017e-01 7.788127288222312927e-03 4.208566546440124512e-01 -2.774357199668884277e-01 -8.678995072841644287e-02 1.637076437473297119e-01 -1.610332131385803223e-01 9.782509505748748779e-02 8.999164402484893799e-02 1.001768782734870911e-01
-7.156851142644882202e-02 1.717293560504913330e-01 -3.110424615442752838e-02 -2.012257231399416924e-03 5.910227447748184204e-02 5.528360232710838318e-02 4.187282547354698181e-02 4.029579162597656250e-01 9.426394850015640259e-02 1.858012229204177856e-01 8.495038002729415894e-02 -6.541813910007476807e-02 -2.352057844400405884e-01 -2.731133997440338135e-01 1.644189208745956421e-01 -1.875450611114501953e-01 -1.767449080944061279e-01 2.278805822134017944e-01 -3.268919512629508972e-02 -1.218891814351081848e-01 -2.509874701499938965e-01 2.427212893962860107e-02 6.283086538314819336e-02 -1.401279121637344360e-01 2.928058505058288574e-01 1.708636581897735596e-01 -1.524538099765777588e-01 2.133542746305465698e-01 1.979373022913932800e-02 -9.752330183982849121e-02 2.978357970714569092e-01 -2.795576751232147217e-01
1.086776629090309143e-01 -7.537003606557846069e-02 -7.691104710102081299e-02 8.890382200479507446e-02 1.525507569313049316e-01 -2.189352065324783325e-01 1.534752100706100464e-01 4.436846375465393066e-01 -1.030475273728370667e-01 1.232381239533424377e-01 -7.025708258152008057e-02 -1.180026605725288391e-01 6.249345093965530396e-02 1.554097086191177368e-01 3.383927345275878906e-01 -2.206932157278060913e-01 3.120753467082977295e-01 4.062289372086524963e-02 -1.241345182061195374e-01 1.303991377353668213e-01 -1.813217252492904663e-01 1.188503354787826538e-01 1.955674439668655396e-01 2.994060218334197998e-01 2.689047753810882568e-01 1.647112667560577393e-01 -1.712060533463954926e-02 9.989143908023834229e-02 -1.063106060028076172e-01 3.956875577569007874e-02 -8.281683921813964844e-02 7.313733547925949097e-02
-1.271425783634185791e-01 2.492370456457138062e-02 -4.253153502941131592e-01 9.185466915369033813e-02 -1.010840833187103271e-01 -2.660402283072471619e-02 2.100619822740554810e-01 1.319556832313537598e-01 2.466420456767082214e-02 -6.710145622491836548e-03 2.212978601455688477e-01 8.914908766746520996e-02 -1.169110611081123352e-01 -2.823274731636047363e-01 4.742755740880966187e-02 -2.160771191120147705e-02 6.273967027664184570e-02 2.412079721689224243e-01 -1.076979711651802063e-01 -1.397568583488464355e-01 -2.715992629528045654e-01 3.353726863861083984e-01 1.207956448197364807e-01 2.242429852485656738e-01 2.543531060218811035e-01 1.990505456924438477e-01 4.867472499608993530e-02 -1.425133347511291504e-01 8.266162127256393433e-03 1.828173995018005371e-01 -7.117397338151931763e-02 2.404874116182327271e-01
-1.623093485832214355e-01 4.444252699613571167e-02 -2.292239516973495483e-01 -2.853024378418922424e-02 7.253012061119079590e-02 -9.040678292512893677e-02 1.923056393861770630e-01 2.912970483303070068e-01 1.329323798418045044e-01 -5.212478339672088623e-02 2.909720838069915771e-01 -2.010786533355712891e-01 -1.367607861757278442e-01 -2.040683329105377197e-01 1.048809066414833069e-01 -2.916101217269897461e-01 7.138870656490325928e-02 1.765597313642501831e-01 -1.682894527912139893e-01 1.634942293167114258e-01 -1.702751964330673218e-01 -6.887484341859817505e-02 -7.382203638553619385e-02 7.330816984176635742e-02 2.376330792903900146e-01 -2.155851274728775024e-01 -2.610430717468261719e-01 -3.785679042339324951e-01 2.628750912845134735e-02 -4.118890315294265747e-02 1.640806645154953003e-01 3.985210508108139038e-02
-2.350178509950637817e-01 -1.481850296258926392e-01 -2.731862366199493408e-01 4.206014424562454224e-02 -2.580550126731395721e-02 -1.843261718750000000e-01 2.779091000556945801e-01 1.753833740949630737e-01 1.666108816862106323e-01 2.128902375698089600e-01 1.030181571841239929e-01 1.866677552461624146e-01 -1.196656189858913422e-02 -1.976176351308822632e-01 2.206260561943054199e-01 -3.523657470941543579e-02 1.716759353876113892e-01 3.062383830547332764e-01 -1.160573288798332214e-01 1.272071152925491333e-02 -1.588619053363800049e-01 2.169843167066574097e-01 1.469531506299972534e-01 1.944490522146224976e-01 1.603237092494964600e-01 2.083479017019271851e-01 -9.986484795808792114e-02 -1.896327286958694458e-01 -1.217771098017692566e-01 1.398469805717468262e-01 -5.030038952827453613e-02 2.748579680919647217e-01
-2.442669719457626343e-01 1.211972609162330627e-01 7.473492622375488281e-02 6.637035310268402100e-02 -3.815636634826660156e-01 2.302975207567214966e-01 1.465348750352859497e-01 5.251199752092361450e-02 -5.472499504685401917e-02 7.071010768413543701e-02 1.820477247238159180e-01 1.225485354661941528e-01 -7.699035108089447021e-02 -2.466239221394062042e-02 6.684925407171249390e-02 -2.356151491403579712e-01 1.855542063713073730e-01 1.187363713979721069e-01 1.124665047973394394e-02 3.639429509639739990e-01 -2.344096265733242035e-02 1.974357515573501587e-01 2.822162210941314697e-01 2.889309525489807129e-01 3.331552743911743164e-01 8.667454123497009277e-02 -5.893389508128166199e-02 2.211739122867584229e-02 4.105852544307708740e-02 4.855328798294067383e-02 1.726772934198379517e-01 -1.732871085405349731e-01
-2.208431542385369539e-04 -8.784026652574539185e-02 -3.003309667110443115e-01 1.599033325910568237e-01 -1.041060686111450195e-01 1.512919962406158447e-01 -3.027710020542144775e-01 2.549859583377838135e-01 -1.570215076208114624e-01 1.168431639671325684e-01 3.421054780483245850e-01 1.056082174181938171e-01 1.170371472835540771e-01 3.389163687825202942e-02 -1.018301676958799362e-02 -1.718674749135971069e-01 1.447401344776153564e-01 1.949220895767211914e-01 1.915600746870040894e-01 1.882887333631515503e-01 -1.176389679312705994e-02 3.272615745663642883e-02 1.199369952082633972e-01 2.655097842216491699e-01 3.609300553798675537e-01 4.876910522580146790e-02 -5.799188092350959778e-02 6.605899333953857422e-02 -3.299210965633392334e-01 -4.129193350672721863e-02 -8.234058320522308350e-02 -1.498101931065320969e-02
9.284953027963638306e-02 -8.877066522836685181e-02 6.229723989963531494e-02 1.399220079183578491e-01 1.449017375707626343e-01 1.691142320632934570e-01 -2.215837500989437103e-02 2.194561213254928589e-01 -1.837692707777023315e-01 1.079115048050880432e-01 4.339006245136260986e-01 4.130447804927825928e-01 -1.155090928077697754e-01 -1.747688651084899902e-01 -1.048580035567283630e-01 -2.400912791490554810e-01 3.103069588541984558e-02 1.918468326330184937e-01 -4.926940798759460449e-02 -1.433359384536743164e-01 -2.521571889519691467e-02 1.854064874351024628e-02 1.936390250921249390e-01 5.999737605452537537e-02 3.620876073837280273e-01 1.169940158724784851e-01 -1.473265290260314941e-01 -1.541994512081146240e-01 7.433289289474487305e-02 2.144138813018798828e-01 -1.776340790092945099e-02 8.140694350004196167e-03
-3.666400164365768433e-02 -2.444258332252502441e-01 2.729300223290920258e-02 1.156487222760915756e-02 1.467956453561782837e-01 1.843618005514144897e-01 -7.501535862684249878e-02 2.631377577781677246e-01 -1.269968003034591675e-01 -7.243484724313020706e-04 3.420761525630950928e-01 3.357995152473449707e-01 -2.211223356425762177e-02 -1.502997577190399170e-01 5.271380767226219177e-02 -2.140465527772903442e-01 -1.628326028585433960e-01 2.510170936584472656e-01 -1.175581887364387512e-01 -1.415344774723052979e-01 -2.546078860759735107e-01 -1.752907782793045044e-01 3.950380384922027588e-01 -3.860474377870559692e-02 9.086539596319198608e-02 -3.028570488095283508e-02 -1.655434966087341309e-01 -6.999599933624267578e-02 2.931228838860988617e-02 2.050110250711441040e-01 -1.278642416000366211e-01 1.133891567587852478e-01
-3.821757435798645020e-01 -1.644181907176971436e-01 -1.123641878366470337e-01 5.458400398492813110e-02 -5.632739141583442688e-02 -5.417562648653984070e-02 1.206786930561065674e-01 1.754993051290512085e-01 2.344091534614562988e-01 3.228522464632987976e-02 4.196269512176513672e-01 1.493218690156936646e-01 -2.416852712631225586e-01 -2.455634921789169312e-01 8.459154516458511353e-02 9.289810806512832642e-02 1.591425538063049316e-01 1.889128386974334717e-01 -8.202154934406280518e-02 -3.017071187496185303e-01 -6.699553877115249634e-02 -1.786929368972778320e-01 -6.919291615486145020e-02 2.321049422025680542e-01 2.614187598228454590e-01 1.778998412191867828e-03 2.935580722987651825e-02 -1.553818285465240479e-01 1.228324398398399353e-01 7.475981116294860840e-02 -5.585259757936000824e-03 5.526250228285789490e-02
-7.190264016389846802e-02 4.196994006633758545e-02 -1.850961148738861084e-01 -4.954606667160987854e-02 -4.224836453795433044e-02 1.094601154327392578e-01 1.278623491525650024e-01 2.587417662143707275e-01 9.142205119132995605e-02 -2.754729986190795898e-01 5.517139215953648090e-04 1.938142031431198120e-01 -1.742038577795028687e-01 1.792170293629169464e-02 3.508746325969696045e-01 -2.143087089061737061e-01 -7.284852117300033569e-02 2.997346222400665283e-01 -1.194944530725479126e-01 -2.084939330816268921e-01 -1.507065445184707642e-01 2.272211164236068726e-01 3.149640560150146484e-01 -1.251613944768905640e-01 2.936616837978363037e-01 -9.286791086196899414e-02 -5.377205833792686462e-02 1.179633364081382751e-01 -1.868585348129272461e-01 -1.117938160896301270e-01 -1.401128619909286499e-01 1.302056759595870972e-01
-4.674046337604522705e-01 -2.300214618444442749e-01 3.507147729396820068e-02 4.547989368438720703e-02 -2.428763546049594879e-02 -9.803658723831176758e-02 3.739878535270690918e-02 1.600839756429195404e-02 1.791547238826751709e-01 -3.238234668970108032e-02 4.027311801910400391e-01 7.973518222570419312e-02 -1.074060350656509399e-01 -1.598965078592300415e-01 1.899531036615371704e-01 -2.358251251280307770e-03 -1.271508485078811646e-01 9.566196799278259277e-02 -2.693234086036682129e-01 -1.585813462734222412e-01 -2.090539187192916870e-01 -3.391109108924865723e-01 -3.061452135443687439e-02 1.140013262629508972e-01 3.101174235343933105e-01 -8.294926583766937256e-02 -1.901688426733016968e-02 -4.896587878465652466e-02 5.860579013824462891e-02 1.653039157390594482e-01 -7.817397266626358032e-02 1.624608784914016724e-02
-4.057683108840137720e-04 -3.062839508056640625e-01 7.307963818311691284e-02 3.119106777012348175e-02 1.412471383810043335e-01 2.112921327352523804e-01 8.754374831914901733e-02 2.839552462100982666e-01 -2.371516823768615723e-01 1.952470839023590088e-02 3.643581569194793701e-01 2.586777508258819580e-01 -1.344000101089477539e-01 -7.724509388208389282e-02 9.469197690486907959e-02 -1.789129078388214111e-01 -5.702213197946548462e-02 2.159262895584106445e-01 -9.280548989772796631e-02 -1.045806705951690674e-01 -2.332158982753753662e-01 -2.501095831394195557e-01 2.989646494388580322e-01 -1.547975093126296997e-01 1.581133455038070679e-01 -1.940118148922920227e-02 -2.314758449792861938e-01 2.854441292583942413e-02 -5.970964208245277405e-02 1.492391228675842285e-01 -1.423997730016708374e-01 -9.356758557260036469e-03
-3.012097626924514771e-02 -1.189867034554481506e-03 -1.070818305015563965e-01 1.034472286701202393e-01 5.722445994615554810e-02 9.224867820739746094e-02 -1.093500256538391113e-01 -8.246272057294845581e-02 -2.346030995249748230e-02 -9.993563406169414520e-03 1.317489147186279297e-01 1.460224390029907227e-01 -1.495457291603088379e-01 -8.201197534799575806e-02 2.233782038092613220e-02 -1.404612660408020020e-01 8.301585167646408081e-02 2.076441943645477295e-01 -2.793872170150279999e-02 1.660602390766143799e-01 -1.126165091991424561e-01 -3.144189417362213135e-01 2.157850712537765503e-01 -3.078376948833465576e-01 5.543393492698669434e-01 -1.286084949970245361e-01 -1.168846152722835541e-03 8.215560577809810638e-03 1.689137965440750122e-01 3.284723162651062012e-01 -2.568761706352233887e-01 1.367379166185855865e-02
1.850841380655765533e-02 6.167869549244642258e-03 -2.364583909511566162e-01 2.301776781678199768e-02 -4.450378566980361938e-02 -9.503073990345001221e-02 4.683370143175125122e-02 2.218326032161712646e-01 1.124984174966812134e-01 5.178041756153106689e-02 1.810733228921890259e-01 2.271325327455997467e-02 6.363277882337570190e-02 2.866740822792053223e-01 1.195418238639831543e-01 -1.633432060480117798e-01 3.819697499275207520e-01 3.382681608200073242e-01 -1.494382619857788086e-01 -5.545077100396156311e-02 -2.725628949701786041e-02 3.479674756526947021e-01 1.492406874895095825e-01 9.103781729936599731e-02 3.458001017570495605e-01 3.390198945999145508e-02 -1.563300490379333496e-01 4.938555881381034851e-02 -3.778553381562232971e-02 1.102707833051681519e-01 2.930420935153961182e-01 1.404832005500793457e-01
2.314897812902927399e-02 1.475332081317901611e-01 -5.400829389691352844e-02 1.494196355342864990e-01 -1.626282813958823681e-03 1.771274656057357788e-01 2.402295172214508057e-02 7.313371449708938599e-02 -5.696365609765052795e-03 -1.129748970270156860e-01 5.977793037891387939e-02 -1.871740221977233887e-01 -2.213869243860244751e-01 -1.014049351215362549e-02 1.076077744364738464e-01 -3.550526201725006104e-01 7.752785086631774902e-02 2.999127209186553955e-01 -1.635185778141021729e-01 -1.487891823053359985e-01 -1.961638629436492920e-01 1.376204490661621094e-01 1.363421678543090820e-01 1.467338949441909790e-01 3.358709812164306641e-01 -1.389364451169967651e-01 -4.902462959289550781e-01 2.449520118534564972e-02 4.654653370380401611e-02 6.631850451231002808e-02 -5.587675422430038452e-02 2.277654558420181274e-01
-2.054631114006042480e-01 -4.811973124742507935e-02 -4.000132977962493896e-01 -6.418276578187942505e-02 2.038032710552215576e-01 6.236242502927780151e-02 1.357720941305160522e-01 1.568231880664825439e-01 7.891280949115753174e-02 1.494658142328262329e-01 5.984121933579444885e-02 4.890102520585060120e-02 -7.881116867065429688e-02 -2.115358114242553711e-01 -9.813012927770614624e-02 -1.075597628951072693e-01 -2.579925060272216797e-01 9.055346995592117310e-02 1.961191743612289429e-02 -1.104774847626686096e-01 -2.793956995010375977e-01 -1.678283661603927612e-01 3.941234052181243896e-01 -1.014208942651748657e-01 2.506681978702545166e-01 1.512908041477203369e-01 -2.662511169910430908e-01 3.688457235693931580e-02 1.667530685663223267e-01 1.593684703111648560e-01 -1.599777787923812866e-01 1.487218961119651794e-02
-1.647463440895080566e-01 3.474137559533119202e-02 -4.230313599109649658e-01 6.121799722313880920e-02 3.188448026776313782e-02 -2.183124572038650513e-01 -6.580515205860137939e-02 1.847609579563140869e-01 2.004195451736450195e-01 -2.031030133366584778e-02 3.279794380068778992e-02 8.079360425472259521e-02 -2.377813905477523804e-01 -8.304312080144882202e-02 8.843106031417846680e-02 -7.856673747301101685e-02 7.809054106473922729e-02 3.612300157546997070e-01 -2.350979298353195190e-01 2.327778376638889313e-02 -1.812290102243423462e-01 2.462440431118011475e-01 3.190017342567443848e-01 2.326722294092178345e-01 2.015220373868942261e-01 1.548841297626495361e-01 6.921144574880599976e-02 -1.651513874530792236e-01 -2.045540139079093933e-02 1.112660318613052368e-01 -6.118684262037277222e-02 1.456268429756164551e-01
-8.027684688568115234e-02 5.964359152130782604e-04 -1.798493713140487671e-01 5.264682322740554810e-02 1.386802643537521362e-01 2.422487363219261169e-02 1.998735815286636353e-01 1.862902343273162842e-01 -6.152067333459854126e-02 1.177353262901306152e-01 5.829153209924697876e-02 3.850378394126892090e-01 1.021633222699165344e-01 -6.778685003519058228e-02 -1.300105750560760498e-01 -2.090001106262207031e-01 -3.497097641229629517e-02 3.624501228332519531e-01 -1.858914494514465332e-01 -1.049413997679948807e-02 -2.419351786375045776e-01 8.729615248739719391e-03 -8.175027370452880859e-02 -5.312348529696464539e-02 3.708349466323852539e-01 2.768663130700588226e-02 -4.218559265136718750e-01 -1.232341676950454712e-02 1.544562727212905884e-01 1.677830964326858521e-01 1.080799102783203125e-01 5.990917608141899109e-02
-2.145136445760726929e-01 2.111309468746185303e-01 2.045183777809143066e-01 2.946034967899322510e-01 6.095164641737937927e-02 -1.808207333087921143e-01 1.357569247484207153e-01 2.437986731529235840e-01 -1.920973062515258789e-01 -7.126694172620773315e-02 1.502081453800201416e-01 1.985524743795394897e-01 3.130075754597783089e-03 -1.415681540966033936e-01 4.319424927234649658e-02 -3.276543319225311279e-01 -1.651566028594970703e-01 -8.276844024658203125e-02 1.536154299974441528e-01 2.749712765216827393e-02 -3.126984238624572754e-01 -3.115516155958175659e-02 1.756291389465332031e-01 -1.203985363245010376e-01 2.867540419101715088e-01 -1.478241980075836182e-01 -1.681154519319534302e-01 2.387519180774688721e-02 -6.361740082502365112e-02 3.713965788483619690e-02 1.291703134775161743e-01 2.750850617885589600e-01
-2.231962829828262329e-01 -9.499810636043548584e-03 2.174735069274902344e-01 -2.046470902860164642e-02 -2.960129454731941223e-02 -5.261271819472312927e-02 1.823314279317855835e-01 3.161563277244567871e-01 1.977335847914218903e-02 -8.457253128290176392e-02 2.296055257320404053e-01 2.617258019745349884e-02 -1.308149099349975586e-01 -1.016921103000640869e-01 3.098502568900585175e-02 -2.183147519826889038e-01 4.770355224609375000e-01 8.725490421056747437e-02 -3.448283299803733826e-02 -1.507469266653060913e-02 1.459039049223065376e-03 -1.452499032020568848e-01 2.744641602039337158e-01 -2.773877978324890137e-01 3.028731644153594971e-01 5.954595655202865601e-02 1.298277080059051514e-01 -1.379708051681518555e-01 -3.593325987458229065e-02 2.750395238399505615e-01 2.636988647282123566e-03 -1.021392121911048889e-01
-1.536837965250015259e-01 8.718193322420120239e-02 -9.379551559686660767e-02 1.389626264572143555e-01 2.825503051280975342e-01 -5.283148959279060364e-02 -6.505408138036727905e-02 2.300274074077606201e-01 1.306657027453184128e-02 6.774775683879852295e-02 2.662942707538604736e-01 1.769121289253234863e-01 4.823629558086395264e-02 -7.986196130514144897e-02 -3.291150182485580444e-02 -3.307375609874725342e-01 -1.437924355268478394e-01 3.508149087429046631e-01 3.799875080585479736e-02 2.116817235946655273e-02 2.782493457198143005e-02 -2.124696522951126099e-01 3.006381690502166748e-01 -2.788800895214080811e-01 1.308021694421768188e-01 4.153229296207427979e-02 -2.259384095668792725e-01 -4.085270315408706665e-02 8.103284053504467010e-03 1.976523697376251221e-01 -2.805894017219543457e-01 -1.600859165191650391e-01
-2.055412530899047852e-01 -6.346880644559860229e-02 -4.245643615722656250e-01 1.625945568084716797e-01 -8.446118235588073730e-02 -1.462396085262298584e-01 -6.263844668865203857e-03 8.108209073543548584e-02 -1.300932317972183228e-01 -1.844064295291900635e-01 3.111407160758972168e-01 -1.254036277532577515e-02 1.222421154379844666e-01 1.138658523559570312e-01 2.623930573463439941e-01 -1.593505591154098511e-01 -2.957597374916076660e-03 1.592267006635665894e-01 2.608758807182312012e-01 6.091429665684700012e-02 5.753551796078681946e-02 1.948706060647964478e-02 2.728367447853088379e-01 2.511795163154602051e-01 1.981098502874374390e-01 -1.751102060079574585e-01 -6.294768303632736206e-02 5.799705162644386292e-02 3.678724914789199829e-02 3.286580145359039307e-01 9.253979474306106567e-02 -9.128203243017196655e-02
-1.034623831510543823e-01 -3.694772720336914062e-02 -4.569288194179534912e-01 1.996424794197082520e-01 -8.624574542045593262e-02 -1.106186062097549438e-01 2.328901737928390503e-01 2.644098401069641113e-01 7.637368515133857727e-03 1.683095544576644897e-01 -1.202177628874778748e-02 4.296074509620666504e-01 5.796909332275390625e-02 -1.920854151248931885e-01 -6.096840277314186096e-02 -8.011030964553356171e-03 1.085045048967003822e-03 1.505303680896759033e-01 -7.457584142684936523e-02 1.157184764742851257e-01 -1.442967951297760010e-01 7.733361423015594482e-02 3.076300024986267090e-01 -4.935551062226295471e-02 2.963420450687408447e-01 -1.779423467814922333e-02 6.664840131998062134e-02 -4.092055186629295349e-02 2.290089875459671021e-01 -5.994680523872375488e-02 -1.275084465742111206e-01 -7.934796810150146484e-02
-3.307966887950897217e-01 1.443088799715042114e-01 1.520111709833145142e-01 2.502121925354003906e-01 6.383159011602401733e-02 -6.635379791259765625e-02 1.090291813015937805e-01 2.210505902767181396e-01 -1.865254528820514679e-02 -8.467216044664382935e-02 3.258956074714660645e-01 2.594555616378784180e-01 4.538967832922935486e-02 -1.442614942789077759e-01 8.878286927938461304e-02 8.360020001418888569e-04 7.267374545335769653e-02 8.996008336544036865e-02 4.042052477598190308e-02 1.548081785440444946e-01 -2.946557998657226562e-01 1.422284096479415894e-01 1.177371740341186523e-01 -1.008779034018516541e-01 1.698177903890609741e-01 -1.696724593639373779e-01 -1.514788568019866943e-01 2.754865884780883789e-01 -1.498366296291351318e-01 2.339717447757720947e-01 -2.620174586772918701e-01 1.750266104936599731e-01
1.335510909557342529e-01 2.914291322231292725e-01 -9.411303699016571045e-02 -1.651756912469863892e-01 1.548717916011810303e-01 9.457220882177352905e-02 -1.558114588260650635e-02 4.260317087173461914e-01 1.084910631179809570e-01 2.410000711679458618e-01 2.031716853380203247e-01 -1.640179008245468140e-02 -4.887045174837112427e-02 2.040503174066543579e-02 3.492694497108459473e-01 -2.813125550746917725e-01 -3.851391375064849854e-02 1.115099713206291199e-01 -7.990742474794387817e-02 -1.071004644036293030e-01 -2.257195413112640381e-01 6.863427162170410156e-02 1.575718522071838379e-01 1.086343731731176376e-02 1.145920082926750183e-01 3.109423518180847168e-01 -1.064979806542396545e-01 -2.018924653530120850e-01 -1.862558126449584961e-01 -5.938050337135791779e-03 1.362242400646209717e-01 5.920670554041862488e-02
1.031758338212966919e-01 2.694332599639892578e-01 -5.943653360009193420e-02 -1.006437093019485474e-01 -5.284917354583740234e-02 4.044111445546150208e-02 -9.989503305405378342e-04 1.811703294515609741e-01 3.620459139347076416e-01 -8.920541405677795410e-02 2.110238969326019287e-01 1.825681328773498535e-02 -1.242600753903388977e-01 -3.452946245670318604e-02 4.578158259391784668e-02 -1.566895693540573120e-01 2.486645989120006561e-02 2.332333922386169434e-01 -3.610444813966751099e-02 -2.336232960224151611e-01 -1.736708101816475391e-03 4.058132320642471313e-02 1.811777353286743164e-01 8.093759417533874512e-02 5.596734881401062012e-01 4.683459922671318054e-02 -1.093149259686470032e-01 1.573101729154586792e-01 -1.505824625492095947e-01 -2.709666490554809570e-01 7.560244202613830566e-02 1.811168491840362549e-01
-1.096029505133628845e-01 1.005686298012733459e-01 -3.178775310516357422e-01 -8.540864288806915283e-02 6.226101517677307129e-02 8.751736581325531006e-02 7.319045811891555786e-02 3.493481874465942383e-01 9.412211179733276367e-02 5.169750750064849854e-02 4.703330993652343750e-01 -5.065134540200233459e-02 1.316027194261550903e-01 2.377403974533081055e-01 9.054386988282203674e-03 -2.554614543914794922e-01 3.049391508102416992e-01 -1.696092193014919758e-03 6.591214984655380249e-02 9.531062841415405273e-02 -3.349183872342109680e-02 4.863988980650901794e-02 8.424418419599533081e-02 3.186606243252754211e-02 2.727483212947845459e-01 9.214711934328079224e-02 1.059480682015419006e-01 -5.763329938054084778e-02 9.315223991870880127e-02 7.649062573909759521e-02 -1.588192582130432129e-01 3.176517486572265625e-01
-2.670422196388244629e-01 1.779413595795631409e-02 -4.055367410182952881e-01 7.907142490148544312e-02 -7.510427385568618774e-02 -5.691416934132575989e-02 6.895727664232254028e-02 1.396048367023468018e-01 7.188880350440740585e-03 -3.633098676800727844e-02 2.321132868528366089e-01 3.552150130271911621e-01 2.185455523431301117e-02 -1.462364196777343750e-01 3.132704645395278931e-02 -3.551176190376281738e-01 2.698165364563465118e-02 1.184388026595115662e-01 2.208110243082046509e-01 -1.986456848680973053e-02 6.004955619573593140e-02 -3.062641434371471405e-02 2.527452409267425537e-01 -1.798276305198669434e-01 6.284976005554199219e-02 -7.300197333097457886e-02 1.031595282256603241e-02 9.286168962717056274e-02 3.538415431976318359e-01 2.785871326923370361e-01 -1.149151660501956940e-02 9.236170351505279541e-02
-1.058131903409957886e-01 6.885135918855667114e-02 6.121906265616416931e-02 1.881061643362045288e-01 2.378711998462677002e-01 -8.302917331457138062e-02 -1.717246882617473602e-02 -4.087132215499877930e-02 2.516993694007396698e-02 -2.175629325211048126e-02 2.297810912132263184e-01 9.413916617631912231e-02 -3.017392009496688843e-02 -3.459182083606719971e-01 1.064472571015357971e-01 -2.765831649303436279e-01 1.800662875175476074e-01 4.523920714855194092e-01 -4.952456802129745483e-02 2.677059732377529144e-02 -2.383716031908988953e-02 -2.610738873481750488e-01 3.913653790950775146e-01 -2.017427980899810791e-01 1.118750721216201782e-01 -7.022711634635925293e-02 -2.233380377292633057e-01 1.145639494061470032e-01 -1.353157758712768555e-01 -6.481092423200607300e-02 -4.987933859229087830e-02 -4.880909807980060577e-03
-6.136061251163482666e-02 1.421930938959121704e-01 8.375949412584304810e-02 4.648622497916221619e-02 -2.993252873420715332e-02 1.178791970014572144e-01 2.306863367557525635e-01 1.717005670070648193e-02 3.229486197233200073e-02 -2.032489776611328125e-01 1.289898455142974854e-01 -9.558976162225008011e-04 -1.056795418262481689e-01 7.509206980466842651e-02 4.130907952785491943e-01 -2.512359321117401123e-01 2.778733149170875549e-02 1.358976364135742188e-01 -5.961018055677413940e-02 -2.232076525688171387e-01 -2.045590579509735107e-01 1.100891754031181335e-01 1.810025572776794434e-01 1.300462335348129272e-01 3.885772526264190674e-01 -2.407427728176116943e-01 -2.384337633848190308e-01 -1.212979294359683990e-02 3.014268167316913605e-02 6.771842390298843384e-02 1.718858182430267334e-01 3.342670202255249023e-01
-3.497841656208038330e-01 5.347884446382522583e-02 9.533124975860118866e-03 1.744322292506694794e-02 -2.249257564544677734e-01 -4.573955014348030090e-02 -3.916104137897491455e-02 2.493293136358261108e-01 2.943708375096321106e-02 -1.364826411008834839e-01 4.104009363800287247e-03 1.703427731990814209e-01 6.445912178605794907e-03 4.913395270705223083e-02 1.727480292320251465e-01 -1.576836854219436646e-01 2.934537529945373535e-01 1.139713376760482788e-01 -2.297051995992660522e-02 2.697590887546539307e-01 -3.980626538395881653e-02 7.849027961492538452e-02 4.795501381158828735e-02 1.688707917928695679e-01 4.803211987018585205e-01 3.852644935250282288e-02 -1.793266534805297852e-01 8.609266579151153564e-02 -7.198416441679000854e-02 -2.085686624050140381e-01 3.270956575870513916e-01 1.179954484105110168e-01
-2.037842012941837311e-02 -4.208546131849288940e-02 -5.410875752568244934e-02 1.612318605184555054e-01 -2.061099112033843994e-01 -2.025330439209938049e-02 4.237553775310516357e-01 2.485046684741973877e-01 6.583382934331893921e-02 -1.483890861272811890e-01 6.108961626887321472e-02 -2.081506419926881790e-03 -2.719462215900421143e-01 2.333923727273941040e-01 7.588030397891998291e-02 -3.284748494625091553e-01 1.629050523042678833e-01 -1.878233999013900757e-02 -7.451848685741424561e-02 -2.033189833164215088e-01 -8.161150664091110229e-02 2.021836191415786743e-01 1.931890845298767090e-01 1.292542666196823120e-01 1.845422387123107910e-01 9.879823029041290283e-02 -2.299759835004806519e-01 1.419221907854080200e-01 -1.371963918209075928e-01 1.846276074647903442e-01 -3.449930250644683838e-02 -2.573082745075225830e-01
-2.776307165622711182e-01 -2.428354769945144653e-01 -1.365206390619277954e-01 1.106784418225288391e-01 -1.164074763655662537e-01 -4.447127506136894226e-02 1.542773842811584473e-01 1.814399361610412598e-01 -2.107387036085128784e-01 6.190948188304901123e-04 3.488938212394714355e-01 3.622377812862396240e-01 3.136671707034111023e-02 -9.135746210813522339e-02 -1.259660869836807251e-01 -1.063885465264320374e-01 1.651154309511184692e-01 1.709057688713073730e-01 -2.365022897720336914e-01 -1.883658915758132935e-01 -1.608232110738754272e-01 -9.259936958551406860e-02 2.640280425548553467e-01 3.589183837175369263e-02 2.981826663017272949e-01 1.120648980140686035e-01 1.459153145551681519e-01 3.259301185607910156e-02 -1.640840619802474976e-02 1.221256256103515625e-01 -6.173454225063323975e-02 -1.754970997571945190e-01
-2.363608181476593018e-01 1.756593137979507446e-01 -1.333228945732116699e-01 -6.837173551321029663e-02 2.116805166006088257e-01 1.792428046464920044e-01 2.912939190864562988e-01 1.688398271799087524e-01 1.325732916593551636e-01 -1.270664036273956299e-01 1.502425819635391235e-01 4.624209553003311157e-02 -1.445690244436264038e-01 -2.510910667479038239e-02 2.257622927427291870e-01 -1.735317111015319824e-01 -1.204058602452278137e-01 6.157925352454185486e-02 4.437820613384246826e-02 -1.566373109817504883e-01 -3.697936236858367920e-02 1.335519999265670776e-01 -1.085719615221023560e-01 -7.294834405183792114e-02 6.018115878105163574e-01 1.937251389026641846e-01 -5.141319334506988525e-02 -1.074057817459106445e-02 -9.787014126777648926e-02 -1.903635333292186260e-03 2.145434170961380005e-01 -1.741542108356952667e-02
-2.124354392290115356e-01 7.511465996503829956e-02 -2.670653164386749268e-01 -9.714369475841522217e-02 -5.056645721197128296e-03 -2.750150859355926514e-01 2.228682935237884521e-01 3.916792273521423340e-01 4.111523553729057312e-02 1.435089707374572754e-01 2.617112696170806885e-01 1.516656875610351562e-01 -5.159213021397590637e-02 3.898538276553153992e-02 1.375761814415454865e-02 -1.107405722141265869e-01 1.611368656158447266e-01 2.440598011016845703e-01 -2.275109440088272095e-01 6.002794578671455383e-02 -7.627523690462112427e-02 5.081315175630152225e-04 1.388637274503707886e-01 -1.094185002148151398e-02 1.405016183853149414e-01 9.597556293010711670e-02 -3.461194932460784912e-01 -2.665009796619415283e-01 -5.016083642840385437e-02 7.906671613454818726e-02 2.124141305685043335e-01 1.397669017314910889e-01
-1.433662474155426025e-01 2.159365266561508179e-01 1.348994523286819458e-01 1.739898622035980225e-01 -7.168528437614440918e-02 1.847081631422042847e-01 1.305826902389526367e-01 3.153543174266815186e-02 -4.599662125110626221e-02 -1.253772974014282227e-01 1.698166429996490479e-01 4.752312973141670227e-02 -5.523214861750602722e-02 1.680701375007629395e-01 7.024137675762176514e-02 -5.004319548606872559e-01 -8.158618211746215820e-02 2.745140790939331055e-01 -6.374958902597427368e-02 7.711969316005706787e-02 -3.208344876766204834e-01 3.023177944123744965e-02 9.781580418348312378e-02 -1.325901150703430176e-01 1.184177547693252563e-01 -8.364826440811157227e-02 -1.470143161714076996e-02 1.939513087272644043e-01 -2.467004060745239258e-01 1.346017420291900635e-01 2.408428043127059937e-01 -2.694256007671356201e-01
-1.941455602645874023e-01 -5.039920285344123840e-02 -3.418940305709838867e-01 1.589874882483854890e-04 1.420811563730239868e-01 -1.379310488700866699e-01 6.819391250610351562e-02 2.030526399612426758e-01 2.767900563776493073e-02 -7.232283055782318115e-02 3.890007734298706055e-01 1.845424920320510864e-01 -3.975135833024978638e-02 -6.433457136154174805e-02 -5.933206155896186829e-02 -3.776671886444091797e-01 1.026728674769401550e-01 1.680936664342880249e-01 -8.609079569578170776e-02 -7.598791271448135376e-02 -2.678864598274230957e-01 -3.292796909809112549e-01 2.303411364555358887e-01 -2.267826199531555176e-01 4.133462533354759216e-02 -2.330982126295566559e-02 -5.324071645736694336e-02 -2.073653042316436768e-01 1.618552058935165405e-01 3.716337680816650391e-02 2.413340844213962555e-02 4.038390144705772400e-02
-2.094908058643341064e-01 -1.092250794172286987e-01 3.012183606624603271e-01 1.299799531698226929e-01 1.591339111328125000e-01 1.583230048418045044e-01 1.398628577589988708e-02 2.601721286773681641e-01 1.535308063030242920e-01 -1.132426634430885315e-01 2.944603264331817627e-01 1.727266758680343628e-01 5.565884336829185486e-02 -2.882801741361618042e-02 6.716856360435485840e-02 -5.174300819635391235e-02 2.099596410989761353e-01 4.664560407400131226e-02 -2.591423317790031433e-02 -8.401380479335784912e-02 -5.672713369131088257e-02 -1.813036948442459106e-02 4.951853752136230469e-01 -3.711141347885131836e-01 2.418616563081741333e-01 1.418742835521697998e-01 -1.516126394271850586e-01 -8.433036506175994873e-02 2.366743609309196472e-02 3.541969507932662964e-02 3.519061952829360962e-02 -4.450209066271781921e-02
-1.402977705001831055e-01 -8.782000839710235596e-02 -5.479192361235618591e-02 6.152179092168807983e-02 -1.373794972896575928e-01 1.223449483513832092e-01 7.488334085792303085e-03 1.118509620428085327e-01 -2.759838104248046875e-01 2.166721224784851074e-01 3.685800433158874512e-01 2.166231870651245117e-01 1.509819626808166504e-01 -4.325041081756353378e-03 1.568441689014434814e-01 -2.547331154346466064e-01 1.344708800315856934e-01 2.921133935451507568e-01 1.462731659412384033e-01 9.768132865428924561e-02 -2.020407915115356445e-01 -8.922767639160156250e-02 4.496889412403106689e-01 6.641590595245361328e-02 1.448908299207687378e-01 5.150589719414710999e-02 -2.947842702269554138e-02 -3.115135803818702698e-02 2.405776679515838623e-01 2.628273097798228264e-03 -1.620565801858901978e-01 -4.265045747160911560e-02
-2.304842323064804077e-01 -2.305186390876770020e-01 -5.527865141630172729e-02 1.356014162302017212e-01 -4.180141538381576538e-02 -2.414004690945148468e-02 -6.839950382709503174e-02 2.131594568490982056e-01 1.546498984098434448e-01 -9.236069768667221069e-02 2.125304490327835083e-01 2.632934786379337311e-02 -1.742585450410842896e-01 -1.574814021587371826e-01 2.745542302727699280e-02 -4.652888178825378418e-01 7.188567519187927246e-02 3.807626366615295410e-01 -1.870209574699401855e-01 -1.821497268974781036e-02 -1.168545782566070557e-01 -2.140581756830215454e-01 1.920347958803176880e-01 -2.812616229057312012e-01 1.405872404575347900e-01 -1.240878254175186157e-01 -6.556538399308919907e-03 -8.418290317058563232e-02 -1.622711867094039917e-01 9.469440579414367676e-02 -1.587996482849121094e-01 -7.348158210515975952e-02
-5.274529755115509033e-02 7.793714106082916260e-02 -2.305694818496704102e-01 2.878281176090240479e-01 -1.246539279818534851e-01 -6.670985370874404907e-02 3.536392748355865479e-01 4.581865072250366211e-01 2.418817728757858276e-01 1.012585908174514771e-01 1.370571106672286987e-01 -1.034425199031829834e-01 -4.252962395548820496e-02 1.196350529789924622e-02 2.657685615122318268e-02 -1.917553693056106567e-01 2.972152456641197205e-02 2.664892077445983887e-01 8.165569975972175598e-03 -1.857966333627700806e-01 -1.282213628292083740e-01 1.066808998584747314e-01 2.231344580650329590e-03 7.166284322738647461e-02 1.823880821466445923e-01 -1.386566311120986938e-01 -1.216817460954189301e-02 -2.699094116687774658e-01 -4.752288758754730225e-02 -1.513422131538391113e-01 1.729383468627929688e-01 -2.060793191194534302e-01
-2.941525354981422424e-02 4.730054643005132675e-03 -3.814945695921778679e-03 -1.411760747432708740e-01 -1.690253987908363342e-02 2.914633788168430328e-02 2.788163721561431885e-01 8.226813748478889465e-03 1.645198315382003784e-01 8.622319251298904419e-02 1.694723963737487793e-01 2.377800196409225464e-01 -2.649749219417572021e-01 -2.288178950548171997e-01 1.731156557798385620e-01 -3.445726931095123291e-01 -3.500772174447774887e-03 4.944640994071960449e-01 3.275838121771812439e-02 8.564425259828567505e-02 7.210753113031387329e-02 -6.368942558765411377e-02 9.295324236154556274e-02 8.269745856523513794e-03 1.855557411909103394e-01 -1.983250379562377930e-01 -4.471396654844284058e-02 3.506790846586227417e-02 -3.606029599905014038e-02 1.552807539701461792e-01 1.074152141809463501e-01 3.526650667190551758e-01
-6.909587234258651733e-02 -4.951273277401924133e-02 -1.963061839342117310e-01 -1.457646936178207397e-01 6.336235255002975464e-02 8.010462671518325806e-02 -1.042145714163780212e-01 1.909892559051513672e-01 1.795597076416015625e-01 -4.966348037123680115e-02 -1.453445404767990112e-01 1.297878473997116089e-02 -4.418447986245155334e-02 -1.841163821518421173e-02 5.773065090179443359e-01 -8.480675518512725830e-02 8.724240958690643311e-02 4.387170672416687012e-01 -3.703442402184009552e-03 4.821841046214103699e-02 -6.097384542226791382e-02 -1.392937824130058289e-02 1.221374422311782837e-01 -5.134985223412513733e-02 3.299744725227355957e-01 -1.480138152837753296e-01 -2.217063754796981812e-01 -6.330008059740066528e-02 -1.218697503209114075e-01 6.676132231950759888e-02 -1.146959587931632996e-01 1.901280581951141357e-01
-1.626275330781936646e-01 3.564510494470596313e-02 -2.872706055641174316e-01 2.748989164829254150e-01 -2.099451124668121338e-01 -1.931083388626575470e-02 -9.377918392419815063e-02 2.913811504840850830e-01 8.308506757020950317e-02 2.445937842130661011e-01 2.044419348239898682e-01 4.644505083560943604e-01 -1.076609082520008087e-02 -7.078097760677337646e-02 -4.134751856327056885e-02 -1.295526921749114990e-01 -5.576294660568237305e-02 1.764978915452957153e-01 3.475205972790718079e-02 -4.774369765073060989e-03 -1.254580467939376831e-01 2.261531352996826172e-02 1.481208652257919312e-01 1.577070206403732300e-01 1.945224851369857788e-01 1.710296422243118286e-02 -2.168453931808471680e-01 1.073632314801216125e-01 1.376491785049438477e-01 4.866268485784530640e-02 3.340874612331390381e-01 -4.147323314100503922e-03
-1.673901230096817017e-01 8.956120163202285767e-02 -6.140512600541114807e-02 2.188332229852676392e-01 -2.017328143119812012e-01 6.299397908151149750e-03 1.263367831707000732e-01 3.656806945800781250e-01 2.538319230079650879e-01 -1.855413429439067841e-02 2.147720903158187866e-01 2.884500324726104736e-01 3.207063302397727966e-02 1.358722001314163208e-01 -8.161149173974990845e-02 -4.890184700489044189e-01 -1.861607283353805542e-01 2.195526659488677979e-02 -4.230051860213279724e-02 2.254413440823554993e-02 1.223533973097801208e-01 1.346033960580825806e-01 1.368982493877410889e-01 1.022003069519996643e-01 7.131228595972061157e-02 3.994370996952056885e-02 2.041623182594776154e-02 3.156813979148864746e-01 -4.131865128874778748e-02 -8.531571924686431885e-02 1.953616552054882050e-02 -2.160015851259231567e-01
-1.405624300241470337e-01 7.820875942707061768e-02 2.553880028426647186e-02 2.744433283805847168e-01 1.894955486059188843e-01 -2.171670496463775635e-01 1.407261341810226440e-01 2.965586073696613312e-02 1.374441534280776978e-01 -1.684550791978836060e-01 2.502340376377105713e-01 2.152475714683532715e-01 1.009932458400726318e-01 -1.431808024644851685e-01 -6.019106507301330566e-02 -1.600387990474700928e-01 1.151240468025207520e-01 3.123721778392791748e-01 -1.966280788183212280e-01 -1.073844954371452332e-01 -5.475403741002082825e-03 1.489614788442850113e-02 7.769508659839630127e-02 -3.448533266782760620e-02 1.196494549512863159e-01 1.831001937389373779e-01 -4.341110587120056152e-02 1.277875006198883057e-01 5.829276889562606812e-02 4.099102914333343506e-01 -4.138435423374176025e-01 3.162193298339843750e-02
-3.156005218625068665e-02 2.302587926387786865e-01 -1.225649714469909668e-01 -3.515158221125602722e-02 5.489191412925720215e-02 -1.754215359687805176e-01 -3.440641462802886963e-01 3.197433650493621826e-01 1.824216693639755249e-01 1.538077369332313538e-02 1.355180442333221436e-01 2.903798222541809082e-01 -1.272909790277481079e-01 1.920051574707031250e-01 1.143519058823585510e-01 -1.645947806537151337e-02 1.921452432870864868e-01 2.735916376113891602e-01 2.280670702457427979e-01 3.393308445811271667e-02 -2.200228422880172729e-01 2.163307964801788330e-01 -4.697282239794731140e-02 1.677696034312248230e-02 2.147965580224990845e-01 -6.007414683699607849e-02 -2.583418786525726318e-01 1.821915246546268463e-02 -2.102591842412948608e-01 9.058894962072372437e-02 1.834894567728042603e-01 -8.468494564294815063e-02
1.189339235424995422e-01 2.082033604383468628e-01 -2.320186495780944824e-01 -1.400250792503356934e-01 2.609471380710601807e-01 1.985992938280105591e-01 -2.505425596609711647e-03 4.535264670848846436e-01 5.849189311265945435e-02 1.559018641710281372e-01 9.012722223997116089e-02 4.165930207818746567e-03 1.080398857593536377e-01 1.174461320042610168e-01 2.078566253185272217e-01 -1.093390583992004395e-01 1.054636165499687195e-01 6.903261877596378326e-03 -1.144234742969274521e-02 -9.729022532701492310e-02 -2.706545218825340271e-02 1.815424561500549316e-01 -1.000055894255638123e-01 -1.220321934670209885e-02 5.056558847427368164e-01 7.739757001399993896e-02 -3.206781670451164246e-02 -1.065318137407302856e-01 -1.327752918004989624e-01 1.988647878170013428e-01 -1.172205433249473572e-01 1.725302636623382568e-01
-1.725818067789077759e-01 1.477160453796386719e-01 -1.462518274784088135e-01 1.385311335325241089e-01 -7.133974879980087280e-02 7.586906850337982178e-02 -5.436231195926666260e-02 3.018771409988403320e-01 -7.240804843604564667e-03 -3.251067921519279480e-02 2.214260399341583252e-01 -3.630957007408142090e-02 -2.983505465090274811e-02 -3.502340912818908691e-01 2.062713652849197388e-01 5.367672070860862732e-02 1.052629295736551285e-02 1.409180760383605957e-01 -6.062408164143562317e-02 3.453458547592163086e-01 -4.209758341312408447e-01 -5.178451538085937500e-02 9.300927072763442993e-02 -2.346090823411941528e-01 2.178921550512313843e-01 -4.901279881596565247e-02 -2.296752929687500000e-01 5.214822664856910706e-02 -1.543119251728057861e-01 -1.852840534411370754e-03 -2.391483485698699951e-01 -9.790327399969100952e-02
-2.873020768165588379e-01 -1.129732429981231689e-01 4.989450797438621521e-02 6.053328886628150940e-02 -1.779322177171707153e-01 -1.009404286742210388e-01 8.534284681081771851e-02 2.089142203330993652e-01 -1.478319019079208374e-01 -8.960515260696411133e-02 2.790820896625518799e-01 2.142127901315689087e-01 8.559195697307586670e-02 -2.087945491075515747e-01 1.483988948166370392e-02 -2.008581906557083130e-01 4.265703558921813965e-01 1.848289072513580322e-01 1.919272541999816895e-01 8.974163979291915894e-02 1.507644057273864746e-01 -1.031219866126775742e-02 2.313781529664993286e-01 -3.509208932518959045e-02 3.646818101406097412e-01 -1.026908904314041138e-01 1.499832421541213989e-01 -1.437994986772537231e-01 -7.552936673164367676e-02 1.462462395429611206e-01 -3.033034875988960266e-02 -8.532010018825531006e-02
-2.583484053611755371e-01 -8.231854438781738281e-02 -1.796293556690216064e-01 1.590006202459335327e-01 1.665802896022796631e-01 -5.396972224116325378e-02 3.669380843639373779e-01 2.105708420276641846e-01 2.472804784774780273e-01 7.147474586963653564e-02 3.372596204280853271e-01 -1.078463271260261536e-01 3.959753364324569702e-02 8.827655017375946045e-02 -2.193967625498771667e-02 -2.788196206092834473e-01 8.107133209705352783e-02 2.870191633701324463e-01 -2.306957691907882690e-01 1.375356763601303101e-01 -8.267993479967117310e-02 -6.522353738546371460e-02 -5.954976752400398254e-02 1.248867213726043701e-01 1.449839174747467041e-01 -1.459068804979324341e-01 -2.095600068569183350e-01 -2.723937332630157471e-01 2.388825267553329468e-02 4.956535622477531433e-02 1.053190678358078003e-01 -1.191988363862037659e-01
-7.855304330587387085e-02 6.687960773706436157e-02 -8.296053856611251831e-02 2.254827767610549927e-01 1.392754018306732178e-01 5.985695868730545044e-02 7.455472648143768311e-02 1.258402913808822632e-01 1.143397837877273560e-01 -1.170616298913955688e-01 1.531743407249450684e-01 1.307062506675720215e-01 -1.627499163150787354e-01 5.395463109016418457e-02 -2.945506386458873749e-02 -4.546354711055755615e-01 -1.226955056190490723e-01 3.483976721763610840e-01 -1.360505521297454834e-01 5.680691450834274292e-02 -5.241778865456581116e-02 -2.499120086431503296e-01 2.518216967582702637e-01 -3.236435353755950928e-01 2.034182697534561157e-01 -1.072558537125587463e-01 -1.026690155267715454e-01 -1.217097565531730652e-01 -1.657419465482234955e-02 3.195466101169586182e-02 -2.204051613807678223e-01 -2.516500949859619141e-01
-5.660357326269149780e-02 1.247350499033927917e-01 -8.981482684612274170e-02 1.946037262678146362e-01 -2.590436488389968872e-02 -2.843905687332153320e-01 -2.279710606671869755e-04 2.452026307582855225e-01 -2.401815168559551239e-02 -5.070929974317550659e-02 1.394800841808319092e-01 2.066341638565063477e-01 -1.081573870033025742e-02 -1.863926202058792114e-01 -5.876326933503150940e-02 -2.771030962467193604e-01 5.307462215423583984e-01 9.029858559370040894e-02 3.107385039329528809e-01 -1.412396579980850220e-01 1.399192363023757935e-01 1.676245406270027161e-02 2.742291092872619629e-01 1.074374988675117493e-01 2.426107525825500488e-01 -6.450976431369781494e-02 -6.756997667253017426e-03 -4.909252002835273743e-02 -1.717486530542373657e-01 5.584799498319625854e-02 5.053620552644133568e-04 -4.667051881551742554e-02
1.763371080160140991e-01 -2.055833116173744202e-02 2.648944556713104248e-01 1.915525496006011963e-01 1.546770781278610229e-01 -5.627840012311935425e-02 7.774229347705841064e-02 3.582910001277923584e-01 2.903856337070465088e-01 1.686511933803558350e-01 1.941653490066528320e-01 -5.952047929167747498e-02 3.107202053070068359e-02 2.337830886244773865e-02 3.511139750480651855e-01 -2.453560531139373779e-01 3.375506401062011719e-02 2.108190208673477173e-01 -1.459282040596008301e-01 2.761259675025939941e-02 -2.351469695568084717e-01 -2.861313708126544952e-02 2.456739097833633423e-01 1.660216897726058960e-01 2.801567018032073975e-01 8.761461079120635986e-02 1.340935826301574707e-01 -4.404956474900245667e-02 4.032484814524650574e-02 -1.128788590431213379e-01 7.608481496572494507e-02 1.522978842258453369e-01
6.860079616308212280e-02 1.406956613063812256e-01 -1.724209338426589966e-01 1.257550269365310669e-01 1.340195238590240479e-01 -1.739228069782257080e-01 3.160224258899688721e-01 2.265270203351974487e-01 3.578970730304718018e-01 -1.000759601593017578e-01 2.727358043193817139e-01 2.219580411911010742e-01 -1.281379014253616333e-01 8.162114769220352173e-02 2.431190013885498047e-02 -7.380821555852890015e-02 -2.693648636341094971e-01 1.562627255916595459e-01 -5.582744721323251724e-03 -3.252762556076049805e-02 -4.310996457934379578e-02 2.728308439254760742e-01 1.006779670715332031e-01 -1.485321521759033203e-01 3.622803688049316406e-01 -1.323801130056381226e-01 1.434146612882614136e-01 1.528842300176620483e-01 8.189647458493709564e-03 2.631412073969841003e-02 -9.078644216060638428e-02 -1.772358864545822144e-01
2.793584205210208893e-02 9.649317711591720581e-02 -2.190595269203186035e-01 3.930110037326812744e-01 1.598542332649230957e-01 1.355745792388916016e-01 -5.527048557996749878e-02 1.616917252540588379e-01 -4.577348753809928894e-02 -4.787576384842395782e-03 2.780568897724151611e-01 3.953165560960769653e-02 1.070941612124443054e-01 -1.541474908590316772e-01 -7.184678688645362854e-03 -4.727569520473480225e-01 1.745495796203613281e-01 2.350674271583557129e-01 1.814283132553100586e-01 1.208644732832908630e-01 -4.014367237687110901e-02 -1.361503750085830688e-01 1.550082862377166748e-01 -6.889764964580535889e-02 3.892295807600021362e-02 2.301663160324096680e-01 -8.810665458440780640e-02 2.673528194427490234e-01 3.852973505854606628e-02 -1.825193129479885101e-02 -2.277446985244750977e-01 -7.046008855104446411e-02
4.090487957000732422e-02 -1.469319313764572144e-01 -2.314495593309402466e-01 1.178205758333206177e-01 -1.281728893518447876e-01 -1.934592276811599731e-01 -3.644301369786262512e-02 3.460068106651306152e-01 2.144989073276519775e-01 -2.650007419288158417e-02 -6.003004685044288635e-02 -1.108260452747344971e-01 -1.271129958331584930e-02 -1.495738625526428223e-01 2.761577069759368896e-01 -1.914771497249603271e-01 -4.684656113386154175e-02 3.226970732212066650e-01 1.446050405502319336e-02 -1.780727319419384003e-02 -1.854053139686584473e-01 8.533080667257308960e-02 -7.823323458433151245e-02 -2.617561221122741699e-01 3.890781402587890625e-01 2.072573751211166382e-01 -1.475546807050704956e-01 -7.058957219123840332e-02 -5.416877567768096924e-02 6.115628033876419067e-02 -6.799002736806869507e-02 -2.842320501804351807e-01
2.077127061784267426e-02 -8.296055346727371216e-02 -4.137025773525238037e-01 4.294645041227340698e-02 -1.025182306766510010e-01 -2.438317835330963135e-01 -1.344488114118576050e-01 3.192439675331115723e-01 1.901114583015441895e-01 -2.903126478195190430e-01 1.355680823326110840e-01 -7.167398463934659958e-03 2.725806459784507751e-02 -1.531544923782348633e-01 3.049583435058593750e-01 -3.163496553897857666e-01 4.770124703645706177e-02 2.044611871242523193e-01 4.720714315772056580e-02 -1.407504379749298096e-01 3.474967554211616516e-02 2.334398627281188965e-01 1.081690639257431030e-01 -9.637584537267684937e-02 2.768616378307342529e-01 -7.758825272321701050e-02 -6.807398051023483276e-02 1.358954887837171555e-02 -9.131143242120742798e-02 -1.122610643506050110e-03 -1.769766658544540405e-01 6.036895513534545898e-02
-1.084832567721605301e-02 2.869196422398090363e-02 -1.712521612644195557e-01 2.355563640594482422e-02 -6.335473060607910156e-02 9.803234040737152100e-02 -6.358756870031356812e-02 1.682735383510589600e-01 1.507902890443801880e-01 -1.374874562025070190e-01 1.452599912881851196e-01 9.302235208451747894e-03 1.573945730924606323e-01 2.205881662666797638e-02 4.138111174106597900e-01 -3.368665874004364014e-01 1.122511178255081177e-01 2.007673531770706177e-01 -8.400977402925491333e-02 -2.541512846946716309e-01 -1.560527980327606201e-01 1.897620558738708496e-01 2.029502205550670624e-02 -1.273896843194961548e-01 3.741746544837951660e-01 -1.131063327193260193e-01 -3.960188925266265869e-01 4.502026364207267761e-02 -4.536877572536468506e-02 -1.433472633361816406e-01 -2.857231162488460541e-02 1.172449886798858643e-01
-1.252105385065078735e-01 2.050999104976654053e-01 9.004074335098266602e-02 1.825275123119354248e-01 -4.909034469164907932e-04 -1.527288109064102173e-01 1.397022902965545654e-01 7.902075350284576416e-02 1.400181930512189865e-02 -8.675616234540939331e-02 1.954641193151473999e-01 2.724634110927581787e-01 3.545562969520688057e-03 -2.045027762651443481e-01 8.436568826436996460e-02 -2.634530067443847656e-01 -6.986819952726364136e-02 -1.373990774154663086e-01 3.219455480575561523e-01 -6.896158680319786072e-03 -3.132005929946899414e-01 1.448514759540557861e-01 1.654407829046249390e-01 -1.119432151317596436e-01 4.001979827880859375e-01 -2.066459059715270996e-01 -6.976769864559173584e-02 1.535413861274719238e-01 -1.701643317937850952e-01 9.668611735105514526e-02 -1.986657381057739258e-01 1.330805122852325439e-01
-1.944586038589477539e-01 -6.939607113599777222e-02 1.410495582967996597e-02 -6.231215968728065491e-02 -1.375978738069534302e-01 -3.202088475227355957e-01 -1.113465577363967896e-01 3.839989900588989258e-01 -4.473489150404930115e-02 -2.610115520656108856e-02 3.830903172492980957e-01 -9.380018711090087891e-02 -1.601449847221374512e-01 -3.712796047329902649e-02 -1.025182455778121948e-01 -5.566331744194030762e-02 1.809298694133758545e-01 4.247304424643516541e-02 -2.885751985013484955e-02 1.442244350910186768e-01 -1.668112576007843018e-01 3.218427002429962158e-01 2.405818700790405273e-01 1.224069222807884216e-01 2.336502522230148315e-01 -1.230748221278190613e-01 -1.019614860415458679e-01 2.871592044830322266e-01 -6.928321719169616699e-02 -1.002297177910804749e-01 1.745782345533370972e-01 6.878138333559036255e-02
-1.728770583868026733e-01 1.008395403623580933e-01 -2.164293229579925537e-01 1.360132396221160889e-01 -4.941476508975028992e-02 -2.495583891868591309e-01 -1.011575087904930115e-01 2.915053367614746094e-01 3.132092058658599854e-01 3.142671659588813782e-02 1.373870484530925751e-02 -1.042750328779220581e-01 -1.686015576124191284e-01 5.568389967083930969e-02 3.307947516441345215e-01 -1.785462945699691772e-01 5.715652182698249817e-02 3.859579265117645264e-01 -7.784729450941085815e-02 -9.707628935575485229e-02 1.442423742264509201e-02 1.713456511497497559e-01 1.425017951987683773e-03 -1.602243185043334961e-01 3.387913107872009277e-01 1.306339725852012634e-02 -1.877998113632202148e-01 -1.867503225803375244e-01 -1.731095314025878906e-01 -7.037350535392761230e-02 -3.727175667881965637e-02 8.564219623804092407e-02
7.718213647603988647e-02 -1.000464260578155518e-01 4.994319751858711243e-03 1.003128886222839355e-01 1.697406470775604248e-01 1.807017177343368530e-01 -1.493418812751770020e-01 6.094508245587348938e-02 2.467970736324787140e-02 -1.288895308971405029e-01 1.932850778102874756e-01 -1.213034912943840027e-01 -1.410925686359405518e-01 -1.106811463832855225e-01 1.369996666908264160e-01 -2.563107013702392578e-01 8.513396978378295898e-02 2.878958284854888916e-01 6.394968181848526001e-02 1.200903728604316711e-01 -1.837067455053329468e-01 -7.162615656852722168e-02 -1.716154217720031738e-01 3.631277382373809814e-02 4.715044498443603516e-01 -1.789647713303565979e-02 -1.908267587423324585e-01 3.101582229137420654e-01 1.739446073770523071e-01 2.684164047241210938e-01 8.614516258239746094e-02 2.393330186605453491e-01
-2.762975990772247314e-01 5.176754295825958252e-02 -1.889064908027648926e-01 -1.148859271779656410e-03 2.783512882888317108e-02 -6.452193111181259155e-02 9.796516038477420807e-03 1.216246113181114197e-01 4.465403407812118530e-02 2.023018151521682739e-01 3.370907306671142578e-01 4.821143671870231628e-02 -5.179255828261375427e-02 1.113559231162071228e-01 -7.203390449285507202e-02 -5.552974939346313477e-01 1.682558208703994751e-01 1.063431724905967712e-01 -1.533414721488952637e-01 -3.971472848206758499e-03 -1.078283712267875671e-01 -6.014638394117355347e-02 1.320871710777282715e-01 -2.807149589061737061e-01 1.467581689357757568e-01 -2.453446947038173676e-02 -9.306327998638153076e-02 -2.617776393890380859e-02 2.202236950397491455e-01 6.340811960399150848e-03 -2.825762629508972168e-01 2.084477543830871582e-01
-3.247481882572174072e-01 -2.137038707733154297e-01 -2.392298728227615356e-01 1.901379972696304321e-01 1.233552992343902588e-01 -1.128612831234931946e-01 -1.275529116392135620e-01 1.785167455673217773e-01 -5.328114330768585205e-02 7.334931939840316772e-02 3.521599769592285156e-01 1.873088926076889038e-01 7.729995250701904297e-02 3.474217653274536133e-01 9.754442423582077026e-02 -2.445735931396484375e-01 8.296822756528854370e-02 1.870310455560684204e-01 3.596636950969696045e-01 8.602607063949108124e-03 -1.748398393392562866e-01 -7.596174627542495728e-02 1.664348393678665161e-01 4.012016952037811279e-02 3.630088269710540771e-02 5.268770828843116760e-02 -3.679728135466575623e-02 1.329296082258224487e-01 1.202686876058578491e-01 7.191612571477890015e-02 6.270790100097656250e-02 1.800902932882308960e-01
7.449871301651000977e-02 1.824049353599548340e-01 -2.721567824482917786e-02 1.372034400701522827e-01 1.759523153305053711e-01 1.687593013048171997e-01 1.183405369520187378e-01 6.183689087629318237e-02 -1.611569151282310486e-02 -9.367693960666656494e-02 2.395904809236526489e-01 -1.881945282220840454e-01 -2.298130840063095093e-01 1.813322752714157104e-01 3.137067705392837524e-02 -2.429531067609786987e-01 1.077968552708625793e-01 1.286889761686325073e-01 1.927801407873630524e-02 -4.446671903133392334e-02 -2.678482420742511749e-02 -1.917618215084075928e-01 7.062770426273345947e-02 -3.902940452098846436e-02 5.555859804153442383e-01 2.654591389000415802e-02 -1.847113966941833496e-01 1.542296707630157471e-01 2.603182196617126465e-01 3.230587840080261230e-01 1.103355642408132553e-02 5.208514258265495300e-02
-2.420956194400787354e-01 1.182748153805732727e-01 -4.821762442588806152e-01 1.472328901290893555e-01 -1.374202519655227661e-01 9.685160219669342041e-02 -1.329438388347625732e-01 1.712813675403594971e-01 1.793294996023178101e-01 -4.006363917142152786e-03 1.260891556739807129e-01 8.498903363943099976e-02 -2.189605236053466797e-01 1.478498429059982300e-01 -4.547975491732358932e-03 -1.885202825069427490e-01 2.940912730991840363e-02 1.090957298874855042e-01 4.314510617405176163e-03 -1.085545867681503296e-02 -1.407588571310043335e-01 1.368905305862426758e-01 2.347946316003799438e-01 9.608287364244461060e-02 3.191476464271545410e-01 1.904688924551010132e-01 1.039677038788795471e-01 -2.232409864664077759e-01 2.084872499108314514e-02 1.503844261169433594e-01 1.136782765388488770e-01 2.944907248020172119e-01
-1.618168503046035767e-01 4.908144101500511169e-02 -7.670917361974716187e-02 1.561321169137954712e-01 3.714787960052490234e-01 1.366606354713439941e-01 1.041335910558700562e-01 3.088601231575012207e-01 1.287551373243331909e-01 4.359779879450798035e-03 1.086072623729705811e-01 6.739095598459243774e-02 1.718948483467102051e-01 3.330588936805725098e-01 1.671202927827835083e-01 -3.536402073223143816e-04 1.560867279767990112e-01 1.908277869224548340e-01 -2.378037422895431519e-01 1.236380785703659058e-01 -2.509003877639770508e-01 -1.050363853573799133e-01 4.725825786590576172e-02 2.159324884414672852e-01 2.569090425968170166e-01 -1.478867381811141968e-01 8.620297908782958984e-02 -2.303605824708938599e-01 -1.148855909705162048e-01 1.223405078053474426e-01 -1.993546932935714722e-01 7.181611657142639160e-02
4.270777851343154907e-02 1.672526821494102478e-02 -2.526887133717536926e-02 1.181017011404037476e-01 8.342316001653671265e-02 5.756871029734611511e-02 3.599608689546585083e-02 1.803385913372039795e-01 2.914559841156005859e-01 2.844006288796663284e-03 2.823912799358367920e-01 3.641510307788848877e-01 -1.582492589950561523e-01 -6.736441701650619507e-02 1.579429507255554199e-01 -2.353654056787490845e-01 -9.473836421966552734e-02 4.161058366298675537e-01 -1.516643166542053223e-01 -1.525245010852813721e-01 -3.955136984586715698e-02 4.608952999114990234e-02 -1.504182070493698120e-01 -8.423968404531478882e-02 2.797442078590393066e-01 3.419169485569000244e-01 -1.194102019071578979e-01 1.014791578054428101e-01 9.774575382471084595e-02 6.716505438089370728e-02 1.053834259510040283e-01 -1.590640842914581299e-01
-1.890755444765090942e-01 1.614812612533569336e-01 7.953760027885437012e-02 1.011093258857727051e-01 2.394077181816101074e-01 5.449183657765388489e-02 -3.177444636821746826e-02 3.367365002632141113e-01 5.074972752481698990e-03 7.167463004589080811e-02 2.440088540315628052e-01 3.267194330692291260e-01 -1.320690512657165527e-01 1.892684586346149445e-02 -6.257787346839904785e-02 -1.022744998335838318e-01 -8.771472424268722534e-02 2.121545672416687012e-01 -2.921934612095355988e-02 -7.180327177047729492e-02 5.872535984963178635e-03 -3.204429447650909424e-01 2.410828024148941040e-01 -2.308522909879684448e-01 2.601136863231658936e-01 1.297614872455596924e-01 -1.408836692571640015e-01 -7.912804186344146729e-02 -7.422840595245361328e-02 2.363641411066055298e-01 -2.274688780307769775e-01 -2.161979079246520996e-01
-3.172484785318374634e-02 1.499049067497253418e-01 -1.820019930601119995e-01 -1.551260054111480713e-02 4.262958467006683350e-01 3.111276775598526001e-02 -3.279299661517143250e-02 2.354642599821090698e-01 7.667193561792373657e-02 -2.864135615527629852e-02 2.574617862701416016e-01 -2.575075328350067139e-01 -2.876132726669311523e-01 -2.878176793456077576e-02 1.280688196420669556e-01 -8.092401176691055298e-02 3.339955210685729980e-02 3.642063736915588379e-01 -2.053223699331283569e-01 -3.323754668235778809e-02 -3.988474011421203613e-01 4.669791832566261292e-02 1.968240365386009216e-02 3.082708269357681274e-02 2.113464623689651489e-01 4.535620287060737610e-02 1.136712357401847839e-02 3.041934594511985779e-02 -1.765430420637130737e-01 -1.037287414073944092e-01 1.469221115112304688e-01 8.504357933998107910e-02
-1.679525971412658691e-01 1.432541310787200928e-01 -1.531140357255935669e-01 -9.378315508365631104e-02 7.319577038288116455e-02 1.727422922849655151e-01 -2.004213482141494751e-01 2.378035932779312134e-01 2.572445869445800781e-01 -1.041132584214210510e-01 4.529865086078643799e-01 7.332051545381546021e-02 -2.991478331387042999e-02 -1.333644241094589233e-02 2.998114526271820068e-01 -6.423944234848022461e-02 2.159379124641418457e-01 1.566254645586013794e-01 -1.795759052038192749e-01 1.153611764311790466e-01 -7.057779282331466675e-02 -1.659447252750396729e-01 7.329480722546577454e-03 2.823121845722198486e-01 9.518897533416748047e-02 -2.328189760446548462e-01 -2.976801060140132904e-02 5.036948993802070618e-02 1.754049956798553467e-01 1.613884270191192627e-01 -7.585938274860382080e-02 2.149297595024108887e-01
-1.729215979576110840e-01 1.672993749380111694e-01 -7.821979373693466187e-02 -1.351767927408218384e-01 1.764377653598785400e-01 -5.205936729907989502e-02 5.085861682891845703e-02 1.889355927705764771e-01 1.577284187078475952e-01 -1.551583558320999146e-01 3.272304832935333252e-01 -5.985666066408157349e-02 -1.879688650369644165e-01 1.746600568294525146e-01 4.249810278415679932e-01 -9.849015623331069946e-02 -1.787524484097957611e-02 2.528546750545501709e-01 -3.154574930667877197e-01 1.412835419178009033e-01 1.287174075841903687e-01 -5.842579901218414307e-02 8.644282817840576172e-02 -3.200164064764976501e-02 2.711541354656219482e-01 -1.475312411785125732e-01 -1.392942816019058228e-01 -6.386701762676239014e-02 -1.428918093442916870e-01 -8.201482146978378296e-02 -1.054267585277557373e-01 -2.461563348770141602e-01
-2.086357176303863525e-01 9.180697053670883179e-02 9.866467863321304321e-02 -6.731861084699630737e-02 -8.727586828172206879e-03 -9.685487300157546997e-02 2.507125437259674072e-01 -6.558102555572986603e-03 -1.243038326501846313e-01 -1.095648333430290222e-01 1.626056432723999023e-01 5.063235387206077576e-02 -4.412894248962402344e-01 5.530415568500757217e-03 2.819111943244934082e-01 -2.468539327383041382e-01 2.066013664007186890e-01 1.645820736885070801e-01 -2.239598184823989868e-01 -2.411277294158935547e-01 -1.542631685733795166e-01 -2.050424367189407349e-02 4.841642081737518311e-02 7.288323342800140381e-02 3.567101061344146729e-01 -6.156002357602119446e-02 -1.731735616922378540e-01 2.244814485311508179e-02 -7.775914669036865234e-02 6.490258127450942993e-02 1.735151708126068115e-01 2.407170683145523071e-01
-1.217446755617856979e-02 1.770545691251754761e-01 -8.399952948093414307e-02 -2.073799818754196167e-02 -1.967307031154632568e-01 -2.397395297884941101e-02 1.619226485490798950e-01 -8.609248697757720947e-02 -4.821617901325225830e-02 -5.216874927282333374e-02 7.545457035303115845e-02 6.939592957496643066e-02 2.911879913881421089e-03 -1.821344792842864990e-01 3.267481029033660889e-01 -2.981574833393096924e-01 1.335190981626510620e-01 4.485115110874176025e-01 -1.057043969631195068e-01 -4.418605193495750427e-02 -1.137486547231674194e-01 2.393668442964553833e-01 2.534443140029907227e-01 -1.994338259100914001e-02 4.367621541023254395e-01 -1.081773564219474792e-01 -1.343364566564559937e-01 2.748459763824939728e-02 -2.845549024641513824e-03 4.481033980846405029e-02 -1.270451396703720093e-01 1.931454688310623169e-01
-7.411120086908340454e-02 -1.297224909067153931e-01 1.119372919201850891e-01 2.865427732467651367e-01 1.180677264928817749e-01 3.904686309397220612e-03 -4.996509104967117310e-02 1.641930937767028809e-01 2.411970943212509155e-01 -7.674228399991989136e-02 2.207147777080535889e-01 3.364017605781555176e-02 -2.272327542304992676e-01 -2.547963857650756836e-01 4.859473556280136108e-02 -2.558201551437377930e-01 1.242529451847076416e-01 4.024673402309417725e-01 -2.292168289422988892e-01 -1.545611023902893066e-01 1.767178252339363098e-02 -8.542723953723907471e-02 1.653288155794143677e-01 7.429284602403640747e-02 2.979967892169952393e-01 4.770679771900177002e-02 7.376772910356521606e-02 -1.860312521457672119e-01 -1.106219589710235596e-01 2.268003076314926147e-01 -1.189665682613849640e-02 -2.282593995332717896e-01
-2.708936333656311035e-01 1.457438021898269653e-01 -3.970890045166015625e-01 -8.238062262535095215e-03 7.934673875570297241e-02 -7.403076440095901489e-02 -1.835234761238098145e-01 3.906176686286926270e-01 2.357551604509353638e-01 -2.788569331169128418e-01 -1.877826601266860962e-01 3.188073262572288513e-02 -2.888848483562469482e-01 -5.696057155728340149e-02 1.913964450359344482e-01 -1.696284115314483643e-01 1.812271326780319214e-01 1.783467382192611694e-01 -1.088497638702392578e-01 -4.879651963710784912e-02 2.001694776117801666e-02 -4.163185507059097290e-02 1.138437390327453613e-01 -4.676603153347969055e-02 2.835493981838226318e-01 3.890436887741088867e-02 -1.346997357904911041e-02 -1.671147346496582031e-01 9.891410358250141144e-03 5.982811003923416138e-02 -1.072667688131332397e-01 8.059342205524444580e-02
-1.494932174682617188e-01 -9.640772640705108643e-02 -3.648972138762474060e-02 -5.830676108598709106e-02 4.170957803726196289e-01 1.671629697084426880e-01 -1.118870675563812256e-01 2.254469394683837891e-01 1.577495634555816650e-01 1.149150915443897247e-02 1.224532499909400940e-01 5.463764443993568420e-02 -9.876186400651931763e-02 -1.440786719322204590e-01 -2.034687995910644531e-01 -3.958434462547302246e-01 4.757979139685630798e-02 2.913083648309111595e-03 1.382225304841995239e-01 1.089958660304546356e-02 -7.664687186479568481e-02 3.425911068916320801e-01 2.440506368875503540e-01 1.011342555284500122e-02 2.459384351968765259e-01 -2.620228230953216553e-01 -7.864141464233398438e-02 1.177178397774696350e-01 -2.170651406049728394e-01 1.585755497217178345e-01 1.402658782899379730e-02 -2.684518136084079742e-02
-1.334997564554214478e-01 2.205763310194015503e-01 -8.057115226984024048e-02 5.899152159690856934e-02 3.325902223587036133e-01 3.400710970163345337e-02 -1.554531697183847427e-02 3.117265701293945312e-01 -1.134753413498401642e-02 -1.710001081228256226e-01 1.262152493000030518e-01 -1.414944678544998169e-01 -1.717600524425506592e-01 -5.464021116495132446e-02 -1.431403309106826782e-01 -4.113883376121520996e-01 -3.059183619916439056e-02 1.671600937843322754e-01 7.598409429192543030e-03 7.371893525123596191e-02 1.444993168115615845e-01 -1.264709085226058960e-01 3.554054498672485352e-01 1.145986169576644897e-01 2.522939145565032959e-01 -1.914720982313156128e-01 8.709480613470077515e-02 1.946362704038619995e-01 -5.162700638175010681e-02 2.221717983484268188e-01 1.405388768762350082e-02 1.346475183963775635e-01
-2.256524413824081421e-01 4.931079596281051636e-02 -8.922304958105087280e-02 1.346147656440734863e-01 2.091745100915431976e-02 -2.710658907890319824e-01 -1.835501194000244141e-01 2.878381609916687012e-01 1.595628820359706879e-02 5.843108147382736206e-02 1.340252906084060669e-01 7.119134813547134399e-02 -2.408979274332523346e-02 -2.007449418306350708e-01 -1.098274439573287964e-01 -1.404052525758743286e-01 4.525996148586273193e-01 -3.989410772919654846e-02 2.288227826356887817e-01 -5.265966802835464478e-02 3.233273327350616455e-02 1.129110753536224365e-01 3.304689228534698486e-01 1.826308667659759521e-01 3.566119968891143799e-01 -1.500866562128067017e-01 3.352138772606849670e-02 5.600412562489509583e-02 -1.910011768341064453e-01 4.149213060736656189e-02 -3.928421065211296082e-02 -1.382890939712524414e-01
6.375893205404281616e-02 -4.679972305893898010e-02 8.177060633897781372e-02 2.837552428245544434e-01 -1.411533169448375702e-02 2.430123686790466309e-01 -2.102816700935363770e-01 1.174908131361007690e-01 2.216442078351974487e-01 4.408976435661315918e-02 2.076456844806671143e-01 4.301936551928520203e-02 -2.100046575069427490e-01 1.676899939775466919e-01 5.876180529594421387e-02 -1.751157641410827637e-01 -1.642449572682380676e-02 2.554911747574806213e-02 -1.918997913599014282e-01 8.828751742839813232e-02 -1.993699073791503906e-01 -2.746907174587249756e-01 1.689786165952682495e-01 -4.423697292804718018e-02 4.087823331356048584e-01 -3.196426331996917725e-01 -7.165806367993354797e-03 -1.759824454784393311e-01 1.676150411367416382e-01 2.287374436855316162e-01 1.208468973636627197e-01 -1.773634552955627441e-02
1.414861828088760376e-01 -2.287708222866058350e-02 -2.441125363111495972e-01 1.179732829332351685e-01 1.567177288234233856e-02 -2.992409095168113708e-02 4.239748716354370117e-01 1.459953188896179199e-01 6.907396018505096436e-02 1.683329194784164429e-01 1.741231381893157959e-01 1.796537935733795166e-01 -1.624133437871932983e-01 -3.527008742094039917e-02 -1.557231843471527100e-01 -2.579264342784881592e-01 1.441164612770080566e-01 9.922194480895996094e-02 -1.571051478385925293e-01 3.278896212577819824e-02 5.638418719172477722e-02 9.650688618421554565e-03 5.388626828789710999e-02 1.391033083200454712e-01 4.359090328216552734e-01 -1.414572447538375854e-01 -3.342996239662170410e-01 -2.052596062421798706e-01 -2.562597393989562988e-02 -2.469479339197278023e-03 1.996332108974456787e-01 5.754688382148742676e-02
4.275973886251449585e-02 1.269714832305908203e-01 3.021988570690155029e-01 5.777643993496894836e-02 -6.308340281248092651e-02 -1.154810860753059387e-01 5.998389795422554016e-02 2.537988722324371338e-01 9.661069512367248535e-02 1.572886258363723755e-01 4.099816977977752686e-01 7.849920541048049927e-02 -1.779322922229766846e-01 -6.638852506875991821e-02 -1.060716062784194946e-01 -2.756165564060211182e-01 3.949555754661560059e-01 5.839002504944801331e-02 1.367679685354232788e-01 -1.563126891851425171e-01 -2.134927548468112946e-02 2.124975621700286865e-01 9.011007100343704224e-02 -1.707315444946289062e-02 2.736131548881530762e-01 -1.677424609661102295e-01 -4.733205586671829224e-02 2.593769729137420654e-01 5.387016013264656067e-02 -1.632752269506454468e-01 -9.091868251562118530e-02 -5.958749353885650635e-02
-2.204411849379539490e-02 8.653868734836578369e-02 -8.959455043077468872e-02 3.085384070873260498e-01 -1.081887260079383850e-02 3.307554423809051514e-01 7.327939569950103760e-02 4.546063393354415894e-02 -1.983069628477096558e-02 -6.568786688148975372e-03 3.185118734836578369e-01 -1.283480972051620483e-01 -2.546810507774353027e-01 2.325269877910614014e-01 9.209486842155456543e-02 -1.027302592992782593e-01 -1.035287324339151382e-02 8.995500206947326660e-02 3.609349206089973450e-02 3.669699281454086304e-02 1.450254675000905991e-02 -1.434513628482818604e-01 4.563822597265243530e-02 -9.514389187097549438e-02 5.178180336952209473e-01 -5.513213202357292175e-02 -3.530952036380767822e-01 7.766878604888916016e-02 1.138328984379768372e-01 1.604014933109283447e-01 1.606474369764328003e-01 7.983466237783432007e-02
-2.241248637437820435e-01 -2.260770276188850403e-02 2.235742807388305664e-01 1.147461608052253723e-01 -3.760958835482597351e-02 1.444495469331741333e-01 1.053596194833517075e-02 2.599611282348632812e-01 7.193185389041900635e-02 -1.976581066846847534e-01 3.182167112827301025e-01 2.607776820659637451e-01 7.821772992610931396e-02 -1.730774641036987305e-01 1.158538740128278732e-02 -4.400632157921791077e-02 4.528520256280899048e-02 1.623028367757797241e-01 -4.276952892541885376e-02 -7.738827168941497803e-02 -2.660836875438690186e-01 -6.497451663017272949e-02 2.146943509578704834e-01 -1.959586590528488159e-01 2.426161915063858032e-01 -2.867831289768218994e-01 -2.838581502437591553e-01 1.258225739002227783e-01 7.160144299268722534e-02 -8.595670014619827271e-02 -3.032968938350677490e-01 8.206371217966079712e-02
-2.517681419849395752e-01 2.418949306011199951e-01 2.476130612194538116e-02 2.018110901117324829e-01 1.174517646431922913e-01 1.255925372242927551e-02 1.354426145553588867e-01 3.711363971233367920e-01 1.204764991998672485e-01 9.387870132923126221e-02 3.769730925559997559e-01 9.641546010971069336e-02 -1.852141916751861572e-01 -1.897042430937290192e-02 -1.241088211536407471e-01 1.856423318386077881e-01 4.311908781528472900e-02 7.418172806501388550e-02 1.048067677766084671e-02 2.603481523692607880e-02 4.458180069923400879e-02 3.262497186660766602e-01 4.530053585767745972e-03 -1.248879656195640564e-01 2.313462793827056885e-01 2.446714043617248535e-01 -3.051566481590270996e-01 8.617397397756576538e-02 5.638898164033889771e-02 1.465041935443878174e-01 -1.796513646841049194e-01 6.643193960189819336e-02
5.828746035695075989e-02 1.583202742040157318e-02 -1.054428666830062866e-01 -2.882387861609458923e-02 5.616490542888641357e-02 -1.393113005906343460e-02 -3.568841377273201942e-03 2.359579950571060181e-01 1.892137676477432251e-01 -1.372405141592025757e-01 -8.119066804647445679e-02 9.480707347393035889e-02 -1.722156107425689697e-01 -2.517770044505596161e-02 4.860197901725769043e-01 -8.190467208623886108e-02 -9.449899196624755859e-02 3.153299987316131592e-01 9.409010410308837891e-03 1.311674062162637711e-02 -3.451222181320190430e-02 1.076505854725837708e-01 -2.328872494399547577e-02 1.506438255310058594e-01 5.080580115318298340e-01 8.201253414154052734e-02 -5.925580486655235291e-02 3.172957897186279297e-01 7.266641408205032349e-02 2.308455705642700195e-01 -6.146823987364768982e-02 7.686459273099899292e-02
-1.796133518218994141e-01 1.268399804830551147e-01 -1.691848188638687134e-01 1.204262375831604004e-01 3.023912310600280762e-01 -1.775770634412765503e-01 -6.705516949295997620e-03 1.580870300531387329e-01 5.734186246991157532e-02 7.916881144046783447e-02 1.843647658824920654e-01 -2.121794819831848145e-01 -1.767631471157073975e-01 9.178043156862258911e-02 2.308350056409835815e-01 -3.260938525199890137e-01 1.314856344833970070e-03 2.330081760883331299e-01 -1.210679709911346436e-01 1.585065387189388275e-02 -4.168154597282409668e-01 -4.980191960930824280e-02 4.882582649588584900e-02 1.370029151439666748e-01 3.515210747718811035e-01 6.970502436161041260e-03 2.576694078743457794e-02 -8.507665991783142090e-02 1.937989145517349243e-02 -1.526373326778411865e-01 2.068574577569961548e-01 9.001868218183517456e-02
-1.885480582714080811e-01 1.243863627314567566e-02 -1.648253351449966431e-01 7.658328860998153687e-02 -3.740879520773887634e-02 -2.499419897794723511e-01 1.757678240537643433e-01 3.993482589721679688e-01 4.999063536524772644e-02 1.589459925889968872e-01 -5.352123081684112549e-02 2.559195756912231445e-01 -1.907864809036254883e-01 8.491291105747222900e-02 -1.370434612035751343e-01 1.201866790652275085e-01 -3.125632926821708679e-02 2.054960429668426514e-01 -4.036394821014255285e-04 -1.775946319103240967e-01 -1.395124644041061401e-01 -5.292913317680358887e-02 8.213478140532970428e-03 -8.513760752975940704e-03 4.275459051132202148e-01 8.564290404319763184e-02 -3.133212924003601074e-01 -2.150230109691619873e-02 -1.284758746623992920e-01 2.513167858123779297e-01 1.209618523716926575e-01 1.544327288866043091e-01
-3.160100430250167847e-02 -2.254662811756134033e-01 1.666933447122573853e-01 2.989440597593784332e-02 2.143092900514602661e-01 2.994105815887451172e-01 -1.832609325647354126e-01 3.503790795803070068e-01 3.592126443982124329e-02 5.431087687611579895e-02 2.272991389036178589e-01 3.570127785205841064e-01 -1.133566126227378845e-01 2.859821543097496033e-02 1.107987836003303528e-01 -1.326566338539123535e-01 7.691417634487152100e-02 3.629517853260040283e-01 -1.374490559101104736e-01 -1.576625369489192963e-02 -1.106647402048110962e-01 -2.382907718420028687e-01 2.764973640441894531e-01 -8.721734397113323212e-03 1.067750994116067886e-02 6.362841278314590454e-02 -2.010406553745269775e-01 7.220179587602615356e-02 -1.291997730731964111e-01 1.334369182586669922e-01 -9.576968103647232056e-02 6.961566954851150513e-02
-2.138695716857910156e-01 1.640229672193527222e-01 -1.279309093952178955e-01 1.690187454223632812e-01 2.827801555395126343e-02 1.228318735957145691e-01 -9.988471120595932007e-02 2.912096083164215088e-01 1.579622477293014526e-01 8.863924443721771240e-02 3.096454739570617676e-01 -9.066285938024520874e-02 -2.313015284016728401e-03 -4.658649265766143799e-01 2.536722719669342041e-01 -5.498914048075675964e-02 -1.498500164598226547e-02 8.239398896694183350e-02 1.177911162376403809e-01 2.288422733545303345e-01 -2.571311891078948975e-01 1.004399172961711884e-02 3.973282128572463989e-02 -2.150781303644180298e-01 1.437726318836212158e-01 -7.336039841175079346e-02 -2.834132015705108643e-01 -3.383039264008402824e-03 -1.148861199617385864e-01 1.279235929250717163e-01 -1.445452570915222168e-01 -7.926121354103088379e-02
-2.180421054363250732e-01 -3.668210208415985107e-01 -3.118866682052612305e-01 2.276628911495208740e-01 7.206465117633342743e-03 3.128312528133392334e-02 1.790665239095687866e-01 1.723869591951370239e-01 3.349021673202514648e-01 6.967531889677047729e-02 2.666439712047576904e-01 1.953308098018169403e-02 4.701063409447669983e-02 7.766250520944595337e-02 -5.315352976322174072e-02 -2.003165036439895630e-01 -1.543771941214799881e-02 -5.292832478880882263e-02 -7.023402303457260132e-02 -2.612035721540451050e-02 1.087916642427444458e-02 1.965760141611099243e-01 2.163635939359664917e-02 3.807883560657501221e-01 3.103172481060028076e-01 -2.831752644851803780e-03 -1.532746255397796631e-01 7.176095992326736450e-02 8.279717713594436646e-02 1.569354832172393799e-01 7.375695556402206421e-02 -1.074272617697715759e-01
-2.258402854204177856e-01 5.386327952146530151e-02 -6.702381186187267303e-03 2.567712962627410889e-01 1.278748065233230591e-01 5.920097604393959045e-02 9.615095704793930054e-02 9.166128933429718018e-02 4.003699123859405518e-02 -1.992477029561996460e-01 1.533560752868652344e-01 1.671989262104034424e-01 4.407151043415069580e-02 -8.748503029346466064e-02 3.149600625038146973e-01 -3.167867660522460938e-01 3.638427853584289551e-01 1.707752943038940430e-01 -1.204609218984842300e-02 -4.803609102964401245e-02 -1.324994023889303207e-03 5.087301880121231079e-02 2.526058554649353027e-01 -4.780502021312713623e-01 5.809546634554862976e-02 3.851453959941864014e-02 3.752009943127632141e-02 -4.973980411887168884e-02 -1.413688957691192627e-01 2.058100402355194092e-01 4.733472317457199097e-02 -9.184519946575164795e-02
1.449735648930072784e-02 3.717991709709167480e-02 -3.524764254689216614e-02 2.704591453075408936e-01 1.796945035457611084e-01 6.220762059092521667e-02 5.973674729466438293e-02 2.040253430604934692e-01 2.522399425506591797e-01 -2.030097842216491699e-01 2.593646943569183350e-01 1.568720936775207520e-01 -1.484315544366836548e-01 1.102021262049674988e-01 -7.344105280935764313e-03 -3.601812422275543213e-01 -8.075018972158432007e-02 3.469223976135253906e-01 -1.702884770929813385e-02 6.017872318625450134e-02 -1.560746878385543823e-01 -3.396729230880737305e-01 2.100570499897003174e-01 -3.129777312278747559e-01 2.091130614280700684e-01 -5.969827994704246521e-02 -8.242328651249408722e-03 7.025896757841110229e-02 -5.448051914572715759e-02 -3.500751778483390808e-02 -1.097163259983062744e-01 -2.921290881931781769e-02
-3.220106065273284912e-01 2.029106020927429199e-02 -7.206008740467950702e-05 -8.872491866350173950e-02 1.255175322294235229e-01 -3.659845888614654541e-01 -2.417632788419723511e-01 5.354614555835723877e-02 -8.163683116436004639e-02 9.745689481496810913e-02 1.660049259662628174e-01 1.445653587579727173e-01 -1.601934880018234253e-01 -1.820876449346542358e-01 3.398585319519042969e-02 -2.497321516275405884e-01 3.010553419589996338e-01 2.145402878522872925e-01 1.883067488670349121e-01 -3.771770745515823364e-02 -6.945662945508956909e-02 1.709217429161071777e-01 2.570715844631195068e-01 -1.218301877379417419e-01 2.429926693439483643e-01 -2.852877136319875717e-03 -1.564993858337402344e-01 6.859761476516723633e-02 -4.626877233386039734e-02 2.894965410232543945e-01 -1.610990613698959351e-01 3.724410012364387512e-02
-2.922590635716915131e-02 1.072296053171157837e-01 -6.839592754840850830e-02 -1.392169147729873657e-01 4.097439348697662354e-02 1.919995695352554321e-01 2.233269959688186646e-01 2.455243319272994995e-01 3.552273511886596680e-01 -1.986937373876571655e-01 2.930868566036224365e-01 2.946348190307617188e-01 -1.550998687744140625e-01 3.563062846660614014e-02 1.508465707302093506e-01 -1.577571630477905273e-01 -1.587601751089096069e-01 -2.687014453113079071e-02 9.088777750730514526e-02 -3.059383481740951538e-02 -3.309277445077896118e-02 6.344735622406005859e-02 -5.423778668045997620e-02 -1.190673708915710449e-01 5.418481230735778809e-01 4.942363873124122620e-02 4.388844594359397888e-02 -1.115011572837829590e-01 -7.065432518720626831e-02 9.863115847110748291e-02 1.392074525356292725e-01 -4.102599620819091797e-02
-2.272848188877105713e-01 1.356783360242843628e-01 -4.178309813141822815e-02 2.901896536350250244e-01 2.348161488771438599e-01 -2.613439857959747314e-01 1.505038440227508545e-01 3.568318784236907959e-01 2.384926974773406982e-01 3.628952428698539734e-02 2.610787749290466309e-01 4.374322667717933655e-02 -1.364758312702178955e-01 2.472485303878784180e-01 -6.330556422472000122e-02 1.246729213744401932e-02 -1.212938129901885986e-01 2.409868985414505005e-01 -1.553872376680374146e-01 1.976689994335174561e-01 -1.008898764848709106e-01 2.144476175308227539e-01 -8.427218347787857056e-02 -1.104200407862663269e-01 1.321087181568145752e-01 -5.028405040502548218e-02 -2.466083019971847534e-01 1.287032365798950195e-01 9.086968004703521729e-02 1.049669310450553894e-01 -1.388761401176452637e-01 -1.047679111361503601e-01
-8.207383751869201660e-02 -1.225904896855354309e-01 -1.259028166532516479e-01 4.504707828164100647e-02 -5.027190595865249634e-02 3.345014452934265137e-01 5.270655080676078796e-02 -1.869922727346420288e-01 1.063490808010101318e-01 1.594643592834472656e-01 1.028282642364501953e-01 2.257617115974426270e-01 -6.457743048667907715e-02 -3.718305006623268127e-02 -7.193442434072494507e-02 -1.724348366260528564e-01 -9.337452054023742676e-02 1.031796857714653015e-01 -1.149622276425361633e-01 2.779100239276885986e-01 -2.073606550693511963e-01 -6.107713282108306885e-02 2.780547142028808594e-01 -1.834275424480438232e-01 4.472034573554992676e-01 -6.186425685882568359e-02 -1.021969318389892578e-01 -7.695341017097234726e-03 1.437012106180191040e-01 3.801241219043731689e-01 -9.365520626306533813e-02 -1.170830428600311279e-01
-2.865791916847229004e-01 7.282928377389907837e-02 -5.962743237614631653e-02 5.570330098271369934e-02 2.493299841880798340e-01 1.382679045200347900e-01 -1.467209756374359131e-01 1.639184728264808655e-02 9.891498833894729614e-02 7.138829678297042847e-02 6.177953630685806274e-02 2.875173091888427734e-01 1.867515295743942261e-01 -1.146377772092819214e-01 3.477278351783752441e-01 -2.616155743598937988e-01 5.854825302958488464e-02 1.664357334375381470e-01 3.275572657585144043e-01 1.161079406738281250e-01 -2.260334938764572144e-01 -2.031230926513671875e-01 2.955895960330963135e-01 -1.579386740922927856e-01 2.371888458728790283e-01 8.186455816030502319e-02 -1.162165701389312744e-01 9.970667958259582520e-02 4.056906327605247498e-02 1.987726800143718719e-02 -1.099106520414352417e-01 -8.361313492059707642e-02
-2.317846864461898804e-01 1.580706983804702759e-01 -3.092759549617767334e-01 1.549586057662963867e-01 1.116703525185585022e-01 -1.363558769226074219e-01 -6.381710618734359741e-02 1.240040808916091919e-01 2.399188280105590820e-01 -3.535616770386695862e-02 1.616215109825134277e-01 1.484704297035932541e-02 -7.279590517282485962e-02 2.018052339553833008e-01 6.202784925699234009e-02 -2.561046779155731201e-01 3.292231559753417969e-01 2.823691964149475098e-01 -2.739003673195838928e-02 4.210884217172861099e-04 -2.134117335081100464e-01 5.636866390705108643e-02 2.058974355459213257e-01 4.717258736491203308e-02 1.811748296022415161e-01 2.022047191858291626e-01 -1.481916606426239014e-01 -1.828315407037734985e-01 1.042765304446220398e-01 -1.015096604824066162e-01 1.877717673778533936e-01 2.876653373241424561e-01
-4.008184187114238739e-04 1.938750445842742920e-01 8.353638462722301483e-03 -1.149052605032920837e-01 9.322036057710647583e-02 -2.741837799549102783e-01 1.168214809149503708e-02 2.271619439125061035e-01 2.344416975975036621e-01 -1.879339367151260376e-01 2.708511650562286377e-01 1.000932008028030396e-01 -3.035818338394165039e-01 1.904396712779998779e-01 9.277968108654022217e-02 1.660342514514923096e-01 -5.809205397963523865e-02 1.533837616443634033e-01 -2.165536433458328247e-01 1.944924145936965942e-01 -9.963893890380859375e-02 1.880329847335815430e-01 1.658109575510025024e-01 5.031256470829248428e-03 3.601839542388916016e-01 -5.500334128737449646e-02 -9.830705076456069946e-02 -1.555913127958774567e-02 -1.110362485051155090e-01 3.373630046844482422e-01 -1.423942446708679199e-01 -4.192467033863067627e-02
1.335410177707672119e-01 1.251604314893484116e-02 4.534975439310073853e-02 1.072290390729904175e-01 2.464803904294967651e-01 5.363349243998527527e-02 9.571934491395950317e-02 1.934734880924224854e-01 -2.746937274932861328e-01 3.032170832157135010e-01 2.448819577693939209e-01 2.913943231105804443e-01 -1.013912484049797058e-01 -2.564070373773574829e-02 -1.676257401704788208e-01 -2.860689759254455566e-01 1.093803271651268005e-01 1.444385647773742676e-01 -7.403388619422912598e-02 -5.133977159857749939e-02 5.420974269509315491e-02 6.774704903364181519e-02 5.237804353237152100e-02 6.509625166654586792e-02 4.544815421104431152e-01 -5.380833894014358521e-02 -1.613898426294326782e-01 -2.731938362121582031e-01 4.400436207652091980e-02 2.290827929973602295e-01 -4.986228421330451965e-02 -5.099909380078315735e-02
1.194816976785659790e-01 1.357989460229873657e-01 -2.459691017866134644e-01 1.550015360116958618e-01 1.215516179800033569e-01 -1.430724710226058960e-01 -1.946755051612854004e-01 2.226645201444625854e-01 3.579358160495758057e-01 -3.178322017192840576e-01 1.699187904596328735e-01 9.162300080060958862e-02 2.727768942713737488e-02 -1.597239077091217041e-01 2.837820351123809814e-01 -2.438898831605911255e-01 5.213870666921138763e-03 -1.570595055818557739e-02 -2.042520493268966675e-01 -5.224133282899856567e-02 -8.809439837932586670e-03 1.058378368616104126e-01 1.614614129066467285e-01 8.709304034709930420e-02 3.547695577144622803e-01 6.829267740249633789e-02 -1.629620343446731567e-01 -6.309908628463745117e-02 3.761016204953193665e-02 -1.354735642671585083e-01 -2.194000780582427979e-01 -9.347410500049591064e-02
-2.083778977394104004e-01 2.620953917503356934e-01 8.204225450754165649e-02 2.031076997518539429e-01 1.800669580698013306e-01 -2.327661365270614624e-01 -5.374025553464889526e-02 1.843451410531997681e-01 3.005184531211853027e-01 2.969415113329887390e-02 1.942465603351593018e-01 4.956731200218200684e-02 -2.107766270637512207e-01 8.151432126760482788e-02 -1.848174929618835449e-01 -2.095201760530471802e-01 4.823438823223114014e-02 2.854698002338409424e-01 3.731252998113632202e-02 1.007965058088302612e-01 -2.354799397289752960e-02 3.086271286010742188e-01 2.710352838039398193e-02 -4.547966271638870239e-02 1.863718926906585693e-01 -1.551707983016967773e-01 -1.549065411090850830e-01 6.483186036348342896e-02 -2.994035780429840088e-01 2.066778987646102905e-01 -1.269931346178054810e-01 1.626009643077850342e-01
-7.855157554149627686e-02 1.726012378931045532e-01 -1.128884702920913696e-01 1.936781108379364014e-01 4.182400181889533997e-02 -9.347596019506454468e-02 1.867231875658035278e-01 2.757715880870819092e-01 1.051659882068634033e-01 8.204051852226257324e-02 4.634819552302360535e-02 2.724619954824447632e-02 -2.396938055753707886e-01 1.662023216485977173e-01 2.802046388387680054e-02 -4.117033779621124268e-01 -1.494497060775756836e-01 1.399108767509460449e-01 6.081346422433853149e-02 -1.598216295242309570e-01 -1.169755607843399048e-01 1.483893673866987228e-02 1.211953833699226379e-01 2.727644145488739014e-01 1.598932296037673950e-01 8.780249208211898804e-02 1.384641528129577637e-01 1.892280280590057373e-01 -2.901072800159454346e-01 7.578559964895248413e-02 -2.599951922893524170e-01 -3.105435371398925781e-01
-1.510616838932037354e-01 5.618605017662048340e-02 -3.505461513996124268e-01 4.234885051846504211e-02 5.801840499043464661e-02 7.711883634328842163e-02 -2.364355698227882385e-02 4.747420847415924072e-01 1.945964992046356201e-02 1.140503436326980591e-01 3.373880982398986816e-01 -1.481777727603912354e-01 1.787759661674499512e-01 1.285821348428726196e-01 1.419040709733963013e-01 -1.698025614023208618e-01 1.483915001153945923e-01 2.178747020661830902e-02 1.705105230212211609e-02 2.208611965179443359e-01 -2.867931872606277466e-02 2.392949908971786499e-02 1.221200264990329742e-02 -1.822496298700571060e-03 3.899663388729095459e-01 1.514825671911239624e-01 1.464904695749282837e-01 2.298450283706188202e-02 -5.375081673264503479e-03 9.106256067752838135e-02 -2.240662425756454468e-01 1.970008760690689087e-01
-3.131736218929290771e-01 -1.219458803534507751e-01 -3.406565487384796143e-01 1.241439655423164368e-01 1.554997116327285767e-01 -8.244164288043975830e-02 -4.128164052963256836e-02 2.359731793403625488e-01 1.830086484551429749e-02 -1.988565772771835327e-01 2.258259207010269165e-01 1.606535911560058594e-01 -1.059972569346427917e-01 -1.585871428251266479e-01 -5.811148509383201599e-02 -1.681825816631317139e-01 1.791654527187347412e-01 1.483117192983627319e-01 -1.496888697147369385e-01 -3.521340489387512207e-01 -2.260129898786544800e-01 -1.625130474567413330e-01 9.593114256858825684e-02 2.453179284930229187e-02 2.910164594650268555e-01 -5.471095070242881775e-02 4.839280247688293457e-02 -2.628459930419921875e-01 1.645643413066864014e-01 -9.071679413318634033e-02 1.357331220060586929e-02 -9.349438361823558807e-03
-1.262194514274597168e-01 5.825915560126304626e-02 5.593946576118469238e-02 2.019009552896022797e-02 1.788603700697422028e-02 2.137859761714935303e-01 1.255858838558197021e-01 2.786212041974067688e-02 -1.523187458515167236e-01 -2.478025853633880615e-02 1.686497330665588379e-01 -1.719997972249984741e-01 -1.424189954996109009e-01 1.170030459761619568e-01 6.186778191477060318e-03 -1.896895766258239746e-01 1.295011788606643677e-01 2.821946740150451660e-01 1.998748630285263062e-01 -1.805255860090255737e-01 -1.030353158712387085e-01 -6.470593810081481934e-02 1.874710768461227417e-01 2.222206592559814453e-01 5.014823079109191895e-01 3.912093862891197205e-02 -3.161153495311737061e-01 9.775733947753906250e-02 8.970149606466293335e-02 -3.108562156558036804e-02 -3.945231437683105469e-02 3.484056293964385986e-01
-2.280607968568801880e-01 2.254469320178031921e-02 -5.033521652221679688e-01 3.499894961714744568e-02 -1.009246706962585449e-02 -2.150434553623199463e-01 -1.863656006753444672e-02 9.977962821722030640e-02 2.500621378421783447e-01 -3.384695947170257568e-02 9.359529614448547363e-02 5.712259933352470398e-02 -1.822438091039657593e-01 -3.806303814053535461e-02 2.693630456924438477e-01 -9.654317051172256470e-02 -1.052085533738136292e-01 2.322088479995727539e-01 -7.601279020309448242e-02 2.107410281896591187e-01 -5.782235041260719299e-02 1.340421587228775024e-01 2.575979232788085938e-01 1.060300692915916443e-01 2.462976425886154175e-01 1.939501315355300903e-01 2.740046940743923187e-02 -1.632817387580871582e-01 -2.725340053439140320e-02 1.856906712055206299e-01 -2.265505343675613403e-01 1.329482048749923706e-01
-1.163558438420295715e-01 -8.513459004461765289e-03 -9.247118979692459106e-02 1.097921282052993774e-01 -1.379701867699623108e-02 2.749907225370407104e-02 -1.006654743105173111e-02 1.895754337310791016e-01 3.187598586082458496e-01 -1.543645095080137253e-02 5.667690038681030273e-01 8.291477710008621216e-02 -1.617401372641324997e-03 -3.990089520812034607e-02 1.076837852597236633e-01 -3.426002338528633118e-03 1.285241693258285522e-01 2.114010602235794067e-01 -2.177235633134841919e-01 6.574589759111404419e-03 -8.048058301210403442e-02 -7.158138323575258255e-03 -8.558500558137893677e-03 4.540898799896240234e-01 4.587547481060028076e-02 -1.868645101785659790e-01 -8.208024501800537109e-02 -2.481471002101898193e-01 1.462168395519256592e-01 5.725988373160362244e-02 -1.750042289495468140e-01 5.974970757961273193e-02
1.156115606427192688e-01 2.360749840736389160e-01 -2.640339080244302750e-03 3.868223866447806358e-03 -6.446849554777145386e-02 7.186454534530639648e-02 -2.696504071354866028e-02 3.200441598892211914e-01 1.289494633674621582e-01 1.283910423517227173e-01 2.955083250999450684e-01 -3.070921897888183594e-01 1.407815795391798019e-02 6.183736398816108704e-02 3.455225527286529541e-01 -9.683497250080108643e-02 1.373294740915298462e-02 2.242298573255538940e-01 -9.756752848625183105e-02 -5.834547430276870728e-02 1.654832623898983002e-03 1.111973896622657776e-01 1.964578181505203247e-01 7.030842453241348267e-02 4.373896121978759766e-01 1.748983711004257202e-01 -8.217641711235046387e-02 -1.429463326930999756e-01 -1.535189747810363770e-01 -1.153789311647415161e-01 -1.119448095560073853e-01 2.303934544324874878e-01
-2.812425792217254639e-01 1.776648126542568207e-02 -1.774326115846633911e-01 1.264202743768692017e-01 -8.279019594192504883e-02 1.152457594871520996e-01 4.003168083727359772e-03 2.190471589565277100e-01 1.485162079334259033e-01 1.231643706560134888e-01 1.934872716665267944e-01 -3.680713847279548645e-02 9.659848362207412720e-02 -4.869037866592407227e-01 1.476878076791763306e-01 -4.028050601482391357e-02 -2.456668950617313385e-02 8.278254419565200806e-02 4.896364361047744751e-02 2.543090879917144775e-01 -3.839239180088043213e-01 1.183106005191802979e-01 1.002829000353813171e-01 -2.290980517864227295e-01 2.024355977773666382e-01 -1.064511537551879883e-01 -1.923468112945556641e-01 -8.886704221367835999e-03 -1.301375329494476318e-01 1.352228224277496338e-01 -1.751765906810760498e-01 -7.327360659837722778e-02
-4.561832174658775330e-02 -2.556360065937042236e-01 1.293817609548568726e-01 1.178068220615386963e-01 -9.272248297929763794e-02 1.262223720550537109e-01 2.118758484721183777e-02 2.472884953022003174e-01 -1.240338683128356934e-01 1.791554838418960571e-01 3.183454573154449463e-01 3.351015150547027588e-01 -1.223696619272232056e-01 4.864279553294181824e-02 -6.656064093112945557e-02 -1.790049374103546143e-01 -5.677320435643196106e-02 3.266659379005432129e-01 -1.676675230264663696e-01 -1.151505783200263977e-01 -3.714337944984436035e-01 6.130606401711702347e-03 3.465386331081390381e-01 -1.290151327848434448e-01 1.028160974383354187e-01 1.525670737028121948e-01 -1.666651666164398193e-01 -8.152923732995986938e-02 -2.037140727043151855e-02 5.389923974871635437e-02 -4.159306734800338745e-02 3.907406330108642578e-02
-9.487784653902053833e-02 -2.950346097350120544e-02 -9.136871993541717529e-02 3.627107441425323486e-01 -2.146654389798641205e-02 -3.298598825931549072e-01 5.981928482651710510e-02 1.537316739559173584e-01 8.647333085536956787e-02 8.108817040920257568e-03 5.183652639389038086e-01 1.896011382341384888e-01 -6.645503640174865723e-02 -1.231920421123504639e-01 1.529998332262039185e-01 -1.974654644727706909e-01 1.970672607421875000e-01 -1.283551100641489029e-02 -9.498593211174011230e-02 -1.659399271011352539e-01 -1.757141947746276855e-01 -5.666699633002281189e-02 -1.175659522414207458e-01 3.027833811938762665e-02 1.701270788908004761e-01 9.759827703237533569e-02 4.248622804880142212e-02 -1.303845196962356567e-01 1.710935533046722412e-01 2.832622826099395752e-01 -1.190471649169921875e-01 -1.192115768790245056e-01
-4.142526984214782715e-01 3.876311480998992920e-01 -1.257664710283279419e-01 7.348798960447311401e-02 8.270310610532760620e-02 -6.872028112411499023e-02 3.739890083670616150e-02 2.865908443927764893e-01 1.859764307737350464e-01 -7.845708727836608887e-02 2.233293801546096802e-01 -1.599089801311492920e-02 -1.926337629556655884e-01 -3.402403369545936584e-02 -1.949346512556076050e-01 -3.354977443814277649e-02 1.556858718395233154e-01 2.344889938831329346e-01 -1.537357568740844727e-01 3.325866907835006714e-02 7.855458557605743408e-02 2.062381803989410400e-01 1.044753659516572952e-02 -1.633146405220031738e-01 1.810943186283111572e-01 -1.732586026191711426e-01 -1.906939744949340820e-01 -4.530432820320129395e-02 8.250048756599426270e-02 3.291452676057815552e-02 -2.757894694805145264e-01 1.700860708951950073e-01
-4.561379551887512207e-02 1.162129174917936325e-02 -2.535279467701911926e-02 2.432643026113510132e-01 7.156937383115291595e-03 -3.263614326715469360e-02 -5.768159776926040649e-02 1.711793243885040283e-01 5.561283905990421772e-04 4.850726574659347534e-02 2.375369220972061157e-01 6.658075749874114990e-02 -2.939268946647644043e-01 8.436206728219985962e-02 -4.611238092184066772e-02 -4.135037064552307129e-01 -6.941060721874237061e-02 3.049699962139129639e-01 -1.353204548358917236e-01 1.052657663822174072e-01 -2.526656389236450195e-01 -2.643008530139923096e-01 3.845974802970886230e-01 -2.438922971487045288e-01 1.463151425123214722e-01 -3.231825679540634155e-02 9.792524576187133789e-02 -1.665818989276885986e-01 6.541891396045684814e-02 1.035281717777252197e-01 -1.762377321720123291e-01 -1.506472378969192505e-02
-1.886160820722579956e-01 1.757048815488815308e-01 -1.918731182813644409e-01 1.445618867874145508e-01 -1.608505994081497192e-01 1.186985597014427185e-01 -3.409916907548904419e-02 3.581797182559967041e-01 1.004456430673599243e-01 -1.735631749033927917e-02 2.599684000015258789e-01 -2.511733397841453552e-02 2.880918048322200775e-02 -3.513775467872619629e-01 1.396798342466354370e-01 3.141596168279647827e-02 -2.056619711220264435e-02 1.717755645513534546e-01 5.313966795802116394e-02 2.597050964832305908e-01 -1.480176597833633423e-01 -6.778553128242492676e-02 1.897765845060348511e-01 -2.901734113693237305e-01 2.508619427680969238e-01 -1.711162924766540527e-02 -3.354571759700775146e-01 1.191347166895866394e-01 -7.727947086095809937e-02 -1.851517707109451294e-02 -1.987603604793548584e-01 -1.822725310921669006e-02
-2.308463454246520996e-01 1.032158359885215759e-01 -9.347486495971679688e-02 1.141678467392921448e-01 -5.074638873338699341e-02 7.510750740766525269e-02 2.827467955648899078e-02 1.073871031403541565e-01 3.950867429375648499e-02 9.320314228534698486e-02 3.484784662723541260e-01 5.402319133281707764e-02 5.365866422653198242e-02 -2.537040412425994873e-01 2.201212644577026367e-01 -1.209668070077896118e-01 -9.665725380182266235e-02 9.253353625535964966e-02 1.932032555341720581e-01 2.521835863590240479e-01 -3.494291305541992188e-01 -7.214750349521636963e-02 3.652907609939575195e-01 -2.351518273353576660e-01 1.331857591867446899e-01 -1.268423441797494888e-02 -3.445968627929687500e-01 1.469853669404983521e-01 -4.705627507064491510e-04 1.455336716026067734e-02 -1.712649762630462646e-01 -7.834839075803756714e-02
-2.017780691385269165e-01 5.837209057062864304e-03 3.758265823125839233e-02 2.562862932682037354e-01 1.698299646377563477e-01 -1.117878556251525879e-01 -1.386125832796096802e-01 2.758114039897918701e-01 -2.060794979333877563e-01 -1.293598711490631104e-01 9.644476324319839478e-02 3.405526876449584961e-01 -6.618364155292510986e-02 -2.369487425312399864e-03 -2.245688624680042267e-02 -2.756624519824981689e-01 7.265561074018478394e-02 9.878186136484146118e-02 2.925299406051635742e-01 5.382492206990718842e-03 -1.490028351545333862e-01 4.768501967191696167e-02 -1.291658282279968262e-01 -9.572304040193557739e-02 4.267419278621673584e-01 -1.305761784315109253e-01 -1.226649358868598938e-01 1.065899431705474854e-01 -2.191373333334922791e-02 2.666813135147094727e-01 -9.932608157396316528e-02 -1.793833374977111816e-01
-1.665806472301483154e-01 -1.212823987007141113e-01 -2.817989885807037354e-01 1.422854512929916382e-01 -1.680226624011993408e-02 -9.423597715795040131e-03 -6.432168185710906982e-02 1.134330928325653076e-01 1.058489233255386353e-01 1.421717405319213867e-01 -1.496188808232545853e-02 -2.862634956836700439e-01 -8.456267416477203369e-03 2.558772079646587372e-02 3.942804038524627686e-01 -2.045457661151885986e-01 -3.499201685190200806e-02 2.628913521766662598e-01 -1.067062094807624817e-01 2.451395057141780853e-02 -2.534203231334686279e-01 2.316074520349502563e-01 2.172591984272003174e-01 -2.248391807079315186e-01 3.240833282470703125e-01 -1.368020623922348022e-01 -2.422193288803100586e-01 4.690325632691383362e-02 -8.345773816108703613e-02 2.689222618937492371e-02 -1.829360574483871460e-01 -7.204170525074005127e-02
-1.723484992980957031e-01 1.768409162759780884e-01 -8.930322714149951935e-03 -2.190778851509094238e-01 -1.221192255616188049e-02 -8.758230507373809814e-02 -7.168197631835937500e-02 3.976407349109649658e-01 2.267293035984039307e-01 5.128738656640052795e-02 1.280707716941833496e-01 -1.085094735026359558e-01 7.781357318162918091e-02 2.625409960746765137e-01 -2.071054093539714813e-02 -1.431753635406494141e-01 7.749622687697410583e-03 1.342097520828247070e-01 -3.219003975391387939e-02 -2.088918685913085938e-01 -9.853206574916839600e-02 1.373352557420730591e-01 -6.052627786993980408e-02 4.879107698798179626e-02 6.065680980682373047e-01 -5.565114691853523254e-02 -1.218820959329605103e-01 1.115050017833709717e-01 -1.440949738025665283e-01 -1.061850115656852722e-01 -5.262763425707817078e-02 1.061686724424362183e-01
-2.068066596984863281e-01 1.875056177377700806e-01 -1.925924271345138550e-01 1.207140088081359863e-01 -5.608719214797019958e-02 3.407871723175048828e-02 -3.889767825603485107e-02 1.216819807887077332e-01 1.430933773517608643e-01 8.447676897048950195e-02 2.955574095249176025e-01 1.336867809295654297e-01 3.759955242276191711e-02 -2.650128304958343506e-01 3.815710544586181641e-02 -1.435195505619049072e-01 1.503533124923706055e-02 2.839259505271911621e-01 1.259415447711944580e-01 -4.862615466117858887e-02 -3.813151121139526367e-01 -2.038932293653488159e-01 4.001244902610778809e-01 -1.462846249341964722e-01 -2.785062976181507111e-02 4.781207069754600525e-03 -1.949839591979980469e-01 2.079578787088394165e-01 -5.696463957428932190e-02 8.534988760948181152e-02 -2.499104887247085571e-01 -2.564615197479724884e-02
1.260522194206714630e-02 -1.616584360599517822e-01 6.863701343536376953e-02 1.440426856279373169e-01 1.597745269536972046e-01 1.236206889152526855e-01 2.660938911139965057e-02 3.021966516971588135e-01 -1.141903027892112732e-01 6.239935383200645447e-02 3.520997762680053711e-01 2.977365851402282715e-01 7.659976254217326641e-04 1.285616755485534668e-01 2.363319508731365204e-02 -2.046034634113311768e-01 -1.103382259607315063e-01 2.561523020267486572e-01 -1.535989940166473389e-01 -1.618233323097229004e-01 -1.720212996006011963e-01 -1.780564785003662109e-01 3.547350168228149414e-01 -1.563382297754287720e-01 9.924502670764923096e-02 1.193572580814361572e-01 -2.757946550846099854e-01 -3.185652196407318115e-02 -1.884153187274932861e-01 1.688182950019836426e-01 -1.092782318592071533e-01 1.031813547015190125e-01
-1.088852360844612122e-01 1.110919099301099777e-02 2.768880128860473633e-01 1.670249551534652710e-01 -2.242694981396198273e-02 -3.753685578703880310e-02 1.058793067932128906e-02 2.077625691890716553e-01 -5.317763984203338623e-02 -1.083652079105377197e-01 2.146175056695938110e-01 2.761562727391719818e-02 -2.700793147087097168e-01 -1.176443248987197876e-01 -2.539336308836936951e-02 -4.704846739768981934e-01 -3.368730843067169189e-02 -6.747143715620040894e-02 -1.665540337562561035e-01 2.190189808607101440e-01 -1.265319883823394775e-01 1.137590557336807251e-01 2.236655540764331818e-02 2.199225723743438721e-01 4.485178291797637939e-01 1.265929341316223145e-01 -8.500905334949493408e-02 9.028477594256401062e-03 -7.841362804174423218e-02 1.945299841463565826e-02 -5.058196187019348145e-02 2.743847370147705078e-01
-5.523155629634857178e-02 -5.533972010016441345e-02 9.942142292857170105e-03 -6.646707188338041306e-03 4.176994413137435913e-02 2.195264101028442383e-01 2.411533445119857788e-01 1.943920105695724487e-01 2.140367031097412109e-02 7.799848914146423340e-02 1.439793556928634644e-01 3.219226375222206116e-02 -2.395253479480743408e-01 4.433782771229743958e-02 1.846176683902740479e-01 -4.942530393600463867e-01 1.219718754291534424e-01 9.013123065233230591e-02 -2.798799872398376465e-01 1.672268360853195190e-01 -2.415667176246643066e-01 -5.187942460179328918e-02 4.973823949694633484e-02 2.309321612119674683e-01 3.571450412273406982e-01 5.985651537775993347e-02 2.495838254690170288e-01 -6.857666652649641037e-03 5.657559726387262344e-03 -7.673585414886474609e-02 -1.120793670415878296e-01 -1.540894955396652222e-01
1.317957192659378052e-01 1.017470005899667740e-02 -1.789032518863677979e-01 -2.189012020826339722e-01 3.304506838321685791e-02 1.643360406160354614e-01 -4.016070626676082611e-03 2.035389989614486694e-01 1.617898046970367432e-01 1.652308157645165920e-03 1.902716606855392456e-01 -1.210221350193023682e-01 -1.169034615159034729e-01 -2.569310963153839111e-01 1.763032078742980957e-01 -2.850713431835174561e-01 -8.330636471509933472e-02 1.207600310444831848e-01 -4.513216763734817505e-02 -1.178317070007324219e-01 -3.322600424289703369e-01 5.945556983351707458e-02 3.372371792793273926e-01 7.067679893225431442e-03 2.346504330635070801e-01 2.711340487003326416e-01 -1.981660276651382446e-01 3.687334805727005005e-02 1.349270623177289963e-02 -7.793125230818986893e-03 3.105527758598327637e-01 -1.815451681613922119e-01
8.634929358959197998e-02 9.116113930940628052e-02 -9.062854200601577759e-02 -2.395707368850708008e-01 2.213654369115829468e-01 1.427258253097534180e-01 1.098570227622985840e-01 3.002388179302215576e-01 1.311741322278976440e-01 -4.097697511315345764e-02 1.902513802051544189e-01 -7.323344796895980835e-02 -1.046516671776771545e-01 3.169728908687829971e-03 4.418602585792541504e-01 -3.053752183914184570e-01 4.894316941499710083e-02 1.827028542757034302e-01 -3.031003773212432861e-01 1.013467237353324890e-01 -1.288326680660247803e-01 -1.261724717915058136e-02 1.326242089271545410e-01 -7.731170952320098877e-02 2.876791059970855713e-01 -9.316748939454555511e-03 1.437201909720897675e-02 -1.435245387256145477e-02 -4.101255163550376892e-02 -2.901315093040466309e-01 -1.622770130634307861e-01 1.159690245985984802e-01
1.239683404564857483e-01 -8.839420974254608154e-03 7.350942492485046387e-02 1.308209300041198730e-01 1.701101213693618774e-01 6.328683346509933472e-02 -1.361644417047500610e-01 1.726828068494796753e-01 1.429190337657928467e-01 -1.865169554948806763e-01 4.022939205169677734e-01 -3.492509946227073669e-02 -1.837176531553268433e-01 -2.035539597272872925e-01 -9.465176612138748169e-02 -3.194493055343627930e-01 2.283176630735397339e-01 3.796492218971252441e-01 -1.889261901378631592e-01 -1.099812686443328857e-01 -9.044019877910614014e-02 -4.532135277986526489e-02 2.307793498039245605e-01 1.674323156476020813e-02 3.159672915935516357e-01 -7.835499942302703857e-02 1.758571416139602661e-01 -2.131710015237331390e-02 -5.797668918967247009e-02 3.746701404452323914e-02 8.482354134321212769e-02 -1.382959485054016113e-01
1.232115402817726135e-01 4.374655708670616150e-02 -1.731160283088684082e-01 1.923089176416397095e-01 -7.494556903839111328e-02 -2.248329371213912964e-01 -2.029638737440109253e-02 1.083519607782363892e-01 2.902483046054840088e-01 -2.392459362745285034e-01 9.398638457059860229e-02 1.381220966577529907e-01 -1.215663552284240723e-01 -8.763766288757324219e-02 4.893855452537536621e-01 -7.034376263618469238e-02 2.137688100337982178e-01 4.547134637832641602e-01 5.734247714281082153e-02 -3.187583759427070618e-02 4.101092368364334106e-02 8.751560002565383911e-02 1.309429258108139038e-01 -5.787827819585800171e-02 2.255915701389312744e-01 1.370673626661300659e-02 -1.769752949476242065e-01 -4.329561814665794373e-02 2.706412039697170258e-02 7.959219813346862793e-02 -9.753489284776151180e-04 1.827304810285568237e-01
-9.036787599325180054e-02 -1.704120039939880371e-01 -5.173956230282783508e-02 1.202182844281196594e-01 -8.876313269138336182e-02 4.363699629902839661e-02 9.811661392450332642e-02 1.976153999567031860e-01 -3.066322803497314453e-01 1.638949811458587646e-01 3.931275308132171631e-01 2.941057980060577393e-01 1.066067665815353394e-01 -1.378834899514913559e-02 1.913107484579086304e-01 -2.401318103075027466e-01 6.563232094049453735e-02 1.310089528560638428e-01 2.335316389799118042e-01 6.109742447733879089e-02 -9.111128002405166626e-02 -2.961904928088188171e-02 4.445453286170959473e-01 -9.691853076219558716e-02 2.360663115978240967e-01 4.753017053008079529e-02 -5.392886325716972351e-02 -4.708648100495338440e-02 1.744220703840255737e-01 -3.285560384392738342e-02 -1.513462215662002563e-01 -7.744953036308288574e-02
-7.979881949722766876e-03 1.801308840513229370e-01 1.404629349708557129e-01 1.068495661020278931e-01 -1.302458792924880981e-01 4.673060961067676544e-03 4.847422614693641663e-02 2.463010698556900024e-01 4.402167201042175293e-01 1.855514794588088989e-01 1.533856242895126343e-01 -2.098970301449298859e-02 6.955736130475997925e-02 9.917797148227691650e-02 1.916804611682891846e-01 -1.711412072181701660e-01 1.211920827627182007e-01 2.897920608520507812e-01 -1.326202452182769775e-01 -6.001415103673934937e-02 -2.384789586067199707e-01 -6.940429657697677612e-02 9.260245412588119507e-02 1.459516584873199463e-01 3.509224951267242432e-01 5.558176711201667786e-02 1.822158992290496826e-01 2.097703367471694946e-01 1.066359318792819977e-02 -1.735788187943398952e-03 2.275059968233108521e-01 2.381359934806823730e-01
-1.401534527540206909e-01 1.875814981758594513e-02 -2.490953654050827026e-01 1.416052877902984619e-01 -7.670120149850845337e-02 1.568057537078857422e-01 6.421905010938644409e-02 3.567511141300201416e-01 1.543892174959182739e-01 -1.726364018395543098e-03 1.254539340734481812e-01 6.899576634168624878e-02 1.528158932924270630e-01 -3.936675190925598145e-01 1.760646700859069824e-01 7.351721078157424927e-02 -9.914240241050720215e-02 2.308502346277236938e-01 7.498290389776229858e-02 2.385417371988296509e-01 -2.842489778995513916e-01 -9.467386454343795776e-02 1.361337602138519287e-01 -8.190303295850753784e-02 1.071981862187385559e-01 9.778985986486077309e-04 -2.530473768711090088e-01 1.469749957323074341e-01 -3.915718570351600647e-02 2.945679426193237305e-01 -2.255514413118362427e-01 -4.316560924053192139e-03
-8.019277453422546387e-02 -3.276471793651580811e-01 -5.417772755026817322e-02 2.447546869516372681e-01 -1.037250459194183350e-01 -8.163489401340484619e-02 2.466655895113945007e-02 2.497833520174026489e-01 9.097707271575927734e-02 -1.869807243347167969e-01 2.521205842494964600e-01 1.679228991270065308e-01 -1.010161116719245911e-01 -1.953506767749786377e-01 9.290535002946853638e-02 -2.822402119636535645e-01 -8.595171570777893066e-02 2.356046736240386963e-01 -1.095670927315950394e-02 8.841202943585813046e-04 -8.747431635856628418e-02 -2.366410940885543823e-01 3.133895397186279297e-01 -3.679407835006713867e-01 2.267658412456512451e-01 -1.581277102231979370e-01 -5.944282189011573792e-02 -1.147285476326942444e-01 -1.412236597388982773e-03 4.349026829004287720e-02 -1.265118569135665894e-01 -3.186556510627269745e-03
2.270807325839996338e-01 2.596582174301147461e-01 -2.128639370203018188e-01 5.002937745302915573e-03 2.241665869951248169e-01 -2.347430773079395294e-02 6.078132614493370056e-02 3.128413259983062744e-01 -1.789738424122333527e-02 2.215683460235595703e-01 1.287283748388290405e-01 5.069881305098533630e-02 1.782246977090835571e-01 2.165902256965637207e-01 8.857795596122741699e-02 -2.426531165838241577e-01 1.348075866699218750e-01 2.185686230659484863e-01 6.897584348917007446e-02 -8.440856821835041046e-03 -3.022215366363525391e-01 -6.415784358978271484e-03 7.311791926622390747e-02 5.924901366233825684e-02 2.665238678455352783e-01 1.671053916215896606e-01 9.419055283069610596e-02 -5.377119034528732300e-02 -1.980549693107604980e-01 1.982246637344360352e-01 -1.267599165439605713e-01 3.050162494182586670e-01
-9.910596162080764771e-02 5.456584319472312927e-02 -4.611278418451547623e-04 9.090942144393920898e-02 2.061886936426162720e-01 3.702761232852935791e-02 6.548305042088031769e-03 2.795999646186828613e-01 7.300327718257904053e-02 -6.681685335934162140e-03 2.960103750228881836e-01 3.643955290317535400e-01 -9.616777300834655762e-02 7.702372968196868896e-02 -3.926140815019607544e-02 -1.378724873065948486e-01 -1.440330501645803452e-02 2.909334301948547363e-01 -1.681907027959823608e-01 -2.041846364736557007e-01 -2.121183723211288452e-01 -3.194675743579864502e-01 9.229012578725814819e-02 -2.802061140537261963e-01 1.520464271306991577e-01 1.579100489616394043e-01 -2.126656770706176758e-01 8.793281018733978271e-02 -1.397289335727691650e-01 4.572273045778274536e-02 -1.915538161993026733e-01 -2.169896662235260010e-01
3.822201117873191833e-02 -1.117785945534706116e-01 -1.771745532751083374e-01 1.527778506278991699e-01 3.385847806930541992e-02 5.749263335019350052e-03 2.688837945461273193e-01 1.312925666570663452e-01 3.747506439685821533e-01 2.728302478790283203e-01 3.686553835868835449e-01 1.162594929337501526e-01 2.078167200088500977e-01 2.947654016315937042e-02 2.897061705589294434e-01 5.070367455482482910e-02 9.611590206623077393e-02 8.634112775325775146e-02 5.490824580192565918e-02 -8.375745266675949097e-02 -1.181138828396797180e-01 6.752196699380874634e-02 2.404717653989791870e-01 1.433774679899215698e-01 1.378353387117385864e-01 -3.405715525150299072e-02 1.591065078973770142e-01 -1.345764547586441040e-01 1.772396452724933624e-02 1.618841290473937988e-01 -3.467051982879638672e-01 -1.087015345692634583e-01
6.137138232588768005e-02 -2.305074036121368408e-01 8.497265726327896118e-02 -1.766174137592315674e-01 7.889667153358459473e-02 7.200520485639572144e-02 1.210504546761512756e-01 2.294154018163681030e-01 -7.735273241996765137e-02 -6.338912993669509888e-02 3.179872930049896240e-01 1.798158884048461914e-02 6.937537342309951782e-02 -3.206549882888793945e-01 -1.301171183586120605e-01 -2.561115026473999023e-01 9.873347729444503784e-02 3.161169588565826416e-01 -3.105054497718811035e-01 -1.595824509859085083e-01 -8.312725275754928589e-02 1.239271741360425949e-02 1.249874234199523926e-01 8.573130518198013306e-02 3.966329097747802734e-01 5.330933257937431335e-02 -1.045040786266326904e-01 1.510133743286132812e-01 2.672765590250492096e-02 2.283831834793090820e-01 3.594048693776130676e-02 -1.214517205953598022e-01
-1.075038388371467590e-01 -7.469282299280166626e-02 1.949674189090728760e-01 2.208563387393951416e-01 2.157535590231418610e-02 -3.394104167819023132e-02 -5.181632190942764282e-02 2.095053344964981079e-01 3.111977279186248779e-01 -2.167115956544876099e-01 3.194569051265716553e-01 -3.688341379165649414e-02 -9.905331581830978394e-02 -5.325730144977569580e-02 8.020673692226409912e-02 -3.582786619663238525e-01 3.312169015407562256e-01 2.979270517826080322e-01 -2.358598858118057251e-01 -1.213956028223037720e-01 5.207958817481994629e-02 2.477339468896389008e-02 1.247077882289886475e-01 3.373408317565917969e-02 2.090253978967666626e-01 6.517796963453292847e-02 7.800930738449096680e-02 -1.865855753421783447e-01 -1.159650310873985291e-01 2.130061239004135132e-01 4.119322076439857483e-02 -1.225135773420333862e-01
-4.493445903062820435e-02 -1.187244802713394165e-01 -2.788747251033782959e-01 9.889680147171020508e-02 -7.803840935230255127e-02 1.146256029605865479e-01 -2.499995520338416100e-03 1.817098855972290039e-01 5.521348677575588226e-03 -9.764352440834045410e-02 2.644872963428497314e-01 -1.568852066993713379e-01 9.313338994979858398e-02 3.753110393881797791e-02 3.351626396179199219e-01 -2.402515858411788940e-01 9.666544944047927856e-02 2.277788072824478149e-01 -1.496442556381225586e-01 -1.254114508628845215e-01 -1.790092736482620239e-01 1.485634595155715942e-01 1.262153219431638718e-02 -9.479320794343948364e-02 3.307299613952636719e-01 -1.555704921483993530e-01 -3.508759438991546631e-01 1.692461520433425903e-01 -6.505632400512695312e-02 -1.851918995380401611e-01 -2.585373818874359131e-01 8.055847883224487305e-02
-2.763034999370574951e-01 9.863483905792236328e-02 7.045079767704010010e-02 1.863457858562469482e-01 -6.015839986503124237e-03 -1.277276724576950073e-01 -2.169574499130249023e-01 2.379594892263412476e-01 6.432902067899703979e-02 -9.796423465013504028e-02 1.922112107276916504e-01 7.028458267450332642e-02 -2.551155388355255127e-01 2.420831238850951195e-03 2.140916585922241211e-01 -2.492567896842956543e-01 3.303500711917877197e-01 -2.169693633913993835e-02 4.179644584655761719e-02 2.526606917381286621e-01 -1.635533869266510010e-01 -1.764180213212966919e-01 -8.668436110019683838e-02 2.346032261848449707e-01 1.774777919054031372e-01 1.690989285707473755e-01 -3.378661274909973145e-01 -8.634280413389205933e-03 -3.285513073205947876e-02 -8.088254928588867188e-02 -1.117243617773056030e-01 1.883684396743774414e-01
-1.987248361110687256e-01 3.222239315509796143e-01 2.784362994134426117e-02 2.441937848925590515e-02 1.707953028380870819e-02 -1.144369244575500488e-01 1.978514483198523521e-03 1.404515951871871948e-01 1.171885132789611816e-01 -6.395446136593818665e-03 1.288291364908218384e-01 9.839131683111190796e-02 3.594769835472106934e-01 -1.025510579347610474e-01 -3.944632411003112793e-02 -1.702543795108795166e-01 1.854078322649002075e-01 2.867848277091979980e-01 2.000439912080764771e-01 -4.893817007541656494e-02 -2.412816286087036133e-01 -1.435916572809219360e-01 1.268006861209869385e-01 -1.581243574619293213e-01 3.554909229278564453e-01 1.180183794349431992e-02 -2.398355007171630859e-01 -2.600518986582756042e-02 -1.204206794500350952e-01 2.694607973098754883e-01 -2.300154864788055420e-01 9.042577445507049561e-02
-2.946727443486452103e-03 2.025062218308448792e-02 -1.955389231443405151e-01 5.605596676468849182e-02 9.681989997625350952e-02 9.369237720966339111e-02 -4.119770526885986328e-01 1.783766001462936401e-01 6.202784180641174316e-02 1.923886835575103760e-01 1.360423713922500610e-01 1.160618588328361511e-01 -6.072769686579704285e-02 8.621816337108612061e-02 4.847941175103187561e-02 -3.023953735828399658e-01 3.459703326225280762e-01 7.402503490447998047e-02 1.440061628818511963e-01 8.231304585933685303e-02 3.670719638466835022e-02 2.312902361154556274e-01 3.980945646762847900e-01 8.720433712005615234e-02 2.256210297346115112e-01 3.955746442079544067e-02 -9.270158410072326660e-02 -5.010951310396194458e-02 -3.396107852458953857e-01 7.684943266212940216e-04 4.703933745622634888e-02 -7.756654173135757446e-02
-2.573615014553070068e-01 1.872026175260543823e-02 -1.718307733535766602e-01 3.426228463649749756e-01 4.169435054063796997e-02 -8.966397494077682495e-02 -9.280550479888916016e-02 2.093204855918884277e-01 9.479621797800064087e-02 -1.127174496650695801e-01 1.954757422208786011e-01 1.987984925508499146e-01 1.166499331593513489e-01 -3.647335991263389587e-02 -4.637826234102249146e-02 -3.173399269580841064e-01 -3.450005874037742615e-02 2.585905492305755615e-01 -1.924042403697967529e-01 -1.269810944795608521e-01 -1.817759722471237183e-01 -2.193752825260162354e-01 2.975330054759979248e-01 -5.750322714447975159e-02 1.602951884269714355e-01 1.188271492719650269e-01 2.439605258405208588e-02 -3.919439613819122314e-01 5.740280821919441223e-02 -9.578213095664978027e-02 2.244880050420761108e-02 7.661452144384384155e-02
-9.243633598089218140e-02 5.675691366195678711e-02 2.655871212482452393e-03 -1.332553029060363770e-01 2.842963039875030518e-01 1.340618729591369629e-01 9.291492402553558350e-02 2.042766809463500977e-01 -2.386831045150756836e-01 1.514780372381210327e-01 3.332090675830841064e-01 2.796930074691772461e-01 -4.130478575825691223e-02 -2.398275211453437805e-02 -1.950516402721405029e-01 -1.439941078424453735e-01 2.360958456993103027e-01 8.139569312334060669e-02 7.702483981847763062e-02 -1.528343092650175095e-02 -8.349934220314025879e-02 2.109032869338989258e-01 5.570680275559425354e-02 2.173226773738861084e-01 3.485996425151824951e-01 -2.312393188476562500e-01 -5.797454342246055603e-02 3.280203044414520264e-02 -9.067084640264511108e-03 1.802107989788055420e-01 -6.192900985479354858e-02 -3.239401876926422119e-01
-4.351659715175628662e-01 1.671695709228515625e-01 -2.351571023464202881e-01 -1.545453723520040512e-02 9.880093857645988464e-04 -2.041681297123432159e-02 -1.481965333223342896e-01 1.008245348930358887e-01 1.541940569877624512e-01 -2.358925528824329376e-02 1.734797805547714233e-01 3.295264020562171936e-02 -1.812092661857604980e-01 1.404681205749511719e-01 5.843793228268623352e-02 -3.360707759857177734e-01 2.919602394104003906e-01 3.772439435124397278e-02 -1.137508749961853027e-01 -9.915675967931747437e-02 -6.112600490450859070e-02 3.503472805023193359e-01 1.079912260174751282e-01 1.563656777143478394e-01 1.846364885568618774e-01 3.700749576091766357e-02 -6.906812638044357300e-02 -2.726864442229270935e-02 3.932937234640121460e-02 1.462933421134948730e-01 1.265697777271270752e-01 3.437900841236114502e-01
-9.676866978406906128e-02 -7.374241948127746582e-02 7.790238410234451294e-02 4.484849795699119568e-02 -7.068280875682830811e-02 2.993353700730949640e-04 7.767207920551300049e-02 2.739214897155761719e-01 -8.026198297739028931e-02 1.700078696012496948e-01 3.833513259887695312e-01 4.091125130653381348e-01 4.107044637203216553e-02 -1.947424262762069702e-01 -3.846384957432746887e-02 -1.501741558313369751e-01 -1.208440288901329041e-01 2.789667844772338867e-01 -1.519452631473541260e-01 -1.245365813374519348e-01 -1.499369889497756958e-01 -9.302880614995956421e-02 2.708258032798767090e-01 1.543673779815435410e-02 3.328892588615417480e-01 2.116817981004714966e-01 8.500909805297851562e-02 1.084414348006248474e-01 2.252469956874847412e-01 -5.919466167688369751e-02 1.112613826990127563e-01 2.763604559004306793e-02
1.503788083791732788e-01 1.365594267845153809e-01 -3.023604452610015869e-01 -1.357219964265823364e-01 4.902656003832817078e-02 -9.738676249980926514e-02 -5.013080779463052750e-03 3.700501024723052979e-01 6.487546116113662720e-02 -1.552473455667495728e-01 1.951013803482055664e-01 6.250031292438507080e-02 4.002560302615165710e-02 4.926948994398117065e-02 3.369891345500946045e-01 -1.308606714010238647e-01 -2.268077991902828217e-02 9.176925756037235260e-03 -9.866482019424438477e-02 -2.465944737195968628e-01 -6.825028359889984131e-02 2.760474681854248047e-01 3.013604134321212769e-02 1.340456157922744751e-01 3.753193020820617676e-01 -2.166445739567279816e-02 -3.046157062053680420e-01 -3.399100527167320251e-02 -1.334033459424972534e-01 1.926914788782596588e-02 -2.291239947080612183e-01 -1.349962502717971802e-01
-1.894035488367080688e-01 -1.029566377401351929e-01 -1.690249294042587280e-01 -1.338783353567123413e-01 9.909544885158538818e-02 1.785750538110733032e-01 -6.541929394006729126e-02 3.566451370716094971e-01 -2.625421620905399323e-02 -7.659283932298421860e-03 2.005636245012283325e-01 2.567921876907348633e-01 -2.693772502243518829e-02 1.171210855245590210e-01 7.346194237470626831e-02 -1.606863439083099365e-01 -1.219020485877990723e-01 1.376335471868515015e-01 -5.588845536112785339e-02 -2.597786784172058105e-01 -2.802639640867710114e-02 -2.664839625358581543e-01 1.841428875923156738e-01 9.386147139593958855e-04 3.923768401145935059e-01 1.783209592103958130e-01 -2.202625572681427002e-01 -3.386130928993225098e-02 3.048691451549530029e-01 -1.343077719211578369e-01 1.860895194113254547e-02 -1.562143713235855103e-01
5.205485224723815918e-02 1.381708029657602310e-02 9.863378107547760010e-02 -3.018124401569366455e-02 -2.823499739170074463e-01 -3.885919973254203796e-02 7.986269891262054443e-03 2.324103564023971558e-01 2.060938179492950439e-01 3.505147621035575867e-02 2.368039190769195557e-01 3.643893869593739510e-03 -3.811500966548919678e-01 2.248215824365615845e-01 1.218386739492416382e-01 -3.665511608123779297e-01 9.969682246446609497e-02 -4.603030905127525330e-02 -1.463310718536376953e-01 1.603192985057830811e-01 -3.465787321329116821e-02 -2.636078512296080589e-03 2.285594493150711060e-01 1.418619900941848755e-01 1.545420736074447632e-01 1.515180617570877075e-01 -7.579718530178070068e-02 1.850302219390869141e-01 -9.982911497354507446e-02 2.658225595951080322e-01 -1.963931322097778320e-01 -2.599365115165710449e-01
-2.225563675165176392e-01 -5.828441120684146881e-03 -1.083445027470588684e-01 -2.238216111436486244e-04 5.210541561245918274e-02 4.338679835200309753e-02 -1.231680959463119507e-01 3.525681793689727783e-01 3.560670614242553711e-01 -6.311016529798507690e-02 4.619885981082916260e-01 2.395533025264739990e-02 -8.933249861001968384e-02 -3.751220926642417908e-02 3.527431935071945190e-02 2.387997135519981384e-02 1.367389559745788574e-01 2.040937840938568115e-01 -3.838389739394187927e-02 1.092635616660118103e-01 -2.410313785076141357e-01 -2.152205258607864380e-01 1.013488844037055969e-01 2.797742784023284912e-01 5.214563012123107910e-02 -2.415526956319808960e-01 4.103276878595352173e-02 -2.272940278053283691e-01 1.858382225036621094e-01 -3.162916749715805054e-02 -1.040789708495140076e-01 1.055526956915855408e-01
-1.665095686912536621e-01 6.075853854417800903e-02 -1.014259383082389832e-01 1.218567490577697754e-01 -5.869789794087409973e-02 1.548750251531600952e-01 1.192423887550830841e-02 2.305973023176193237e-01 1.439827978610992432e-01 -1.474824920296669006e-02 2.894474565982818604e-01 -1.300501357764005661e-02 1.141070947051048279e-01 -2.976713478565216064e-01 -3.875143453478813171e-02 1.212483048439025879e-01 -2.518997713923454285e-02 3.045519888401031494e-01 -1.382828876376152039e-02 2.953393459320068359e-01 -3.378899693489074707e-01 -9.422507137060165405e-03 1.886054724454879761e-01 -2.693203389644622803e-01 2.580475807189941406e-01 -4.123025760054588318e-02 -2.721225023269653320e-01 1.317415535449981689e-01 1.119885891675949097e-01 1.985073536634445190e-01 -1.576769500970840454e-01 1.726815849542617798e-02
2.354421280324459076e-02 1.303918510675430298e-01 2.988854348659515381e-01 8.430765569210052490e-02 1.047131791710853577e-01 -1.062251180410385132e-01 1.302390694618225098e-01 3.795513212680816650e-01 7.103220373392105103e-02 -3.568984940648078918e-02 -1.457314789295196533e-01 -2.269681543111801147e-02 -1.809100210666656494e-01 1.577097624540328979e-01 3.187807500362396240e-01 -3.332476019859313965e-01 4.472529515624046326e-02 -2.021224610507488251e-02 1.644686609506607056e-01 1.883573383092880249e-01 -2.576321959495544434e-01 9.311819076538085938e-02 1.695986241102218628e-01 8.956008404493331909e-02 4.549053609371185303e-01 -7.260755449533462524e-02 -7.255923002958297729e-02 -2.857486903667449951e-02 -2.796068787574768066e-03 -5.855762399733066559e-03 7.818911969661712646e-02 -5.630491673946380615e-02
-9.446264803409576416e-02 -6.589851528406143188e-02 -1.330779045820236206e-01 1.630880534648895264e-01 -7.677049934864044189e-02 -1.846310496330261230e-02 1.982575505971908569e-01 3.370857536792755127e-01 2.611080110073089600e-01 1.000495180487632751e-01 2.603583931922912598e-01 3.732508793473243713e-02 -4.471737891435623169e-02 1.233552023768424988e-01 4.639722779393196106e-02 -2.780663371086120605e-01 -2.051827684044837952e-02 2.967867553234100342e-01 -3.160411864519119263e-02 -9.390797466039657593e-02 -2.085018903017044067e-01 -1.422692984342575073e-01 2.153233140707015991e-01 -1.830829530954360962e-01 1.499496847391128540e-01 -2.016937434673309326e-01 4.608519375324249268e-02 -3.926900625228881836e-01 4.032399505376815796e-03 -2.447410672903060913e-01 1.242116838693618774e-01 -4.946720972657203674e-02
-1.205767318606376648e-01 1.147165596485137939e-01 -1.777788996696472168e-01 -8.736247569322586060e-02 6.581584364175796509e-02 -2.657379209995269775e-02 1.154369637370109558e-01 3.278469741344451904e-01 5.383580923080444336e-02 3.733261823654174805e-01 7.346396893262863159e-02 -7.298533618450164795e-02 -1.815680265426635742e-01 -1.423141956329345703e-01 1.261083930730819702e-01 -3.248360455036163330e-01 -2.143208086490631104e-01 2.147854268550872803e-01 -6.268566846847534180e-02 1.530498964712023735e-03 -1.202072128653526306e-01 1.124801635742187500e-01 2.758518159389495850e-01 -5.466946214437484741e-02 3.312659859657287598e-01 2.777617871761322021e-01 -1.742804050445556641e-01 9.794952720403671265e-02 -1.237652972340583801e-01 -5.449904128909111023e-02 1.180825158953666687e-01 -1.353129148483276367e-01
-2.849921882152557373e-01 -1.987677216529846191e-01 -1.915599703788757324e-01 4.176159501075744629e-01 -5.570742487907409668e-02 6.207600608468055725e-02 1.351732313632965088e-01 2.208480983972549438e-01 1.366420090198516846e-01 2.544820606708526611e-01 3.173413574695587158e-01 -1.144410669803619385e-01 -7.664640992879867554e-02 -5.662358924746513367e-02 4.390804842114448547e-02 3.246619179844856262e-02 -5.288057494908571243e-03 2.297353558242321014e-02 1.629388891160488129e-02 -6.381161510944366455e-02 -1.986729651689529419e-01 -2.321866750717163086e-01 6.906924396753311157e-02 1.727764755487442017e-01 1.745070517063140869e-01 -3.720978274941444397e-02 -1.430949866771697998e-01 9.751792997121810913e-02 4.111833870410919189e-02 3.997846543788909912e-01 1.659696996212005615e-01 3.298797458410263062e-02
-1.150066554546356201e-01 -1.340853720903396606e-01 1.656873226165771484e-01 -8.665961772203445435e-02 -5.968193709850311279e-02 -3.130484372377395630e-02 2.249067462980747223e-02 4.446467459201812744e-01 -5.305692926049232483e-02 -1.623681336641311646e-01 3.022722303867340088e-01 -4.053576849400997162e-03 -2.626599669456481934e-01 -2.572963833808898926e-01 -1.086628362536430359e-01 -3.052413165569305420e-01 1.165071874856948853e-01 2.078310847282409668e-01 -1.351233273744583130e-01 -3.050840087234973907e-02 -2.300121821463108063e-02 -3.038329817354679108e-02 1.681434065103530884e-01 -3.296951204538345337e-02 3.416238427162170410e-01 1.337128877639770508e-01 1.517211943864822388e-01 -4.111735522747039795e-02 5.706123635172843933e-02 2.328095883131027222e-01 1.628670096397399902e-01 -1.424534916877746582e-01
-1.939801871776580811e-01 1.268911510705947876e-01 -9.936403483152389526e-02 -3.236304596066474915e-02 -8.468166738748550415e-02 -1.355604976415634155e-01 -6.100656837224960327e-02 2.939287386834621429e-02 2.406360656023025513e-01 9.902745485305786133e-02 7.238197326660156250e-02 1.445276886224746704e-01 7.885387167334556580e-03 -3.970850259065628052e-02 -1.678787618875503540e-01 -1.292352974414825439e-01 -8.585485070943832397e-02 2.502842545509338379e-01 1.560122519731521606e-01 1.713431775569915771e-01 5.090552195906639099e-02 -2.619554474949836731e-02 1.890784800052642822e-01 1.958468109369277954e-01 4.486194550991058350e-01 -1.352603137493133545e-01 -3.949940800666809082e-01 2.451969981193542480e-01 -1.286685615777969360e-01 3.037596344947814941e-01 1.308822929859161377e-01 -4.587656632065773010e-02
-2.099813669919967651e-01 1.410378664731979370e-01 -8.964640647172927856e-02 1.082970052957534790e-01 7.442784309387207031e-02 1.593038439750671387e-01 -6.144861131906509399e-02 2.043079733848571777e-01 1.302951872348785400e-01 1.462533324956893921e-01 2.375273108482360840e-01 3.807373344898223877e-02 -3.232393646612763405e-03 -3.968792855739593506e-01 1.408169269561767578e-01 -2.044093236327171326e-02 4.081630706787109375e-02 1.939589381217956543e-01 1.150470376014709473e-01 1.727600842714309692e-01 -4.502664804458618164e-01 -9.676633053459227085e-04 4.850542172789573669e-02 -2.145976573228836060e-01 1.597709506750106812e-01 8.736249804496765137e-02 -3.312712013721466064e-01 1.493009775876998901e-01 1.738213188946247101e-02 1.789026558399200439e-01 -1.837922781705856323e-01 -3.190945461392402649e-02
-1.584859192371368408e-01 9.902340918779373169e-02 -2.204293161630630493e-01 2.131909430027008057e-01 2.494858019053936005e-02 -1.428951174020767212e-01 8.332390338182449341e-02 2.021288871765136719e-01 2.858091890811920166e-02 -9.090726077556610107e-02 2.550733983516693115e-01 -7.289001345634460449e-02 2.444325014948844910e-02 -7.209900021553039551e-02 -2.527791559696197510e-01 -2.604835629463195801e-01 -3.076738677918910980e-02 -2.169198244810104370e-01 9.682715684175491333e-02 9.213975816965103149e-02 -2.581458389759063721e-01 8.950277231633663177e-03 1.749619692564010620e-01 -2.312127687036991119e-02 4.580004215240478516e-01 -3.822424411773681641e-01 1.287781866267323494e-03 1.476564109325408936e-01 5.419402942061424255e-02 -8.620328456163406372e-02 1.499535739421844482e-01 1.045566201210021973e-01
-3.782865405082702637e-02 -5.733283609151840210e-02 -4.097563326358795166e-01 1.058421656489372253e-01 -6.206857040524482727e-02 -2.946179211139678955e-01 -4.572131857275962830e-02 3.232080638408660889e-01 2.103331834077835083e-01 -1.119159683585166931e-01 1.872593015432357788e-01 4.513105377554893494e-02 4.466549493372440338e-03 6.665707379579544067e-02 2.784852385520935059e-01 -1.945323497056961060e-01 1.759117245674133301e-01 1.751289814710617065e-01 -1.105140745639801025e-01 -2.462691217660903931e-01 9.122176468372344971e-02 2.051160931587219238e-01 4.504569619894027710e-02 -1.569602191448211670e-01 3.372048437595367432e-01 1.346703647868707776e-04 -2.181131988763809204e-01 -1.210855543613433838e-01 -6.558050215244293213e-02 -8.847623318433761597e-02 -7.484568655490875244e-02 5.953123327344655991e-03
1.423985362052917480e-01 4.618351534008979797e-02 -2.741080895066261292e-02 2.005612105131149292e-01 1.036125123500823975e-01 2.831790223717689514e-02 -1.534034013748168945e-01 1.143847405910491943e-01 8.167414367198944092e-02 -8.242481946945190430e-02 3.964001536369323730e-01 -4.520179703831672668e-02 -1.990493386983871460e-01 -2.158088833093643188e-01 1.341160237789154053e-01 -2.937330603599548340e-01 8.293736726045608521e-02 4.764852821826934814e-01 -3.217120841145515442e-02 -1.016725972294807434e-01 5.486327409744262695e-02 -1.238238364458084106e-01 2.913390696048736572e-01 -1.928759366273880005e-01 2.235976308584213257e-01 2.960431016981601715e-02 1.291610747575759888e-01 -4.438589885830879211e-02 -9.538378566503524780e-02 1.230844855308532715e-01 9.500671923160552979e-02 -1.919587254524230957e-01
-1.384667009115219116e-01 -2.356760948896408081e-02 -1.936189234256744385e-01 1.536532789468765259e-01 -5.394513159990310669e-02 -1.758790947496891022e-02 2.548962831497192383e-01 1.970173716545104980e-01 1.882624626159667969e-01 2.178370207548141479e-01 3.304962217807769775e-01 1.220835149288177490e-01 6.933309137821197510e-02 1.591113954782485962e-02 -3.535743430256843567e-02 -1.999542564153671265e-01 3.227451816201210022e-02 2.969508767127990723e-01 -9.687463939189910889e-02 1.934451237320899963e-02 -1.204786449670791626e-01 -2.096215188503265381e-01 3.376243114471435547e-01 -8.788637816905975342e-03 1.765346825122833252e-01 -4.659223556518554688e-02 3.962880745530128479e-02 -3.652229309082031250e-01 3.126418590545654297e-01 -7.815232872962951660e-02 1.089457646012306213e-01 -5.768228322267532349e-02
-9.807136654853820801e-02 -2.491892874240875244e-02 -3.804242908954620361e-01 1.034220084547996521e-01 -2.779657486826181412e-03 -3.676157295703887939e-01 -2.457562386989593506e-01 3.097184002399444580e-01 2.584784328937530518e-01 -2.511397302150726318e-01 1.774369180202484131e-01 9.175027161836624146e-02 -1.488103568553924561e-01 -1.448913216590881348e-01 6.253940612077713013e-02 -1.845153570175170898e-01 -6.266781687736511230e-02 2.761734463274478912e-02 -1.576400846242904663e-01 6.700845062732696533e-02 -1.356009989976882935e-01 -1.669683158397674561e-01 1.737538725137710571e-01 5.893751233816146851e-02 2.452890723943710327e-01 -5.848990753293037415e-02 -1.619488149881362915e-01 -2.665896117687225342e-01 -1.286769211292266846e-01 -1.235040742903947830e-02 7.063877768814563751e-03 1.965324208140373230e-02
-6.612579524517059326e-02 9.802075475454330444e-02 1.831988543272018433e-01 1.111209206283092499e-02 -1.971099972724914551e-01 -1.550080440938472748e-02 1.774541735649108887e-01 1.769435852766036987e-01 2.610664665699005127e-01 4.448336735367774963e-02 2.135020494461059570e-01 1.443401910364627838e-02 -2.100865542888641357e-02 -1.202684864401817322e-01 1.764264851808547974e-01 -2.021159380674362183e-01 -2.633190713822841644e-03 2.333460301160812378e-01 -1.202399060130119324e-01 9.797763079404830933e-03 -6.091967597603797913e-02 9.622536599636077881e-02 2.390359938144683838e-01 1.542248725891113281e-01 4.274044632911682129e-01 2.227469533681869507e-01 2.793238461017608643e-01 3.166044354438781738e-01 1.017932519316673279e-01 7.331838458776473999e-02 2.384538501501083374e-01 -3.974724188446998596e-02
-3.712432384490966797e-01 1.008246839046478271e-02 -1.272183805704116821e-01 9.510649740695953369e-02 6.994369626045227051e-02 8.333376795053482056e-02 -1.689764857292175293e-02 1.960743665695190430e-01 1.647184789180755615e-02 1.201334819197654724e-01 -7.787808775901794434e-02 1.626254767179489136e-01 3.132447302341461182e-01 -8.447458595037460327e-02 3.393739759922027588e-01 -2.343431115150451660e-01 3.518850356340408325e-02 4.730371385812759399e-02 3.243383467197418213e-01 -2.798189222812652588e-02 -1.674899309873580933e-01 -1.732884049415588379e-01 3.691542744636535645e-01 -1.358253806829452515e-01 2.381670027971267700e-01 -1.770762354135513306e-02 -2.332137823104858398e-01 1.177595462650060654e-02 5.903505533933639526e-02 4.146958142518997192e-02 -1.514654606580734253e-01 4.176521301269531250e-02
-2.157680392265319824e-01 -6.282825022935867310e-02 -1.809842139482498169e-01 2.902379445731639862e-02 -1.071074455976486206e-01 1.610915660858154297e-01 -6.435819715261459351e-02 1.272905766963958740e-01 1.620925664901733398e-01 1.501377671957015991e-01 3.672414720058441162e-01 2.244109213352203369e-01 5.156238004565238953e-02 -2.328968793153762817e-01 -5.895510688424110413e-02 -3.759492188692092896e-02 -2.966142445802688599e-02 3.518507480621337891e-01 3.123055770993232727e-02 5.969355255365371704e-02 -1.754797101020812988e-01 -5.773446336388587952e-02 4.455074965953826904e-01 -1.276949495077133179e-01 3.703308291733264923e-03 4.072798788547515869e-02 -1.825919747352600098e-01 2.350923120975494385e-01 1.039380803704261780e-01 -4.201337322592735291e-02 -2.523711323738098145e-01 -1.327940821647644043e-01
1.284341812133789062e-01 2.458954043686389923e-02 -1.382787078619003296e-01 9.263977408409118652e-02 1.866483688354492188e-01 1.943401843309402466e-01 -7.001997530460357666e-02 9.722770005464553833e-02 -1.045182645320892334e-01 -1.744383424520492554e-01 3.603881299495697021e-01 -2.442326396703720093e-01 -2.393513470888137817e-01 1.395120471715927124e-01 1.015213429927825928e-01 -7.165650278329849243e-02 6.170625612139701843e-02 3.314204514026641846e-01 2.034293264150619507e-01 -5.241387523710727692e-03 -1.070875301957130432e-01 -2.233241051435470581e-01 9.735755622386932373e-02 -2.449682168662548065e-02 4.376650750637054443e-01 3.983562439680099487e-02 -1.212463229894638062e-01 1.737442314624786377e-01 9.486310929059982300e-02 1.689855456352233887e-01 1.324866153299808502e-02 2.071838527917861938e-01
-1.599656417965888977e-02 1.473794281482696533e-01 -2.617025375366210938e-01 1.600099913775920868e-02 2.388747483491897583e-01 1.134072169661521912e-01 3.172484338283538818e-01 3.103711605072021484e-01 2.106767147779464722e-02 1.577642560005187988e-02 -6.649857014417648315e-02 -8.058912307024002075e-02 -8.267679251730442047e-03 2.506206631660461426e-01 3.872334957122802734e-02 -2.795235812664031982e-01 3.577066063880920410e-01 2.328561060130596161e-02 -6.754562258720397949e-02 9.997750073671340942e-02 -2.893948256969451904e-01 1.542442589998245239e-01 3.476505577564239502e-01 2.389931082725524902e-01 1.068823412060737610e-01 -2.597376331686973572e-02 -3.688988089561462402e-02 -8.432795107364654541e-02 9.896358102560043335e-02 5.759516730904579163e-02 -1.570695936679840088e-01 3.650806471705436707e-02
-1.464415639638900757e-01 -2.852602303028106689e-01 -2.465481609106063843e-01 4.201298952102661133e-02 -8.034242689609527588e-02 -5.823841691017150879e-02 -2.945574522018432617e-01 2.817584872245788574e-01 4.183339327573776245e-02 1.203940063714981079e-02 1.583252847194671631e-01 -5.182199552655220032e-02 9.169548749923706055e-02 -8.598031848669052124e-02 9.893003851175308228e-03 -2.633489966392517090e-01 3.188309073448181152e-01 3.056271374225616455e-01 -8.521716296672821045e-02 1.812319755554199219e-01 -1.204292848706245422e-02 1.746464334428310394e-02 1.283340305089950562e-01 3.446308970451354980e-01 1.653187721967697144e-01 1.690358668565750122e-02 -9.017653018236160278e-02 2.422083020210266113e-01 2.201248705387115479e-01 1.299437880516052246e-01 -1.134037673473358154e-01 -1.617601886391639709e-02
1.111328750848770142e-01 2.232647538185119629e-01 -2.153123468160629272e-01 2.171396277844905853e-02 -8.685241453349590302e-03 -1.305786967277526855e-01 -1.010434851050376892e-01 2.229855358600616455e-01 2.898857891559600830e-01 -2.078313678503036499e-01 1.408750563859939575e-01 3.120641224086284637e-02 -1.781332492828369141e-01 -2.738096415996551514e-01 3.776895999908447266e-01 -3.037727475166320801e-01 3.274692222476005554e-02 -3.539596498012542725e-02 -1.568028181791305542e-01 -3.480134904384613037e-02 -7.975123822689056396e-02 1.298661157488822937e-02 1.719935685396194458e-01 1.526288092136383057e-01 2.602163553237915039e-01 -8.720897138118743896e-02 -2.498173564672470093e-01 -9.416531026363372803e-02 3.347960859537124634e-02 -1.580476462841033936e-01 -2.338940799236297607e-01 -9.646392613649368286e-02
-1.822162419557571411e-01 -2.455099374055862427e-01 -2.561909854412078857e-01 2.105386555194854736e-02 1.591482758522033691e-01 4.934588819742202759e-02 -3.518600761890411377e-02 3.632756769657135010e-01 8.155150711536407471e-02 1.203697919845581055e-01 1.512676626443862915e-01 1.871374845504760742e-01 -9.820007532835006714e-02 7.113073766231536865e-02 1.509119421243667603e-01 5.001274868845939636e-02 -2.230844646692276001e-01 1.280959259020164609e-04 4.643377661705017090e-02 -1.609741896390914917e-01 1.831158623099327087e-02 -1.065010279417037964e-01 3.823805749416351318e-01 1.008086353540420532e-01 3.613370060920715332e-01 1.907617896795272827e-01 -2.355898469686508179e-01 -1.129350736737251282e-01 2.782279253005981445e-01 3.957587759941816330e-03 -1.799137517809867859e-02 4.002734273672103882e-02
-1.717706322669982910e-01 1.004831790924072266e-01 -1.526161283254623413e-01 -2.598891556262969971e-01 1.743101477622985840e-01 1.360016465187072754e-01 6.024538539350032806e-03 7.140067219734191895e-02 8.691867440938949585e-02 -1.103317886590957642e-01 1.172700449824333191e-01 2.148442417383193970e-01 9.070271253585815430e-02 1.272811088711023331e-02 5.416032075881958008e-01 -1.374519169330596924e-01 1.231810376048088074e-01 3.528392016887664795e-01 -7.334268093109130859e-02 9.884764999151229858e-02 -7.121320068836212158e-02 1.234387755393981934e-01 1.099849641323089600e-01 -4.588790610432624817e-02 7.106777280569076538e-02 -3.038516938686370850e-01 -2.719717919826507568e-01 -2.724956907331943512e-02 -1.887431144714355469e-01 3.285797685384750366e-02 7.152410596609115601e-02 1.098086237907409668e-01
-9.118697792291641235e-02 4.286104440689086914e-02 -7.803011685609817505e-02 1.646484136581420898e-01 -2.268772572278976440e-01 -1.365288496017456055e-01 -4.146190360188484192e-02 5.752510949969291687e-02 -2.825197875499725342e-01 -2.136533409357070923e-01 5.555069074034690857e-02 1.232389211654663086e-01 -2.499737590551376343e-01 1.058511510491371155e-01 2.032859474420547485e-01 -2.543793618679046631e-01 1.047917380928993225e-01 3.164002001285552979e-01 -8.294769376516342163e-02 -1.526941210031509399e-01 2.351293340325355530e-02 -7.086308300495147705e-02 1.717789322137832642e-01 1.481155455112457275e-01 3.394206166267395020e-01 -2.939477562904357910e-01 -2.406703531742095947e-01 2.099393866956233978e-02 1.638134419918060303e-01 2.060475647449493408e-01 -3.139186650514602661e-02 -1.717168688774108887e-01
2.233472317457199097e-01 -1.179945468902587891e-01 -1.280033439397811890e-01 1.106357052922248840e-01 -2.712512314319610596e-01 8.914749324321746826e-02 -1.461793780326843262e-01 3.306911885738372803e-01 -2.540980465710163116e-02 4.883929342031478882e-02 3.043588697910308838e-01 9.408289194107055664e-02 -1.057303510606288910e-02 -1.083521842956542969e-01 1.706992238759994507e-01 -6.266513466835021973e-02 3.483271896839141846e-01 3.438356816768646240e-01 1.797669231891632080e-01 2.942554652690887451e-01 -1.873429864645004272e-01 1.609284132719039917e-01 1.058201640844345093e-01 5.324007570743560791e-02 1.465880572795867920e-01 1.325936019420623779e-01 8.516445755958557129e-02 -3.960407152771949768e-02 -5.367783363908529282e-03 7.497625797986984253e-02 -7.041834294795989990e-02 -2.321640551090240479e-01
9.745020419359207153e-02 1.623470038175582886e-01 -7.358008623123168945e-02 -6.349673867225646973e-02 1.155377402901649475e-01 9.358785301446914673e-02 2.413822561502456665e-01 4.418672323226928711e-01 1.367889344692230225e-01 2.306604385375976562e-01 1.699512153863906860e-01 3.862480446696281433e-02 1.307108849287033081e-01 1.055647879838943481e-01 3.739568591117858887e-01 2.438386157155036926e-02 1.432041525840759277e-01 5.512906238436698914e-02 1.101807951927185059e-01 -1.230998560786247253e-01 -2.733634710311889648e-01 2.349146753549575806e-01 7.275320589542388916e-02 2.322502667084336281e-03 3.009077310562133789e-01 1.384464800357818604e-01 2.312087118625640869e-01 -1.803157292306423187e-02 3.777595981955528259e-02 1.585909426212310791e-01 -1.584399938583374023e-01 8.303852379322052002e-02
1.976969465613365173e-02 4.766017571091651917e-02 -1.406424194574356079e-01 2.745009213685989380e-02 1.465458124876022339e-01 2.056436091661453247e-01 2.058723717927932739e-01 2.504985630512237549e-01 2.380613684654235840e-01 7.854971289634704590e-02 3.982889652252197266e-01 2.660647034645080566e-01 -6.388928741216659546e-02 -9.655378758907318115e-02 8.917275816202163696e-02 -6.091831251978874207e-02 -3.455345332622528076e-01 2.777005434036254883e-01 -1.075519248843193054e-01 1.008639186620712280e-01 -4.541069734841585159e-03 1.628594696521759033e-01 -1.337814033031463623e-01 -7.580105960369110107e-02 3.276737332344055176e-01 1.685738116502761841e-01 -1.631454676389694214e-01 2.646502293646335602e-02 -3.629087656736373901e-02 2.314602434635162354e-01 -3.106964938342571259e-02 -5.631061270833015442e-02
1.105338111519813538e-01 -1.181725934147834778e-01 -2.792601287364959717e-01 2.158957421779632568e-01 -1.336513739079236984e-02 1.658066660165786743e-01 6.165642291307449341e-03 1.711537241935729980e-01 2.868045270442962646e-01 1.959909200668334961e-01 3.715364933013916016e-01 1.719532459974288940e-01 5.851024761795997620e-02 -4.661696404218673706e-02 2.417281121015548706e-01 -3.800458973273634911e-03 2.172839343547821045e-01 1.071667820215225220e-01 1.045959740877151489e-01 9.700329601764678955e-02 -9.691683202981948853e-02 -1.261415034532546997e-01 -1.437534540891647339e-01 1.355358809232711792e-01 2.753727734088897705e-01 -3.246561065316200256e-02 -8.597876876592636108e-02 2.376759946346282959e-01 -3.620864748954772949e-01 1.082992926239967346e-01 -7.465654611587524414e-02 -8.565228432416915894e-02
5.217701941728591919e-02 3.820975124835968018e-01 -1.079369112849235535e-01 5.706967040896415710e-02 -1.253730654716491699e-01 5.140412971377372742e-02 -1.547674741595983505e-02 5.447788909077644348e-02 4.335360974073410034e-02 9.033887088298797607e-02 2.290564477443695068e-01 -6.890955567359924316e-02 -1.672457605600357056e-01 -7.205025851726531982e-02 2.602813839912414551e-01 -7.312153279781341553e-02 4.693312942981719971e-02 1.958518922328948975e-01 -1.529532074928283691e-01 -2.060465365648269653e-01 -1.015903130173683167e-01 1.801552921533584595e-01 8.286395668983459473e-02 2.710603177547454834e-01 5.538595914840698242e-01 -1.149994134902954102e-01 -4.894246533513069153e-02 6.112221255898475647e-02 -5.423431470990180969e-02 -1.013400927186012268e-01 -1.007481515407562256e-01 2.495730221271514893e-01
-6.888999044895172119e-02 -2.784356772899627686e-01 -3.660080432891845703e-01 9.764154255390167236e-02 -4.614885151386260986e-02 -3.614274039864540100e-02 6.195456534624099731e-02 3.235038220882415771e-01 -1.040295884013175964e-01 -1.053100335411727428e-03 4.966432750225067139e-01 8.816807717084884644e-02 -1.087059900164604187e-01 -8.031335473060607910e-02 -6.244681775569915771e-03 -2.136122137308120728e-01 3.367664292454719543e-02 4.861083999276161194e-02 -2.957929857075214386e-02 1.494434624910354614e-01 -9.737107902765274048e-02 -1.053752079606056213e-01 -1.602011919021606445e-01 2.006270885467529297e-01 2.473833709955215454e-01 -4.141051694750785828e-02 -2.249081730842590332e-01 -1.431979835033416748e-01 -1.081594526767730713e-01 9.044702351093292236e-02 1.398974210023880005e-01 -2.155364304780960083e-01
-2.592079639434814453e-01 2.209913544356822968e-02 -5.598082020878791809e-02 4.852053523063659668e-02 1.555518954992294312e-01 1.228291448205709457e-02 -1.399988383054733276e-01 1.436780244112014771e-01 1.487034093588590622e-02 -1.244803145527839661e-01 2.271986156702041626e-01 1.997908800840377808e-01 -2.572146356105804443e-01 -3.276652842760086060e-02 -2.418755181133747101e-02 -2.876419126987457275e-01 3.284612298011779785e-02 3.560574352741241455e-01 -1.144129857420921326e-01 1.162303909659385681e-01 -2.314819097518920898e-01 -1.323084533214569092e-01 3.292905688285827637e-01 -3.229649960994720459e-01 9.061367064714431763e-02 -1.395845711231231689e-01 -5.137190967798233032e-02 -1.474671214818954468e-01 -6.383165717124938965e-02 4.834103584289550781e-02 -3.266860246658325195e-01 -3.061926551163196564e-02
-4.492867738008499146e-02 -5.335747823119163513e-02 4.758840799331665039e-02 1.284406185150146484e-01 1.176325604319572449e-01 -8.293798565864562988e-02 -1.256314814090728760e-01 2.148425579071044922e-01 7.827608496882021427e-04 6.874818354845046997e-02 2.903485298156738281e-01 -1.331819444894790649e-01 -2.615008056163787842e-01 -2.856392562389373779e-01 -6.275868043303489685e-03 -2.870273590087890625e-01 4.846678301692008972e-02 5.098864436149597168e-01 1.466090139001607895e-02 -1.358324140310287476e-01 -8.861794322729110718e-02 -2.073455154895782471e-01 2.286774814128875732e-01 -1.959933787584304810e-01 2.569085657596588135e-01 -2.508029527962207794e-02 1.720414459705352783e-01 -1.978911459445953369e-03 -4.744976758956909180e-03 1.664237529039382935e-01 4.574685357511043549e-03 -8.960280567407608032e-02
-2.626842586323618889e-03 -1.037205830216407776e-01 6.008084490895271301e-02 3.526602312922477722e-02 -1.776662915945053101e-01 3.243657574057579041e-02 1.312867403030395508e-01 3.738960027694702148e-01 4.098107516765594482e-01 1.385807693004608154e-01 8.829681202769279480e-03 7.706920802593231201e-02 -9.012936800718307495e-02 2.540722787380218506e-01 1.588241606950759888e-01 -1.853886544704437256e-01 1.427170634269714355e-01 1.553769856691360474e-01 -1.408073306083679199e-01 2.745587527751922607e-01 -1.136916279792785645e-01 -1.178762689232826233e-01 2.306025288999080658e-02 1.512892395257949829e-01 3.240169286727905273e-01 6.182105466723442078e-02 5.523836240172386169e-02 5.467447408591397107e-05 1.091081127524375916e-01 1.494672298431396484e-01 -3.215000927448272705e-01 -1.728150397539138794e-01
2.850955538451671600e-02 9.741427004337310791e-02 -1.960491389036178589e-01 1.614464633166790009e-02 2.587354183197021484e-02 7.140434463508427143e-04 2.344520539045333862e-01 2.075858414173126221e-01 1.393399387598037720e-01 5.394455045461654663e-02 1.821842491626739502e-01 1.290254443883895874e-01 -1.161636188626289368e-01 -1.564730256795883179e-01 2.042617499828338623e-01 -1.577346622943878174e-01 -1.355430483818054199e-02 3.271687030792236328e-01 -9.102161973714828491e-02 2.961460649967193604e-01 7.873920351266860962e-02 -1.704590171575546265e-01 -8.290538191795349121e-02 5.409494414925575256e-02 2.919645309448242188e-01 -4.305191636085510254e-01 -3.016210161149501801e-02 2.194907516241073608e-02 -1.728378795087337494e-02 8.099526166915893555e-02 -1.160847842693328857e-01 3.673477768898010254e-01
-8.457293361425399780e-02 1.177395284175872803e-01 -1.726344227790832520e-01 2.045898139476776123e-01 8.584953844547271729e-03 -9.170563519001007080e-02 7.422216981649398804e-02 4.029549956321716309e-01 2.528302669525146484e-01 2.380781993269920349e-02 1.270173676311969757e-02 1.416826546192169189e-01 -2.946332395076751709e-01 1.235875859856605530e-01 -1.546177864074707031e-01 7.626478374004364014e-02 -1.999286562204360962e-01 2.442362457513809204e-01 -1.038110777735710144e-01 -1.190119460225105286e-01 -6.714213639497756958e-02 -5.011281371116638184e-02 1.681283712387084961e-01 -2.440194040536880493e-02 2.877940535545349121e-01 2.361901998519897461e-01 -3.802701532840728760e-01 4.052197188138961792e-02 1.309494972229003906e-01 -6.722927838563919067e-02 -1.152152270078659058e-01 1.848863214254379272e-01
-1.067484989762306213e-01 2.109828740358352661e-01 -1.800026446580886841e-01 5.339353159070014954e-02 -1.915748789906501770e-02 -1.052736192941665649e-01 -3.529602428898215294e-03 2.387384623289108276e-01 3.948396444320678711e-01 9.132692962884902954e-02 9.664516150951385498e-02 2.815527915954589844e-01 -1.295848935842514038e-01 -2.292765118181705475e-02 -3.973205387592315674e-02 -1.235429346561431885e-01 -1.645461916923522949e-01 8.414857089519500732e-02 -1.033470779657363892e-01 -7.621963322162628174e-02 -1.353023294359445572e-02 2.192565053701400757e-01 1.362654417753219604e-01 5.466458946466445923e-02 5.711447596549987793e-01 1.834066063165664673e-01 -1.391644030809402466e-01 -4.600315541028976440e-02 1.665238440036773682e-01 -4.528419673442840576e-02 1.334380656480789185e-01 -6.322233378887176514e-02
[truncated: 3,263,095 more chars]
