# Supplementary material for: The Language of Innovation
Source: PLoS One. 2020 Apr 30;15(4):e0230107. doi: 10.1371/journal.pone.0230107 (PMC7194493; doi:10.1371/journal.pone.0230107)
Supplement: S19 File — (GZ) [file pone.0230107.s019.tar.gz › 1997-2001/V2Run_28_VS_4500_embeddings1997-2001ED32.txt]

6.596792489290237427e-02 -3.296915092505514622e-04 1.643116325139999390e-01 -3.447835445404052734e-01 -6.653380393981933594e-02 -2.907622456550598145e-01 1.341284532099962234e-02 5.191603302955627441e-01 -1.058132275938987732e-01 9.554043412208557129e-02 4.433700442314147949e-02 -4.919518902897834778e-02 2.006804347038269043e-01 -1.848865300416946411e-02 7.441064715385437012e-02 4.627514779567718506e-01 5.875210836529731750e-02 -1.622604131698608398e-01 2.596203610301017761e-02 -2.667618989944458008e-01 1.258327811956405640e-01 5.999341607093811035e-02 1.526398956775665283e-01 1.008703485131263733e-01 4.456090927124023438e-02 9.698748588562011719e-03 -8.168987929821014404e-02 -9.775623679161071777e-02 6.880824267864227295e-02 1.187392249703407288e-01 -1.198956891894340515e-01 -7.481993176043033600e-03
-1.452610641717910767e-01 7.817322760820388794e-02 5.656808614730834961e-02 -2.496739178895950317e-01 -3.293362557888031006e-01 3.322749584913253784e-02 -9.052901715040206909e-02 2.842079289257526398e-02 -2.897922098636627197e-01 3.303946256637573242e-01 1.546231955289840698e-01 7.281717658042907715e-02 1.623417437076568604e-01 1.548972725868225098e-01 -8.489089459180831909e-02 3.036255240440368652e-01 -1.843602061271667480e-01 -6.062807887792587280e-02 -5.052297934889793396e-02 -3.738501071929931641e-01 -1.171194016933441162e-01 -1.266381144523620605e-01 -2.199928015470504761e-01 1.365471258759498596e-02 2.074418962001800537e-01 -8.016043342649936676e-03 -1.278056800365447998e-01 1.722231358289718628e-01 2.222536951303482056e-01 -3.868390619754791260e-02 2.531670220196247101e-02 1.328296214342117310e-01
-3.422804176807403564e-01 1.252771471627056599e-03 1.481674909591674805e-01 -2.135654091835021973e-01 -3.155056834220886230e-01 -1.207732632756233215e-01 -2.515071332454681396e-01 8.011635392904281616e-02 3.347113355994224548e-02 -8.615075051784515381e-02 9.831689298152923584e-02 1.042009666562080383e-01 3.695198595523834229e-01 -2.612490952014923096e-02 -8.763518929481506348e-02 2.614354193210601807e-01 -2.041693478822708130e-01 -1.353652030229568481e-01 1.376557350158691406e-01 -9.861961752176284790e-02 -2.334811091423034668e-01 5.544059351086616516e-02 4.420877434313297272e-03 -2.504402399063110352e-02 2.725820839405059814e-01 -2.768321335315704346e-02 -1.749189943075180054e-01 1.667947694659233093e-02 -1.802388727664947510e-01 1.278101056814193726e-01 -2.337639033794403076e-01 1.811771392822265625e-01
-2.981499433517456055e-01 -5.876873806118965149e-02 4.737324267625808716e-02 -4.080288112163543701e-02 -3.959485329687595367e-03 -5.595384538173675537e-02 -3.041369281709194183e-02 4.515276551246643066e-01 -3.357278108596801758e-01 -1.937424391508102417e-01 3.795177489519119263e-02 1.043738499283790588e-01 1.975640468299388885e-02 -4.665757343173027039e-02 4.148396849632263184e-02 2.739596962928771973e-01 -1.180758103728294373e-01 -1.358248591423034668e-01 -1.707532405853271484e-01 -6.320809572935104370e-02 1.740185767412185669e-01 -2.362228631973266602e-01 1.410161852836608887e-01 2.867978252470493317e-02 2.642044126987457275e-01 -2.785173654556274414e-01 9.162539243698120117e-02 -2.171314358711242676e-01 1.384717822074890137e-01 -1.781143546104431152e-01 -1.641341447830200195e-01 -2.791525237262248993e-02
-4.346157908439636230e-01 -7.746745645999908447e-02 6.491725146770477295e-02 -6.967695057392120361e-02 -8.893495053052902222e-02 -1.507331579923629761e-01 -4.551846161484718323e-02 3.583308681845664978e-02 2.765335608273744583e-03 8.991830796003341675e-02 2.474750578403472900e-01 6.914819777011871338e-02 3.834838867187500000e-01 6.017556786537170410e-02 -1.839675754308700562e-01 4.194591045379638672e-01 1.766731031239032745e-02 -2.032371461391448975e-01 -5.862120538949966431e-02 -4.187563806772232056e-02 -5.071450024843215942e-02 2.500017285346984863e-01 5.944637581706047058e-03 -2.923239767551422119e-01 4.687156900763511658e-02 8.345403708517551422e-03 2.127807214856147766e-02 -5.495205894112586975e-02 -2.534426189959049225e-02 1.289048790931701660e-01 -3.267001509666442871e-01 1.907256431877613068e-02
-1.455613523721694946e-01 -6.272789835929870605e-02 3.926329314708709717e-02 -9.287593513727188110e-02 -3.822417259216308594e-01 4.898860119283199310e-03 7.835529744625091553e-03 3.181012570858001709e-01 -2.171480096876621246e-02 8.336700499057769775e-02 1.807105839252471924e-01 8.262077718973159790e-02 4.801760017871856689e-01 -5.773480981588363647e-02 -3.278894424438476562e-01 1.818928569555282593e-01 -6.091525405645370483e-02 -1.920218765735626221e-01 -1.288952380418777466e-01 -2.756405472755432129e-01 -3.771932795643806458e-03 -1.635846681892871857e-02 1.803922951221466064e-01 -9.508223086595535278e-02 4.938636720180511475e-02 1.206276565790176392e-01 -9.042182564735412598e-02 -8.178612589836120605e-02 -1.475861072540283203e-01 -1.457424014806747437e-01 -2.098765373229980469e-01 -4.426894336938858032e-02
-2.176112234592437744e-01 1.752559691667556763e-01 1.272376626729965210e-01 -1.519218534231185913e-01 -3.518966957926750183e-02 -2.122977077960968018e-01 -2.271542996168136597e-01 2.418911457061767578e-01 1.564077585935592651e-01 -1.482554338872432709e-02 1.565963178873062134e-01 8.883140236139297485e-02 4.851404428482055664e-01 1.648571491241455078e-01 -2.451011687517166138e-01 3.009079396724700928e-01 -5.744170397520065308e-02 1.037186682224273682e-01 -1.494892537593841553e-01 -2.229917049407958984e-01 -2.812979556620121002e-02 -4.084678366780281067e-02 1.499327570199966431e-01 -8.411665260791778564e-02 1.272204369306564331e-01 -3.837870806455612183e-02 1.158923432230949402e-01 -1.649485826492309570e-01 8.497848361730575562e-02 1.923503875732421875e-01 6.843993440270423889e-03 -1.878232806921005249e-01
-2.044701129198074341e-01 1.018092110753059387e-01 2.090202122926712036e-01 -1.806281059980392456e-01 1.483519375324249268e-01 -5.637010931968688965e-02 7.091423869132995605e-02 9.603469818830490112e-02 1.253729406744241714e-02 1.698815673589706421e-01 6.582996249198913574e-02 -5.645033717155456543e-02 5.834060907363891602e-01 -5.052184313535690308e-02 -2.320808470249176025e-01 3.212813138961791992e-01 -2.375079989433288574e-01 -3.148432448506355286e-02 -3.994857519865036011e-02 -1.325821727514266968e-01 -5.578511580824851990e-02 2.676384150981903076e-01 4.078139737248420715e-02 2.726494334638118744e-02 3.938775043934583664e-03 -1.689850389957427979e-01 -3.209153935313224792e-02 2.743825875222682953e-02 4.916428029537200928e-02 -8.658204227685928345e-02 -2.670447826385498047e-01 -1.738776415586471558e-01
-7.018776237964630127e-02 1.492111384868621826e-01 5.786443874239921570e-02 -1.691913306713104248e-01 -1.485386937856674194e-01 -3.829056024551391602e-01 -7.608794141560792923e-03 2.767034471035003662e-01 7.960414141416549683e-02 -1.205643266439437866e-01 -7.013971358537673950e-02 -1.286476105451583862e-01 3.692558407783508301e-01 2.277915924787521362e-01 -1.052583903074264526e-01 3.103649318218231201e-01 -1.829981654882431030e-01 -9.098413586616516113e-02 -1.245551779866218567e-01 -2.174764275550842285e-01 -8.029121905565261841e-02 2.174696773290634155e-01 -5.238173156976699829e-02 -3.713426738977432251e-02 8.792645484209060669e-02 -3.994842246174812317e-02 1.694898754358291626e-01 9.614510834217071533e-02 7.022330164909362793e-02 2.596648037433624268e-02 -3.650815188884735107e-01 -9.443983435630798340e-02
-2.314008921384811401e-01 -1.103433072566986084e-01 2.387088239192962646e-01 4.432560130953788757e-02 -2.992769517004489899e-02 1.746454685926437378e-01 -1.549333333969116211e-01 2.127985358238220215e-01 -3.761724829673767090e-01 8.294206857681274414e-02 1.713617742061614990e-01 -1.013562362641096115e-02 3.618345260620117188e-01 7.675874978303909302e-02 -1.803796440362930298e-01 2.807953953742980957e-01 -1.739033758640289307e-01 4.318670183420181274e-02 1.105027720332145691e-01 -6.007738038897514343e-02 -1.064713001251220703e-01 1.186444312334060669e-01 1.015290170907974243e-01 1.385259907692670822e-02 2.414738535881042480e-01 -4.862179979681968689e-02 -2.907849848270416260e-01 1.358946561813354492e-01 -8.778037130832672119e-02 8.432524651288986206e-02 7.677915692329406738e-02 -2.834552526473999023e-01
-6.578435748815536499e-02 1.870883256196975708e-01 2.563175857067108154e-01 -1.123783588409423828e-01 2.049058079719543457e-01 -2.345028519630432129e-01 -9.620238095521926880e-02 3.192929029464721680e-01 -3.337788581848144531e-01 -2.022137045860290527e-01 1.174526959657669067e-01 -3.875760827213525772e-03 1.753625571727752686e-01 -1.183495000004768372e-01 2.099218778312206268e-02 2.064363509416580200e-01 4.192849993705749512e-02 -1.332582980394363403e-01 2.301540374755859375e-01 -2.579170167446136475e-01 1.390309818089008331e-02 -8.837091922760009766e-02 2.616143226623535156e-01 7.101669162511825562e-02 2.636377215385437012e-01 -1.399589981883764267e-02 -5.809707567095756531e-02 3.596767783164978027e-02 1.281158775091171265e-01 -2.692061066627502441e-01 -1.824927181005477905e-01 -5.641868337988853455e-02
-3.331569433212280273e-01 1.614635437726974487e-01 2.582126855850219727e-01 -1.028462573885917664e-01 -2.305787503719329834e-01 -2.739095985889434814e-01 -6.931583583354949951e-02 1.464645117521286011e-01 6.692279130220413208e-02 1.303786188364028931e-01 1.137697547674179077e-01 1.081884056329727173e-01 4.192070364952087402e-01 3.065100312232971191e-02 -1.020110026001930237e-01 2.098205685615539551e-01 -1.184649467468261719e-01 8.694928139448165894e-02 -1.983913183212280273e-01 -1.507681757211685181e-01 -1.281600296497344971e-01 1.174900382757186890e-01 -2.019429802894592285e-01 -2.881020605564117432e-01 6.785634905099868774e-02 -2.084014117717742920e-01 -4.327923804521560669e-02 -5.694637447595596313e-02 5.286242812871932983e-02 -9.334105998277664185e-02 -2.193095237016677856e-01 -5.960279703140258789e-02
-2.419399321079254150e-01 -9.877983480691909790e-02 1.396295577287673950e-01 -1.379501074552536011e-01 -1.238597184419631958e-01 -5.515889078378677368e-02 -1.803096532821655273e-01 1.171121746301651001e-01 -5.397989973425865173e-02 1.612399220466613770e-01 2.139556705951690674e-01 -1.381033845245838165e-02 4.170767366886138916e-01 2.904272079467773438e-02 -2.465140372514724731e-01 9.887681901454925537e-02 -3.456387668848037720e-02 4.002888500690460205e-02 -4.457494243979454041e-03 -8.520416170358657837e-02 -2.697891592979431152e-01 -1.129031181335449219e-01 5.141102895140647888e-02 -4.753906652331352234e-02 2.575534582138061523e-01 -1.369349658489227295e-02 -1.499839425086975098e-01 -1.500493586063385010e-01 1.721523851156234741e-01 1.180662065744400024e-01 -4.817531704902648926e-01 -1.436725258827209473e-01
-1.539331674575805664e-01 1.163954436779022217e-01 3.800784796476364136e-02 -1.662986911833286285e-02 6.563853472471237183e-02 2.348436508327722549e-03 -2.043859809637069702e-01 9.399218112230300903e-02 -8.052384108304977417e-02 1.142241135239601135e-01 3.033488094806671143e-01 2.586305737495422363e-01 4.392758011817932129e-01 1.985567063093185425e-01 1.393700949847698212e-02 1.541757434606552124e-01 3.064202144742012024e-02 6.927379965782165527e-02 2.075907140970230103e-01 -4.057968854904174805e-01 1.091201975941658020e-01 1.618627607822418213e-01 3.766470402479171753e-02 1.415825933218002319e-01 2.940290272235870361e-01 -4.077770188450813293e-02 -2.020886093378067017e-01 -2.822798211127519608e-03 1.697047799825668335e-01 1.828349232673645020e-01 -8.216284215450286865e-02 1.740618981420993805e-02
-2.587070465087890625e-01 -7.895229011774063110e-02 -1.087667513638734818e-02 -1.537892371416091919e-01 5.893969908356666565e-02 2.017540484666824341e-02 -1.248777657747268677e-01 1.144150346517562866e-01 -3.840763568878173828e-01 3.624655008316040039e-01 6.830754876136779785e-02 -4.671273380517959595e-02 2.280762344598770142e-01 1.359779089689254761e-01 4.037193208932876587e-02 2.430004924535751343e-01 -5.424196645617485046e-02 -6.669081002473831177e-02 -7.143926620483398438e-02 -4.571303725242614746e-02 -1.538593620061874390e-01 3.350463509559631348e-01 -1.200160309672355652e-01 2.746159732341766357e-01 2.449951916933059692e-01 1.879358105361461639e-02 -2.603612840175628662e-01 -9.183946251869201660e-02 2.438840419054031372e-01 -3.882925957441329956e-02 -1.242099329829216003e-01 -1.505250297486782074e-02
-2.558825314044952393e-01 2.647749707102775574e-02 1.220386475324630737e-01 -1.346331089735031128e-01 -2.498626708984375000e-01 -3.085869848728179932e-01 -8.169510215520858765e-02 1.135820373892784119e-01 -1.878058314323425293e-01 1.165044158697128296e-01 3.550785407423973083e-02 1.765662729740142822e-01 3.697716072201728821e-02 2.479368001222610474e-01 5.523836612701416016e-02 1.098365262150764465e-01 -2.214863710105419159e-02 -5.490983724594116211e-01 -6.926917284727096558e-02 -1.835209429264068604e-01 4.708187654614448547e-03 6.746935844421386719e-02 4.197686165571212769e-02 7.610307633876800537e-02 6.494546681642532349e-02 1.754739731550216675e-01 -1.946362257003784180e-01 -2.552497982978820801e-01 -1.201055720448493958e-01 -1.323390305042266846e-01 -1.938824802637100220e-01 -6.446274369955062866e-02
-1.470147669315338135e-01 9.969484806060791016e-02 7.516252342611551285e-03 -3.180552124977111816e-01 2.307088114321231842e-02 -1.061228811740875244e-01 5.135468672960996628e-03 2.829997837543487549e-01 -1.488250643014907837e-01 -1.858961433172225952e-01 2.540861070156097412e-01 -1.723302602767944336e-01 3.505429029464721680e-01 -1.991409808397293091e-01 -7.626555860042572021e-02 1.834854632616043091e-01 -1.369712501764297485e-01 -1.696660667657852173e-01 1.002330705523490906e-01 -4.136212766170501709e-01 -1.945086754858493805e-02 -1.275258809328079224e-01 6.173135340213775635e-02 1.398340910673141479e-01 -3.127893432974815369e-02 -1.456818580627441406e-01 1.551751792430877686e-02 7.196488976478576660e-02 2.183808237314224243e-01 -2.707071900367736816e-01 -1.379314903169870377e-02 6.979494541883468628e-02
-2.343723475933074951e-01 1.900694221258163452e-01 1.684848666191101074e-01 -1.617490053176879883e-01 -1.475135385990142822e-01 -2.987813651561737061e-01 1.126202270388603210e-01 1.354210823774337769e-01 -2.473809868097305298e-01 1.325247157365083694e-02 -6.750852614641189575e-02 2.692204341292381287e-02 5.355316400527954102e-01 6.682297587394714355e-02 -1.186856701970100403e-01 2.520456910133361816e-01 9.822915494441986084e-02 -6.722071766853332520e-02 -3.482232242822647095e-02 -1.061614230275154114e-01 -7.316911965608596802e-02 1.663359850645065308e-01 1.968867704272270203e-02 -8.683903515338897705e-02 3.084039986133575439e-01 -5.662970244884490967e-02 2.213072776794433594e-01 -9.938637912273406982e-02 8.131437003612518311e-02 -8.903541415929794312e-02 -1.619678735733032227e-01 -1.061356961727142334e-01
-3.431353867053985596e-01 2.935647666454315186e-01 1.528197154402732849e-02 -2.439561486244201660e-01 3.233880922198295593e-02 -2.167768329381942749e-01 -4.401498287916183472e-02 3.437409996986389160e-01 2.072142995893955231e-02 3.020921722054481506e-02 3.646218404173851013e-02 -8.254822343587875366e-02 4.080781340599060059e-01 5.378121510148048401e-02 -1.569806039333343506e-01 2.088539451360702515e-01 1.003533005714416504e-01 1.243206709623336792e-01 -7.482741773128509521e-02 -3.198919817805290222e-03 -1.110544577240943909e-01 1.773273646831512451e-01 1.749175786972045898e-02 -1.085526347160339355e-01 1.551846563816070557e-01 5.901107192039489746e-02 9.762369841337203979e-02 4.586023464798927307e-02 8.565149456262588501e-02 -1.065900251269340515e-01 -3.965014219284057617e-01 -1.375325620174407959e-01
-1.297830194234848022e-01 1.962102204561233521e-01 1.107876077294349670e-01 -9.464409947395324707e-02 3.086653947830200195e-01 -4.390649124979972839e-02 -2.443048655986785889e-01 4.018184840679168701e-01 -1.272608190774917603e-01 -2.747746706008911133e-01 1.674152314662933350e-01 6.625051796436309814e-02 8.720213919878005981e-02 -3.157650679349899292e-02 5.587174557149410248e-03 4.136767089366912842e-01 -1.949245482683181763e-01 -5.214843153953552246e-02 2.005556374788284302e-01 -1.205844953656196594e-01 1.780405081808567047e-02 -1.131087169051170349e-01 7.679684460163116455e-02 -9.145009680651128292e-04 2.237477600574493408e-01 -1.747062951326370239e-01 1.539474129676818848e-01 -4.940604791045188904e-02 1.549750417470932007e-01 -2.118958085775375366e-01 -6.997551769018173218e-02 -7.861205935478210449e-02
-2.231443822383880615e-01 6.284914910793304443e-02 1.183229684829711914e-01 -3.017646819353103638e-02 1.354622542858123779e-01 1.003590412437915802e-02 -6.072372198104858398e-02 5.270288586616516113e-01 -2.487805038690567017e-01 -2.325898110866546631e-01 4.626896977424621582e-02 1.857656240463256836e-02 1.636544466018676758e-01 -9.932268410921096802e-02 6.848482042551040649e-02 2.636415660381317139e-01 -1.049935352057218552e-02 -1.537794023752212524e-01 1.808755248785018921e-01 -1.385185271501541138e-01 1.284355819225311279e-01 3.708137944340705872e-02 1.905805617570877075e-01 8.765241503715515137e-02 9.032848291099071503e-03 -2.587102055549621582e-01 3.776762261986732483e-02 -1.376405954360961914e-01 3.828364014625549316e-01 -3.333038464188575745e-02 -1.605850458145141602e-01 -6.119906529784202576e-02
-1.706882268190383911e-01 -7.175695151090621948e-03 -3.962889313697814941e-02 -3.311282396316528320e-01 1.559314727783203125e-01 6.444527953863143921e-02 -1.744683384895324707e-01 3.874393412843346596e-03 -3.265863656997680664e-01 1.593733131885528564e-01 -9.895233437418937683e-03 1.128287091851234436e-01 2.276360094547271729e-01 -3.491479670628905296e-03 1.175470203161239624e-01 2.889588177204132080e-01 1.471353881061077118e-02 -2.134334146976470947e-01 9.747140854597091675e-02 -2.756710946559906006e-01 -2.120580896735191345e-02 2.254344522953033447e-01 1.469747908413410187e-02 -7.246504724025726318e-02 2.584803402423858643e-01 2.627722620964050293e-01 -3.201922476291656494e-01 1.896222122013568878e-02 2.812928855419158936e-01 2.229033503681421280e-03 -2.540627494454383850e-02 -1.098899077624082565e-02
-1.883282512426376343e-01 4.126771539449691772e-02 -7.411509007215499878e-02 -1.007423102855682373e-01 -2.608123794198036194e-02 5.937078967690467834e-02 -3.030492663383483887e-01 1.600000858306884766e-01 -1.316695213317871094e-01 2.024663984775543213e-01 4.026864171028137207e-01 -1.245989575982093811e-01 3.809107542037963867e-01 -6.262807175517082214e-03 2.865100800991058350e-01 1.916182488203048706e-01 -1.022472903132438660e-01 1.712480559945106506e-02 1.257252246141433716e-01 -2.483467161655426025e-01 4.098659381270408630e-02 8.628717064857482910e-02 -1.828883588314056396e-01 5.379294231534004211e-02 1.606009602546691895e-01 -1.569822281599044800e-01 3.171142190694808960e-02 -6.632486358284950256e-03 7.555321604013442993e-02 2.351307421922683716e-01 -2.619010210037231445e-01 1.040401831269264221e-01
-3.793328404426574707e-01 7.111446559429168701e-02 4.556578118354082108e-03 -1.902873665094375610e-01 -5.348268896341323853e-02 -3.175807893276214600e-01 -1.651959121227264404e-01 1.731524318456649780e-01 7.450902462005615234e-02 -3.072418272495269775e-02 5.392225086688995361e-02 -1.056967601180076599e-01 4.198992848396301270e-01 1.802501529455184937e-01 -1.308051943778991699e-01 2.946429550647735596e-01 3.750827163457870483e-02 -4.131527990102767944e-02 -2.475789785385131836e-01 -1.817562878131866455e-01 -2.436890006065368652e-01 -3.061318024992942810e-02 7.714844495058059692e-02 -1.755857765674591064e-01 4.441091418266296387e-02 -2.268611192703247070e-01 -1.060492247343063354e-01 -6.588418036699295044e-02 1.053029447793960571e-01 -2.759104035794734955e-02 -1.487145721912384033e-01 -1.516087353229522705e-01
-2.885927855968475342e-01 9.420979768037796021e-02 3.040898777544498444e-02 -2.139504700899124146e-01 -8.356709778308868408e-02 4.337615892291069031e-02 -2.670819759368896484e-01 1.070372909307479858e-01 -1.235835067927837372e-02 1.574921309947967529e-01 1.370860785245895386e-01 1.267627775669097900e-01 1.981252580881118774e-01 -3.134645149111747742e-02 -1.140479594469070435e-01 3.479760587215423584e-01 -2.313520163297653198e-01 -1.830202341079711914e-01 -1.008745376020669937e-02 -1.731521785259246826e-01 1.855218857526779175e-01 -5.293758586049079895e-02 -1.095584854483604431e-01 -7.193980365991592407e-02 2.447742782533168793e-02 1.915644854307174683e-01 -5.376904457807540894e-02 -2.548988461494445801e-01 -2.871532440185546875e-01 -1.751536726951599121e-01 -1.191213279962539673e-01 -3.624181449413299561e-01
-2.944934666156768799e-01 1.528006605803966522e-02 -4.188220947980880737e-02 -2.823727726936340332e-01 2.477144747972488403e-01 -2.227356135845184326e-01 -1.565175205469131470e-01 2.794240117073059082e-01 1.335737556219100952e-01 3.808833286166191101e-02 2.612013518810272217e-01 1.208763942122459412e-01 3.536716997623443604e-01 1.420533359050750732e-01 -5.094736441969871521e-02 8.893352746963500977e-02 -6.202499940991401672e-02 -5.456100404262542725e-02 6.439611315727233887e-02 -1.355309784412384033e-01 -3.291305005550384521e-01 2.253352291882038116e-02 -2.325717173516750336e-02 -3.078439831733703613e-01 1.790782809257507324e-01 -8.662660419940948486e-02 1.443642098456621170e-02 -1.272052973508834839e-01 -2.161911129951477051e-01 1.123597845435142517e-01 -7.130414247512817383e-02 -7.881332188844680786e-02
-2.700675129890441895e-01 5.852072313427925110e-02 -1.637246832251548767e-02 -2.230934053659439087e-01 -2.040779441595077515e-01 -1.395867019891738892e-01 2.314043417572975159e-02 2.738815248012542725e-01 8.795471489429473877e-02 1.249566972255706787e-01 2.384230494499206543e-01 -1.631758734583854675e-02 5.095745325088500977e-01 7.048133015632629395e-02 -1.423795670270919800e-01 3.343764841556549072e-01 -5.356846842914819717e-03 2.472046948969364166e-02 5.100176110863685608e-02 -1.412204653024673462e-01 -1.543075144290924072e-01 2.355875819921493530e-01 -4.280090704560279846e-02 -6.491205841302871704e-02 -9.746956080198287964e-02 -8.480338752269744873e-02 8.819328248500823975e-02 -1.816742122173309326e-01 1.599315553903579712e-01 -7.372042536735534668e-02 -2.451865971088409424e-01 -5.098120495676994324e-02
-3.217251598834991455e-01 1.821303814649581909e-01 1.994914859533309937e-01 -1.429775655269622803e-01 -9.755815565586090088e-02 -1.233114153146743774e-01 -5.338667705655097961e-02 2.755269408226013184e-01 -3.912330865859985352e-01 -1.189864948391914368e-01 7.620562333613634109e-03 9.981246292591094971e-02 -5.708673596382141113e-02 -7.218278944492340088e-03 1.020940020680427551e-02 2.614951729774475098e-01 2.758876420557498932e-02 5.664502456784248352e-02 1.536974310874938965e-01 1.444824133068323135e-02 1.639746874570846558e-01 1.468763500452041626e-02 2.295182785019278526e-03 -1.487860083580017090e-01 1.119238510727882385e-01 -3.208730220794677734e-01 -1.021534055471420288e-01 -3.261311650276184082e-01 -4.348943755030632019e-02 2.100598961114883423e-01 -3.066662847995758057e-01 -3.414047509431838989e-02
-2.112152725458145142e-01 -1.087543666362762451e-01 2.167331576347351074e-01 -3.555399551987648010e-02 -1.848790198564529419e-01 -2.029928565025329590e-01 -1.978030353784561157e-01 3.626960515975952148e-02 1.728026755154132843e-02 -4.778778925538063049e-02 2.407678067684173584e-01 -1.700580716133117676e-01 5.195578932762145996e-01 -1.392687708139419556e-01 -1.198795363306999207e-01 1.614398807287216187e-01 -8.397871861234307289e-04 -6.963925808668136597e-02 1.416514664888381958e-01 -2.164353728294372559e-01 -1.112251915037631989e-02 8.863637596368789673e-02 -4.552897810935974121e-02 -6.682913005352020264e-02 1.945759207010269165e-01 7.620649039745330811e-02 -1.995078027248382568e-01 -3.576422110199928284e-02 1.068930402398109436e-01 -1.190359368920326233e-01 -3.015236556529998779e-01 -2.696540355682373047e-01
-3.032420575618743896e-01 -1.153467148542404175e-01 7.732659578323364258e-02 -2.198204994201660156e-01 -1.285440195351839066e-02 -1.205254048109054565e-01 -7.138527929782867432e-02 6.933239102363586426e-02 -3.697673380374908447e-01 2.407472580671310425e-01 -4.364399239420890808e-02 7.715772371739149094e-03 2.120721340179443359e-01 6.223227828741073608e-02 1.159971430897712708e-01 3.253010809421539307e-01 -2.155218869447708130e-01 -2.101723290979862213e-02 -9.666531346738338470e-03 -5.115707218647003174e-02 2.689250111579895020e-01 -2.035051118582487106e-03 -1.072838604450225830e-01 2.020328938961029053e-01 7.345404475927352905e-02 -1.779866963624954224e-02 -3.027093410491943359e-01 5.504944548010826111e-02 -3.959004301577806473e-03 -3.082303516566753387e-02 -3.411056399345397949e-01 -2.431483566761016846e-01
-2.291293591260910034e-01 -1.035721525549888611e-01 1.598956584930419922e-01 -2.139557301998138428e-01 3.853658586740493774e-02 -1.162101700901985168e-01 2.090059965848922729e-02 3.742398023605346680e-01 7.321099936962127686e-02 2.114735692739486694e-01 7.188685983419418335e-02 6.174476817250251770e-02 3.646770417690277100e-01 1.109536662697792053e-01 -1.038170047104358673e-02 2.236210703849792480e-01 -6.683591008186340332e-02 2.248785942792892456e-01 5.666415393352508545e-02 -4.222200065851211548e-02 -2.470198720693588257e-01 -7.074790447950363159e-02 2.595979869365692139e-01 -2.494190186262130737e-01 2.582195103168487549e-01 -9.060095250606536865e-02 -2.057024389505386353e-01 1.372472643852233887e-01 9.931994229555130005e-02 1.157883182168006897e-01 -1.314400285482406616e-01 1.524187028408050537e-01
-1.992007493972778320e-01 1.658770442008972168e-01 -9.842100739479064941e-02 -2.934661507606506348e-01 -1.469429582357406616e-01 -2.080719918012619019e-01 -1.665170192718505859e-01 8.853188157081604004e-02 -7.618024945259094238e-02 1.331967413425445557e-01 6.841466575860977173e-02 1.425146311521530151e-01 4.038773179054260254e-01 3.411046415567398071e-02 -1.126085370779037476e-01 4.621659815311431885e-01 2.648767270147800446e-02 7.026637345552444458e-02 8.953691273927688599e-02 -2.709495425224304199e-01 -1.360402256250381470e-01 7.613409310579299927e-02 6.106502935290336609e-02 -1.676330268383026123e-01 1.648334115743637085e-01 -1.564406901597976685e-01 5.581520032137632370e-03 -1.681986302137374878e-01 1.842695521190762520e-03 -1.542144268751144409e-01 -2.234953492879867554e-01 2.333871275186538696e-02
-8.692269027233123779e-02 -1.414398849010467529e-01 2.954272367060184479e-02 -1.887885034084320068e-01 -9.939248114824295044e-02 -3.276402950286865234e-01 -2.017795294523239136e-02 3.163231015205383301e-01 1.014620512723922729e-01 1.411878615617752075e-01 3.578870370984077454e-02 -1.287016272544860840e-01 5.167376399040222168e-01 -5.478115007281303406e-02 -6.149596534669399261e-03 1.602523028850555420e-01 -9.492398053407669067e-02 1.859131827950477600e-02 -1.379233300685882568e-01 -1.482679247856140137e-01 -2.792251408100128174e-01 -1.665738224983215332e-02 5.218926444649696350e-02 -2.042900621891021729e-01 2.620093226432800293e-01 -6.525822728872299194e-02 -7.360141724348068237e-02 -5.417435616254806519e-02 1.185747087001800537e-01 3.160197436809539795e-01 -4.669555649161338806e-02 -6.314160674810409546e-02
-7.832576334476470947e-02 2.621845602989196777e-01 -8.737830817699432373e-02 -3.243127167224884033e-01 -1.544560939073562622e-01 -7.633206993341445923e-02 -1.190096512436866760e-01 1.831478476524353027e-01 1.516742557287216187e-01 3.174670338630676270e-01 3.279862105846405029e-01 8.078961074352264404e-02 3.732594549655914307e-01 3.874648362398147583e-02 -7.295231521129608154e-02 2.454879879951477051e-01 2.386073209345340729e-02 -1.179424859583377838e-02 3.106245398521423340e-02 -7.805511355400085449e-03 -2.644198536872863770e-01 1.915101110935211182e-01 1.450495421886444092e-01 -2.497693300247192383e-01 1.906314939260482788e-01 -7.534284889698028564e-02 -1.559530794620513916e-01 7.584647834300994873e-02 -2.110205776989459991e-02 1.131480708718299866e-01 -1.618025079369544983e-02 1.151760593056678772e-01
-2.411893010139465332e-01 2.742982804775238037e-01 2.863691151142120361e-01 -1.132073700428009033e-01 1.502885520458221436e-01 -1.403123140335083008e-01 3.706216439604759216e-02 2.712520658969879150e-01 -2.540552914142608643e-01 -1.749636679887771606e-01 3.930962383747100830e-01 2.572681196033954620e-02 1.737329363822937012e-01 6.441855430603027344e-02 -3.024991601705551147e-02 2.023246139287948608e-01 -2.297880053520202637e-01 -1.065873727202415466e-01 1.282216161489486694e-01 -1.952094882726669312e-01 1.333826482295989990e-01 -1.157049313187599182e-01 1.460831314325332642e-01 8.809937536716461182e-02 6.232053413987159729e-02 -1.580907031893730164e-02 5.383729934692382812e-02 2.793450281023979187e-02 2.768274843692779541e-01 -2.463848292827606201e-01 5.815234780311584473e-02 -2.211718633770942688e-02
-2.001484185457229614e-01 3.457856774330139160e-01 1.217167526483535767e-01 -1.406303942203521729e-01 3.701517581939697266e-01 -6.601332128047943115e-02 -3.422491019591689110e-03 2.543185949325561523e-01 -2.194549441337585449e-01 4.212654381990432739e-02 1.601423770189285278e-01 -1.587294191122055054e-01 4.290036857128143311e-02 2.648453041911125183e-02 -2.119396924972534180e-01 -1.168497204780578613e-01 -2.279557473957538605e-02 -2.336773723363876343e-01 1.255763601511716843e-02 -2.303111851215362549e-01 -3.928879648447036743e-02 5.410929396748542786e-02 -1.202993318438529968e-01 2.645305991172790527e-01 1.796270906925201416e-01 -1.046561673283576965e-01 -7.774624973535537720e-02 -9.364595636725425720e-03 -1.835338920354843140e-01 5.167574062943458557e-02 -3.176707625389099121e-01 -2.323039472103118896e-01
-1.346445828676223755e-01 1.231565997004508972e-01 -8.423763513565063477e-02 -2.128719389438629150e-01 -1.990856528282165527e-01 -5.926214903593063354e-02 -2.559198066592216492e-02 4.505430757999420166e-01 -2.696563601493835449e-01 -2.770520746707916260e-01 8.710204809904098511e-02 6.004082784056663513e-02 -1.818592473864555359e-02 1.201533377170562744e-01 -1.004456505179405212e-01 3.264606893062591553e-01 -3.411607816815376282e-02 -1.039931625127792358e-01 2.018392384052276611e-01 -1.222247257828712463e-01 3.729761764407157898e-02 1.257286816835403442e-01 -7.404209673404693604e-02 4.251972585916519165e-02 1.316896080970764160e-01 -3.766427040100097656e-01 5.583493039011955261e-02 5.944613739848136902e-02 2.244651168584823608e-01 -1.110962852835655212e-01 -2.074085772037506104e-01 1.079830080270767212e-01
-1.128507107496261597e-01 8.122137933969497681e-02 -1.288479659706354141e-03 -1.037446707487106323e-01 -1.369162555783987045e-02 2.192943841218948364e-01 8.043794333934783936e-02 4.575310349464416504e-01 -3.174718320369720459e-01 6.958541274070739746e-02 1.388602852821350098e-01 1.611568629741668701e-01 1.050416007637977600e-01 3.253285586833953857e-02 6.379565596580505371e-02 2.568424642086029053e-01 7.064867019653320312e-02 -3.164808452129364014e-01 9.391681104898452759e-02 -1.887403875589370728e-01 3.216094896197319031e-02 2.326924800872802734e-01 -1.843612492084503174e-01 4.342222586274147034e-02 1.916522532701492310e-01 -2.827944159507751465e-01 -1.421558111906051636e-01 2.872611582279205322e-02 -1.201075688004493713e-01 -1.368565112352371216e-02 1.075168102979660034e-01 -2.612423598766326904e-01
-6.769995670765638351e-03 7.511857897043228149e-02 4.628270119428634644e-02 -2.492285519838333130e-01 -1.974595710635185242e-02 1.373132914304733276e-01 2.543938532471656799e-02 3.857899010181427002e-01 -6.867894530296325684e-02 -4.817352071404457092e-02 2.091148048639297485e-01 2.381614148616790771e-01 4.101274013519287109e-01 -1.370035409927368164e-01 1.480025947093963623e-01 1.758315116167068481e-01 -3.243412822484970093e-02 -3.313888609409332275e-01 -4.619221389293670654e-02 1.832467019557952881e-01 2.371058799326419830e-02 9.117241203784942627e-02 -2.525690197944641113e-01 -1.383658200502395630e-01 2.134878784418106079e-01 3.462616354227066040e-02 -3.294508457183837891e-01 -9.110163152217864990e-02 3.651240607723593712e-03 -6.540318578481674194e-02 2.558105066418647766e-02 -8.421559631824493408e-02
-3.658680617809295654e-01 6.361341476440429688e-02 6.420649588108062744e-02 1.110632345080375671e-01 -1.685012131929397583e-01 1.716475039720535278e-01 -5.509689450263977051e-02 1.988644152879714966e-01 -2.044343352317810059e-01 -1.717204414308071136e-02 1.127333492040634155e-01 2.387165278196334839e-01 4.334540665149688721e-01 1.890694648027420044e-01 2.120706588029861450e-01 1.331246644258499146e-01 -1.923430413007736206e-01 -1.366272866725921631e-01 -1.617855131626129150e-01 -1.170268580317497253e-01 -1.750438511371612549e-01 3.030368685722351074e-01 -9.058167785406112671e-02 3.927251696586608887e-02 2.100468873977661133e-01 2.350829541683197021e-02 -1.275746673345565796e-01 5.540825054049491882e-02 -1.265407055616378784e-01 -1.403128821402788162e-02 -1.832887381315231323e-01 -7.426916062831878662e-02
-3.926267027854919434e-01 -6.267111748456954956e-02 3.126804530620574951e-01 -2.672138214111328125e-01 -4.399347677826881409e-02 -3.238690495491027832e-01 -8.423755317926406860e-02 2.693071961402893066e-01 -1.023313309997320175e-02 1.481226831674575806e-01 -7.374005019664764404e-02 -7.362951338291168213e-02 2.663993835449218750e-01 1.673524975776672363e-01 -2.027875185012817383e-01 1.047472059726715088e-01 2.015157043933868408e-02 2.074810862541198730e-02 -8.613432198762893677e-02 -1.736022382974624634e-01 -1.615821123123168945e-01 1.781494319438934326e-01 9.126360714435577393e-02 -8.612798154354095459e-02 9.328673034906387329e-02 -3.413317352533340454e-02 2.908022142946720123e-02 -1.720480918884277344e-01 6.155904382467269897e-02 2.210744470357894897e-01 -1.572017967700958252e-01 -2.695278823375701904e-01
-4.158574342727661133e-01 2.627311646938323975e-01 -1.359615102410316467e-02 -6.730755418539047241e-02 -4.210279881954193115e-02 -1.835925430059432983e-01 -3.583611175417900085e-02 1.282928287982940674e-01 1.832226365804672241e-01 8.460724353790283203e-02 1.354345977306365967e-01 2.683801390230655670e-02 4.045858383178710938e-01 6.645340472459793091e-03 -2.432308197021484375e-01 3.225815594196319580e-01 -4.797688499093055725e-02 9.744117408990859985e-02 -1.567867249250411987e-01 -3.156608641147613525e-01 -8.743479847908020020e-02 2.851994037628173828e-01 -3.040217608213424683e-02 -1.221057958900928497e-02 1.864248365163803101e-01 -8.055004477500915527e-02 2.642107009887695312e-02 -9.616017341613769531e-02 8.145401626825332642e-02 -7.852792739868164062e-02 -1.291972547769546509e-01 -8.120220899581909180e-02
-4.410412013530731201e-01 -5.106130614876747131e-02 -5.514456704258918762e-02 -3.218766450881958008e-01 9.573953598737716675e-02 2.849953472614288330e-01 -2.462130784988403320e-01 2.394069880247116089e-01 1.600145548582077026e-02 -6.724837236106395721e-03 2.557573616504669189e-01 -8.597947657108306885e-03 1.264478266239166260e-01 1.709719747304916382e-01 -1.290074139833450317e-01 2.983829975128173828e-01 -1.830408573150634766e-01 9.358764626085758209e-03 7.114162296056747437e-02 -8.722449094057083130e-02 -1.712514609098434448e-01 -3.076108172535896301e-02 -5.133800953626632690e-02 9.047398716211318970e-02 -4.817488417029380798e-02 1.628322005271911621e-01 -2.392236143350601196e-01 -9.560099244117736816e-02 2.044631391763687134e-01 1.385226696729660034e-01 8.464396931231021881e-03 -1.661293208599090576e-01
-2.666069567203521729e-01 -3.347775712609291077e-02 7.374766469001770020e-02 -6.011864915490150452e-02 -1.957334205508232117e-02 3.602356463670730591e-02 3.041406162083148956e-03 5.226440429687500000e-01 -3.081712722778320312e-01 -2.369742393493652344e-01 2.587459683418273926e-01 6.785804033279418945e-02 5.974314361810684204e-02 -1.707164198160171509e-01 5.609898269176483154e-02 2.254050821065902710e-01 -1.403602212667465210e-01 1.668258197605609894e-02 1.170677095651626587e-01 -1.894273608922958374e-01 6.379389017820358276e-02 -8.417717367410659790e-02 1.201221421360969543e-01 8.154048025608062744e-02 2.943539917469024658e-01 -2.578946948051452637e-01 1.077804416418075562e-01 -5.252429842948913574e-02 1.735204756259918213e-01 -4.306458681821823120e-02 -1.440908610820770264e-01 1.117842122912406921e-01
-2.791436910629272461e-01 1.331304758787155151e-01 1.781713664531707764e-01 -1.802818104624748230e-02 -3.872308433055877686e-01 -1.883909553289413452e-01 -2.358006387948989868e-01 1.876275241374969482e-01 -2.108165025711059570e-01 2.251980155706405640e-01 1.492404341697692871e-01 2.656067311763763428e-01 3.903025761246681213e-02 6.169001758098602295e-02 -2.935467064380645752e-01 1.746728420257568359e-01 -1.455580890178680420e-01 -2.616859972476959229e-01 8.349785953760147095e-02 -1.183635964989662170e-01 -2.078254474326968193e-03 1.059144735336303711e-01 -4.194401204586029053e-02 -1.550694108009338379e-01 2.756544202566146851e-02 1.082054078578948975e-01 -4.007552750408649445e-03 -2.119206637144088745e-01 -4.627681151032447815e-02 -1.657901853322982788e-01 -8.646888285875320435e-02 -2.094689607620239258e-01
-2.001646310091018677e-01 2.731843590736389160e-01 1.796927750110626221e-01 -1.321272850036621094e-01 6.184052303433418274e-02 1.109162494540214539e-01 -2.738538086414337158e-01 2.820439040660858154e-01 -4.215037450194358826e-02 -7.157008163630962372e-03 -3.995582088828086853e-02 -1.637172847986221313e-01 9.090703725814819336e-02 1.023821383714675903e-01 1.114861443638801575e-01 5.609433725476264954e-02 1.918239742517471313e-01 -2.916580438613891602e-01 -9.915600717067718506e-02 7.890138775110244751e-02 -3.037038743495941162e-01 1.184004768729209900e-01 -3.602600991725921631e-01 1.443365123122930527e-02 2.703978717327117920e-01 3.116492182016372681e-03 1.115619763731956482e-01 5.333948647603392601e-04 2.996451258659362793e-01 1.113576740026473999e-01 -1.954565495252609253e-01 -1.434072013944387436e-02
-5.376156046986579895e-02 -7.354762870818376541e-03 -2.277929894626140594e-02 -2.258220165967941284e-01 -4.649286344647407532e-02 8.455272018909454346e-02 -1.139689330011606216e-02 4.297169446945190430e-01 -1.189123541116714478e-01 6.971989572048187256e-02 1.268034894019365311e-02 9.285358339548110962e-02 2.377156317234039307e-01 2.022703737020492554e-01 3.465903177857398987e-02 2.538914382457733154e-01 2.421826310455799103e-02 -3.619121611118316650e-01 -9.049355983734130859e-03 -2.780162692070007324e-01 1.238063201308250427e-01 1.383687406778335571e-01 -2.869404852390289307e-01 1.609551534056663513e-02 2.109392285346984863e-01 -2.768387198448181152e-01 -1.295347958803176880e-01 -1.727691143751144409e-01 -1.608764678239822388e-01 1.264437586069107056e-01 1.057126298546791077e-01 -1.172975823283195496e-01
-1.979960501194000244e-01 -1.393867880105972290e-01 1.151731121353805065e-03 -2.715291082859039307e-01 1.393573880195617676e-01 -1.322537213563919067e-01 -2.577679157257080078e-01 2.029370069503784180e-01 -1.796345412731170654e-01 2.610701024532318115e-01 4.799179732799530029e-02 9.369637817144393921e-02 2.060523927211761475e-01 2.603964507579803467e-01 5.552672967314720154e-02 3.381838798522949219e-01 4.282179474830627441e-02 -2.509394288063049316e-01 -6.297473609447479248e-02 -1.167566552758216858e-01 -2.080564945936203003e-01 1.585577875375747681e-01 -1.492102146148681641e-01 5.324662849307060242e-02 1.845394670963287354e-01 6.235494464635848999e-02 -3.365097343921661377e-01 1.074029505252838135e-01 -7.142851501703262329e-02 1.440371721982955933e-01 -8.831883221864700317e-02 1.076150462031364441e-01
-5.113203451037406921e-02 -6.970583647489547729e-02 2.992862761020660400e-01 -1.020903587341308594e-01 1.475990191102027893e-02 -8.396274596452713013e-02 -1.877442002296447754e-01 2.684605717658996582e-01 -1.462241113185882568e-01 1.901866123080253601e-02 -3.470176365226507187e-03 1.688507497310638428e-01 1.781839132308959961e-01 -4.307445883750915527e-01 -4.525003582239151001e-02 2.740622758865356445e-01 -1.426421254873275757e-01 -2.408354543149471283e-02 -1.424971818923950195e-01 -2.364928126335144043e-01 -9.705785661935806274e-02 2.978574633598327637e-01 6.669212132692337036e-02 -3.059774637222290039e-02 1.011048853397369385e-01 -1.591751575469970703e-01 -2.198696881532669067e-01 -2.854070067405700684e-01 -3.893445804715156555e-02 9.674605727195739746e-02 6.569557636976242065e-02 2.280275821685791016e-01
-3.816391527652740479e-01 -5.249315872788429260e-02 -1.482807397842407227e-01 -2.511046528816223145e-01 3.526708111166954041e-03 -3.582917153835296631e-01 -1.706583201885223389e-01 1.672928780317306519e-01 8.517830073833465576e-02 1.180910319089889526e-01 3.680334389209747314e-01 4.363745823502540588e-02 2.640693187713623047e-01 -9.519963711500167847e-02 6.398022919893264771e-02 1.547711491584777832e-01 -9.903056174516677856e-02 1.486961692571640015e-01 3.448085486888885498e-02 -2.162752002477645874e-01 -2.682453580200672150e-02 3.190507292747497559e-01 -1.384624838829040527e-01 8.067812025547027588e-02 1.695183366537094116e-01 -1.300151199102401733e-01 -2.965255267918109894e-02 9.108523279428482056e-02 1.011317968368530273e-01 1.893362961709499359e-02 2.270540781319141388e-02 2.041294276714324951e-01
-3.419176936149597168e-01 -2.043298780918121338e-01 2.241590619087219238e-02 -1.085030436515808105e-01 -2.836014032363891602e-01 2.415726929903030396e-01 -1.789895147085189819e-01 2.783421874046325684e-01 -2.454496026039123535e-01 -1.114011332392692566e-01 7.139997184276580811e-02 5.889157578349113464e-02 2.702923715114593506e-01 8.864229917526245117e-02 6.080965697765350342e-02 3.023161590099334717e-01 -1.262232661247253418e-01 -7.784575223922729492e-02 1.021776720881462097e-01 -1.672529578208923340e-01 -4.099839716218411922e-04 8.953740447759628296e-02 -1.664034724235534668e-01 -9.023284912109375000e-02 1.247282549738883972e-01 1.847644448280334473e-01 -2.797310352325439453e-01 3.293354809284210205e-02 7.829251885414123535e-02 1.024086475372314453e-01 -1.569517999887466431e-01 -2.213631272315979004e-01
-1.150812432169914246e-01 1.512859314680099487e-01 1.646545827388763428e-01 -9.246978908777236938e-02 -1.181947514414787292e-01 -2.577849626541137695e-01 5.991313606500625610e-02 2.058217972517013550e-01 -2.237762212753295898e-01 -4.527205228805541992e-01 1.328627765178680420e-01 -4.148681834340095520e-02 -2.200719900429248810e-02 1.540536284446716309e-01 -1.717876456677913666e-02 1.250641196966171265e-01 2.043298818171024323e-02 8.204175531864166260e-02 3.837227821350097656e-02 -1.229037716984748840e-01 1.606808751821517944e-01 -2.530042827129364014e-02 -1.046770066022872925e-01 -5.833278596401214600e-02 4.137217998504638672e-01 -6.839572638273239136e-02 -4.886300489306449890e-02 -1.077730953693389893e-01 3.795290291309356689e-01 1.619040518999099731e-01 1.252496428787708282e-02 -2.499409765005111694e-01
-9.508299827575683594e-02 -1.236801147460937500e-01 5.047087557613849640e-03 -8.589291572570800781e-02 1.005180627107620239e-01 1.195776909589767456e-01 -3.142904862761497498e-02 4.158551394939422607e-01 -5.927305668592453003e-02 -2.054398180916905403e-03 1.762337237596511841e-01 2.379233986139297485e-01 2.074599266052246094e-01 9.194798767566680908e-02 1.139570772647857666e-01 2.801485061645507812e-01 -1.382060647010803223e-01 -3.799415826797485352e-01 2.948069944977760315e-02 -4.479765519499778748e-02 4.293841496109962463e-02 6.688178330659866333e-02 -2.741242349147796631e-01 1.302380561828613281e-01 1.980530470609664917e-01 -2.184826135635375977e-01 -2.521248161792755127e-01 -1.780401915311813354e-01 -7.208292931318283081e-02 -1.443423777818679810e-01 5.655597150325775146e-02 -2.440841943025588989e-01
2.312964648008346558e-01 4.373970627784729004e-01 -1.707772375084459782e-03 -2.017732709646224976e-01 3.897347673773765564e-02 1.149943247437477112e-01 -1.163336560130119324e-01 4.586772322654724121e-01 -1.609577387571334839e-01 2.441060096025466919e-01 2.324395030736923218e-01 -1.006861552596092224e-01 1.192548722028732300e-01 -9.671073406934738159e-02 -2.507499456405639648e-01 1.486736834049224854e-01 -3.217588961124420166e-01 -3.095955587923526764e-02 1.455930769443511963e-01 -4.675485193729400635e-02 -1.161813642829656601e-02 -5.525068566203117371e-02 2.518138848245143890e-02 5.321880802512168884e-03 6.243299320340156555e-02 -7.300414144992828369e-02 -2.137406170368194580e-02 -1.533411443233489990e-01 5.709752067923545837e-02 2.110475152730941772e-01 1.284229848533868790e-02 -6.862699240446090698e-02
-3.148495256900787354e-01 -7.000532001256942749e-02 3.194553777575492859e-02 -1.292500793933868408e-01 6.316209677606821060e-03 -2.162723392248153687e-01 -2.714563310146331787e-01 4.023770689964294434e-01 -1.867561414837837219e-02 -2.083141915500164032e-02 -1.698557287454605103e-01 2.308783680200576782e-02 4.577024877071380615e-01 -5.901935324072837830e-02 -2.367887347936630249e-01 2.028675526380538940e-01 -9.683511219918727875e-03 -1.530376169830560684e-02 -4.021203890442848206e-02 -2.089578211307525635e-01 -1.210640221834182739e-01 1.354175526648759842e-02 2.855932898819446564e-02 -3.167567849159240723e-01 4.363721236586570740e-02 -6.778389960527420044e-02 7.982918620109558105e-02 -1.201053336262702942e-01 7.490186393260955811e-02 1.473390311002731323e-01 -4.267198592424392700e-02 -1.934742033481597900e-01
-2.359846979379653931e-01 -5.939807370305061340e-02 1.341448873281478882e-01 -2.743163704872131348e-01 4.904395341873168945e-02 -1.106045246124267578e-01 -1.755630820989608765e-01 1.624522209167480469e-01 -6.984744966030120850e-02 -1.172309890389442444e-01 1.438852399587631226e-01 1.288552284240722656e-01 3.151088356971740723e-01 -1.693930327892303467e-01 -8.068338036537170410e-02 1.862438619136810303e-01 -4.856504201889038086e-01 -1.354331523180007935e-01 -8.808501064777374268e-03 -1.496357023715972900e-01 2.149560302495956421e-01 -4.872187972068786621e-02 8.108177036046981812e-02 1.810971200466156006e-01 6.789551582187414169e-03 1.026957631111145020e-01 1.611679606139659882e-02 2.069332450628280640e-01 8.598140627145767212e-02 -4.925813153386116028e-02 -1.321574896574020386e-01 -3.240350484848022461e-01
-1.444531977176666260e-01 1.942418515682220459e-01 -7.696292549371719360e-02 -1.670462489128112793e-01 -1.370814889669418335e-01 -2.444920241832733154e-01 -1.384893059730529785e-01 3.518671095371246338e-01 -5.976075306534767151e-02 2.044034153223037720e-01 1.585817188024520874e-01 6.727887690067291260e-02 3.603121936321258545e-01 9.298170916736125946e-03 -1.170932129025459290e-01 1.179377734661102295e-01 3.474418818950653076e-02 -2.005906701087951660e-01 1.661906242370605469e-01 -6.139684841036796570e-02 -5.579726397991180420e-02 2.816930711269378662e-01 2.251410186290740967e-01 -1.175752803683280945e-01 -2.011505141854286194e-02 1.969477236270904541e-01 -1.469407379627227783e-01 -2.626686692237854004e-01 -7.288342714309692383e-02 -1.060355678200721741e-01 -2.020263224840164185e-01 -2.156411260366439819e-01
-1.631046086549758911e-01 1.461011767387390137e-01 -8.855824172496795654e-02 -4.898517951369285583e-02 -2.389606982469558716e-01 -3.093044832348823547e-02 1.360600143671035767e-01 2.169395983219146729e-01 1.904567033052444458e-01 4.221590980887413025e-02 -2.706884406507015228e-02 1.460334956645965576e-01 4.401040077209472656e-01 4.055076465010643005e-02 -1.238759681582450867e-01 3.309780061244964600e-01 -2.270122021436691284e-01 5.394827574491500854e-02 1.757905036211013794e-01 -6.921144574880599976e-02 -2.916208095848560333e-02 1.019922830164432526e-02 1.482719928026199341e-01 -2.559069097042083740e-01 1.734564453363418579e-01 -1.967429071664810181e-01 -3.347582817077636719e-01 -3.511082008481025696e-02 1.237942129373550415e-01 3.308464214205741882e-02 -2.240977138280868530e-01 -1.026554331183433533e-01
-1.026140153408050537e-01 3.927244246006011963e-01 9.423074126243591309e-02 -1.355022937059402466e-01 2.145781219005584717e-01 -2.111832201480865479e-01 1.161833330988883972e-01 3.119685947895050049e-01 -1.700626760721206665e-01 -1.929427385330200195e-01 2.502215802669525146e-01 -7.628699392080307007e-02 1.950310468673706055e-01 2.586762420833110809e-02 1.555830240249633789e-01 1.839105784893035889e-01 -6.525736767798662186e-03 -2.712296508252620697e-02 1.515521407127380371e-01 -2.596029341220855713e-01 5.876697972416877747e-02 2.269287221133708954e-02 1.630498170852661133e-01 1.074487119913101196e-01 2.032684981822967529e-01 -1.901326030492782593e-01 9.454102069139480591e-02 -2.539219856262207031e-01 -1.807324960827827454e-02 -1.827833950519561768e-01 -6.515876203775405884e-02 -2.304659932851791382e-01
-3.548102676868438721e-01 -4.415757954120635986e-02 1.703313589096069336e-01 2.716382406651973724e-02 -2.492097020149230957e-01 3.939424082636833191e-02 -1.382817178964614868e-01 1.715309172868728638e-01 3.626519069075584412e-02 1.942176222801208496e-01 -4.288125410676002502e-02 2.521532773971557617e-01 9.583866596221923828e-02 8.820948190987110138e-03 -2.206652611494064331e-01 4.032134413719177246e-01 -1.859177798032760620e-01 1.115116029977798462e-01 -5.392904393374919891e-03 6.015478819608688354e-02 -5.921649560332298279e-02 -8.954969793558120728e-02 -2.845878899097442627e-01 1.034358441829681396e-01 1.865409463644027710e-01 -4.752111062407493591e-02 -3.964480757713317871e-01 -3.071169368922710419e-02 2.588614076375961304e-02 -2.029261142015457153e-01 -1.125520244240760803e-01 -4.079446569085121155e-02
-3.317202925682067871e-01 -3.512235591188073158e-03 1.512953490018844604e-01 -1.340858042240142822e-01 1.849206984043121338e-01 -1.317593753337860107e-01 -9.433310478925704956e-02 4.947265088558197021e-01 -2.360929697751998901e-01 -2.108149081468582153e-01 1.107755005359649658e-01 2.162892371416091919e-02 1.949428915977478027e-01 -5.614388734102249146e-02 1.429536938667297363e-01 2.166486531496047974e-01 -4.206040501594543457e-02 9.435556828975677490e-02 6.992826610803604126e-02 -5.747770890593528748e-02 1.392375677824020386e-01 -1.073193773627281189e-01 1.097273826599121094e-01 8.260476589202880859e-02 2.676716446876525879e-01 -1.840239167213439941e-01 7.050985097885131836e-02 -4.814093559980392456e-02 2.261792123317718506e-01 -1.662741899490356445e-01 -1.947756856679916382e-01 1.557053625583648682e-01
-2.829959094524383545e-01 -1.220047026872634888e-01 1.672526150941848755e-01 -1.861226260662078857e-01 5.692474916577339172e-02 -1.014708131551742554e-01 1.090226396918296814e-01 1.919829398393630981e-01 -6.726550310850143433e-02 1.482881307601928711e-01 -1.472385047236457467e-04 1.653474122285842896e-01 3.748202621936798096e-01 -1.004047095775604248e-01 9.786500781774520874e-02 3.629122674465179443e-01 -1.109485998749732971e-01 9.627915173768997192e-02 1.135059371590614319e-01 6.491219624876976013e-03 -1.968570053577423096e-01 -4.493381455540657043e-02 3.441150113940238953e-02 3.243005275726318359e-02 2.780352905392646790e-02 1.351245045661926270e-01 3.649390935897827148e-01 7.600998878479003906e-02 5.454218387603759766e-02 2.274111360311508179e-01 -3.478663861751556396e-01 -1.523839980363845825e-01
-3.482836186885833740e-01 1.061120331287384033e-01 3.007420301437377930e-01 -4.415699746459722519e-03 -6.396594643592834473e-02 5.867238342761993408e-02 -1.225217804312705994e-01 1.889433562755584717e-01 -1.028453037142753601e-01 1.201051473617553711e-02 1.750851273536682129e-01 1.208285689353942871e-01 1.881433725357055664e-01 2.382044494152069092e-02 -2.149261832237243652e-01 -5.725571885704994202e-02 -2.817580103874206543e-01 -1.846876591444015503e-01 1.278411746025085449e-01 -1.641544550657272339e-01 -1.879847645759582520e-01 8.504664897918701172e-02 4.654067754745483398e-02 -1.851136237382888794e-01 2.181558310985565186e-01 -1.694331876933574677e-02 4.539279267191886902e-02 4.049405921250581741e-03 2.380588054656982422e-01 -3.964028060436248779e-01 -2.744346857070922852e-01 4.946401715278625488e-02
-1.580425649881362915e-01 1.116187721490859985e-01 2.203891873359680176e-01 -1.284115165472030640e-01 2.294930070638656616e-01 4.392077028751373291e-02 1.576890945434570312e-01 3.921027779579162598e-01 -1.218050122261047363e-01 -3.841673731803894043e-01 2.271342873573303223e-01 -3.075615502893924713e-02 1.614613384008407593e-01 -1.064762473106384277e-01 -3.134209290146827698e-02 3.102126121520996094e-01 -5.673041567206382751e-02 -1.294727772474288940e-01 1.652633249759674072e-01 -1.699439138174057007e-01 -3.194892778992652893e-03 -4.146742448210716248e-02 1.721850931644439697e-01 7.389387115836143494e-03 1.799249500036239624e-01 4.744056612253189087e-02 -5.119094625115394592e-02 -2.528159916400909424e-01 1.641097217798233032e-01 -2.523688673973083496e-01 -1.142486333847045898e-01 -4.771788418292999268e-02
-3.520632982254028320e-01 -3.199920803308486938e-02 6.528395414352416992e-02 -1.645008772611618042e-01 1.859189867973327637e-01 -1.456159502267837524e-01 -2.720583379268646240e-01 2.300725430250167847e-01 -4.337742179632186890e-02 2.333605140447616577e-01 3.040798380970954895e-02 -7.414328306913375854e-02 8.089587837457656860e-02 1.021172329783439636e-01 -1.386699150316417217e-04 2.872897088527679443e-01 -1.630298607051372528e-02 -2.330844290554523468e-02 1.033340319991111755e-01 -9.052534401416778564e-02 -2.499313354492187500e-01 3.152523338794708252e-01 9.471092373132705688e-02 -1.256912648677825928e-01 3.853808045387268066e-01 -1.600617542862892151e-02 -1.304768025875091553e-01 1.761300563812255859e-01 -2.641249075531959534e-02 -1.206231638789176941e-01 2.555586099624633789e-01 -1.226364299654960632e-01
-1.707876920700073242e-01 8.804222196340560913e-02 7.659288495779037476e-02 -1.224665120244026184e-01 -9.156218171119689941e-02 -2.923892438411712646e-01 -2.565649151802062988e-01 2.188703119754791260e-01 1.001243218779563904e-01 3.259199857711791992e-01 8.056813850998878479e-03 -1.415942758321762085e-01 5.092042684555053711e-01 2.977763488888740540e-02 -2.774991467595100403e-02 3.896240890026092529e-01 -3.920019418001174927e-02 -1.608684659004211426e-02 -1.117577776312828064e-01 -1.758024394512176514e-01 -2.125839143991470337e-02 1.016515865921974182e-01 6.400482356548309326e-02 6.157509610056877136e-02 1.842465996742248535e-02 -1.562137454748153687e-01 -4.562873020768165588e-02 -1.720966845750808716e-01 1.382406651973724365e-01 -1.355471462011337280e-01 -1.663737297058105469e-01 5.039110779762268066e-03
-1.227186620235443115e-01 2.936035022139549255e-02 1.891002953052520752e-01 -3.039152324199676514e-01 -1.817078702151775360e-02 -7.218034565448760986e-02 -6.927913427352905273e-02 1.799326986074447632e-01 2.053534537553787231e-01 7.723996043205261230e-02 4.721662402153015137e-02 5.916042253375053406e-02 3.925657570362091064e-01 3.286009654402732849e-02 -2.131868004798889160e-01 4.708603322505950928e-01 -2.476981095969676971e-02 4.629718139767646790e-02 -3.395570814609527588e-02 -1.674796491861343384e-01 -9.550471603870391846e-02 1.955348700284957886e-01 -7.295649498701095581e-02 -1.462469100952148438e-01 1.472707539796829224e-01 -1.198011934757232666e-01 3.122029080986976624e-02 -2.097383588552474976e-01 1.378450691699981689e-01 -2.471025437116622925e-01 -2.136718034744262695e-01 -1.558215022087097168e-01
-2.985121309757232666e-01 -9.895964525640010834e-03 1.180188059806823730e-01 -1.330844759941101074e-01 1.043251082301139832e-01 -1.742552667856216431e-01 5.674022808670997620e-02 4.130044281482696533e-01 -2.572937607765197754e-01 -2.572448551654815674e-01 1.862333342432975769e-02 3.714701905846595764e-02 1.611577123403549194e-01 -1.858890801668167114e-01 2.297886013984680176e-01 2.515908479690551758e-01 -1.231152117252349854e-01 -1.852649077773094177e-02 9.980590641498565674e-02 -1.429707556962966919e-01 9.049082547426223755e-02 -1.822601072490215302e-02 -5.669903755187988281e-02 5.791430547833442688e-02 3.229136765003204346e-01 -3.260155916213989258e-01 5.221001431345939636e-02 -3.599998354911804199e-02 2.074553221464157104e-01 -1.133050173521041870e-01 -4.881259799003601074e-02 1.398252695798873901e-01
-1.120162457227706909e-01 2.364793568849563599e-01 2.175524830818176270e-01 -1.225789040327072144e-01 7.711515575647354126e-02 -1.699610352516174316e-01 -8.875850588083267212e-02 4.587280452251434326e-01 -1.732130646705627441e-01 -1.396195888519287109e-01 2.111716419458389282e-01 8.860570937395095825e-02 7.205996662378311157e-02 -1.562847197055816650e-01 2.381474524736404419e-01 2.321781963109970093e-01 -1.076538264751434326e-01 1.365205505862832069e-03 1.407190263271331787e-01 -1.269322782754898071e-01 9.617392718791961670e-02 -1.009578853845596313e-01 1.100655794143676758e-01 -3.127206861972808838e-02 1.259744614362716675e-01 -9.761508554220199585e-02 8.588973432779312134e-02 -1.148759052157402039e-01 2.981848418712615967e-01 -3.175481557846069336e-01 -2.369749546051025391e-01 -4.397549480199813843e-02
7.901596836745738983e-03 -9.598127007484436035e-02 7.067861966788768768e-03 1.026635617017745972e-01 -2.662973478436470032e-02 -3.569702431559562683e-02 -3.116795718669891357e-01 1.532700657844543457e-01 -2.152526825666427612e-01 1.685343831777572632e-01 -5.374483391642570496e-02 1.140842735767364502e-01 6.837844103574752808e-02 1.130081638693809509e-01 -2.535908520221710205e-01 4.571320414543151855e-01 -3.751254379749298096e-01 7.742042094469070435e-02 6.326881796121597290e-02 -9.046989493072032928e-03 -5.885417014360427856e-02 -5.024492368102073669e-02 -1.737446784973144531e-01 -2.589798569679260254e-01 1.594469100236892700e-01 -1.429868340492248535e-01 -3.379679024219512939e-01 -1.073230504989624023e-01 1.633465737104415894e-01 -6.072786450386047363e-02 -9.758836030960083008e-02 -1.029751300811767578e-01
-3.430538773536682129e-01 -4.496983811259269714e-02 1.114678904414176941e-01 -7.453825324773788452e-02 -5.282762274146080017e-02 -9.871514886617660522e-02 -8.691457659006118774e-02 6.338737159967422485e-02 1.843022368848323822e-02 -2.143043465912342072e-02 2.026992738246917725e-01 3.191192448139190674e-02 3.988848924636840820e-01 -1.022451594471931458e-01 1.753293909132480621e-02 3.189985454082489014e-01 2.196015603840351105e-02 -2.643665075302124023e-01 6.436731666326522827e-02 -1.722764819860458374e-01 -1.198979243636131287e-01 4.248845204710960388e-02 1.896224766969680786e-01 2.559558749198913574e-01 -9.165227413177490234e-02 4.965656995773315430e-02 -2.414830625057220459e-01 3.689025640487670898e-01 1.004021465778350830e-01 -1.114348173141479492e-01 -2.411940842866897583e-01 -1.260204911231994629e-01
-2.455607242882251740e-02 2.662386745214462280e-02 2.953466027975082397e-03 -2.265133410692214966e-01 5.018084868788719177e-02 4.959586262702941895e-02 5.942625179886817932e-02 5.373513698577880859e-01 -2.649169862270355225e-01 -8.158454298973083496e-02 1.396932750940322876e-01 2.287529855966567993e-01 2.221743166446685791e-01 8.708164840936660767e-02 1.999430954456329346e-01 2.187528908252716064e-01 -3.949040919542312622e-02 -3.005301356315612793e-01 1.174989938735961914e-01 -1.549399644136428833e-01 5.387144535779953003e-02 9.165744483470916748e-02 -2.003060430288314819e-01 1.144326999783515930e-01 8.920741081237792969e-02 -1.997102051973342896e-01 -2.895414531230926514e-01 -7.211796194314956665e-02 -1.338274180889129639e-01 2.508370019495487213e-02 1.098517049103975296e-02 -8.314788341522216797e-02
-1.518110334873199463e-01 1.701885908842086792e-01 -5.363239906728267670e-03 -5.849298089742660522e-02 2.073969542980194092e-01 -8.565124124288558960e-02 -6.403468549251556396e-02 3.478443622589111328e-01 -2.501640915870666504e-01 -4.134311676025390625e-01 2.998687326908111572e-01 -2.205743081867694855e-02 8.886803686618804932e-02 -1.287354677915573120e-01 1.770674288272857666e-01 3.012272715568542480e-01 -1.101200878620147705e-01 4.713234491646289825e-03 1.147388592362403870e-01 -3.329391181468963623e-01 5.907056108117103577e-02 -5.299466848373413086e-02 -3.106314130127429962e-02 -3.262058272957801819e-02 2.561326324939727783e-01 -5.672695860266685486e-02 9.421972930431365967e-02 -1.868024766445159912e-01 -6.795617751777172089e-03 -9.125700592994689941e-02 -1.334238797426223755e-01 -1.239266991615295410e-01
-2.180362492799758911e-01 1.601151973009109497e-01 9.276085346937179565e-02 -5.980947986245155334e-02 -3.783277049660682678e-02 -3.039953410625457764e-01 -1.803400963544845581e-01 1.161992549896240234e-01 -6.593909114599227905e-02 -1.962028592824935913e-01 -3.872711956501007080e-02 4.692219372373074293e-04 4.477132260799407959e-01 -1.040983721613883972e-01 -1.832664161920547485e-01 1.754413694143295288e-01 -1.551879197359085083e-01 -5.334514752030372620e-02 3.582683578133583069e-02 -2.033359110355377197e-01 -6.440939754247665405e-02 3.412503004074096680e-01 -1.241638660430908203e-01 1.066579297184944153e-02 1.083172410726547241e-01 -9.533397853374481201e-02 1.004986315965652466e-01 -9.515257179737091064e-02 2.753214240074157715e-01 -2.048763036727905273e-01 -2.729674279689788818e-01 -1.297203749418258667e-01
-3.752439916133880615e-01 -5.127716809511184692e-02 1.161637455224990845e-01 -7.212682813405990601e-02 3.957193717360496521e-02 -9.902349859476089478e-02 -1.583650591783225536e-03 4.567975699901580811e-01 -2.303066700696945190e-01 -8.151587843894958496e-02 1.367582231760025024e-01 4.260798450559377670e-03 1.367473602294921875e-01 -1.105950772762298584e-01 8.069638162851333618e-03 2.172366231679916382e-01 -1.994980126619338989e-02 1.160671189427375793e-01 1.114023253321647644e-01 -1.338789314031600952e-01 1.999898850917816162e-01 -7.981106638908386230e-02 8.392294496297836304e-02 1.399686634540557861e-01 3.473714292049407959e-01 -2.741017043590545654e-01 4.515912756323814392e-02 -1.466781198978424072e-01 2.666915655136108398e-01 -7.775851339101791382e-02 -1.681147962808609009e-01 1.387219578027725220e-01
-2.803812026977539062e-01 2.073928713798522949e-01 3.739238530397415161e-02 -2.011298537254333496e-01 4.916664212942123413e-02 5.583679676055908203e-02 -6.948094815015792847e-02 3.751716613769531250e-01 -3.015566468238830566e-01 -2.374016791582107544e-01 9.167045354843139648e-02 -1.080152690410614014e-01 1.604093313217163086e-01 -2.182610929012298584e-01 -3.805984929203987122e-02 2.124948948621749878e-01 2.557046711444854736e-02 -1.334353089332580566e-01 2.154460251331329346e-01 -2.326687425374984741e-02 2.027231305837631226e-01 -1.504950691014528275e-02 -3.450885787606239319e-02 -2.330319024622440338e-02 3.310595750808715820e-01 -3.078635036945343018e-01 2.181446366012096405e-02 -1.669816821813583374e-01 2.326220721006393433e-01 -7.209322415292263031e-03 -3.256562352180480957e-02 -4.036822915077209473e-02
-4.203208535909652710e-02 -6.878206878900527954e-02 8.244514465332031250e-03 3.314900770783424377e-02 -1.003516986966133118e-01 -4.178787022829055786e-02 -1.303667724132537842e-01 4.474955797195434570e-01 -2.581546008586883545e-01 -8.193835616111755371e-02 -3.737032413482666016e-02 -4.428224638104438782e-02 1.635285168886184692e-01 7.973288744688034058e-02 -1.651805937290191650e-01 5.514979362487792969e-01 -1.299023926258087158e-01 -1.151982843875885010e-01 1.893478780984878540e-01 -3.457492589950561523e-02 2.134269922971725464e-01 7.758562266826629639e-02 -2.419525384902954102e-01 -1.128873601555824280e-01 4.949448630213737488e-02 1.830259859561920166e-01 -8.350167423486709595e-03 -1.442140620201826096e-02 -1.979202330112457275e-01 -9.618928655982017517e-03 -1.177345067262649536e-01 -2.064498960971832275e-01
-3.017306923866271973e-01 -7.402886450290679932e-02 6.516090035438537598e-02 -1.341360956430435181e-01 8.934610337018966675e-02 -1.460507810115814209e-01 1.406789291650056839e-02 5.584298968315124512e-01 -2.635489702224731445e-01 -1.259790360927581787e-01 1.282157748937606812e-01 -2.133537549525499344e-03 4.826557263731956482e-02 -1.371148526668548584e-01 -2.953448146581649780e-02 2.758831083774566650e-01 -3.404601663351058960e-02 6.088131666183471680e-02 3.773256018757820129e-02 -1.566063165664672852e-01 1.885160505771636963e-01 -5.244553089141845703e-02 6.718510389328002930e-02 5.727852135896682739e-02 2.818780541419982910e-01 -1.763672083616256714e-01 1.261531710624694824e-01 -1.044454202055931091e-01 2.928843796253204346e-01 -1.021305620670318604e-01 -1.022143363952636719e-01 1.380424946546554565e-01
-3.409127295017242432e-01 2.518449164927005768e-02 -4.816425219178199768e-02 8.261028677225112915e-02 -2.693356871604919434e-01 1.147813051939010620e-01 -4.475303366780281067e-02 2.369129061698913574e-01 -2.050206065177917480e-01 -2.342144260182976723e-03 1.922919303178787231e-01 2.833162546157836914e-01 4.655577242374420166e-01 -6.258767843246459961e-02 1.536193788051605225e-01 1.367386877536773682e-01 -2.690744400024414062e-01 7.347893714904785156e-02 3.194764256477355957e-02 -2.227394729852676392e-01 6.362508516758680344e-03 2.232957035303115845e-01 -1.221646182239055634e-02 -1.544902324676513672e-01 1.111494973301887512e-01 8.059545606374740601e-02 4.239395260810852051e-03 -1.710930317640304565e-01 4.325577057898044586e-03 1.668797284364700317e-01 -1.717539280652999878e-01 -7.279092445969581604e-03
-4.018203318119049072e-01 7.473178207874298096e-02 1.752310097217559814e-01 -4.379547759890556335e-02 -1.636127084493637085e-01 -1.431614607572555542e-01 -1.137066073715686798e-02 9.960618615150451660e-02 -1.554979234933853149e-01 1.303944736719131470e-01 1.928794533014297485e-01 8.427330851554870605e-02 4.935131371021270752e-01 1.232086941599845886e-01 1.159825325012207031e-01 1.880415827035903931e-01 3.725905716419219971e-02 -3.660706430673599243e-02 4.581677727401256561e-03 -2.918298244476318359e-01 -9.310565888881683350e-02 8.305487036705017090e-02 4.523928090929985046e-02 -1.579068005084991455e-01 1.013389602303504944e-01 4.549835249781608582e-02 -1.170276030898094177e-01 -6.578891724348068237e-02 -1.984706073999404907e-01 -8.915367722511291504e-02 -3.726797997951507568e-01 -5.411224812269210815e-02
-1.967359334230422974e-01 1.819783747196197510e-01 -1.483549922704696655e-02 1.827365159988403320e-01 1.481328308582305908e-01 -1.409431993961334229e-01 -1.742953062057495117e-02 1.801092177629470825e-01 1.090194880962371826e-01 2.963233292102813721e-01 2.161089777946472168e-01 1.663893908262252808e-01 1.585625857114791870e-01 -1.702758669853210449e-01 -1.278969645500183105e-02 2.978328764438629150e-01 -2.439101189374923706e-01 -1.735493689775466919e-01 -1.436930447816848755e-01 -5.692344531416893005e-02 -1.112316474318504333e-01 -3.136273026466369629e-01 1.244227439165115356e-01 1.084990650415420532e-01 2.688873708248138428e-01 -1.175183132290840149e-01 9.575324505567550659e-02 -9.929631650447845459e-02 -2.040456533432006836e-01 -1.254932582378387451e-01 -2.889875173568725586e-01 7.352545112371444702e-02
-2.069699615240097046e-01 -1.040696129202842712e-01 -1.578415632247924805e-01 -9.619470685720443726e-02 5.716969072818756104e-02 3.731518238782882690e-02 2.606934607028961182e-01 2.106038630008697510e-01 1.128923445940017700e-01 1.794095188379287720e-01 1.147444695234298706e-01 2.867482006549835205e-01 1.570480763912200928e-01 -5.651130154728889465e-02 4.361013695597648621e-02 2.448629438877105713e-01 -1.209863368421792984e-02 -3.439698815345764160e-01 3.078460991382598877e-01 -9.118750691413879395e-02 1.090006455779075623e-01 1.850559115409851074e-01 -1.973581463098526001e-01 -2.299537137150764465e-02 2.348109483718872070e-01 -5.387699604034423828e-02 -2.326909154653549194e-01 1.393578499555587769e-01 6.067538633942604065e-02 2.946503460407257080e-01 -1.353278011083602905e-01 -1.325843632221221924e-01
8.152487128973007202e-02 7.367520034313201904e-02 2.730848491191864014e-01 -1.868260204792022705e-01 -4.241100698709487915e-02 1.417540311813354492e-01 -2.851531505584716797e-01 2.913089990615844727e-01 9.461762011051177979e-02 1.824117451906204224e-01 1.497649401426315308e-01 -3.607835993170738220e-02 3.855670988559722900e-01 2.167160212993621826e-01 1.969142705202102661e-01 1.649848669767379761e-01 -2.806210815906524658e-01 -3.216829523444175720e-02 -1.164112146943807602e-02 -2.089149653911590576e-01 2.236824333667755127e-01 2.682208418846130371e-01 -3.501328825950622559e-02 -3.000794723629951477e-02 1.598102748394012451e-01 -5.069533362984657288e-02 -8.871386945247650146e-02 1.627561599016189575e-01 -9.164050221443176270e-03 2.987209707498550415e-02 -8.023462444543838501e-02 -2.127206623554229736e-01
-9.386533498764038086e-02 1.245681568980216980e-01 1.316694021224975586e-01 -1.025288179516792297e-01 1.144961416721343994e-01 1.890134066343307495e-01 -2.296202480792999268e-01 2.837959825992584229e-01 -2.354757189750671387e-01 -8.742073923349380493e-02 2.560225501656532288e-02 -4.784195497632026672e-02 3.250339627265930176e-01 -8.155868202447891235e-02 -5.695182457566261292e-02 4.519673585891723633e-01 2.086106687784194946e-01 -3.322203457355499268e-01 -1.922704726457595825e-01 -5.766385048627853394e-02 1.200217679142951965e-01 -4.846471920609474182e-02 -1.175063177943229675e-01 -3.466802835464477539e-02 2.616539038717746735e-02 -2.243628650903701782e-01 -2.151570916175842285e-01 4.124868288636207581e-02 -2.105411291122436523e-01 2.910388633608818054e-03 1.115554128773510456e-03 -1.028077304363250732e-01
-9.963138960301876068e-03 -1.980026066303253174e-01 6.410469859838485718e-02 -8.167184144258499146e-02 6.209376454353332520e-02 -1.138708554208278656e-02 -6.722564995288848877e-02 5.778393745422363281e-01 -2.221036255359649658e-01 7.068958133459091187e-02 4.758733790367841721e-03 1.742929518222808838e-01 1.341898590326309204e-01 9.946825355291366577e-02 1.482862886041402817e-02 4.026879370212554932e-02 6.451550871133804321e-02 -3.745448887348175049e-01 -9.024088084697723389e-02 2.947909059002995491e-03 -1.114782765507698059e-01 1.690324991941452026e-01 -2.058202922344207764e-01 6.496104598045349121e-02 3.781721740961074829e-02 -3.087211549282073975e-01 -2.331937104463577271e-01 -6.458991020917892456e-02 3.065982460975646973e-02 1.119600012898445129e-01 -2.239216119050979614e-01 -1.842753738164901733e-01
-2.487052828073501587e-01 2.344382405281066895e-01 1.513209789991378784e-01 -1.585269421339035034e-01 2.213410288095474243e-01 -6.448590010404586792e-02 -1.258251965045928955e-01 3.056211769580841064e-01 -2.995321154594421387e-01 -3.058523535728454590e-01 5.571143329143524170e-02 8.376263827085494995e-02 4.549946263432502747e-02 -7.436045259237289429e-02 3.750311210751533508e-02 3.646202683448791504e-01 -3.940464928746223450e-02 -1.342874318361282349e-01 4.481127485632896423e-02 -2.208880335092544556e-01 9.208898246288299561e-02 7.579479366540908813e-02 1.025208458304405212e-01 4.154664278030395508e-02 1.288735568523406982e-01 -6.161727383732795715e-02 9.676538407802581787e-02 -1.227389425039291382e-01 3.166747093200683594e-01 -1.815304011106491089e-01 -2.302023023366928101e-01 9.757023304700851440e-02
-4.353073835372924805e-01 6.760054826736450195e-02 1.138287596404552460e-02 -2.149636000394821167e-01 2.267156355082988739e-02 -1.071448251605033875e-01 1.914162188768386841e-01 3.736636936664581299e-01 -3.682443499565124512e-01 -2.787306606769561768e-01 2.491657249629497528e-02 -1.513567715883255005e-01 -8.070064336061477661e-02 -2.859887853264808655e-02 -3.616917133331298828e-02 2.520602643489837646e-01 -3.037377446889877319e-02 7.751249708235263824e-03 1.064046993851661682e-01 -8.565320074558258057e-02 -9.786835312843322754e-02 1.224212497472763062e-01 -2.405081316828727722e-02 -1.184208020567893982e-01 1.552625745534896851e-01 -2.709902822971343994e-01 -7.797259092330932617e-02 -2.266312539577484131e-01 -2.794058434665203094e-02 4.297601431608200073e-02 -1.438071280717849731e-01 -1.588791012763977051e-01
-2.195830792188644409e-01 1.477950215339660645e-01 1.487726271152496338e-01 -1.247725486755371094e-01 8.365537971258163452e-02 5.190338939428329468e-02 -2.494803965091705322e-01 6.056197881698608398e-01 -3.014873564243316650e-01 1.471089422702789307e-01 1.401002407073974609e-01 -1.000968590378761292e-01 1.064942032098770142e-01 -1.696729809045791626e-01 -9.850863367319107056e-02 8.069413900375366211e-02 -1.175866648554801941e-01 3.004108965396881104e-01 -1.454519480466842651e-01 3.412205353379249573e-02 6.279200315475463867e-02 -2.124219387769699097e-01 4.940861370414495468e-03 -5.093627609312534332e-03 1.320763677358627319e-01 -1.588111817836761475e-01 -3.820739686489105225e-02 5.327583849430084229e-02 6.961555778980255127e-02 -8.192827552556991577e-02 -7.979249581694602966e-03 -1.445891559123992920e-01
1.552198976278305054e-01 -1.290833950042724609e-01 2.413897812366485596e-01 -1.868288964033126831e-01 1.413350403308868408e-01 -1.271393001079559326e-01 -1.497247721999883652e-02 3.900343179702758789e-01 -1.725761890411376953e-01 3.906370326876640320e-02 4.061540365219116211e-01 -1.545614898204803467e-01 9.601688385009765625e-02 -1.390852481126785278e-01 -1.542724519968032837e-01 3.861374557018280029e-01 -1.285223364830017090e-01 -1.362066809087991714e-02 -1.799379736185073853e-01 -2.410062700510025024e-01 -1.271108388900756836e-01 9.354551136493682861e-02 -6.526993960142135620e-02 -6.106410920619964600e-02 2.975495718419551849e-02 -3.658972680568695068e-02 -2.109179198741912842e-01 -1.269084364175796509e-01 -1.289011389017105103e-01 2.281879773363471031e-03 3.282736986875534058e-02 1.880889087915420532e-01
-9.852047264575958252e-02 1.541342586278915405e-01 -3.333406522870063782e-02 2.234978973865509033e-02 -1.708216965198516846e-01 -5.629745125770568848e-02 -2.622453868389129639e-01 2.661313116550445557e-01 -1.350142359733581543e-01 5.733750760555267334e-02 1.200588420033454895e-01 -1.689539551734924316e-01 2.009926438331604004e-01 -8.567274361848831177e-02 2.399766445159912109e-01 1.648015975952148438e-01 -2.885511815547943115e-01 -1.529757976531982422e-01 7.416085898876190186e-02 -1.338291466236114502e-01 1.350024640560150146e-01 7.422538101673126221e-02 -3.174832463264465332e-01 2.539398670196533203e-01 3.542803227901458740e-01 -1.637028902769088745e-01 -2.644391059875488281e-01 9.728340059518814087e-02 8.107460290193557739e-02 1.812824159860610962e-01 4.225270077586174011e-02 6.323748826980590820e-02
-4.948319792747497559e-01 1.272984296083450317e-01 -9.484344720840454102e-02 -2.523651123046875000e-01 -5.842933431267738342e-02 7.083924859762191772e-02 -7.572901248931884766e-02 1.198782101273536682e-01 1.831680536270141602e-01 -2.347883582115173340e-01 2.150849401950836182e-01 1.756585016846656799e-02 2.638431265950202942e-02 -7.620257884263992310e-02 1.125614531338214874e-02 8.221061527729034424e-02 5.632075667381286621e-02 -2.881318330764770508e-01 7.238949835300445557e-02 -2.115731984376907349e-01 1.771434098482131958e-01 7.751355320215225220e-02 -1.716580092906951904e-01 -2.035673111677169800e-01 1.976547390222549438e-01 -9.758138656616210938e-02 -4.119739308953285217e-02 -8.244044333696365356e-02 1.918391287326812744e-01 -1.346680521965026855e-01 -3.566516935825347900e-01 7.327904552221298218e-02
-1.148061752319335938e-01 -4.150147084146738052e-03 -2.128054760396480560e-02 -1.817742139101028442e-01 1.041066572070121765e-01 -2.028384357690811157e-01 -3.417811915278434753e-02 2.139519304037094116e-01 1.225099414587020874e-01 2.338612228631973267e-01 -4.723761603236198425e-02 1.297805905342102051e-01 5.384883880615234375e-01 2.159261852502822876e-01 -5.936051532626152039e-02 2.455591261386871338e-01 -3.846553340554237366e-02 -1.058237999677658081e-01 1.637941598892211914e-01 -3.327818959951400757e-02 -8.181758224964141846e-02 1.936689168214797974e-01 -1.084146201610565186e-01 -1.584576815366744995e-01 3.667861223220825195e-01 -1.683585869614034891e-04 -1.046039015054702759e-01 2.347728013992309570e-01 2.302542701363563538e-02 -9.763360768556594849e-02 -9.376671165227890015e-02 -1.551308780908584595e-01
-3.413509130477905273e-01 3.662160411477088928e-02 2.656623348593711853e-02 -1.873463541269302368e-01 9.079500287771224976e-02 -5.248412862420082092e-02 -7.925262302160263062e-02 4.729110598564147949e-01 -1.531439870595932007e-01 -3.193690478801727295e-01 3.359474986791610718e-02 1.078324913978576660e-01 5.271240696310997009e-02 -1.999371796846389771e-01 -7.752524316310882568e-02 2.654658257961273193e-01 -1.259381026029586792e-01 -1.288346853107213974e-02 1.982770264148712158e-01 -2.071797996759414673e-01 1.573253571987152100e-01 -6.839294731616973877e-02 1.191407591104507446e-01 4.001225903630256653e-02 2.185481935739517212e-01 -2.299870848655700684e-01 -8.036753535270690918e-02 -4.969080910086631775e-02 2.884407341480255127e-01 -7.544574886560440063e-02 -7.660904526710510254e-02 -1.164240948855876923e-02
-2.583842575550079346e-01 -1.408837586641311646e-01 1.794575154781341553e-01 9.075284935534000397e-03 -3.293139860033988953e-02 -2.974389195442199707e-01 5.607289075851440430e-02 -9.090217947959899902e-02 -8.555689826607704163e-03 -1.288815289735794067e-01 1.655256450176239014e-01 1.017431691288948059e-01 4.024997949600219727e-01 4.212417174130678177e-03 -8.497929573059082031e-02 2.746199965476989746e-01 -1.089197993278503418e-01 -1.884464174509048462e-01 1.612443476915359497e-01 -2.891635000705718994e-01 -1.713270992040634155e-01 1.052214950323104858e-02 3.859246522188186646e-02 2.877948246896266937e-02 1.097361370921134949e-01 9.033638052642345428e-03 -1.769458502531051636e-01 1.385144889354705811e-01 1.328498423099517822e-01 -1.181727424263954163e-01 -3.809573352336883545e-01 -2.300224453210830688e-01
-1.983453147113323212e-02 3.181048929691314697e-01 1.232424080371856689e-01 -1.640763431787490845e-01 2.932532131671905518e-01 -3.693287372589111328e-01 -7.507861405611038208e-02 3.778248727321624756e-01 -5.786566808819770813e-02 -1.236913278698921204e-01 2.979924678802490234e-01 -9.424502402544021606e-02 -4.806893691420555115e-02 2.623781859874725342e-01 -2.031200975179672241e-01 1.615764945745468140e-01 -5.808478221297264099e-02 -2.260510176420211792e-01 5.900525674223899841e-02 -2.155132964253425598e-02 -1.047615185379981995e-01 -1.543151587247848511e-01 -1.349047422409057617e-01 -2.409154549241065979e-02 1.524954196065664291e-02 -3.563505783677101135e-02 -1.210718676447868347e-01 1.368560045957565308e-01 5.186188593506813049e-02 2.811802029609680176e-01 -2.057404629886150360e-02 -4.021080210804939270e-02
-1.917598545551300049e-01 1.373113598674535751e-02 -2.647798359394073486e-01 -1.788235604763031006e-01 4.406151175498962402e-02 7.134415209293365479e-02 -2.906080484390258789e-01 1.621799021959304810e-01 4.894070699810981750e-02 1.900988072156906128e-01 2.298596054315567017e-01 1.122249513864517212e-01 1.538442671298980713e-01 1.492827236652374268e-01 8.045648038387298584e-02 1.723323613405227661e-01 -1.096841320395469666e-01 -2.737774550914764404e-01 -1.492144316434860229e-01 -1.727256625890731812e-01 -2.405566424131393433e-01 2.753048241138458252e-01 7.814590632915496826e-02 -1.498839259147644043e-01 4.284582734107971191e-01 -1.764432154595851898e-02 -1.862626150250434875e-02 -8.008342236280441284e-02 -5.567004904150962830e-02 -1.112012937664985657e-01 1.036478504538536072e-01 -1.972484737634658813e-01
5.928044021129608154e-02 -1.825341023504734039e-02 -2.350833564996719360e-01 -2.162782847881317139e-01 -1.308952271938323975e-01 -1.864638626575469971e-01 8.559802174568176270e-02 3.182110786437988281e-01 -4.274617508053779602e-02 -1.177090331912040710e-01 3.109506368637084961e-01 -4.300375655293464661e-02 1.910156756639480591e-01 -5.400599539279937744e-02 2.268533706665039062e-01 2.522960007190704346e-01 -2.729734182357788086e-01 -2.071679532527923584e-01 5.096412822604179382e-02 1.565793305635452271e-01 9.885119274258613586e-03 3.052942156791687012e-01 -9.336566179990768433e-02 -9.785541892051696777e-02 3.371282815933227539e-01 -2.205206453800201416e-01 -3.256105631589889526e-02 8.708707988262176514e-02 2.129816450178623199e-02 -1.426145620644092560e-02 6.622556596994400024e-02 -1.810202896595001221e-01
-3.770951926708221436e-01 -2.737718448042869568e-02 1.954169571399688721e-02 -1.646622121334075928e-01 4.345121234655380249e-02 8.164805918931961060e-02 -1.361238658428192139e-01 3.788503110408782959e-01 -2.434777170419692993e-01 -3.098453879356384277e-01 1.043665856122970581e-01 6.589218229055404663e-02 -7.421294599771499634e-02 -1.748058646917343140e-01 -8.955008350312709808e-03 2.131591886281967163e-01 9.353362768888473511e-02 -4.029123485088348389e-02 -2.061930019408464432e-03 -1.626499444246292114e-01 -2.148388139903545380e-02 1.194341108202934265e-02 8.544114232063293457e-02 1.105105429887771606e-01 3.273369371891021729e-01 -3.573066890239715576e-01 -2.785182930529117584e-02 -2.105352729558944702e-01 1.955640614032745361e-01 2.836629189550876617e-02 -1.683075428009033203e-01 5.096033588051795959e-02
-2.882991433143615723e-01 8.103545010089874268e-02 9.843633323907852173e-02 -9.898509085178375244e-02 8.787605911493301392e-02 -6.363733112812042236e-02 -6.456349976360797882e-03 5.033304095268249512e-01 -2.275428622961044312e-01 -1.614874005317687988e-01 2.028418034315109253e-01 -3.093029558658599854e-02 6.817412376403808594e-02 -1.354657262563705444e-01 1.519911587238311768e-01 2.899533510208129883e-01 -7.263347506523132324e-02 6.036784034222364426e-03 6.158851832151412964e-02 -1.068397983908653259e-01 1.099310889840126038e-01 -9.196651726961135864e-02 2.304781824350357056e-01 1.465437263250350952e-01 2.567389011383056641e-01 -2.837905883789062500e-01 6.516331806778907776e-03 -1.177753806114196777e-01 1.741163432598114014e-01 -1.820148974657058716e-01 -1.030992865562438965e-01 1.595207303762435913e-01
-1.589765697717666626e-01 1.954312324523925781e-01 1.234150454401969910e-01 -1.425201445817947388e-01 2.199484556913375854e-01 -4.675801098346710205e-02 -2.073560506105422974e-01 4.510239958763122559e-01 -1.863108724355697632e-01 -2.707843482494354248e-01 2.369409948587417603e-01 5.138548836112022400e-02 1.193451359868049622e-01 -3.138536214828491211e-02 2.692570388317108154e-01 1.785155534744262695e-01 -1.001560986042022705e-01 -1.771634370088577271e-01 8.816684782505035400e-02 -2.476195394992828369e-01 1.211260259151458740e-01 1.160729862749576569e-02 1.182707473635673523e-01 9.080789983272552490e-02 2.539225518703460693e-01 -4.017094895243644714e-02 3.413739055395126343e-02 -1.313729286193847656e-01 2.213496267795562744e-01 -1.572871059179306030e-01 -9.873899072408676147e-02 -4.525579139590263367e-02
-2.932899594306945801e-01 -3.364957571029663086e-01 3.008516430854797363e-01 -1.871183887124061584e-02 -1.103566586971282959e-01 -5.992733314633369446e-02 2.161414176225662231e-02 2.291184216737747192e-01 1.404930800199508667e-01 -6.550811976194381714e-02 1.937721818685531616e-01 1.543952226638793945e-01 2.173286825418472290e-01 -2.595191299915313721e-01 4.539172351360321045e-02 2.194578647613525391e-01 3.956021368503570557e-02 -2.570295631885528564e-01 -4.215150699019432068e-02 -3.257085084915161133e-01 -3.277225494384765625e-01 8.269539475440979004e-02 -1.128062456846237183e-01 1.495385318994522095e-01 4.724026098847389221e-02 8.430824428796768188e-02 9.921251237392425537e-02 -8.614158257842063904e-03 -1.626466959714889526e-01 3.517807647585868835e-02 -9.829826653003692627e-02 -9.750837832689285278e-02
-1.029645577073097229e-01 1.442398130893707275e-01 -1.396553516387939453e-01 1.775728613138198853e-01 -5.972874909639358521e-02 2.262820862233638763e-02 -2.111307084560394287e-01 3.181080222129821777e-01 -1.238390654325485229e-01 1.137669086456298828e-01 2.572816014289855957e-01 -7.360191643238067627e-02 4.020725786685943604e-01 5.230616033077239990e-02 -2.151965722441673279e-02 1.643917560577392578e-01 -2.620726525783538818e-01 -1.278946399688720703e-01 7.767929136753082275e-02 -3.073089383542537689e-02 3.640735745429992676e-01 8.501648902893066406e-02 -2.474618554115295410e-01 2.407770790159702301e-02 2.434409111738204956e-01 -1.934809796512126923e-02 -3.073714375495910645e-01 2.207993343472480774e-02 1.240890845656394958e-01 2.657278673723340034e-03 -9.564638882875442505e-02 5.625659972429275513e-02
-3.813312351703643799e-01 -8.260247856378555298e-02 9.177445620298385620e-02 -5.248790979385375977e-02 -2.579002082347869873e-01 -3.577047958970069885e-02 -8.102831989526748657e-02 4.662449657917022705e-02 -8.609296381473541260e-02 6.389074027538299561e-02 4.481805488467216492e-02 2.415599822998046875e-01 3.672258257865905762e-01 1.453898567706346512e-02 -9.456352144479751587e-02 2.650073170661926270e-01 -2.279106825590133667e-01 2.371749095618724823e-02 -3.849607193842530251e-03 -1.813808381557464600e-01 1.273503601551055908e-01 -3.993960563093423843e-03 2.199981361627578735e-02 -9.724794328212738037e-02 3.932099044322967529e-01 1.513071637600660324e-02 -1.006333082914352417e-01 6.829865160398185253e-04 -1.760360747575759888e-01 2.038327604532241821e-01 -3.450530767440795898e-01 -7.615477591753005981e-02
2.250785566866397858e-02 2.215650305151939392e-02 1.618724018335342407e-01 -1.085731759667396545e-01 1.578617244958877563e-01 -2.069346010684967041e-01 -1.688076555728912354e-01 3.363196551799774170e-01 -1.000176221132278442e-01 2.904336154460906982e-02 3.729973733425140381e-02 -4.226343706250190735e-02 2.420011907815933228e-01 -1.859536319971084595e-01 -1.980866193771362305e-01 1.701465696096420288e-01 -5.295257568359375000e-01 -1.655807793140411377e-01 2.125655412673950195e-01 -1.928866952657699585e-01 -4.612781107425689697e-03 1.809580028057098389e-01 4.465244710445404053e-02 2.490634918212890625e-01 -1.770709641277790070e-02 9.118387103080749512e-02 -8.043346554040908813e-02 -5.603452771902084351e-02 2.198658585548400879e-01 -1.198800727725028992e-01 -7.851443439722061157e-02 -4.685268178582191467e-02
-6.129634976387023926e-01 7.517185807228088379e-02 1.230779737234115601e-01 -6.454103440046310425e-02 -3.308941423892974854e-01 4.507185891270637512e-02 -2.569871246814727783e-01 2.347299307584762573e-01 1.068526804447174072e-01 9.267964959144592285e-02 -5.121274851262569427e-03 3.267664834856987000e-02 3.040817975997924805e-01 2.280222773551940918e-01 1.125908344984054565e-01 6.321040540933609009e-02 -1.335838884115219116e-01 -1.766595989465713501e-02 -1.240579932928085327e-01 -1.623867899179458618e-01 -1.739482432603836060e-01 -2.043128311634063721e-01 1.404790300875902176e-02 6.586579978466033936e-02 1.353789716958999634e-01 -6.796214729547500610e-02 -9.132037311792373657e-02 6.115384167060256004e-04 8.455673605203628540e-02 3.855135664343833923e-02 6.483659893274307251e-02 -6.192824989557266235e-02
-1.771976500749588013e-01 2.225147932767868042e-01 -1.481725126504898071e-01 7.358371466398239136e-02 6.841722130775451660e-02 6.904978305101394653e-02 -1.662579029798507690e-01 3.501981496810913086e-01 -3.585288673639297485e-02 1.892414242029190063e-01 2.505715489387512207e-01 -6.226697564125061035e-02 1.238074898719787598e-01 1.415203511714935303e-01 1.803020574152469635e-02 1.945673525333404541e-01 -2.957190871238708496e-01 -3.968160450458526611e-01 -1.139741577208042145e-02 -8.666701614856719971e-02 1.495626866817474365e-01 -5.989630147814750671e-02 -1.674178391695022583e-01 1.444123387336730957e-01 6.569472700357437134e-02 -1.243623271584510803e-01 -2.099529951810836792e-01 -2.738389372825622559e-01 -7.693418767303228378e-03 1.856376528739929199e-01 6.266763806343078613e-02 2.236042022705078125e-01
-2.460321485996246338e-01 2.816230989992618561e-02 6.047917157411575317e-02 -1.376318186521530151e-01 -1.915208809077739716e-02 -6.547302938997745514e-03 2.784112095832824707e-02 4.505988359451293945e-01 -2.659444510936737061e-01 9.297462552785873413e-02 1.685316115617752075e-01 -6.542491726577281952e-03 1.843731105327606201e-01 -4.794544726610183716e-02 6.388735026121139526e-02 1.923588812351226807e-01 3.741597756743431091e-02 -5.912630259990692139e-02 -4.876875027548521757e-04 -1.791539639234542847e-01 3.514147922396659851e-02 3.279022639617323875e-03 -4.595639109611511230e-01 1.857816241681575775e-02 -1.177867129445075989e-01 -2.474529147148132324e-01 -2.470122277736663818e-01 2.384657412767410278e-01 -5.090382322669029236e-02 -7.425443083047866821e-02 -1.692930310964584351e-01 -2.170804589986801147e-01
-3.255944550037384033e-01 2.045945264399051666e-02 -8.806464076042175293e-02 -2.995434217154979706e-02 1.225405931472778320e-01 -8.049923181533813477e-02 1.212026327848434448e-01 5.020462274551391602e-01 -2.564637660980224609e-01 -2.173837572336196899e-01 4.559053480625152588e-02 -3.079657815396785736e-02 3.564179688692092896e-02 1.045003416948020458e-03 1.549446955323219299e-02 2.702734470367431641e-01 -4.149507358670234680e-02 5.462918058037757874e-02 1.204697862267494202e-01 -3.050159476697444916e-02 6.737187504768371582e-02 -4.504289105534553528e-02 2.293482609093189240e-02 1.686375886201858521e-01 3.718073070049285889e-01 -1.824758052825927734e-01 2.813507057726383209e-02 -1.679746508598327637e-01 2.757032811641693115e-01 -1.014491692185401917e-01 -2.415797710418701172e-01 7.192090153694152832e-02
-6.549300253391265869e-02 2.938103973865509033e-01 2.339438050985336304e-01 -2.518541924655437469e-02 1.973242163658142090e-01 -6.972999125719070435e-02 -1.681222021579742432e-02 4.025288820266723633e-01 -1.747690290212631226e-01 -3.898129165172576904e-01 3.273970782756805420e-01 -1.073336973786354065e-01 7.445805519819259644e-02 -1.242124214768409729e-01 1.439910829067230225e-01 2.772675454616546631e-01 2.095632953569293022e-03 7.516780169680714607e-04 -1.311458740383386612e-02 -1.912854313850402832e-01 -4.243751987814903259e-02 -1.869811564683914185e-01 1.345131099224090576e-01 5.405429005622863770e-02 7.264227420091629028e-02 -1.646601557731628418e-01 -5.422180891036987305e-02 -4.138487949967384338e-02 1.035441532731056213e-01 -1.216175779700279236e-01 -2.147767990827560425e-01 -1.577659994363784790e-01
-3.576772212982177734e-01 2.748954854905605316e-02 -3.448268398642539978e-02 -4.205185920000076294e-03 5.460883490741252899e-03 -1.503427028656005859e-01 -6.713264435529708862e-02 4.841745793819427490e-01 -2.329862564802169800e-01 -1.834633648395538330e-01 8.122613281011581421e-02 1.234138198196887970e-02 1.171376630663871765e-01 -1.789029501378536224e-02 1.177646964788436890e-01 1.829022616147994995e-01 2.706842310726642609e-02 5.173843726515769958e-02 1.039681062102317810e-01 -1.444788277149200439e-01 2.140530645847320557e-01 -1.863273382186889648e-01 1.305449381470680237e-02 1.003965809941291809e-01 3.633883595466613770e-01 -2.576192617416381836e-01 9.489399194717407227e-02 -6.010646000504493713e-02 2.418950051069259644e-01 1.469311211258172989e-02 -2.331729680299758911e-01 4.970838502049446106e-02
-2.112049758434295654e-01 4.229451529681682587e-03 1.207390874624252319e-01 -1.242361739277839661e-01 1.523632556200027466e-01 -3.088091686367988586e-02 -2.988583967089653015e-02 3.485687971115112305e-01 5.260736122727394104e-02 1.574579440057277679e-02 -1.234942395240068436e-02 -6.091488525271415710e-02 5.489725470542907715e-01 6.523839384317398071e-02 -9.796401858329772949e-02 1.322175264358520508e-01 -8.658989518880844116e-02 6.048822402954101562e-02 -1.347405016422271729e-01 -1.724199950695037842e-01 -3.044615685939788818e-01 1.113285273313522339e-01 -1.603485643863677979e-02 -2.917069494724273682e-01 2.237166762351989746e-01 -1.213254407048225403e-01 1.779322326183319092e-02 -1.012759357690811157e-01 1.388008892536163330e-01 2.392632067203521729e-01 -1.473514884710311890e-01 -1.271531581878662109e-01
-2.507576644420623779e-01 -5.606092512607574463e-03 5.434957891702651978e-02 -9.761255234479904175e-02 3.777598217129707336e-02 -1.654817722737789154e-02 -2.609032206237316132e-02 5.621904730796813965e-01 -2.728921175003051758e-01 -2.173734903335571289e-01 -2.611559350043535233e-03 8.223510533571243286e-02 1.160987317562103271e-01 -2.914741076529026031e-02 2.414618991315364838e-02 3.074028789997100830e-01 -8.970757573843002319e-02 1.060531437397003174e-01 1.195513308048248291e-01 -1.390047967433929443e-01 1.141242533922195435e-01 -9.867524355649948120e-02 1.131201088428497314e-01 1.232427731156349182e-02 3.188104927539825439e-01 -2.097681313753128052e-01 4.116291180253028870e-02 -1.648075431585311890e-01 2.920190095901489258e-01 -6.376178562641143799e-02 -1.126007810235023499e-01 5.595910176634788513e-02
-1.559472978115081787e-01 1.793024688959121704e-01 -3.166839852929115295e-02 -2.003201246261596680e-01 2.064801305532455444e-01 1.357051311060786247e-03 1.123546808958053589e-02 4.528805315494537354e-01 -1.554076373577117920e-01 -2.486706376075744629e-01 4.002086818218231201e-02 -1.006384566426277161e-01 -4.314516671001911163e-03 -1.141122654080390930e-01 8.098863810300827026e-02 2.208325117826461792e-01 -1.687547415494918823e-01 -6.015030294656753540e-02 9.201841056346893311e-02 -2.564138472080230713e-01 2.326631993055343628e-01 2.375117503106594086e-02 1.918515115976333618e-01 -1.432174891233444214e-01 2.874233126640319824e-01 -2.500941455364227295e-01 -6.055551767349243164e-02 -2.101661637425422668e-02 2.660436034202575684e-01 -1.018493548035621643e-01 -1.935344040393829346e-01 -4.743846505880355835e-02
-2.645288109779357910e-01 2.031319215893745422e-02 6.381925195455551147e-02 -2.682378590106964111e-01 -8.742427080869674683e-02 -1.974839419126510620e-01 -6.493103504180908203e-02 1.820131391286849976e-01 2.794063389301300049e-01 1.253699660301208496e-01 1.502273529767990112e-01 1.089239791035652161e-01 4.489458203315734863e-01 1.698575466871261597e-01 -2.461460530757904053e-01 2.829576134681701660e-01 9.495519846677780151e-02 -2.631820552051067352e-02 -7.331429980695247650e-03 -2.234075963497161865e-02 -4.487795010209083557e-02 3.834831714630126953e-02 -6.013621762394905090e-02 -9.075210988521575928e-02 3.304912745952606201e-01 -2.217615246772766113e-01 1.084390208125114441e-01 2.789855934679508209e-02 8.313001692295074463e-02 -7.454952597618103027e-02 -2.146439701318740845e-01 -1.234725564718246460e-01
-2.343499660491943359e-01 9.445136040449142456e-02 -2.437457814812660217e-02 -1.246108934283256531e-01 3.265439346432685852e-02 -1.302542239427566528e-01 -2.275452762842178345e-01 1.607566885650157928e-02 -1.560010015964508057e-01 2.193042933940887451e-01 2.383242249488830566e-01 1.686847954988479614e-01 2.296007424592971802e-01 -1.797025501728057861e-01 -1.752784550189971924e-01 3.134328126907348633e-01 1.353578269481658936e-02 -1.026956066489219666e-01 -1.257715970277786255e-01 3.701496869325637817e-02 -1.537440717220306396e-01 2.627839148044586182e-01 7.352355867624282837e-02 -9.183228760957717896e-02 -7.448007166385650635e-02 -1.331081688404083252e-01 1.375047564506530762e-01 9.266820549964904785e-02 3.434147536754608154e-01 4.643962904810905457e-02 -4.092096388339996338e-01 -7.457161694765090942e-02
-8.194522559642791748e-02 -4.504518955945968628e-02 -4.716264549642801285e-03 -4.628035724163055420e-01 1.315157115459442139e-01 -1.718029230833053589e-01 1.348375529050827026e-01 2.391226589679718018e-01 -1.212294250726699829e-01 1.599785499274730682e-02 -1.940258592367172241e-02 1.619522422552108765e-01 4.360504746437072754e-01 1.802065223455429077e-01 -1.120232567191123962e-01 3.830547034740447998e-01 -1.805206574499607086e-02 -4.683801159262657166e-02 8.229748159646987915e-02 1.532921195030212402e-01 -4.386987164616584778e-02 2.163089066743850708e-01 1.682330481708049774e-02 -4.696487262845039368e-02 1.616374403238296509e-01 1.195184886455535889e-01 -1.446502059698104858e-01 -2.139963023364543915e-02 -1.270635891705751419e-02 -1.552175730466842651e-01 -2.378655821084976196e-01 -6.928402930498123169e-02
-3.577462583780288696e-02 -6.585268676280975342e-02 1.356510668992996216e-01 -2.325220257043838501e-01 -1.763115525245666504e-01 -2.322816550731658936e-01 5.890162289142608643e-02 3.549354970455169678e-01 -9.796620346605777740e-03 -3.511733189225196838e-02 1.293973177671432495e-01 -3.255328163504600525e-02 7.709686458110809326e-02 2.093849144876003265e-02 -2.111681737005710602e-02 2.934656105935573578e-02 -8.740968257188796997e-02 -1.952515691518783569e-01 -8.882682025432586670e-02 1.417972594499588013e-01 2.248586416244506836e-01 7.124657183885574341e-02 -2.650794088840484619e-01 -8.422172814607620239e-02 5.360069870948791504e-01 -1.997348815202713013e-01 -1.343115717172622681e-01 1.056056246161460876e-01 -9.182403981685638428e-02 2.070958614349365234e-01 -2.012954801321029663e-01 -1.600520908832550049e-01
-1.102812439203262329e-01 1.735045611858367920e-01 -4.163443576544523239e-03 -6.473849713802337646e-02 -2.598166465759277344e-02 6.043111532926559448e-02 -2.189076840877532959e-01 1.154894977807998657e-01 -2.509413063526153564e-01 -1.274102926254272461e-02 -5.334507673978805542e-03 -2.524499222636222839e-02 3.856210708618164062e-01 -2.028524577617645264e-01 1.617859862744808197e-02 3.003245592117309570e-01 9.997089952230453491e-02 -4.179672598838806152e-01 -4.642593488097190857e-02 -5.114936083555221558e-02 1.899510771036148071e-01 -1.451991498470306396e-01 -3.667015433311462402e-01 -8.660255931317806244e-03 3.070845007896423340e-01 3.651062026619911194e-02 -2.181506901979446411e-01 -6.229539215564727783e-02 -3.012668900191783905e-02 -7.032857974991202354e-04 -4.564058408141136169e-02 -1.120896860957145691e-01
-1.316787004470825195e-01 1.678525954484939575e-01 -1.497919410467147827e-01 -1.513538509607315063e-01 3.378276526927947998e-02 1.723899245262145996e-01 -8.234251290559768677e-02 2.854642570018768311e-01 -2.345819622278213501e-01 -6.949181109666824341e-02 1.522613912820816040e-01 1.949136704206466675e-01 1.226757615804672241e-01 -1.339183449745178223e-01 2.062076777219772339e-01 3.690297305583953857e-01 -1.254279315471649170e-01 -2.430755347013473511e-01 -6.879451870918273926e-02 -8.288779109716415405e-02 1.737334020435810089e-02 2.665757201611995697e-02 -2.918627858161926270e-01 1.258116066455841064e-01 1.506761312484741211e-01 -3.230964243412017822e-01 -1.417111754417419434e-01 -1.877857148647308350e-01 -7.381279766559600830e-02 1.677536368370056152e-01 1.049171686172485352e-01 -2.044673264026641846e-01
-1.288431733846664429e-01 2.954529784619808197e-02 2.295582741498947144e-01 5.618117749691009521e-02 9.200730919837951660e-02 -1.327092945575714111e-01 3.309380263090133667e-02 3.319001793861389160e-01 -4.183172248303890228e-03 1.342887133359909058e-01 1.830625087022781372e-01 -2.441016584634780884e-01 4.049737155437469482e-01 -7.042366266250610352e-02 -1.125973388552665710e-01 3.291040062904357910e-01 -3.115413710474967957e-02 9.396226704120635986e-02 2.594372630119323730e-02 -1.464047878980636597e-01 -3.756847977638244629e-01 7.065356709063053131e-03 1.079162582755088806e-01 -9.320517629384994507e-02 1.413367986679077148e-01 1.341429352760314941e-01 1.225563138723373413e-01 1.303420513868331909e-01 2.088012173771858215e-02 1.737626492977142334e-01 -3.012278676033020020e-01 -5.888812243938446045e-02
-7.790704071521759033e-02 -2.724715471267700195e-01 1.381262838840484619e-01 -1.251995861530303955e-01 1.860412955284118652e-02 -2.403376549482345581e-01 -1.391950547695159912e-01 3.180797994136810303e-01 -5.993201583623886108e-02 1.515161339193582535e-02 1.307004243135452271e-01 2.251143008470535278e-01 1.185782328248023987e-01 -1.047931760549545288e-01 -1.483017671853303909e-02 1.563355922698974609e-01 -1.295425295829772949e-01 -1.411594748497009277e-01 -2.250197380781173706e-01 -2.935039103031158447e-01 -1.738698035478591919e-01 2.967775464057922363e-01 -2.803722918033599854e-01 -9.275239706039428711e-02 3.394676744937896729e-01 4.730535298585891724e-02 -5.666795372962951660e-02 -2.219948172569274902e-01 -7.844065129756927490e-02 -1.109353229403495789e-01 1.107830703258514404e-01 7.271576672792434692e-02
-4.057638347148895264e-01 5.003014579415321350e-02 1.910087019205093384e-01 -1.089168190956115723e-01 -2.015933208167552948e-02 -2.889006957411766052e-02 -1.470506191253662109e-01 3.134561479091644287e-01 -1.663567312061786652e-02 -4.075685050338506699e-03 2.534545063972473145e-01 -1.926038563251495361e-01 3.406200408935546875e-01 1.321603953838348389e-01 -3.225615918636322021e-01 1.478449553251266479e-01 -1.721519976854324341e-01 -8.202637732028961182e-02 -1.514181643724441528e-01 -5.683932825922966003e-02 -2.369904667139053345e-01 3.656550124287605286e-02 -5.876146256923675537e-02 -2.090381234884262085e-01 5.688932724297046661e-03 -2.563329637050628662e-01 2.961129648610949516e-03 -2.055244892835617065e-01 3.638835996389389038e-02 1.269751340150833130e-01 9.196483343839645386e-02 -3.602642938494682312e-02
-1.517968326807022095e-01 1.282386779785156250e-01 2.049780264496803284e-02 5.458542704582214355e-02 -6.830773502588272095e-02 -1.028397083282470703e-01 -7.010689936578273773e-03 1.027125120162963867e-01 8.931005001068115234e-02 2.095184028148651123e-01 1.760101765394210815e-01 1.292273253202438354e-01 3.811197578907012939e-01 2.084529548883438110e-01 1.071488335728645325e-01 4.174775779247283936e-01 -3.050444722175598145e-01 7.848777808248996735e-03 -4.519190266728401184e-02 -1.937515139579772949e-01 8.473070710897445679e-02 1.858135312795639038e-01 -1.122253686189651489e-01 2.013212293386459351e-01 1.468394249677658081e-01 -2.666554749011993408e-01 6.816528737545013428e-02 -1.986015439033508301e-01 1.153207495808601379e-01 5.891874805092811584e-02 -1.949332952499389648e-01 1.954313516616821289e-01
-1.612394303083419800e-01 4.338505864143371582e-02 -1.389173208735883236e-03 -3.584219887852668762e-02 -1.686902940273284912e-01 -1.842653006315231323e-01 1.046007126569747925e-01 2.062681913375854492e-01 1.598109453916549683e-01 2.450333721935749054e-02 8.542628586292266846e-02 -2.315215952694416046e-02 2.593773007392883301e-01 1.767601072788238525e-01 -3.230687603354454041e-02 5.318206548690795898e-01 -1.708670854568481445e-01 1.570840775966644287e-01 1.945202052593231201e-01 -8.185044676065444946e-02 2.645592577755451202e-02 -4.736139380838721991e-04 1.001563966274261475e-01 -2.832598090171813965e-01 1.346128433942794800e-01 -1.376103609800338745e-01 -1.937341094017028809e-01 -4.480492323637008667e-02 -5.759190768003463745e-02 -2.086836844682693481e-02 -4.045704901218414307e-01 7.183583080768585205e-02
-2.639619410037994385e-01 7.845343649387359619e-02 -2.277394011616706848e-02 -3.130727261304855347e-02 -2.919626235961914062e-01 8.951939642429351807e-02 -1.044603586196899414e-01 3.861977756023406982e-01 7.777821272611618042e-02 1.381064057350158691e-01 2.394538670778274536e-01 -1.652103960514068604e-01 3.588951826095581055e-01 2.244148254394531250e-01 1.290546208620071411e-01 2.961150109767913818e-01 -1.365799009799957275e-01 -3.494352474808692932e-02 6.237379461526870728e-02 -1.840929836034774780e-01 1.100186929106712341e-01 7.174555957317352295e-02 1.311259567737579346e-01 1.656422764062881470e-01 -8.849203586578369141e-02 1.303437948226928711e-01 -2.135103642940521240e-01 1.703784763813018799e-01 6.961196660995483398e-02 2.063156068325042725e-01 3.043194301426410675e-02 -9.369467943906784058e-02
-2.793348729610443115e-01 -3.602616116404533386e-02 8.859445340931415558e-03 -5.998686701059341431e-02 -1.195443421602249146e-01 -1.198202595114707947e-01 -1.665896028280258179e-01 1.597341597080230713e-01 9.873379766941070557e-02 -1.751439571380615234e-01 4.541358649730682373e-01 2.495731413364410400e-01 1.158855259418487549e-01 3.406729176640510559e-02 -3.046515397727489471e-02 1.985900700092315674e-01 2.360393479466438293e-02 1.286108698695898056e-02 -1.063058599829673767e-01 -6.158258020877838135e-02 2.776364423334598541e-02 1.599799841642379761e-01 1.554525494575500488e-01 -1.644891947507858276e-01 3.392773568630218506e-01 1.270012706518173218e-01 -2.768610715866088867e-01 5.764369666576385498e-02 -1.763427406549453735e-01 4.303530976176261902e-02 -3.647644817829132080e-01 -2.363718673586845398e-02
-1.416597813367843628e-01 2.338310033082962036e-01 2.074127942323684692e-01 -2.672481238842010498e-01 1.134894937276840210e-01 -1.258989889174699783e-02 -1.001513004302978516e-01 3.890254795551300049e-01 -1.931049078702926636e-01 -2.356242388486862183e-01 1.491041332483291626e-01 6.139279901981353760e-02 1.606649309396743774e-01 -1.500477921217679977e-02 9.418483078479766846e-02 2.091011255979537964e-01 5.646171630360186100e-04 -5.078892782330513000e-02 6.261921674013137817e-02 -2.166563719511032104e-01 9.516620077192783356e-03 -1.248023733496665955e-01 6.330421566963195801e-02 -1.343934144824743271e-02 2.109094709157943726e-01 -1.724800318479537964e-01 2.576269581913948059e-02 -1.097697913646697998e-01 4.329530894756317139e-01 -2.583544850349426270e-01 -1.494487673044204712e-01 4.681796208024024963e-02
-2.506884038448333740e-01 1.044742390513420105e-01 1.359092351049184799e-02 -9.543894976377487183e-02 3.450623899698257446e-02 -2.178657650947570801e-01 -2.290034294128417969e-02 2.128887325525283813e-01 7.465192675590515137e-02 1.287848204374313354e-01 -2.290639579296112061e-01 3.393530249595642090e-01 3.779631853103637695e-01 2.847603857517242432e-01 -4.242862761020660400e-02 2.922367751598358154e-01 -9.616471081972122192e-02 -1.435346603393554688e-01 3.146579489111900330e-02 8.624553680419921875e-02 -1.747959703207015991e-01 2.134058028459548950e-01 6.837494671344757080e-02 -1.400680392980575562e-01 2.038612067699432373e-01 7.012800872325897217e-02 -9.073008596897125244e-02 7.912862300872802734e-02 1.616319119930267334e-01 -1.469449251890182495e-01 -2.506952583789825439e-01 -1.063201427459716797e-01
-2.797960340976715088e-01 8.643165975809097290e-02 1.744183599948883057e-01 -8.413995802402496338e-02 1.863194257020950317e-02 -1.433875709772109985e-01 -2.157928198575973511e-01 3.825227022171020508e-01 1.213338226079940796e-01 1.171971261501312256e-01 2.376572228968143463e-02 -4.484597966074943542e-02 5.514492988586425781e-01 1.125766560435295105e-01 -5.049127712845802307e-02 6.626375019550323486e-02 -2.297675050795078278e-02 7.202434353530406952e-03 -2.816593460738658905e-02 -7.037482410669326782e-02 -2.821306586265563965e-01 8.594951033592224121e-02 8.006575703620910645e-02 -2.324751913547515869e-01 3.075968027114868164e-01 -2.724635228514671326e-02 -6.306287832558155060e-04 -9.721845388412475586e-02 4.231016710400581360e-02 1.548798829317092896e-01 -1.543398201465606689e-01 -5.226321518421173096e-03
-6.379889696836471558e-02 -1.318966746330261230e-01 -5.638454109430313110e-03 -8.494953066110610962e-02 3.012634580954909325e-03 -6.870831549167633057e-02 -2.055818140506744385e-01 4.687481820583343506e-01 1.193056181073188782e-01 2.813631296157836914e-02 -1.587270796298980713e-01 6.229288876056671143e-02 3.376291692256927490e-01 1.275864988565444946e-01 1.500402688980102539e-01 2.114685177803039551e-01 -1.906512826681137085e-01 -1.259543597698211670e-01 -4.161580279469490051e-02 -8.998989313840866089e-02 -2.544682621955871582e-01 -2.247661165893077850e-02 1.025328412652015686e-01 -5.987915396690368652e-02 3.337189257144927979e-01 3.696199357509613037e-01 -1.025712788105010986e-01 1.376935001462697983e-02 1.214298456907272339e-01 2.104756087064743042e-01 -3.671082854270935059e-02 4.972256347537040710e-02
-3.785664737224578857e-01 1.919679194688796997e-01 4.846843704581260681e-02 -1.951134353876113892e-01 3.135379254817962646e-01 -1.967162787914276123e-01 -6.478445976972579956e-02 1.039910018444061279e-01 -4.953798949718475342e-01 -2.070547193288803101e-01 7.001552730798721313e-02 8.496924489736557007e-02 6.230982765555381775e-02 -6.272078305482864380e-02 5.299841985106468201e-02 1.729402095079421997e-01 -6.558694690465927124e-02 -1.672103814780712128e-02 9.972730278968811035e-02 7.168236374855041504e-02 -2.707036435604095459e-01 -7.557724602520465851e-03 -1.781039312481880188e-02 -7.251035422086715698e-04 1.011097058653831482e-01 -2.707034349441528320e-01 -1.958820372819900513e-01 -3.796514123678207397e-02 -2.206379547715187073e-02 1.400323212146759033e-01 -5.436932295560836792e-02 -2.163037955760955811e-01
-4.978092908859252930e-01 6.261559575796127319e-02 6.733972579240798950e-02 -2.256567776203155518e-01 2.083618380129337311e-02 -7.375875860452651978e-02 -1.197097077965736389e-01 3.961788117885589600e-01 -2.375935018062591553e-01 -2.139603346586227417e-01 6.528536230325698853e-02 3.143155574798583984e-02 -2.228593081235885620e-01 8.341524004936218262e-02 1.410844027996063232e-01 2.929883301258087158e-01 -7.533390820026397705e-02 -3.695983812212944031e-02 8.726154454052448273e-03 -4.268243163824081421e-02 1.750779151916503906e-02 2.857035957276821136e-02 -9.884821251034736633e-03 -1.102256923913955688e-01 1.479827314615249634e-01 -3.016613125801086426e-01 -1.232942193746566772e-01 -2.301146537065505981e-01 -8.912042528390884399e-02 6.009056419134140015e-02 3.875296935439109802e-02 -1.714020967483520508e-01
-1.052377149462699890e-01 4.784223437309265137e-02 2.003289610147476196e-01 -3.054054379463195801e-01 5.074569955468177795e-02 7.958525419235229492e-02 -1.046387702226638794e-01 4.179504215717315674e-01 9.501097351312637329e-02 -1.920979842543601990e-02 1.201820895075798035e-01 2.057868987321853638e-01 2.038724906742572784e-02 -1.526599675416946411e-01 5.953612551093101501e-02 1.544810533523559570e-01 -7.794865965843200684e-02 -4.440565407276153564e-01 8.981430530548095703e-02 4.370347037911415100e-02 -6.238278746604919434e-02 1.898678392171859741e-02 -4.422375261783599854e-01 -8.680142462253570557e-02 2.502300143241882324e-01 7.877021282911300659e-02 -1.256524920463562012e-01 -4.193085804581642151e-02 -8.646842837333679199e-02 3.358475863933563232e-02 -1.603660434484481812e-01 -9.246531873941421509e-03
-7.481464743614196777e-02 2.260234057903289795e-01 1.437327414751052856e-01 -1.530697345733642578e-01 4.984246939420700073e-02 -2.415121197700500488e-01 -9.053049236536026001e-02 2.032385915517807007e-01 1.122765243053436279e-02 -3.654638677835464478e-02 2.519431337714195251e-02 1.374069601297378540e-01 4.540440440177917480e-01 2.320915162563323975e-01 -8.213915675878524780e-02 2.182953655719757080e-01 8.892595022916793823e-02 -3.835273161530494690e-02 -1.668611317873001099e-01 7.366501539945602417e-02 -1.113455370068550110e-01 6.589614599943161011e-02 -7.094499468803405762e-02 -1.044178754091262817e-01 2.803559005260467529e-01 -1.118697673082351685e-01 1.402491629123687744e-01 2.571826986968517303e-02 9.817198663949966431e-02 -1.092158108949661255e-01 -3.367703557014465332e-01 -3.629924654960632324e-01
6.662661582231521606e-02 -1.919923424720764160e-01 3.107295632362365723e-01 -7.199014723300933838e-02 3.106191754341125488e-02 -8.633007854223251343e-02 -2.661158740520477295e-01 3.920322358608245850e-01 1.069033145904541016e-01 1.390199661254882812e-01 2.016409337520599365e-01 2.039191573858261108e-01 1.648834943771362305e-01 6.445974856615066528e-02 -2.799376286566257477e-02 3.258888423442840576e-01 -1.993822306394577026e-01 -6.268129497766494751e-02 -2.122274190187454224e-01 -2.395731359720230103e-01 -6.464929878711700439e-02 1.658227294683456421e-01 2.326319068670272827e-01 -4.897805629298090935e-04 1.987010538578033447e-01 3.801448270678520203e-02 1.558250337839126587e-01 -2.261028587818145752e-01 -9.502167254686355591e-02 -3.862865641713142395e-02 5.159468948841094971e-02 1.062402203679084778e-01
-4.980702102184295654e-01 -5.740406736731529236e-02 1.805887967348098755e-01 -6.474632024765014648e-02 -2.391886897385120392e-03 -6.123813241720199585e-02 -1.079689152538776398e-02 2.176757454872131348e-01 6.929773092269897461e-02 1.309536993503570557e-01 4.500710964202880859e-02 3.618125617504119873e-02 5.400440096855163574e-01 3.687411919236183167e-02 -1.134491711854934692e-01 2.812288701534271240e-01 -8.083808422088623047e-02 7.832665741443634033e-02 -1.148786246776580811e-01 -6.266015581786632538e-03 -1.352275460958480835e-01 -1.943428218364715576e-01 1.337041109800338745e-01 -3.986730426549911499e-02 1.524584740400314331e-01 -2.216536104679107666e-01 -1.283473521471023560e-01 -1.270741373300552368e-01 7.933589816093444824e-02 3.761059045791625977e-02 7.005681842565536499e-02 -1.768569797277450562e-01
-1.257540285587310791e-01 -1.330235749483108521e-01 -6.038738787174224854e-02 -3.902575001120567322e-02 -2.051660120487213135e-01 1.056330353021621704e-01 -3.825283646583557129e-01 1.483803540468215942e-01 1.476996205747127533e-02 -6.291905045509338379e-02 2.024041563272476196e-01 1.785568706691265106e-02 1.891475468873977661e-01 2.153612226247787476e-01 -4.536215588450431824e-02 3.227153420448303223e-01 -2.966682426631450653e-02 -2.011246532201766968e-01 1.470893472433090210e-01 -1.771612912416458130e-01 -6.397039443254470825e-02 -1.476524397730827332e-02 7.922838628292083740e-02 4.862682893872261047e-02 2.605288028717041016e-01 2.562448941171169281e-02 -1.857451498508453369e-01 1.844979971647262573e-01 2.508047036826610565e-02 1.122326776385307312e-01 -4.249867796897888184e-01 -2.601640820503234863e-01
-1.870145648717880249e-01 9.746863692998886108e-02 8.334221690893173218e-02 -2.996495664119720459e-01 2.515731379389762878e-02 -5.389056727290153503e-02 -7.721065729856491089e-02 4.044860899448394775e-01 -1.193531602621078491e-01 -3.029178380966186523e-01 -1.138207539916038513e-01 -8.161683380603790283e-02 -7.303450256586074829e-02 2.283521741628646851e-02 -6.064958870410919189e-02 3.502123653888702393e-01 1.026877854019403458e-02 -2.525154314935207367e-02 4.563663527369499207e-02 -1.303941458463668823e-01 8.066284656524658203e-02 -1.930497586727142334e-01 1.631225794553756714e-01 2.176518924534320831e-02 3.056171834468841553e-01 -2.993077933788299561e-01 9.683092683553695679e-02 -1.645914167165756226e-01 2.131218165159225464e-01 2.218219637870788574e-01 -1.262382864952087402e-01 -8.471871912479400635e-02
-4.087622165679931641e-01 -1.781265810132026672e-02 2.907303348183631897e-02 1.226236522197723389e-01 -1.767631471157073975e-01 2.070710062980651855e-01 -3.088037669658660889e-01 1.827232688665390015e-01 -1.401509493589401245e-01 -9.922020882368087769e-02 2.109885364770889282e-01 -5.566113069653511047e-02 3.593116700649261475e-01 1.015440151095390320e-01 1.085854619741439819e-01 1.950260549783706665e-01 -5.874913558363914490e-02 -8.471930027008056641e-02 1.549734324216842651e-01 -1.098121628165245056e-01 -9.811152517795562744e-02 -5.357739329338073730e-02 -5.540326610207557678e-02 -3.998692333698272705e-02 1.627163589000701904e-01 2.730516344308853149e-02 -2.058428376913070679e-01 9.291829168796539307e-02 -6.039489060640335083e-02 6.991264224052429199e-02 -3.071470260620117188e-01 -3.202010095119476318e-01
-1.168610062450170517e-02 2.351311407983303070e-02 1.979606598615646362e-01 1.651263982057571411e-01 -5.138650164008140564e-02 -1.303221471607685089e-02 -1.564270704984664917e-01 7.210681587457656860e-02 -4.572678804397583008e-01 -8.775566518306732178e-02 1.440580636262893677e-01 1.566412895917892456e-01 3.625050485134124756e-01 5.780409090220928192e-03 1.044674366712570190e-01 3.697312474250793457e-01 -2.568812072277069092e-01 -1.543040871620178223e-01 -3.720204904675483704e-02 -2.910291254520416260e-01 9.876395761966705322e-02 -1.227719858288764954e-01 -2.713909000158309937e-02 -1.572961509227752686e-01 1.481610983610153198e-01 1.540342569351196289e-01 -2.066531777381896973e-01 4.248914122581481934e-02 7.215724885463714600e-02 1.834945380687713623e-01 -6.293445080518722534e-02 -4.676096606999635696e-03
3.891793638467788696e-02 3.843120932579040527e-01 4.604258015751838684e-02 -1.332727167755365372e-02 1.364312018267810345e-03 -1.217327937483787537e-01 -2.614499628543853760e-01 3.327493965625762939e-01 -3.465884625911712646e-01 5.206615850329399109e-02 2.725608050823211670e-01 -2.353984490036964417e-02 1.623041927814483643e-01 -1.498373132199048996e-02 1.245229411870241165e-02 9.725124388933181763e-02 -3.535616397857666016e-01 -9.921998530626296997e-02 -2.662268280982971191e-02 -4.343249276280403137e-02 7.613823562860488892e-02 -1.435518115758895874e-01 -1.470381859689950943e-02 2.366823107004165649e-01 1.013878807425498962e-01 -1.308061331510543823e-01 -3.502334952354431152e-01 -9.683073149062693119e-04 8.883439749479293823e-02 -4.677017778158187866e-02 -5.924794822931289673e-02 -1.923721283674240112e-01
-2.959977984428405762e-01 3.813701122999191284e-02 2.130091339349746704e-01 -1.517364531755447388e-01 5.905761569738388062e-02 -2.218901365995407104e-01 3.005830943584442139e-02 3.740333318710327148e-01 7.864940911531448364e-02 2.729609981179237366e-02 -4.491822421550750732e-02 -8.815926313400268555e-02 4.440754055976867676e-01 7.597430795431137085e-02 -2.492101788520812988e-01 4.946763440966606140e-02 4.508053883910179138e-02 -9.194293618202209473e-02 -2.259460687637329102e-01 -1.473483145236968994e-01 -2.023731917142868042e-01 5.054146982729434967e-03 5.293954163789749146e-02 -1.257684528827667236e-01 2.646247744560241699e-01 7.468271255493164062e-02 9.332394599914550781e-02 -1.073205471038818359e-01 9.347300045192241669e-03 1.674858480691909790e-01 -2.725151181221008301e-01 -1.538650989532470703e-01
-1.981889270246028900e-02 -8.525376021862030029e-02 2.418181486427783966e-02 3.311963081359863281e-01 1.725300997495651245e-01 -1.211918666958808899e-01 -1.199118718504905701e-01 2.116122245788574219e-01 -8.709605783224105835e-02 7.505540736019611359e-03 1.382144838571548462e-01 -6.811993569135665894e-02 8.419291675090789795e-02 -1.269803643226623535e-01 1.629537045955657959e-01 3.991033732891082764e-01 -2.551125288009643555e-01 -3.023636043071746826e-01 -3.278465569019317627e-01 -1.044472083449363708e-01 8.210010081529617310e-02 -7.621499150991439819e-02 5.192355811595916748e-02 -2.284830510616302490e-01 1.491194218397140503e-01 -8.725880831480026245e-02 -2.689824998378753662e-01 -8.683912456035614014e-02 1.619524955749511719e-01 2.310586869716644287e-01 7.661087065935134888e-02 -2.091417275369167328e-02
-2.101152837276458740e-01 9.729383885860443115e-02 -3.963521122932434082e-02 1.323921256698668003e-03 5.732097476720809937e-02 -2.258039414882659912e-01 -6.320723146200180054e-02 1.087510841898620129e-03 -9.158194065093994141e-02 4.288966059684753418e-01 1.592799574136734009e-01 6.457293033599853516e-02 -1.240805387496948242e-01 -1.755412817001342773e-01 2.878770790994167328e-02 4.609534144401550293e-02 -2.307233959436416626e-01 -1.415210366249084473e-01 -1.597274541854858398e-01 -1.313612908124923706e-01 -2.917993068695068359e-01 -8.852458745241165161e-02 -3.491118922829627991e-02 -9.674641489982604980e-02 4.137344956398010254e-01 -2.768565118312835693e-01 -9.660737961530685425e-02 3.926884382963180542e-02 1.501518785953521729e-01 -6.063382700085639954e-02 -2.586484551429748535e-01 -2.099659144878387451e-01
-1.046228483319282532e-01 3.120100498199462891e-01 7.692010141909122467e-03 8.992923796176910400e-02 -5.053869634866714478e-02 -1.758746653795242310e-01 -1.860151588916778564e-01 5.245557427406311035e-01 -2.285380661487579346e-01 -3.269696235656738281e-02 1.203987896442413330e-01 -6.713286787271499634e-02 1.306923758238554001e-02 -1.320123821496963501e-01 -1.250731199979782104e-01 2.635690271854400635e-01 -2.694304287433624268e-01 1.511142700910568237e-01 -1.884659677743911743e-01 -9.588432312011718750e-02 -1.022748649120330811e-01 -7.681263238191604614e-02 -3.166108131408691406e-01 1.021101325750350952e-01 2.182512134313583374e-01 -7.898674905300140381e-02 -1.183936968445777893e-01 -1.183705627918243408e-01 -5.977106839418411255e-02 -5.559846013784408569e-02 9.624622017145156860e-02 -1.733857579529285431e-02
-3.471371829509735107e-01 5.440267920494079590e-02 -5.346724763512611389e-03 -1.580367423593997955e-02 1.439530849456787109e-01 -1.033274307847023010e-01 -1.845114976167678833e-01 1.867617815732955933e-01 2.212738841772079468e-01 2.042675316333770752e-01 8.456411212682723999e-02 2.035600692033767700e-01 2.996445596218109131e-01 -2.596438229084014893e-01 -8.069974184036254883e-02 1.929315477609634399e-01 6.842315942049026489e-02 -2.132567763328552246e-01 8.559177070856094360e-02 -1.898781210184097290e-01 -3.196790814399719238e-01 2.707004547119140625e-01 4.189071059226989746e-02 -4.580182209610939026e-02 2.524499297142028809e-01 -1.093213111162185669e-01 1.256399899721145630e-01 9.485480934381484985e-02 -2.024008780717849731e-01 9.456433355808258057e-02 1.109957247972488403e-01 -1.276547275483608246e-02
-1.906619966030120850e-01 -4.293955862522125244e-03 7.011011242866516113e-02 -1.168838888406753540e-01 -8.521832525730133057e-02 -1.963358670473098755e-01 -1.053690388798713684e-01 1.223688200116157532e-01 9.305149316787719727e-03 2.416509762406349182e-02 8.698634803295135498e-02 4.402913898229598999e-02 5.423889160156250000e-01 6.511695683002471924e-02 -2.362216860055923462e-01 2.098186314105987549e-01 4.238735511898994446e-02 -2.997033856809139252e-02 2.823374867439270020e-01 -3.864085078239440918e-01 -5.689262971282005310e-02 2.511616982519626617e-02 7.260817289352416992e-02 -3.867173194885253906e-02 2.153538614511489868e-01 1.811616718769073486e-01 -1.058622002601623535e-01 1.201804205775260925e-01 1.464384943246841431e-01 -7.382865250110626221e-02 -2.160911709070205688e-01 -2.096336781978607178e-01
-3.063336908817291260e-01 2.215331979095935822e-02 2.439204305410385132e-01 -1.223417073488235474e-01 8.282811194658279419e-02 8.859389275312423706e-02 -2.174243479967117310e-01 2.148528099060058594e-01 -5.822848528623580933e-02 -1.930850446224212646e-01 1.641648262739181519e-01 -2.169690281152725220e-02 1.009647920727729797e-01 1.397012453526258469e-02 -2.358267158269882202e-01 5.296726152300834656e-02 2.462899833917617798e-01 -2.563872039318084717e-01 1.744026690721511841e-02 -1.339538991451263428e-01 2.164479941129684448e-01 5.693194456398487091e-03 -1.500234194099903107e-02 -1.448334902524948120e-01 2.455132603645324707e-01 -1.611479371786117554e-01 -3.196605145931243896e-01 6.757875531911849976e-02 3.318767845630645752e-01 -1.522603034973144531e-01 -2.160828113555908203e-01 2.050653845071792603e-02
-3.924871683120727539e-01 -6.112171337008476257e-03 9.065304696559906006e-02 -1.592684239149093628e-01 -3.602853789925575256e-02 -2.136534005403518677e-01 -5.246756970882415771e-02 2.227121144533157349e-01 2.087257355451583862e-01 4.943430051207542419e-02 -3.151588886976242065e-02 2.377971112728118896e-01 4.061973690986633301e-01 -2.569673582911491394e-02 -1.547763198614120483e-01 2.830068171024322510e-01 -2.423688322305679321e-01 7.552760839462280273e-02 -1.196893751621246338e-01 -9.406828321516513824e-03 -5.671407654881477356e-02 -1.173587217926979065e-01 7.920727878808975220e-02 -1.058872640132904053e-01 3.966515138745307922e-02 -1.618642657995223999e-01 -1.072272881865501404e-01 -2.380094975233078003e-01 2.983325421810150146e-01 1.818259656429290771e-01 -3.745602071285247803e-02 -8.399137854576110840e-02
-9.690619190223515034e-04 -5.024250969290733337e-02 1.385378241539001465e-01 -1.075009256601333618e-01 -1.841253936290740967e-01 2.882332773879170418e-03 -1.003558784723281860e-01 1.539541929960250854e-01 1.357027143239974976e-01 3.210867643356323242e-01 1.174956280738115311e-02 -2.144990563392639160e-01 -9.832400828599929810e-03 -1.464182585477828979e-01 1.495441943407058716e-01 5.585566163063049316e-01 -1.883879117667675018e-02 -2.918281555175781250e-01 5.197447538375854492e-02 -8.501088619232177734e-02 -2.322992533445358276e-01 1.928051412105560303e-01 -1.506585031747817993e-01 1.411320716142654419e-01 8.051327313296496868e-05 -7.882015407085418701e-02 -6.148416176438331604e-02 -2.886172831058502197e-01 -3.990562260150909424e-02 8.386354893445968628e-02 -1.961679309606552124e-01 -7.679757475852966309e-02
-5.717620253562927246e-03 2.835850715637207031e-01 1.232560817152261734e-02 5.017976090312004089e-02 1.694112867116928101e-01 -2.753825858235359192e-02 -9.459638595581054688e-02 4.214764535427093506e-01 6.177541799843311310e-03 1.910320669412612915e-01 3.227471932768821716e-02 7.533106207847595215e-02 1.625256240367889404e-01 -3.768475949764251709e-01 -3.496253490447998047e-01 1.815540641546249390e-01 1.097895484417676926e-02 -1.278445422649383545e-01 -9.701893664896488190e-03 -5.008182674646377563e-02 -7.188279926776885986e-02 -5.537196621298789978e-02 3.673347830772399902e-02 2.771856188774108887e-01 2.414248734712600708e-01 1.379834562540054321e-01 -5.475599691271781921e-02 -7.525028288364410400e-02 -1.834784634411334991e-02 2.235514819622039795e-01 -2.275576442480087280e-01 2.009704858064651489e-01
-4.074339270591735840e-01 -2.097051143646240234e-01 1.411606818437576294e-01 4.666648060083389282e-02 -1.767844855785369873e-01 -3.132087737321853638e-02 -2.461699694395065308e-01 3.197078406810760498e-01 -6.742028892040252686e-02 2.080609202384948730e-01 1.965338587760925293e-01 -1.965196579694747925e-01 1.296385079622268677e-01 1.136591807007789612e-01 1.118862815201282501e-02 1.347020268440246582e-01 -1.512482911348342896e-01 -8.911675214767456055e-02 2.362007796764373779e-01 -8.392994850873947144e-02 1.170035973191261292e-01 9.473954141139984131e-02 -3.371549397706985474e-02 -3.605695441365242004e-02 7.488448917865753174e-02 1.826159805059432983e-01 -2.360866218805313110e-01 1.244889348745346069e-01 -1.255163848400115967e-01 5.794342234730720520e-02 -2.857740521430969238e-01 -2.647105455398559570e-01
-1.997769027948379517e-01 1.671403460204601288e-02 4.863532260060310364e-02 -1.788295954465866089e-01 9.665832039900124073e-04 -1.056404113769531250e-01 -2.077956348657608032e-01 2.243260890245437622e-01 6.616402417421340942e-02 3.912294656038284302e-02 1.108913570642471313e-01 2.219641655683517456e-01 3.324670195579528809e-01 1.475912332534790039e-02 -4.356469959020614624e-02 9.252494573593139648e-02 -1.020387634634971619e-01 6.101466715335845947e-03 -1.487259268760681152e-01 -1.615369021892547607e-01 -2.561397254467010498e-01 1.956317722797393799e-01 3.627814650535583496e-01 -1.347992122173309326e-01 5.847933143377304077e-02 -2.900516092777252197e-01 4.732905363198369741e-04 2.430852036923170090e-03 7.646156102418899536e-02 1.501070111989974976e-01 -2.851842641830444336e-01 -3.500434458255767822e-01
-3.061644434928894043e-01 9.145461767911911011e-02 -1.596157401800155640e-01 1.076820418238639832e-01 -2.178989946842193604e-01 -6.748562306165695190e-02 -1.627658605575561523e-01 3.490616977214813232e-01 1.901945620775222778e-01 9.768683463335037231e-02 -1.250032633543014526e-01 -1.083372086286544800e-01 1.228738427162170410e-01 1.258891969919204712e-01 -2.904780022799968719e-02 3.122510910034179688e-01 -1.502524465322494507e-01 4.673504829406738281e-02 2.013065665960311890e-01 -9.271366521716117859e-03 4.447129368782043457e-02 1.710117012262344360e-01 1.859059482812881470e-01 -1.631290093064308167e-02 3.320179581642150879e-01 -1.500180959701538086e-01 -1.571728587150573730e-01 -1.578829884529113770e-01 -3.807335719466209412e-02 -1.714683771133422852e-01 -3.032024800777435303e-01 -1.466674655675888062e-01
-2.828723192214965820e-01 5.067227035760879517e-02 1.700886636972427368e-01 -1.221587881445884705e-01 -5.315846204757690430e-02 1.639335453510284424e-01 -5.566954612731933594e-03 1.193540766835212708e-01 -1.363110542297363281e-01 1.642446070909500122e-01 2.278653234243392944e-01 -1.907607614994049072e-01 2.078922986984252930e-01 1.906962990760803223e-01 3.487741947174072266e-02 3.334544897079467773e-01 -1.127986982464790344e-01 -8.961081504821777344e-02 1.841298043727874756e-01 -2.234369814395904541e-01 1.765411347150802612e-01 3.014262020587921143e-01 -6.491535156965255737e-02 1.533588469028472900e-01 2.870745360851287842e-01 1.016073003411293030e-01 7.445823866873979568e-03 2.946183830499649048e-02 -8.941221982240676880e-02 2.819415926933288574e-01 6.139261275529861450e-02 -2.539118826389312744e-01
-1.161543801426887512e-01 2.907717227935791016e-02 2.060150504112243652e-01 -2.056355327367782593e-01 2.435227297246456146e-02 1.126709580421447754e-02 -1.837269216775894165e-01 3.750404715538024902e-01 -2.425374388694763184e-01 1.230161339044570923e-01 2.609804272651672363e-01 2.339634150266647339e-01 4.505005851387977600e-02 -1.127230376005172729e-01 -2.062322497367858887e-01 3.459171056747436523e-01 2.662347555160522461e-01 -1.407251060009002686e-01 7.049245387315750122e-02 -2.800499834120273590e-02 1.160840615630149841e-01 -9.825881570577621460e-02 -3.448611795902252197e-01 -4.794697836041450500e-02 3.286481276154518127e-02 -2.682486474514007568e-01 -7.771053165197372437e-02 5.076345801353454590e-02 -6.215193495154380798e-02 1.511242240667343140e-01 -4.318062961101531982e-02 3.247362002730369568e-02
-1.856645643711090088e-01 1.642665266990661621e-02 1.204958632588386536e-01 -1.954553723335266113e-01 3.884391486644744873e-02 -2.853607535362243652e-01 -5.578536540269851685e-02 1.695349514484405518e-01 -6.980744749307632446e-02 -2.566643431782722473e-02 2.232232391834259033e-01 -1.439747810363769531e-01 1.597454696893692017e-01 -4.867954552173614502e-02 -1.310641169548034668e-01 9.835220128297805786e-02 -5.268717408180236816e-01 -1.612294018268585205e-01 1.097368672490119934e-01 -1.135248616337776184e-01 3.594466671347618103e-02 -8.701121807098388672e-02 -6.012657284736633301e-02 3.676845133304595947e-01 5.650930106639862061e-02 -7.453056424856185913e-02 -1.758284717798233032e-01 -9.310270100831985474e-02 2.399392277002334595e-01 -1.209596619009971619e-01 -2.042753100395202637e-01 -1.687107086181640625e-01
-2.052156925201416016e-01 -1.049432903528213501e-01 1.672002971172332764e-01 6.088495627045631409e-02 -5.365374311804771423e-02 -2.179901450872421265e-01 -1.841622889041900635e-01 2.681757509708404541e-01 1.141496561467647552e-02 1.603211611509323120e-01 1.335619240999221802e-01 8.810053020715713501e-02 5.521078705787658691e-01 5.291420221328735352e-02 3.306440636515617371e-02 1.857904344797134399e-01 -1.114670783281326294e-01 -3.961360082030296326e-02 -8.278048038482666016e-02 1.330709755420684814e-01 -6.030965130776166916e-03 -2.581105232238769531e-01 2.932509183883666992e-01 -1.657382547855377197e-01 2.313329726457595825e-01 -9.187740087509155273e-02 -1.239832937717437744e-01 -1.681244373321533203e-01 1.973381489515304565e-01 3.012868948280811310e-02 7.246599532663822174e-03 1.166495773941278458e-02
-1.245102584362030029e-01 6.378042697906494141e-02 1.226648837327957153e-01 -2.070288360118865967e-01 -5.896257236599922180e-02 1.350181698799133301e-01 -2.128280848264694214e-01 4.165740609169006348e-01 -1.350124031305313110e-01 -2.072647027671337128e-02 1.037697494029998779e-01 2.120576947927474976e-01 3.658543229103088379e-01 -4.656602069735527039e-02 1.313360333442687988e-01 1.009327694773674011e-01 -1.751803755760192871e-01 -3.065909445285797119e-01 3.146088216453790665e-03 1.863731443881988525e-01 9.029821492731571198e-03 1.114768087863922119e-01 -3.045329153537750244e-01 -1.094128713011741638e-01 2.431816607713699341e-01 1.035437211394309998e-01 -2.396386563777923584e-01 1.414615064859390259e-01 -4.119861498475074768e-02 3.875968605279922485e-02 -1.154101490974426270e-01 -6.057649105787277222e-02
-1.252211928367614746e-01 5.772495269775390625e-02 6.419192533940076828e-03 -2.984992563724517822e-01 -2.990708872675895691e-02 4.543626680970191956e-02 -5.287603940814733505e-03 4.322534799575805664e-01 -2.218844294548034668e-01 -3.289938031230121851e-04 8.669067919254302979e-02 1.150885671377182007e-01 2.090703248977661133e-01 -4.003509879112243652e-03 -4.694528877735137939e-02 2.025637477636337280e-01 7.056444883346557617e-02 -3.327250778675079346e-01 1.674755215644836426e-01 -1.884879618883132935e-01 5.942964181303977966e-02 -8.707076311111450195e-03 -2.124243378639221191e-01 5.103438161313533783e-03 1.224647834897041321e-02 -3.245957493782043457e-01 -2.915851771831512451e-01 -1.496594846248626709e-01 4.688106104731559753e-02 9.892973303794860840e-02 3.405687212944030762e-02 -3.016001582145690918e-01
-1.470936685800552368e-01 1.434206962585449219e-01 1.802250146865844727e-01 -1.170262470841407776e-01 8.898192644119262695e-02 -1.521307528018951416e-01 -1.615166366100311279e-01 2.478016614913940430e-01 -3.809966146945953369e-01 -2.232036888599395752e-01 2.378083318471908569e-01 -5.370035395026206970e-02 3.001928329467773438e-01 -1.917504221200942993e-01 9.071023017168045044e-02 3.479529917240142822e-01 -8.095626533031463623e-02 -7.147720456123352051e-02 8.477534353733062744e-02 -3.168246746063232422e-01 3.822363540530204773e-02 -2.271718159317970276e-02 1.082933172583580017e-01 1.131542623043060303e-01 7.718266546726226807e-02 -3.400848060846328735e-02 1.383323520421981812e-01 -2.139932811260223389e-01 2.361459434032440186e-01 -7.267593592405319214e-02 4.824222996830940247e-02 -3.621741384267807007e-02
-1.487783342599868774e-01 -8.446781337261199951e-02 1.892071962356567383e-01 -4.107882082462310791e-01 -1.116515770554542542e-01 -1.035670414566993713e-01 -4.775751009583473206e-02 3.519667685031890869e-01 -2.737290561199188232e-01 -1.546325385570526123e-01 1.635246276855468750e-01 -1.265658587217330933e-01 7.141078822314739227e-03 -1.005526706576347351e-01 -1.760106086730957031e-01 2.081558108329772949e-01 -2.874663658440113068e-02 -2.262721061706542969e-01 1.597063541412353516e-01 1.062276363372802734e-01 -1.258307248353958130e-01 -5.938076227903366089e-02 -3.001556992530822754e-01 -1.869561076164245605e-01 6.532274931669235229e-02 -6.040698662400245667e-02 -1.519338339567184448e-01 -1.430070251226425171e-01 2.612420022487640381e-01 -6.810646504163742065e-02 -1.464980393648147583e-01 1.083603277802467346e-01
-4.061864912509918213e-01 1.811040639877319336e-01 -8.285860717296600342e-02 -1.906121894717216492e-02 5.688432231545448303e-02 7.584690582007169724e-03 -1.479174792766571045e-01 3.150962889194488525e-01 8.578992635011672974e-02 1.239648684859275818e-01 1.757504194974899292e-01 1.239572465419769287e-01 2.263962849974632263e-02 -7.740730885416269302e-03 3.444256260991096497e-02 1.809298992156982422e-01 -1.645264327526092529e-01 -1.696022003889083862e-01 -1.035325378179550171e-01 1.176957041025161743e-01 -3.106296658515930176e-01 3.923088014125823975e-01 -1.056464388966560364e-01 -3.853928670287132263e-02 1.533664464950561523e-01 -9.947945922613143921e-02 1.153838820755481720e-02 6.824834644794464111e-02 2.711226046085357666e-01 6.061382964253425598e-02 2.664380967617034912e-01 -1.929334849119186401e-01
-4.601897299289703369e-01 9.453656524419784546e-02 1.386790573596954346e-01 -1.182455793023109436e-01 -1.253572404384613037e-01 -3.148795664310455322e-02 -2.971169054508209229e-01 2.598191797733306885e-01 6.559392809867858887e-02 7.603621482849121094e-02 1.728802472352981567e-01 -2.735528722405433655e-02 4.579519331455230713e-01 8.615147322416305542e-02 -8.996613323688507080e-02 4.526216536760330200e-03 4.923257976770401001e-03 -1.820866614580154419e-01 -1.155495569109916687e-01 -8.424047380685806274e-02 -9.828479588031768799e-02 -1.028232723474502563e-01 -3.315546363592147827e-02 -1.746347844600677490e-01 -2.263661660254001617e-02 -3.385067880153656006e-01 -7.979112863540649414e-02 -6.308425217866897583e-02 7.257809489965438843e-02 2.648598253726959229e-01 1.228315848857164383e-02 -3.370030224323272705e-02
-6.503638625144958496e-02 -1.123220324516296387e-01 1.449254900217056274e-01 -2.095524221658706665e-01 3.555797971785068512e-03 3.978252783417701721e-02 9.626745432615280151e-02 4.065648317337036133e-01 -2.150688916444778442e-01 8.393361419439315796e-02 4.646819457411766052e-02 3.006244599819183350e-01 1.788205504417419434e-01 1.532236486673355103e-01 -2.011322416365146637e-02 1.509004682302474976e-01 1.494094878435134888e-01 -4.022224843502044678e-01 3.497654199600219727e-02 -6.181992217898368835e-02 1.461994946002960205e-01 -5.155255272984504700e-02 -1.029116213321685791e-01 1.057697385549545288e-01 3.066358864307403564e-01 -1.367506384849548340e-01 -3.258838951587677002e-01 -1.574704796075820923e-01 -7.258175313472747803e-02 -3.783535957336425781e-02 -1.398049294948577881e-01 -1.126389354467391968e-01
-1.058216616511344910e-01 1.997592002153396606e-01 1.349255293607711792e-01 -1.903949230909347534e-01 -4.960441216826438904e-02 -2.425474673509597778e-01 -1.060802266001701355e-01 2.012430131435394287e-01 -1.379665732383728027e-01 3.344760090112686157e-02 7.931675761938095093e-02 -1.128332391381263733e-01 2.547373771667480469e-01 1.476944684982299805e-01 -3.512874245643615723e-01 2.939353585243225098e-01 -7.062584161758422852e-02 -5.666273459792137146e-02 -4.102862626314163208e-02 -1.019107643514871597e-02 -2.108566313982009888e-01 7.462175190448760986e-02 -9.888117760419845581e-02 -1.072770059108734131e-01 2.675673365592956543e-01 -4.432502016425132751e-02 1.754737794399261475e-01 -6.429427862167358398e-02 1.240982189774513245e-01 -2.871876657009124756e-01 -2.672328352928161621e-01 -2.943581342697143555e-01
-8.497507125139236450e-02 -6.973548978567123413e-02 6.025197356939315796e-02 -9.312771260738372803e-02 1.985785216093063354e-01 9.908664971590042114e-02 -1.561604142189025879e-01 2.913626730442047119e-01 -2.229474633932113647e-01 1.570231616497039795e-01 2.393525242805480957e-01 4.074804484844207764e-02 1.788039803504943848e-01 -7.810851931571960449e-02 1.528721600770950317e-01 2.186153680086135864e-01 -1.155280023813247681e-01 -4.021778404712677002e-01 -1.247616037726402283e-01 1.772777140140533447e-01 -5.994315817952156067e-02 5.990266427397727966e-02 -2.674509584903717041e-01 -1.409042924642562866e-01 3.389638662338256836e-01 2.398750558495521545e-02 -3.604514598846435547e-01 -1.795948017388582230e-03 -3.002162836492061615e-02 -4.330034554004669189e-02 4.061519727110862732e-02 -6.370658427476882935e-02
-7.569520175457000732e-02 -3.582052513957023621e-02 1.188377141952514648e-01 3.575367480516433716e-02 -2.393599785864353180e-02 9.554796852171421051e-03 -1.098951604217290878e-02 4.128351211547851562e-01 -4.453236982226371765e-02 -7.886585593223571777e-02 1.010115444660186768e-02 2.446467131376266479e-01 1.014730557799339294e-01 1.208339557051658630e-01 -2.537767291069030762e-01 1.341467201709747314e-01 -9.546741098165512085e-02 -4.254279434680938721e-01 4.628320038318634033e-02 -2.472873590886592865e-02 7.998722046613693237e-02 3.269654884934425354e-02 -3.326683044433593750e-01 8.654239028692245483e-02 2.094968557357788086e-01 -9.154038131237030029e-02 -2.641557753086090088e-01 -4.965543374419212341e-02 2.478618919849395752e-01 1.293326467275619507e-01 -4.031819850206375122e-02 -3.288377225399017334e-01
-1.049248278141021729e-01 -2.074580639600753784e-02 1.353790163993835449e-01 2.114554941654205322e-01 5.602208431810140610e-03 1.422860324382781982e-01 8.912074565887451172e-02 1.873470246791839600e-01 4.182737320661544800e-02 1.442860513925552368e-01 3.996640816330909729e-02 -1.323472112417221069e-01 -4.779395088553428650e-02 -1.871223151683807373e-01 -2.805875241756439209e-02 3.956044018268585205e-01 8.587034791707992554e-02 -1.688425093889236450e-01 -6.073792651295661926e-02 -2.642017900943756104e-01 -1.067612618207931519e-01 2.792475223541259766e-01 1.165217384696006775e-01 5.824042018502950668e-03 5.241450667381286621e-02 -1.551862210035324097e-01 -5.366141796112060547e-01 2.559839747846126556e-03 1.010388135910034180e-01 4.034573212265968323e-03 -2.524444162845611572e-01 -1.575599908828735352e-01
-8.986020088195800781e-02 1.691009998321533203e-01 -6.400901824235916138e-02 1.861757189035415649e-01 1.514921337366104126e-01 -2.107523083686828613e-01 -1.181849911808967590e-01 2.282117009162902832e-01 1.081874296069145203e-01 3.414522707462310791e-01 3.047407269477844238e-01 2.166974544525146484e-01 2.623926103115081787e-01 -2.507926225662231445e-01 -3.213198110461235046e-02 2.238709777593612671e-01 -1.332024782896041870e-01 3.636384382843971252e-02 2.320858649909496307e-02 -4.463049769401550293e-02 -2.624815106391906738e-01 -9.282629191875457764e-02 2.724987454712390900e-02 3.472418710589408875e-02 2.524286806583404541e-01 -1.390214115381240845e-01 9.572918713092803955e-02 -6.454116106033325195e-02 3.182460740208625793e-02 -1.592215150594711304e-01 -3.240522444248199463e-01 1.064525842666625977e-01
-2.750428318977355957e-01 -2.478485740721225739e-02 3.257457315921783447e-01 -8.436729013919830322e-02 -1.776686757802963257e-01 7.366272062063217163e-02 -8.906072378158569336e-02 2.875828146934509277e-01 -3.250339031219482422e-01 1.735440939664840698e-01 2.663957774639129639e-01 -9.179140627384185791e-02 3.260805904865264893e-01 -8.939962834119796753e-02 1.419791728258132935e-01 1.716084033250808716e-01 -9.480612725019454956e-02 6.214976683259010315e-02 1.032233014702796936e-01 -1.349255740642547607e-01 1.737153679132461548e-01 1.874153912067413330e-01 -1.546734273433685303e-01 1.433730721473693848e-01 3.181142210960388184e-01 1.792072877287864685e-02 -1.147140935063362122e-01 5.976092536002397537e-03 -1.580153703689575195e-01 -2.565441653132438660e-02 7.043185085058212280e-02 8.368412405252456665e-02
-4.710510373115539551e-02 4.650634527206420898e-02 2.937164902687072754e-01 -6.750980019569396973e-02 -1.156297996640205383e-01 1.220626533031463623e-01 -2.522307932376861572e-01 3.538655638694763184e-01 -3.003465831279754639e-01 1.025689020752906799e-01 1.724326163530349731e-01 3.021495789289474487e-02 1.843992024660110474e-01 5.625121295452117920e-02 1.226578503847122192e-01 3.388237357139587402e-01 -2.295440882444381714e-01 8.145707100629806519e-02 -1.847277767956256866e-02 -1.787384897470474243e-01 1.468935459852218628e-01 2.708876430988311768e-01 -1.191789060831069946e-01 -1.413769321516156197e-03 2.192593216896057129e-01 5.205920711159706116e-02 1.798242479562759399e-01 1.284375637769699097e-01 -2.579746246337890625e-01 6.757801771163940430e-02 -1.325363367795944214e-01 1.460586301982402802e-02
-3.341249823570251465e-01 -1.009531766176223755e-01 -1.711237989366054535e-02 -1.049455180764198303e-01 -1.160153448581695557e-01 -7.779139280319213867e-02 -2.746724188327789307e-01 2.043845802545547485e-01 1.747315078973770142e-01 -4.760734364390373230e-02 1.496977806091308594e-01 9.818030148744583130e-02 4.271293580532073975e-01 -7.136091589927673340e-02 9.640888124704360962e-02 3.634817600250244141e-01 -8.274139463901519775e-02 1.619823276996612549e-01 -4.230141267180442810e-02 6.981014460325241089e-02 -1.393805146217346191e-01 -2.483169920742511749e-02 8.075609803199768066e-02 -6.383344531059265137e-03 1.486103534698486328e-01 -3.059393465518951416e-01 -3.274125978350639343e-02 -2.953925132751464844e-01 1.774907708168029785e-01 1.773152053356170654e-01 -4.914194718003273010e-02 -2.484691701829433441e-02
-1.062800064682960510e-01 -5.867723748087882996e-02 -9.618705511093139648e-02 -9.581726789474487305e-02 -1.641968190670013428e-01 2.154699526727199554e-02 -4.401639848947525024e-02 3.028559386730194092e-01 2.277325689792633057e-01 1.846405118703842163e-01 -9.794798679649829865e-04 -7.404923439025878906e-02 -1.263281852006912231e-01 -7.645395398139953613e-02 2.230988070368766785e-02 4.112266302108764648e-01 4.204642027616500854e-02 -1.476735770702362061e-01 1.804190874099731445e-01 -4.956827759742736816e-01 1.937951776199042797e-03 2.695584893226623535e-01 1.476913690567016602e-01 1.415917277336120605e-02 2.450017035007476807e-01 -3.677556663751602173e-02 -1.231195256114006042e-01 -9.536989778280258179e-02 -5.406994000077247620e-02 4.259084537625312805e-02 -2.443640232086181641e-01 -1.276993453502655029e-01
-2.097670435905456543e-01 7.542535662651062012e-03 1.507170647382736206e-01 -4.209063574671745300e-02 1.536658257246017456e-01 -1.129281148314476013e-01 1.048543229699134827e-01 2.335108518600463867e-01 -2.818264253437519073e-02 5.792851746082305908e-02 3.026728332042694092e-01 4.230228960514068604e-01 1.149031147360801697e-01 5.697652325034141541e-02 -1.551729589700698853e-01 1.343629211187362671e-01 -4.705569881480187178e-04 -4.211727976799011230e-01 1.046823263168334961e-01 -3.584145754575729370e-02 -5.263368785381317139e-02 -9.699480608105659485e-03 -3.011968135833740234e-01 -3.117643110454082489e-02 4.891363531351089478e-02 -4.314263910055160522e-02 -2.342648953199386597e-01 -1.768679171800613403e-01 1.885355412960052490e-01 1.282782554626464844e-01 6.220399215817451477e-02 -2.565220594406127930e-01
1.158473193645477295e-01 9.514658898115158081e-02 1.911510825157165527e-01 -4.637292772531509399e-02 -1.010482683777809143e-01 -6.717108190059661865e-02 -2.482199221849441528e-01 6.634188443422317505e-02 -1.632495969533920288e-02 5.920398235321044922e-02 2.626133561134338379e-01 1.854415684938430786e-01 2.337403148412704468e-01 -1.334704160690307617e-01 9.316501021385192871e-02 3.726290762424468994e-01 -2.462527900934219360e-01 4.027954488992691040e-02 6.441941857337951660e-02 -2.960557639598846436e-01 2.190116643905639648e-01 -1.276584863662719727e-01 -6.358381360769271851e-02 1.777429878711700439e-01 1.496021747589111328e-01 -4.359972476959228516e-02 -3.284185230731964111e-01 2.205592691898345947e-01 2.804516851902008057e-01 8.110729604959487915e-02 -9.790722280740737915e-02 -3.780130296945571899e-02
-1.471408363431692123e-02 2.220418155193328857e-01 3.035059385001659393e-02 3.191497921943664551e-02 4.508307669311761856e-03 -1.222585588693618774e-01 -1.674133241176605225e-01 1.232582181692123413e-01 -2.292720526456832886e-01 -6.259080767631530762e-02 9.167936444282531738e-02 1.551387365907430649e-02 2.882351279258728027e-01 -2.816712558269500732e-01 1.005884259939193726e-01 4.166436195373535156e-01 -1.132801100611686707e-01 -4.099740087985992432e-01 1.754163056612014771e-01 -1.219044327735900879e-01 1.262109279632568359e-01 -1.051565632224082947e-01 -2.927668392658233643e-01 -9.227473288774490356e-02 9.775960445404052734e-02 -2.989842370152473450e-02 -2.370128035545349121e-01 1.757940798997879028e-01 -9.796945750713348389e-02 -6.504211574792861938e-02 -9.379678219556808472e-02 -1.057545021176338196e-01
-3.599858283996582031e-01 1.354636275209486485e-03 -2.491777203977108002e-02 -2.716995589435100555e-02 3.658243641257286072e-02 -6.273694336414337158e-02 8.450544625520706177e-02 4.592559337615966797e-01 -2.077406644821166992e-01 -1.576412767171859741e-01 7.953450083732604980e-02 2.007405273616313934e-02 8.328114449977874756e-02 -2.974750101566314697e-02 5.365793406963348389e-02 2.480953037738800049e-01 -3.787091467529535294e-03 1.645659469068050385e-02 8.798031508922576904e-02 -2.009103298187255859e-01 9.053524583578109741e-02 -1.808503270149230957e-01 6.488401442766189575e-02 1.703783273696899414e-01 3.435594439506530762e-01 -2.347219139337539673e-01 6.627949327230453491e-02 -1.369959264993667603e-01 3.026621937751770020e-01 -7.888993620872497559e-02 -2.061932682991027832e-01 1.989131420850753784e-01
2.597227878868579865e-02 2.620112299919128418e-01 1.863666065037250519e-02 -1.700008064508438110e-01 -2.858574502170085907e-02 -9.060821682214736938e-02 -1.201164871454238892e-01 6.288576722145080566e-01 -2.087075710296630859e-01 -1.290484666824340820e-01 3.826534375548362732e-02 -7.148857414722442627e-02 5.121754016727209091e-03 -1.244038641452789307e-01 3.412745893001556396e-02 9.167519211769104004e-02 -4.115670621395111084e-01 -1.534544974565505981e-01 -4.592370707541704178e-03 -8.800069242715835571e-02 -1.037606298923492432e-01 -3.507348522543907166e-02 -2.061894983053207397e-01 1.051405295729637146e-01 -7.638917863368988037e-02 -1.905719488859176636e-01 -1.226140782237052917e-01 -6.848494708538055420e-02 -7.728526741266250610e-02 6.340028252452611923e-03 -2.356461882591247559e-01 3.109035454690456390e-02
1.468189358711242676e-01 1.616590023040771484e-01 2.965729236602783203e-01 -9.494073688983917236e-02 1.168442294001579285e-01 -2.273288667201995850e-01 -1.087054908275604248e-01 3.466007411479949951e-01 -1.928042769432067871e-01 2.401906996965408325e-01 -3.505523502826690674e-02 1.927988827228546143e-01 1.528318822383880615e-01 -3.129663467407226562e-01 -6.811793148517608643e-02 5.891243927180767059e-03 -1.360474675893783569e-01 8.780756965279579163e-03 -9.014618396759033203e-02 -2.601940631866455078e-01 -8.618286997079849243e-02 2.848168611526489258e-01 -6.598911434412002563e-02 1.271104961633682251e-01 1.862317919731140137e-01 4.082390666007995605e-02 -3.396795392036437988e-01 -1.601463407278060913e-01 9.006529301404953003e-02 -2.516653016209602356e-02 -5.526223778724670410e-02 7.852238416671752930e-02
-3.992261588573455811e-01 6.560604274272918701e-02 7.486997637897729874e-03 4.523950070142745972e-02 6.425763666629791260e-02 6.759947538375854492e-02 -1.113368645310401917e-01 9.349277615547180176e-02 1.487070918083190918e-01 1.140670105814933777e-01 2.606744170188903809e-01 7.777541130781173706e-02 1.815658807754516602e-01 7.847678661346435547e-02 -5.187341198325157166e-02 3.367097973823547363e-01 1.082568336278200150e-02 -2.287099808454513550e-01 -3.240447044372558594e-01 -1.182384267449378967e-01 1.800530254840850830e-01 9.097979217767715454e-02 -1.354734152555465698e-01 1.784147918224334717e-01 1.042554154992103577e-01 1.687057614326477051e-01 -3.377591967582702637e-01 2.457250207662582397e-01 1.572682056576013565e-03 -4.617667198181152344e-02 -2.237460613250732422e-01 -1.085344478487968445e-01
-1.575075089931488037e-02 8.004937320947647095e-02 4.510796442627906799e-02 -2.117507308721542358e-01 -1.098578199744224548e-01 -3.061759769916534424e-01 -2.840146236121654510e-02 3.611541986465454102e-01 -1.526060746982693672e-03 -6.694425363093614578e-03 1.585480384528636932e-02 -9.792491048574447632e-02 3.918114304542541504e-01 1.960534006357192993e-01 -1.219089850783348083e-01 3.243399560451507568e-01 8.253536373376846313e-02 1.289634108543395996e-01 -5.854724720120429993e-02 5.181522294878959656e-02 -1.980099976062774658e-01 1.880573630332946777e-01 -5.904480814933776855e-03 8.651104755699634552e-03 2.852778136730194092e-01 -2.559954486787319183e-02 1.018339581787586212e-02 -6.306190788745880127e-02 1.176382526755332947e-01 -2.395512759685516357e-01 -2.138471454381942749e-01 -2.832089662551879883e-01
-2.426524162292480469e-01 -1.130543202161788940e-01 2.722691297531127930e-01 -1.098247393965721130e-01 -1.182587519288063049e-01 -1.710620820522308350e-01 4.694882407784461975e-02 2.602354623377323151e-02 -1.177366822957992554e-01 1.496767699718475342e-01 2.909278273582458496e-01 -9.103970974683761597e-02 2.995858192443847656e-01 -1.242122128605842590e-01 -1.226493418216705322e-01 1.676616519689559937e-01 -6.514237076044082642e-02 -1.194297894835472107e-01 2.968147993087768555e-01 -1.884957849979400635e-01 7.035642117261886597e-02 1.254281550645828247e-01 9.798411279916763306e-02 -7.355590164661407471e-02 2.840790450572967529e-01 1.314503699541091919e-01 -2.506393790245056152e-01 -5.753953382372856140e-02 -1.054620929062366486e-02 -1.294863373041152954e-01 -3.655953407287597656e-01 -1.612838208675384521e-01
-2.368001639842987061e-01 -7.599597424268722534e-02 1.181115657091140747e-01 -1.033156439661979675e-01 -1.772480010986328125e-01 -3.810155391693115234e-02 -1.263825297355651855e-01 2.837317883968353271e-01 -3.589249029755592346e-02 3.605640530586242676e-01 2.417132854461669922e-01 2.518350780010223389e-01 1.247528661042451859e-02 6.911609321832656860e-02 -1.039528995752334595e-01 1.787945479154586792e-01 -7.779074460268020630e-02 -1.628479361534118652e-01 -1.955071687698364258e-01 -2.257390022277832031e-01 1.339109092950820923e-01 1.905652135610580444e-01 2.497741878032684326e-01 9.947364032268524170e-02 3.153305053710937500e-01 -1.680461615324020386e-01 9.748831391334533691e-02 -4.242019727826118469e-02 -5.436522886157035828e-02 1.528820395469665527e-01 -7.004822790622711182e-02 2.546385228633880615e-01
-3.473534286022186279e-01 -2.043383270502090454e-01 -2.376310713589191437e-02 1.294295340776443481e-01 -2.602536976337432861e-02 -4.852951690554618835e-02 -1.823957264423370361e-02 1.236713305115699768e-01 3.835561126470565796e-02 2.511158026754856110e-02 2.558383643627166748e-01 2.925059795379638672e-01 2.360452413558959961e-01 9.471051394939422607e-02 -1.460552364587783813e-01 2.442221492528915405e-01 1.327930986881256104e-01 -4.211824536323547363e-01 5.102756619453430176e-02 -1.235600337386131287e-01 1.092750057578086853e-01 -9.227074682712554932e-02 -3.038297891616821289e-01 8.399689942598342896e-02 1.404480636119842529e-01 -6.991939246654510498e-02 -1.963221877813339233e-01 -1.238843076862394810e-03 2.222412377595901489e-01 2.064932286739349365e-01 -1.131296679377555847e-01 -4.611496999859809875e-02
-3.500528335571289062e-01 6.370040029287338257e-02 -3.174734115600585938e-02 -7.015556097030639648e-02 5.896615609526634216e-02 4.785249754786491394e-02 1.522226780652999878e-01 3.702017366886138916e-01 -2.704505920410156250e-01 -1.261473000049591064e-01 9.883039630949497223e-03 7.807711511850357056e-02 1.265598833560943604e-01 -6.608545780181884766e-02 4.041635617613792419e-02 3.146510720252990723e-01 -8.391802757978439331e-02 8.730801194906234741e-02 2.062914967536926270e-01 -1.387922465801239014e-01 1.815987974405288696e-01 -1.401411741971969604e-01 9.198681265115737915e-02 1.017364934086799622e-01 3.775644898414611816e-01 -1.541558802127838135e-01 2.072321996092796326e-02 -1.480880975723266602e-01 2.702848017215728760e-01 -8.036757260560989380e-02 -2.447579801082611084e-01 9.592882543802261353e-02
-6.716929376125335693e-02 1.029024831950664520e-02 -5.822065472602844238e-02 -3.409036099910736084e-01 1.616195589303970337e-01 4.572210460901260376e-02 -5.973279103636741638e-02 3.985112607479095459e-01 -2.634363770484924316e-01 1.179825216531753540e-01 7.635037600994110107e-02 1.753281205892562866e-01 2.136692553758621216e-01 -1.296810358762741089e-01 6.381762027740478516e-02 3.783099353313446045e-01 -1.916020810604095459e-01 -2.051845788955688477e-01 8.636137843132019043e-02 2.109114825725555420e-01 -3.471321985125541687e-02 1.877514123916625977e-01 -1.934071928262710571e-01 -2.153994590044021606e-01 5.755897238850593567e-02 -1.079303175210952759e-01 -3.700904920697212219e-02 2.114683389663696289e-01 6.755985319614410400e-03 1.160648278892040253e-02 -5.762895569205284119e-03 -2.082287371158599854e-01
-2.036312967538833618e-01 2.328975945711135864e-01 2.859096825122833252e-01 -1.191964298486709595e-01 7.030553370714187622e-02 3.313936591148376465e-01 9.063094854354858398e-02 2.717631161212921143e-01 1.064753904938697815e-01 1.438499093055725098e-01 2.644534111022949219e-01 -1.091830432415008545e-01 1.409382522106170654e-01 1.235911697149276733e-01 -1.671735346317291260e-01 2.450853437185287476e-01 7.989834994077682495e-03 -2.481981366872787476e-01 -6.293896585702896118e-02 4.098813608288764954e-02 -3.063098192214965820e-01 -3.404179587960243225e-02 -1.598575413227081299e-01 2.251162379980087280e-02 2.377433478832244873e-01 -2.204142510890960693e-02 1.203764975070953369e-01 -1.378217935562133789e-01 2.682767212390899658e-01 1.280840784311294556e-01 2.434981055557727814e-02 -8.155679702758789062e-02
-3.076258897781372070e-01 -3.719828091561794281e-03 1.542483270168304443e-01 -1.718258559703826904e-01 9.506538510322570801e-02 8.476869761943817139e-02 1.182500496506690979e-01 4.242535233497619629e-01 -2.157581895589828491e-01 5.534142255783081055e-02 6.040179729461669922e-02 1.835605353116989136e-01 2.120146900415420532e-02 -1.052488908171653748e-01 5.999241769313812256e-02 4.665498137474060059e-01 1.033354923129081726e-01 9.726364165544509888e-02 -5.571067333221435547e-02 -2.279688715934753418e-01 1.975662112236022949e-01 -1.995776891708374023e-01 7.777145504951477051e-02 1.672357171773910522e-01 2.855806052684783936e-01 -1.487693488597869873e-01 8.319401741027832031e-02 -7.856769487261772156e-03 8.272667974233627319e-02 -6.132283434271812439e-02 2.971265465021133423e-02 1.087955310940742493e-01
-2.332039922475814819e-01 -2.140745334327220917e-02 -2.104614861309528351e-02 -3.256947398185729980e-01 -1.510935872793197632e-01 1.609860211610794067e-01 1.428956631571054459e-02 2.724539041519165039e-01 -2.981784343719482422e-01 -1.830091513693332672e-02 1.539229452610015869e-01 4.516282305121421814e-02 8.097334206104278564e-02 -1.780054718255996704e-01 7.662172615528106689e-02 2.893295884132385254e-01 8.499965816736221313e-02 -3.231796026229858398e-01 1.747152581810951233e-02 -1.256548613309860229e-01 -8.895782381296157837e-02 3.809778019785881042e-02 3.645196929574012756e-02 9.413194656372070312e-02 1.217248570173978806e-02 -4.476015269756317139e-01 -2.540454268455505371e-01 -4.263608902692794800e-02 -1.002570837736129761e-01 1.986077725887298584e-01 9.086285531520843506e-02 2.702738530933856964e-02
-5.074657499790191650e-02 2.676871120929718018e-01 -2.741104923188686371e-02 -1.217662766575813293e-01 1.109663918614387512e-01 1.275252848863601685e-01 -2.804998159408569336e-01 2.453811764717102051e-01 8.127893507480621338e-02 2.883200049400329590e-01 -2.934325858950614929e-02 -3.487546741962432861e-02 -1.701292693614959717e-01 2.965847030282020569e-02 -4.658888280391693115e-02 1.253487765789031982e-01 4.810071364045143127e-02 -4.834793973714113235e-03 1.025184690952301025e-01 -1.324836462736129761e-01 -7.595290243625640869e-02 9.394517540931701660e-02 1.933918595314025879e-01 -1.451942883431911469e-02 3.242755532264709473e-01 -1.289201676845550537e-01 -3.346949517726898193e-01 -1.217616349458694458e-01 3.603706955909729004e-01 -6.404042989015579224e-02 -1.938204318284988403e-01 -3.169264495372772217e-01
-3.770051300525665283e-01 -1.141754984855651855e-01 1.203410029411315918e-01 -1.117379367351531982e-01 -2.000903040170669556e-01 -2.949702441692352295e-01 6.000275537371635437e-02 8.761328458786010742e-02 9.458639472723007202e-02 3.226121887564659119e-02 1.683757156133651733e-01 1.118755340576171875e-01 4.807536303997039795e-01 -1.023806855082511902e-01 -2.983200550079345703e-02 2.455495446920394897e-01 2.264914847910404205e-02 8.033131808042526245e-02 2.064226865768432617e-01 -8.827249705791473389e-02 1.358460932970046997e-01 -1.622614711523056030e-01 9.183336049318313599e-02 -1.599505245685577393e-01 1.380462497472763062e-01 -1.188873425126075745e-01 -1.280557811260223389e-01 -2.752110362052917480e-01 1.461434364318847656e-01 7.519622147083282471e-02 -1.928964108228683472e-01 -1.337479986250400543e-02
-1.221218258142471313e-01 9.718461334705352783e-02 2.706501781940460205e-01 -1.806533485651016235e-01 -2.316104620695114136e-02 7.337215542793273926e-02 1.095760017633438110e-01 4.094482064247131348e-01 -2.819331884384155273e-01 2.347335517406463623e-01 9.114132262766361237e-03 1.364028453826904297e-02 1.766176968812942505e-01 5.361898615956306458e-02 1.440737098455429077e-01 1.161936894059181213e-01 5.401388555765151978e-02 2.165317386388778687e-01 -9.343757480382919312e-02 -7.850222289562225342e-02 -8.001459762454032898e-03 1.058135479688644409e-01 -3.545854389667510986e-01 7.192507386207580566e-02 3.935414925217628479e-02 -1.511277705430984497e-01 -1.406667083501815796e-01 -7.962249219417572021e-03 1.869378089904785156e-01 -1.211399435997009277e-01 -1.589840650558471680e-01 -3.937012553215026855e-01
8.278182148933410645e-02 8.613946288824081421e-02 3.025477230548858643e-01 3.155575096607208252e-01 -7.188101857900619507e-02 -6.577121466398239136e-02 -7.723208516836166382e-02 3.344403803348541260e-01 1.685929000377655029e-01 2.403859943151473999e-01 1.563285291194915771e-01 1.998847275972366333e-01 1.138454303145408630e-01 -1.427092403173446655e-01 1.164584681391716003e-01 2.448470294475555420e-01 -1.583232879638671875e-01 -4.145711287856101990e-02 8.826774545013904572e-03 -1.736425012350082397e-01 3.805122524499893188e-02 -5.201120674610137939e-02 -3.671365976333618164e-02 1.205832511186599731e-02 1.763941198587417603e-01 -1.754439324140548706e-01 1.397484838962554932e-01 -1.204821094870567322e-02 -5.488348007202148438e-02 1.009418889880180359e-01 -4.562432467937469482e-01 -2.104186415672302246e-01
4.510774742811918259e-03 2.955541908740997314e-01 3.753304481506347656e-02 -1.178234219551086426e-01 3.314811885356903076e-01 -7.294861227273941040e-02 2.618308365345001221e-01 3.442097604274749756e-01 -2.336011976003646851e-01 -2.278030477464199066e-02 2.068286091089248657e-01 -7.093872129917144775e-02 3.353184461593627930e-02 3.543974831700325012e-02 -2.681895345449447632e-02 -8.527115918695926666e-03 -2.710325419902801514e-01 -2.361535429954528809e-01 7.006163895130157471e-02 -3.398633599281311035e-01 -2.529813945293426514e-01 -2.032395899295806885e-01 8.341720327734947205e-03 3.671845048666000366e-02 7.067523896694183350e-02 -2.790312573779374361e-04 -1.218856722116470337e-01 -6.256660073995590210e-02 1.386893838644027710e-01 1.112384796142578125e-01 -1.742102503776550293e-01 -2.166513949632644653e-01
-3.493242263793945312e-01 3.435428068041801453e-02 1.946662068367004395e-01 -8.123596757650375366e-02 -4.868804477155208588e-03 -1.132121160626411438e-01 -1.761377155780792236e-01 2.335551977157592773e-01 2.060007005929946899e-01 -4.287936538457870483e-02 3.910906910896301270e-01 2.062444686889648438e-01 -2.185755409300327301e-02 -3.644073903560638428e-01 1.021837368607521057e-01 1.207622811198234558e-01 1.596951335668563843e-01 3.131730481982231140e-02 1.706184148788452148e-01 -1.028990447521209717e-01 -8.382522314786911011e-02 1.197317689657211304e-01 -9.841778874397277832e-02 -1.843254715204238892e-01 1.205383837223052979e-01 2.081860601902008057e-01 9.695658832788467407e-02 -2.094306200742721558e-01 1.716385781764984131e-01 1.540431678295135498e-01 -8.657670021057128906e-02 -1.811134070158004761e-01
-3.084363937377929688e-01 4.012099206447601318e-01 -1.237553283572196960e-01 -1.722785830497741699e-01 9.595461189746856689e-02 -2.011912018060684204e-01 -7.662781327962875366e-02 -9.616399556398391724e-02 -1.757421940565109253e-01 -1.598701253533363342e-02 1.308871805667877197e-01 6.447634100914001465e-02 -5.215647444128990173e-02 -7.142222486436367035e-03 1.215491518378257751e-01 2.605453729629516602e-01 -2.812745571136474609e-01 -2.625326514244079590e-01 2.121565490961074829e-01 -1.594207584857940674e-01 -4.353785142302513123e-02 6.586486846208572388e-02 -1.109848320484161377e-01 7.280720025300979614e-02 1.814008951187133789e-01 -1.009917184710502625e-01 -1.900150030851364136e-01 1.950119435787200928e-01 -8.147661387920379639e-02 1.117019578814506531e-01 -2.065889686346054077e-01 -2.736545205116271973e-01
-1.800547093152999878e-01 2.689026892185211182e-01 9.538380801677703857e-02 -1.940827667713165283e-01 -1.167931109666824341e-01 2.414654567837715149e-02 -6.729766726493835449e-02 2.195747792720794678e-01 -6.497532874345779419e-02 2.956506609916687012e-01 1.675197035074234009e-01 1.602227687835693359e-01 1.222721636295318604e-01 -2.965877950191497803e-01 8.298436552286148071e-02 -6.718126684427261353e-02 -1.523025482892990112e-01 -3.665062189102172852e-01 1.102758124470710754e-01 -6.930323690176010132e-02 1.966460496187210083e-01 3.174533545970916748e-01 -1.018895804882049561e-01 -5.156502872705459595e-02 -2.935241349041461945e-02 5.128194764256477356e-02 -1.634590178728103638e-01 5.346566438674926758e-02 7.433013617992401123e-02 3.675609529018402100e-01 -1.251274794340133667e-01 -7.439672946929931641e-02
-1.010431051254272461e-01 4.650599658489227295e-01 1.332554519176483154e-01 -1.085207238793373108e-01 1.571604609489440918e-01 6.099030375480651855e-02 1.621288657188415527e-01 3.171279728412628174e-01 5.740061402320861816e-02 3.697095438838005066e-02 1.356014460325241089e-01 5.066820979118347168e-02 1.526206731796264648e-01 2.937111854553222656e-01 1.517616361379623413e-01 2.772743701934814453e-01 -5.303451907820999622e-04 -1.345510333776473999e-01 -2.137864977121353149e-01 -8.461010456085205078e-02 -2.417202480137348175e-02 1.163197099231183529e-03 -3.739515542984008789e-01 -6.084296107292175293e-02 6.842394173145294189e-02 -2.011370956897735596e-01 -1.172672957181930542e-01 -6.300981342792510986e-02 1.399549692869186401e-01 -3.069576062262058258e-02 -1.638947129249572754e-01 1.681246310472488403e-01
6.579324603080749512e-02 3.102032244205474854e-01 9.722848236560821533e-02 3.121417760848999023e-02 2.928829193115234375e-02 7.194846123456954956e-02 -2.060799151659011841e-01 5.069146752357482910e-01 -3.138594031333923340e-01 -7.266199588775634766e-02 1.041227504611015320e-01 -6.224993243813514709e-02 1.122876033186912537e-01 -8.774615079164505005e-02 -1.713009476661682129e-01 2.177667468786239624e-01 -3.322209417819976807e-01 -1.193833872675895691e-01 -3.116278648376464844e-01 1.884785667061805725e-02 -1.366967409849166870e-01 -1.344475597143173218e-01 -2.069145739078521729e-01 6.809619814157485962e-02 1.168262064456939697e-01 -3.578996658325195312e-02 -5.435343831777572632e-02 -3.358135698363184929e-03 -4.739083722233772278e-02 1.732331216335296631e-01 -7.919251918792724609e-02 -7.244528830051422119e-02
-3.337830901145935059e-01 3.924687858670949936e-03 6.069431826472282410e-02 -6.725456565618515015e-02 1.407837960869073868e-02 -1.740760207176208496e-01 -1.157090961933135986e-01 4.354990124702453613e-01 -3.299910426139831543e-01 5.818900093436241150e-02 -2.877047099173069000e-02 -4.682049900293350220e-02 3.255670070648193359e-01 -6.471499055624008179e-02 6.618644297122955322e-02 2.793704569339752197e-01 1.801747977733612061e-01 -1.750400364398956299e-01 1.812739372253417969e-01 2.055497281253337860e-02 1.377772092819213867e-01 -2.591385319828987122e-02 -8.458042144775390625e-02 -8.633296191692352295e-02 -1.206489279866218567e-01 9.145722724497318268e-03 -2.017560303211212158e-01 -5.214716494083404541e-02 -3.645722568035125732e-01 -8.924834430217742920e-02 -7.109974324703216553e-02 -6.529504805803298950e-02
-2.967831194400787354e-01 1.105453968048095703e-01 3.364816904067993164e-01 -1.071446835994720459e-01 -9.980234503746032715e-02 1.500217020511627197e-01 3.384080529212951660e-02 1.580551862716674805e-01 -1.898991614580154419e-01 -1.724955067038536072e-02 2.576570510864257812e-01 -1.043126583099365234e-01 1.153733655810356140e-01 2.261477410793304443e-01 1.925291419029235840e-01 4.974603056907653809e-01 7.914277911186218262e-02 -1.649815589189529419e-01 5.052345246076583862e-02 6.909694522619247437e-02 -1.521661132574081421e-01 1.411127895116806030e-01 3.220912516117095947e-01 1.551707834005355835e-01 1.101479232311248779e-01 1.028544828295707703e-01 1.541584450751543045e-02 -2.255594171583652496e-02 3.253253176808357239e-03 1.082483008503913879e-01 -7.806929200887680054e-02 -2.848793566226959229e-02
-2.007118761539459229e-01 -1.002440154552459717e-01 2.671863436698913574e-01 -9.463451057672500610e-02 -1.076906099915504456e-01 3.287718892097473145e-01 -2.119206190109252930e-01 3.112858831882476807e-01 -1.989844441413879395e-01 -5.643200129270553589e-02 1.629630178213119507e-01 5.884009599685668945e-02 2.685582339763641357e-01 4.732445254921913147e-02 -3.595336899161338806e-02 2.689512372016906738e-01 -1.857745647430419922e-01 -5.707140266895294189e-02 7.144840806722640991e-02 -4.661014303565025330e-02 9.850574284791946411e-02 -9.775041788816452026e-02 -2.383550852537155151e-01 -3.942688927054405212e-02 1.821474134922027588e-01 -9.311462193727493286e-02 -3.558663427829742432e-01 1.099349856376647949e-01 -1.379230618476867676e-02 2.218309044837951660e-01 -8.474123477935791016e-02 -1.649467945098876953e-01
-3.547667562961578369e-01 4.796873778104782104e-02 -2.196826739236712456e-03 -1.501979529857635498e-01 2.329464703798294067e-01 -4.985059797763824463e-02 -1.493307650089263916e-01 3.608627617359161377e-01 3.358587622642517090e-03 1.386328488588333130e-01 4.870552569627761841e-03 1.806094795465469360e-01 1.264847000129520893e-03 1.433264911174774170e-01 -1.303412369452416897e-03 3.157566487789154053e-01 -2.771831452846527100e-01 -2.026336491107940674e-01 -1.169540584087371826e-01 -1.503933370113372803e-01 -1.423555165529251099e-01 3.553042411804199219e-01 5.954176932573318481e-02 -7.177168130874633789e-02 2.179661840200424194e-01 2.237906754016876221e-01 -7.095459848642349243e-02 8.874277025461196899e-02 3.095219656825065613e-02 9.518221020698547363e-02 1.876882910728454590e-01 -5.241178721189498901e-02
-5.807121470570564270e-02 3.664690852165222168e-01 8.489276468753814697e-02 -1.568422913551330566e-01 -1.850377321243286133e-01 1.413708627223968506e-01 -2.710810005664825439e-01 2.452711313962936401e-01 8.615638315677642822e-02 1.304550915956497192e-01 -1.888252608478069305e-02 5.846603587269783020e-02 -2.884955843910574913e-03 -1.025657877326011658e-01 -1.267700344324111938e-01 9.113657474517822266e-02 -2.134854532778263092e-02 -2.063086777925491333e-01 -8.390767127275466919e-02 5.786752328276634216e-02 -1.827665865421295166e-01 1.219016388058662415e-01 -1.244109356775879860e-03 -2.239692024886608124e-02 4.935499131679534912e-01 -2.340804934501647949e-01 -2.116165123879909515e-02 -1.017160043120384216e-01 2.913833856582641602e-01 2.792748212814331055e-01 -4.947635531425476074e-02 -5.322214215993881226e-02
-1.129073500633239746e-01 -1.185069531202316284e-01 2.575337290763854980e-01 -2.731688916683197021e-01 -3.805948048830032349e-02 -3.917676862329244614e-03 -1.441865712404251099e-01 4.874585270881652832e-01 -9.790623933076858521e-02 -8.100382238626480103e-02 1.350032091140747070e-01 1.417154222726821899e-01 -6.667599827051162720e-02 5.820979550480842590e-02 7.821075618267059326e-02 6.694115698337554932e-02 -2.144560515880584717e-01 -3.277955353260040283e-01 -2.528898231685161591e-02 -4.463154822587966919e-03 -6.235207989811897278e-02 -8.413951098918914795e-02 -1.367445141077041626e-01 -3.329233825206756592e-01 -4.025314003229141235e-02 -1.108079627156257629e-01 4.206019639968872070e-02 -1.185841932892799377e-01 1.329924911260604858e-01 -2.707086205482482910e-01 -2.887638211250305176e-01 2.855637483298778534e-02
-5.830543488264083862e-02 6.842223554849624634e-02 1.881973445415496826e-01 -1.603238433599472046e-01 -2.932878583669662476e-02 1.173307225108146667e-01 -1.238250210881233215e-01 3.365876674652099609e-01 -2.839729189872741699e-01 -1.119775231927633286e-02 2.196396440267562866e-01 1.690737903118133545e-01 2.655220925807952881e-01 -9.135194122791290283e-02 -5.485795065760612488e-02 1.491554677486419678e-01 -9.054769575595855713e-02 -3.283372819423675537e-01 -3.724073525518178940e-03 3.850175440311431885e-02 1.712417155504226685e-01 3.730065748095512390e-02 -3.396163582801818848e-01 -2.714486233890056610e-02 2.341523617506027222e-01 -8.962640911340713501e-02 -3.723832964897155762e-01 7.695063203573226929e-02 -7.521799206733703613e-02 3.163595125079154968e-02 -8.083219081163406372e-02 -2.022718042135238647e-01
2.771275304257869720e-02 1.885573938488960266e-02 1.064062416553497314e-01 -3.264358937740325928e-01 1.270205825567245483e-01 3.570865094661712646e-02 -1.396380960941314697e-01 4.260093271732330322e-01 -5.038379505276679993e-02 -2.428702451288700104e-02 1.596227139234542847e-01 2.273451089859008789e-01 7.924343645572662354e-02 -8.020273596048355103e-02 1.868320442736148834e-02 1.274567097425460815e-01 -6.158573925495147705e-02 -2.338081896305084229e-01 1.189560741186141968e-01 -2.116390615701675415e-01 1.562666445970535278e-01 1.684873104095458984e-01 -3.024649918079376221e-01 7.742304354906082153e-03 3.377477079629898071e-02 -2.074340432882308960e-01 -1.154176592826843262e-01 -2.396475821733474731e-01 1.398868113756179810e-01 1.275991052389144897e-01 1.644303500652313232e-01 -3.368080556392669678e-01
-2.843149602413177490e-01 1.690194308757781982e-01 1.492855995893478394e-01 3.618611395359039307e-02 1.259182095527648926e-01 -8.950187265872955322e-02 1.017106547951698303e-01 4.355130791664123535e-01 -1.225860044360160828e-01 -2.320403754711151123e-01 2.041009254753589630e-02 3.954524993896484375e-01 1.318761259317398071e-01 -2.286359518766403198e-01 2.003078907728195190e-01 1.872413605451583862e-01 -1.618935316801071167e-01 -5.752351507544517517e-02 -7.479283213615417480e-02 -4.985255748033523560e-02 1.576761305332183838e-01 -8.902102708816528320e-02 -1.535576432943344116e-01 9.121388942003250122e-02 2.832246124744415283e-01 -2.497629821300506592e-01 6.592310965061187744e-02 4.508735984563827515e-02 -1.066341921687126160e-01 4.035407677292823792e-03 9.921061992645263672e-02 -1.054199133068323135e-02
-1.755639463663101196e-01 7.381345331668853760e-02 -1.546994000673294067e-01 2.499824576079845428e-02 1.288479380309581757e-02 -7.361001521348953247e-02 -8.097407221794128418e-02 2.396937459707260132e-01 2.326079756021499634e-01 -2.108759582042694092e-01 8.598939329385757446e-02 -6.922347843647003174e-02 2.934477329254150391e-01 7.706112414598464966e-02 -1.214033290743827820e-01 1.171059086918830872e-01 -4.305195510387420654e-01 -2.490316927433013916e-01 7.204090803861618042e-02 -3.360221385955810547e-01 2.015908658504486084e-01 1.689039319753646851e-01 1.405580192804336548e-01 -7.515010423958301544e-03 3.038358986377716064e-01 2.593022584915161133e-02 1.045346446335315704e-02 1.198451444506645203e-01 8.688095957040786743e-02 2.789445407688617706e-02 -1.826642900705337524e-01 1.863207072019577026e-01
-1.801604479551315308e-01 2.362428009510040283e-01 8.827132731676101685e-02 1.048040948808193207e-02 -2.390059828758239746e-01 -2.444132417440414429e-01 1.112054437398910522e-01 2.242034822702407837e-01 6.549389660358428955e-02 6.264126300811767578e-02 2.417863756418228149e-01 1.244888678193092346e-01 3.870791792869567871e-01 8.490788191556930542e-02 -1.741665899753570557e-01 3.178685605525970459e-01 -8.705437183380126953e-02 -1.437445431947708130e-01 7.071607559919357300e-02 -2.246773540973663330e-01 -1.009692922234535217e-01 2.809889912605285645e-01 1.653756247833371162e-03 -1.291896700859069824e-01 1.410359609872102737e-02 1.981733739376068115e-01 -1.584181785583496094e-01 -8.567463606595993042e-02 -1.230911836028099060e-01 -6.550514698028564453e-02 -1.943571269512176514e-01 -1.872424036264419556e-01
-1.781285554170608521e-01 -2.198220975697040558e-02 2.885113842785358429e-02 -1.555410325527191162e-01 -9.411199390888214111e-02 -7.906583696603775024e-02 -2.314132302999496460e-01 1.732529848814010620e-01 8.097440749406814575e-02 2.855355441570281982e-01 1.803902834653854370e-01 7.896987348794937134e-02 1.203942820429801941e-01 2.101813405752182007e-01 -8.755058981478214264e-03 2.231439948081970215e-01 4.538436979055404663e-02 -2.794365286827087402e-01 -1.058057099580764771e-01 -1.051989346742630005e-01 -3.796545863151550293e-01 3.177967667579650879e-01 -4.390218481421470642e-02 -2.584858536720275879e-01 3.435351848602294922e-01 2.160819061100482941e-02 -1.895902156829833984e-01 1.779865473508834839e-02 -1.138501018285751343e-01 4.700285196304321289e-02 5.326756834983825684e-02 -1.401607841253280640e-01
-1.876761019229888916e-01 2.053387910127639771e-01 1.896666586399078369e-01 -4.980075359344482422e-02 1.825695037841796875e-01 1.295526325702667236e-02 1.574225127696990967e-01 3.376781344413757324e-01 -2.068533748388290405e-01 -2.893176078796386719e-01 -2.884263731539249420e-02 2.914746999740600586e-01 1.943356245756149292e-01 -8.372558653354644775e-02 -3.030081093311309814e-02 2.144718766212463379e-01 -7.043980807065963745e-02 -2.204873859882354736e-01 -8.799234032630920410e-02 -8.188961446285247803e-02 8.354210294783115387e-03 -5.485152453184127808e-02 -2.073550224304199219e-01 8.692095056176185608e-03 2.806181907653808594e-01 -3.989019691944122314e-01 3.693089261651039124e-02 1.634685695171356201e-02 -1.780352443456649780e-01 1.322689056396484375e-01 -3.378659952431917191e-03 -7.070239633321762085e-02
1.196460574865341187e-01 -3.592301160097122192e-02 5.533757060766220093e-02 4.053710959851741791e-03 -1.505915969610214233e-01 -1.188610941171646118e-01 8.518723398447036743e-02 2.894169390201568604e-01 -8.782554417848587036e-03 2.477956935763359070e-02 1.869173198938369751e-01 2.320755273103713989e-01 4.606810957193374634e-02 5.692824348807334900e-02 -1.327196955680847168e-01 2.951872348785400391e-01 7.855996489524841309e-02 -8.332453668117523193e-02 -1.475699394941329956e-01 -2.120880782604217529e-01 -5.298584699630737305e-01 3.430641070008277893e-02 1.135146543383598328e-01 -1.920054554939270020e-01 3.929985165596008301e-01 1.145481467247009277e-01 2.880785148590803146e-03 3.324491903185844421e-02 1.475188285112380981e-01 1.377749443054199219e-01 -8.736391551792621613e-03 -1.812049448490142822e-01
-2.549849450588226318e-01 1.102861464023590088e-01 1.762878149747848511e-01 -7.801777124404907227e-02 -1.772249639034271240e-01 -2.061249017715454102e-01 5.246399343013763428e-02 4.672633111476898193e-02 -1.138621866703033447e-01 6.008458137512207031e-02 1.516075879335403442e-01 -7.872783392667770386e-02 3.739717900753021240e-01 -1.191478669643402100e-01 -9.209040552377700806e-02 2.599369883537292480e-01 -1.429434865713119507e-01 -2.061299234628677368e-02 1.291189193725585938e-01 -3.613206446170806885e-01 -1.397690623998641968e-01 2.079935520887374878e-01 -6.846890598535537720e-02 -1.507348865270614624e-01 3.453464433550834656e-02 1.190738826990127563e-01 -4.085745662450790405e-02 -1.804555580019950867e-02 5.662371963262557983e-02 9.114775806665420532e-02 -4.652322530746459961e-01 -1.654016077518463135e-01
-3.718881607055664062e-01 -1.067938059568405151e-01 2.510232329368591309e-01 7.311131060123443604e-02 -1.412825733423233032e-01 -3.209304064512252808e-02 -5.510084703564643860e-02 1.795240938663482666e-01 1.668081879615783691e-01 2.030766606330871582e-01 -2.646092325448989868e-03 5.753689259290695190e-02 2.894096374511718750e-01 9.754032641649246216e-02 2.264980822801589966e-01 -4.477986693382263184e-02 -2.273479253053665161e-01 -1.074356287717819214e-01 1.312105208635330200e-01 -3.020004332065582275e-01 -7.877870649099349976e-02 -1.894433200359344482e-01 -9.223124384880065918e-02 -7.116175442934036255e-02 3.105433285236358643e-01 1.362307369709014893e-01 1.502070296555757523e-02 1.148105561733245850e-01 2.255250066518783569e-01 8.843335509300231934e-02 -2.811521589756011963e-01 -1.152061000466346741e-01
-1.237052753567695618e-01 -9.439416229724884033e-02 -1.531974375247955322e-01 -2.349478900432586670e-01 -2.968364953994750977e-02 3.536796569824218750e-02 3.370598331093788147e-02 2.147887796163558960e-01 4.796333238482475281e-02 1.338388621807098389e-01 8.954828977584838867e-02 2.943790853023529053e-01 5.948176607489585876e-02 -8.474639803171157837e-02 1.008567437529563904e-01 2.947315275669097900e-01 -1.865213662385940552e-01 -5.026004314422607422e-01 1.356171071529388428e-01 1.953233778476715088e-01 5.249124369584023952e-04 -3.144793957471847534e-02 -2.030879706144332886e-01 3.624091623350977898e-04 1.830205619335174561e-01 6.003203988075256348e-02 -2.238347828388214111e-01 6.841864436864852905e-02 2.454634308815002441e-01 1.423896402120590210e-01 -1.965355575084686279e-01 -1.668916940689086914e-01
-2.130603790283203125e-01 3.855444490909576416e-01 1.665289551019668579e-01 -3.102714419364929199e-01 -3.881901130080223083e-02 7.543715089559555054e-02 9.001190960407257080e-02 1.742482632398605347e-01 -2.565529346466064453e-01 -2.875377237796783447e-01 1.529850065708160400e-01 7.586421072483062744e-02 4.025588557124137878e-02 -1.127270385622978210e-01 -1.496054083108901978e-01 -3.471748903393745422e-02 -3.096227049827575684e-01 -9.867532551288604736e-02 3.832507180050015450e-03 -7.444412261247634888e-02 4.169238358736038208e-02 1.242503002285957336e-01 -1.421763375401496887e-02 -6.752355396747589111e-02 3.478295505046844482e-01 -2.369426190853118896e-01 -1.746945232152938843e-01 1.914014369249343872e-01 1.070955470204353333e-01 3.478108346462249756e-02 -1.594842225313186646e-01 -7.234746962785720825e-02
-1.565118879079818726e-01 7.903485000133514404e-02 6.302723288536071777e-02 -1.062392666935920715e-01 -2.632001936435699463e-01 -3.346675038337707520e-01 -3.645389899611473083e-02 8.094164729118347168e-02 -2.000322043895721436e-01 1.975668072700500488e-01 3.323848545551300049e-01 2.152974754571914673e-01 8.361440151929855347e-02 -3.923009708523750305e-02 -1.711376309394836426e-01 2.251981198787689209e-01 1.794319897890090942e-01 -2.745553851127624512e-01 8.084078319370746613e-03 -4.433121532201766968e-02 6.267640739679336548e-02 1.100015267729759216e-01 1.365452725440263748e-02 4.034177586436271667e-02 1.953148990869522095e-01 1.859092563390731812e-01 -1.393915563821792603e-01 -1.019503250718116760e-01 6.897771265357732773e-03 -1.839234232902526855e-01 -9.568870067596435547e-02 -4.091636538505554199e-01
-1.675822436809539795e-01 -4.152910783886909485e-02 2.598856948316097260e-02 -2.565072774887084961e-01 1.162727028131484985e-01 1.471142470836639404e-01 2.666672226041555405e-03 3.862663507461547852e-01 -3.440713882446289062e-01 3.404164016246795654e-01 1.183904632925987244e-01 1.621699482202529907e-01 8.581017702817916870e-02 -8.354036137461662292e-03 1.002095043659210205e-01 3.999750912189483643e-01 1.769780665636062622e-01 -1.344605386257171631e-01 -2.531276270747184753e-02 -1.412140280008316040e-01 -4.818773362785577774e-03 -1.039825901389122009e-01 -6.423289328813552856e-02 8.178754895925521851e-02 1.464797258377075195e-01 -1.051242724061012268e-01 -2.957031428813934326e-01 9.841722995042800903e-02 -3.507464006543159485e-02 1.316977888345718384e-01 1.651372760534286499e-01 -1.407365687191486359e-02
-2.553031146526336670e-01 -6.640057265758514404e-02 -1.284418404102325439e-01 -1.144636720418930054e-01 2.777813468128442764e-03 1.346929520368576050e-01 -9.671522676944732666e-02 2.511229515075683594e-01 1.194260343909263611e-01 2.191153615713119507e-01 -8.082682639360427856e-02 3.819480538368225098e-02 -2.555491626262664795e-01 -1.415346562862396240e-01 3.150421008467674255e-02 4.651317894458770752e-01 -1.310592144727706909e-01 -1.785097122192382812e-01 1.396495252847671509e-01 -3.059675097465515137e-01 -9.007734060287475586e-02 2.074175328016281128e-01 2.014184594154357910e-01 -1.220178529620170593e-01 2.191581577062606812e-01 9.834879077970981598e-03 -1.974337697029113770e-01 -1.622855365276336670e-01 7.211964577436447144e-02 -8.547870442271232605e-03 -1.379040777683258057e-01 -1.755354106426239014e-01
-3.740792572498321533e-01 -1.050775777548551559e-02 -4.009639099240303040e-02 -9.045736491680145264e-02 -9.588216245174407959e-02 2.426946610212326050e-01 -3.232916593551635742e-01 2.624470591545104980e-01 2.130726352334022522e-02 9.208466112613677979e-02 2.281906753778457642e-01 -4.515454173088073730e-02 1.935350596904754639e-01 7.090639322996139526e-02 -4.967087134718894958e-02 1.805563718080520630e-01 -3.413789570331573486e-01 4.005876183509826660e-02 -5.808912590146064758e-02 -2.045031189918518066e-01 1.825474500656127930e-01 -1.023898571729660034e-01 -6.248799338936805725e-02 -6.689773499965667725e-02 8.351418375968933105e-02 1.555804163217544556e-02 -9.773804247379302979e-02 2.275699526071548462e-01 1.694791615009307861e-01 2.987579107284545898e-01 -1.350880116224288940e-01 -2.185544967651367188e-01
-3.123824000358581543e-01 9.772025048732757568e-02 -9.409851580858230591e-02 -6.337780505418777466e-02 3.028818778693675995e-02 -9.857712686061859131e-02 -6.802336871623992920e-02 5.639902949333190918e-01 -4.464831948280334473e-01 -1.529266536235809326e-01 1.032021790742874146e-01 1.867242902517318726e-01 1.981854438781738281e-01 -6.365887075662612915e-02 -1.088971868157386780e-01 6.413102895021438599e-02 6.119996681809425354e-02 1.646768599748611450e-01 -1.202827394008636475e-01 -2.267788052558898926e-01 -5.709894001483917236e-02 1.827781554311513901e-03 -1.356338709592819214e-01 9.195002913475036621e-02 1.157909333705902100e-01 -1.064669489860534668e-01 -4.387035220861434937e-02 1.463745534420013428e-01 5.036020651459693909e-02 9.788044542074203491e-02 -1.267445683479309082e-01 -1.262879818677902222e-01
-2.527699470520019531e-01 -4.813173040747642517e-02 2.547782957553863525e-01 -2.549155056476593018e-01 2.202448248863220215e-02 4.892125725746154785e-02 -1.695208698511123657e-01 1.212531775236129761e-01 -1.485525816679000854e-01 -1.000005677342414856e-01 3.339737653732299805e-01 -3.299145027995109558e-02 1.723404414951801300e-02 9.999235160648822784e-03 -1.092981398105621338e-01 2.081109769642353058e-02 -1.493291854858398438e-01 -2.558847963809967041e-01 6.457651406526565552e-02 -6.000954657793045044e-02 1.254086196422576904e-01 2.205806970596313477e-02 5.365886539220809937e-02 -2.658283412456512451e-01 2.068389207124710083e-01 -1.950329244136810303e-01 -1.312916129827499390e-01 1.025187224149703979e-01 8.233114331960678101e-02 -1.627798974514007568e-01 -5.093038678169250488e-01 -1.164847463369369507e-01
-4.437514543533325195e-01 -1.944813691079616547e-02 2.858340740203857422e-01 -1.829634904861450195e-01 -9.963981807231903076e-02 -3.601513430476188660e-02 -1.261643916368484497e-01 8.118454366922378540e-03 -2.704607695341110229e-02 -8.175879716873168945e-02 1.215057298541069031e-01 9.521727263927459717e-02 1.564907580614089966e-01 1.591754257678985596e-01 6.283921003341674805e-02 5.470181629061698914e-02 -4.921513050794601440e-02 -2.828024923801422119e-01 1.044759005308151245e-01 -5.226688086986541748e-02 6.884155422449111938e-02 -4.427133873105049133e-02 2.618707418441772461e-01 -5.853838846087455750e-02 1.585659086704254150e-01 -2.613311111927032471e-01 -3.132750988006591797e-01 1.359540522098541260e-01 1.174126937985420227e-01 -1.134185865521430969e-01 -3.928939998149871826e-01 -8.051432669162750244e-02
-3.436138033866882324e-01 -8.722340315580368042e-02 -7.962979376316070557e-02 2.434479892253875732e-01 -1.211079731583595276e-01 6.837259046733379364e-03 -7.377947121858596802e-02 2.089547514915466309e-01 8.605448901653289795e-02 1.674296855926513672e-01 3.010770082473754883e-01 6.837239861488342285e-02 1.671797484159469604e-01 -1.414050757884979248e-01 -1.361821740865707397e-01 2.633267641067504883e-01 -3.750481903553009033e-01 -1.617406159639358521e-01 2.604418396949768066e-01 -1.859201639890670776e-01 -7.452395558357238770e-02 7.909631822258234024e-04 1.684274673461914062e-01 -6.783715635538101196e-02 1.908760368824005127e-01 -2.368288859724998474e-02 4.559043422341346741e-02 2.556036710739135742e-01 2.290955483913421631e-01 -4.584387317299842834e-02 -6.203260645270347595e-02 -8.786872774362564087e-02
-2.711142003536224365e-01 9.514901041984558105e-02 -1.591742038726806641e-02 -2.104399800300598145e-01 -3.128269612789154053e-01 -1.432257592678070068e-01 -1.122694090008735657e-01 6.846021115779876709e-02 -2.044891566038131714e-01 8.685848116874694824e-02 2.992198467254638672e-01 2.928008139133453369e-01 9.118414670228958130e-02 9.476792067289352417e-02 -1.646260917186737061e-01 2.864003479480743408e-01 -6.025081872940063477e-02 -6.809683889150619507e-02 1.976568102836608887e-01 -1.614922881126403809e-01 5.548588931560516357e-02 1.511799842119216919e-01 1.503730863332748413e-01 -8.114779740571975708e-02 1.007047519087791443e-01 1.669770777225494385e-01 -2.243205010890960693e-01 -1.075098197907209396e-02 -5.266758427023887634e-02 3.260605409741401672e-02 -3.026021420955657959e-01 -2.716301679611206055e-01
-2.236403971910476685e-01 8.752138912677764893e-02 1.333422362804412842e-01 1.582829207181930542e-01 -1.010527461767196655e-01 3.983455151319503784e-02 -5.583292245864868164e-02 2.834028005599975586e-01 1.098134890198707581e-01 7.871399633586406708e-03 1.702331900596618652e-01 2.864218056201934814e-01 2.915830351412296295e-03 -4.085589349269866943e-01 4.643315449357032776e-02 2.963065505027770996e-01 2.592161893844604492e-01 -1.585846841335296631e-01 6.412599980831146240e-02 -6.346361339092254639e-02 -2.547294497489929199e-01 7.740822434425354004e-02 -2.011891603469848633e-01 1.097408905625343323e-01 2.848426997661590576e-01 1.148027256131172180e-01 4.703819006681442261e-02 1.454754918813705444e-02 5.856778100132942200e-02 2.993390858173370361e-01 -1.025859713554382324e-01 7.736840751022100449e-03
-5.083031952381134033e-02 2.256912142038345337e-01 2.262806892395019531e-01 -1.711439639329910278e-01 2.342336475849151611e-01 2.210103869438171387e-01 -4.710916057229042053e-02 2.898181676864624023e-01 -6.135236099362373352e-02 6.721504032611846924e-02 1.178186908364295959e-01 -1.017141565680503845e-01 1.427852660417556763e-01 -1.760460995137691498e-02 -6.014040857553482056e-02 4.175878465175628662e-01 -9.383470565080642700e-02 -2.698207795619964600e-01 -2.693855576217174530e-02 1.398652940988540649e-01 -4.194889590144157410e-02 1.761579364538192749e-01 -3.478106558322906494e-01 -7.395789772272109985e-02 1.927428096532821655e-01 2.142090946435928345e-01 6.701597571372985840e-02 -1.086280643939971924e-01 1.335659474134445190e-01 1.353600919246673584e-01 4.745835810899734497e-02 -2.144481986761093140e-01
-1.804650276899337769e-01 4.859367012977600098e-02 5.243297293782234192e-02 -8.785827457904815674e-02 -3.024175167083740234e-01 -1.132238656282424927e-01 2.397563606500625610e-01 2.975868284702301025e-01 -2.411556988954544067e-01 1.734967343509197235e-02 1.749141514301300049e-02 -2.021290659904479980e-01 -2.651922404766082764e-02 -1.341445297002792358e-01 -2.157933115959167480e-01 2.286146730184555054e-01 -1.272273212671279907e-01 -3.013704717159271240e-01 -8.523753844201564789e-03 1.267874389886856079e-01 1.837424747645854950e-02 -1.944299228489398956e-02 -7.137548923492431641e-02 -2.420426458120346069e-01 2.374786138534545898e-01 -3.003014624118804932e-01 -7.774446159601211548e-02 1.606587767601013184e-01 -7.229223102331161499e-02 2.978203259408473969e-02 -1.654336154460906982e-01 -2.960904836654663086e-01
-6.012166664004325867e-02 3.307085335254669189e-01 1.016151830554008484e-01 -2.851101160049438477e-01 -1.470965147018432617e-01 4.510429874062538147e-02 -3.766898810863494873e-02 3.916144967079162598e-01 -2.292145937681198120e-01 -2.252127230167388916e-01 -1.310921832919120789e-02 9.021171927452087402e-02 7.265883684158325195e-02 4.355224594473838806e-02 -2.249658554792404175e-01 -5.431515630334615707e-03 -2.070465236902236938e-01 -3.022186756134033203e-01 4.920922219753265381e-02 -7.698708772659301758e-02 -2.244851887226104736e-01 -3.675185143947601318e-02 -4.895149543881416321e-02 1.265266686677932739e-01 3.104316294193267822e-01 -8.270195126533508301e-02 2.223231084644794464e-02 5.038171540945768356e-03 -1.640557050704956055e-01 2.133206278085708618e-01 -2.034058868885040283e-01 1.316904127597808838e-01
1.664961874485015869e-02 7.996782660484313965e-02 1.178596466779708862e-01 2.091537863016128540e-01 1.324855089187622070e-01 -2.264908403158187866e-01 -7.495526224374771118e-02 3.217480480670928955e-01 2.257876992225646973e-01 2.055482566356658936e-01 1.847646683454513550e-01 1.387840956449508667e-01 1.599437743425369263e-01 -1.818332821130752563e-01 7.485046237707138062e-02 3.018228113651275635e-01 -9.822452813386917114e-02 -7.021905388683080673e-03 8.257438242435455322e-02 -1.404587775468826294e-01 -1.552792489528656006e-01 8.720444142818450928e-02 4.145847260951995850e-02 1.221052333712577820e-01 4.113943278789520264e-01 -2.687813900411128998e-02 1.472722440958023071e-01 -1.268378049135208130e-01 -1.248860284686088562e-01 6.474029272794723511e-02 -3.734025955200195312e-01 -6.461933255195617676e-02
-2.993605732917785645e-01 -1.987636089324951172e-02 -4.233308881521224976e-02 -1.236367523670196533e-01 -1.626408994197845459e-01 -3.870034962892532349e-02 9.300859272480010986e-02 1.270134449005126953e-01 1.102937012910842896e-01 1.562020927667617798e-01 9.017595648765563965e-02 4.164464771747589111e-02 -1.532677654176950455e-02 2.514794468879699707e-01 -1.165297627449035645e-01 3.376320898532867432e-01 -2.082479000091552734e-02 -5.814425274729728699e-02 2.037578523159027100e-01 1.532538980245590210e-01 -1.296855211257934570e-01 3.232742249965667725e-01 7.298472523689270020e-02 -1.048942133784294128e-01 4.561028480529785156e-01 -8.411972224712371826e-02 -3.681617975234985352e-01 -8.099987357854843140e-02 7.686594128608703613e-02 -5.135564878582954407e-02 -1.743520349264144897e-01 -8.311711251735687256e-03
-3.413126766681671143e-01 1.328426450490951538e-01 2.008535340428352356e-02 -6.686744093894958496e-02 1.954022645950317383e-01 -8.089160546660423279e-03 -8.001238107681274414e-02 1.365646272897720337e-01 -4.130677580833435059e-01 -1.904017180204391479e-01 1.888421773910522461e-01 1.941767036914825439e-01 -1.203390210866928101e-02 -1.364013701677322388e-01 -1.044659782201051712e-02 2.341766208410263062e-01 -9.579926729202270508e-02 -9.067203849554061890e-03 5.878399685025215149e-02 -2.036169469356536865e-01 -1.780270189046859741e-01 -1.479872316122055054e-01 -4.410435631871223450e-02 -3.234005719423294067e-02 2.742053866386413574e-01 -2.162941396236419678e-01 -1.263318955898284912e-01 -1.430383324623107910e-01 -1.815368384122848511e-01 2.457512617111206055e-01 -1.524262130260467529e-02 -2.846215963363647461e-01
-3.349784016609191895e-01 9.756159037351608276e-02 8.408662676811218262e-02 -6.589940935373306274e-02 1.612119376659393311e-01 -1.085572689771652222e-01 2.769247861579060555e-03 9.801290184259414673e-02 -4.498159140348434448e-02 -6.733085960149765015e-02 -1.122757885605096817e-02 -1.210192218422889709e-01 3.635683953762054443e-01 -2.095620185136795044e-01 4.734243266284465790e-03 2.793247401714324951e-01 -6.693887710571289062e-02 -1.356137245893478394e-01 -9.002704173326492310e-02 -2.158559560775756836e-01 -3.804681897163391113e-01 1.202523112297058105e-01 1.641485095024108887e-02 -1.190964132547378540e-01 2.224889248609542847e-01 2.383011728525161743e-01 1.585907638072967529e-01 8.168837428092956543e-02 -1.522603929042816162e-01 5.942840129137039185e-02 -3.501667380332946777e-01 -7.289066165685653687e-02
-2.563116252422332764e-01 5.958109721541404724e-02 1.255708038806915283e-01 7.045176625251770020e-02 3.764527291059494019e-02 -2.596836909651756287e-02 -6.446081399917602539e-02 5.237815380096435547e-01 -2.199407070875167847e-01 -2.121196538209915161e-01 1.895808130502700806e-01 9.199754893779754639e-02 1.950630731880664825e-02 -1.107595488429069519e-01 -4.651955887675285339e-02 1.618871241807937622e-01 -3.039115853607654572e-02 1.675829663872718811e-02 1.060931086540222168e-01 -1.931253224611282349e-01 1.557947993278503418e-01 -1.289262175559997559e-01 -2.274944633245468140e-02 7.190102338790893555e-02 2.882801592350006104e-01 -2.884095609188079834e-01 2.041802369058132172e-02 -1.224090307950973511e-01 3.006621301174163818e-01 -1.414536088705062866e-01 -2.175124585628509521e-01 1.220355629920959473e-01
-2.380717694759368896e-01 1.969678848981857300e-01 6.544484198093414307e-02 -2.950656414031982422e-01 1.041085273027420044e-01 -6.663728505373001099e-02 2.535805106163024902e-01 1.322268098592758179e-01 1.281087994575500488e-01 1.148955300450325012e-01 -6.730957329273223877e-02 -1.290124356746673584e-01 1.030968502163887024e-01 -2.964026331901550293e-01 -1.293107867240905762e-01 -2.131432108581066132e-02 -2.332254946231842041e-01 -2.374177724123001099e-01 -1.119628548622131348e-01 -1.615070253610610962e-01 -1.190030500292778015e-01 1.784754246473312378e-01 -2.154308110475540161e-01 -7.539437711238861084e-02 2.572944462299346924e-01 -1.288163363933563232e-01 -8.310737460851669312e-02 7.194368541240692139e-02 1.970828175544738770e-01 2.971923649311065674e-01 -5.069097876548767090e-02 -2.785018086433410645e-01
-3.445599973201751709e-01 -1.343834102153778076e-01 2.081898748874664307e-01 -5.150225013494491577e-02 1.194373052567243576e-02 -2.976694703102111816e-01 -2.549715712666511536e-02 2.371104806661605835e-01 -2.806707657873630524e-02 -1.640138924121856689e-01 1.501560807228088379e-01 2.903464138507843018e-01 3.573552668094635010e-01 -2.060927823185920715e-02 -3.673061728477478027e-02 -9.847734123468399048e-02 -6.464076787233352661e-02 2.001483691856265068e-03 -1.262055337429046631e-01 -2.826400697231292725e-01 -2.089997977018356323e-01 1.356266289949417114e-01 8.435185998678207397e-02 -1.050922051072120667e-01 2.462554275989532471e-01 -1.011427268385887146e-01 1.814610064029693604e-01 3.576438501477241516e-02 1.454771161079406738e-01 6.801844388246536255e-02 -1.452747881412506104e-01 -2.562959194183349609e-01
-1.887405365705490112e-01 -1.503642741590738297e-02 2.452489882707595825e-01 -1.233950778841972351e-01 -1.615837067365646362e-01 -1.284226179122924805e-01 6.754373013973236084e-02 4.141615703701972961e-02 -6.856608390808105469e-02 4.265141673386096954e-03 2.804625928401947021e-01 1.659366860985755920e-02 3.819773793220520020e-01 -6.689714640378952026e-02 -1.676633507013320923e-01 2.063069045543670654e-01 -8.192171901464462280e-02 -1.924219876527786255e-01 2.176370769739151001e-01 -2.523240745067596436e-01 -6.399585306644439697e-02 1.552206724882125854e-01 1.046605855226516724e-01 -2.170578092336654663e-01 2.049948722124099731e-01 1.274157613515853882e-01 -2.139909267425537109e-01 -5.862276535481214523e-03 1.683119125664234161e-02 6.798696517944335938e-02 -3.677673637866973877e-01 -2.234249711036682129e-01
-2.004754543304443359e-01 2.935899654403328896e-03 5.780484154820442200e-02 -2.255633473396301270e-01 -1.350224018096923828e-01 -1.485058367252349854e-01 -2.264749072492122650e-02 1.171349734067916870e-01 1.951536349952220917e-02 2.916991338133811951e-02 1.060867607593536377e-01 -1.100160763598978519e-03 3.740572035312652588e-01 5.971762165427207947e-02 5.983747169375419617e-02 2.629254162311553955e-01 -1.925389170646667480e-01 9.768623113632202148e-02 -3.535488620400428772e-03 -8.059776574373245239e-02 -2.440799623727798462e-01 -2.519268393516540527e-01 2.708017528057098389e-01 -2.432169467210769653e-01 3.679444193840026855e-01 -2.195972502231597900e-01 5.480025708675384521e-02 -1.688964962959289551e-01 1.039473488926887512e-01 4.567291215062141418e-02 -2.550029754638671875e-01 -1.437860131263732910e-01
-2.888689637184143066e-01 3.928714140783995390e-04 1.449284255504608154e-01 -4.758658353239297867e-03 3.087144903838634491e-02 -6.141151860356330872e-02 -1.825383454561233521e-01 2.445936501026153564e-01 1.176493689417839050e-01 1.281909346580505371e-01 1.955018341541290283e-01 -4.529255256056785583e-02 4.972392022609710693e-01 -4.580621421337127686e-02 -1.567261666059494019e-01 2.352546006441116333e-01 -2.288150191307067871e-01 6.028528511524200439e-02 4.800607264041900635e-02 2.237177640199661255e-02 -8.172139525413513184e-02 5.888923257589340210e-02 2.346519082784652710e-01 -2.515254914760589600e-02 1.963769942522048950e-01 -2.221123427152633667e-01 -1.854820251464843750e-01 -2.902318239212036133e-01 2.057830691337585449e-01 1.430455297231674194e-01 2.331253886222839355e-02 5.773418769240379333e-02
-1.556060165166854858e-01 8.860712498426437378e-02 -1.088539883494377136e-01 5.975005030632019043e-02 -9.454248100519180298e-02 -2.418766357004642487e-02 3.117309138178825378e-02 2.514588534832000732e-01 1.513204723596572876e-01 3.582409322261810303e-01 -8.822209388017654419e-02 -2.098292857408523560e-02 -5.854251608252525330e-02 -2.259308397769927979e-01 2.039751261472702026e-01 2.468530535697937012e-01 4.146313667297363281e-02 -2.231611162424087524e-01 8.467704057693481445e-02 -1.933403760194778442e-01 -1.984071284532546997e-01 1.337335705757141113e-01 -2.329215705394744873e-01 7.772779464721679688e-02 2.224713563919067383e-01 -2.222450375556945801e-01 -3.870548009872436523e-01 9.224915993399918079e-04 1.664389222860336304e-01 2.240951657295227051e-01 -6.060404330492019653e-02 -1.356866359710693359e-01
-1.578180342912673950e-01 -2.013594657182693481e-01 -5.001155659556388855e-02 -9.282677620649337769e-02 -1.154195070266723633e-01 -1.933564543724060059e-01 1.841799169778823853e-01 3.482029139995574951e-01 -1.692517995834350586e-01 2.889086678624153137e-02 1.397658586502075195e-01 5.522911902517080307e-03 1.630863547325134277e-01 -2.443288639187812805e-02 5.455688573420047760e-03 -3.895327821373939514e-02 4.808430559933185577e-03 -2.610816061496734619e-01 -3.093970566987991333e-02 -2.415227331221103668e-02 9.942679107189178467e-02 -4.856837913393974304e-02 -4.103231728076934814e-01 -3.875887766480445862e-02 5.310976505279541016e-01 -1.052711755037307739e-01 -1.543446481227874756e-01 1.221268028020858765e-01 -3.085873648524284363e-02 5.157336592674255371e-02 -2.608939446508884430e-02 -2.274887561798095703e-01
-4.861544072628021240e-02 2.011772841215133667e-01 1.030638590455055237e-01 -1.438923329114913940e-01 5.083926394581794739e-02 1.706101894378662109e-01 -9.923512488603591919e-02 4.785951972007751465e-01 1.386097520589828491e-01 -3.306541219353675842e-02 8.287308365106582642e-02 -8.206993341445922852e-02 2.418960928916931152e-01 -1.474853008985519409e-01 -4.542040079832077026e-02 2.301728427410125732e-01 -3.606523200869560242e-02 -3.369289636611938477e-01 -1.874372363090515137e-01 1.067763492465019226e-01 -5.875938758254051208e-02 1.259445101022720337e-01 -4.376899600028991699e-01 -1.127769891172647476e-02 8.644071221351623535e-02 1.261728107929229736e-01 7.109218090772628784e-02 -7.964181900024414062e-02 1.936621069908142090e-01 1.777232289314270020e-01 -8.816998451948165894e-02 -4.475597292184829712e-02
-1.910274475812911987e-02 -3.532818332314491272e-02 1.508914679288864136e-01 7.355079799890518188e-02 1.671499460935592651e-01 -2.129089236259460449e-01 -1.048246100544929504e-01 3.530828952789306641e-01 1.803028583526611328e-01 2.228091061115264893e-01 1.939172446727752686e-01 5.186849460005760193e-02 1.530943363904953003e-01 -2.460915595293045044e-01 1.541279852390289307e-01 2.578457593917846680e-01 -1.038802266120910645e-01 -4.285441711544990540e-02 7.379397749900817871e-02 -9.402886033058166504e-02 2.561249770224094391e-02 7.028625905513763428e-02 -5.939951166510581970e-02 2.064129151403903961e-02 4.825466871261596680e-01 -1.153259798884391785e-01 2.456158101558685303e-01 -1.163362637162208557e-01 -1.344570666551589966e-01 1.247515529394149780e-02 -2.928706705570220947e-01 -6.413014978170394897e-02
-1.913863718509674072e-01 3.187136352062225342e-02 -1.523823589086532593e-01 -1.476258486509323120e-01 -2.711188793182373047e-01 -4.950691163539886475e-01 -1.026526317000389099e-01 1.798466742038726807e-01 -1.585399508476257324e-01 -7.798039913177490234e-02 3.032088838517665863e-02 1.204788535833358765e-01 1.883297115564346313e-01 -1.672625392675399780e-01 -5.853423103690147400e-02 2.653431296348571777e-01 -4.418122395873069763e-02 -2.423085868358612061e-01 -5.107137188315391541e-02 5.631319060921669006e-02 -2.617882797494530678e-03 1.575929075479507446e-01 5.603997502475976944e-03 1.747808754444122314e-01 1.737009584903717041e-01 1.593961864709854126e-01 -4.968762025237083435e-02 9.585700184106826782e-02 3.863363265991210938e-01 5.492538213729858398e-02 -1.723913252353668213e-01 2.893205545842647552e-02
-1.565666198730468750e-01 -6.846487056463956833e-03 4.001557081937789917e-02 -1.629699766635894775e-01 1.565123498439788818e-01 -1.218743547797203064e-01 1.283331774175167084e-02 -4.055528342723846436e-02 -1.647934913635253906e-01 -2.372958231717348099e-03 -2.096632961183786392e-03 6.105438247323036194e-02 8.152375370264053345e-02 2.335336059331893921e-02 -9.468036890029907227e-02 5.840729475021362305e-01 -1.745411455631256104e-01 -3.442488238215446472e-02 -1.737523823976516724e-02 -8.425449579954147339e-02 2.365761436522006989e-02 3.199588134884834290e-02 -1.753123849630355835e-01 6.169353611767292023e-03 5.541191250085830688e-02 -3.605259060859680176e-01 -2.290867120027542114e-01 1.202385574579238892e-01 3.032580614089965820e-01 3.671758472919464111e-01 -6.683946400880813599e-02 -1.236285939812660217e-01
1.906503364443778992e-02 6.600508093833923340e-02 1.039999499917030334e-01 5.036413669586181641e-02 8.547250181436538696e-02 -6.469908356666564941e-02 -2.932276129722595215e-01 2.283942252397537231e-01 -1.275737732648849487e-01 3.212009668350219727e-01 3.473885729908943176e-02 -5.379150807857513428e-02 1.465164572000503540e-01 2.125936299562454224e-01 -1.302780508995056152e-01 2.814998924732208252e-01 8.048193901777267456e-02 -2.399321049451828003e-01 3.849297165870666504e-01 -2.181168049573898315e-01 8.847448229789733887e-02 4.026769846677780151e-02 1.635646075010299683e-02 8.318021893501281738e-02 1.924836039543151855e-01 6.738077849149703979e-02 -1.351740062236785889e-01 4.679994285106658936e-02 3.699702024459838867e-02 1.029079258441925049e-01 -3.594678640365600586e-01 2.573163807392120361e-01
-3.358342126011848450e-02 2.886088490486145020e-01 1.080809086561203003e-01 -2.760882973670959473e-01 2.110038548707962036e-01 -8.032545447349548340e-02 -4.423325508832931519e-02 2.489327639341354370e-01 -6.659924238920211792e-02 -2.337746471166610718e-01 3.424787819385528564e-01 -2.905078232288360596e-02 3.119331300258636475e-01 -1.133637577295303345e-01 -9.296144545078277588e-02 8.291708678007125854e-02 -1.935044080018997192e-01 -7.922666519880294800e-02 8.032440394163131714e-02 -1.333629488945007324e-01 2.087356522679328918e-02 -2.535241842269897461e-01 2.995684184134006500e-02 2.094760835170745850e-01 1.630845963954925537e-01 3.336788341403007507e-02 -1.436253339052200317e-01 -2.842356637120246887e-02 2.529061138629913330e-01 -1.624519228935241699e-01 -2.016631215810775757e-01 -2.286196798086166382e-01
-7.661657035350799561e-02 -5.521987564861774445e-03 -7.736177742481231689e-02 -2.837989032268524170e-01 2.340586781501770020e-01 8.085836470127105713e-02 -6.984478235244750977e-02 3.375954031944274902e-01 -2.979403734207153320e-01 1.858542263507843018e-01 3.745263442397117615e-02 1.911595463752746582e-01 1.875345855951309204e-01 2.089770138263702393e-01 1.934913694858551025e-01 3.548529744148254395e-01 2.130777686834335327e-01 -2.599247395992279053e-01 1.781529863364994526e-03 -1.705590635538101196e-01 -1.115140244364738464e-01 5.283131450414657593e-02 -1.616856753826141357e-01 6.551313400268554688e-02 1.630447655916213989e-01 -2.238893061876296997e-01 -2.107266187667846680e-01 6.291441619396209717e-02 -5.284987390041351318e-02 -1.946651376783847809e-02 -1.886102184653282166e-02 -8.733958750963211060e-02
-6.838665157556533813e-02 1.213434562087059021e-01 3.868696093559265137e-02 -3.055357560515403748e-02 -1.702018231153488159e-01 -2.353819161653518677e-01 -1.231953129172325134e-01 6.249942630529403687e-02 1.634382605552673340e-01 3.078993409872055054e-02 2.563012540340423584e-01 -8.540689945220947266e-03 4.732117950916290283e-01 -6.023157015442848206e-02 -1.295814812183380127e-01 4.871932268142700195e-01 -5.859145894646644592e-02 3.660151734948158264e-02 3.379085287451744080e-02 -2.059576958417892456e-01 -2.175343930721282959e-01 8.850465528666973114e-03 -4.631642997264862061e-02 -1.760082244873046875e-01 1.306530088186264038e-01 -1.200675442814826965e-01 -7.496964186429977417e-03 -3.754916787147521973e-02 3.098376095294952393e-01 -6.198168545961380005e-02 -1.751292496919631958e-01 8.521896600723266602e-02
-6.569350510835647583e-02 -4.417407885193824768e-02 1.269795596599578857e-01 5.869085714221000671e-02 -1.279195547103881836e-01 -1.120800077915191650e-01 -3.106088042259216309e-01 1.487393081188201904e-01 -5.088164657354354858e-02 2.809050679206848145e-01 2.500113546848297119e-01 1.475601047277450562e-01 2.225153297185897827e-01 5.715734884142875671e-02 -3.978708386421203613e-02 1.984609663486480713e-01 -2.900381758809089661e-02 -2.460424602031707764e-01 -3.949843347072601318e-02 -1.977887600660324097e-01 7.069323956966400146e-02 2.726421058177947998e-01 2.163018286228179932e-01 3.855444258078932762e-03 3.538674414157867432e-01 -3.620000481605529785e-01 -2.857231162488460541e-02 -8.660352975130081177e-02 -1.398935765027999878e-01 1.539723873138427734e-01 -1.346639990806579590e-01 1.136921942234039307e-01
3.312908113002777100e-02 -7.043028622865676880e-02 -1.961445361375808716e-01 -1.975394487380981445e-01 -1.734833717346191406e-01 -1.608344763517379761e-01 6.940968334674835205e-02 4.610640406608581543e-01 -3.072369284927845001e-02 -8.253717422485351562e-02 1.511086672544479370e-01 -4.396691918373107910e-02 6.461424380540847778e-02 -2.248603478074073792e-02 7.888558506965637207e-02 1.812413036823272705e-01 -2.142003923654556274e-01 -1.264124810695648193e-01 -4.807358980178833008e-02 1.188714653253555298e-01 9.527568519115447998e-02 -3.577589988708496094e-02 -1.637007743120193481e-01 -2.996183335781097412e-01 5.383609533309936523e-01 1.389733552932739258e-01 -1.123541146516799927e-01 6.540185213088989258e-02 4.955378547310829163e-02 5.621619150042533875e-02 -1.051654666662216187e-01 -1.373241245746612549e-01
-9.725576639175415039e-02 -9.055649489164352417e-02 3.316101133823394775e-01 1.395428180694580078e-01 -6.769967824220657349e-02 5.033462657593190670e-04 1.135864183306694031e-01 2.276497036218643188e-01 -2.922032475471496582e-01 -8.035983145236968994e-02 1.634466201066970825e-01 -2.642654255032539368e-02 3.626850247383117676e-01 8.046676404774188995e-03 2.685492634773254395e-01 1.794737726449966431e-01 -1.726060360670089722e-01 3.485757485032081604e-02 -1.218440104275941849e-02 -1.820651292800903320e-01 -2.039327286183834076e-02 7.518392801284790039e-02 -3.929883986711502075e-02 -7.284478843212127686e-02 1.785869896411895752e-01 7.346019148826599121e-02 -4.448892772197723389e-01 2.212059870362281799e-02 1.570103690028190613e-02 2.823637723922729492e-01 -1.437131911516189575e-01 1.218483746051788330e-01
-1.141840890049934387e-01 -1.233920753002166748e-01 7.089090533554553986e-03 -3.282364904880523682e-01 -1.054591089487075806e-01 -3.523502647876739502e-01 1.086986362934112549e-01 4.077268838882446289e-01 -1.614265888929367065e-01 4.182010143995285034e-02 1.016985550522804260e-01 4.479693248867988586e-03 6.509448587894439697e-02 6.513112038373947144e-02 1.325003653764724731e-01 9.276624023914337158e-02 -2.090015411376953125e-01 -3.189013302326202393e-01 -8.530337363481521606e-02 2.224910408258438110e-01 1.895232796669006348e-01 4.573449550662189722e-04 -7.927376776933670044e-02 -3.774162009358406067e-02 4.166133105754852295e-01 -8.866015076637268066e-02 -1.322787720710039139e-02 1.430620104074478149e-01 1.432472490705549717e-03 5.098123848438262939e-02 -1.162852644920349121e-01 -1.175908446311950684e-01
-2.252827882766723633e-01 -2.357123643159866333e-01 -1.529771387577056885e-01 -1.657516658306121826e-01 4.327530041337013245e-02 9.239932894706726074e-02 3.494272381067276001e-02 4.202915132045745850e-01 5.630949512124061584e-02 2.292449325323104858e-01 3.917294368147850037e-02 -8.221333473920822144e-02 -1.950700581073760986e-01 -8.882221579551696777e-02 -1.351643204689025879e-01 4.390555918216705322e-01 -2.487200498580932617e-01 -9.526731073856353760e-02 4.898029938340187073e-02 -3.105639815330505371e-01 -1.290281862020492554e-01 1.695108562707901001e-01 -1.933407597243785858e-02 1.002110391855239868e-01 1.842839866876602173e-01 -1.390699949115514755e-02 -7.663555443286895752e-02 -1.523454487323760986e-01 5.410628393292427063e-02 -1.383162885904312134e-01 -1.465144008398056030e-01 -3.450348973274230957e-02
-1.966425776481628418e-01 -1.621008217334747314e-01 -5.418140813708305359e-02 -3.503934741020202637e-01 -7.386015355587005615e-02 -1.324486285448074341e-01 1.315647363662719727e-01 3.641848862171173096e-01 -8.462178707122802734e-02 -4.216200113296508789e-02 2.729731146246194839e-03 2.107010781764984131e-01 4.339233934879302979e-01 4.131075739860534668e-02 -5.738537758588790894e-03 2.711765170097351074e-01 -1.377895940095186234e-02 -2.166970074176788330e-01 1.460183262825012207e-01 1.686374694108963013e-01 8.267051540315151215e-03 1.415251493453979492e-01 -1.666532307863235474e-01 -1.681865900754928589e-01 2.599341273307800293e-01 1.260870844125747681e-01 -4.323292896151542664e-02 5.248731374740600586e-02 -4.379438236355781555e-02 -1.687069237232208252e-01 -1.317654550075531006e-01 -1.029784977436065674e-01
-2.109210044145584106e-01 1.935663223266601562e-01 2.225108891725540161e-01 -2.651477418839931488e-02 -1.562459617853164673e-01 2.179069630801677704e-02 8.362199366092681885e-02 9.509405493736267090e-02 -1.505500078201293945e-01 -6.149293854832649231e-03 9.382123500108718872e-02 -1.103045642375946045e-01 2.442004084587097168e-01 9.772987663745880127e-02 -1.253960281610488892e-01 4.184950888156890869e-01 -9.605254977941513062e-03 -5.711220577359199524e-02 1.056640297174453735e-01 -2.681461572647094727e-01 -2.836873829364776611e-01 1.147338822484016418e-01 2.504015266895294189e-01 -3.695381283760070801e-01 -5.567119643092155457e-02 -1.313177794218063354e-01 6.154097989201545715e-02 -2.413024567067623138e-02 4.821351170539855957e-02 -4.245951399207115173e-02 -2.184333503246307373e-01 -2.594432234764099121e-01
-3.355946838855743408e-01 7.091747969388961792e-02 6.381502002477645874e-02 -3.257139399647712708e-02 -3.017090260982513428e-01 2.371471971273422241e-01 -1.165202935226261616e-03 1.206399872899055481e-01 -1.456414163112640381e-01 2.020459063351154327e-02 2.995409071445465088e-01 1.967311948537826538e-01 2.503158152103424072e-01 1.329759508371353149e-01 1.197323426604270935e-01 2.409885823726654053e-01 -1.977092325687408447e-01 1.676944829523563385e-02 3.237953037023544312e-02 -1.129745766520500183e-01 -1.523823738098144531e-01 -1.285860985517501831e-01 -2.818509703502058983e-03 -2.195679247379302979e-01 2.145748883485794067e-01 3.359371051192283630e-02 -2.576605379581451416e-01 1.654879562556743622e-02 -1.977068334817886353e-01 1.145207732915878296e-01 -2.591963708400726318e-01 -1.954929232597351074e-01
-1.209621429443359375e-01 2.026748210191726685e-01 -5.532482266426086426e-02 -6.717052310705184937e-02 -6.380590796470642090e-02 -1.519714482128620148e-02 -2.196274697780609131e-01 2.314736694097518921e-01 -8.644589036703109741e-02 2.157015055418014526e-01 2.821146547794342041e-01 2.716941237449645996e-01 1.877546682953834534e-02 -2.911956608295440674e-01 1.370263546705245972e-01 -1.059063151478767395e-02 -4.604070633649826050e-02 -1.786581724882125854e-01 -8.612418919801712036e-02 -2.576440870761871338e-01 -3.866263628005981445e-01 2.088788598775863647e-01 6.417948007583618164e-02 7.311501353979110718e-02 1.150035858154296875e-01 1.022790372371673584e-01 2.771382406353950500e-02 -3.339687287807464600e-01 -4.258730635046958923e-02 6.424377858638763428e-02 -1.551219671964645386e-01 -2.067666947841644287e-01
-3.112120330333709717e-01 2.906277962028980255e-02 6.598056107759475708e-02 6.522763986140489578e-03 -1.710689216852188110e-01 -3.079788982868194580e-01 4.367204383015632629e-02 2.201454937458038330e-01 6.394492089748382568e-02 2.005020678043365479e-01 5.339325219392776489e-02 -1.055193915963172913e-01 2.336849868297576904e-01 -8.039945736527442932e-03 -1.712386608123779297e-01 1.215485408902168274e-01 -8.156082034111022949e-02 1.123747080564498901e-01 5.676860734820365906e-02 -4.430073201656341553e-01 -1.421453356742858887e-01 1.188986096531152725e-02 -3.248045919463038445e-03 -3.518813252449035645e-01 3.367006182670593262e-01 4.957627877593040466e-02 9.984608739614486694e-02 -3.450968116521835327e-02 -2.878537029027938843e-02 6.698222458362579346e-02 -2.596781551837921143e-01 -6.087108701467514038e-02
9.472602605819702148e-02 1.034715101122856140e-01 8.374118804931640625e-02 -8.084608614444732666e-02 3.003951348364353180e-02 3.126730024814605713e-01 -9.643869102001190186e-02 4.204850196838378906e-01 1.043537631630897522e-01 -1.042027175426483154e-01 1.392242461442947388e-01 4.836425930261611938e-02 3.041552938520908356e-02 -8.563368022441864014e-02 -1.459127813577651978e-01 2.749521136283874512e-01 -2.745758369565010071e-02 -8.699563890695571899e-02 5.529786646366119385e-02 2.821154892444610596e-02 -2.398637533187866211e-01 1.813825219869613647e-01 -8.067264407873153687e-02 -1.189149692654609680e-01 3.632445037364959717e-01 1.309742033481597900e-01 -2.045312151312828064e-02 1.746258139610290527e-01 3.121931552886962891e-01 2.765441238880157471e-01 -1.365316659212112427e-01 -1.937135756015777588e-01
-5.757504701614379883e-02 4.987986981868743896e-01 3.266833722591400146e-02 -4.964029416441917419e-02 1.501698642969131470e-01 -3.026542663574218750e-01 8.471512049436569214e-02 3.530569970607757568e-01 -3.620075434446334839e-02 -1.184820160269737244e-01 2.428406476974487305e-01 -4.370571300387382507e-02 7.386668771505355835e-02 -2.458596974611282349e-02 3.997939452528953552e-02 -7.411416154354810715e-03 -4.280951991677284241e-02 -2.010148614645004272e-01 9.872859716415405273e-02 -3.623547255992889404e-01 -1.224889829754829407e-01 -1.859396100044250488e-01 -2.392574399709701538e-01 -1.394386887550354004e-01 -1.118929758667945862e-01 -1.649844273924827576e-02 -7.427889108657836914e-02 5.434765666723251343e-02 6.412693113088607788e-02 1.717336177825927734e-01 -6.546752154827117920e-02 -2.138375192880630493e-01
-1.679950207471847534e-01 -3.679842129349708557e-02 1.901590079069137573e-01 -4.636122286319732666e-02 -1.111812293529510498e-01 -7.443546503782272339e-02 -1.123558357357978821e-01 1.614576280117034912e-01 6.005223095417022705e-02 3.265552222728729248e-01 4.055446982383728027e-01 1.068971827626228333e-01 3.346084058284759521e-01 1.432507336139678955e-01 7.127079367637634277e-02 2.121314108371734619e-01 -1.256614476442337036e-01 -8.646319806575775146e-02 1.037732064723968506e-01 -1.762450635433197021e-01 -7.494547963142395020e-02 3.446534872055053711e-01 1.057547405362129211e-01 -1.464137062430381775e-02 1.647838205099105835e-01 -2.982625365257263184e-01 1.576791517436504364e-02 9.320637583732604980e-02 1.600535809993743896e-01 1.748128533363342285e-01 -1.234552115201950073e-01 9.721760451793670654e-02
-9.727014601230621338e-02 -6.689296662807464600e-02 4.642572999000549316e-02 -3.125945627689361572e-01 5.159563571214675903e-02 1.990719437599182129e-01 7.512883096933364868e-02 4.194554388523101807e-01 -2.129946053028106689e-01 -3.670579940080642700e-02 7.486214488744735718e-02 7.707192748785018921e-02 1.970309764146804810e-01 -2.819919399917125702e-02 8.801117539405822754e-02 3.187471926212310791e-01 -5.334710236638784409e-03 -2.472975254058837891e-01 7.627587020397186279e-02 -2.154051363468170166e-01 2.111896499991416931e-02 6.120094284415245056e-02 -3.047149181365966797e-01 3.968140110373497009e-02 -5.885606259107589722e-02 -3.310621976852416992e-01 -2.626718878746032715e-01 -3.766234591603279114e-02 -4.367906600236892700e-02 7.777654379606246948e-02 -1.540095359086990356e-01 -1.670842170715332031e-01
-3.932943940162658691e-01 -1.123949959874153137e-01 1.756534278392791748e-01 -1.743253916501998901e-01 -1.877506226301193237e-01 -1.391931325197219849e-01 -1.261817365884780884e-01 3.598295450210571289e-01 2.725447714328765869e-02 1.946294754743576050e-01 8.687394112348556519e-02 1.926783919334411621e-01 -6.387938559055328369e-02 -2.972066998481750488e-01 1.112758442759513855e-01 1.419353932142257690e-01 5.288057401776313782e-02 -1.840760111808776855e-01 4.133414104580879211e-02 1.779525540769100189e-02 -8.890461176633834839e-02 -3.759608790278434753e-02 -9.303785860538482666e-02 -4.337624907493591309e-01 5.686693266034126282e-02 9.710480272769927979e-02 7.548192143440246582e-02 -2.992755472660064697e-01 9.990888833999633789e-02 -1.666032895445823669e-02 -9.319547563791275024e-03 9.039367549121379852e-03
1.956838741898536682e-02 2.771911323070526123e-01 -1.113743036985397339e-01 1.015508547425270081e-01 -3.890847042202949524e-02 -9.384689480066299438e-02 1.197439581155776978e-01 3.086792230606079102e-01 -4.646151140332221985e-02 3.156633973121643066e-01 1.478110402822494507e-01 -9.541970491409301758e-02 1.159082055091857910e-01 -2.028244286775588989e-01 1.869864463806152344e-01 3.716472089290618896e-01 1.285229623317718506e-01 -2.899479120969772339e-03 1.120488420128822327e-01 -9.895230084657669067e-02 -7.556342333555221558e-02 -3.050986230373382568e-01 4.430782049894332886e-02 -1.122255101799964905e-01 2.518986165523529053e-01 1.088164863176643848e-03 -1.049523726105690002e-01 -1.118642017245292664e-01 7.209920883178710938e-02 -1.158217266201972961e-01 -3.641394376754760742e-01 1.711454689502716064e-01
-2.216144353151321411e-01 -1.660942845046520233e-02 2.053387761116027832e-01 5.048288404941558838e-02 -2.609472721815109253e-02 -1.438638716936111450e-01 -2.606758289039134979e-02 2.152297347784042358e-01 2.246524989604949951e-01 2.274436056613922119e-01 2.511616945266723633e-01 -5.393188074231147766e-02 3.399432897567749023e-01 1.846688240766525269e-01 9.280738234519958496e-02 2.126706987619400024e-01 -2.947530746459960938e-01 -2.853320213034749031e-03 1.879162043333053589e-01 -6.625153124332427979e-02 1.032026633620262146e-01 9.214445948600769043e-02 7.863023132085800171e-02 -3.894985839724540710e-02 3.480539619922637939e-01 -1.762360781431198120e-01 -1.692123711109161377e-01 6.138817965984344482e-02 6.010859087109565735e-02 3.218201100826263428e-01 1.367439143359661102e-02 1.429001539945602417e-01
-2.595880925655364990e-01 2.555804327130317688e-03 2.736737728118896484e-01 1.988693475723266602e-01 6.620124727487564087e-02 -1.410148739814758301e-01 -1.297878175973892212e-01 1.807967573404312134e-01 -2.326431125402450562e-02 1.240029558539390564e-01 1.093464344739913940e-01 -3.246983140707015991e-02 -1.564895510673522949e-01 -2.124061286449432373e-01 1.967069506645202637e-01 3.358186781406402588e-01 -2.485847771167755127e-01 -1.956773102283477783e-01 -2.863771617412567139e-01 -6.685017142444849014e-03 1.474107950925827026e-01 7.803907245397567749e-02 -1.604250259697437286e-02 -7.431018352508544922e-02 9.284806996583938599e-02 -7.739226333796977997e-03 -3.066674768924713135e-01 -9.483750909566879272e-02 1.650315523147583008e-01 3.224922716617584229e-01 -1.858482211828231812e-01 -3.351010754704475403e-02
-2.241034656763076782e-01 1.968739777803421021e-01 3.729669377207756042e-02 8.786986581981182098e-03 -2.231972217559814453e-01 -6.105895154178142548e-03 -1.756199449300765991e-01 1.478322446346282959e-01 7.846609689295291901e-03 1.482890993356704712e-01 1.549706012010574341e-01 -3.491856157779693604e-02 3.960157036781311035e-01 8.708325214684009552e-03 -1.418113359250128269e-03 4.344659447669982910e-01 1.336080487817525864e-02 1.037348657846450806e-01 6.690083444118499756e-02 -1.551527678966522217e-01 -9.060137718915939331e-02 2.602701485157012939e-01 -3.642416372895240784e-02 9.312800318002700806e-02 1.672962754964828491e-01 -3.826912045478820801e-01 -1.092596501111984253e-01 -2.086470872163772583e-01 1.097351685166358948e-01 3.446694230660796165e-03 -1.374836117029190063e-01 1.665595471858978271e-01
-2.892063856124877930e-01 6.668907403945922852e-02 2.924300171434879303e-02 -2.188692539930343628e-01 3.482455015182495117e-02 -2.097103446722030640e-01 -1.602867059409618378e-02 1.950733661651611328e-01 5.362674221396446228e-02 3.880084306001663208e-02 -9.731312096118927002e-02 2.254975587129592896e-01 3.605134785175323486e-01 1.844566613435745239e-01 -2.105611115694046021e-01 3.345057070255279541e-01 -1.499109566211700439e-01 -4.115054383873939514e-02 6.213529780507087708e-02 3.316502319648861885e-03 -1.037559807300567627e-01 2.327609062194824219e-01 1.405898630619049072e-01 1.888878084719181061e-02 2.552468478679656982e-01 2.552130222320556641e-01 -1.730049103498458862e-01 1.062791571021080017e-01 1.271765828132629395e-01 -1.481545269489288330e-01 -2.087585330009460449e-01 -1.685493290424346924e-01
-2.912162840366363525e-01 -1.039716377854347229e-01 1.174004822969436646e-01 1.231058612465858459e-01 2.783428318798542023e-02 -2.382762879133224487e-01 -1.670228540897369385e-01 7.821481674909591675e-02 1.289585828781127930e-01 2.148019149899482727e-02 2.107958495616912842e-01 -4.098527878522872925e-02 2.638195753097534180e-01 -1.437261998653411865e-01 -3.046760708093643188e-02 5.262573361396789551e-01 -1.472075879573822021e-01 -2.189968824386596680e-01 9.682971984148025513e-02 -9.507315605878829956e-02 2.422147616744041443e-02 -3.855508111882954836e-05 1.975180394947528839e-02 2.100757807493209839e-01 -7.138650864362716675e-03 1.818254776298999786e-02 -3.015003912150859833e-02 3.375539779663085938e-01 9.661839902400970459e-02 -1.797449588775634766e-01 -2.061014324426651001e-01 -1.415396332740783691e-01
-2.175902873277664185e-01 -1.144811511039733887e-01 9.121114760637283325e-02 -2.017072439193725586e-01 1.874962076544761658e-02 4.475747421383857727e-02 -1.134933084249496460e-01 1.758101731538772583e-01 -1.743653975427150726e-02 1.777576208114624023e-01 1.027338057756423950e-01 -1.988012716174125671e-02 2.531935274600982666e-01 1.259340047836303711e-01 1.152699068188667297e-01 2.859809994697570801e-01 -2.546420097351074219e-01 -3.577681481838226318e-01 -7.180894911289215088e-02 -2.930212393403053284e-02 -3.233484327793121338e-01 2.730388641357421875e-01 -1.042780876159667969e-01 -1.969679147005081177e-01 1.284113228321075439e-01 8.371279574930667877e-03 -3.044108152389526367e-01 -1.505787819623947144e-01 -3.275337163358926773e-03 2.258975207805633545e-01 4.346758127212524414e-02 1.185280904173851013e-01
-1.883156895637512207e-01 -1.797302514314651489e-01 9.949635714292526245e-02 3.326955139636993408e-01 4.721169546246528625e-02 -5.435591563582420349e-02 1.207536086440086365e-01 2.774541974067687988e-01 3.185427933931350708e-02 3.100277781486511230e-01 2.104064226150512695e-01 -7.881086319684982300e-03 2.183535695075988770e-01 -1.860011518001556396e-01 -1.924188584089279175e-01 2.631316781044006348e-01 -1.720391330309212208e-03 -7.948052883148193359e-02 -1.766998693346977234e-02 -2.562341094017028809e-01 -1.705568283796310425e-01 -1.155013311654329300e-02 -1.293001044541597366e-02 1.168359741568565369e-01 2.441717982292175293e-01 -2.251013219356536865e-01 2.455677688121795654e-01 2.988760545849800110e-02 6.108731403946876526e-02 7.509171962738037109e-02 -1.249953880906105042e-01 -2.703498303890228271e-01
-4.168373942375183105e-01 1.230077371001243591e-01 -3.658707486465573311e-03 -2.579997181892395020e-01 2.250876873731613159e-01 -2.618433535099029541e-01 4.589817021042108536e-03 2.949465252459049225e-02 -2.995982766151428223e-01 -1.671527922153472900e-01 2.332746684551239014e-01 1.746649444103240967e-01 -1.834582984447479248e-01 -6.595346331596374512e-02 1.090988442301750183e-01 2.374271154403686523e-01 1.124004647135734558e-02 -1.193773522973060608e-01 2.991896122694015503e-02 -4.811293259263038635e-02 -8.649470657110214233e-02 -5.233237519860267639e-02 -1.093927174806594849e-01 4.364198073744773865e-02 2.409115433692932129e-01 -1.973721086978912354e-01 -1.783255934715270996e-01 8.690881542861461639e-03 -2.244077622890472412e-01 1.480724364519119263e-01 -1.058425977826118469e-01 -2.479529827833175659e-01
-7.913099974393844604e-02 9.922576695680618286e-02 -1.226253136992454529e-01 -2.079407423734664917e-01 1.139621734619140625e-01 9.071651101112365723e-02 -1.923212707042694092e-01 2.292461544275283813e-01 -6.612357497215270996e-02 3.189916014671325684e-01 2.396097481250762939e-01 5.085774511098861694e-02 4.008557498455047607e-01 2.775881290435791016e-01 2.041627913713455200e-01 2.701356112957000732e-01 -1.203876212239265442e-01 -2.877920269966125488e-01 5.528680235147476196e-02 -1.506168693304061890e-01 -2.682827226817607880e-02 1.985270828008651733e-01 1.118473261594772339e-01 1.290895193815231323e-01 3.021206855773925781e-01 -2.254709042608737946e-02 -5.263421684503555298e-02 5.681760236620903015e-02 -3.604652127251029015e-03 -3.265598090365529060e-03 -7.453631609678268433e-02 2.460340410470962524e-02
-6.031571701169013977e-02 -1.401799470186233521e-01 8.716636151075363159e-02 -7.137432694435119629e-02 8.547437191009521484e-02 -1.276246458292007446e-01 -2.506344616413116455e-01 2.865386009216308594e-01 1.406300067901611328e-01 -4.086156934499740601e-02 -7.261466979980468750e-02 -2.667295932769775391e-02 4.502557814121246338e-01 -9.568271785974502563e-02 2.534151077270507812e-01 2.485543787479400635e-01 -1.181441694498062134e-01 2.077696146443486214e-03 2.304486781358718872e-01 -1.685146093368530273e-01 -2.567638456821441650e-01 -9.729973226785659790e-02 1.199636235833168030e-01 -3.216385096311569214e-02 1.725386828184127808e-01 4.790887236595153809e-02 7.927073538303375244e-02 2.056006491184234619e-01 2.607696950435638428e-01 1.455380171537399292e-01 -2.239885181188583374e-01 -1.546880006790161133e-01
-2.403158694505691528e-01 1.477404236793518066e-01 -6.613607704639434814e-02 4.264044761657714844e-02 -1.215293183922767639e-01 -9.829800575971603394e-03 -1.860599219799041748e-01 2.118830829858779907e-01 2.371949404478073120e-01 9.136424958705902100e-02 -1.095983833074569702e-01 5.015366710722446442e-03 3.711551055312156677e-02 8.283390849828720093e-02 -1.714419275522232056e-01 5.890343189239501953e-01 -2.710377871990203857e-01 -2.059684842824935913e-01 1.270036399364471436e-01 -1.306813769042491913e-02 1.794647574424743652e-01 1.619146168231964111e-01 5.162362009286880493e-02 3.465769067406654358e-02 2.526274025440216064e-01 -1.030701845884323120e-01 -1.330409795045852661e-01 1.905755139887332916e-02 -1.446740478277206421e-01 3.029503487050533295e-02 -2.075228095054626465e-01 8.194607496261596680e-02
-2.710465192794799805e-01 2.621686086058616638e-02 1.230848282575607300e-01 -1.260368525981903076e-01 2.317947946721687913e-04 -5.471314117312431335e-02 8.270721882581710815e-02 4.123584628105163574e-01 -2.707168161869049072e-01 8.035950362682342529e-03 1.650492846965789795e-01 9.619088470935821533e-02 6.031299009919166565e-03 1.727721467614173889e-02 9.402474015951156616e-02 2.855700254440307617e-01 -1.647163629531860352e-01 1.560427621006965637e-02 1.660949736833572388e-01 -1.572770476341247559e-01 1.748460829257965088e-01 -7.865619659423828125e-02 1.694684922695159912e-01 1.367104053497314453e-01 3.330551981925964355e-01 -2.599172890186309814e-01 9.361044317483901978e-02 -1.801813691854476929e-01 3.172612786293029785e-01 -1.260871887207031250e-01 -6.200575083494186401e-02 1.019388064742088318e-01
-2.949803471565246582e-01 2.055947929620742798e-01 1.031990796327590942e-01 3.140778094530105591e-02 3.150491276755928993e-03 -1.292749196290969849e-01 -1.337826848030090332e-01 5.532917976379394531e-01 -4.110127389430999756e-01 1.091855764389038086e-01 7.937298715114593506e-02 -8.721283823251724243e-02 8.716915547847747803e-02 3.023168817162513733e-02 3.067460656166076660e-02 6.512533128261566162e-02 -5.422136187553405762e-02 1.342731714248657227e-01 -2.049832195043563843e-01 -7.401321083307266235e-02 -4.658810421824455261e-02 -7.196503132581710815e-02 -3.056291937828063965e-01 1.340581625699996948e-01 2.124222218990325928e-01 -8.333363384008407593e-02 -5.151948705315589905e-02 -1.326526105403900146e-01 3.841634606942534447e-03 -1.111691966652870178e-01 8.088084310293197632e-02 -1.773305535316467285e-01
8.859553188085556030e-02 -5.236711725592613220e-02 5.191228166222572327e-02 -1.727885752916336060e-01 -1.829448528587818146e-02 -1.211559921503067017e-01 -4.297073464840650558e-03 5.228829979896545410e-01 -1.477667540311813354e-01 -3.979066759347915649e-02 4.379219561815261841e-02 1.151468753814697266e-01 7.224497944116592407e-02 -7.536206394433975220e-02 1.586170643568038940e-01 1.539112925529479980e-01 -1.734984070062637329e-01 -1.687908768653869629e-01 2.054291777312755585e-02 1.929872334003448486e-01 2.178391963243484497e-01 1.013364717364311218e-01 -2.726818919181823730e-01 -1.040111333131790161e-01 4.334185421466827393e-01 -4.935596883296966553e-02 -2.322910577058792114e-01 6.860274821519851685e-02 -1.881570671685039997e-03 8.991668373346328735e-02 -6.042496114969253540e-02 -2.650089561939239502e-01
-2.776320576667785645e-01 1.797424405813217163e-01 1.207635700702667236e-01 -3.375168517231941223e-02 -1.326527744531631470e-01 -3.859759494662284851e-02 -8.352226763963699341e-02 1.768081486225128174e-01 4.467696696519851685e-02 4.772800207138061523e-02 -1.077204421162605286e-01 1.299508363008499146e-01 3.494344353675842285e-01 1.059628427028656006e-01 -1.635038107633590698e-01 3.480179011821746826e-01 -5.120866745710372925e-02 -4.976881667971611023e-02 1.464454978704452515e-01 -1.110098510980606079e-01 -1.160198003053665161e-01 2.044677361845970154e-02 1.405209302902221680e-01 -4.311465024948120117e-01 2.453672587871551514e-01 -1.457955539226531982e-01 1.392866671085357666e-01 -1.483204662799835205e-01 2.204691059887409210e-02 1.408949494361877441e-01 -3.192077279090881348e-01 -1.208343729376792908e-02
-1.764665693044662476e-01 -7.903105020523071289e-02 7.497046142816543579e-02 -1.444719433784484863e-01 -1.132555603981018066e-01 -2.137182056903839111e-01 -1.133288908749818802e-02 2.588281035423278809e-01 -1.840682327747344971e-01 -1.405011564493179321e-01 -2.736971527338027954e-02 2.136797606945037842e-01 1.467507034540176392e-01 -9.072083234786987305e-02 -1.247907057404518127e-01 3.074541389942169189e-01 -2.162094414234161377e-01 1.880152076482772827e-01 1.624674648046493530e-01 -2.010501325130462646e-01 2.968300282955169678e-01 -2.431477233767509460e-02 -2.408047914505004883e-01 -9.219153970479965210e-02 2.571074664592742920e-01 4.166454076766967773e-02 -3.603923320770263672e-01 1.006160676479339600e-02 -2.284360863268375397e-02 -1.161751970648765564e-01 4.035807773470878601e-02 -2.302860915660858154e-01
-8.204792439937591553e-02 7.327042054384946823e-03 1.114304456859827042e-02 -8.717892691493034363e-03 -1.048522666096687317e-01 1.194996461272239685e-01 -1.340436637401580811e-01 2.227802276611328125e-01 -3.906305413693189621e-03 6.419752538204193115e-02 3.647467494010925293e-02 2.567827105522155762e-01 1.975948661565780640e-01 -9.580636024475097656e-02 1.692687720060348511e-01 3.109153807163238525e-01 2.089013159275054932e-01 -1.484299451112747192e-01 2.738493382930755615e-01 2.995220199227333069e-02 -3.025715649127960205e-01 1.531205605715513229e-02 -2.463213503360748291e-01 -1.510001868009567261e-01 3.401066958904266357e-01 2.096858620643615723e-01 -7.430391013622283936e-02 -1.657185256481170654e-01 2.230308204889297485e-01 1.939551979303359985e-01 8.505076915025711060e-02 -2.261718362569808960e-01
-3.788319230079650879e-01 1.785117238759994507e-01 -5.785344541072845459e-02 -2.629044651985168457e-01 -2.149201780557632446e-01 -8.149910718202590942e-02 -6.611691415309906006e-02 2.697656154632568359e-01 -3.690213859081268311e-01 -2.662435770034790039e-01 2.698829770088195801e-02 -2.564246952533721924e-02 -7.188790943473577499e-03 1.192808374762535095e-01 9.491010010242462158e-02 3.109813034534454346e-01 2.366755343973636627e-02 -7.426151633262634277e-02 -2.931867726147174835e-02 -4.111658036708831787e-02 -6.736858934164047241e-02 -3.865936398506164551e-02 -1.297915279865264893e-01 -1.145949587225914001e-01 6.196068599820137024e-02 -3.185731172561645508e-01 -4.135068133473396301e-02 -3.183035552501678467e-01 7.525518536567687988e-02 1.697034388780593872e-01 3.820648416876792908e-02 -6.941249966621398926e-02
-2.561267316341400146e-01 -4.222745075821876526e-02 2.081848978996276855e-01 1.716505363583564758e-02 1.295748800039291382e-01 -2.112573832273483276e-01 -7.332418859004974365e-02 2.325128018856048584e-01 9.233290329575538635e-03 5.490695685148239136e-02 -9.069265425205230713e-02 -1.661366820335388184e-01 3.589628934860229492e-01 -3.878487274050712585e-02 1.365129500627517700e-01 2.167959064245223999e-01 -1.905998438596725464e-01 2.597044035792350769e-02 -1.125076711177825928e-01 -1.366036683320999146e-01 -4.430453777313232422e-01 -8.554299920797348022e-02 8.723196387290954590e-02 -1.392819583415985107e-01 8.099078387022018433e-02 8.780742436647415161e-02 -2.350151725113391876e-02 4.650986939668655396e-02 9.091074019670486450e-02 1.992131620645523071e-01 -3.634303212165832520e-01 -1.929937899112701416e-01
-3.997875154018402100e-01 1.177369579672813416e-01 2.813140116631984711e-02 -2.953326143324375153e-02 -1.899554766714572906e-02 1.039713621139526367e-01 6.363882124423980713e-02 6.109502315521240234e-01 -1.945318877696990967e-01 -6.590444128960371017e-03 -2.334414795041084290e-02 8.900271356105804443e-02 3.148777037858963013e-02 -1.217290908098220825e-01 6.460194289684295654e-02 4.177498817443847656e-01 -1.766026392579078674e-02 7.566670328378677368e-02 -6.089975684881210327e-02 -2.070611268281936646e-01 1.666463911533355713e-01 -8.861295133829116821e-02 -3.200629726052284241e-02 9.490275382995605469e-02 1.974841356277465820e-01 -1.246769428253173828e-01 1.418667733669281006e-01 2.536948956549167633e-02 5.531647708266973495e-03 -9.344626218080520630e-02 -4.017773643136024475e-02 1.065241023898124695e-01
-3.192782998085021973e-01 -1.255071759223937988e-01 -1.405660063028335571e-01 3.055111318826675415e-02 1.164539754390716553e-01 -1.594735831022262573e-01 -2.428075522184371948e-01 3.164451122283935547e-01 -2.250483632087707520e-01 2.255755811929702759e-01 1.309144645929336548e-01 5.128179118037223816e-02 -5.108678713440895081e-02 1.871995180845260620e-01 -9.468140453100204468e-02 7.459564507007598877e-02 -2.360578924417495728e-01 -2.372369468212127686e-01 -6.177516654133796692e-02 -1.647170782089233398e-01 -3.649742528796195984e-02 1.677624434232711792e-01 -1.108674705028533936e-02 -9.681087732315063477e-02 3.999971747398376465e-01 -8.592227846384048462e-02 -1.439153254032135010e-01 2.341347979381680489e-03 8.431940525770187378e-02 8.199408650398254395e-02 -8.831134438514709473e-02 3.136807084083557129e-01
1.576119065284729004e-01 4.973670840263366699e-01 1.583893783390522003e-02 -1.343637984246015549e-02 -1.503441184759140015e-01 7.916180789470672607e-02 -1.514651179313659668e-01 3.268109858036041260e-01 -1.336350291967391968e-01 1.892396211624145508e-01 2.220136225223541260e-01 5.274605751037597656e-02 -3.162632510066032410e-02 -5.947985872626304626e-02 -2.113090455532073975e-01 1.816064715385437012e-01 -1.633065640926361084e-01 -3.191321492195129395e-01 8.811849355697631836e-02 -1.168670691549777985e-02 -2.666364014148712158e-01 -4.136714711785316467e-02 -6.655114237219095230e-03 1.283749192953109741e-01 -2.602216787636280060e-02 -1.255171597003936768e-01 4.721627105027437210e-03 -7.861565053462982178e-02 6.557276099920272827e-02 9.568848460912704468e-02 -3.203539848327636719e-01 -1.279058009386062622e-01
-3.400936722755432129e-01 -1.522339731454849243e-01 -2.109475992619991302e-02 8.344016969203948975e-02 7.505234330892562866e-02 -1.375318765640258789e-01 -3.134843334555625916e-02 5.868833139538764954e-02 2.324486076831817627e-01 5.956551432609558105e-02 3.257091939449310303e-01 1.447843573987483978e-02 1.490005701780319214e-01 -1.623480021953582764e-01 1.929274015128612518e-02 3.911679983139038086e-01 -2.280480265617370605e-01 -3.321414589881896973e-01 1.639168262481689453e-01 -2.001745700836181641e-01 -9.843369573354721069e-02 5.182415992021560669e-02 5.118166282773017883e-02 8.572847396135330200e-02 4.168922081589698792e-02 -1.320326477289199829e-01 -7.501194626092910767e-02 2.700049281120300293e-01 1.371746957302093506e-01 -9.085862338542938232e-02 -2.705099880695343018e-01 9.698293358087539673e-02
-1.083420664072036743e-01 2.135682702064514160e-01 1.880270093679428101e-01 -3.894363045692443848e-01 9.256941825151443481e-02 4.984825104475021362e-02 -1.612218618392944336e-01 4.205393195152282715e-01 5.120025016367435455e-03 2.501635551452636719e-01 -2.738836966454982758e-02 -1.530395746231079102e-01 1.670290976762771606e-01 -1.132214963436126709e-01 -4.142928123474121094e-02 2.292655706405639648e-01 -9.016324765980243683e-03 -3.705534934997558594e-01 1.660986989736557007e-01 2.712158858776092529e-01 -1.439852416515350342e-01 4.961839318275451660e-02 -2.125175595283508301e-01 9.081597626209259033e-02 2.163631375879049301e-03 2.152375644072890282e-03 6.937351822853088379e-02 -1.031721234321594238e-01 1.099060103297233582e-01 1.021655201911926270e-01 -1.542945113033056259e-02 -8.121163398027420044e-02
-8.536509424448013306e-02 2.000044286251068115e-01 1.492735296487808228e-01 -1.622344702482223511e-01 3.538858518004417419e-02 1.104971300810575485e-02 -2.103671133518218994e-01 1.990166306495666504e-01 -1.608848273754119873e-01 -3.935419488698244095e-03 7.555980235338211060e-02 -1.083522364497184753e-01 3.512459397315979004e-01 -2.526058554649353027e-01 -4.620486125349998474e-02 3.582381606101989746e-01 1.897426322102546692e-02 -3.595911860466003418e-01 -2.713720500469207764e-02 2.870344929397106171e-02 1.433914154767990112e-01 -7.326860725879669189e-02 -2.993791997432708740e-01 -3.018539212644100189e-02 2.161099910736083984e-01 9.564702212810516357e-02 -2.865538597106933594e-01 2.931784093379974365e-02 -2.518460452556610107e-01 -1.995414867997169495e-02 3.647272288799285889e-02 -7.871497422456741333e-02
-1.967610418796539307e-01 7.928320020437240601e-02 3.522046208381652832e-01 -2.659959793090820312e-01 -7.644800841808319092e-02 9.387984871864318848e-02 5.667221546173095703e-02 5.301691964268684387e-02 7.823614031076431274e-02 -5.504401400685310364e-02 2.690375149250030518e-01 1.530120335519313812e-02 1.858681887388229370e-01 -5.367806553840637207e-02 -1.524107530713081360e-02 1.016393229365348816e-01 -1.564219743013381958e-01 3.027443028986454010e-02 5.168766900897026062e-02 -3.443476557731628418e-01 2.905462980270385742e-01 2.368941009044647217e-01 4.611791670322418213e-02 -1.949955523014068604e-01 2.316712439060211182e-01 1.335873752832412720e-01 -1.782859116792678833e-01 6.010439619421958923e-02 2.125736624002456665e-01 -1.155887916684150696e-01 -3.384300172328948975e-01 -4.943244531750679016e-02
-9.312205016613006592e-02 3.722818493843078613e-01 5.561178177595138550e-02 -7.152230292558670044e-02 -2.378305047750473022e-01 2.543193697929382324e-01 -7.289478182792663574e-02 3.360306620597839355e-01 -9.504433721303939819e-02 5.791324749588966370e-02 -4.857643321156501770e-02 1.013016048818826675e-02 9.182852506637573242e-02 -1.110955402255058289e-01 -1.452531665563583374e-02 -5.104280263185501099e-02 -1.972122341394424438e-01 -2.498417645692825317e-01 -1.462330967187881470e-01 -9.813235700130462646e-02 -2.973065376281738281e-01 5.445640534162521362e-02 2.635087072849273682e-01 1.112239956855773926e-01 3.642907738685607910e-01 5.279377847909927368e-02 -1.407422870397567749e-01 -2.452384382486343384e-01 7.516775280237197876e-02 9.778898954391479492e-02 -1.257506161928176880e-01 -1.210392042994499207e-01
-2.623572573065757751e-02 2.110347300767898560e-01 1.353414952754974365e-01 -1.235507056117057800e-01 -1.949773579835891724e-01 -2.691709697246551514e-01 -1.026569455862045288e-01 1.674468815326690674e-01 4.637591191567480564e-04 9.873939305543899536e-02 2.054373323917388916e-01 -5.528645217418670654e-02 3.299649953842163086e-01 -1.982635110616683960e-01 4.611009731888771057e-03 2.441099435091018677e-01 -8.641063421964645386e-02 7.736420724540948868e-03 -1.154325753450393677e-01 2.914283871650695801e-01 -1.087207272648811340e-01 3.756147623062133789e-01 4.261553660035133362e-02 3.101529926061630249e-02 2.562522292137145996e-01 -5.217394232749938965e-02 6.268753111362457275e-02 2.652153372764587402e-01 2.458489835262298584e-01 -4.733522236347198486e-02 -1.833920776844024658e-01 -9.435591101646423340e-02
-2.251730561256408691e-01 -3.597014816477894783e-03 4.004143178462982178e-02 -2.966595813632011414e-02 1.277563627809286118e-02 -9.151096642017364502e-02 -2.853961661458015442e-02 5.621809363365173340e-01 -2.097310870885848999e-01 -1.419422924518585205e-01 8.873193711042404175e-02 -3.476959094405174255e-02 1.313024759292602539e-01 -1.751654967665672302e-02 1.128892228007316589e-02 2.306514233350753784e-01 -1.776651665568351746e-02 2.984443120658397675e-02 8.639150857925415039e-02 -1.412891149520874023e-01 2.137463390827178955e-01 -1.426439881324768066e-01 -4.094380885362625122e-02 4.283083975315093994e-02 2.667467594146728516e-01 -2.528283596038818359e-01 1.833947002887725830e-01 -8.791511505842208862e-02 2.832636833190917969e-01 -1.027261316776275635e-01 -2.671334743499755859e-01 2.013489753007888794e-01
-2.726374268531799316e-01 -7.281933724880218506e-02 -6.245387345552444458e-02 -1.349053084850311279e-01 -4.376739263534545898e-02 5.766803398728370667e-02 -4.011370241641998291e-02 2.252247184514999390e-01 -8.222739398479461670e-02 -9.393077343702316284e-02 1.178753152489662170e-01 1.791774630546569824e-01 9.362429380416870117e-02 -5.913470685482025146e-02 -2.120500355958938599e-01 -8.686554431915283203e-02 7.858874648809432983e-02 -4.239694476127624512e-01 4.265400394797325134e-02 -2.851946055889129639e-01 8.751972019672393799e-02 3.916082531213760376e-02 -1.034989133477210999e-01 -1.659914702177047729e-01 2.230027019977569580e-01 -1.349799335002899170e-01 -8.553977310657501221e-02 2.896149829030036926e-02 3.619568943977355957e-01 -1.476796418428421021e-01 -4.071835875511169434e-01 5.537999421358108521e-02
-1.650217473506927490e-01 -1.286438107490539551e-01 -1.094091609120368958e-01 -1.877315528690814972e-02 8.101364970207214355e-02 7.477396633476018906e-03 -7.180426269769668579e-02 2.526447772979736328e-01 1.335454583168029785e-01 1.023576855659484863e-01 3.531301021575927734e-01 3.708415925502777100e-01 1.055115759372711182e-01 -4.942079633474349976e-02 7.798434048891067505e-02 2.198903858661651611e-01 -1.417465414851903915e-02 -4.409721493721008301e-01 1.745113581418991089e-01 -7.251259684562683105e-02 2.981006726622581482e-02 8.979408442974090576e-02 -3.209211230278015137e-01 4.205212928354740143e-03 1.573699712753295898e-01 -9.690725803375244141e-02 -1.643523275852203369e-01 -7.376520335674285889e-02 1.643479615449905396e-01 9.321229904890060425e-02 6.534131616353988647e-02 -2.466579526662826538e-01
-2.434668689966201782e-01 -6.564371287822723389e-02 1.709542274475097656e-01 -1.208834946155548096e-01 -1.070917118340730667e-02 7.455529272556304932e-02 9.721995145082473755e-02 4.831252992153167725e-01 -2.248521000146865845e-01 -2.186550348997116089e-01 1.410422772169113159e-01 1.024940833449363708e-01 7.037823647260665894e-02 -6.528376787900924683e-02 -2.072831382974982262e-03 3.151349425315856934e-01 -2.225127071142196655e-02 9.401373565196990967e-02 3.747449442744255066e-02 -7.691461592912673950e-02 1.294836103916168213e-01 -8.440842479467391968e-02 8.321459591388702393e-02 9.769121557474136353e-02 3.650218844413757324e-01 -2.535145282745361328e-01 9.227001108229160309e-03 -1.206624284386634827e-01 2.727470397949218750e-01 -1.360345333814620972e-01 -2.087979018688201904e-01 3.293675929307937622e-02
-7.190469652414321899e-02 -6.821536272764205933e-02 1.653567701578140259e-01 3.123744428157806396e-01 -1.664845794439315796e-01 -1.665868610143661499e-01 4.096565023064613342e-02 4.091456234455108643e-01 5.302264541387557983e-02 1.688131988048553467e-01 8.375728875398635864e-02 -8.919727988541126251e-04 -9.816836565732955933e-02 -3.078953027725219727e-01 2.161749154329299927e-01 1.736610233783721924e-01 -3.973853588104248047e-02 -1.130323559045791626e-01 1.059055477380752563e-01 -3.000862002372741699e-01 4.470154643058776855e-02 5.459532514214515686e-02 -1.228322759270668030e-01 2.340766973793506622e-02 3.493478596210479736e-01 -4.335072357207536697e-03 8.509238064289093018e-02 -1.875328570604324341e-01 -3.826909884810447693e-02 9.869860857725143433e-02 -3.257018923759460449e-01 -5.531864613294601440e-02
-1.292112022638320923e-01 9.677988290786743164e-02 7.631926983594894409e-02 -2.258256971836090088e-01 8.463921258226037025e-04 1.322676986455917358e-01 -7.541640847921371460e-02 3.761095702648162842e-01 -8.127544075250625610e-03 5.796854570508003235e-02 1.983991712331771851e-01 -3.885386139154434204e-02 -2.808146737515926361e-02 -2.938294224441051483e-02 -3.626172542572021484e-01 -8.705122023820877075e-02 -1.392143666744232178e-01 -2.043813765048980713e-01 8.918734639883041382e-02 -2.065940946340560913e-01 2.001904845237731934e-01 -1.081014424562454224e-01 -4.033242538571357727e-02 -4.780270904302597046e-02 1.416088640689849854e-01 -3.448603451251983643e-01 7.150086760520935059e-02 -4.190305620431900024e-02 2.391938865184783936e-01 -8.636128902435302734e-02 -3.886523842811584473e-01 -1.960124820470809937e-01
-1.306830495595932007e-01 1.765363812446594238e-01 1.460282206535339355e-01 -1.089710742235183716e-03 -1.540034562349319458e-01 -2.052266746759414673e-01 -2.224584221839904785e-01 3.591334819793701172e-01 -1.117587536573410034e-01 2.606538236141204834e-01 4.069686681032180786e-02 1.966900192201137543e-02 7.911730557680130005e-02 -6.849925965070724487e-02 2.275038138031959534e-02 -1.253945380449295044e-01 -1.950625628232955933e-01 -2.937866151332855225e-01 -3.743753954768180847e-02 -1.156767085194587708e-02 3.347455859184265137e-01 2.652667462825775146e-01 3.048701956868171692e-02 -1.086813583970069885e-01 4.029023274779319763e-02 -7.971429266035556793e-03 -6.600682437419891357e-02 6.159647181630134583e-02 1.336344182491302490e-01 4.142756760120391846e-01 -9.243936836719512939e-02 -2.180421054363250732e-01
-1.470594555139541626e-01 -1.989405974745750427e-02 1.457245200872421265e-01 -4.390924051403999329e-02 -5.057095550000667572e-03 -8.589789271354675293e-02 -2.313379347324371338e-01 3.926947247236967087e-03 1.174052208662033081e-01 6.592787057161331177e-02 3.182649314403533936e-01 -1.069263070821762085e-01 2.851707339286804199e-01 8.127240091562271118e-02 5.338104814291000366e-02 5.499516725540161133e-01 -9.496098011732101440e-02 9.417203068733215332e-02 -6.524257361888885498e-02 -5.739188939332962036e-02 -1.745136082172393799e-01 -2.879219595342874527e-03 2.115520238876342773e-01 -3.917126357555389404e-02 3.372227549552917480e-01 -2.263653725385665894e-01 -2.054920345544815063e-01 -1.927946507930755615e-01 8.850795775651931763e-02 7.404409348964691162e-02 5.964962393045425415e-02 7.985895127058029175e-02
-3.349690139293670654e-01 3.916708007454872131e-02 1.581634134054183960e-01 3.313883394002914429e-02 3.862190991640090942e-02 4.242432489991188049e-02 3.473999723792076111e-02 5.822445750236511230e-01 -3.456470072269439697e-01 1.778710260987281799e-02 5.264661461114883423e-02 7.841584086418151855e-02 1.315432190895080566e-01 -3.954318165779113770e-02 -2.033885940909385681e-02 2.642700672149658203e-01 -1.400626730173826218e-02 7.822877168655395508e-02 4.367863759398460388e-02 -3.365919589996337891e-01 1.969999074935913086e-01 -1.147213131189346313e-01 2.077729813754558563e-02 1.260211914777755737e-01 2.588921189308166504e-01 -1.484131217002868652e-01 8.066517859697341919e-02 3.145563974976539612e-02 -7.030418515205383301e-02 8.782210759818553925e-03 7.750419527292251587e-02 3.790532425045967102e-02
-7.694298774003982544e-02 -2.844830229878425598e-02 -9.025302529335021973e-02 -3.585904836654663086e-01 -1.026164516806602478e-01 -2.708125710487365723e-01 2.977497279644012451e-01 2.292634695768356323e-01 -1.623768210411071777e-01 3.064824640750885010e-02 2.356626093387603760e-01 -7.046283781528472900e-02 1.648919880390167236e-01 -7.731358706951141357e-02 5.371564626693725586e-02 1.067323014140129089e-01 -4.947817698121070862e-02 -2.366760373115539551e-01 -5.348459258675575256e-02 9.097315371036529541e-02 -2.889312990009784698e-02 6.927957385778427124e-02 -1.630120426416397095e-01 -2.753334045410156250e-01 4.797133207321166992e-01 -6.182241812348365784e-02 -9.831748157739639282e-02 2.318445891141891479e-01 -3.241949481889605522e-03 -5.349457933334633708e-05 -5.036763846874237061e-02 -1.366434246301651001e-01
-4.649204015731811523e-01 6.345935165882110596e-02 2.393549531698226929e-01 -9.907458722591400146e-02 -2.280299365520477295e-01 2.388813793659210205e-01 -1.606103628873825073e-01 2.100518196821212769e-01 -1.843563467264175415e-01 -1.185612678527832031e-01 2.945341169834136963e-01 2.692433632910251617e-02 1.959063857793807983e-01 1.737420856952667236e-01 1.770139038562774658e-01 2.792100608348846436e-01 -1.204540655016899109e-01 -1.934915482997894287e-01 1.494575291872024536e-01 3.841772302985191345e-02 -5.249268189072608948e-02 -4.985893517732620239e-02 -1.098247151821851730e-02 -1.562516689300537109e-01 1.067047342658042908e-01 5.958775430917739868e-02 1.187861710786819458e-01 1.884747743606567383e-01 -2.410522289574146271e-02 1.961800158023834229e-01 -3.257831558585166931e-02 -1.006094515323638916e-01
7.706262916326522827e-02 1.309005171060562134e-01 9.484449028968811035e-02 1.260894089937210083e-01 -1.720601320266723633e-01 -1.663666069507598877e-01 -1.147334426641464233e-01 2.774639129638671875e-01 8.500756323337554932e-02 1.580039113759994507e-01 -3.497483953833580017e-02 2.084988504648208618e-01 1.180455237627029419e-01 -1.234580874443054199e-01 1.167424172163009644e-01 1.500703841447830200e-01 6.914734840393066406e-02 -3.474626541137695312e-01 -9.447701275348663330e-02 -4.731719195842742920e-01 -3.315670192241668701e-01 -4.687366634607315063e-02 -1.181257609277963638e-02 -6.279681622982025146e-02 2.279879748821258545e-01 1.813054084777832031e-01 2.239019870758056641e-01 3.995956107974052429e-02 9.471645206212997437e-02 -1.068140845745801926e-02 -2.030129581689834595e-01 -3.101679868996143341e-02
-1.111340299248695374e-01 2.379244267940521240e-01 -9.517143480479717255e-03 6.662143021821975708e-02 -1.303840130567550659e-01 -2.182423509657382965e-02 -9.477979689836502075e-02 2.755475342273712158e-01 4.373185709118843079e-02 2.810016274452209473e-01 4.260602593421936035e-02 1.140371486544609070e-01 4.732910990715026855e-01 9.120307862758636475e-02 2.121498994529247284e-02 2.810645103454589844e-01 -1.669102013111114502e-01 1.832930184900760651e-02 1.637363340705633163e-03 -1.688144803047180176e-01 5.669710785150527954e-02 2.255993634462356567e-01 -6.364323943853378296e-02 1.450113803148269653e-01 1.987310349941253662e-01 -3.257776796817779541e-01 -2.781173959374427795e-02 5.364057142287492752e-03 1.724220961332321167e-01 -1.396171450614929199e-01 -2.202183157205581665e-01 1.913951486349105835e-01
-3.263996243476867676e-01 1.011690944433212280e-01 4.198420420289039612e-02 -2.478907108306884766e-01 2.393453717231750488e-01 -8.946252614259719849e-02 -1.420591473579406738e-01 2.848763167858123779e-01 -1.658890023827552795e-02 3.048761785030364990e-01 4.642874002456665039e-02 8.898753672838211060e-02 1.520360633730888367e-02 2.005655169486999512e-01 -1.133458130061626434e-02 3.541128635406494141e-01 -2.303134799003601074e-01 -1.050243452191352844e-01 8.580455929040908813e-02 -9.121272712945938110e-02 -2.037392407655715942e-01 3.645742833614349365e-01 -9.891211241483688354e-02 -6.144181638956069946e-02 1.957710981369018555e-01 1.438499689102172852e-01 -7.607646286487579346e-02 9.276682138442993164e-02 -1.737675047479569912e-03 -1.846761256456375122e-01 4.882908612489700317e-02 -8.040457218885421753e-02
-2.852679491043090820e-01 1.921989619731903076e-01 -5.799310747534036636e-03 -1.573248505592346191e-01 -1.384599357843399048e-01 2.212854474782943726e-02 -1.852184347808361053e-02 1.280985623598098755e-01 7.467281818389892578e-02 3.287324011325836182e-01 2.062745392322540283e-02 8.289135992527008057e-02 3.205949366092681885e-01 -1.197704300284385681e-02 6.953785661607980728e-03 4.339386224746704102e-01 -2.095181792974472046e-01 5.658750981092453003e-02 -1.714817285537719727e-01 -2.962824106216430664e-01 1.665154695510864258e-01 1.548270732164382935e-01 2.401790395379066467e-02 8.160032331943511963e-02 2.811115048825740814e-02 -3.151265680789947510e-01 -9.276667237281799316e-02 -1.480010151863098145e-01 1.582557708024978638e-01 -2.290138043463230133e-02 -1.363679617643356323e-01 1.013737842440605164e-01
1.807471923530101776e-02 4.631572961807250977e-01 3.705585375428199768e-02 -1.273225396871566772e-01 -1.985421031713485718e-01 2.354470193386077881e-01 -6.193322688341140747e-02 3.196035027503967285e-01 -3.698772937059402466e-02 9.274289757013320923e-02 8.355517685413360596e-02 4.065397381782531738e-02 1.612616777420043945e-01 -2.642773836851119995e-02 -1.185951456427574158e-01 6.078447028994560242e-02 -3.832980990409851074e-01 -2.801701128482818604e-01 -2.270004915772005916e-04 5.368379503488540649e-02 -1.728335767984390259e-01 2.056836932897567749e-01 1.913529634475708008e-01 1.458508819341659546e-01 2.305140644311904907e-01 -5.578713864088058472e-02 -4.888990893959999084e-02 -6.736916303634643555e-02 1.780025213956832886e-01 1.643890291452407837e-01 -1.325737982988357544e-01 -7.647608965635299683e-02
4.152110591530799866e-02 2.499883025884628296e-01 -1.221591457724571228e-01 -1.884034462273120880e-02 1.342841982841491699e-01 -1.096709668636322021e-01 5.709622427821159363e-02 2.282117158174514771e-01 -1.313445568084716797e-01 2.005179822444915771e-01 1.901280134916305542e-02 1.456016451120376587e-01 1.180414110422134399e-01 -4.698938429355621338e-01 -9.426946938037872314e-02 3.983699679374694824e-01 -1.233268454670906067e-01 -1.689621657133102417e-01 -8.313206583261489868e-02 -4.161073639988899231e-02 -1.609571129083633423e-01 -7.233918458223342896e-02 1.314785778522491455e-01 2.008487433195114136e-01 3.220918774604797363e-01 1.213755551725625992e-02 -7.493107020854949951e-02 -6.970294564962387085e-02 5.211786180734634399e-02 -1.071282178163528442e-01 -2.884366512298583984e-01 -2.906622178852558136e-02
-1.043131351470947266e-01 2.525280416011810303e-01 3.641726821660995483e-02 -6.030439212918281555e-02 -2.284953929483890533e-02 -6.034364551305770874e-02 -1.979037225246429443e-01 1.626258157193660736e-02 -3.029499650001525879e-01 -5.627869814634323120e-02 1.769367009401321411e-01 -6.068598479032516479e-02 2.909412980079650879e-01 -2.376061975955963135e-01 4.778086394071578979e-02 4.095754027366638184e-01 -2.221217937767505646e-02 -4.264724850654602051e-01 8.768616616725921631e-02 -2.095900475978851318e-02 1.307246834039688110e-01 -1.332100033760070801e-01 -2.352446764707565308e-01 -3.210364654660224915e-02 1.746870875358581543e-01 2.352171204984188080e-02 -3.134769797325134277e-01 8.207160979509353638e-02 -4.818730428814888000e-02 -3.694657608866691589e-02 -1.614286378026008606e-02 -1.182916834950447083e-01
-2.043887972831726074e-01 1.839182227849960327e-01 1.262564118951559067e-02 -6.972087174654006958e-02 1.082499790936708450e-02 -3.296622633934020996e-02 -1.281289756298065186e-01 3.043222427368164062e-01 -3.196654021739959717e-01 -1.570565700531005859e-01 6.100924685597419739e-02 1.009344961494207382e-02 3.144970536231994629e-01 -8.737328648567199707e-02 1.949838176369667053e-02 3.958100080490112305e-01 2.125252187252044678e-01 -2.285986542701721191e-01 -1.484000384807586670e-01 -8.147328346967697144e-02 6.415715068578720093e-02 -8.635251969099044800e-02 -2.798833549022674561e-01 -9.451745450496673584e-02 9.920152276754379272e-02 -1.535480320453643799e-01 -1.405450552701950073e-01 -1.130168326199054718e-03 -3.196604549884796143e-01 1.569484323263168335e-01 6.249976810067892075e-03 -9.964064508676528931e-02
-2.077888697385787964e-01 -1.972580403089523315e-01 -2.162552475929260254e-01 8.212587982416152954e-02 3.244541957974433899e-02 -1.042075306177139282e-01 -1.136121228337287903e-01 1.951058655977249146e-01 -1.422230750322341919e-01 -4.336139187216758728e-02 8.027500659227371216e-02 -9.501983970403671265e-02 1.730725914239883423e-02 3.230085596442222595e-02 -1.424613445997238159e-01 2.323043793439865112e-01 -3.808060288429260254e-01 -2.772476077079772949e-01 -7.705154269933700562e-02 -2.520531713962554932e-01 -2.645701542496681213e-02 2.060302644968032837e-01 -5.503664165735244751e-02 -3.529198840260505676e-02 3.143241703510284424e-01 -1.758312620222568512e-02 -3.869696557521820068e-01 -2.492736093699932098e-02 1.556370854377746582e-01 1.683919429779052734e-01 -8.917570859193801880e-02 1.988843083381652832e-01
-1.848290674388408661e-02 -1.420127786695957184e-02 1.889844536781311035e-01 -3.048858046531677246e-01 -3.616346418857574463e-02 -1.655658185482025146e-01 -5.383334681391716003e-02 8.511276543140411377e-02 -5.396036058664321899e-02 9.311381727457046509e-02 -3.503670170903205872e-02 3.953546658158302307e-02 5.238299965858459473e-01 2.373561821877956390e-02 2.698198147118091583e-02 2.505478858947753906e-01 -9.862105548381805420e-02 -4.135130345821380615e-02 -8.830043673515319824e-02 -8.021499961614608765e-02 -1.088687330484390259e-01 -1.694648563861846924e-01 1.932912319898605347e-01 -2.167521417140960693e-01 3.217489123344421387e-01 -2.545588016510009766e-01 -6.426531821489334106e-02 -3.275450691580772400e-02 -6.096263974905014038e-02 1.316833645105361938e-01 -3.507530689239501953e-01 -1.043875515460968018e-01
-1.597500592470169067e-01 -1.651466637849807739e-01 4.028250277042388916e-02 7.168264687061309814e-02 -1.413709949702024460e-02 -6.311906874179840088e-02 -3.267798945307731628e-02 2.926371395587921143e-01 -2.250173240900039673e-01 -5.492746457457542419e-02 4.332174360752105713e-02 -1.556419432163238525e-01 -5.968419089913368225e-02 1.315266042947769165e-01 -7.768470048904418945e-02 2.247728109359741211e-01 -2.856581807136535645e-01 -1.518004238605499268e-01 -2.237966358661651611e-01 -1.436822563409805298e-01 -8.543539792299270630e-02 2.284744679927825928e-01 5.235455930233001709e-02 -9.019907563924789429e-02 1.429286599159240723e-01 -1.167568042874336243e-01 -5.512927174568176270e-01 -3.554179565981030464e-03 1.395909786224365234e-01 1.847649663686752319e-01 -1.677757799625396729e-01 1.639127433300018311e-01
-1.619160324335098267e-01 1.669221818447113037e-01 7.712057977914810181e-02 -1.762161701917648315e-01 9.947271645069122314e-02 5.486597493290901184e-02 -1.645357310771942139e-01 2.968280911445617676e-01 -3.106119334697723389e-01 -1.000434234738349915e-01 -7.497325539588928223e-02 -3.836350515484809875e-03 3.953992128372192383e-01 -9.148803353309631348e-02 1.321214530616998672e-02 3.566561937332153320e-01 1.657056659460067749e-01 -2.687339484691619873e-01 -6.961596757173538208e-02 -1.166935116052627563e-01 1.424754559993743896e-01 -8.006367832422256470e-02 -1.866540312767028809e-01 -8.933223783969879150e-02 1.501114517450332642e-01 -7.416974753141403198e-02 -2.687145173549652100e-01 1.945713721215724945e-02 -2.450339049100875854e-01 1.345589905977249146e-01 -3.770390897989273071e-02 -9.361627697944641113e-02
-1.565383970737457275e-01 1.907573081552982330e-02 2.174781076610088348e-02 -1.386246830224990845e-01 -2.667557895183563232e-01 -2.105003297328948975e-01 -1.220692321658134460e-01 2.607311308383941650e-01 -3.673807978630065918e-01 4.883107915520668030e-02 2.640849351882934570e-01 6.845007091760635376e-02 1.243270114064216614e-01 -1.710691154003143311e-01 -2.355315685272216797e-01 2.340707778930664062e-01 -8.331559598445892334e-02 -3.294703364372253418e-01 -3.947873041033744812e-02 -1.093146353960037231e-01 1.220760270953178406e-01 -1.864265277981758118e-02 -6.536679714918136597e-02 6.895267963409423828e-02 -1.563316434621810913e-01 -2.240101248025894165e-01 -5.255093052983283997e-02 -1.750223338603973389e-01 -2.619530558586120605e-01 -3.465821221470832825e-02 -3.712905943393707275e-02 -2.404874563217163086e-01
-2.987466454505920410e-01 2.560887336730957031e-01 8.612576127052307129e-02 4.938776139169931412e-03 2.613153494894504547e-02 -3.006370067596435547e-01 -2.826452553272247314e-01 1.604962199926376343e-01 -4.509968683123588562e-02 8.385090529918670654e-02 1.779619008302688599e-01 1.570458412170410156e-01 2.399611771106719971e-01 -1.303144097328186035e-01 -1.930286437273025513e-01 1.472964733839035034e-01 -1.303960829973220825e-01 1.552114188671112061e-01 -1.317553222179412842e-01 -1.913899183273315430e-01 -2.607879042625427246e-01 2.542002797126770020e-01 1.301077306270599365e-01 1.212506368756294250e-01 -4.330378491431474686e-03 -1.888385713100433350e-01 1.815292686223983765e-01 8.114011585712432861e-02 1.256917417049407959e-01 -2.318255230784416199e-02 -2.565534412860870361e-01 -1.593231707811355591e-01
-2.804466150701045990e-02 2.286089658737182617e-01 8.061825484037399292e-02 -1.792471259832382202e-01 -5.719977989792823792e-02 -2.807817161083221436e-01 -1.188548281788825989e-01 2.739771604537963867e-01 -1.787225715816020966e-02 -3.840743331238627434e-03 9.894809871912002563e-02 4.459370300173759460e-02 3.281322717666625977e-01 3.043040400370955467e-03 -1.806697696447372437e-01 3.396913707256317139e-01 -1.704468876123428345e-01 -5.885372310876846313e-02 8.804544806480407715e-02 1.983390450477600098e-01 -1.544132828712463379e-01 2.373167127370834351e-01 2.663159742951393127e-02 -2.780621051788330078e-01 2.199098318815231323e-01 9.068518131971359253e-02 2.175010442733764648e-01 -8.031588047742843628e-03 3.897498548030853271e-02 -5.484668165445327759e-02 -2.286997437477111816e-01 -2.657338380813598633e-01
-1.836117506027221680e-01 1.036239713430404663e-01 2.650934159755706787e-01 -2.307297475636005402e-02 -9.739594906568527222e-02 1.306314915418624878e-01 -1.164096891880035400e-01 2.798461019992828369e-01 -2.782255709171295166e-01 -7.006222009658813477e-02 2.082909047603607178e-01 7.112010568380355835e-02 3.771243989467620850e-01 1.491005569696426392e-01 6.460182368755340576e-02 2.120524793863296509e-01 -1.203819587826728821e-01 -4.866565577685832977e-03 -9.396301209926605225e-02 -2.958346307277679443e-01 3.252600729465484619e-01 1.665887795388698578e-02 -1.790603548288345337e-01 4.897632077336311340e-02 2.755142152309417725e-01 1.558557003736495972e-01 1.770397089421749115e-02 -2.214031368494033813e-01 -1.337411105632781982e-01 -4.714730754494667053e-02 2.661023288965225220e-02 -1.504794135689735413e-02
-2.647029161453247070e-01 1.050029173493385315e-01 -1.249078847467899323e-02 6.098894774913787842e-02 -2.421248406171798706e-01 -2.253735959529876709e-01 -2.098453938961029053e-01 8.244700729846954346e-02 -2.022445574402809143e-02 2.507332861423492432e-01 3.037875592708587646e-01 -3.637508675456047058e-02 4.859294891357421875e-01 1.022100150585174561e-01 1.378355473279953003e-01 2.771707773208618164e-01 -1.337412446737289429e-01 -6.651693489402532578e-03 -3.214772790670394897e-02 -1.457614302635192871e-01 -1.349649764597415924e-02 1.583817899227142334e-01 7.187025994062423706e-02 -4.547398537397384644e-02 2.402656674385070801e-01 -3.234225809574127197e-01 3.008019924163818359e-02 2.238363958895206451e-03 1.259882003068923950e-01 4.780080169439315796e-02 3.476851806044578552e-02 1.343857310712337494e-02
-1.577931195497512817e-01 4.931449145078659058e-02 8.360836654901504517e-02 -1.695947647094726562e-01 -1.406365353614091873e-02 -1.620072424411773682e-01 -1.024029552936553955e-01 1.397104281932115555e-02 -2.014662325382232666e-01 3.490832448005676270e-02 2.725796401500701904e-01 2.827887423336505890e-02 3.767721652984619141e-01 -1.496730744838714600e-02 7.632812857627868652e-02 4.235574007034301758e-01 -2.980796992778778076e-02 1.861266605556011200e-02 1.259364336729049683e-01 -3.284616768360137939e-01 5.420102179050445557e-02 6.824672967195510864e-02 -2.001818865537643433e-01 9.975923597812652588e-02 -5.969345197081565857e-02 6.879333406686782837e-02 -3.195109963417053223e-01 2.287129908800125122e-01 1.882725954055786133e-01 -7.124374061822891235e-02 -2.439570724964141846e-01 -1.007173657417297363e-01
-1.099856197834014893e-01 2.277621626853942871e-01 7.238536328077316284e-02 -2.405734658241271973e-01 -1.759695857763290405e-01 -2.341941744089126587e-01 -1.505378931760787964e-01 2.425475865602493286e-01 -2.215848863124847412e-01 -2.903009355068206787e-01 2.212200909852981567e-01 4.032607004046440125e-02 1.349531579762697220e-02 -3.559080138802528381e-02 8.292327076196670532e-02 -6.973762810230255127e-02 -3.955112770199775696e-02 -2.026521861553192139e-01 -1.179779320955276489e-01 -9.361291676759719849e-02 2.241993695497512817e-01 9.183665364980697632e-02 -1.652390509843826294e-01 1.449551433324813843e-01 3.668498694896697998e-01 -1.931484639644622803e-01 2.913594432175159454e-02 -1.652123755775392056e-03 7.344195991754531860e-02 2.537544965744018555e-01 -2.425350695848464966e-01 -1.865665316581726074e-01
1.490977313369512558e-02 1.171028986573219299e-01 3.286988437175750732e-01 -2.433831691741943359e-01 2.018736675381660461e-03 2.803992480039596558e-02 -1.416010260581970215e-01 5.049343109130859375e-01 5.869026854634284973e-02 -1.816609650850296021e-01 8.659699559211730957e-02 1.276698112487792969e-01 -1.395912766456604004e-01 -1.389233469963073730e-01 -1.149366497993469238e-01 3.175830543041229248e-01 -7.482697069644927979e-02 -2.853572368621826172e-01 1.529121957719326019e-02 -2.245589718222618103e-02 -1.042365878820419312e-01 1.476555410772562027e-02 -2.645067274570465088e-01 -1.281233131885528564e-01 2.001848220825195312e-01 -2.050584368407726288e-02 -1.989914774894714355e-01 -2.377458363771438599e-01 -8.521322160959243774e-02 -4.187520593404769897e-03 -2.543693035840988159e-02 1.085661724209785461e-02
-7.286664098501205444e-02 1.323962062597274780e-01 1.285561323165893555e-01 -1.234964281320571899e-01 4.990591108798980713e-02 6.420783698558807373e-02 1.047047749161720276e-01 5.213016867637634277e-01 -3.222012817859649658e-01 1.522331126034259796e-02 9.864762425422668457e-02 1.519031822681427002e-01 2.262620776891708374e-01 -1.043513324111700058e-02 2.181496657431125641e-02 1.760706454515457153e-01 1.013490259647369385e-01 -2.582675218582153320e-02 -6.835252046585083008e-02 -2.642450034618377686e-01 1.218104586005210876e-01 9.433414787054061890e-02 -2.749240994453430176e-01 3.898128122091293335e-02 -7.685790210962295532e-02 -2.530578970909118652e-01 -2.816840112209320068e-01 4.143643751740455627e-02 -1.539308484643697739e-02 -1.134435907006263733e-01 -2.023712396621704102e-01 -2.123105525970458984e-01
-1.585601866245269775e-01 4.814788103103637695e-01 1.117596179246902466e-01 -2.096618711948394775e-01 -1.225667744874954224e-01 -4.037940502166748047e-01 -7.508575171232223511e-02 3.490789234638214111e-01 1.393114626407623291e-01 1.155673936009407043e-01 3.291265368461608887e-01 5.235093086957931519e-02 1.595473438501358032e-01 4.198754206299781799e-02 5.234840512275695801e-02 7.235591113567352295e-02 -2.637393586337566376e-02 -1.063139140605926514e-01 -9.099842607975006104e-02 -1.125337090343236923e-02 1.115039805881679058e-03 -2.096684724092483521e-01 7.556071132421493530e-02 1.455473154783248901e-01 -1.171674057841300964e-01 -2.338582649827003479e-03 -7.646700739860534668e-02 -3.877193108201026917e-02 7.498506456613540649e-03 2.664447724819183350e-01 -1.261934489011764526e-01 5.177766084671020508e-02
-1.584414243698120117e-01 3.627317249774932861e-01 -4.518352821469306946e-02 1.431589126586914062e-01 -5.922913178801536560e-02 1.889795064926147461e-01 -1.688516885042190552e-01 3.088880479335784912e-01 -1.576624363660812378e-01 9.039136767387390137e-02 3.127934038639068604e-01 -2.082767635583877563e-01 1.850395798683166504e-01 1.140239164233207703e-01 5.958690121769905090e-02 3.686692118644714355e-01 -3.369009196758270264e-01 -3.822986409068107605e-02 1.348111629486083984e-01 -1.646930873394012451e-01 -1.677320525050163269e-02 1.667980849742889404e-01 -8.626563847064971924e-02 1.059027537703514099e-01 -7.509564608335494995e-02 -6.385660916566848755e-02 -1.332038193941116333e-01 1.508213207125663757e-02 1.341558992862701416e-01 2.078894972801208496e-01 2.324660122394561768e-02 1.485559716820716858e-02
-2.802534103393554688e-01 2.628596127033233643e-01 -6.177394650876522064e-03 -1.917135268449783325e-01 -3.548284620046615601e-02 6.788877397775650024e-02 1.333444267511367798e-01 4.365703761577606201e-01 -1.591805368661880493e-01 -3.076993525028228760e-01 -2.656111493706703186e-02 -3.720992431044578552e-02 2.979195117950439453e-02 3.657194599509239197e-02 -1.933056861162185669e-01 2.133641839027404785e-01 -8.617685735225677490e-02 -1.706312298774719238e-01 1.559055149555206299e-01 -1.576737314462661743e-01 1.372277587652206421e-01 -1.392188668251037598e-01 -1.885724999010562897e-02 -4.221962764859199524e-02 2.650949656963348389e-01 -2.434858232736587524e-01 3.229980543255805969e-02 -6.534025818109512329e-02 2.146295309066772461e-01 1.022122874855995178e-01 -2.278847843408584595e-01 1.572447419166564941e-01
-3.585902154445648193e-01 -1.586540043354034424e-01 1.730841547250747681e-01 3.716650232672691345e-02 -2.983139455318450928e-02 1.789721697568893433e-01 1.098867133259773254e-01 1.716922521591186523e-01 -6.307911127805709839e-02 2.558307955041527748e-03 3.345167338848114014e-01 2.058809697628021240e-01 2.656812071800231934e-01 -1.392741054296493530e-01 2.955649197101593018e-01 2.967184185981750488e-01 3.130632266402244568e-02 -1.831795871257781982e-01 1.021186932921409607e-01 -2.703175507485866547e-02 -2.650783956050872803e-01 2.033158242702484131e-01 2.383338660001754761e-01 6.338678300380706787e-02 1.756226867437362671e-01 -4.433164373040199280e-02 1.656699776649475098e-01 2.677950263023376465e-02 -9.992553293704986572e-02 8.564295619726181030e-02 -9.585462510585784912e-02 -1.056942045688629150e-01
-6.425280869007110596e-02 -2.756454646587371826e-01 2.212516665458679199e-01 -2.441782653331756592e-01 -9.165695309638977051e-02 -1.130715012550354004e-01 5.803729593753814697e-02 3.362541496753692627e-01 1.008811816573143005e-01 -9.186521917581558228e-02 2.244196385145187378e-01 1.877171099185943604e-01 3.044208586215972900e-01 1.130566895008087158e-01 -6.864483468234539032e-03 2.337529212236404419e-01 -2.058180868625640869e-01 -4.928040318191051483e-03 -4.655890539288520813e-02 -1.595278084278106689e-01 -3.078305125236511230e-01 1.064049527049064636e-01 2.174477577209472656e-01 -2.763170003890991211e-02 2.163640409708023071e-01 -5.761491134762763977e-02 9.261948615312576294e-02 2.480122298002243042e-01 9.760788083076477051e-02 -9.503186494112014771e-02 -5.543528869748115540e-02 -2.082102298736572266e-01
2.974952757358551025e-02 -9.038575738668441772e-02 1.141540855169296265e-01 1.324294041842222214e-02 2.119146287441253662e-02 -2.340393960475921631e-01 -1.261815577745437622e-01 4.371153116226196289e-01 1.465553790330886841e-01 2.883699834346771240e-01 2.036011666059494019e-01 1.570559144020080566e-01 9.232277423143386841e-02 -3.016367256641387939e-01 8.584185689687728882e-02 3.540061712265014648e-01 -1.865725219249725342e-01 9.049435704946517944e-02 -9.364826977252960205e-02 -2.410112023353576660e-01 2.803775668144226074e-02 1.345938891172409058e-01 1.218047216534614563e-01 -1.833355426788330078e-02 2.721990048885345459e-01 -1.208841800689697266e-01 1.408720202744007111e-02 -1.381002813577651978e-01 -2.434533834457397461e-01 -2.282571792602539062e-02 -2.360050007700920105e-02 -1.785034500062465668e-02
1.751726716756820679e-01 2.462258338928222656e-01 1.276420056819915771e-01 -1.080953031778335571e-01 -5.683195218443870544e-02 -2.769990861415863037e-01 -1.102887019515037537e-01 3.943381905555725098e-01 -1.070446819067001343e-01 -1.195638552308082581e-01 2.237717211246490479e-01 -1.760960207320749760e-03 2.912373244762420654e-01 1.106746792793273926e-01 3.306797519326210022e-02 1.765891909599304199e-01 -1.179447546601295471e-01 1.370482891798019409e-02 -9.113301336765289307e-02 -2.592962682247161865e-01 1.000238880515098572e-01 1.645940691232681274e-01 -2.377169132232666016e-01 2.424117624759674072e-01 1.117032021284103394e-01 -2.657092176377773285e-02 -2.299884706735610962e-01 -1.515237390995025635e-01 1.417132019996643066e-01 1.784921437501907349e-01 1.091382727026939392e-01 1.816900372505187988e-01
-6.996051222085952759e-02 8.974419534206390381e-02 1.776316612958908081e-01 -8.820727467536926270e-02 1.009623706340789795e-01 3.553724661469459534e-02 -6.129377707839012146e-02 4.223970174789428711e-01 -3.863529562950134277e-01 -2.670272067189216614e-02 1.998872607946395874e-01 2.126685231924057007e-01 6.428970396518707275e-02 1.203007176518440247e-01 -1.510626971721649170e-01 1.794385910034179688e-01 1.290065348148345947e-01 -1.680395156145095825e-01 9.679083526134490967e-02 -5.373167805373668671e-03 9.448235481977462769e-02 -1.629994660615921021e-01 -1.298512965440750122e-01 -6.682414561510086060e-02 3.039855957031250000e-01 -2.003818452358245850e-01 -2.545005381107330322e-01 3.662199527025222778e-02 -4.502397030591964722e-02 -1.604267656803131104e-01 1.314632296562194824e-01 -3.007982373237609863e-01
-1.339576840400695801e-01 1.346327215433120728e-01 4.542244225740432739e-02 -3.200114965438842773e-01 -2.058464586734771729e-01 -1.559867262840270996e-01 -3.624813258647918701e-02 1.305438280105590820e-01 -4.699288867413997650e-03 -1.372372359037399292e-01 -1.677113771438598633e-02 8.952722698450088501e-02 2.215544581413269043e-01 7.255397737026214600e-02 -6.859464943408966064e-02 3.814403712749481201e-01 4.285638034343719482e-02 -1.648483984172344208e-02 3.169263899326324463e-02 -5.973319523036479950e-03 -1.973522603511810303e-01 2.220382839441299438e-01 7.968872785568237305e-02 -2.806155681610107422e-01 2.400391548871994019e-01 -1.758861169219017029e-02 1.643930822610855103e-01 -5.855190381407737732e-02 1.628892719745635986e-01 -8.411196060478687286e-03 -3.521903753280639648e-01 -3.566196560859680176e-01
-1.655422896146774292e-01 2.941561639308929443e-01 8.872434496879577637e-02 -1.952182799577713013e-01 -8.375646919012069702e-02 4.860656335949897766e-02 -3.120429813861846924e-01 2.440990954637527466e-01 -1.417007446289062500e-01 2.571652829647064209e-01 2.874670177698135376e-02 2.158256769180297852e-01 1.077760607004165649e-01 6.922631710767745972e-02 -3.335331380367279053e-02 -6.964302808046340942e-02 -2.039567083120346069e-01 -1.409080773591995239e-01 -1.838795542716979980e-01 -6.144405901432037354e-02 -2.434071451425552368e-01 1.494853198528289795e-01 2.063961178064346313e-01 5.697392299771308899e-02 2.576488256454467773e-01 -1.626127809286117554e-01 1.575506329536437988e-01 -2.402094155550003052e-01 7.352799177169799805e-02 -2.711017616093158722e-02 -3.278072178363800049e-01 -4.832915589213371277e-02
-1.595472246408462524e-01 3.560698330402374268e-01 5.292940139770507812e-01 -3.717105090618133545e-02 5.720580741763114929e-02 3.236108645796775818e-02 1.451340764760971069e-01 1.104746311902999878e-01 1.139865294098854065e-01 6.886211037635803223e-02 -5.294976755976676941e-02 -7.385548204183578491e-02 1.964629143476486206e-01 1.554709579795598984e-02 -1.636237502098083496e-01 3.480993807315826416e-01 5.264189466834068298e-02 -3.182129859924316406e-01 -3.419373929500579834e-02 4.803416505455970764e-02 -8.760914206504821777e-02 3.345746546983718872e-02 -4.659093543887138367e-02 1.065898314118385315e-02 1.283403187990188599e-01 2.391609400510787964e-01 -1.908151432871818542e-02 1.313335029408335686e-03 3.208925127983093262e-01 -1.159974187612533569e-01 -6.541206687688827515e-02 -5.030713975429534912e-02
-5.980951711535453796e-02 3.488574922084808350e-01 2.436379157006740570e-02 -1.656219363212585449e-02 2.480758875608444214e-01 2.018913030624389648e-01 -1.049284487962722778e-01 2.565829753875732422e-01 -1.601361632347106934e-01 9.757853299379348755e-02 1.440678089857101440e-01 -1.373568028211593628e-01 3.256319165229797363e-01 6.738617271184921265e-02 -2.345125563442707062e-02 3.636163473129272461e-01 -1.057389155030250549e-01 -3.649485707283020020e-01 -8.827125281095504761e-02 -1.034558266401290894e-01 -2.469424903392791748e-02 2.730292454361915588e-02 -3.439117670059204102e-01 5.106953904032707214e-02 8.256860822439193726e-02 2.845000848174095154e-02 -2.036449462175369263e-01 -9.245897829532623291e-02 4.273565486073493958e-02 1.553761512041091919e-01 -5.691710487008094788e-02 6.796196848154067993e-02
-1.377810686826705933e-01 -1.416134983301162720e-01 1.924390643835067749e-01 -1.522733271121978760e-01 -2.671489417552947998e-01 -3.228094428777694702e-02 -2.622516453266143799e-01 1.104947626590728760e-01 -1.350329667329788208e-01 -1.717384904623031616e-01 2.908708751201629639e-01 2.355267107486724854e-01 2.451511621475219727e-01 4.364310950040817261e-02 9.399491548538208008e-02 3.168724775314331055e-01 8.058550953865051270e-02 -1.628422886133193970e-01 -9.196117520332336426e-03 -7.570425420999526978e-02 -5.770417302846908569e-02 1.923138042911887169e-03 3.723907172679901123e-01 -1.464780271053314209e-01 1.906674951314926147e-01 8.961071074008941650e-02 -1.498599052429199219e-01 1.109119057655334473e-01 -1.624380610883235931e-02 2.845962531864643097e-02 -3.198386430740356445e-01 -5.905001610517501831e-02
-3.848619759082794189e-01 1.968267560005187988e-02 -3.475309908390045166e-02 -1.617375761270523071e-01 1.089616641402244568e-01 -2.599142789840698242e-01 -9.112551808357238770e-02 1.011599600315093994e-01 -7.065728306770324707e-02 1.471189558506011963e-01 3.524030372500419617e-02 1.553468555212020874e-01 2.362484633922576904e-01 4.025306552648544312e-02 3.280755877494812012e-01 4.037762880325317383e-01 -3.432201147079467773e-01 -1.543856710195541382e-01 -3.247820585966110229e-02 -2.536944448947906494e-01 -5.988616496324539185e-02 2.291506081819534302e-01 9.141348302364349365e-02 1.455229222774505615e-01 -2.215425670146942139e-02 -4.624408483505249023e-02 -1.257856488227844238e-01 8.679859340190887451e-02 9.341645985841751099e-02 -6.729149073362350464e-02 1.058282405138015747e-01 5.411095917224884033e-02
1.741456985473632812e-01 1.362942159175872803e-01 2.095949500799179077e-01 -2.614088952541351318e-01 1.410922706127166748e-01 -8.424847573041915894e-02 6.509973108768463135e-02 2.519059181213378906e-01 -7.005562633275985718e-02 -2.266329377889633179e-01 -1.279198378324508667e-01 3.438471630215644836e-02 2.930116951465606689e-01 1.536099463701248169e-01 1.511496752500534058e-01 1.518076360225677490e-01 1.162409130483865738e-02 -3.260290920734405518e-01 -3.333110362291336060e-02 -1.029972657561302185e-01 -2.627804130315780640e-02 1.113040447235107422e-01 -4.711335524916648865e-02 1.073403805494308472e-01 4.784794449806213379e-01 1.805536001920700073e-01 -6.903571635484695435e-02 -9.020160883665084839e-02 6.257686018943786621e-02 2.068047374486923218e-01 1.479610335081815720e-03 -2.210709303617477417e-01
-1.576551944017410278e-01 -7.321489602327346802e-02 1.091697439551353455e-01 -1.099250018596649170e-01 1.590989232063293457e-01 1.869133859872817993e-02 -1.643132418394088745e-01 4.050986170768737793e-01 -3.094201385974884033e-01 1.217102482914924622e-01 6.526964902877807617e-02 1.109320595860481262e-01 2.610293328762054443e-01 -7.072675973176956177e-02 -4.073137417435646057e-02 8.775497972965240479e-02 -1.474617719650268555e-01 -1.761580407619476318e-01 -1.175144910812377930e-01 -3.639977872371673584e-01 -3.034438192844390869e-02 2.888979017734527588e-01 -2.747462689876556396e-01 -2.432578057050704956e-02 1.425005197525024414e-01 2.910197898745536804e-02 -2.913546860218048096e-01 -8.501770347356796265e-02 -1.790786236524581909e-01 3.663897514343261719e-02 1.120048239827156067e-01 2.514054998755455017e-02
-1.480351090431213379e-01 1.722155660390853882e-01 3.612941503524780273e-01 -2.709966003894805908e-01 1.235671620815992355e-02 4.296135157346725464e-02 -1.225550845265388489e-01 2.577033638954162598e-01 -1.648128479719161987e-01 -2.843751609325408936e-01 1.345743685960769653e-01 1.456561833620071411e-01 1.279159635305404663e-02 -1.268503963947296143e-01 6.301258504390716553e-02 2.633630335330963135e-01 1.716739684343338013e-01 -6.975343823432922363e-02 2.006834000349044800e-01 -1.622075960040092468e-02 -2.117563635110855103e-01 1.330484151840209961e-01 -2.619019150733947754e-01 -1.880340464413166046e-02 1.655486524105072021e-01 -1.527075171470642090e-01 -3.087883293628692627e-01 -1.917646676301956177e-01 -4.998581856489181519e-02 -1.479248423129320145e-02 -1.079535260796546936e-01 -1.431682705879211426e-01
1.048797974362969398e-03 3.092461526393890381e-01 5.304386466741561890e-02 2.505418844521045685e-02 -1.185014937072992325e-02 -1.820042729377746582e-02 -1.572378277778625488e-01 5.586630105972290039e-01 -3.069109320640563965e-01 5.605366453528404236e-02 9.234953671693801880e-02 -9.670829772949218750e-02 2.104442119598388672e-01 -1.538913846015930176e-01 -2.266966849565505981e-01 2.025296986103057861e-01 -1.758143752813339233e-01 7.261534780263900757e-02 -2.214496135711669922e-01 -6.635078787803649902e-02 -1.476169526576995850e-01 -1.119119748473167419e-01 -2.915021777153015137e-01 3.471485897898674011e-02 1.842228621244430542e-01 -5.944159626960754395e-02 -1.372946500778198242e-01 -5.498680099844932556e-02 7.437988370656967163e-02 -2.668024413287639618e-02 4.142887145280838013e-02 1.029716730117797852e-01
-1.058440357446670532e-01 3.624545410275459290e-02 -1.071883598342537880e-03 -1.773858666419982910e-01 3.399788960814476013e-02 8.779358863830566406e-02 2.014711126685142517e-02 3.031345009803771973e-01 -2.321464717388153076e-01 1.896844804286956787e-01 4.892190545797348022e-02 1.238475218415260315e-01 2.036834359169006348e-01 1.781601756811141968e-01 -4.715319257229566574e-03 2.440515756607055664e-01 1.409459263086318970e-01 -4.273821711540222168e-01 1.307659000158309937e-01 -1.820628792047500610e-01 -4.419522732496261597e-02 1.438397169113159180e-01 -1.870956718921661377e-01 1.987976208329200745e-02 2.540765404701232910e-01 -2.440571039915084839e-01 -3.160755932331085205e-01 -2.044698148965835571e-01 -8.321568369865417480e-02 8.465456217527389526e-02 4.904772341251373291e-02 -1.459552943706512451e-01
-4.033997058868408203e-01 1.341288387775421143e-01 2.059949003159999847e-02 -1.598243415355682373e-01 2.704487927258014679e-02 -4.344766959547996521e-02 -2.171023786067962646e-01 3.791989386081695557e-01 2.065773159265518188e-01 5.849706009030342102e-02 -6.236792728304862976e-02 7.463975250720977783e-02 4.464879259467124939e-02 1.169097796082496643e-01 -8.850803226232528687e-02 2.633344233036041260e-01 -1.119435280561447144e-01 -2.702129185199737549e-01 -1.346574872732162476e-01 -1.389416009187698364e-01 7.953736931085586548e-03 7.654674351215362549e-02 6.385368853807449341e-02 -8.899683505296707153e-02 3.689818456768989563e-02 1.410005986690521240e-01 -9.551057219505310059e-02 1.944609880447387695e-01 3.180354535579681396e-01 -8.851349353790283203e-02 3.501305580139160156e-01 -1.034982502460479736e-01
-1.755321174860000610e-01 1.011143922805786133e-01 -4.552444070577621460e-02 -1.831662356853485107e-01 -3.118601739406585693e-01 -2.459066919982433319e-02 9.241224825382232666e-02 1.740412414073944092e-01 3.156073391437530518e-02 2.235541790723800659e-01 6.776921451091766357e-03 1.869411170482635498e-01 1.124258711934089661e-01 2.136789858341217041e-01 -2.705819904804229736e-01 4.292198717594146729e-01 -2.279602885246276855e-01 -4.686241969466209412e-03 8.073365688323974609e-02 7.918690890073776245e-02 6.137608364224433899e-02 -2.351498976349830627e-02 -5.388139560818672180e-02 -3.036081194877624512e-01 3.851304948329925537e-01 7.335697114467620850e-02 -2.119528502225875854e-01 7.586503773927688599e-02 5.874947831034660339e-02 3.791190683841705322e-03 -1.105678528547286987e-01 2.622079849243164062e-02
-3.079018294811248779e-01 -9.557379409670829773e-03 6.488705426454544067e-02 5.915114283561706543e-02 -1.298124492168426514e-01 -1.945007592439651489e-01 1.202985644340515137e-01 1.720365136861801147e-01 7.492665946483612061e-02 1.419787853956222534e-01 -7.893328368663787842e-02 7.876102626323699951e-02 4.541774392127990723e-01 6.692515313625335693e-02 -2.744142711162567139e-01 2.651032805442810059e-01 -4.150267690420150757e-02 -5.883578211069107056e-02 6.306102871894836426e-02 -2.010256797075271606e-01 -4.584994167089462280e-02 -1.776382178068161011e-01 5.745357275009155273e-02 -2.645303905010223389e-01 3.451963961124420166e-01 -1.234524622559547424e-01 -8.947438001632690430e-02 -2.310727685689926147e-01 -3.640374541282653809e-02 1.306502521038055420e-02 -2.045904844999313354e-01 9.186684340238571167e-02
-6.266354769468307495e-02 2.728811800479888916e-01 1.046460792422294617e-01 -6.812735646963119507e-02 -5.145063251256942749e-02 -8.072022348642349243e-02 -5.582418665289878845e-02 1.754207164049148560e-01 -9.711663238704204559e-03 2.245367765426635742e-01 2.942248880863189697e-01 -8.310645818710327148e-02 2.687036395072937012e-01 -1.551352590322494507e-01 2.213090062141418457e-01 1.910769641399383545e-01 -3.149368762969970703e-01 4.901758208870887756e-02 5.640164390206336975e-02 -4.403136298060417175e-02 1.344882398843765259e-01 -3.981499001383781433e-02 -1.741650402545928955e-01 2.375296503305435181e-01 2.501132190227508545e-01 5.182847380638122559e-02 -3.663239181041717529e-01 1.132028847932815552e-01 2.854158282279968262e-01 1.655802726745605469e-01 1.088326144963502884e-02 5.329424515366554260e-02
4.422070458531379700e-02 1.410088986158370972e-01 2.714443802833557129e-01 -3.133889138698577881e-01 2.643510885536670685e-02 1.483425348997116089e-01 -4.146719723939895630e-02 1.509151160717010498e-01 1.562857180833816528e-01 4.167110845446586609e-02 6.365357339382171631e-02 -1.160101220011711121e-01 1.576709747314453125e-01 9.616249799728393555e-02 1.199893057346343994e-01 2.063597291707992554e-01 -1.964221149682998657e-01 -2.145967930555343628e-01 8.807875961065292358e-02 -1.355055421590805054e-01 -2.177049815654754639e-01 1.283088028430938721e-01 -2.251810282468795776e-01 3.373609781265258789e-01 2.939149439334869385e-01 4.790213424712419510e-03 1.543689053505659103e-02 -4.724562913179397583e-02 1.621845662593841553e-01 3.231707215309143066e-01 -1.220428422093391418e-01 -2.250746190547943115e-01
-1.788900047540664673e-01 5.218417569994926453e-02 4.753055423498153687e-02 -1.831374317407608032e-01 2.578696906566619873e-01 1.242842450737953186e-01 -1.462650895118713379e-01 2.544462382793426514e-01 -2.587064504623413086e-01 -2.136753052473068237e-01 3.038006722927093506e-01 7.434245198965072632e-02 2.095611244440078735e-01 1.642239540815353394e-01 -9.303056448698043823e-02 9.348321706056594849e-02 1.077980101108551025e-01 -1.370251327753067017e-01 3.311148658394813538e-02 -1.880480647087097168e-01 1.936727464199066162e-01 -2.659795992076396942e-02 -2.586306333541870117e-01 -2.319691479206085205e-01 7.573439180850982666e-02 -2.595821917057037354e-01 -1.750743389129638672e-01 -8.019288629293441772e-02 2.011524736881256104e-01 -5.195997282862663269e-02 -2.651930451393127441e-01 1.151044294238090515e-01
-3.541996330022811890e-02 7.021654397249221802e-02 -2.397337695583701134e-03 7.269827276468276978e-02 -5.935509502887725830e-02 -1.798464059829711914e-01 -1.846705824136734009e-01 3.863417506217956543e-01 -2.469716966152191162e-02 2.550627887248992920e-01 -1.565380841493606567e-01 -7.470136135816574097e-02 2.780853509902954102e-01 -1.230595856904983521e-01 -3.398391604423522949e-02 -5.492130294442176819e-02 -4.496860206127166748e-01 -2.905716001987457275e-01 1.371129602193832397e-01 -2.486297339200973511e-01 -7.564747333526611328e-02 -1.077462546527385712e-02 4.317126050591468811e-02 6.117970123887062073e-02 8.487609028816223145e-02 -2.093459963798522949e-01 1.464377641677856445e-01 1.092706397175788879e-01 2.290617972612380981e-01 3.140371059998869896e-03 -1.920130550861358643e-01 -1.562759429216384888e-01
-3.103774227201938629e-02 -7.935773581266403198e-02 2.391777187585830688e-01 4.140720888972282410e-02 -5.130140576511621475e-03 -1.443357616662979126e-01 1.492794789373874664e-02 3.021245598793029785e-01 9.106544405221939087e-02 1.927867084741592407e-01 2.482882887125015259e-01 2.603244408965110779e-02 2.036484330892562866e-01 -2.005169540643692017e-01 7.126814872026443481e-02 2.634270191192626953e-01 -8.527553826570510864e-02 -4.897562321275472641e-03 2.821338474750518799e-01 -1.438929587602615356e-01 -1.799480766057968140e-01 -5.652784556150436401e-02 1.499676555395126343e-01 4.958669468760490417e-02 2.328554689884185791e-01 5.994951352477073669e-02 2.514249384403228760e-01 1.832373142242431641e-01 -6.930669397115707397e-02 1.699215620756149292e-01 -3.535850644111633301e-01 -2.758416235446929932e-01
-2.738886475563049316e-01 2.988250739872455597e-02 1.063889488577842712e-01 3.408646956086158752e-02 -3.254062682390213013e-02 -1.388247124850749969e-02 -8.423431776463985443e-03 5.456019043922424316e-01 -1.526045054197311401e-01 -6.014840304851531982e-02 -1.748180836439132690e-01 1.491147428750991821e-01 6.330323964357376099e-02 -2.269333451986312866e-01 -8.595224469900131226e-02 4.500037431716918945e-01 -6.216892227530479431e-02 1.710234768688678741e-02 1.013338863849639893e-01 -1.857414245605468750e-01 2.937657535076141357e-01 -5.718391388654708862e-02 -2.123693004250526428e-02 1.419750601053237915e-01 2.115407288074493408e-01 -4.147695377469062805e-02 1.958833634853363037e-01 -6.759519129991531372e-02 -3.911492973566055298e-02 9.115038439631462097e-03 -4.827169701457023621e-02 1.226912736892700195e-01
1.488667279481887817e-01 4.006641507148742676e-01 7.189971953630447388e-02 3.089216351509094238e-02 6.925752758979797363e-02 1.161466836929321289e-01 -1.989675760269165039e-01 4.608785510063171387e-01 -1.071880087256431580e-01 -4.869074374437332153e-02 1.841703355312347412e-01 1.821232438087463379e-01 -1.877722293138504028e-01 -8.709414303302764893e-02 -1.897637099027633667e-01 1.639745384454727173e-01 -2.722099721431732178e-01 -2.838209271430969238e-01 2.718758396804332733e-02 -1.297990679740905762e-01 -8.948340266942977905e-02 -1.585009694099426270e-02 -2.396458089351654053e-01 -5.143020674586296082e-02 5.437373742461204529e-02 1.436730567365884781e-02 -1.159052029252052307e-01 -1.219619587063789368e-01 1.219699084758758545e-01 -1.243187673389911652e-02 -2.495873570442199707e-01 -6.956990063190460205e-02
-4.023462235927581787e-01 3.941033035516738892e-02 -2.819397114217281342e-02 -1.158613562583923340e-01 2.130248695611953735e-01 -1.531874835491180420e-01 -2.846423089504241943e-01 2.085083872079849243e-01 -5.693236365914344788e-02 1.460498720407485962e-01 -2.761854557320475578e-03 2.421740889549255371e-01 -6.434949487447738647e-02 6.209233775734901428e-02 -8.281884342432022095e-02 3.605756759643554688e-01 -6.492611765861511230e-02 -2.382865250110626221e-01 -4.783996567130088806e-02 -2.127055078744888306e-01 -7.870290428400039673e-02 3.054167032241821289e-01 -3.443361073732376099e-02 3.769941627979278564e-02 1.861815005540847778e-01 2.482502758502960205e-01 -1.565878987312316895e-01 9.781502932310104370e-02 2.122036069631576538e-01 -7.280999422073364258e-02 9.730187803506851196e-02 -1.084046158939599991e-02
-1.086994558572769165e-01 -8.443434536457061768e-02 3.160583972930908203e-02 -2.475581765174865723e-01 -1.209015920758247375e-01 2.118664681911468506e-01 1.367175281047821045e-01 4.248885214328765869e-01 -1.476294398307800293e-01 2.306552380323410034e-01 1.192301213741302490e-01 2.304318249225616455e-01 1.716073155403137207e-01 -2.929472178220748901e-02 1.704130917787551880e-01 1.297912597656250000e-01 7.502928841859102249e-03 -2.110859155654907227e-01 1.129597127437591553e-01 -2.265914827585220337e-01 -7.138524670153856277e-03 8.815906941890716553e-02 -2.774345278739929199e-01 6.719122827053070068e-02 4.156959801912307739e-02 -2.836673557758331299e-01 -2.643997967243194580e-01 -1.489459127187728882e-01 -4.776383563876152039e-02 -2.554291114211082458e-02 -1.771234869956970215e-01 -1.868727058172225952e-01
-3.909777849912643433e-03 4.590610861778259277e-01 -6.608720123767852783e-02 7.281030411832034588e-05 1.391389667987823486e-01 6.113407015800476074e-02 1.225604191422462463e-01 3.652573227882385254e-01 9.430455416440963745e-02 1.329886764287948608e-01 1.174183860421180725e-01 1.967394351959228516e-01 -2.283662557601928711e-02 5.592035502195358276e-02 -1.777568012475967407e-01 4.792356118559837341e-02 -2.090234607458114624e-01 -3.454310595989227295e-01 3.571578860282897949e-02 -2.927381694316864014e-01 1.209362596273422241e-01 -1.227803453803062439e-01 -5.188142135739326477e-02 -6.307665258646011353e-02 1.332218199968338013e-01 4.026719927787780762e-02 -8.885825425386428833e-02 1.392012834548950195e-01 9.105710685253143311e-02 4.441422596573829651e-02 -1.686586290597915649e-01 -3.535901606082916260e-01
-1.693584471940994263e-01 -3.708677738904953003e-02 -7.935802638530731201e-02 -3.403870761394500732e-02 -3.566727787256240845e-02 5.999949946999549866e-02 -1.183872222900390625e-01 3.852234780788421631e-01 1.803488433361053467e-01 -8.168068528175354004e-02 3.136489987373352051e-01 2.720853686332702637e-01 8.141656219959259033e-02 -1.725685447454452515e-01 7.429421693086624146e-02 2.162898778915405273e-01 2.880261540412902832e-01 -1.240303069353103638e-01 -2.508039772510528564e-02 -1.775793135166168213e-01 -4.017538726329803467e-01 1.963630020618438721e-01 -4.332708194851875305e-03 5.030407384037971497e-02 1.796958595514297485e-01 1.918727159500122070e-01 -7.216976583003997803e-02 4.136071354150772095e-02 2.045974731445312500e-01 1.242740675806999207e-01 -3.301694616675376892e-02 -1.656778454780578613e-01
-3.843043744564056396e-01 -8.457895368337631226e-02 1.811531484127044678e-01 -2.130085825920104980e-01 -1.378778666257858276e-01 1.730444431304931641e-01 -3.349935710430145264e-01 1.913810521364212036e-01 3.446965664625167847e-02 -1.749119907617568970e-01 6.681669503450393677e-02 -3.047336265444755554e-02 1.969240158796310425e-01 -1.256006956100463867e-01 -3.077004663646221161e-02 4.846088588237762451e-02 -1.275607794523239136e-01 -6.232256442308425903e-02 1.004636660218238831e-02 -1.552864164113998413e-01 1.131282076239585876e-01 -1.862570047378540039e-01 2.317377328872680664e-01 -1.821005344390869141e-01 3.526604771614074707e-01 4.791465774178504944e-02 -2.384472936391830444e-01 8.745034784078598022e-02 -4.917170852422714233e-02 8.674720674753189087e-02 -2.498841434717178345e-01 -1.784987598657608032e-01
7.452959567308425903e-02 5.597731564193964005e-03 6.910640746355056763e-02 1.062346063554286957e-02 1.562459673732519150e-02 3.312830999493598938e-02 6.381176412105560303e-02 5.390765070915222168e-01 -4.123031198978424072e-01 2.104660272598266602e-01 5.921896174550056458e-02 7.615491747856140137e-03 2.423396706581115723e-01 7.061772048473358154e-02 2.551420331001281738e-01 8.856473863124847412e-02 -1.199274808168411255e-01 -1.376815699040889740e-02 -2.019511610269546509e-01 -1.033807843923568726e-01 -6.221773475408554077e-02 -1.145636811852455139e-01 -2.475640624761581421e-01 -1.304963696748018265e-02 8.897636830806732178e-02 -8.716218173503875732e-02 -1.367416232824325562e-01 -1.215109005570411682e-01 2.566696703433990479e-01 -1.488562971353530884e-01 -3.033018484711647034e-02 -2.378326952457427979e-01
-5.248830318450927734e-01 -1.227959990501403809e-01 1.088623926043510437e-01 -2.174778133630752563e-01 -1.679535210132598877e-01 2.362801693379878998e-02 -1.745613068342208862e-01 3.134292066097259521e-01 1.147599220275878906e-01 -2.238729223608970642e-02 1.609432697296142578e-01 -1.594791114330291748e-01 3.060269653797149658e-01 1.609619259834289551e-01 2.313439501449465752e-03 3.122796416282653809e-01 -1.660002171993255615e-01 4.929533228278160095e-02 -5.792322382330894470e-02 -6.442390382289886475e-02 -6.047986820340156555e-02 -1.642014980316162109e-01 -1.404500156641006470e-01 -1.429254654794931412e-02 -9.532675147056579590e-02 -1.665026545524597168e-01 -1.499955058097839355e-01 4.077017679810523987e-02 1.174326390027999878e-01 1.835891455411911011e-01 8.121873438358306885e-02 -8.716320246458053589e-02
-4.278906881809234619e-01 -3.852226212620735168e-02 9.009739756584167480e-02 -7.862829603254795074e-03 4.294418916106224060e-02 -1.708235740661621094e-01 4.179028421640396118e-02 1.822780221700668335e-01 1.786727905273437500e-01 6.171709671616554260e-02 1.500398963689804077e-01 -1.717890240252017975e-02 3.841337859630584717e-01 1.467555016279220581e-01 2.501317486166954041e-02 2.781541049480438232e-01 -1.201276928186416626e-01 -2.756600826978683472e-02 -2.300343662500381470e-01 4.391899332404136658e-02 -2.486958652734756470e-01 -1.872022449970245361e-01 1.499337404966354370e-01 -7.110680639743804932e-02 1.844244003295898438e-01 2.268967218697071075e-03 -9.566985070705413818e-02 -2.752439975738525391e-01 3.005214929580688477e-01 1.675973087549209595e-01 -5.855186656117439270e-02 1.981592364609241486e-02
-3.460038304328918457e-01 7.344556599855422974e-02 9.709995985031127930e-02 -1.665291041135787964e-01 4.885346442461013794e-02 -1.136553660035133362e-01 5.362395942211151123e-02 2.983593642711639404e-01 9.343185462057590485e-03 4.626875743269920349e-02 -1.164551004767417908e-01 3.898468613624572754e-02 4.793863594532012939e-01 1.816028356552124023e-01 -1.479889303445816040e-01 1.898182928562164307e-01 -7.930326461791992188e-02 -4.303067922592163086e-02 -2.222540080547332764e-01 -1.088058277964591980e-01 -2.580136358737945557e-01 -8.457194268703460693e-02 4.675986617803573608e-02 -2.374923527240753174e-01 2.497923970222473145e-01 -8.916349709033966064e-02 5.436183512210845947e-02 3.905919194221496582e-02 1.705712378025054932e-01 2.167434394359588623e-01 -8.716611564159393311e-02 -1.797502040863037109e-01
-1.412459462881088257e-01 2.076565921306610107e-01 -1.267754137516021729e-01 -1.901209950447082520e-01 2.827341668307781219e-02 -1.512859463691711426e-01 1.038551405072212219e-01 3.572420179843902588e-01 -1.439493447542190552e-01 -2.444032728672027588e-01 2.212229929864406586e-02 -2.152683138847351074e-01 -1.284910142421722412e-01 -4.429469257593154907e-02 -5.140240769833326340e-03 1.916916519403457642e-01 -1.637263298034667969e-01 4.774798825383186340e-02 8.094362914562225342e-02 -1.535034030675888062e-01 7.548829913139343262e-02 -1.049583554267883301e-01 4.871942102909088135e-02 2.579644694924354553e-02 4.788831174373626709e-01 -1.895160079002380371e-01 2.801493508741259575e-03 -7.139363139867782593e-02 2.347034811973571777e-01 2.043099403381347656e-01 -1.833182424306869507e-01 -2.456585764884948730e-01
-1.765329688787460327e-01 2.315633594989776611e-01 2.431268393993377686e-01 -3.143773674964904785e-01 1.876518726348876953e-01 -1.311441212892532349e-01 -1.476949751377105713e-01 1.991843432188034058e-01 3.952598571777343750e-02 1.745087206363677979e-01 1.224924623966217041e-01 7.240399252623319626e-03 1.768517866730690002e-02 -1.870594173669815063e-01 -1.191323027014732361e-01 -5.324790999293327332e-02 -2.775034010410308838e-01 -1.505957841873168945e-01 -2.824097275733947754e-01 -1.472389250993728638e-01 1.300000492483377457e-02 2.010500282049179077e-01 2.558070421218872070e-01 4.359766840934753418e-02 1.630082130432128906e-01 3.488798439502716064e-02 -1.294679194688796997e-02 -1.793945729732513428e-01 -1.152493059635162354e-01 2.291210293769836426e-01 -2.037340700626373291e-01 -2.597904801368713379e-01
-4.588457047939300537e-01 -1.806382089853286743e-01 2.381814718246459961e-01 1.642785593867301941e-02 -1.408061087131500244e-01 -2.399182468652725220e-01 -1.632963269948959351e-01 3.646384477615356445e-01 1.221057847142219543e-01 9.019846469163894653e-02 4.021279513835906982e-02 1.439518332481384277e-01 3.114660382270812988e-01 1.303916722536087036e-01 -1.429237127304077148e-01 1.584218293428421021e-01 -2.115073651075363159e-01 -5.132954102009534836e-04 -8.548650890588760376e-02 -1.280056387186050415e-01 -8.029496669769287109e-02 4.943575710058212280e-02 1.476158499717712402e-01 -8.198393881320953369e-02 4.168175905942916870e-02 -1.839031279087066650e-01 -1.316394656896591187e-01 -1.005926504731178284e-01 1.247113868594169617e-01 2.483923137187957764e-01 -3.680473566055297852e-02 1.022242680191993713e-01
-1.293102055788040161e-01 1.284663230180740356e-01 -8.445645868778228760e-02 -1.227997913956642151e-01 -9.710595756769180298e-02 -3.237004578113555908e-01 -1.636248528957366943e-01 2.237137109041213989e-01 -2.507055178284645081e-02 7.968931645154953003e-02 2.162395566701889038e-01 -8.638170361518859863e-02 6.450790911912918091e-02 -1.160560771822929382e-01 -2.151324748992919922e-01 3.862184286117553711e-01 1.251034252345561981e-02 -2.682528197765350342e-01 5.160560086369514465e-02 2.275200001895427704e-02 -7.696335762739181519e-02 7.243897765874862671e-02 4.372316226363182068e-02 -1.255341768264770508e-01 3.860019892454147339e-02 3.733403980731964111e-01 -1.576550602912902832e-01 -1.013232246041297913e-01 -5.779149755835533142e-02 -2.343145608901977539e-01 -2.553749978542327881e-01 -2.750647366046905518e-01
4.821467399597167969e-02 -1.359295845031738281e-01 3.268686830997467041e-01 -2.976812124252319336e-01 1.131230965256690979e-01 -2.193467170000076294e-01 -2.186634093523025513e-01 3.435940742492675781e-01 -1.010034158825874329e-01 -1.120830178260803223e-01 1.053345203399658203e-01 1.169300973415374756e-01 1.417501717805862427e-01 -1.382931470870971680e-01 -3.745935484766960144e-02 2.987340986728668213e-01 -8.990589529275894165e-02 -8.985504508018493652e-02 -2.285274714231491089e-01 -2.972566783428192139e-01 6.789328157901763916e-02 3.345159292221069336e-01 -1.388990879058837891e-02 5.786388739943504333e-02 1.319633126258850098e-01 -2.946914732456207275e-02 -1.955132931470870972e-01 -1.582155823707580566e-01 -3.911879658699035645e-02 -2.142201364040374756e-02 1.178271323442459106e-01 7.319611310958862305e-02
1.381101161241531372e-01 1.894900798797607422e-01 3.070754110813140869e-01 -3.338930755853652954e-02 7.175831124186515808e-03 -1.201184615492820740e-01 -1.045517101883888245e-01 4.444870054721832275e-01 -3.825848549604415894e-02 1.158004850149154663e-01 2.454948723316192627e-01 -6.721493601799011230e-02 1.818150728940963745e-01 -3.580515682697296143e-01 -2.561425864696502686e-01 1.176605597138404846e-01 -9.633463621139526367e-02 1.385515332221984863e-01 -2.058990448713302612e-01 -2.471410185098648071e-01 -1.116290315985679626e-01 -1.278614103794097900e-01 -3.809063509106636047e-02 1.496194601058959961e-01 1.024079769849777222e-01 5.562146543525159359e-04 -2.815787792205810547e-01 -1.365064084529876709e-01 3.112208098173141479e-02 8.573007583618164062e-02 6.664937734603881836e-02 -2.223344705998897552e-02
-2.548516690731048584e-01 4.497179761528968811e-02 -1.455603390932083130e-01 -6.248451769351959229e-02 -2.035750597715377808e-01 -3.141241371631622314e-01 6.938939541578292847e-02 1.500368416309356689e-01 -2.109745740890502930e-01 9.316566586494445801e-02 2.471363246440887451e-01 6.180635467171669006e-02 1.430215090513229370e-01 -6.656458228826522827e-02 -2.822067737579345703e-01 2.321941703557968140e-01 -6.370562314987182617e-02 -2.500745952129364014e-01 -1.046401336789131165e-01 1.015737354755401611e-01 -1.229480504989624023e-01 1.574006676673889160e-01 1.188997477293014526e-01 2.721014060080051422e-02 7.522293925285339355e-02 1.514184921979904175e-01 -2.034344822168350220e-01 -1.572949886322021484e-01 1.210913732647895813e-01 -7.622506469488143921e-02 -7.909175753593444824e-02 -4.470933675765991211e-01
-1.371511816978454590e-01 2.720186486840248108e-02 2.083915024995803833e-01 -7.252975553274154663e-02 -2.144415825605392456e-01 -1.587620973587036133e-01 -1.553793251514434814e-01 2.223287075757980347e-01 6.844031810760498047e-02 3.356133699417114258e-01 2.866086065769195557e-01 1.286311000585556030e-01 2.127675116062164307e-01 1.041401103138923645e-01 2.136793546378612518e-02 1.872944682836532593e-01 -1.682640165090560913e-01 -1.492390036582946777e-01 -8.711503446102142334e-02 -1.599830687046051025e-01 2.292827814817428589e-01 3.473485112190246582e-01 2.614552974700927734e-01 3.240516781806945801e-02 2.356917560100555420e-01 -2.637479007244110107e-01 -2.585645765066146851e-02 -7.246772199869155884e-02 -5.401536822319030762e-03 7.213119417428970337e-02 -5.415652692317962646e-02 1.172132715582847595e-01
-3.723452687263488770e-01 -5.546966567635536194e-02 -8.080832660198211670e-03 2.158886343240737915e-01 -1.227103620767593384e-01 -9.616750478744506836e-02 5.693893879652023315e-02 3.742075264453887939e-01 3.160954713821411133e-01 2.635043561458587646e-01 2.707602977752685547e-01 -7.142946124076843262e-03 -3.245766833424568176e-02 -1.805302649736404419e-01 -2.468403056263923645e-02 1.116250306367874146e-01 1.250788569450378418e-02 -1.516789793968200684e-01 -3.371512889862060547e-02 -2.400966584682464600e-01 7.257242500782012939e-02 -4.832328110933303833e-02 9.222520748153328896e-04 2.999894320964813232e-01 1.577360928058624268e-01 -4.053192585706710815e-02 9.994945675134658813e-02 6.230616942048072815e-02 2.267653681337833405e-02 2.289473265409469604e-01 -1.390848010778427124e-01 -2.497778385877609253e-01
-3.791000545024871826e-01 -2.521556913852691650e-01 7.385709136724472046e-02 -2.741364017128944397e-02 -1.924353539943695068e-01 1.755813509225845337e-01 -1.092544719576835632e-01 2.108894288539886475e-01 -9.997129440307617188e-02 -1.234594807028770447e-01 2.246846705675125122e-01 7.730908691883087158e-02 2.355817258358001709e-01 1.396891325712203979e-01 -6.087587773799896240e-02 3.142109215259552002e-01 -6.267669051885604858e-02 -2.060643769800662994e-02 1.218954771757125854e-01 -1.147811263799667358e-01 2.923737745732069016e-03 1.594426855444908142e-02 -2.049836814403533936e-01 1.205043867230415344e-01 2.135600298643112183e-01 8.305671066045761108e-02 -2.958989441394805908e-01 6.094208359718322754e-02 3.958926722407341003e-02 2.077453881502151489e-01 -2.938257157802581787e-01 -1.976274102926254272e-01
-1.440563201904296875e-01 1.746747083961963654e-02 1.009448766708374023e-01 -1.940413713455200195e-01 7.647766917943954468e-02 1.773213297128677368e-01 3.555674105882644653e-02 3.931368887424468994e-01 -2.992844283580780029e-01 -1.438445150852203369e-01 1.550277173519134521e-01 3.512414544820785522e-02 1.862165331840515137e-01 -1.463214308023452759e-01 1.309420168399810791e-01 3.784290850162506104e-01 -1.097402255982160568e-02 -3.047661483287811279e-02 7.112040370702743530e-02 -1.715729534626007080e-01 2.816690132021903992e-02 -4.095632117241621017e-03 -2.789694070816040039e-01 4.194727540016174316e-02 -1.863562613725662231e-01 -2.369198352098464966e-01 -2.480470240116119385e-01 6.474804133176803589e-02 6.115232128649950027e-03 2.635227516293525696e-02 -2.879980504512786865e-01 -1.726994812488555908e-01
-2.456296831369400024e-01 1.473540216684341431e-01 1.550750136375427246e-01 -2.948084659874439240e-02 -8.178653568029403687e-02 -9.650713205337524414e-02 -3.295263275504112244e-03 3.025817871093750000e-01 -2.778003690764307976e-03 2.007254511117935181e-01 2.991615235805511475e-01 1.377936303615570068e-01 1.702202409505844116e-01 1.293637454509735107e-01 8.117295801639556885e-02 8.901560306549072266e-02 4.977392777800559998e-02 -7.053763139992952347e-03 1.372241973876953125e-01 -2.777871191501617432e-01 -2.541062533855438232e-01 4.395427703857421875e-01 -1.117684096097946167e-01 -3.424129784107208252e-01 7.934645563364028931e-02 7.286528497934341431e-02 -1.876733452081680298e-02 1.433677226305007935e-01 -9.894470125436782837e-02 9.854672104120254517e-02 -5.165710300207138062e-02 -1.890733540058135986e-01
-3.001498281955718994e-01 -1.352274566888809204e-01 -1.560063958168029785e-01 -5.555361509323120117e-02 -8.058458566665649414e-02 1.438229084014892578e-01 1.262037456035614014e-01 2.998601794242858887e-01 1.778523921966552734e-01 1.194421947002410889e-01 6.774928420782089233e-02 -7.020589895546436310e-03 -1.357217282056808472e-01 -9.874759614467620850e-02 6.159335374832153320e-02 4.536174237728118896e-01 -1.782539039850234985e-01 -1.585561782121658325e-01 -6.486977636814117432e-02 -2.702664136886596680e-01 -8.434038609266281128e-02 1.166190505027770996e-01 2.478977441787719727e-01 5.339293554425239563e-02 2.850325107574462891e-01 -1.496197581291198730e-01 -8.818529546260833740e-02 -1.553096771240234375e-01 -9.625229239463806152e-02 -7.648590952157974243e-02 -2.621484398841857910e-01 6.601631641387939453e-02
-3.530435264110565186e-01 -1.980443447828292847e-01 9.288451820611953735e-02 -1.400440186262130737e-01 9.912453591823577881e-02 1.082761809229850769e-01 -2.082583159208297729e-01 2.338881492614746094e-01 8.970681577920913696e-02 1.083004940301179886e-02 -4.144139215350151062e-02 3.089319914579391479e-02 9.156677126884460449e-02 1.495261192321777344e-01 -5.303142592310905457e-02 2.248200029134750366e-01 -5.660073459148406982e-02 -7.377344369888305664e-02 2.943416237831115723e-01 -2.796414792537689209e-01 -1.632014364004135132e-01 1.147117167711257935e-01 5.841332301497459412e-02 -3.202113509178161621e-01 1.996431797742843628e-01 1.402058079838752747e-02 -7.164943218231201172e-02 -2.483651936054229736e-01 1.274497956037521362e-01 2.875977456569671631e-01 -2.582500278949737549e-01 -3.992210328578948975e-02
-1.926245391368865967e-01 2.082686275243759155e-01 -3.236511722207069397e-02 -2.196073830127716064e-01 -1.108544245362281799e-01 -7.043209671974182129e-02 -3.494047001004219055e-02 -8.478565514087677002e-02 -1.136871278285980225e-01 -3.772605583071708679e-02 1.211355403065681458e-01 1.157734170556068420e-01 2.224769741296768188e-01 1.041233316063880920e-01 -7.255494594573974609e-02 3.773744106292724609e-01 -1.137612238526344299e-01 -1.181375011801719666e-01 3.850227221846580505e-02 -2.086688764393329620e-02 -1.854517012834548950e-01 2.274230718612670898e-01 3.181204199790954590e-02 -4.412406086921691895e-01 2.324807196855545044e-01 -2.112294733524322510e-02 -1.272582262754440308e-02 3.388456255197525024e-02 3.167582750320434570e-01 6.642828136682510376e-02 -3.092688694596290588e-02 -3.492909669876098633e-01
-2.094541043043136597e-01 1.827429085969924927e-01 1.402907520532608032e-01 -2.517724335193634033e-01 -1.363987922668457031e-01 -9.860667586326599121e-02 6.309742480516433716e-02 1.092648208141326904e-01 2.052980810403823853e-01 1.693464666604995728e-01 -8.706041425466537476e-02 5.575475841760635376e-02 4.495951235294342041e-01 1.826194226741790771e-01 -1.725794672966003418e-01 3.925195634365081787e-01 8.619507402181625366e-02 -6.732270121574401855e-02 2.753189019858837128e-02 -4.829022288322448730e-02 -1.892828047275543213e-01 -3.361583501100540161e-02 -5.740065872669219971e-02 1.686092652380466461e-02 2.601201236248016357e-01 -9.148400276899337769e-02 -4.415567591786384583e-02 -8.221286535263061523e-02 2.262712121009826660e-01 -1.684283018112182617e-01 -2.057172954082489014e-01 -1.798467189073562622e-01
-1.701292395591735840e-01 -1.341672539710998535e-01 4.031321033835411072e-02 -9.831169992685317993e-02 1.299547255039215088e-01 -7.047748565673828125e-02 1.404506117105484009e-01 2.530993819236755371e-01 3.562441840767860413e-02 -9.620849974453449249e-03 2.812325656414031982e-01 2.288719415664672852e-01 1.085578650236129761e-01 1.245938055217266083e-02 -1.551835685968399048e-01 2.956110537052154541e-01 2.532310783863067627e-03 -3.933800458908081055e-01 1.045118346810340881e-01 -4.042794555425643921e-02 -2.462618425488471985e-02 1.807563453912734985e-01 -4.438394010066986084e-01 1.016034185886383057e-01 1.502445936203002930e-01 -7.368128001689910889e-02 -2.610625326633453369e-01 -8.668313175439834595e-02 1.306490302085876465e-01 1.723448932170867920e-01 -1.234903261065483093e-01 -7.925260812044143677e-02
-3.201114833354949951e-01 -2.502540871500968933e-02 1.645006984472274780e-01 8.412770181894302368e-02 -5.696057900786399841e-02 -9.517952054738998413e-02 7.787875086069107056e-02 2.380542755126953125e-01 4.059011489152908325e-02 1.957971155643463135e-01 2.006920278072357178e-01 -1.014958843588829041e-01 3.646614849567413330e-01 1.714334040880203247e-01 2.083277255296707153e-01 1.286412924528121948e-01 -3.959716558456420898e-01 -2.458340302109718323e-02 6.536644697189331055e-02 -8.311814069747924805e-02 5.236241593956947327e-02 1.205297037959098816e-01 1.679366528987884521e-01 -4.220295324921607971e-02 2.642910778522491455e-01 -2.817531526088714600e-01 -1.034957170486450195e-01 -2.036532610654830933e-01 1.097135916352272034e-01 1.867898106575012207e-01 2.107987925410270691e-02 1.011029481887817383e-01
-1.602596789598464966e-01 -1.065353676676750183e-01 5.212659947574138641e-03 -1.625308096408843994e-01 -2.804421186447143555e-01 -2.249979525804519653e-01 3.856529593467712402e-01 2.578689455986022949e-01 -5.982928723096847534e-02 1.095189079642295837e-01 -2.933823503553867340e-02 -1.681513041257858276e-01 1.318785846233367920e-01 -6.364961713552474976e-02 4.879441112279891968e-02 1.441361457109451294e-01 -2.042078673839569092e-01 -3.755859434604644775e-01 5.004715919494628906e-02 -2.640416100621223450e-02 3.824137896299362183e-02 -1.808254867792129517e-01 -1.239048838615417480e-01 -1.110431700944900513e-01 3.613279163837432861e-01 -2.437242120504379272e-01 -9.442992508411407471e-02 1.015391666442155838e-02 -1.172591373324394226e-01 1.168782338500022888e-01 -1.246644109487533569e-01 -1.139142215251922607e-01
-4.840757697820663452e-02 5.928636528551578522e-03 -2.506758086383342743e-02 -8.212793618440628052e-02 -7.349654287099838257e-02 -1.745013892650604248e-01 1.668362319469451904e-01 4.301086366176605225e-01 -3.193418681621551514e-02 -1.121543273329734802e-01 2.187613844871520996e-01 9.060212224721908569e-02 -3.776036575436592102e-02 1.519860178232192993e-01 2.708863317966461182e-01 1.455348432064056396e-01 -7.879614830017089844e-02 -1.981973946094512939e-01 -7.607883960008621216e-02 3.357999622821807861e-01 -5.791022628545761108e-02 -1.211046054959297180e-01 -3.881584107875823975e-02 -2.168870866298675537e-01 2.496583908796310425e-01 -1.216576695442199707e-01 -2.305069714784622192e-01 1.293297111988067627e-01 1.048411130905151367e-01 2.617992833256721497e-02 -3.241104185581207275e-01 -2.418627887964248657e-01
-9.019326418638229370e-03 3.787993192672729492e-01 -7.682155817747116089e-02 -1.082416996359825134e-01 3.631845861673355103e-02 2.127627097070217133e-02 1.638459116220474243e-01 4.382559061050415039e-01 9.777788072824478149e-02 1.288484632968902588e-01 4.412080720067024231e-02 4.628803208470344543e-02 -6.185011938214302063e-02 -2.429070472717285156e-01 -1.531161963939666748e-01 3.688734397292137146e-02 -1.160763800144195557e-01 -2.230083346366882324e-01 -7.678145170211791992e-02 -3.020972013473510742e-01 4.355701059103012085e-02 4.149018228054046631e-02 -5.802714079618453979e-02 -2.059868350625038147e-02 1.934551633894443512e-02 6.559048779308795929e-03 -6.853482872247695923e-02 2.359276860952377319e-01 1.533059328794479370e-01 9.464009851217269897e-02 -3.256795704364776611e-01 -3.649148046970367432e-01
-2.577623128890991211e-01 -8.482182770967483521e-02 9.166171401739120483e-02 3.197944164276123047e-02 -3.042240440845489502e-01 -9.505749493837356567e-02 -4.928691312670707703e-02 1.853926181793212891e-01 -1.100636273622512817e-01 1.195627972483634949e-01 5.310695245862007141e-02 1.331581771373748779e-01 -6.703338027000427246e-02 -3.050157427787780762e-01 3.756169602274894714e-02 2.736014723777770996e-01 -8.108689449727535248e-03 -4.631943404674530029e-01 -9.447175264358520508e-02 -8.093874156475067139e-02 7.929272204637527466e-02 1.880788356065750122e-01 -4.426299035549163818e-02 -4.712243750691413879e-02 -1.214629560708999634e-01 -1.146710887551307678e-01 -4.033941030502319336e-01 -1.817478686571121216e-01 6.659430265426635742e-02 1.953639276325702667e-02 -1.464881747961044312e-01 -1.786775439977645874e-01
-2.791080772876739502e-01 -2.250904031097888947e-02 -1.767801642417907715e-01 -2.744860351085662842e-01 -1.199406161904335022e-01 -1.884042322635650635e-01 4.654683172702789307e-03 4.695484787225723267e-02 -9.705988317728042603e-02 2.166098356246948242e-01 1.283770799636840820e-01 5.539919808506965637e-02 2.228787690401077271e-01 -1.972239911556243896e-01 -1.602036505937576294e-01 2.813603878021240234e-01 -5.036640912294387817e-02 -1.787451654672622681e-01 -5.773786455392837524e-02 -2.704306505620479584e-02 -5.990809947252273560e-02 1.610713005065917969e-01 1.355925649404525757e-01 2.943339571356773376e-02 2.709491848945617676e-01 2.299321144819259644e-01 -2.353977262973785400e-01 3.766571879386901855e-01 2.771896123886108398e-01 5.287097394466400146e-02 5.269930139183998108e-02 1.705314218997955322e-02
-1.372418850660324097e-01 1.566372960805892944e-01 2.026900649070739746e-01 -3.395770490169525146e-01 1.547875721007585526e-02 1.309248059988021851e-01 1.350418627262115479e-01 2.356012165546417236e-01 -1.790040917694568634e-02 5.052047222852706909e-02 2.373102586716413498e-03 -9.484457969665527344e-02 -1.249654069542884827e-01 -3.166176974773406982e-01 6.655050907284021378e-03 2.420414797961711884e-02 -2.126533091068267822e-01 -3.382213115692138672e-01 -8.702039485797286034e-04 -3.065731823444366455e-01 -1.730494052171707153e-01 1.824814230203628540e-01 -1.315947324037551880e-01 -2.627535462379455566e-01 3.577801212668418884e-02 6.364319473505020142e-02 -6.194665655493736267e-02 1.150294244289398193e-01 -2.486459445208311081e-03 1.943989843130111694e-01 -1.688047945499420166e-01 -2.980674803256988525e-01
-2.276035994291305542e-01 1.005551218986511230e-01 -1.732868552207946777e-01 -1.032385677099227905e-01 -3.750802278518676758e-01 -3.585312664508819580e-01 -5.440075695514678955e-02 1.000332683324813843e-01 -1.075475439429283142e-01 2.449272274971008301e-01 3.127989470958709717e-01 7.477937638759613037e-02 1.241454184055328369e-01 -1.834331639111042023e-02 -5.063919723033905029e-02 1.871845424175262451e-01 2.326638624072074890e-02 -2.482995241880416870e-01 -2.948619239032268524e-02 -1.241036877036094666e-02 -5.424130335450172424e-02 6.561611592769622803e-02 -1.400673389434814453e-01 3.532469272613525391e-02 1.313217431306838989e-01 1.218832209706306458e-01 -5.172611773014068604e-02 -2.126060128211975098e-01 8.255442976951599121e-02 -2.153481096029281616e-01 -2.359244078397750854e-01 -3.266510665416717529e-01
-4.059573113918304443e-01 1.465127915143966675e-01 4.171715676784515381e-02 -1.147899702191352844e-01 -2.762009575963020325e-02 -1.485700067132711411e-02 -1.465822011232376099e-01 4.700798988342285156e-01 -3.559542000293731689e-01 -2.554611563682556152e-01 4.430117458105087280e-02 -2.961840294301509857e-02 -2.757769450545310974e-02 2.430507913231849670e-03 7.215186208486557007e-02 1.555514782667160034e-01 1.027069389820098877e-01 -1.422251164913177490e-01 6.606035679578781128e-02 -1.608180552721023560e-01 -6.560774892568588257e-02 -2.667291462421417236e-02 1.835012459196150303e-03 -7.128212600946426392e-02 1.101402640342712402e-01 -3.896529376506805420e-01 -5.266476422548294067e-02 -8.690686523914337158e-02 -4.570687934756278992e-02 2.515838742256164551e-01 -9.744007885456085205e-02 1.006480306386947632e-01
-2.483084797859191895e-01 1.885137856006622314e-01 4.247575700283050537e-01 -3.101612627506256104e-01 -1.156622990965843201e-01 2.598925530910491943e-01 -6.226049736142158508e-02 1.413517147302627563e-01 -1.504199653863906860e-01 -1.875672605820000172e-03 1.671492457389831543e-01 3.836673451587557793e-03 -4.228657484054565430e-02 -3.463158756494522095e-02 -1.490100026130676270e-01 2.366316765546798706e-01 -1.485730111598968506e-01 -1.361742168664932251e-01 1.408130973577499390e-01 -1.516757607460021973e-01 1.670667827129364014e-01 1.079084053635597229e-01 1.665622889995574951e-01 -1.747443974018096924e-01 -1.868325658142566681e-02 -1.588665395975112915e-01 -6.030341982841491699e-02 3.280870243906974792e-02 2.133632898330688477e-01 8.262547664344310760e-03 -3.322524726390838623e-01 1.485555022954940796e-01
-2.810163795948028564e-01 -6.020686030387878418e-02 2.286341339349746704e-01 -5.578920245170593262e-02 -1.616197526454925537e-01 -2.147155255079269409e-01 7.690124213695526123e-02 -8.407529443502426147e-02 7.898392528295516968e-02 -5.326401814818382263e-02 1.903938651084899902e-01 5.372147262096405029e-02 4.645662903785705566e-01 -8.678544312715530396e-02 -1.970195919275283813e-01 2.868525683879852295e-01 3.256972134113311768e-02 -9.427603334188461304e-02 1.007672101259231567e-01 -2.108584344387054443e-01 6.651783734560012817e-02 -2.025313973426818848e-01 1.347931921482086182e-01 -7.883052527904510498e-02 3.753471374511718750e-01 5.457430332899093628e-02 -1.959367692470550537e-01 -7.694199681282043457e-02 5.108885094523429871e-02 -7.468012161552906036e-03 -1.920441389083862305e-01 -1.484372168779373169e-01
-2.890730500221252441e-01 1.621277183294296265e-01 1.389465332031250000e-01 -4.187001660466194153e-02 5.858632270246744156e-03 -7.237596064805984497e-02 2.387843467295169830e-02 2.909579873085021973e-01 -4.500749707221984863e-02 2.564718723297119141e-01 2.617676258087158203e-01 2.944797277450561523e-01 5.542118847370147705e-02 2.170956581830978394e-01 9.316774457693099976e-02 1.672605723142623901e-01 -6.463586539030075073e-02 -1.839057654142379761e-01 1.378177404403686523e-01 -2.624336481094360352e-01 -2.240905016660690308e-01 3.768228888511657715e-01 1.746838688850402832e-01 -1.934796571731567383e-01 -4.558545351028442383e-02 -1.180790737271308899e-01 6.793184578418731689e-02 1.021897941827774048e-01 -8.083909749984741211e-02 1.278697550296783447e-01 1.024802331812679768e-03 -1.694130003452301025e-01
-1.979102753102779388e-02 1.844774633646011353e-01 3.956493735313415527e-01 4.038274055346846581e-04 -7.393825054168701172e-02 -1.693459302186965942e-01 -7.826635241508483887e-02 6.768223643302917480e-02 -1.814180286601185799e-03 -3.747271373867988586e-02 2.765626311302185059e-01 7.221073657274246216e-02 2.268130928277969360e-01 -9.727052599191665649e-02 3.650459647178649902e-02 2.136952728033065796e-01 -3.006838560104370117e-01 -5.024614185094833374e-02 7.487116754055023193e-02 -3.257489800453186035e-01 1.023414283990859985e-01 2.190489768981933594e-01 -4.983390495181083679e-02 2.329776883125305176e-01 -6.317940354347229004e-02 6.081962212920188904e-02 -2.391058206558227539e-01 1.605935096740722656e-01 1.610407680273056030e-01 -1.473857760429382324e-01 -3.387602865695953369e-01 1.530403830111026764e-02
-1.329221576452255249e-01 1.122745499014854431e-01 2.225625663995742798e-01 -2.626857757568359375e-01 -6.349705159664154053e-02 5.577304959297180176e-02 -3.136758208274841309e-01 1.798854023218154907e-01 -1.920887380838394165e-01 1.546314638108015060e-02 -1.009792182594537735e-02 1.290015876293182373e-01 8.367758244276046753e-02 6.716327276080846786e-03 -3.620877116918563843e-02 4.259805381298065186e-01 2.824906110763549805e-01 -1.861669570207595825e-01 -1.105758175253868103e-01 -2.834110707044601440e-02 2.906587719917297363e-01 -1.250925660133361816e-01 -3.152098357677459717e-01 -1.455444395542144775e-01 1.743176579475402832e-01 -1.712292879819869995e-01 -1.392737030982971191e-01 4.179948568344116211e-02 -6.537581980228424072e-02 7.695506513118743896e-02 -1.451805233955383301e-01 -9.649880230426788330e-02
-3.514765799045562744e-01 8.272494375705718994e-02 1.202014982700347900e-01 -3.108121640980243683e-02 -8.993015438318252563e-02 1.595342606306076050e-01 2.328945845365524292e-01 4.900365471839904785e-01 -2.219831496477127075e-01 5.154865980148315430e-02 8.454689383506774902e-02 9.369666129350662231e-02 8.406875282526016235e-02 -2.242146879434585571e-01 2.503076009452342987e-02 3.880686759948730469e-01 6.077593937516212463e-02 6.278773397207260132e-02 -4.848857596516609192e-02 -2.459344714879989624e-01 1.360438317060470581e-01 1.086950208991765976e-02 1.213031411170959473e-01 1.230966970324516296e-01 2.601759731769561768e-01 -8.608411252498626709e-02 1.173028871417045593e-01 3.009049035608768463e-02 4.408447071909904480e-02 -1.658551841974258423e-01 3.616187348961830139e-02 1.018664911389350891e-01
-3.170400261878967285e-01 3.883219137787818909e-02 1.778925210237503052e-01 -4.958650469779968262e-02 1.515700221061706543e-01 -4.894746840000152588e-02 -3.030418157577514648e-01 -7.619468029588460922e-03 8.425883948802947998e-02 1.663373112678527832e-01 1.916805803775787354e-01 2.953645586967468262e-02 4.199115931987762451e-02 -1.400328427553176880e-01 5.533561110496520996e-02 2.389994114637374878e-01 -1.641484200954437256e-01 -2.083381563425064087e-01 -3.742393255233764648e-01 -8.522355556488037109e-02 9.427877515554428101e-02 3.656526282429695129e-02 -3.271246701478958130e-02 -7.448130100965499878e-02 3.680970072746276855e-01 4.886440560221672058e-02 -6.351922452449798584e-02 1.471234261989593506e-01 3.743550181388854980e-01 1.599854677915573120e-01 -1.623164117336273193e-01 5.017148703336715698e-02
4.297374561429023743e-02 1.398185342550277710e-01 3.972331881523132324e-01 -2.128410339355468750e-01 -2.289181649684906006e-01 9.024904668331146240e-02 1.347858160734176636e-01 2.874093353748321533e-01 -6.990349292755126953e-02 -1.312920898199081421e-01 2.287605255842208862e-01 2.582387924194335938e-01 4.867365211248397827e-02 8.281775563955307007e-02 -1.056686490774154663e-01 2.218855172395706177e-01 -2.580036409199237823e-02 -3.367529809474945068e-02 4.635201022028923035e-02 -1.160055547952651978e-01 -1.110148653388023376e-01 -4.291016608476638794e-03 -1.782129406929016113e-01 -1.471138931810855865e-02 2.121491283178329468e-01 -2.520913481712341309e-01 -2.924826145172119141e-01 -3.040316998958587646e-01 6.457658857107162476e-02 -2.199893444776535034e-01 3.331067971885204315e-03 -5.078799277544021606e-02
-1.458419859409332275e-01 -1.133802905678749084e-01 6.230390444397926331e-02 -1.839426159858703613e-01 9.439994394779205322e-02 2.485553026199340820e-01 -1.710840873420238495e-02 4.525207877159118652e-01 -1.971178054809570312e-01 1.852939873933792114e-01 -6.012367084622383118e-03 1.680327951908111572e-01 2.331632524728775024e-01 -8.913173526525497437e-02 1.139864027500152588e-01 1.375143975019454956e-02 1.627402752637863159e-01 -2.548877000808715820e-01 1.023885309696197510e-01 -1.968490481376647949e-01 4.759791493415832520e-02 -3.065598011016845703e-02 -1.718297302722930908e-01 -3.608515486121177673e-02 9.421429038047790527e-02 -2.603820562362670898e-01 -1.750546842813491821e-01 -8.152460306882858276e-02 -8.210384845733642578e-02 4.598211124539375305e-02 -2.255678623914718628e-01 -3.564094603061676025e-01
-1.084585562348365784e-01 1.819402873516082764e-01 4.929954186081886292e-02 -1.743984967470169067e-01 1.526289880275726318e-01 -3.670527413487434387e-02 1.266054511070251465e-01 3.495337069034576416e-01 -1.468043178319931030e-01 -8.149562403559684753e-03 1.990916281938552856e-01 1.379403620958328247e-01 -1.102571375668048859e-02 -4.525789245963096619e-02 -3.168760240077972412e-01 8.219714462757110596e-02 -3.053769767284393311e-01 -3.283767774701118469e-02 -3.326494619250297546e-02 -4.691249430179595947e-01 1.560103893280029297e-01 -8.868772536516189575e-02 -1.271719485521316528e-01 1.945316046476364136e-01 1.056379526853561401e-01 -8.631327003240585327e-02 -1.282679736614227295e-01 -6.469617784023284912e-02 -1.287433970719575882e-02 4.708338156342506409e-02 -2.799023985862731934e-01 -2.193403691053390503e-01
-2.080346643924713135e-01 -1.240253970026969910e-01 1.485655605792999268e-01 9.244545549154281616e-02 -1.974489539861679077e-01 -8.523571491241455078e-02 -3.965602219104766846e-01 3.148431777954101562e-01 -5.382664501667022705e-02 -1.571490317583084106e-01 3.619554042816162109e-01 2.234654426574707031e-01 2.288830094039440155e-02 5.627919733524322510e-02 5.374116823077201843e-02 1.490420997142791748e-01 -7.163382321596145630e-02 2.198094688355922699e-02 6.544359028339385986e-02 -1.893479526042938232e-01 -1.133444234728813171e-01 -5.186234042048454285e-02 1.118901371955871582e-01 -6.601273268461227417e-02 1.093542575836181641e-01 -6.610567867755889893e-02 -1.512741148471832275e-01 2.100451737642288208e-01 -6.689907610416412354e-02 3.146083280444145203e-02 -4.193608462810516357e-01 -1.671103388071060181e-01
-3.760879635810852051e-01 9.079909324645996094e-02 2.432904094457626343e-01 -2.285216003656387329e-01 -2.595977857708930969e-02 1.287474036216735840e-01 -2.438257932662963867e-01 1.683124154806137085e-01 1.071860790252685547e-01 -7.779444009065628052e-02 1.969293057918548584e-01 3.738962346687912941e-03 1.047761924564838409e-02 3.386889770627021790e-02 -9.136866033077239990e-02 5.484589934349060059e-02 -9.129336476325988770e-02 -1.703355312347412109e-01 9.145576506853103638e-03 -3.008876144886016846e-01 2.909629046916961670e-01 -1.025961339473724365e-01 1.727490723133087158e-01 -3.686337769031524658e-01 2.095874696969985962e-01 -5.959403514862060547e-02 -1.747552454471588135e-01 1.548583805561065674e-01 1.599319577217102051e-01 1.402946002781391144e-02 -1.971319466829299927e-01 9.696850925683975220e-02
-1.854260116815567017e-01 1.489612907171249390e-01 1.777777671813964844e-01 -9.474614262580871582e-02 -2.911832034587860107e-01 -1.239260658621788025e-01 -1.505800038576126099e-01 1.719612181186676025e-01 -3.100592494010925293e-01 2.393964529037475586e-01 2.396615454927086830e-03 1.064644157886505127e-01 3.106742799282073975e-01 -4.720161482691764832e-02 -3.911817818880081177e-02 1.156884729862213135e-01 -5.786737054586410522e-02 -3.314402997493743896e-01 -6.833285093307495117e-02 -1.378973573446273804e-01 4.237288236618041992e-01 -5.582917109131813049e-02 1.214561890810728073e-02 2.150425761938095093e-01 6.071427091956138611e-02 -8.217234164476394653e-02 -9.098042547702789307e-02 -9.465512633323669434e-02 -1.120829805731773376e-01 -1.166284084320068359e-01 4.619465768337249756e-02 -2.238140106201171875e-01
-2.654544413089752197e-01 2.470017522573471069e-01 -2.852834388613700867e-02 5.406054202467203140e-03 -1.566591858863830566e-01 6.206974852830171585e-03 6.714525166898965836e-03 5.750559568405151367e-01 -4.733211398124694824e-01 -2.636259980499744415e-02 2.385155111551284790e-01 4.969299584627151489e-02 -3.452534973621368408e-02 -1.414266321808099747e-02 2.494063461199402809e-03 1.847479045391082764e-01 1.242213472723960876e-01 1.288672536611557007e-01 -1.121376231312751770e-01 -1.235617771744728088e-01 -9.521902352571487427e-02 -2.086513638496398926e-01 -9.697023779153823853e-03 5.097470432519912720e-02 6.709419190883636475e-02 7.675267755985260010e-02 -1.562435925006866455e-01 1.195903308689594269e-02 1.138249114155769348e-01 6.474029272794723511e-02 2.221352048218250275e-02 -1.580689102411270142e-01
-1.796520501375198364e-01 7.225797045975923538e-03 5.954742804169654846e-02 -2.190318107604980469e-01 6.922757625579833984e-02 -2.713335156440734863e-01 -2.334560751914978027e-01 2.289322167634963989e-01 -2.240281738340854645e-02 2.351373881101608276e-01 3.730400204658508301e-01 1.700873523950576782e-01 1.215481907129287720e-01 3.645672276616096497e-02 -1.435907781124114990e-01 3.275825381278991699e-01 -1.170168146491050720e-01 -8.889888226985931396e-02 1.523265335708856583e-02 -2.117517143487930298e-01 -2.580961957573890686e-02 2.554745376110076904e-01 3.230506479740142822e-01 -6.110634282231330872e-02 4.573226440697908401e-03 -2.464043498039245605e-01 8.606790751218795776e-02 -4.566987603902816772e-02 1.767677664756774902e-01 6.932315230369567871e-02 1.207435280084609985e-01 3.684280067682266235e-02
-2.634038329124450684e-01 2.962001599371433258e-02 1.784923523664474487e-01 -2.562714815139770508e-01 3.616486489772796631e-02 1.564581096172332764e-01 -2.820065915584564209e-01 1.276670992374420166e-01 6.473337858915328979e-02 2.958661876618862152e-02 3.505268320441246033e-02 8.568739891052246094e-02 1.888412982225418091e-01 -1.276443828828632832e-03 4.442155361175537109e-03 5.726578086614608765e-02 -9.077993035316467285e-02 -2.849823832511901855e-01 2.447660863399505615e-01 -4.486885964870452881e-01 1.439356058835983276e-01 -6.364239752292633057e-02 1.856977194547653198e-01 -2.806972861289978027e-01 1.413861513137817383e-01 4.947031289339065552e-02 1.385315060615539551e-01 -5.909533798694610596e-02 1.568691134452819824e-01 -1.193279698491096497e-01 -2.620853781700134277e-01 -1.288704872131347656e-01
-1.814403831958770752e-01 2.485564202070236206e-01 -3.779434412717819214e-02 -4.313884675502777100e-02 -1.117607727646827698e-01 -1.359449476003646851e-01 3.736159577965736389e-02 -7.496589794754981995e-03 -1.892457455396652222e-01 -5.182010307908058167e-02 2.411703951656818390e-02 -5.482824891805648804e-02 2.440975755453109741e-01 -3.705291450023651123e-01 1.020212657749652863e-02 4.284285008907318115e-01 -4.264828190207481384e-02 -2.941837608814239502e-01 1.837446391582489014e-01 -1.415091305971145630e-01 1.214406117796897888e-01 -3.086517751216888428e-02 -2.683713138103485107e-01 8.654110133647918701e-03 1.955489963293075562e-01 -8.034131489694118500e-03 -2.366532534360885620e-01 2.956284284591674805e-01 -1.883431710302829742e-02 -9.788054227828979492e-02 2.079789264826104045e-04 -1.593107283115386963e-01
-3.671604394912719727e-01 -5.827291309833526611e-02 3.761870786547660828e-02 -1.349311619997024536e-01 1.590197682380676270e-01 -1.389652118086814880e-02 -9.061156213283538818e-02 3.115361630916595459e-01 2.223619967699050903e-01 1.702092885971069336e-01 -4.392265155911445618e-02 1.529595553874969482e-01 2.987275123596191406e-01 3.760509938001632690e-02 2.806022167205810547e-01 1.011113300919532776e-01 -1.827947944402694702e-01 3.085806034505367279e-02 -7.581306993961334229e-02 -1.875380426645278931e-01 -2.178847938776016235e-01 -1.775362491607666016e-01 9.466425329446792603e-02 -1.653825491666793823e-01 2.848488986492156982e-01 -9.596162475645542145e-03 -1.295466572046279907e-01 6.453844904899597168e-02 2.574654221534729004e-01 2.105104327201843262e-01 -1.549556106328964233e-01 2.631023712456226349e-02
-2.698408067226409912e-01 1.759123615920543671e-02 -4.713571164757013321e-03 -2.347374409437179565e-01 -8.938159793615341187e-02 -2.531859464943408966e-02 1.054667010903358459e-01 3.126321136951446533e-01 -6.813413649797439575e-02 3.960663080215454102e-02 4.052451252937316895e-02 5.883199721574783325e-02 1.594728529453277588e-01 -1.427317271009087563e-03 -1.360680758953094482e-01 -1.369042545557022095e-01 -1.593180298805236816e-01 -2.725706398487091064e-01 1.394763737916946411e-01 -8.899148553609848022e-02 7.855533063411712646e-02 -1.119960024952888489e-01 -1.896036043763160706e-02 -1.349268704652786255e-01 2.443344295024871826e-01 -2.732708454132080078e-01 -4.977022856473922729e-02 9.731364250183105469e-02 3.817693889141082764e-01 -2.016226947307586670e-01 -4.040204584598541260e-01 -1.413182914257049561e-01
-2.131076455116271973e-01 2.597471773624420166e-01 7.949784398078918457e-02 -7.940223067998886108e-02 1.732007265090942383e-01 -1.401271522045135498e-01 1.619401872158050537e-01 2.599180936813354492e-01 2.611851692199707031e-01 -1.695664674043655396e-01 -1.239259317517280579e-01 -6.624315679073333740e-02 2.299827486276626587e-01 1.069220602512359619e-01 1.356503665447235107e-01 2.616786062717437744e-01 3.143771737813949585e-02 -3.265122771263122559e-01 -1.616673171520233154e-01 -6.888312101364135742e-02 -3.224882483482360840e-01 1.177182942628860474e-01 -1.700293570756912231e-01 1.560452133417129517e-01 1.320924162864685059e-01 8.667486719787120819e-03 -6.076215952634811401e-02 -6.983619928359985352e-02 2.879241704940795898e-01 -7.448069751262664795e-02 5.145351868122816086e-03 -1.974728852510452271e-01
1.142154447734355927e-02 -5.580516904592514038e-02 1.866851300001144409e-01 5.668717250227928162e-02 5.740524455904960632e-02 -1.311549097299575806e-01 -1.329941296717151999e-04 4.037562906742095947e-01 1.696696430444717407e-01 2.643821239471435547e-01 2.365672588348388672e-01 1.724432706832885742e-01 1.273926254361867905e-02 -2.746102213859558105e-01 8.223559707403182983e-02 3.589322268962860107e-01 -1.784503757953643799e-01 9.372612833976745605e-02 -6.567470729351043701e-02 -1.781556904315948486e-01 1.640781946480274200e-02 1.718935668468475342e-01 3.980528935790061951e-02 8.851038664579391479e-02 2.952702641487121582e-01 -2.233070880174636841e-02 2.534618601202964783e-02 -2.707088291645050049e-01 -1.203670427203178406e-01 9.720435738563537598e-02 -2.647706866264343262e-01 -8.974253386259078979e-02
-1.199664622545242310e-01 -6.552354246377944946e-02 2.889999561011791229e-02 -7.399393618106842041e-02 9.518717229366302490e-02 -4.776128008961677551e-02 -6.274848431348800659e-02 3.100009560585021973e-01 -3.026600778102874756e-01 1.696107238531112671e-01 -4.379398375749588013e-02 -5.229284614324569702e-02 3.071091175079345703e-01 7.245659083127975464e-02 -1.159320995211601257e-01 1.175861284136772156e-01 -1.284154057502746582e-01 -4.071460664272308350e-01 -2.231025323271751404e-02 -1.840467751026153564e-01 -9.720546752214431763e-02 2.170884758234024048e-01 -7.046928256750106812e-02 8.187241852283477783e-02 2.379098087549209595e-01 -7.907628268003463745e-02 -3.077735006809234619e-01 3.519672155380249023e-02 9.344206005334854126e-02 6.349845230579376221e-02 -1.650798320770263672e-02 3.937516808509826660e-01
-1.324661523103713989e-01 2.208660244941711426e-01 -6.981252878904342651e-02 -3.702454641461372375e-02 -1.589042991399765015e-01 -2.193289101123809814e-01 -7.616603374481201172e-02 1.479260325431823730e-01 -1.243964657187461853e-01 -7.327991724014282227e-02 2.382216006517410278e-01 -8.374887518584728241e-03 2.597960829734802246e-01 2.618993520736694336e-01 -1.218101084232330322e-01 2.547797262668609619e-01 1.487256884574890137e-01 -2.878784537315368652e-01 -6.890991330146789551e-02 1.200998872518539429e-01 -1.053660437464714050e-01 2.582922764122486115e-02 2.131519913673400879e-01 -8.695649355649948120e-02 2.128188908100128174e-01 -1.050651632249355316e-02 1.319407224655151367e-01 -3.711302578449249268e-02 7.630543410778045654e-02 -2.853307127952575684e-01 -2.759923934936523438e-01 -3.411174714565277100e-01
-2.347624897956848145e-01 -1.329476982355117798e-01 7.379528880119323730e-02 1.344092488288879395e-01 -1.778110116720199585e-01 -1.308105885982513428e-01 -1.458842009305953979e-01 1.334130913019180298e-01 1.117021143436431885e-01 9.740535169839859009e-02 3.306407928466796875e-01 9.706246107816696167e-02 4.166657924652099609e-01 9.080066531896591187e-02 1.201038584113121033e-01 4.776104688644409180e-01 -8.529165387153625488e-02 -1.633051782846450806e-02 6.877285242080688477e-02 -8.449352532625198364e-02 -1.135438606142997742e-01 8.948828279972076416e-02 1.384034752845764160e-01 9.464489296078681946e-03 1.502378731966018677e-01 -2.407116442918777466e-01 -1.336933523416519165e-01 -1.339790225028991699e-01 2.071345150470733643e-01 2.163733728229999542e-02 1.004899591207504272e-01 1.463712602853775024e-01
-1.836496889591217041e-01 -1.751817464828491211e-01 -2.463461011648178101e-01 -7.723578065633773804e-02 1.097764968872070312e-01 1.318646222352981567e-01 3.850539401173591614e-02 3.434096574783325195e-01 1.201580315828323364e-01 1.564509272575378418e-01 1.625949889421463013e-01 -1.172375604510307312e-01 -2.070005387067794800e-01 7.865481823682785034e-02 -1.314897835254669189e-01 4.718101322650909424e-01 -2.091046422719955444e-01 -1.188216730952262878e-01 4.371761530637741089e-02 -3.168996274471282959e-01 -7.646929472684860229e-02 9.442320466041564941e-02 3.887437656521797180e-02 -2.675049705430865288e-03 2.722694575786590576e-01 1.032313033938407898e-01 -2.021600753068923950e-01 -4.153064265847206116e-02 1.398822367191314697e-01 7.102500647306442261e-02 -1.492596566677093506e-01 -3.634762018918991089e-02
-1.715038716793060303e-01 -4.195068404078483582e-02 1.116027981042861938e-01 2.940770797431468964e-02 -1.533879153430461884e-02 -1.323014944791793823e-01 8.716326206922531128e-02 3.510434031486511230e-01 2.108688652515411377e-01 2.850538305938243866e-02 8.766785264015197754e-02 3.943133950233459473e-01 1.925570368766784668e-01 1.460312493145465851e-02 -3.227771446108818054e-02 2.368908375501632690e-01 9.887428581714630127e-02 2.721995115280151367e-02 2.096215449273586273e-02 -1.982628405094146729e-01 -4.917021989822387695e-01 4.452970623970031738e-02 3.032830916345119476e-02 9.650550037622451782e-02 2.950726151466369629e-01 -8.581057935953140259e-02 9.183622896671295166e-02 1.991841048002243042e-01 -3.924771677702665329e-03 6.004755944013595581e-02 -2.314145863056182861e-01 -8.720335550606250763e-03
-2.578513026237487793e-01 7.326625287532806396e-02 1.333927959203720093e-01 4.590132832527160645e-02 2.093608304858207703e-02 1.771649718284606934e-01 1.528373211622238159e-01 6.069541573524475098e-01 -1.465865671634674072e-01 1.625762693583965302e-02 2.683612331748008728e-02 1.317262798547744751e-01 -8.959085680544376373e-03 -8.273204416036605835e-02 5.026561021804809570e-02 3.817349672317504883e-01 5.813568830490112305e-02 9.444632381200790405e-02 -3.531492501497268677e-02 -1.410324573516845703e-01 2.751021087169647217e-01 -2.187007479369640350e-02 1.086319684982299805e-01 1.453749388456344604e-01 3.391579091548919678e-01 -1.240969970822334290e-01 1.446182490326464176e-03 2.270336821675300598e-02 5.373596679419279099e-03 -7.810618728399276733e-02 6.788473110646009445e-03 1.000816747546195984e-01
-2.097703814506530762e-01 2.416271120309829712e-01 8.447951078414916992e-02 -1.910261064767837524e-01 3.022687509655952454e-02 1.739991009235382080e-01 -2.751311361789703369e-01 2.287866622209548950e-01 -3.061727285385131836e-01 5.883819237351417542e-02 6.238538026809692383e-02 6.519806385040283203e-02 2.481554001569747925e-01 -1.549610495567321777e-01 5.416288971900939941e-03 1.829912215471267700e-01 1.322041451930999756e-01 -2.223179191350936890e-01 -1.521635502576828003e-01 6.292589753866195679e-02 1.026789098978042603e-01 5.034578964114189148e-02 -2.403538227081298828e-01 -1.261405497789382935e-01 9.716201573610305786e-02 -2.595573365688323975e-01 -2.498178333044052124e-01 7.246524095535278320e-02 -1.588252633810043335e-01 2.492188662290573120e-01 -2.166077196598052979e-01 -1.039178892970085144e-01
-4.813877120614051819e-02 1.973810605704784393e-02 8.960436098277568817e-04 2.862499952316284180e-01 1.589301079511642456e-01 1.671747863292694092e-02 -3.376630693674087524e-02 3.145957291126251221e-01 -6.803119182586669922e-02 1.156915798783302307e-01 3.058744072914123535e-01 -9.986361861228942871e-02 -1.122516486793756485e-02 7.499181199818849564e-03 -2.128038108348846436e-01 2.079270035028457642e-01 -2.205128222703933716e-01 -2.266726791858673096e-01 -1.770480126142501831e-01 -1.985854953527450562e-01 7.799559831619262695e-02 1.334815025329589844e-01 -2.904149293899536133e-01 -1.643747240304946899e-01 1.389019936323165894e-01 -7.098682224750518799e-02 -3.356955945491790771e-01 -1.986391395330429077e-01 2.222648113965988159e-01 1.411832571029663086e-01 -1.648058444261550903e-01 2.078650146722793579e-02
-3.051949739456176758e-01 -5.311476066708564758e-02 2.334091961383819580e-01 -3.944579958915710449e-01 1.589274406433105469e-01 5.292731150984764099e-02 -5.321129783987998962e-02 2.148502022027969360e-01 1.406547613441944122e-03 -1.105922088027000427e-01 -4.211228340864181519e-02 2.059037052094936371e-02 1.655611991882324219e-01 1.391834113746881485e-03 -1.817837953567504883e-01 1.088804602622985840e-01 -2.427555918693542480e-01 -2.487604171037673950e-01 1.008938178420066833e-01 -2.074318081140518188e-01 2.033693045377731323e-01 2.791869044303894043e-01 3.739051893353462219e-02 -1.903235316276550293e-01 1.914778500795364380e-01 -2.356112152338027954e-01 -5.935283005237579346e-02 -7.440959452651441097e-04 1.737614423036575317e-01 1.877084723673760891e-03 -1.511426568031311035e-01 2.246741503477096558e-01
-1.461273804306983948e-02 -6.123726442456245422e-02 5.764621496200561523e-02 -1.509310156106948853e-01 1.691853441298007965e-02 1.023262292146682739e-01 -1.375378924421966076e-03 5.011290311813354492e-01 -1.434937119483947754e-01 4.584680497646331787e-02 9.734042733907699585e-02 2.390385717153549194e-01 2.247826308012008667e-01 -7.697638124227523804e-02 -3.129062009975314140e-03 1.638809740543365479e-01 7.040815800428390503e-02 -3.540326952934265137e-01 -1.733376830816268921e-01 -1.617407649755477905e-01 4.290402308106422424e-02 1.791431307792663574e-01 -1.002498939633369446e-01 2.445422299206256866e-02 3.670271113514900208e-02 -3.225305080413818359e-01 -3.730805516242980957e-01 -1.311105638742446899e-01 -5.375800654292106628e-02 6.089872494339942932e-02 6.085176486521959305e-03 -1.895955950021743774e-01
-2.845924794673919678e-01 -2.953514829277992249e-02 2.531097829341888428e-01 -1.895128935575485229e-02 -9.401918202638626099e-02 9.147150814533233643e-02 1.541004329919815063e-01 5.077229142189025879e-01 -1.825978308916091919e-01 3.541874513030052185e-02 -7.155293226242065430e-02 4.883113875985145569e-02 6.300355494022369385e-02 -2.141666412353515625e-01 5.589271336793899536e-02 4.324072003364562988e-01 6.815823167562484741e-02 -2.893747994676232338e-03 9.467941522598266602e-02 -2.385593354701995850e-01 2.393509596586227417e-01 -3.962737321853637695e-02 1.472954079508781433e-02 9.987380355596542358e-02 2.805783748626708984e-01 -1.227029040455818176e-01 3.496873378753662109e-02 -7.293678075075149536e-02 1.694158464670181274e-02 -1.402062624692916870e-01 1.139842495322227478e-01 9.885970503091812134e-03
-3.052477538585662842e-01 1.490198373794555664e-01 1.321586221456527710e-01 -1.709760278463363647e-01 -8.487370796501636505e-03 -7.776577956974506378e-03 1.747909002006053925e-02 5.250675678253173828e-01 -4.368408024311065674e-01 -4.954662919044494629e-02 3.312644734978675842e-02 1.830923855304718018e-01 3.164123743772506714e-02 -1.358459144830703735e-01 -4.805991798639297485e-02 2.443575263023376465e-01 -1.513210684061050415e-02 1.270618289709091187e-01 -9.011321514844894409e-02 -1.547200977802276611e-01 1.686672866344451904e-01 -1.863782405853271484e-01 4.208641499280929565e-02 1.492558866739273071e-01 2.484312206506729126e-01 7.292899489402770996e-02 8.915736526250839233e-02 -2.460246533155441284e-02 1.350781768560409546e-01 1.353328675031661987e-01 4.223489016294479370e-02 -5.292683094739913940e-02
-1.258810311555862427e-01 3.124067187309265137e-01 -3.078151494264602661e-02 -1.485640648752450943e-02 4.265867639333009720e-03 -8.502371609210968018e-03 1.315664947032928467e-01 1.873919218778610229e-01 -1.268684566020965576e-01 -1.447356939315795898e-01 2.244646698236465454e-01 -2.270647436380386353e-01 6.336325407028198242e-02 -8.092451095581054688e-02 -1.150950342416763306e-01 1.199320629239082336e-01 -8.244824857683852315e-05 -1.934959143400192261e-01 6.729490309953689575e-02 -2.074725776910781860e-01 -9.604566544294357300e-02 -2.926983833312988281e-01 5.353706423193216324e-03 1.163042411208152771e-01 2.178504765033721924e-01 -3.650872707366943359e-01 -4.005512595176696777e-01 1.726424135267734528e-02 -3.230400383472442627e-03 5.179644003510475159e-02 -4.646687954664230347e-02 -3.404184579849243164e-01
-2.855958044528961182e-01 2.889592759311199188e-02 1.331047415733337402e-01 -1.455079913139343262e-01 -9.943497180938720703e-02 -1.497360318899154663e-01 -1.817290298640727997e-02 4.346057176589965820e-01 5.569742619991302490e-02 2.210749685764312744e-01 1.691123247146606445e-01 -6.739386916160583496e-02 4.343434870243072510e-01 6.165705993771553040e-02 -2.770919501781463623e-01 9.255148470401763916e-02 -1.467607729136943817e-02 6.257637590169906616e-02 -1.217205524444580078e-01 -1.341097801923751831e-01 -6.143060047179460526e-03 1.828647032380104065e-02 -1.373586207628250122e-01 -1.814853847026824951e-01 1.833180189132690430e-01 -2.694702446460723877e-01 7.507363706827163696e-02 -2.105508893728256226e-01 -1.068874597549438477e-01 1.596112847328186035e-01 -1.323323231190443039e-02 -1.090817525982856750e-01
-2.278374433517456055e-01 -1.839146465063095093e-01 2.465857863426208496e-01 -2.583443522453308105e-01 6.998674571514129639e-02 -1.814785301685333252e-01 -1.646248251199722290e-01 2.783266007900238037e-01 1.345445662736892700e-01 -6.927444040775299072e-02 2.162940353155136108e-01 1.495341509580612183e-01 3.115430474281311035e-01 -1.695108562707901001e-01 -1.323042064905166626e-02 -5.095878243446350098e-02 -1.734997928142547607e-01 -1.291492730379104614e-01 1.008848696947097778e-01 -2.438096851110458374e-01 -2.823347747325897217e-01 1.303488612174987793e-01 3.470580652356147766e-02 1.966878585517406464e-02 2.013814002275466919e-01 -1.552026867866516113e-01 2.165188789367675781e-01 1.789061576128005981e-01 5.467512086033821106e-02 -5.887273326516151428e-02 -1.951540112495422363e-01 -1.447118818759918213e-01
-2.050902396440505981e-01 1.594236642122268677e-01 1.661469787359237671e-01 -2.259101420640945435e-01 9.977598488330841064e-02 -2.016450278460979462e-02 -5.356820672750473022e-02 5.197556614875793457e-01 -3.113294541835784912e-01 -1.193689648061990738e-02 7.771815359592437744e-02 1.149100065231323242e-01 1.324243545532226562e-01 7.220892608165740967e-02 1.642182916402816772e-01 1.384582370519638062e-01 6.293998658657073975e-02 2.144238725304603577e-02 -1.614537276327610016e-02 -2.665921747684478760e-01 1.468518078327178955e-01 -5.705744028091430664e-02 -1.652063578367233276e-01 1.831989288330078125e-01 2.690888047218322754e-01 -2.786160111427307129e-01 2.278549410402774811e-02 -5.285863578319549561e-02 9.219422191381454468e-02 -1.816840618848800659e-01 1.403686702251434326e-01 -9.650196135044097900e-02
-1.892086118459701538e-01 3.042731620371341705e-02 1.540984064340591431e-01 -1.439078301191329956e-01 -1.095202192664146423e-02 1.296189427375793457e-01 -1.475205421447753906e-01 2.718006372451782227e-01 -2.310252487659454346e-01 2.860425738617777824e-03 2.163294516503810883e-02 2.803276479244232178e-02 2.142485678195953369e-01 -2.816635668277740479e-01 6.154122948646545410e-02 3.656179308891296387e-01 1.934959590435028076e-01 -1.283128261566162109e-01 -1.469337493181228638e-01 -1.218861266970634460e-01 4.735254868865013123e-02 -1.162243857979774475e-01 -3.906520009040832520e-01 -1.592398881912231445e-01 1.384266316890716553e-01 -1.835548728704452515e-01 -1.997460424900054932e-01 2.874247543513774872e-02 -2.413756251335144043e-01 6.838586181402206421e-02 -1.682259738445281982e-01 -1.415600478649139404e-01
-1.634705513715744019e-01 2.965302467346191406e-01 3.969442099332809448e-02 -2.605543732643127441e-01 -2.471629083156585693e-01 8.258261531591415405e-02 8.398284204304218292e-03 1.770560145378112793e-01 -1.018627732992172241e-02 -3.260952234268188477e-02 3.475628495216369629e-01 7.058545202016830444e-02 5.214907228946685791e-02 -7.258509844541549683e-02 -1.737722195684909821e-02 -6.173872575163841248e-02 1.001892685890197754e-01 -1.074050366878509521e-01 -1.458002030849456787e-01 3.499186411499977112e-02 -1.999160647392272949e-01 3.094674646854400635e-01 -1.794359236955642700e-01 -2.858720533549785614e-02 4.297945201396942139e-01 -1.300198584794998169e-01 -1.641778741031885147e-03 -4.507288709282875061e-02 4.954795539379119873e-02 1.793090254068374634e-01 -1.104157716035842896e-01 -3.379867970943450928e-01
-3.006941080093383789e-01 8.091795444488525391e-02 -1.419372763484716415e-02 -1.111503690481185913e-01 -7.914493978023529053e-02 1.709264516830444336e-01 2.795445546507835388e-02 3.156295120716094971e-01 2.530056238174438477e-01 1.560230702161788940e-01 1.776633709669113159e-01 1.435604840517044067e-01 1.365485787391662598e-01 -2.063741162419319153e-02 1.872777640819549561e-01 2.039332240819931030e-01 7.120884209871292114e-02 -4.216856360435485840e-01 -2.638317272067070007e-02 5.756557732820510864e-02 -8.706329017877578735e-02 2.378051728010177612e-01 -6.678325682878494263e-02 2.990192174911499023e-02 3.272949755191802979e-01 1.867918074131011963e-01 1.559907943010330200e-01 -1.003352254629135132e-01 2.429623156785964966e-01 7.303169369697570801e-02 4.041104018688201904e-02 -1.397809088230133057e-01
-2.662290930747985840e-01 3.890658915042877197e-02 1.222480610013008118e-01 1.420021895319223404e-02 -7.822891324758529663e-02 1.668177992105484009e-01 7.749319821596145630e-02 3.514995872974395752e-01 -1.013105362653732300e-01 -1.321591883897781372e-01 2.640435099601745605e-01 2.377359755337238312e-02 4.206688106060028076e-01 1.886820942163467407e-01 1.918180286884307861e-01 3.007461726665496826e-01 -4.862469807267189026e-02 -1.204119846224784851e-01 6.805697083473205566e-02 -1.910832338035106659e-02 -2.276332229375839233e-01 2.163641303777694702e-01 -1.214526072144508362e-01 -4.888204857707023621e-02 2.200296819210052490e-01 1.535791754722595215e-01 1.968881487846374512e-01 7.767916470766067505e-02 -2.140446454286575317e-01 -3.031762503087520599e-02 5.212973430752754211e-02 -8.518224209547042847e-02
-3.582397103309631348e-01 -6.553344428539276123e-02 8.990409970283508301e-02 3.802124410867691040e-02 -1.820077747106552124e-01 1.781078241765499115e-02 -3.982080519199371338e-02 2.391801178455352783e-01 1.859535574913024902e-01 1.401059925556182861e-01 1.002299487590789795e-01 2.396219819784164429e-01 1.987240463495254517e-01 -2.241839654743671417e-02 6.653236597776412964e-02 2.478402554988861084e-01 1.488105766475200653e-02 -1.014264374971389771e-01 4.623530432581901550e-02 -7.984843105077743530e-02 -3.932814598083496094e-01 -1.561896130442619324e-02 -7.138117402791976929e-02 -3.012733161449432373e-01 3.525399863719940186e-01 1.417916119098663330e-01 7.064037770032882690e-02 -1.035642251372337341e-01 -9.580589085817337036e-02 2.539308667182922363e-01 -1.799137294292449951e-01 4.642674699425697327e-02
-1.273559331893920898e-01 -1.761591583490371704e-01 -1.609061961062252522e-03 -1.249717324972152710e-01 8.464840799570083618e-02 -7.632106542587280273e-02 -2.111106924712657928e-02 3.291797637939453125e-01 1.270345598459243774e-01 -3.347589820623397827e-02 1.227530390024185181e-01 3.081508874893188477e-01 2.664757966995239258e-01 -1.453327387571334839e-02 -7.548095285892486572e-02 2.130304276943206787e-01 -7.280351966619491577e-02 -4.103281497955322266e-01 1.213948652148246765e-01 8.491845801472663879e-03 -7.504858076572418213e-02 -8.622330427169799805e-02 -4.001664817333221436e-01 -8.867918513715267181e-03 2.475544363260269165e-01 5.353131517767906189e-02 -2.595281898975372314e-01 -9.907895699143409729e-03 1.230954676866531372e-01 1.064514517784118652e-01 2.537991106510162354e-02 -2.127475887537002563e-01
-3.899333775043487549e-01 1.095180679112672806e-02 -9.731050580739974976e-02 -1.628606021404266357e-01 -1.039520557969808578e-02 -2.610653042793273926e-01 8.084155619144439697e-03 1.825395524501800537e-01 2.553660571575164795e-01 -3.236439824104309082e-02 2.688283324241638184e-01 1.028382256627082825e-01 3.463604450225830078e-01 -4.024792928248643875e-03 -9.822387993335723877e-02 2.877898514270782471e-01 -6.653799861669540405e-02 1.812485009431838989e-01 -1.152933090925216675e-01 9.197410196065902710e-02 1.531505137681961060e-01 -8.167010545730590820e-02 1.173117235302925110e-01 -8.642043918371200562e-02 2.484667748212814331e-01 -1.703270375728607178e-01 -1.839565336704254150e-01 -1.925110220909118652e-01 1.259139180183410645e-01 -2.039371617138385773e-02 -1.649934947490692139e-01 1.819542050361633301e-01
-3.209099546074867249e-02 4.152283966541290283e-01 7.208947092294692993e-02 -1.439213473349809647e-02 8.547446131706237793e-02 5.704421550035476685e-02 -9.237137436866760254e-02 5.571116805076599121e-01 -2.915554046630859375e-01 -4.113310948014259338e-02 1.172533035278320312e-01 -7.395354658365249634e-02 1.588009148836135864e-01 6.614080630242824554e-03 -1.377836614847183228e-01 2.223721444606781006e-01 -2.042765468358993530e-01 1.055000815540552139e-02 -2.447182834148406982e-01 -6.382644921541213989e-02 -1.794251203536987305e-01 -1.338735669851303101e-01 -2.064142525196075439e-01 8.603433519601821899e-02 1.522078812122344971e-01 -1.447887346148490906e-02 -1.913718879222869873e-01 -1.002283319830894470e-01 -9.164262562990188599e-02 8.591187000274658203e-02 -4.520228132605552673e-03 1.748810149729251862e-02
-1.699884235858917236e-02 -7.434551417827606201e-02 1.475980132818222046e-01 -3.801137581467628479e-02 -3.710104525089263916e-02 1.665822565555572510e-01 -1.908220052719116211e-01 4.179532825946807861e-01 6.688240170478820801e-02 2.275453209877014160e-01 2.332100272178649902e-01 2.740981280803680420e-01 5.466681718826293945e-02 -1.176229794509708881e-03 -2.399672418832778931e-01 1.975156962871551514e-01 1.357727199792861938e-01 -1.405229568481445312e-01 -7.177679333835840225e-03 -1.700247228145599365e-01 -1.002427637577056885e-01 1.025734394788742065e-01 3.196903765201568604e-01 3.408868098631501198e-03 7.956831157207489014e-02 6.640930473804473877e-02 1.413607001304626465e-01 1.590807437896728516e-01 2.870254814624786377e-01 1.020655035972595215e-01 -1.463219970464706421e-01 -2.919076979160308838e-01
-3.177480399608612061e-01 6.298453360795974731e-02 1.444919407367706299e-01 -8.320274949073791504e-02 -8.911185711622238159e-02 1.193751469254493713e-01 -3.814594447612762451e-02 4.985149502754211426e-01 -8.455952256917953491e-02 -4.978387057781219482e-02 -4.598027840256690979e-02 -6.054358556866645813e-02 1.129717454314231873e-01 -1.480951905250549316e-01 8.473630249500274658e-02 5.362843871116638184e-01 2.030907757580280304e-02 1.321737915277481079e-01 7.512325048446655273e-02 -1.178282350301742554e-01 2.499913424253463745e-01 -6.670034676790237427e-02 1.150536760687828064e-01 2.258300483226776123e-01 2.534896731376647949e-01 -2.858061157166957855e-02 3.405554592609405518e-02 -7.728842087090015411e-03 -1.427821908146142960e-02 -1.176692843437194824e-01 3.520165337249636650e-03 3.569437935948371887e-02
-1.245007589459419250e-01 1.676933467388153076e-01 -6.056360527873039246e-02 -2.139485925436019897e-01 -1.538949180394411087e-02 8.381965011358261108e-02 2.131567709147930145e-02 4.158523976802825928e-01 -2.864056229591369629e-01 2.055273391306400299e-02 7.111544907093048096e-02 4.463241249322891235e-02 2.461712360382080078e-01 1.628378480672836304e-01 -5.333393067121505737e-02 2.423483133316040039e-01 2.033087015151977539e-01 -3.094551861286163330e-01 1.013240292668342590e-01 -2.067421972751617432e-01 -8.259808644652366638e-03 2.189144790172576904e-01 -1.793293058872222900e-01 9.060082584619522095e-02 1.412069946527481079e-01 -2.016387432813644409e-01 -2.003247737884521484e-01 -2.183752506971359253e-01 -1.217240616679191589e-01 1.245788410305976868e-01 1.473000198602676392e-01 -9.580370783805847168e-02
-3.514603152871131897e-02 -1.903484389185905457e-02 2.700653672218322754e-01 8.420448750257492065e-02 -5.806974135339260101e-03 -2.045782208442687988e-01 6.978926062583923340e-02 2.173340171575546265e-01 7.425963133573532104e-02 2.328982651233673096e-01 2.892434298992156982e-01 1.482564061880111694e-01 -1.754300855100154877e-02 -3.333938494324684143e-02 1.898587942123413086e-01 3.437722921371459961e-01 -6.817784905433654785e-02 -1.409935355186462402e-01 8.890450000762939453e-02 -1.724979579448699951e-01 -1.385763734579086304e-01 -3.689111024141311646e-02 1.304839621298015118e-03 8.566530793905258179e-02 3.391855359077453613e-01 -3.731013834476470947e-02 2.068859189748764038e-01 1.410694420337677002e-01 -2.812566459178924561e-01 1.739897020161151886e-02 -3.877186179161071777e-01 -6.615707278251647949e-02
-2.484923601150512695e-01 -2.361065708100795746e-02 8.063980937004089355e-02 -2.065099924802780151e-01 3.628032654523849487e-02 1.948800683021545410e-01 -6.109563633799552917e-02 3.537775278091430664e-01 -3.449871242046356201e-01 9.176363050937652588e-02 1.882082074880599976e-01 -3.500550612807273865e-02 1.235973760485649109e-01 8.715662360191345215e-02 1.191009059548377991e-01 3.993959426879882812e-01 1.319453120231628418e-01 -1.025787666440010071e-01 -4.504968971014022827e-02 -1.614524573087692261e-01 1.152721196413040161e-01 -7.780489325523376465e-02 -3.935846090316772461e-01 6.137532647699117661e-03 -9.196612983942031860e-02 -1.641276329755783081e-01 -1.515527069568634033e-01 6.387393921613693237e-02 -1.612277515232563019e-02 -5.644040554761886597e-02 -2.279048413038253784e-01 -1.074907034635543823e-01
-1.367627978324890137e-01 -2.213958203792572021e-01 9.160158038139343262e-02 1.765439957380294800e-01 3.257621228694915771e-01 -1.495099067687988281e-01 -5.503492802381515503e-02 2.081047445535659790e-01 -7.527144998311996460e-02 2.987414598464965820e-01 2.423650771379470825e-01 -2.140958607196807861e-01 1.061067078262567520e-02 -8.667177706956863403e-02 5.981377512216567993e-02 1.963216215372085571e-01 1.230979487299919128e-01 -1.298666447401046753e-01 7.314327359199523926e-02 -1.955792754888534546e-01 6.442183256149291992e-02 6.521230190992355347e-02 -1.402067542076110840e-01 -1.015030965209007263e-01 2.348428070545196533e-01 -6.621488928794860840e-02 -1.974585838615894318e-02 -2.540787458419799805e-01 1.752840876579284668e-01 7.736857235431671143e-02 -2.485955506563186646e-01 -3.629063963890075684e-01
-1.695534884929656982e-01 6.486648321151733398e-02 7.125835120677947998e-02 -8.469720184803009033e-02 9.238058328628540039e-02 3.190129995346069336e-02 -4.593109712004661560e-02 2.748183906078338623e-01 -1.655921041965484619e-01 8.235877007246017456e-02 1.836503148078918457e-01 1.040254533290863037e-01 3.627457022666931152e-01 1.693991944193840027e-02 -1.623079478740692139e-01 5.059567093849182129e-01 -3.464963287115097046e-02 -2.957364618778228760e-01 1.659533232450485229e-01 1.493126302957534790e-01 -2.270699851214885712e-02 -9.142872691154479980e-02 -3.210417032241821289e-01 -6.611438933759927750e-03 1.051886603236198425e-01 2.878644466400146484e-01 -5.165794864296913147e-02 -2.758493460714817047e-02 -9.153050929307937622e-02 -4.970651492476463318e-02 -1.138755530118942261e-01 -5.466129258275032043e-02
-1.675159782171249390e-01 -1.212625503540039062e-01 2.146184295415878296e-01 -2.952469512820243835e-02 5.510023981332778931e-02 2.991315908730030060e-02 4.599576443433761597e-02 2.694205343723297119e-01 1.232167929410934448e-01 4.396958276629447937e-02 1.831277608871459961e-01 1.240345686674118042e-01 9.703947603702545166e-02 -5.198193714022636414e-02 -2.072226814925670624e-02 2.855396568775177002e-01 8.282249420881271362e-02 -4.867097139358520508e-01 1.450680792331695557e-01 -8.066511154174804688e-02 -1.002444475889205933e-01 -2.445354498922824860e-02 -3.718542158603668213e-01 -8.099650591611862183e-02 2.704221606254577637e-01 4.366063326597213745e-02 -3.344527781009674072e-01 -8.175042271614074707e-02 1.958882063627243042e-01 4.510419815778732300e-02 7.858297973871231079e-02 -6.790770590305328369e-02
-2.779218554496765137e-01 7.192005217075347900e-02 5.128297954797744751e-02 -2.511115968227386475e-01 9.108960628509521484e-02 -1.457180976867675781e-01 -2.654898352921009064e-02 4.185672402381896973e-01 1.427691727876663208e-01 1.054257601499557495e-01 -1.677761971950531006e-02 -2.466406673192977905e-02 3.842965960502624512e-01 1.483527868986129761e-01 -1.262294352054595947e-01 1.843240857124328613e-01 -3.505172953009605408e-02 -2.696427889168262482e-02 -2.802238166332244873e-01 -1.382816880941390991e-01 -1.671496629714965820e-01 -1.129775494337081909e-02 -7.630176097154617310e-02 -2.619298696517944336e-01 1.453200429677963257e-01 -7.003505527973175049e-02 1.821767687797546387e-01 -1.223151087760925293e-01 1.343063414096832275e-01 2.097093313932418823e-01 -1.060729324817657471e-01 -2.119850665330886841e-01
-7.412584125995635986e-02 2.792594730854034424e-01 -1.551439464092254639e-01 -1.190196722745895386e-01 -1.781528294086456299e-01 -3.946394845843315125e-02 -1.732807457447052002e-01 3.472515642642974854e-01 -5.862821638584136963e-02 2.027892321348190308e-01 8.276001363992691040e-02 2.133258245885372162e-02 1.122273504734039307e-02 -5.046240612864494324e-02 1.592157036066055298e-02 8.487734943628311157e-02 4.141575470566749573e-02 6.236263737082481384e-02 -2.387298345565795898e-01 -3.209105432033538818e-01 -2.142551690340042114e-01 1.629602313041687012e-01 4.205565154552459717e-02 4.261429980397224426e-02 3.258024454116821289e-01 -2.492970675230026245e-01 -5.863500386476516724e-02 -3.816493153572082520e-01 -6.342647969722747803e-02 1.276770513504743576e-02 -8.803407102823257446e-02 -2.478530108928680420e-01
-2.059720158576965332e-01 2.355921715497970581e-01 8.209775388240814209e-02 -3.971637412905693054e-02 1.231676712632179260e-01 -1.945161670446395874e-01 -2.435018271207809448e-01 4.048600792884826660e-01 -3.416664600372314453e-01 -1.969523876905441284e-01 2.508936822414398193e-01 -7.374081760644912720e-02 -1.351635996252298355e-02 -1.215599477291107178e-01 4.156988114118576050e-02 1.064813509583473206e-01 -2.611567080020904541e-02 -1.126904413104057312e-01 3.108566999435424805e-01 -2.758741080760955811e-01 2.704476565122604370e-02 -2.170518040657043457e-02 -9.599110484123229980e-02 6.842061877250671387e-02 8.518812805414199829e-02 -3.932483121752738953e-02 2.459575794637203217e-02 -1.901002526283264160e-01 2.659055888652801514e-01 -2.171652913093566895e-01 -1.984557881951332092e-02 -2.409385889768600464e-02
-1.618986129760742188e-01 2.710543274879455566e-01 -9.204234927892684937e-02 -8.965784311294555664e-02 1.433824300765991211e-01 -1.246618330478668213e-01 2.885660156607627869e-02 3.946208059787750244e-01 1.431371085345745087e-02 4.706743657588958740e-01 -1.861843615770339966e-01 1.136092934757471085e-02 1.681900024414062500e-02 -3.902251124382019043e-01 3.999993670731782913e-03 9.330366551876068115e-02 7.242447463795542717e-04 -2.316754162311553955e-01 7.032189518213272095e-02 -2.128060460090637207e-01 -5.443245917558670044e-02 -1.110153719782829285e-01 -9.747979044914245605e-02 -1.123454719781875610e-01 1.677566170692443848e-01 -6.627798825502395630e-02 -5.513674765825271606e-02 5.446631461381912231e-02 -8.215127885341644287e-02 -1.536526232957839966e-01 -1.005519554018974304e-01 -2.302405834197998047e-01
-2.387248426675796509e-01 5.435256659984588623e-02 -5.528781935572624207e-02 -3.504338115453720093e-02 -1.166988629847764969e-02 8.064379543066024780e-02 -1.457741260528564453e-01 4.156495332717895508e-01 -2.448035180568695068e-01 1.917175203561782837e-01 -2.059581875801086426e-01 -1.967197982594370842e-03 2.278231084346771240e-01 1.902063190937042236e-01 3.958638012409210205e-02 -3.810438793152570724e-03 -4.856437817215919495e-02 -3.055088222026824951e-01 -3.774544969201087952e-02 -3.223475217819213867e-01 -1.106704920530319214e-01 1.936858892440795898e-01 -2.405741214752197266e-01 2.313286997377872467e-02 1.957811862230300903e-01 -1.364708542823791504e-01 -3.351375162601470947e-01 1.156297922134399414e-01 3.752690553665161133e-02 7.283916324377059937e-02 3.494699299335479736e-02 8.105362206697463989e-02
-7.087574899196624756e-02 1.443863809108734131e-01 5.355458706617355347e-02 -1.779997199773788452e-01 -5.704044923186302185e-02 -6.980622559785842896e-02 -6.692567467689514160e-02 1.466317772865295410e-01 -1.453316360712051392e-01 1.021125819534063339e-03 -1.482728123664855957e-01 -3.470810055732727051e-01 -7.055519521236419678e-02 -1.757675260305404663e-01 -1.307951360940933228e-01 3.089433610439300537e-01 -1.150523126125335693e-01 -3.985839188098907471e-01 6.306511908769607544e-02 -1.876538246870040894e-01 -2.003474682569503784e-01 -8.079157024621963501e-02 4.954693838953971863e-02 6.748223304748535156e-02 1.822443008422851562e-01 -2.029496245086193085e-02 -2.472363859415054321e-01 3.537321388721466064e-01 -1.733850836753845215e-01 1.351073533296585083e-01 -2.058747410774230957e-01 -1.338742524385452271e-01
1.128822565078735352e-02 9.010100364685058594e-02 8.859769254922866821e-02 -2.180913537740707397e-01 1.716192997992038727e-02 -3.624911606311798096e-01 -3.332186341285705566e-01 3.430023789405822754e-01 -5.140530690550804138e-02 2.834975719451904297e-01 1.590439081192016602e-01 1.644086241722106934e-01 2.264047265052795410e-01 1.093431860208511353e-01 5.423247441649436951e-02 4.884728416800498962e-02 1.536582969129085541e-02 -1.471625119447708130e-01 -2.485749125480651855e-02 -1.338833272457122803e-01 4.870636016130447388e-02 3.035984933376312256e-01 3.116721510887145996e-01 5.316159129142761230e-02 1.029379442334175110e-01 -1.350267976522445679e-01 9.926141798496246338e-02 -1.879167407751083374e-01 1.798838526010513306e-01 -6.434667855501174927e-02 -1.434243917465209961e-01 7.791992276906967163e-02
-1.009196564555168152e-01 2.566145658493041992e-01 1.483148336410522461e-01 -7.343680411577224731e-02 7.515913806855678558e-03 2.561948597431182861e-01 -1.546716839075088501e-01 2.540463805198669434e-01 -2.410615831613540649e-01 -1.087343767285346985e-01 8.532590419054031372e-02 4.391680657863616943e-02 3.299714028835296631e-01 -1.059389486908912659e-02 -5.128739401698112488e-02 2.916461825370788574e-01 -6.756574660539627075e-02 -5.949507653713226318e-02 -2.589382231235504150e-02 5.801216466352343559e-04 -2.578399516642093658e-02 3.576466813683509827e-02 -1.636651456356048584e-01 2.970104105770587921e-02 3.096381425857543945e-01 1.885098516941070557e-01 -3.879630863666534424e-01 1.227536424994468689e-01 -3.822063282132148743e-02 3.564916253089904785e-01 -9.748813696205615997e-03 -5.068496242165565491e-02
-3.978735208511352539e-01 -1.676843129098415375e-02 2.569489181041717529e-01 -9.131804853677749634e-02 -4.687708336859941483e-03 -1.828480213880538940e-01 -5.068403482437133789e-02 2.237683385610580444e-01 1.658680438995361328e-01 1.484698206186294556e-01 -2.924046106636524200e-02 -2.029786258935928345e-01 2.481736391782760620e-01 -2.091850340366363525e-02 7.642164081335067749e-02 1.776837855577468872e-01 -2.073916792869567871e-01 4.843547940254211426e-02 -9.753914177417755127e-02 -2.011425048112869263e-01 -2.586430013179779053e-01 -1.941404938697814941e-01 -3.714969754219055176e-02 -1.948145180940628052e-01 2.443465143442153931e-01 6.783966720104217529e-02 1.200893446803092957e-01 2.631320059299468994e-01 5.645927041769027710e-02 1.847975701093673706e-01 -2.397097647190093994e-01 -8.883576840162277222e-02
-1.054776534438133240e-01 -1.327389664947986603e-02 1.933655291795730591e-01 1.315946727991104126e-01 4.295792803168296814e-02 1.715592443943023682e-01 -2.673451974987983704e-02 2.444859892129898071e-01 -2.970813214778900146e-01 1.219870671629905701e-01 1.814346574246883392e-02 -5.404576286673545837e-02 4.743764698505401611e-01 -4.318123683333396912e-02 1.562998294830322266e-01 3.652397394180297852e-01 -3.629263862967491150e-02 9.456321597099304199e-02 -1.868232488632202148e-01 -1.414140164852142334e-01 5.439171195030212402e-02 -5.139790847897529602e-02 -7.683569192886352539e-02 -2.613697201013565063e-02 2.117030173540115356e-01 2.229920774698257446e-01 -2.836701571941375732e-01 8.140408992767333984e-02 -1.467465311288833618e-01 1.286268681287765503e-01 -2.322701960802078247e-01 -9.695223532617092133e-03
-2.208446711301803589e-01 1.595688015222549438e-01 3.304674625396728516e-01 -9.116222150623798370e-03 -2.328822202980518341e-02 2.203476577997207642e-01 -1.044447124004364014e-01 2.782257199287414551e-01 6.620651483535766602e-02 2.396449595689773560e-01 5.019351467490196228e-02 -2.898856401443481445e-01 2.775056846439838409e-02 -8.384557068347930908e-02 5.078535992652177811e-03 2.711436152458190918e-01 1.006500050425529480e-01 -4.455415308475494385e-01 -1.905352920293807983e-01 -3.871778398752212524e-02 -2.082133144140243530e-01 -5.713523924350738525e-02 -3.337667137384414673e-02 -6.089350208640098572e-02 3.076120279729366302e-02 1.487055122852325439e-01 1.407871693372726440e-01 -2.475919872522354126e-01 2.129890397191047668e-02 -8.920957893133163452e-02 -6.627379357814788818e-02 -1.856955289840698242e-01
-1.846268326044082642e-01 -1.892614960670471191e-01 -1.790339052677154541e-01 -1.093946695327758789e-01 9.785819798707962036e-02 1.409192532300949097e-01 -7.659795135259628296e-02 4.602573812007904053e-01 1.911825127899646759e-02 1.354914754629135132e-01 1.184921935200691223e-01 6.932023167610168457e-02 -2.538147270679473877e-01 -3.958847373723983765e-02 -1.142241135239601135e-01 4.079500138759613037e-01 -2.474993914365768433e-01 -1.775022894144058228e-01 -7.461264729499816895e-02 -2.674515545368194580e-01 -1.421629786491394043e-01 2.054859250783920288e-01 1.582402884960174561e-01 1.063780784606933594e-01 1.868754178285598755e-01 -4.318678751587867737e-02 -1.526245772838592529e-01 -1.870391890406608582e-02 5.844697728753089905e-02 -1.500362753868103027e-01 -1.118875574320554733e-02 -2.775499410927295685e-02
-2.369754463434219360e-01 1.521728783845901489e-01 -2.424476481974124908e-02 -2.324074804782867432e-01 -1.866746693849563599e-01 5.610633641481399536e-02 6.470566987991333008e-02 4.894866645336151123e-01 -1.212450116872787476e-01 -1.214433684945106506e-01 -1.595968008041381836e-01 4.649277403950691223e-02 1.980277746915817261e-01 -1.209621801972389221e-01 5.277164652943611145e-02 3.862908482551574707e-01 -2.351863868534564972e-02 7.838020473718643188e-02 1.116029918193817139e-01 -3.126662671566009521e-01 1.966928839683532715e-01 8.152964524924755096e-03 -2.018093876540660858e-02 1.717273443937301636e-01 2.572189867496490479e-01 3.462566807866096497e-02 -3.501852601766586304e-02 -3.673093765974044800e-02 -8.715143799781799316e-02 -1.988030523061752319e-01 1.347084939479827881e-01 2.464500069618225098e-02
-1.182187795639038086e-01 3.663600683212280273e-01 2.364622950553894043e-01 -1.555018573999404907e-01 -2.671816051006317139e-01 -1.672791838645935059e-01 2.479327023029327393e-01 1.851872652769088745e-01 8.804996311664581299e-02 1.106919199228286743e-01 2.081562578678131104e-01 6.210576742887496948e-02 1.280454397201538086e-01 -2.737157642841339111e-01 1.837190389633178711e-01 -7.559149526059627533e-03 1.255089342594146729e-01 -4.098871350288391113e-02 9.756964445114135742e-02 -2.189063429832458496e-01 -2.720781266689300537e-01 3.922826796770095825e-02 -8.524971455335617065e-02 -5.052539333701133728e-02 4.021844863891601562e-01 1.112079918384552002e-01 4.371558129787445068e-02 5.562653392553329468e-02 1.127541959285736084e-01 7.429865747690200806e-02 8.382377028465270996e-02 -1.400554180145263672e-01
-2.701331973075866699e-01 -4.112591221928596497e-02 -2.706845989450812340e-03 -7.081847637891769409e-02 -5.475103855133056641e-02 8.118073455989360809e-03 -2.595053613185882568e-01 5.240633487701416016e-01 -1.241353377699851990e-01 7.980667054653167725e-02 -1.580021828413009644e-01 2.179432958364486694e-01 5.683049559593200684e-02 1.703061461448669434e-01 3.629341349005699158e-02 1.630926132202148438e-01 -1.222896855324506760e-03 -2.683413922786712646e-01 -1.580333709716796875e-01 -1.766012907028198242e-01 -2.037555426359176636e-01 2.225610464811325073e-01 -5.778145790100097656e-02 -4.724633321166038513e-02 4.263105243444442749e-02 1.189690083265304565e-02 -2.627848088741302490e-01 9.331003576517105103e-02 1.494313031435012817e-01 1.178158521652221680e-01 2.532233297824859619e-01 -1.265951842069625854e-01
-3.831596672534942627e-01 -4.628084972500801086e-02 8.086304366588592529e-02 -1.361192315816879272e-01 -1.169922277331352234e-01 2.421603947877883911e-01 -1.096178889274597168e-01 2.144232541322708130e-01 -2.344120740890502930e-01 -3.129221498966217041e-02 2.751128673553466797e-01 -8.810147643089294434e-03 1.424313038587570190e-01 2.759117484092712402e-01 3.390130698680877686e-01 4.163586199283599854e-01 -1.593215912580490112e-01 -2.446366101503372192e-01 9.353288449347019196e-03 3.863089531660079956e-02 -9.261036664247512817e-02 1.428597897756844759e-04 1.943927258253097534e-01 -4.093207418918609619e-02 6.941017508506774902e-02 5.725637078285217285e-02 8.162716031074523926e-02 -1.207720488309860229e-02 -3.951820358633995056e-02 4.318836331367492676e-02 -1.256342083215713501e-01 -1.014852374792098999e-01
-1.686517447233200073e-01 9.475867450237274170e-02 1.714487671852111816e-01 1.241682097315788269e-01 -1.374506205320358276e-01 -1.281143873929977417e-01 -1.163189932703971863e-01 2.817458808422088623e-01 -2.076883316040039062e-01 1.964824944734573364e-01 1.041571423411369324e-01 -3.125101327896118164e-02 -1.219700723886489868e-01 -1.502683162689208984e-01 6.509477645158767700e-02 2.835305035114288330e-01 -2.092667967081069946e-01 -1.903238445520401001e-01 -3.472702503204345703e-01 -1.405796557664871216e-01 2.145668417215347290e-01 6.965647637844085693e-02 9.590329229831695557e-02 -9.281820058822631836e-02 3.000381216406822205e-02 1.047247741371393204e-02 -2.340658456087112427e-01 -1.386044174432754517e-01 2.997449040412902832e-01 3.416081368923187256e-01 -5.703090876340866089e-02 4.107320681214332581e-03
-6.052130833268165588e-02 2.412915974855422974e-02 1.482662707567214966e-01 -2.584416866302490234e-01 3.472236171364784241e-02 9.001456946134567261e-02 -1.531580984592437744e-01 4.284124970436096191e-01 6.488813459873199463e-02 -1.279749814420938492e-02 2.246238887310028076e-01 1.671917438507080078e-01 1.711442768573760986e-01 -1.127112358808517456e-01 1.087899431586265564e-01 1.893891096115112305e-01 -1.745405495166778564e-01 -3.841401338577270508e-01 -2.823561429977416992e-03 2.607687711715698242e-01 -1.807789318263530731e-02 -3.941418975591659546e-02 -3.479141891002655029e-01 -3.634148463606834412e-02 2.469314485788345337e-01 1.785073131322860718e-01 -1.622894108295440674e-01 1.193616073578596115e-03 7.594983279705047607e-02 6.001655384898185730e-02 -1.390327960252761841e-01 -5.901936907321214676e-03
-2.222997397184371948e-01 2.040381729602813721e-01 1.193565726280212402e-01 -3.740920871496200562e-02 -6.089038029313087463e-02 -1.881157308816909790e-01 -1.176651641726493835e-01 2.767716944217681885e-01 -4.673216491937637329e-02 -6.045921891927719116e-02 1.264108717441558838e-01 -7.023001462221145630e-02 3.183222711086273193e-01 -2.634473443031311035e-01 -2.578192949295043945e-01 5.315812304615974426e-03 -4.023110866546630859e-01 -1.423682123422622681e-01 1.835969537496566772e-01 -1.043168976902961731e-01 -1.674527069553732872e-03 -1.423073559999465942e-01 2.864251099526882172e-02 1.051275879144668579e-01 1.138265207409858704e-01 4.552813619375228882e-02 -1.771091520786285400e-01 1.497322022914886475e-01 2.256280928850173950e-01 -2.470135837793350220e-01 2.900664403568953276e-04 -2.453558743000030518e-01
-3.181137144565582275e-01 6.821502745151519775e-02 5.324581265449523926e-02 -1.410708576440811157e-01 -5.496094003319740295e-03 -7.766792178153991699e-02 -1.495989598333835602e-02 6.335530281066894531e-01 -3.144407868385314941e-01 7.121183723211288452e-02 -8.554712682962417603e-02 1.712847948074340820e-01 1.390324234962463379e-01 1.489861961454153061e-02 4.213814437389373779e-02 2.707098722457885742e-01 5.256114155054092407e-02 5.197408422827720642e-02 1.416817307472229004e-01 -1.219582557678222656e-01 2.235689312219619751e-01 -1.268090307712554932e-01 -4.962985217571258545e-02 2.049843221902847290e-01 2.145958393812179565e-01 -4.814672097563743591e-02 8.536463230848312378e-02 2.332632243633270264e-02 5.890478193759918213e-02 -1.329776793718338013e-01 -1.462402008473873138e-02 1.327659585513174534e-03
-9.281101077795028687e-02 5.353601649403572083e-03 5.955116823315620422e-02 -3.458759188652038574e-01 -1.391564011573791504e-01 -2.117509394884109497e-01 1.747711449861526489e-01 2.650921642780303955e-01 -1.498620957136154175e-01 1.158217191696166992e-01 9.645441919565200806e-02 5.595051497220993042e-02 -5.150648951530456543e-02 -9.574360214173793793e-03 1.369971036911010742e-01 -3.333006054162979126e-02 -2.181940674781799316e-01 -2.632034420967102051e-01 -1.273805499076843262e-01 -1.871767342090606689e-01 2.477594763040542603e-01 1.383277773857116699e-01 6.311988830566406250e-02 9.351500868797302246e-02 2.590111494064331055e-01 3.731003031134605408e-02 1.361786574125289917e-01 2.048338204622268677e-02 1.332219988107681274e-01 4.630381166934967041e-01 -2.172853052616119385e-01 -6.344851851463317871e-02
-3.874397873878479004e-01 -1.016578823328018188e-01 5.268083140254020691e-02 -1.847405731678009033e-02 1.217754259705543518e-01 -1.421066969633102417e-01 -1.493974775075912476e-01 3.022126853466033936e-01 7.061788439750671387e-02 1.107224896550178528e-01 1.597703695297241211e-01 3.157950565218925476e-02 4.614235162734985352e-01 5.647901445627212524e-02 -7.183653302490711212e-03 1.196155324578285217e-01 -3.954445719718933105e-01 9.383510798215866089e-02 -2.426164597272872925e-01 -6.067439168691635132e-02 -1.632674187421798706e-01 -7.727097719907760620e-02 1.321240067481994629e-01 -3.064863011240959167e-02 1.397647410631179810e-01 -6.926274392753839493e-03 2.587109617888927460e-02 -1.105950474739074707e-01 2.917588949203491211e-01 1.296104788780212402e-01 3.125326940789818764e-03 -1.921481080353260040e-02
-7.904664427042007446e-02 -2.269484847784042358e-01 -3.848217427730560303e-02 -1.407939642667770386e-01 7.881937921047210693e-02 -2.986887935549020767e-03 2.049791440367698669e-02 3.828891217708587646e-01 -9.728832542896270752e-02 -3.701745718717575073e-02 2.094420492649078369e-01 2.704682648181915283e-01 3.174369335174560547e-01 3.338768705725669861e-02 -6.150212883949279785e-02 1.166035532951354980e-01 -2.342280894517898560e-01 -2.498812824487686157e-01 1.678014695644378662e-01 -2.672918885946273804e-02 -7.244365289807319641e-03 -6.463428586721420288e-02 -1.831765919923782349e-01 -5.966399610042572021e-02 1.554076820611953735e-01 6.813133507966995239e-02 -3.842017948627471924e-01 -1.832543015480041504e-01 1.791913360357284546e-01 6.944908946752548218e-02 2.907633548602461815e-03 -2.934891879558563232e-01
-1.332484036684036255e-01 9.077405184507369995e-02 2.641048841178417206e-02 -1.735133230686187744e-01 -1.606757286936044693e-03 1.944990642368793488e-02 -3.319451808929443359e-01 4.507526457309722900e-01 -8.057183772325515747e-02 4.148846119642257690e-02 1.154035478830337524e-01 -1.190900057554244995e-01 1.311543732881546021e-01 1.167947500944137573e-01 -1.931887865066528320e-02 1.326220631599426270e-01 -1.829592585563659668e-01 -2.520122528076171875e-01 -1.910033263266086578e-02 -2.387338578701019287e-01 1.000432483851909637e-02 2.772048115730285645e-01 -1.103516593575477600e-01 -1.019287556409835815e-01 2.541788294911384583e-02 2.118509262800216675e-01 -3.204396069049835205e-01 4.469843581318855286e-02 1.888497769832611084e-01 -1.148657780140638351e-02 3.087144792079925537e-01 -9.887665510177612305e-02
-1.772349625825881958e-01 5.948926880955696106e-02 -5.739422887563705444e-02 8.470244705677032471e-02 1.029077917337417603e-01 -1.295142322778701782e-01 4.462823644280433655e-02 1.801461130380630493e-01 4.429376497864723206e-02 1.966639459133148193e-01 2.093274146318435669e-01 5.193771794438362122e-02 3.562719821929931641e-01 3.299584090709686279e-01 1.929121464490890503e-01 5.502294003963470459e-02 -3.781842887401580811e-01 -2.642368972301483154e-01 6.454222602769732475e-04 -2.376313209533691406e-01 -1.204107329249382019e-01 4.343423992395401001e-02 3.737404942512512207e-02 -2.366479672491550446e-02 3.660038709640502930e-01 6.726325303316116333e-02 -1.420178264379501343e-01 1.130570843815803528e-02 1.118992939591407776e-01 2.428716570138931274e-01 6.914031505584716797e-02 8.275833725929260254e-02
8.461267501115798950e-02 2.249421551823616028e-02 1.989494115114212036e-01 -8.324915915727615356e-02 -1.565545983612537384e-02 2.024069428443908691e-01 -1.821905821561813354e-01 4.263246357440948486e-01 1.629135161638259888e-01 -1.403859406709671021e-01 1.230053901672363281e-01 1.395744830369949341e-01 1.444900035858154297e-01 2.800242416560649872e-02 -1.497257798910140991e-01 2.378957122564315796e-01 -3.501746430993080139e-02 -1.821929067373275757e-01 -3.024799562990665436e-02 1.267260219901800156e-02 -2.637287080287933350e-01 2.248085290193557739e-01 5.400839447975158691e-02 1.175562962889671326e-01 1.555648893117904663e-01 1.163493692874908447e-01 -4.941684380173683167e-02 1.816062331199645996e-01 2.381113171577453613e-01 2.655265331268310547e-01 -2.222445011138916016e-01 -2.933448553085327148e-01
-1.869526505470275879e-01 8.415701240301132202e-02 -1.618545800447463989e-01 3.106744773685932159e-02 1.393492892384529114e-02 -2.623182535171508789e-01 -1.517769694328308105e-01 6.297176480293273926e-01 -3.948110342025756836e-01 3.998844698071479797e-02 1.052258536219596863e-01 -2.852970501407980919e-03 1.015243828296661377e-01 -8.045864291489124298e-03 -1.249907463788986206e-01 -4.214838892221450806e-02 6.522094458341598511e-02 1.404330879449844360e-01 3.627888858318328857e-02 -2.496205717325210571e-01 9.500233083963394165e-02 -1.266336292028427124e-01 -1.201982051134109497e-02 4.783905670046806335e-02 1.824985891580581665e-01 -2.929246425628662109e-02 -9.859564714133739471e-03 7.254096865653991699e-02 -3.865655139088630676e-02 1.512324661016464233e-01 1.575409993529319763e-02 -2.581832110881805420e-01
-3.069519102573394775e-01 2.120594680309295654e-01 1.566449850797653198e-01 -1.236278116703033447e-01 -1.726227551698684692e-01 3.720675827935338020e-03 -7.535056769847869873e-02 3.956456482410430908e-01 -3.921976685523986816e-01 7.748933881521224976e-02 7.237083464860916138e-02 1.363239996135234833e-02 1.991720050573348999e-01 7.167951762676239014e-02 1.975639015436172485e-01 9.543292224407196045e-02 5.059395357966423035e-02 -2.003507129848003387e-02 -1.796633452177047729e-01 -2.319786250591278076e-01 1.691399514675140381e-01 -6.154826283454895020e-02 -2.840640544891357422e-01 2.011919468641281128e-01 1.316379457712173462e-01 -2.854986190795898438e-01 5.563774704933166504e-02 -6.173939257860183716e-02 1.223670169711112976e-01 -9.242118336260318756e-03 7.783839851617813110e-02 3.586601093411445618e-02
-2.337170541286468506e-01 1.821978092193603516e-01 -3.924855962395668030e-02 1.098549291491508484e-01 -2.470159530639648438e-01 -2.973514199256896973e-01 4.222498089075088501e-02 1.830833852291107178e-01 -1.332260817289352417e-01 1.518361717462539673e-01 2.194490134716033936e-01 1.362063586711883545e-01 1.929339468479156494e-01 6.080843508243560791e-02 -1.131660267710685730e-01 3.476339578628540039e-01 6.338728964328765869e-02 -3.920264840126037598e-01 1.389203816652297974e-01 8.423861116170883179e-02 7.864302024245262146e-03 -7.341120392084121704e-02 1.405829191207885742e-01 -3.741289302706718445e-02 4.389430582523345947e-02 1.540755331516265869e-01 -2.714450471103191376e-02 -1.404836177825927734e-01 -1.199704334139823914e-01 -2.063846588134765625e-01 -8.289845287799835205e-02 -3.332171440124511719e-01
-8.089142292737960815e-02 1.333396136760711670e-01 2.025460898876190186e-01 8.564703911542892456e-02 -1.591600030660629272e-01 -3.747482001781463623e-01 2.546406537294387817e-02 4.252914786338806152e-01 5.230377241969108582e-02 1.944482624530792236e-01 9.612679481506347656e-02 7.032287865877151489e-02 6.585751194506883621e-03 -1.758626401424407959e-01 6.874419748783111572e-02 1.848573684692382812e-01 9.314052015542984009e-02 -8.781930059194564819e-02 1.508279796689748764e-02 -1.680472791194915771e-01 -1.390929073095321655e-01 2.484423220157623291e-01 -4.427620675414800644e-03 1.717954277992248535e-01 2.346621155738830566e-01 2.305231094360351562e-01 2.320265471935272217e-01 1.507255733013153076e-01 2.195996791124343872e-01 -1.531835198402404785e-01 -9.132277965545654297e-02 -1.875568032264709473e-01
-1.693389564752578735e-01 4.169187247753143311e-01 1.188717857003211975e-01 1.208046227693557739e-01 1.438344120979309082e-01 -9.920909069478511810e-03 -3.812695741653442383e-01 1.303333789110183716e-01 1.331931054592132568e-01 4.459286108613014221e-02 1.143258064985275269e-01 1.052524521946907043e-01 1.909424960613250732e-01 -2.408206760883331299e-01 1.451804637908935547e-01 1.111851632595062256e-01 1.009957417845726013e-01 6.609566509723663330e-03 -1.008249074220657349e-01 -1.942653357982635498e-01 -3.585848957300186157e-02 4.045002534985542297e-02 1.035235226154327393e-01 3.228977695107460022e-02 1.330228149890899658e-01 -1.463971734046936035e-01 -3.543255627155303955e-01 -1.289222240447998047e-01 3.150970637798309326e-01 6.786470115184783936e-02 -2.248096019029617310e-01 -7.288410514593124390e-02
-2.070849239826202393e-01 -9.656222164630889893e-02 1.102338894270360470e-03 -1.385153532028198242e-01 1.081518679857254028e-01 -9.416309744119644165e-02 -7.747620344161987305e-02 4.864184856414794922e-01 8.889841288328170776e-02 1.322949081659317017e-01 -1.197347939014434814e-01 6.460881978273391724e-02 3.519873619079589844e-01 2.538724988698959351e-02 2.256341129541397095e-01 9.468785673379898071e-02 -1.304689496755599976e-01 -5.427877977490425110e-02 -2.444357238709926605e-02 -1.150542795658111572e-01 -3.208444118499755859e-01 -1.275662332773208618e-01 1.621428877115249634e-01 2.796681784093379974e-02 2.081813365221023560e-01 2.123414874076843262e-01 -2.481655180454254150e-01 7.429986447095870972e-02 1.419075429439544678e-01 2.001917511224746704e-01 -1.849078238010406494e-01 8.409969508647918701e-02
-3.644465282559394836e-02 -5.797231104224920273e-03 3.664751648902893066e-01 2.463125288486480713e-01 -7.139249145984649658e-02 -8.568117022514343262e-02 1.985699869692325592e-02 1.644154489040374756e-01 -2.470562458038330078e-01 8.111448585987091064e-02 9.171098470687866211e-02 1.001147180795669556e-01 4.637617468833923340e-01 5.470349639654159546e-02 8.181167393922805786e-02 3.693837523460388184e-01 -1.821082830429077148e-01 -1.892391033470630646e-02 -3.140439465641975403e-02 -1.794108152389526367e-01 5.619173124432563782e-02 -1.123756915330886841e-01 -7.966550998389720917e-03 2.160860039293766022e-02 2.363243848085403442e-01 1.032696142792701721e-01 -2.013250738382339478e-01 4.241573065519332886e-02 -1.485852897167205811e-01 3.128682672977447510e-01 -6.843283772468566895e-02 6.338874343782663345e-03
-2.501707673072814941e-01 6.867461651563644409e-02 1.075772866606712341e-01 -2.195372059941291809e-02 -7.800091058015823364e-02 -8.240702003240585327e-02 4.954562708735466003e-02 1.226769164204597473e-01 9.031714498996734619e-02 8.607435971498489380e-02 -9.937807917594909668e-02 7.010631263256072998e-02 3.404621779918670654e-01 -1.843778975307941437e-02 -2.899363450706005096e-02 3.360163867473602295e-01 3.811542317271232605e-02 5.297489464282989502e-02 1.300161778926849365e-01 -2.215630561113357544e-01 -3.672688081860542297e-02 1.309735178947448730e-01 -1.778612583875656128e-01 -3.668174147605895996e-01 1.317285448312759399e-01 -1.522849649190902710e-01 -5.439923703670501709e-02 -2.340306043624877930e-01 -9.961070492863655090e-03 3.448310792446136475e-01 -3.948019146919250488e-01 -4.254480823874473572e-02
-6.854075938463211060e-02 4.457598328590393066e-01 1.109364628791809082e-01 -3.410979211330413818e-01 1.446562260389328003e-01 -3.121784627437591553e-01 1.259958744049072266e-01 1.357427537441253662e-01 -9.435065835714340210e-02 -2.969406172633171082e-02 3.586666285991668701e-01 1.148622483015060425e-01 2.458123415708541870e-01 3.707073628902435303e-02 -2.884075939655303955e-01 9.636767953634262085e-02 2.827594988048076630e-02 -2.083915621042251587e-01 -6.758554279804229736e-02 -5.827563256025314331e-02 -4.428462311625480652e-02 -3.509335964918136597e-02 -2.994847595691680908e-01 -1.551535129547119141e-01 2.807571785524487495e-03 2.153797075152397156e-03 2.259790711104869843e-02 8.687046915292739868e-02 1.382839530706405640e-01 7.379896938800811768e-02 -6.956449896097183228e-02 -5.250690877437591553e-02
-6.681581586599349976e-02 3.258711397647857666e-01 -1.592177897691726685e-01 1.922000944614410400e-01 2.155644893646240234e-01 -4.967245087027549744e-02 -1.212530881166458130e-01 3.741956353187561035e-01 2.389715425670146942e-02 1.166155040264129639e-01 6.670521199703216553e-02 -1.066545248031616211e-01 4.340611770749092102e-02 -3.867302536964416504e-01 -1.126263365149497986e-01 2.732041776180267334e-01 4.073744267225265503e-02 -3.445248305797576904e-01 -9.990621358156204224e-02 9.912300109863281250e-02 -3.156431019306182861e-01 8.020754903554916382e-02 4.774128645658493042e-02 9.157849103212356567e-02 2.008833587169647217e-01 -1.292751133441925049e-01 -1.172204166650772095e-01 -1.484345495700836182e-01 1.056020800024271011e-02 1.263999287039041519e-02 -5.429923906922340393e-02 4.092999920248985291e-02
-1.080509126186370850e-01 -7.207812275737524033e-03 1.017940491437911987e-01 1.700913757085800171e-01 5.839651823043823242e-02 -2.167509645223617554e-01 7.947079837322235107e-02 1.652025133371353149e-01 9.124907851219177246e-02 1.372416615486145020e-01 3.492683172225952148e-01 -9.154217690229415894e-02 1.157979071140289307e-01 -2.132260948419570923e-01 1.339783072471618652e-01 3.293878436088562012e-01 8.661144971847534180e-02 -1.425828225910663605e-02 1.237429678440093994e-01 -2.177408337593078613e-01 -1.354501843452453613e-01 7.245022058486938477e-02 -1.019068807363510132e-01 -1.757884770631790161e-01 2.626510262489318848e-01 -2.872544154524803162e-02 3.447816371917724609e-01 2.906367555260658264e-02 -4.880859982222318649e-03 2.703064978122711182e-01 -1.665599495172500610e-01 -3.105771839618682861e-01
-3.477608859539031982e-01 -2.008266048505902290e-03 -9.858636558055877686e-02 1.836454495787620544e-02 -1.643498241901397705e-01 4.967989027500152588e-02 -2.294565290212631226e-01 1.907463967800140381e-01 -8.112337440252304077e-02 -1.860175281763076782e-01 1.737731397151947021e-01 -5.391997843980789185e-02 8.630916476249694824e-02 -5.807296838611364365e-03 -1.639751195907592773e-01 2.702557444572448730e-01 -1.017038300633430481e-01 1.705721020698547363e-02 3.041050434112548828e-01 -1.230973079800605774e-01 1.832400448620319366e-02 -3.040611627511680126e-04 5.346934497356414795e-02 -2.065012790262699127e-02 1.951676309108734131e-01 3.190901875495910645e-02 -3.430532813072204590e-01 1.549771726131439209e-01 -6.002737581729888916e-02 1.110240742564201355e-01 -3.463019132614135742e-01 -3.608822226524353027e-01
-3.629365190863609314e-02 2.509759962558746338e-01 -7.501515746116638184e-02 1.215907260775566101e-01 -1.397235877811908722e-02 2.930153347551822662e-02 1.707894802093505859e-01 1.049195006489753723e-01 1.580052375793457031e-01 2.726608216762542725e-01 3.606064319610595703e-01 1.740525476634502411e-02 8.049161732196807861e-02 -2.959552109241485596e-01 3.437126427888870239e-02 4.552072882652282715e-01 4.533946886658668518e-02 -9.527800232172012329e-02 -1.027072072029113770e-01 -1.743912249803543091e-01 3.000800907611846924e-01 9.097585827112197876e-02 -8.838295936584472656e-02 -6.060723215341567993e-02 2.225767374038696289e-01 -5.916057527065277100e-02 3.328508138656616211e-02 -1.412679553031921387e-01 1.535292714834213257e-01 -1.283314377069473267e-01 -2.561064660549163818e-01 -1.728134602308273315e-02
-1.656857430934906006e-01 -3.890836611390113831e-02 1.632109843194484711e-02 -1.320294439792633057e-01 1.990291662514209747e-02 -2.873986065387725830e-01 6.511725485324859619e-02 2.246917188167572021e-01 2.029462605714797974e-01 -3.432185575366020203e-02 4.550811275839805603e-02 2.451379299163818359e-01 2.595867216587066650e-01 1.353356540203094482e-01 -2.035973370075225830e-01 2.268202006816864014e-01 1.614294387400150299e-02 2.042130939662456512e-02 5.981809645891189575e-02 -1.842691898345947266e-01 -3.805389404296875000e-01 1.924911141395568848e-01 1.075020898133516312e-02 -8.355655521154403687e-02 3.384544253349304199e-01 -5.857874080538749695e-02 -4.245452582836151123e-02 2.509996592998504639e-01 1.836019456386566162e-01 -3.857932984828948975e-02 -1.729897260665893555e-01 -2.395954728126525879e-01
-2.491279840469360352e-01 1.196336671710014343e-01 -6.807783991098403931e-02 1.395116792991757393e-03 3.039152622222900391e-01 -9.497099369764328003e-02 -1.752779483795166016e-01 1.284555792808532715e-01 -1.984141618013381958e-01 2.263209074735641479e-01 1.300781518220901489e-01 3.333585569635033607e-03 1.975323706865310669e-01 -1.319387853145599365e-01 -1.239963434636592865e-02 2.099989056587219238e-01 -8.875355869531631470e-02 -3.516490459442138672e-01 -3.312147259712219238e-01 -1.278672665357589722e-01 -1.526431832462549210e-02 3.164958581328392029e-02 5.907876789569854736e-02 2.060063183307647705e-01 3.479573726654052734e-01 2.825298309326171875e-01 -1.369375437498092651e-01 1.475695371627807617e-01 4.511105269193649292e-02 1.132647991180419922e-01 3.282740712165832520e-02 7.733698468655347824e-03
-3.296793624758720398e-02 -4.962153732776641846e-02 6.866400688886642456e-02 -2.362583875656127930e-01 6.540212780237197876e-02 1.255744397640228271e-01 4.341781139373779297e-02 4.127729237079620361e-01 -2.891068160533905029e-01 1.425150483846664429e-01 8.340542018413543701e-02 2.977520525455474854e-01 8.511780202388763428e-02 -3.497961163520812988e-02 5.223975051194429398e-03 3.183096647262573242e-01 2.245257236063480377e-02 -2.118702679872512817e-01 -9.596623480319976807e-02 -1.772555708885192871e-01 1.335116028785705566e-01 1.483284533023834229e-01 -3.959614783525466919e-02 2.546265022829174995e-04 1.253991127014160156e-01 -3.569715917110443115e-01 -2.960906922817230225e-01 -1.725128591060638428e-01 -8.519010990858078003e-02 -2.284316346049308777e-02 2.587848901748657227e-02 -1.945053935050964355e-01
1.649102009832859039e-02 -1.676859557628631592e-01 2.658227086067199707e-02 -1.755017936229705811e-01 9.714753180742263794e-02 -2.439072355628013611e-02 -3.702087560668587685e-03 3.986030220985412598e-01 -2.902265079319477081e-02 -2.557493560016155243e-02 5.549481511116027832e-02 2.971479892730712891e-01 2.438549399375915527e-01 9.049582295119762421e-03 -9.786922484636306763e-02 1.741137206554412842e-01 -2.919844985008239746e-01 -3.210689425468444824e-01 1.454852819442749023e-01 -5.259963683784008026e-03 9.417616762220859528e-03 -2.687414549291133881e-02 -1.437682658433914185e-01 -6.659122649580240250e-03 2.428317517042160034e-01 -1.280306838452816010e-02 -4.561092257499694824e-01 -7.919782400131225586e-02 9.869724512100219727e-03 3.008825331926345825e-02 -1.298726163804531097e-02 -2.705332040786743164e-01
-2.026150226593017578e-01 -1.510653495788574219e-01 1.311070024967193604e-01 5.208422616124153137e-02 -3.153529763221740723e-01 -4.617350175976753235e-03 -1.796174347400665283e-01 2.925373017787933350e-01 1.628753356635570526e-02 2.181872725486755371e-01 3.665181249380111694e-02 -1.649130582809448242e-01 -1.027341037988662720e-01 -1.948487609624862671e-01 6.461954116821289062e-02 3.410827219486236572e-01 2.801879048347473145e-01 -2.009125500917434692e-01 -9.319254010915756226e-02 -7.257330417633056641e-02 -3.502158224582672119e-01 -8.169221132993698120e-02 -1.258240342140197754e-01 -1.592194586992263794e-01 1.387726068496704102e-01 -1.591695845127105713e-01 -7.538578473031520844e-03 5.871067754924297333e-03 2.662023007869720459e-01 -2.692353911697864532e-02 -9.108496457338333130e-02 -1.599124073982238770e-01
-2.445417791604995728e-01 9.584499150514602661e-02 -6.572964787483215332e-02 -5.563101917505264282e-02 -2.416844815015792847e-01 -6.403061002492904663e-02 -4.275419935584068298e-02 2.173657864332199097e-01 1.316800266504287720e-01 1.731802225112915039e-01 -1.287706047296524048e-01 3.437032923102378845e-02 -7.629686594009399414e-02 1.189240440726280212e-01 -1.275888383388519287e-01 4.571205377578735352e-01 -2.744646370410919189e-01 -1.090361997485160828e-01 2.306164503097534180e-01 2.340306527912616730e-02 -1.180878058075904846e-01 1.888286173343658447e-01 3.831711784005165100e-02 -1.341977417469024658e-01 3.650507330894470215e-01 -1.769867837429046631e-01 -2.207044214010238647e-01 5.878618732094764709e-02 -9.012836217880249023e-02 -7.679248601198196411e-02 -1.933795064687728882e-01 -1.533498764038085938e-01
7.546706590801477432e-03 5.304177477955818176e-02 3.158411979675292969e-01 -2.268204092979431152e-01 -3.373248875141143799e-01 -6.040535122156143188e-02 3.465312346816062927e-02 1.685529649257659912e-01 9.201858192682266235e-02 -1.730830781161785126e-02 1.790700554847717285e-01 7.861489057540893555e-02 2.364507168531417847e-01 1.217168942093849182e-01 1.421219706535339355e-01 1.299157887697219849e-01 -3.133033514022827148e-01 5.804803967475891113e-02 9.831950068473815918e-02 -3.951189815998077393e-01 1.991281956434249878e-01 1.906620264053344727e-01 -7.868950255215167999e-03 1.877094507217407227e-01 1.262192726135253906e-01 8.410078287124633789e-02 -7.755496352910995483e-02 -4.329794552177190781e-03 1.969436556100845337e-01 9.954461455345153809e-02 -2.960128486156463623e-01 -9.596548043191432953e-03
[truncated: 3,271,588 more chars]
